# Supplementary material for: Anderson critical metal phase in trivial states protected by average magnetic crystalline symmetry
Source: Nat Commun. 2024 Apr 9;15:3069. doi: 10.1038/s41467-024-47467-2 (PMC11003978; doi:10.1038/s41467-024-47467-2)
Supplement: Supplementary file 3 — Source Data [file 41467_2024_47467_MOESM3_ESM.zip]

Archive with 2,712 entries (2,649 files):
- Source Data/
- __MACOSX/._Source Data
- Source Data/F2g/
- __MACOSX/Source Data/._F2g
- Source Data/F1f/
- __MACOSX/Source Data/._F1f
- Source Data/F4c/
- __MACOSX/Source Data/._F4c
- Source Data/F2f/
- __MACOSX/Source Data/._F2f
- Source Data/FS15/
- __MACOSX/Source Data/._FS15
- Source Data/FS12/
- __MACOSX/Source Data/._FS12
- Source Data/.DS_Store
- __MACOSX/Source Data/._.DS_Store
- Source Data/FS14/
- __MACOSX/Source Data/._FS14
- Source Data/FS30/
- __MACOSX/Source Data/._FS30
- Source Data/F3e/
- __MACOSX/Source Data/._F3e
- Source Data/FS5/
- __MACOSX/Source Data/._FS5
- Source Data/FS2/
- __MACOSX/Source Data/._FS2
- Source Data/The raw data of FS13 are available upon request to the authors.txt
- __MACOSX/Source Data/._The raw data of FS13 are available upon request to the authors.txt
- Source Data/F3d/
- __MACOSX/Source Data/._F3d
- Source Data/FS3/
- __MACOSX/Source Data/._FS3
- Source Data/FS4/
- __MACOSX/Source Data/._FS4
- Source Data/F1e/
- __MACOSX/Source Data/._F1e
- Source Data/F4a/
- __MACOSX/Source Data/._F4a
- Source Data/FS11/
- __MACOSX/Source Data/._FS11
- Source Data/FS10/
- __MACOSX/Source Data/._FS10
- Source Data/F7/
- __MACOSX/Source Data/._F7
- Source Data/F8/
- __MACOSX/Source Data/._F8
- Source Data/FS8/
- __MACOSX/Source Data/._FS8
- Source Data/FS1/
- __MACOSX/Source Data/._FS1
- Source Data/FS6/
- __MACOSX/Source Data/._FS6
- Source Data/FS7/
- __MACOSX/Source Data/._FS7
- Source Data/F5b/
- __MACOSX/Source Data/._F5b
- Source Data/FS9/
- __MACOSX/Source Data/._FS9
- Source Data/F2g/lambda=-0.25pi_d_2/
- __MACOSX/Source Data/F2g/._lambda=-0.25pi_d_2
- Source Data/F2g/.DS_Store
- __MACOSX/Source Data/F2g/._.DS_Store
- Source Data/F2g/lambda=-0.5pi_d_2/
- __MACOSX/Source Data/F2g/._lambda=-0.5pi_d_2
- Source Data/F2g/lambda=0.5pi_d_2/
- __MACOSX/Source Data/F2g/._lambda=0.5pi_d_2
- Source Data/F2g/W=4/
- __MACOSX/Source Data/F2g/._W=4
- Source Data/F2g/W=3/
- __MACOSX/Source Data/F2g/._W=3
- Source Data/F2g/W=2/
- __MACOSX/Source Data/F2g/._W=2
- Source Data/F2g/lambda=0pi_d_2/
- __MACOSX/Source Data/F2g/._lambda=0pi_d_2
- Source Data/F2g/lambda=0.25pi_d_2/
- __MACOSX/Source Data/F2g/._lambda=0.25pi_d_2
- Source Data/F2g/W=1/
- __MACOSX/Source Data/F2g/._W=1
- Source Data/F1f/L=200_Wtheta=0_a=1_nsample=1000_fix.txt
- __MACOSX/Source Data/F1f/._L=200_Wtheta=0_a=1_nsample=1000_fix.txt
- Source Data/F1f/L=400_Wtheta=0_a=1_nsample=1000_fix.txt
- __MACOSX/Source Data/F1f/._L=400_Wtheta=0_a=1_nsample=1000_fix.txt
- Source Data/F1f/L=800_Wtheta=0_a=1_nsample=1000_fix.txt
- __MACOSX/Source Data/F1f/._L=800_Wtheta=0_a=1_nsample=1000_fix.txt
- Source Data/F1f/L=700_Wtheta=0_a=1_nsample=1000_fix.txt
- __MACOSX/Source Data/F1f/._L=700_Wtheta=0_a=1_nsample=1000_fix.txt
- Source Data/F1f/L=300_Wtheta=0_a=1_nsample=1000_fix.txt
- __MACOSX/Source Data/F1f/._L=300_Wtheta=0_a=1_nsample=1000_fix.txt
- Source Data/F1f/L=150_Wtheta=0_a=1_nsample=1000_fix.txt
- __MACOSX/Source Data/F1f/._L=150_Wtheta=0_a=1_nsample=1000_fix.txt
- Source Data/F1f/L=500_Wtheta=0_a=1_nsample=1000_fix.txt
- __MACOSX/Source Data/F1f/._L=500_Wtheta=0_a=1_nsample=1000_fix.txt
- Source Data/F1f/L=1000_Wtheta=0_a=1_nsample=1000_fix.txt
- __MACOSX/Source Data/F1f/._L=1000_Wtheta=0_a=1_nsample=1000_fix.txt
- Source Data/F1f/L=900_Wtheta=0_a=1_nsample=1000_fix.txt
- __MACOSX/Source Data/F1f/._L=900_Wtheta=0_a=1_nsample=1000_fix.txt
- Source Data/F1f/L=600_Wtheta=0_a=1_nsample=1000_fix.txt
- __MACOSX/Source Data/F1f/._L=600_Wtheta=0_a=1_nsample=1000_fix.txt
- Source Data/F4c/Size=80_W=5_E=0_gamma=0.55pi_AlphA=1.2_cNNN=0_pm.txt
- __MACOSX/Source Data/F4c/._Size=80_W=5_E=0_gamma=0.55pi_AlphA=1.2_cNNN=0_pm.txt
- Source Data/F2f/L=75_E=2.3562_v=1_pm.txt
- __MACOSX/Source Data/F2f/._L=75_E=2.3562_v=1_pm.txt
- Source Data/F2f/L=25_E=2.3562_v=1_pm.txt
- __MACOSX/Source Data/F2f/._L=25_E=2.3562_v=1_pm.txt
- Source Data/F2f/L=100_E=2.3562_v=1_pm.txt
- __MACOSX/Source Data/F2f/._L=100_E=2.3562_v=1_pm.txt
- Source Data/F2f/L=150_E=2.3562_v=1_pm.txt
- __MACOSX/Source Data/F2f/._L=150_E=2.3562_v=1_pm.txt
- Source Data/F2f/L=36_E=2.3562_v=1_pm.txt
- __MACOSX/Source Data/F2f/._L=36_E=2.3562_v=1_pm.txt
- Source Data/F2f/L=50_E=2.3562_v=1_pm.txt
- __MACOSX/Source Data/F2f/._L=50_E=2.3562_v=1_pm.txt
- Source Data/F2f/L=18_E=2.3562_v=1_pm.txt
- __MACOSX/Source Data/F2f/._L=18_E=2.3562_v=1_pm.txt
- Source Data/F2f/L=120_E=2.3562_v=1_pm.txt
- __MACOSX/Source Data/F2f/._L=120_E=2.3562_v=1_pm.txt
- Source Data/F2f/L=9_E=2.3562_v=1_pm.txt
- __MACOSX/Source Data/F2f/._L=9_E=2.3562_v=1_pm.txt
- Source Data/FS15/.DS_Store
- __MACOSX/Source Data/FS15/._.DS_Store
- Source Data/FS15/L=36_W=6.2832_E=0.7854_v=1_pm.txt
- __MACOSX/Source Data/FS15/._L=36_W=6.2832_E=0.7854_v=1_pm.txt
- Source Data/FS15/L=100_W=6.2832_E=0.7854_v=1_pm.txt
- __MACOSX/Source Data/FS15/._L=100_W=6.2832_E=0.7854_v=1_pm.txt
- Source Data/FS15/L=10_W=6.2832_E=0.7854_v=1_pm.txt
- __MACOSX/Source Data/FS15/._L=10_W=6.2832_E=0.7854_v=1_pm.txt
- Source Data/FS15/L=200_W=6.2832_E=0.7854_v=1_pm.txt
- __MACOSX/Source Data/FS15/._L=200_W=6.2832_E=0.7854_v=1_pm.txt
- Source Data/FS15/L=60_W=6.2832_E=0.7854_v=1_pm.txt
- __MACOSX/Source Data/FS15/._L=60_W=6.2832_E=0.7854_v=1_pm.txt
- Source Data/FS15/L=150_W=6.2832_E=0.7854_v=1_pm.txt
- __MACOSX/Source Data/FS15/._L=150_W=6.2832_E=0.7854_v=1_pm.txt
- Source Data/FS15/L=120_W=6.2832_E=0.7854_v=1_pm.txt
- __MACOSX/Source Data/FS15/._L=120_W=6.2832_E=0.7854_v=1_pm.txt
- Source Data/FS15/L=18_W=6.2832_E=0.7854_v=1_pm.txt
- __MACOSX/Source Data/FS15/._L=18_W=6.2832_E=0.7854_v=1_pm.txt
- Source Data/FS15/L=80_W=6.2832_E=0.7854_v=1_pm.txt
- __MACOSX/Source Data/FS15/._L=80_W=6.2832_E=0.7854_v=1_pm.txt
- Source Data/FS12/Size=80_W=5_E=0_gamma=0.55pi_AlphA=1.2_cNNN=0_pm.txt
- __MACOSX/Source Data/FS12/._Size=80_W=5_E=0_gamma=0.55pi_AlphA=1.2_cNNN=0_pm.txt
- Source Data/FS12/Size=80_W=1.5708_E=0_gamma=0.47746pi_AlphA=1.2_cNNN=0_pm.txt
- __MACOSX/Source Data/FS12/._Size=80_W=1.5708_E=0_gamma=0.47746pi_AlphA=1.2_cNNN=0_pm.txt
- Source Data/FS12/Size=80_W=1.5708_E=0_gamma=0.55pi_AlphA=1.2_cNNN=0_pm.txt
- __MACOSX/Source Data/FS12/._Size=80_W=1.5708_E=0_gamma=0.55pi_AlphA=1.2_cNNN=0_pm.txt
- Source Data/FS12/Size=80_W=3_E=0_gamma=0.55pi_AlphA=1.2_cNNN=0_pm.txt
- __MACOSX/Source Data/FS12/._Size=80_W=3_E=0_gamma=0.55pi_AlphA=1.2_cNNN=0_pm.txt
- Source Data/FS14/L=75_E=2.3562_Fp=1_phi_p=-0.47124_v=1_pm.txt
- __MACOSX/Source Data/FS14/._L=75_E=2.3562_Fp=1_phi_p=-0.47124_v=1_pm.txt
- Source Data/FS14/.DS_Store
- __MACOSX/Source Data/FS14/._.DS_Store
- Source Data/FS14/L=36_E=2.3562_Fp=1_phi_p=-0.47124_v=1_pm.txt
- __MACOSX/Source Data/FS14/._L=36_E=2.3562_Fp=1_phi_p=-0.47124_v=1_pm.txt
- Source Data/FS14/L=9_E=2.3562_Fp=1_phi_p=-0.47124_v=1_pm.txt
- __MACOSX/Source Data/FS14/._L=9_E=2.3562_Fp=1_phi_p=-0.47124_v=1_pm.txt
- Source Data/FS14/L=100_E=2.3562_Fp=1_phi_p=-0.47124_v=1_pm.txt
- __MACOSX/Source Data/FS14/._L=100_E=2.3562_Fp=1_phi_p=-0.47124_v=1_pm.txt
- Source Data/FS14/L=120_E=2.3562_Fp=1_phi_p=-0.47124_v=1_pm.txt
- __MACOSX/Source Data/FS14/._L=120_E=2.3562_Fp=1_phi_p=-0.47124_v=1_pm.txt
- Source Data/FS14/L=25_E=2.3562_Fp=1_phi_p=-0.47124_v=1_pm.txt
- __MACOSX/Source Data/FS14/._L=25_E=2.3562_Fp=1_phi_p=-0.47124_v=1_pm.txt
- Source Data/FS14/L=50_E=2.3562_Fp=1_phi_p=-0.47124_v=1_pm.txt
- __MACOSX/Source Data/FS14/._L=50_E=2.3562_Fp=1_phi_p=-0.47124_v=1_pm.txt
- Source Data/FS14/L=150_E=2.3562_Fp=1_phi_p=-0.47124_v=1_pm.txt
- __MACOSX/Source Data/FS14/._L=150_E=2.3562_Fp=1_phi_p=-0.47124_v=1_pm.txt
- Source Data/FS14/L=18_E=2.3562_Fp=1_phi_p=-0.47124_v=1_pm.txt
- __MACOSX/Source Data/FS14/._L=18_E=2.3562_Fp=1_phi_p=-0.47124_v=1_pm.txt
- Source Data/FS30/.DS_Store
- __MACOSX/Source Data/FS30/._.DS_Store
- Source Data/FS30/L=75_E=2.3562_v=1_pm.txt
- __MACOSX/Source Data/FS30/._L=75_E=2.3562_v=1_pm.txt
- Source Data/FS30/L=25_E=2.3562_v=1_pm.txt
- __MACOSX/Source Data/FS30/._L=25_E=2.3562_v=1_pm.txt
- Source Data/FS30/L=100_E=2.3562_v=1_pm.txt
- __MACOSX/Source Data/FS30/._L=100_E=2.3562_v=1_pm.txt
- Source Data/FS30/L=36_E=2.3562_v=1_pm.txt
- __MACOSX/Source Data/FS30/._L=36_E=2.3562_v=1_pm.txt
- Source Data/FS30/L=50_E=2.3562_v=1_pm.txt
- __MACOSX/Source Data/FS30/._L=50_E=2.3562_v=1_pm.txt
- Source Data/FS30/L=18_E=2.3562_v=1_pm.txt
- __MACOSX/Source Data/FS30/._L=18_E=2.3562_v=1_pm.txt
- Source Data/FS30/L=9_E=2.3562_v=1_pm.txt
- __MACOSX/Source Data/FS30/._L=9_E=2.3562_v=1_pm.txt
- Source Data/F3e/A=1.2_W=2.5/
- __MACOSX/Source Data/F3e/._A=1.2_W=2.5
- Source Data/F3e/.DS_Store
- __MACOSX/Source Data/F3e/._.DS_Store
- Source Data/F3e/A=1.2_W=1.5/
- __MACOSX/Source Data/F3e/._A=1.2_W=1.5
- Source Data/F3e/A=1.2_W=1/
- __MACOSX/Source Data/F3e/._A=1.2_W=1
- Source Data/F3e/A=1.2_lambda=0.05pi_d_2/
- __MACOSX/Source Data/F3e/._A=1.2_lambda=0.05pi_d_2
- Source Data/F3e/A=1.2_lambda=0.1pi_d_2/
- __MACOSX/Source Data/F3e/._A=1.2_lambda=0.1pi_d_2
- Source Data/F3e/A=1.2_lambda=0pi_d_2/
- __MACOSX/Source Data/F3e/._A=1.2_lambda=0pi_d_2
- Source Data/F3e/A=1.2_lambda=0.2pi_d_2/
- __MACOSX/Source Data/F3e/._A=1.2_lambda=0.2pi_d_2
- Source Data/F3e/A=1.2_W=3/
- __MACOSX/Source Data/F3e/._A=1.2_W=3
- Source Data/F3e/A=1.2_W=4/
- __MACOSX/Source Data/F3e/._A=1.2_W=4
- Source Data/F3e/A=1.2_W=2/
- __MACOSX/Source Data/F3e/._A=1.2_W=2
- Source Data/F3e/A=1.2_lambda=0.15pi_d_2/
- __MACOSX/Source Data/F3e/._A=1.2_lambda=0.15pi_d_2
- Source Data/FS5/.DS_Store
- __MACOSX/Source Data/FS5/._.DS_Store
- Source Data/FS5/A=1.2_L=9/
- __MACOSX/Source Data/FS5/._A=1.2_L=9
- Source Data/FS5/A=1.2_L=50/
- __MACOSX/Source Data/FS5/._A=1.2_L=50
- Source Data/FS5/A=1.2_L=75/
- __MACOSX/Source Data/FS5/._A=1.2_L=75
- Source Data/FS5/A=1.2_L=18/
- __MACOSX/Source Data/FS5/._A=1.2_L=18
- Source Data/FS5/A=1.2_L=36/
- __MACOSX/Source Data/FS5/._A=1.2_L=36
- Source Data/FS5/A=1.2_L=25/
- __MACOSX/Source Data/FS5/._A=1.2_L=25
- Source Data/FS2/L=200_Wtheta=0_a=1_nsample=1000_fix.txt
- __MACOSX/Source Data/FS2/._L=200_Wtheta=0_a=1_nsample=1000_fix.txt
- Source Data/FS2/L=400_Wtheta=0_a=1_nsample=1000_fix.txt
- __MACOSX/Source Data/FS2/._L=400_Wtheta=0_a=1_nsample=1000_fix.txt
- Source Data/FS2/L=800_Wtheta=0_a=1_nsample=1000_fix.txt
- __MACOSX/Source Data/FS2/._L=800_Wtheta=0_a=1_nsample=1000_fix.txt
- Source Data/FS2/L=700_Wtheta=0_a=1_nsample=1000_fix.txt
- __MACOSX/Source Data/FS2/._L=700_Wtheta=0_a=1_nsample=1000_fix.txt
- Source Data/FS2/L=300_Wtheta=0_a=1_nsample=1000_fix.txt
- __MACOSX/Source Data/FS2/._L=300_Wtheta=0_a=1_nsample=1000_fix.txt
- Source Data/FS2/L=150_Wtheta=0_a=1_nsample=1000_fix.txt
- __MACOSX/Source Data/FS2/._L=150_Wtheta=0_a=1_nsample=1000_fix.txt
- Source Data/FS2/L=500_Wtheta=0_a=1_nsample=1000_fix.txt
- __MACOSX/Source Data/FS2/._L=500_Wtheta=0_a=1_nsample=1000_fix.txt
- Source Data/FS2/L=1000_Wtheta=0_a=1_nsample=1000_fix.txt
- __MACOSX/Source Data/FS2/._L=1000_Wtheta=0_a=1_nsample=1000_fix.txt
- Source Data/FS2/L=900_Wtheta=0_a=1_nsample=1000_fix.txt
- __MACOSX/Source Data/FS2/._L=900_Wtheta=0_a=1_nsample=1000_fix.txt
- Source Data/FS2/L=600_Wtheta=0_a=1_nsample=1000_fix.txt
- __MACOSX/Source Data/FS2/._L=600_Wtheta=0_a=1_nsample=1000_fix.txt
- Source Data/F3d/L=75_E=2.3562_v=1_pm.txt
- __MACOSX/Source Data/F3d/._L=75_E=2.3562_v=1_pm.txt
- Source Data/F3d/L=25_E=2.3562_v=1_pm.txt
- __MACOSX/Source Data/F3d/._L=25_E=2.3562_v=1_pm.txt
- Source Data/F3d/L=100_E=2.3562_v=1_pm.txt
- __MACOSX/Source Data/F3d/._L=100_E=2.3562_v=1_pm.txt
- Source Data/F3d/L=150_E=2.3562_v=1_pm.txt
- __MACOSX/Source Data/F3d/._L=150_E=2.3562_v=1_pm.txt
- Source Data/F3d/L=36_E=2.3562_v=1_pm.txt
- __MACOSX/Source Data/F3d/._L=36_E=2.3562_v=1_pm.txt
- Source Data/F3d/L=50_E=2.3562_v=1_pm.txt
- __MACOSX/Source Data/F3d/._L=50_E=2.3562_v=1_pm.txt
- Source Data/F3d/L=18_E=2.3562_v=1_pm.txt
- __MACOSX/Source Data/F3d/._L=18_E=2.3562_v=1_pm.txt
- Source Data/F3d/L=120_E=2.3562_v=1_pm.txt
- __MACOSX/Source Data/F3d/._L=120_E=2.3562_v=1_pm.txt
- Source Data/F3d/L=9_E=2.3562_v=1_pm.txt
- __MACOSX/Source Data/F3d/._L=9_E=2.3562_v=1_pm.txt
- Source Data/FS3/L=2000_a=1_nsample=10_fix.txt
- __MACOSX/Source Data/FS3/._L=2000_a=1_nsample=10_fix.txt
- Source Data/FS3/L=200_a=1_nsample=10_fix.txt
- __MACOSX/Source Data/FS3/._L=200_a=1_nsample=10_fix.txt
- Source Data/FS3/L=300_a=1_nsample=10_fix.txt
- __MACOSX/Source Data/FS3/._L=300_a=1_nsample=10_fix.txt
- Source Data/FS3/L=500_a=1_nsample=10_fix.txt
- __MACOSX/Source Data/FS3/._L=500_a=1_nsample=10_fix.txt
- Source Data/FS3/L=1000_a=1_nsample=10_fix.txt
- __MACOSX/Source Data/FS3/._L=1000_a=1_nsample=10_fix.txt
- Source Data/FS3/L=1500_a=1_nsample=10_fix.txt
- __MACOSX/Source Data/FS3/._L=1500_a=1_nsample=10_fix.txt
- Source Data/FS3/L=800_a=1_nsample=10_fix.txt
- __MACOSX/Source Data/FS3/._L=800_a=1_nsample=10_fix.txt
- Source Data/FS4/Full_onsite_L=50/
- __MACOSX/Source Data/FS4/._Full_onsite_L=50
- Source Data/FS4/.DS_Store
- __MACOSX/Source Data/FS4/._.DS_Store
- Source Data/FS4/Full_onsite_L=75/
- __MACOSX/Source Data/FS4/._Full_onsite_L=75
- Source Data/FS4/Full_onsite_L=18/
- __MACOSX/Source Data/FS4/._Full_onsite_L=18
- Source Data/FS4/Full_onsite_L=36/
- __MACOSX/Source Data/FS4/._Full_onsite_L=36
- Source Data/FS4/Full_onsite_L=9/
- __MACOSX/Source Data/FS4/._Full_onsite_L=9
- Source Data/FS4/Full_onsite_L=25/
- __MACOSX/Source Data/FS4/._Full_onsite_L=25
- Source Data/F1e/L=36_W=6.2832_E=0.7854_v=1_pm.txt
- __MACOSX/Source Data/F1e/._L=36_W=6.2832_E=0.7854_v=1_pm.txt
- Source Data/F1e/L=100_W=6.2832_E=0.7854_v=1_pm.txt
- __MACOSX/Source Data/F1e/._L=100_W=6.2832_E=0.7854_v=1_pm.txt
- Source Data/F1e/L=20_W=6.2832_E=0.7854_v=1_pm.txt
- __MACOSX/Source Data/F1e/._L=20_W=6.2832_E=0.7854_v=1_pm.txt
- Source Data/F1e/L=10_W=6.2832_E=0.7854_v=1_pm.txt
- __MACOSX/Source Data/F1e/._L=10_W=6.2832_E=0.7854_v=1_pm.txt
- Source Data/F1e/L=200_W=6.2832_E=0.7854_v=1_pm.txt
- __MACOSX/Source Data/F1e/._L=200_W=6.2832_E=0.7854_v=1_pm.txt
- Source Data/F1e/L=60_W=6.2832_E=0.7854_v=1_pm.txt
- __MACOSX/Source Data/F1e/._L=60_W=6.2832_E=0.7854_v=1_pm.txt
- Source Data/F1e/L=500_W=6.2832_E=0.7854_v=1_pm.txt
- __MACOSX/Source Data/F1e/._L=500_W=6.2832_E=0.7854_v=1_pm.txt
[truncated: 2,412 more entries]
