# Supplementary material for: Anderson critical metal phase in trivial states protected by average magnetic crystalline symmetry
Source: Nat Commun. 2024 Apr 9;15:3069. doi: 10.1038/s41467-024-47467-2 (PMC11003978; doi:10.1038/s41467-024-47467-2)
Supplement: Supplementary file 3 — Source Data [file 41467_2024_47467_MOESM3_ESM.zip › Source Data/F1f/L=200_Wtheta=0_a=1_nsample=1000_fix.txt]

q=4, 
#L  #theta  #G  #errorbar  #nsample 
200 -1.1000 3.99601e-19 3.9761e-19 1000 
200 -1.0766 7.80260e-17 5.5574e-17 1000 
200 -1.0532 6.53731e-12 5.3074e-12 1000 
200 -1.0298 1.44024e-09 1.1726e-09 1000 
200 -1.0064 3.07231e-06 2.9086e-06 1000 
200 -0.9830 2.55490e-04 1.7139e-04 1000 
200 -0.9596 9.00608e-04 3.6394e-04 1000 
200 -0.9362 4.74357e-03 1.3085e-03 1000 
200 -0.9128 1.96056e-02 2.7361e-03 1000 
200 -0.8894 5.38016e-02 4.3053e-03 1000 
200 -0.8660 1.22304e-01 6.1305e-03 1000 
200 -0.8426 2.32366e-01 8.3062e-03 1000 
200 -0.8191 3.77079e-01 9.6207e-03 1000 
200 -0.7957 5.41376e-01 9.9753e-03 1000 
200 -0.7723 7.18541e-01 9.8437e-03 1000 
200 -0.7489 9.04296e-01 9.6707e-03 1000 
200 -0.7255 1.04629e+00 9.6377e-03 1000 
200 -0.7021 1.19184e+00 9.1915e-03 1000 
200 -0.6787 1.37171e+00 9.1660e-03 1000 
200 -0.6553 1.55483e+00 9.4381e-03 1000 
200 -0.6319 1.74064e+00 9.0424e-03 1000 
200 -0.6085 1.93858e+00 8.8969e-03 1000 
200 -0.5851 2.17661e+00 8.8270e-03 1000 
200 -0.5617 2.43934e+00 8.8166e-03 1000 
200 -0.5383 2.71399e+00 8.7007e-03 1000 
200 -0.5149 3.01492e+00 8.9168e-03 1000 
200 -0.4915 3.39441e+00 8.5112e-03 1000 
200 -0.4681 3.80664e+00 8.6295e-03 1000 
200 -0.4447 4.28573e+00 8.5447e-03 1000 
200 -0.4213 4.83164e+00 8.7642e-03 1000 
200 -0.3979 5.48491e+00 8.6968e-03 1000 
200 -0.3745 6.24234e+00 8.8717e-03 1000 
200 -0.3511 7.17719e+00 8.8106e-03 1000 
200 -0.3277 8.30690e+00 8.7796e-03 1000 
200 -0.3043 9.64711e+00 8.8160e-03 1000 
200 -0.2809 1.13308e+01 8.6982e-03 1000 
200 -0.2574 1.34512e+01 8.3677e-03 1000 
200 -0.2340 1.61854e+01 8.7513e-03 1000 
200 -0.2106 1.97240e+01 8.8057e-03 1000 
200 -0.1872 2.44655e+01 8.9524e-03 1000 
200 -0.1638 3.09513e+01 8.9610e-03 1000 
200 -0.1404 4.00365e+01 8.3420e-03 1000 
200 -0.1170 5.31331e+01 8.1616e-03 1000 
200 -0.0936 7.23756e+01 7.3498e-03 1000 
200 -0.0702 1.00533e+02 6.4680e-03 1000 
200 -0.0468 1.38995e+02 5.2275e-03 1000 
200 -0.0234 1.80245e+02 2.4622e-03 1000 
200 0.0000 2.00000e+02 0.0000e+00 1000 
