# Supplementary material for: Anderson critical metal phase in trivial states protected by average magnetic crystalline symmetry
Source: Nat Commun. 2024 Apr 9;15:3069. doi: 10.1038/s41467-024-47467-2 (PMC11003978; doi:10.1038/s41467-024-47467-2)
Supplement: Supplementary file 3 — Source Data [file 41467_2024_47467_MOESM3_ESM.zip › Source Data/F1f/L=400_Wtheta=0_a=1_nsample=1000_fix.txt]

q=4, 
#L  #theta  #G  #errorbar  #nsample 
400 -1.1000 2.39510e-45 2.3545e-45 1000 
400 -1.0766 2.22382e-35 2.2235e-35 1000 
400 -1.0532 3.10316e-28 3.0062e-28 1000 
400 -1.0298 9.24848e-22 9.0931e-22 1000 
400 -1.0064 5.64459e-16 5.3032e-16 1000 
400 -0.9830 3.45527e-11 2.9563e-11 1000 
400 -0.9596 3.98805e-08 1.8677e-08 1000 
400 -0.9362 6.58457e-06 3.6441e-06 1000 
400 -0.9128 1.24595e-03 4.1574e-04 1000 
400 -0.8894 9.63285e-03 1.8634e-03 1000 
400 -0.8660 4.01226e-02 3.8113e-03 1000 
400 -0.8426 1.19197e-01 6.2000e-03 1000 
400 -0.8191 2.57409e-01 8.6970e-03 1000 
400 -0.7957 4.23218e-01 9.7915e-03 1000 
400 -0.7723 6.14399e-01 1.0307e-02 1000 
400 -0.7489 8.10895e-01 9.9667e-03 1000 
400 -0.7255 1.01633e+00 9.3498e-03 1000 
400 -0.7021 1.17089e+00 9.3573e-03 1000 
400 -0.6787 1.36265e+00 8.9324e-03 1000 
400 -0.6553 1.53989e+00 8.7436e-03 1000 
400 -0.6319 1.72073e+00 9.0422e-03 1000 
400 -0.6085 1.93209e+00 8.6391e-03 1000 
400 -0.5851 2.15300e+00 9.0518e-03 1000 
400 -0.5617 2.43922e+00 9.2215e-03 1000 
400 -0.5383 2.70149e+00 8.8407e-03 1000 
400 -0.5149 3.04736e+00 8.6582e-03 1000 
400 -0.4915 3.42634e+00 8.9541e-03 1000 
400 -0.4681 3.83766e+00 8.7022e-03 1000 
400 -0.4447 4.33331e+00 8.7132e-03 1000 
400 -0.4213 4.88574e+00 8.6932e-03 1000 
400 -0.3979 5.56631e+00 8.6244e-03 1000 
400 -0.3745 6.35837e+00 8.6691e-03 1000 
400 -0.3511 7.31052e+00 8.7472e-03 1000 
400 -0.3277 8.46144e+00 8.7602e-03 1000 
400 -0.3043 9.89075e+00 8.4000e-03 1000 
400 -0.2809 1.16654e+01 8.7328e-03 1000 
400 -0.2574 1.39231e+01 8.6541e-03 1000 
400 -0.2340 1.68454e+01 8.8732e-03 1000 
400 -0.2106 2.07266e+01 9.0405e-03 1000 
400 -0.1872 2.60464e+01 8.7343e-03 1000 
400 -0.1638 3.35241e+01 8.5757e-03 1000 
400 -0.1404 4.44731e+01 8.4549e-03 1000 
400 -0.1170 6.12713e+01 8.4480e-03 1000 
400 -0.0936 8.83692e+01 7.9348e-03 1000 
400 -0.0702 1.34298e+02 7.2524e-03 1000 
400 -0.0468 2.13025e+02 6.2263e-03 1000 
400 -0.0234 3.28086e+02 3.9694e-03 1000 
400 0.0000 4.00000e+02 0.0000e+00 1000 
