# Supplementary material for: Anderson critical metal phase in trivial states protected by average magnetic crystalline symmetry
Source: Nat Commun. 2024 Apr 9;15:3069. doi: 10.1038/s41467-024-47467-2 (PMC11003978; doi:10.1038/s41467-024-47467-2)
Supplement: Supplementary file 3 — Source Data [file 41467_2024_47467_MOESM3_ESM.zip › Source Data/F1f/L=800_Wtheta=0_a=1_nsample=1000_fix.txt]

q=4, 
#L  #theta  #G  #errorbar  #nsample 
800 -1.1000 8.56909e-105 7.9218e-105 1000 
800 -1.0766 3.38243e-83 3.2001e-83 1000 
800 -1.0532 3.96105e-65 3.5984e-65 1000 
800 -1.0298 8.44140e-49 5.0316e-49 1000 
800 -1.0064 4.32209e-37 3.1049e-37 1000 
800 -0.9830 1.29817e-23 1.2574e-23 1000 
800 -0.9596 3.32878e-18 2.9313e-18 1000 
800 -0.9362 3.32040e-09 3.3041e-09 1000 
800 -0.9128 1.94408e-06 1.9151e-06 1000 
800 -0.8894 4.20880e-04 3.2535e-04 1000 
800 -0.8660 6.07725e-03 1.5349e-03 1000 
800 -0.8426 4.21520e-02 3.7031e-03 1000 
800 -0.8191 1.39597e-01 6.9121e-03 1000 
800 -0.7957 3.04623e-01 8.6858e-03 1000 
800 -0.7723 5.24604e-01 1.0004e-02 1000 
800 -0.7489 7.35210e-01 1.0262e-02 1000 
800 -0.7255 9.33417e-01 9.6492e-03 1000 
800 -0.7021 1.13724e+00 9.6801e-03 1000 
800 -0.6787 1.30168e+00 9.4863e-03 1000 
800 -0.6553 1.51177e+00 9.1549e-03 1000 
800 -0.6319 1.71672e+00 8.7072e-03 1000 
800 -0.6085 1.92883e+00 8.9601e-03 1000 
800 -0.5851 2.17654e+00 8.9599e-03 1000 
800 -0.5617 2.42102e+00 8.8316e-03 1000 
800 -0.5383 2.70744e+00 8.9935e-03 1000 
800 -0.5149 3.04011e+00 9.0859e-03 1000 
800 -0.4915 3.40585e+00 8.6877e-03 1000 
800 -0.4681 3.84884e+00 8.5763e-03 1000 
800 -0.4447 4.34633e+00 8.8116e-03 1000 
800 -0.4213 4.91208e+00 9.0388e-03 1000 
800 -0.3979 5.59613e+00 8.9771e-03 1000 
800 -0.3745 6.40413e+00 8.7859e-03 1000 
800 -0.3511 7.36303e+00 9.0559e-03 1000 
800 -0.3277 8.54807e+00 8.8419e-03 1000 
800 -0.3043 1.00012e+01 8.6949e-03 1000 
800 -0.2809 1.18473e+01 8.8100e-03 1000 
800 -0.2574 1.41733e+01 8.7673e-03 1000 
800 -0.2340 1.72229e+01 8.5940e-03 1000 
800 -0.2106 2.12798e+01 8.5258e-03 1000 
800 -0.1872 2.69097e+01 8.5445e-03 1000 
800 -0.1638 3.50035e+01 8.5048e-03 1000 
800 -0.1404 4.70986e+01 9.0196e-03 1000 
800 -0.1170 6.63581e+01 8.6967e-03 1000 
800 -0.0936 9.93547e+01 8.4497e-03 1000 
800 -0.0702 1.61398e+02 8.0755e-03 1000 
800 -0.0468 2.90334e+02 7.0893e-03 1000 
800 -0.0234 5.56189e+02 5.4078e-03 1000 
800 0.0000 8.00000e+02 0.0000e+00 1000 
