# Supplementary material for: Anderson critical metal phase in trivial states protected by average magnetic crystalline symmetry
Source: Nat Commun. 2024 Apr 9;15:3069. doi: 10.1038/s41467-024-47467-2 (PMC11003978; doi:10.1038/s41467-024-47467-2)
Supplement: Supplementary file 3 — Source Data [file 41467_2024_47467_MOESM3_ESM.zip › Source Data/F1f/L=700_Wtheta=0_a=1_nsample=1000_fix.txt]

q=4, 
#L  #theta  #G  #errorbar  #nsample 
700 -1.1000 3.84596e-92 2.7455e-92 1000 
700 -1.0766 3.16519e-68 3.1647e-68 1000 
700 -1.0532 2.74907e-52 2.7491e-52 1000 
700 -1.0298 4.55894e-40 4.4870e-40 1000 
700 -1.0064 1.65073e-29 1.6424e-29 1000 
700 -0.9830 4.83052e-23 2.5176e-23 1000 
700 -0.9596 1.06773e-16 5.6675e-17 1000 
700 -0.9362 3.49072e-10 1.7059e-10 1000 
700 -0.9128 4.36834e-06 3.8496e-06 1000 
700 -0.8894 1.40699e-03 7.1615e-04 1000 
700 -0.8660 1.22136e-02 2.0292e-03 1000 
700 -0.8426 4.75528e-02 4.0379e-03 1000 
700 -0.8191 1.48535e-01 6.5834e-03 1000 
700 -0.7957 3.30390e-01 9.2601e-03 1000 
700 -0.7723 5.44018e-01 9.9137e-03 1000 
700 -0.7489 7.47291e-01 1.0105e-02 1000 
700 -0.7255 9.45579e-01 9.6408e-03 1000 
700 -0.7021 1.14281e+00 9.4793e-03 1000 
700 -0.6787 1.32425e+00 9.1235e-03 1000 
700 -0.6553 1.50644e+00 9.3454e-03 1000 
700 -0.6319 1.72182e+00 9.1218e-03 1000 
700 -0.6085 1.92681e+00 8.9733e-03 1000 
700 -0.5851 2.16522e+00 8.7848e-03 1000 
700 -0.5617 2.41451e+00 8.5784e-03 1000 
700 -0.5383 2.71108e+00 8.9546e-03 1000 
700 -0.5149 3.04172e+00 8.8864e-03 1000 
700 -0.4915 3.40344e+00 8.7228e-03 1000 
700 -0.4681 3.84338e+00 8.5629e-03 1000 
700 -0.4447 4.31139e+00 8.5758e-03 1000 
700 -0.4213 4.92082e+00 8.7689e-03 1000 
700 -0.3979 5.59322e+00 8.5253e-03 1000 
700 -0.3745 6.38395e+00 8.6911e-03 1000 
700 -0.3511 7.35130e+00 8.3474e-03 1000 
700 -0.3277 8.52750e+00 8.5992e-03 1000 
700 -0.3043 9.98872e+00 9.0315e-03 1000 
700 -0.2809 1.17998e+01 8.8996e-03 1000 
700 -0.2574 1.41237e+01 8.5617e-03 1000 
700 -0.2340 1.71545e+01 8.7811e-03 1000 
700 -0.2106 2.12181e+01 8.7760e-03 1000 
700 -0.1872 2.67902e+01 8.7146e-03 1000 
700 -0.1638 3.47743e+01 8.6478e-03 1000 
700 -0.1404 4.67102e+01 9.1223e-03 1000 
700 -0.1170 6.55901e+01 8.5929e-03 1000 
700 -0.0936 9.76190e+01 8.4128e-03 1000 
700 -0.0702 1.56879e+02 8.0011e-03 1000 
700 -0.0468 2.76031e+02 6.9274e-03 1000 
700 -0.0234 5.05938e+02 5.1281e-03 1000 
700 0.0000 7.00000e+02 0.0000e+00 1000 
