# Supplementary material for: Anderson critical metal phase in trivial states protected by average magnetic crystalline symmetry
Source: Nat Commun. 2024 Apr 9;15:3069. doi: 10.1038/s41467-024-47467-2 (PMC11003978; doi:10.1038/s41467-024-47467-2)
Supplement: Supplementary file 3 — Source Data [file 41467_2024_47467_MOESM3_ESM.zip › Source Data/F1f/L=300_Wtheta=0_a=1_nsample=1000_fix.txt]

q=4, 
#L  #theta  #G  #errorbar  #nsample 
300 -1.1000 6.70054e-37 3.9831e-37 1000 
300 -1.0766 4.04285e-23 4.0425e-23 1000 
300 -1.0532 2.40668e-22 1.2797e-22 1000 
300 -1.0298 4.12284e-16 2.5451e-16 1000 
300 -1.0064 6.08028e-11 5.0935e-11 1000 
300 -0.9830 4.75664e-07 4.4559e-07 1000 
300 -0.9596 2.47436e-05 2.0758e-05 1000 
300 -0.9362 6.22762e-04 3.0669e-04 1000 
300 -0.9128 4.45136e-03 1.0528e-03 1000 
300 -0.8894 2.26424e-02 2.7301e-03 1000 
300 -0.8660 7.25655e-02 5.0609e-03 1000 
300 -0.8426 1.72158e-01 7.3865e-03 1000 
300 -0.8191 3.22397e-01 9.3701e-03 1000 
300 -0.7957 4.74401e-01 9.9131e-03 1000 
300 -0.7723 6.82043e-01 9.7679e-03 1000 
300 -0.7489 8.43741e-01 9.8661e-03 1000 
300 -0.7255 1.01870e+00 9.5613e-03 1000 
300 -0.7021 1.16649e+00 9.7067e-03 1000 
300 -0.6787 1.35891e+00 8.8272e-03 1000 
300 -0.6553 1.54716e+00 8.9629e-03 1000 
300 -0.6319 1.72519e+00 9.2667e-03 1000 
300 -0.6085 1.94260e+00 9.0008e-03 1000 
300 -0.5851 2.17316e+00 8.8448e-03 1000 
300 -0.5617 2.43486e+00 9.1074e-03 1000 
300 -0.5383 2.71610e+00 8.7796e-03 1000 
300 -0.5149 3.03702e+00 8.7343e-03 1000 
300 -0.4915 3.40639e+00 8.6493e-03 1000 
300 -0.4681 3.81306e+00 8.9408e-03 1000 
300 -0.4447 4.29276e+00 9.0290e-03 1000 
300 -0.4213 4.87715e+00 8.8928e-03 1000 
300 -0.3979 5.52086e+00 8.4541e-03 1000 
300 -0.3745 6.32235e+00 8.6774e-03 1000 
300 -0.3511 7.26351e+00 8.9801e-03 1000 
300 -0.3277 8.39617e+00 8.7426e-03 1000 
300 -0.3043 9.78565e+00 8.5575e-03 1000 
300 -0.2809 1.15401e+01 8.6810e-03 1000 
300 -0.2574 1.37430e+01 8.8317e-03 1000 
300 -0.2340 1.66089e+01 8.9946e-03 1000 
300 -0.2106 2.03794e+01 8.5270e-03 1000 
300 -0.1872 2.54840e+01 8.4849e-03 1000 
300 -0.1638 3.26146e+01 8.6487e-03 1000 
300 -0.1404 4.28916e+01 9.0328e-03 1000 
300 -0.1170 5.82967e+01 8.2291e-03 1000 
300 -0.0936 8.23114e+01 7.6097e-03 1000 
300 -0.0702 1.20789e+02 6.6846e-03 1000 
300 -0.0468 1.80913e+02 5.9146e-03 1000 
300 -0.0234 2.57650e+02 3.3664e-03 1000 
300 0.0000 3.00000e+02 0.0000e+00 1000 
