# Supplementary material for: Anderson critical metal phase in trivial states protected by average magnetic crystalline symmetry
Source: Nat Commun. 2024 Apr 9;15:3069. doi: 10.1038/s41467-024-47467-2 (PMC11003978; doi:10.1038/s41467-024-47467-2)
Supplement: Supplementary file 3 — Source Data [file 41467_2024_47467_MOESM3_ESM.zip › Source Data/F1f/L=150_Wtheta=0_a=1_nsample=1000_fix.txt]

q=4, 
#L  #theta  #G  #errorbar  #nsample 
150 -1.1000 1.04642e-11 1.0460e-11 1000 
150 -1.0766 8.17231e-12 6.2949e-12 1000 
150 -1.0532 1.86044e-09 1.3905e-09 1000 
150 -1.0298 9.69193e-06 5.8341e-06 1000 
150 -1.0064 3.54825e-05 2.1799e-05 1000 
150 -0.9830 1.15479e-03 3.7529e-04 1000 
150 -0.9596 5.26937e-03 1.5260e-03 1000 
150 -0.9362 1.28085e-02 2.1032e-03 1000 
150 -0.9128 3.74543e-02 3.3673e-03 1000 
150 -0.8894 9.35366e-02 5.5889e-03 1000 
150 -0.8660 1.83029e-01 7.2438e-03 1000 
150 -0.8426 2.82497e-01 8.9603e-03 1000 
150 -0.8191 4.30555e-01 9.7745e-03 1000 
150 -0.7957 5.98648e-01 9.9074e-03 1000 
150 -0.7723 7.40218e-01 1.0205e-02 1000 
150 -0.7489 8.93842e-01 9.4891e-03 1000 
150 -0.7255 1.06119e+00 9.7612e-03 1000 
150 -0.7021 1.22572e+00 9.1468e-03 1000 
150 -0.6787 1.40180e+00 9.2782e-03 1000 
150 -0.6553 1.58654e+00 9.1688e-03 1000 
150 -0.6319 1.78721e+00 9.0809e-03 1000 
150 -0.6085 1.97666e+00 8.7706e-03 1000 
150 -0.5851 2.18586e+00 8.9253e-03 1000 
150 -0.5617 2.45259e+00 8.7205e-03 1000 
150 -0.5383 2.73475e+00 8.7390e-03 1000 
150 -0.5149 3.06968e+00 8.6189e-03 1000 
150 -0.4915 3.42117e+00 9.0263e-03 1000 
150 -0.4681 3.83149e+00 8.4847e-03 1000 
150 -0.4447 4.30455e+00 8.8159e-03 1000 
150 -0.4213 4.86990e+00 8.7875e-03 1000 
150 -0.3979 5.50947e+00 8.7746e-03 1000 
150 -0.3745 6.27497e+00 9.0000e-03 1000 
150 -0.3511 7.17149e+00 9.2807e-03 1000 
150 -0.3277 8.27224e+00 8.9588e-03 1000 
150 -0.3043 9.61084e+00 8.4797e-03 1000 
150 -0.2809 1.12702e+01 8.8085e-03 1000 
150 -0.2574 1.33194e+01 8.8095e-03 1000 
150 -0.2340 1.59190e+01 8.6837e-03 1000 
150 -0.2106 1.93077e+01 8.5206e-03 1000 
150 -0.1872 2.37533e+01 8.3329e-03 1000 
150 -0.1638 2.97328e+01 8.2874e-03 1000 
150 -0.1404 3.79121e+01 7.8469e-03 1000 
150 -0.1170 4.92476e+01 7.3238e-03 1000 
150 -0.0936 6.50760e+01 6.6853e-03 1000 
150 -0.0702 8.65949e+01 5.9596e-03 1000 
150 -0.0468 1.13225e+02 4.5465e-03 1000 
150 -0.0234 1.38746e+02 1.9986e-03 1000 
150 0.0000 1.50000e+02 0.0000e+00 1000 
