# Supplementary material for: Anderson critical metal phase in trivial states protected by average magnetic crystalline symmetry
Source: Nat Commun. 2024 Apr 9;15:3069. doi: 10.1038/s41467-024-47467-2 (PMC11003978; doi:10.1038/s41467-024-47467-2)
Supplement: Supplementary file 3 — Source Data [file 41467_2024_47467_MOESM3_ESM.zip › Source Data/F1f/L=500_Wtheta=0_a=1_nsample=1000_fix.txt]

q=4, 
#L  #theta  #G  #errorbar  #nsample 
500 -1.1000 3.23188e-60 2.6240e-60 1000 
500 -1.0766 7.23667e-45 7.2365e-45 1000 
500 -1.0532 5.84630e-38 5.6009e-38 1000 
500 -1.0298 6.80953e-28 6.7847e-28 1000 
500 -1.0064 4.61377e-20 3.9107e-20 1000 
500 -0.9830 3.76412e-15 3.0138e-15 1000 
500 -0.9596 8.23895e-11 4.5361e-11 1000 
500 -0.9362 1.05024e-06 6.7376e-07 1000 
500 -0.9128 6.81799e-04 3.4114e-04 1000 
500 -0.8894 5.76246e-03 1.7470e-03 1000 
500 -0.8660 2.69958e-02 2.9889e-03 1000 
500 -0.8426 8.71500e-02 5.4451e-03 1000 
500 -0.8191 2.10106e-01 7.8139e-03 1000 
500 -0.7957 3.87068e-01 9.5752e-03 1000 
500 -0.7723 5.89933e-01 1.0168e-02 1000 
500 -0.7489 7.76739e-01 9.6879e-03 1000 
500 -0.7255 9.79261e-01 9.2829e-03 1000 
500 -0.7021 1.16107e+00 9.4319e-03 1000 
500 -0.6787 1.33825e+00 9.2300e-03 1000 
500 -0.6553 1.51209e+00 9.0095e-03 1000 
500 -0.6319 1.73584e+00 9.1269e-03 1000 
500 -0.6085 1.93527e+00 8.7017e-03 1000 
500 -0.5851 2.17332e+00 8.6702e-03 1000 
500 -0.5617 2.43242e+00 8.7596e-03 1000 
500 -0.5383 2.71647e+00 9.0861e-03 1000 
500 -0.5149 3.05549e+00 8.8130e-03 1000 
500 -0.4915 3.39931e+00 8.5418e-03 1000 
500 -0.4681 3.83179e+00 8.9072e-03 1000 
500 -0.4447 4.33760e+00 8.8855e-03 1000 
500 -0.4213 4.89454e+00 8.9754e-03 1000 
500 -0.3979 5.55304e+00 8.5931e-03 1000 
500 -0.3745 6.37671e+00 8.9107e-03 1000 
500 -0.3511 7.31693e+00 8.8540e-03 1000 
500 -0.3277 8.48552e+00 9.0779e-03 1000 
500 -0.3043 9.92693e+00 8.9887e-03 1000 
500 -0.2809 1.17296e+01 8.6297e-03 1000 
500 -0.2574 1.40329e+01 8.9037e-03 1000 
500 -0.2340 1.69968e+01 8.8898e-03 1000 
500 -0.2106 2.09561e+01 8.5306e-03 1000 
500 -0.1872 2.63876e+01 8.8268e-03 1000 
500 -0.1638 3.41015e+01 8.3712e-03 1000 
500 -0.1404 4.54953e+01 8.7551e-03 1000 
500 -0.1170 6.32022e+01 8.7039e-03 1000 
500 -0.0936 9.24530e+01 8.3620e-03 1000 
500 -0.0702 1.43977e+02 7.4910e-03 1000 
500 -0.0468 2.38426e+02 6.3511e-03 1000 
500 -0.0234 3.92470e+02 4.4088e-03 1000 
500 0.0000 5.00000e+02 0.0000e+00 1000 
