# Supplementary material for: Anderson critical metal phase in trivial states protected by average magnetic crystalline symmetry
Source: Nat Commun. 2024 Apr 9;15:3069. doi: 10.1038/s41467-024-47467-2 (PMC11003978; doi:10.1038/s41467-024-47467-2)
Supplement: Supplementary file 3 — Source Data [file 41467_2024_47467_MOESM3_ESM.zip › Source Data/F1f/L=1000_Wtheta=0_a=1_nsample=1000_fix.txt]

q=4, 
#L  #theta  #G  #errorbar  #nsample 
1000 -1.1000 1.08339e-129 1.0834e-129 1000 
1000 -1.0766 1.39470e-104 1.3239e-104 1000 
1000 -1.0532 8.52457e-83 7.9016e-83 1000 
1000 -1.0298 2.78887e-66 1.8395e-66 1000 
1000 -1.0064 3.41522e-47 3.1767e-47 1000 
1000 -0.9830 4.50105e-34 4.3328e-34 1000 
1000 -0.9596 4.73538e-24 2.8032e-24 1000 
1000 -0.9362 1.06905e-12 1.0649e-12 1000 
1000 -0.9128 9.28885e-10 3.8082e-10 1000 
1000 -0.8894 7.93482e-06 4.7335e-06 1000 
1000 -0.8660 1.73422e-03 4.7834e-04 1000 
1000 -0.8426 2.07549e-02 2.6250e-03 1000 
1000 -0.8191 1.04752e-01 5.9274e-03 1000 
1000 -0.7957 2.89396e-01 8.6617e-03 1000 
1000 -0.7723 4.76044e-01 9.6269e-03 1000 
1000 -0.7489 7.15587e-01 1.0064e-02 1000 
1000 -0.7255 9.03680e-01 9.7362e-03 1000 
1000 -0.7021 1.13063e+00 9.3932e-03 1000 
1000 -0.6787 1.31168e+00 9.1337e-03 1000 
1000 -0.6553 1.50910e+00 9.0981e-03 1000 
1000 -0.6319 1.71278e+00 9.4128e-03 1000 
1000 -0.6085 1.92152e+00 8.7995e-03 1000 
1000 -0.5851 2.15241e+00 8.9690e-03 1000 
1000 -0.5617 2.41256e+00 8.8225e-03 1000 
1000 -0.5383 2.71085e+00 8.6448e-03 1000 
1000 -0.5149 3.02974e+00 8.8240e-03 1000 
1000 -0.4915 3.41037e+00 9.2499e-03 1000 
1000 -0.4681 3.84040e+00 8.9303e-03 1000 
1000 -0.4447 4.33809e+00 8.8009e-03 1000 
1000 -0.4213 4.92162e+00 8.8003e-03 1000 
1000 -0.3979 5.58385e+00 8.5646e-03 1000 
1000 -0.3745 6.40650e+00 8.6562e-03 1000 
1000 -0.3511 7.38096e+00 8.6259e-03 1000 
1000 -0.3277 8.54581e+00 8.6630e-03 1000 
1000 -0.3043 1.00095e+01 8.8522e-03 1000 
1000 -0.2809 1.18594e+01 8.6153e-03 1000 
1000 -0.2574 1.42065e+01 8.5377e-03 1000 
1000 -0.2340 1.72802e+01 9.2222e-03 1000 
1000 -0.2106 2.13976e+01 8.7335e-03 1000 
1000 -0.1872 2.70907e+01 8.6390e-03 1000 
1000 -0.1638 3.52931e+01 8.6537e-03 1000 
1000 -0.1404 4.76611e+01 8.4774e-03 1000 
1000 -0.1170 6.74636e+01 8.3807e-03 1000 
1000 -0.0936 1.01862e+02 8.2911e-03 1000 
1000 -0.0702 1.68166e+02 8.3353e-03 1000 
1000 -0.0468 3.13062e+02 7.5575e-03 1000 
1000 -0.0234 6.46009e+02 5.5761e-03 1000 
1000 0.0000 1.00000e+03 0.0000e+00 1000 
