# Supplementary material for: Anderson critical metal phase in trivial states protected by average magnetic crystalline symmetry
Source: Nat Commun. 2024 Apr 9;15:3069. doi: 10.1038/s41467-024-47467-2 (PMC11003978; doi:10.1038/s41467-024-47467-2)
Supplement: Supplementary file 3 — Source Data [file 41467_2024_47467_MOESM3_ESM.zip › Source Data/F1f/L=900_Wtheta=0_a=1_nsample=1000_fix.txt]

q=4, 
#L  #theta  #G  #errorbar  #nsample 
900 -1.1000 2.42019e-116 2.4202e-116 1000 
900 -1.0766 1.14879e-94 1.0429e-94 1000 
900 -1.0532 1.69556e-75 1.4556e-75 1000 
900 -1.0298 2.33204e-54 2.3150e-54 1000 
900 -1.0064 1.24930e-42 8.8468e-43 1000 
900 -0.9830 4.30441e-32 3.9347e-32 1000 
900 -0.9596 3.27963e-19 3.1494e-19 1000 
900 -0.9362 1.24686e-13 5.7360e-14 1000 
900 -0.9128 4.00276e-08 3.1171e-08 1000 
900 -0.8894 2.74210e-04 1.8800e-04 1000 
900 -0.8660 5.66991e-03 1.4906e-03 1000 
900 -0.8426 2.96453e-02 3.4039e-03 1000 
900 -0.8191 1.17960e-01 6.1893e-03 1000 
900 -0.7957 2.91022e-01 8.9538e-03 1000 
900 -0.7723 5.12860e-01 1.0008e-02 1000 
900 -0.7489 7.43454e-01 9.6803e-03 1000 
900 -0.7255 9.38530e-01 9.6306e-03 1000 
900 -0.7021 1.11058e+00 9.1101e-03 1000 
900 -0.6787 1.30611e+00 9.4756e-03 1000 
900 -0.6553 1.50373e+00 8.9273e-03 1000 
900 -0.6319 1.72880e+00 9.2408e-03 1000 
900 -0.6085 1.92759e+00 9.0723e-03 1000 
900 -0.5851 2.16666e+00 8.7889e-03 1000 
900 -0.5617 2.40257e+00 8.4322e-03 1000 
900 -0.5383 2.71280e+00 9.1201e-03 1000 
900 -0.5149 3.04505e+00 8.8919e-03 1000 
900 -0.4915 3.40890e+00 8.6977e-03 1000 
900 -0.4681 3.84129e+00 8.9642e-03 1000 
900 -0.4447 4.32104e+00 8.9889e-03 1000 
900 -0.4213 4.92319e+00 9.1954e-03 1000 
900 -0.3979 5.59232e+00 8.8565e-03 1000 
900 -0.3745 6.39385e+00 8.5612e-03 1000 
900 -0.3511 7.35773e+00 8.8038e-03 1000 
900 -0.3277 8.55905e+00 8.7383e-03 1000 
900 -0.3043 1.00222e+01 8.9651e-03 1000 
900 -0.2809 1.18506e+01 8.5808e-03 1000 
900 -0.2574 1.41961e+01 8.7012e-03 1000 
900 -0.2340 1.72521e+01 8.4075e-03 1000 
900 -0.2106 2.13674e+01 8.9233e-03 1000 
900 -0.1872 2.70148e+01 8.8565e-03 1000 
900 -0.1638 3.51680e+01 8.9177e-03 1000 
900 -0.1404 4.74258e+01 8.7587e-03 1000 
900 -0.1170 6.69590e+01 8.8708e-03 1000 
900 -0.0936 1.00722e+02 8.3521e-03 1000 
900 -0.0702 1.65088e+02 8.0631e-03 1000 
900 -0.0468 3.02540e+02 7.5194e-03 1000 
900 -0.0234 6.02760e+02 5.3635e-03 1000 
900 0.0000 9.00000e+02 0.0000e+00 1000 
