# Supplementary material for: Anderson critical metal phase in trivial states protected by average magnetic crystalline symmetry
Source: Nat Commun. 2024 Apr 9;15:3069. doi: 10.1038/s41467-024-47467-2 (PMC11003978; doi:10.1038/s41467-024-47467-2)
Supplement: Supplementary file 3 — Source Data [file 41467_2024_47467_MOESM3_ESM.zip › Source Data/F1f/L=600_Wtheta=0_a=1_nsample=1000_fix.txt]

q=4, 
#L  #theta  #G  #errorbar  #nsample 
600 -1.1000 2.19852e-76 1.5923e-76 1000 
600 -1.0766 8.52507e-60 8.5122e-60 1000 
600 -1.0532 1.04654e-45 5.9777e-46 1000 
600 -1.0298 4.29477e-31 4.2792e-31 1000 
600 -1.0064 1.59733e-23 1.5946e-23 1000 
600 -0.9830 9.83069e-15 9.8292e-15 1000 
600 -0.9596 3.44452e-13 3.0842e-13 1000 
600 -0.9362 1.51024e-08 7.3157e-09 1000 
600 -0.9128 1.04594e-04 5.8651e-05 1000 
600 -0.8894 2.53303e-03 7.7778e-04 1000 
600 -0.8660 1.63555e-02 2.4051e-03 1000 
600 -0.8426 7.20398e-02 4.9125e-03 1000 
600 -0.8191 1.95565e-01 7.6213e-03 1000 
600 -0.7957 3.66568e-01 9.4117e-03 1000 
600 -0.7723 5.65043e-01 9.8509e-03 1000 
600 -0.7489 7.67817e-01 1.0170e-02 1000 
600 -0.7255 9.69689e-01 9.7788e-03 1000 
600 -0.7021 1.14163e+00 9.2393e-03 1000 
600 -0.6787 1.34020e+00 9.0219e-03 1000 
600 -0.6553 1.50545e+00 8.9555e-03 1000 
600 -0.6319 1.71625e+00 8.7813e-03 1000 
600 -0.6085 1.93038e+00 8.8926e-03 1000 
600 -0.5851 2.15609e+00 8.8125e-03 1000 
600 -0.5617 2.43320e+00 8.7346e-03 1000 
600 -0.5383 2.73097e+00 8.7689e-03 1000 
600 -0.5149 3.03700e+00 8.9649e-03 1000 
600 -0.4915 3.41721e+00 8.7461e-03 1000 
600 -0.4681 3.83148e+00 8.6856e-03 1000 
600 -0.4447 4.33026e+00 8.4447e-03 1000 
600 -0.4213 4.89797e+00 8.7308e-03 1000 
600 -0.3979 5.57787e+00 8.6799e-03 1000 
600 -0.3745 6.38303e+00 8.9542e-03 1000 
600 -0.3511 7.34182e+00 8.6717e-03 1000 
600 -0.3277 8.49999e+00 8.8768e-03 1000 
600 -0.3043 9.95018e+00 8.7027e-03 1000 
600 -0.2809 1.17597e+01 9.0201e-03 1000 
600 -0.2574 1.40697e+01 8.4423e-03 1000 
600 -0.2340 1.70687e+01 8.7677e-03 1000 
600 -0.2106 2.11100e+01 8.8407e-03 1000 
600 -0.1872 2.66131e+01 8.7687e-03 1000 
600 -0.1638 3.44882e+01 8.7572e-03 1000 
600 -0.1404 4.61860e+01 8.9338e-03 1000 
600 -0.1170 6.45837e+01 8.5109e-03 1000 
600 -0.0936 9.53988e+01 8.3941e-03 1000 
600 -0.0702 1.51228e+02 7.9247e-03 1000 
600 -0.0468 2.59007e+02 6.9713e-03 1000 
600 -0.0234 4.51546e+02 4.7274e-03 1000 
600 0.0000 6.00000e+02 0.0000e+00 1000 
