# Supplementary material for: Anderson critical metal phase in trivial states protected by average magnetic crystalline symmetry
Source: Nat Commun. 2024 Apr 9;15:3069. doi: 10.1038/s41467-024-47467-2 (PMC11003978; doi:10.1038/s41467-024-47467-2)
Supplement: Supplementary file 3 — Source Data [file 41467_2024_47467_MOESM3_ESM.zip › Source Data/F4c/Size=80_W=5_E=0_gamma=0.55pi_AlphA=1.2_cNNN=0_pm.txt]

runtime=152.78 min, check=1.099033e-10, 
#index  #local chern marker
1 -3.755694259482853e-02 
2 9.343912148433779e-02 
3 -1.382972830522159e-02 
4 1.182730155964498e-01 
5 -4.210984288596035e-01 
6 -3.705367621883852e-01 
7 -4.254889410403252e-01 
8 2.120170070987645e-01 
9 -1.296353869179261e-01 
10 -4.314729715419566e-01 
11 -2.871809784289959e-01 
12 -3.110913659656621e-02 
13 -2.361971207227984e-01 
14 -1.766360342250784e-01 
15 3.239265493529516e-01 
16 -8.302970279609251e-02 
17 -7.964013102606801e-02 
18 -6.884652733609095e-02 
19 3.268148172164246e-02 
20 1.354032388854310e-01 
21 2.072952192111793e-02 
22 -2.921269782506578e-02 
23 2.872636201577309e-02 
24 -9.038274705558344e-02 
25 1.258083809329569e-02 
26 2.612846708020762e-02 
27 1.098845415716130e-02 
28 -6.771798291983092e-02 
29 -8.228386868883242e-02 
30 4.674027000043680e-02 
31 -5.277393525773100e-02 
32 8.268228425229007e-03 
33 -7.690395405353312e-02 
34 -7.402193487112758e-02 
35 6.493429956920441e-03 
36 -1.340096734473630e-01 
37 -6.165806976640202e-02 
38 -5.063899767554286e-02 
39 1.686395364194744e-02 
40 -3.276888433686836e-02 
41 1.020268105443163e-01 
42 -2.725610670134452e-02 
43 -4.460028421750031e-02 
44 -1.478566840955223e-01 
45 1.975024132487407e-02 
46 5.803134028091277e-02 
47 -3.239927952373503e-02 
48 -5.449253108821902e-02 
49 -1.907034392180866e-01 
50 1.077572981450193e-01 
51 1.176229778696837e-01 
52 -1.662405031925252e-01 
53 6.244373464833020e-02 
54 -2.312760334765742e-01 
55 8.723532512594093e-02 
56 -6.096059278407501e-02 
57 -9.765830739432950e-02 
58 -7.121973087301416e-03 
59 -1.185295327736801e+00 
60 3.103963570596746e-02 
61 -3.852963286765971e-02 
62 -2.303214986233153e-02 
63 1.370221366038965e-01 
64 -3.315069751950839e-02 
65 -3.729322524384243e-02 
66 7.760833250495866e-02 
67 -4.135930279698582e-01 
68 8.342145235104992e-02 
69 2.126522776996266e-02 
70 -1.313127065931503e-02 
71 -6.546875925120256e-04 
72 2.102482218404182e-03 
73 2.850096738016794e-01 
74 5.627168035618933e-02 
75 -3.467931823137371e-02 
76 -4.837437551156383e-02 
77 6.912807284765639e-02 
78 -3.143860700623712e-02 
79 7.971139649328575e-02 
80 2.534730232549496e-02 
81 4.012899801783066e-01 
82 2.631868174963570e-02 
83 -6.350336296585696e-02 
84 -3.532284405255143e-01 
85 -1.362923592928518e-02 
86 1.133404349898146e-01 
87 2.894535410979343e-02 
88 3.766372677993230e-01 
89 2.486016196876836e-01 
90 3.109254117456255e-02 
91 7.174533885157843e-01 
92 -1.791314105583368e-01 
93 -3.186077137415417e-02 
94 2.034309790022981e-01 
95 -4.789268883706553e-02 
96 2.524362415867019e-01 
97 6.392681001351501e-01 
98 1.114098745627522e-02 
99 1.282450225661340e-01 
100 5.437892703866847e-01 
101 4.910182647759345e-02 
102 -4.451489270555409e-02 
103 -2.065634372633167e-01 
104 1.034082705587398e-01 
105 1.178414797042444e-01 
106 1.239126570028344e-01 
107 3.775698410917646e-01 
108 1.917278336117220e+00 
109 1.642527057794619e-01 
110 4.978767600129987e-02 
111 -3.422208089763127e-02 
112 -6.726713196448625e-02 
113 1.055768053183422e-02 
114 5.000134424509437e-01 
115 -1.983117620503583e-01 
116 7.571318174337143e-01 
117 1.531157259377191e-01 
118 5.763018395542166e-03 
119 3.290297527572197e-02 
120 5.371820250002877e-03 
121 4.128472178283623e-01 
122 1.692987643566980e-01 
123 -3.528044987688627e-02 
124 -4.880512980195208e-02 
125 9.611308728024135e-03 
126 9.100220833093907e-02 
127 -2.178272823989533e-01 
128 -3.928276823565784e-01 
129 1.787908855808049e-01 
130 6.707424773965541e-02 
131 2.499338924942940e-01 
132 -1.417337249585446e-02 
133 1.584371532137036e-01 
134 -1.701572240637555e-01 
135 -2.036528372519620e-01 
136 9.584787539050908e-02 
137 -2.016811633984456e-01 
138 7.408806883147814e-02 
139 -1.587722290624606e-01 
140 -1.641863420828942e+00 
141 -1.116759852575933e-01 
142 -1.001315792834446e-02 
143 -1.048840868182166e-01 
144 -3.930455336111435e-02 
145 -2.528101607313611e-02 
146 -7.474671739275927e-02 
147 -9.043611257124730e-02 
148 -2.102576013582008e-01 
149 1.001506832475600e-01 
150 1.534677211090420e-02 
151 1.620460600729728e-01 
152 1.497028365374519e-03 
153 1.235722177935096e-03 
154 7.328476920721806e-02 
155 -1.291281030789284e-02 
156 -1.374419004092096e-02 
157 3.026443985236224e-03 
158 -2.050678419857907e-02 
159 8.172073107647927e-03 
160 -1.183085511007953e-02 
161 -5.304671923554485e-02 
162 -8.733094434681031e-03 
163 -6.615870684514834e-02 
164 4.899913104116999e-02 
165 6.064986579347988e-03 
166 -2.334344931237398e-02 
167 1.440623585709919e-02 
168 -5.726435283071462e-03 
169 -7.695288572911844e-03 
170 1.485335666661530e-02 
171 7.760875530736742e-03 
172 -3.189129651997461e-02 
173 6.423323647119407e-02 
174 2.445308963846941e-02 
175 2.187812948503187e-02 
176 1.787384585815040e-02 
177 -2.694873446426893e-01 
178 8.109236882635117e-02 
179 7.399194336107762e-04 
180 -2.878253875264436e-02 
181 -6.954459661018500e-03 
182 -1.104995496978337e-01 
183 2.787964059353857e-02 
184 -1.347889950492078e-01 
185 1.568559662355083e-03 
186 3.278166239011612e-02 
187 -9.219543161301808e-02 
188 3.692231216889986e-01 
189 -8.371100594472347e-01 
190 -2.729743846295792e-01 
191 -1.740521639783751e+00 
192 -6.890084337045543e-01 
193 -1.164032006637838e+00 
194 -1.905649573463595e+00 
195 -1.465420934447796e-02 
196 -3.527767684406742e-01 
197 -4.555361777692318e-03 
198 -1.684656369825267e-01 
199 -9.261261216699868e-01 
200 -3.781442867281381e-01 
201 1.473492133923075e-01 
202 -2.203904831880534e-01 
203 -5.956853559689341e-02 
204 -1.176161255777224e-01 
205 7.986109788830953e-02 
206 1.270331099509784e-01 
207 -5.049690296406428e-01 
208 -1.116126562256713e+00 
209 1.463607042787233e-02 
210 1.126409675069450e-01 
211 -2.307109794364857e-02 
212 -8.793925189558913e-02 
213 1.420681384715720e-01 
214 -8.138350552660443e-03 
215 2.624512338506422e-02 
216 1.449084360974294e-02 
217 8.193357913077716e-02 
218 1.326071310379613e-01 
219 2.699058535873420e-02 
220 -4.379843650033179e-02 
221 -5.488142009782197e-02 
222 -5.999522174851630e-02 
223 -5.081630549926184e-02 
224 -2.614939131431055e-02 
225 1.565234354731199e-02 
226 9.356327730087105e-02 
227 -3.425286926201285e-01 
228 -8.243970484193673e-02 
229 -1.804992780833524e-02 
230 -3.501240694743452e-03 
231 4.853727642246953e-02 
232 -1.214726442930492e-02 
233 1.287509520544908e-01 
234 1.851899115378257e-02 
235 -6.165594587790198e-02 
236 -4.428127743264971e-01 
237 -2.958292281158735e-01 
238 3.902562360151344e-02 
239 -1.681915053877610e-01 
240 -3.956190555510559e-01 
241 -2.121902699332970e-01 
242 -1.427612905666912e-01 
243 -4.926750946518639e-02 
244 1.336188906227674e-01 
245 1.038127562604816e-02 
246 -2.139360760136664e-01 
247 -1.775141001521303e-02 
248 -4.407090386243730e-02 
249 7.927964196265032e-02 
250 -1.092756399124382e-01 
251 -3.401151772812034e-01 
252 -2.296573374121613e-02 
253 1.266591748120278e-03 
254 1.364454703750182e-01 
255 1.613364989714989e-01 
256 4.020917555961730e-02 
257 -9.564962262326812e-02 
258 -1.031350695045063e-03 
259 4.905855458742069e-02 
260 -5.307178209150188e-02 
261 -1.176259581320335e-01 
262 4.601304157880116e-02 
263 1.230415159599845e-01 
264 -1.232372539885084e-02 
265 2.279512759394491e-02 
266 -1.003834560546646e-01 
267 -6.363975121100222e-02 
268 -1.341888006972544e-01 
269 -8.562915824356111e-02 
270 -1.843839115315991e-02 
271 1.604220085998221e-01 
272 1.133814201111074e-02 
273 1.867067718377377e-01 
274 -1.791187889367562e-01 
275 4.801235724057840e-03 
276 -3.258628141408554e-01 
277 -9.128597913698221e-02 
278 -8.342279036951197e-02 
279 6.092268298547332e-01 
280 3.660677117054105e-01 
281 5.141541175184702e-02 
282 -3.076526185751974e-03 
283 1.775675696612734e-01 
284 -1.361600349782503e-01 
285 4.877389677830978e-02 
286 6.683080580982270e-02 
287 2.683285152217284e-02 
288 -4.418489164372376e-02 
289 6.858260897287523e-02 
290 8.976203959790241e-02 
291 -9.358386232095854e-02 
292 6.900379445655977e-02 
293 -3.650610049416021e-03 
294 4.838725922266323e-02 
295 1.273960610738248e-01 
296 3.179814481683891e-01 
297 2.180336079541954e-02 
298 -2.699558412912018e-02 
299 -9.279179894892077e-02 
300 4.170163099551383e-01 
301 -2.541587418711739e-01 
302 -4.286573457636519e-02 
303 -1.759502421981414e-01 
304 -2.238895522602040e-02 
305 -2.405748650518331e-02 
306 -4.182073749387942e-01 
307 -3.141576640880363e-01 
308 -6.303269716193037e-03 
309 -1.085851992717798e-01 
310 -4.640222580013131e-02 
311 2.001687025201520e-02 
312 -6.771859171800998e-02 
313 7.702877077713896e-02 
314 3.360650315465193e-02 
315 -1.762168180556876e-03 
316 -3.182957801768482e-02 
317 6.089620448556921e-02 
318 7.151653868991759e-02 
319 -2.730256593623743e-02 
320 7.440492869660216e-02 
321 5.042632169733882e-01 
322 6.928884696276870e-02 
323 -1.091413232753249e-01 
324 8.202395856203681e-01 
325 1.254848769144088e-02 
326 2.648661871591765e-02 
327 2.456534606091372e-01 
328 8.723036321833018e-01 
329 -6.759760178436457e-02 
330 -1.221471860865269e-01 
331 3.808563673213161e-01 
332 3.508779865031016e-02 
333 -4.222257564133617e-02 
334 1.409027172210307e-03 
335 -3.221020453383476e-03 
336 -3.062958525472965e-02 
337 -4.848617151070272e-03 
338 -3.826331845132711e-02 
339 8.260544143151888e-02 
340 3.447000306219494e-02 
341 2.104988344853346e-03 
342 3.699667734585732e-02 
343 5.757550082071106e-02 
344 1.335639228772175e-02 
345 5.441603397795558e-02 
346 -5.372285226602121e-02 
347 2.145062064036481e-03 
348 -1.439338485942492e-01 
349 7.573269875459690e-02 
350 1.539726539613701e-01 
351 3.045599546223469e-02 
352 2.033029444240743e-01 
353 1.276611371380167e-01 
354 4.057581877868459e-01 
355 -1.460497730050466e-01 
356 2.435152453288483e-05 
357 -7.842800284682241e-02 
358 1.309319383812352e-01 
359 -3.291950498869196e-02 
360 3.645170989347359e-02 
361 -2.212204566389879e-01 
362 -1.518572505531679e-01 
363 1.300630111777510e-01 
364 -7.486613481683277e-02 
365 -1.891611644717713e-01 
366 4.111247702785233e-02 
367 3.987712556002453e-01 
368 1.055821212851626e-01 
369 5.763192399790133e-03 
370 2.630963652050379e-01 
371 -2.463187586053959e-02 
372 6.680668844114991e-03 
373 1.203675543611990e-01 
374 -2.284912367744145e-02 
375 2.949839297698237e-02 
376 -3.293892723199564e-03 
377 5.969539060511200e-02 
378 2.616230148610517e-02 
379 8.648498891629407e-02 
380 7.824193542616636e-02 
381 5.659383665577750e-02 
382 1.044950406610435e-01 
383 1.030272884115025e-02 
384 -1.125522261773204e-01 
385 -1.706135432838259e-01 
386 -9.247866688808530e-02 
387 4.356283177553343e-01 
388 1.784225767386812e-01 
389 1.299656152796792e-01 
390 1.135304781739607e-02 
391 6.347921023924752e-02 
392 -1.904365916437817e-01 
393 1.797903467369774e+00 
394 8.881609095880307e-01 
395 1.017600280833103e+00 
396 4.967362169263646e-02 
397 5.248490628663355e-01 
398 2.541983786368527e-01 
399 -9.225749668223826e-01 
400 -7.813550703058819e-01 
401 2.321928716343081e-01 
402 1.893676823485962e-01 
403 -5.844590873449651e-01 
404 1.911888447705637e-03 
405 3.092336060172121e-02 
406 6.752999781697151e-02 
407 8.010435378591644e-03 
408 1.129443958237823e-01 
409 -1.101272021473839e-01 
410 3.683764522400934e-02 
411 -9.143863384238313e-02 
412 -3.641862006627289e-01 
413 -1.563337545669181e-01 
414 -1.024435807614629e-01 
415 -1.896731242896803e-01 
416 -5.511164264162588e-01 
417 -1.404786891575250e-01 
418 3.278412055057532e-03 
419 7.075195606498190e-01 
420 -1.111109660537681e-01 
421 7.466973406955178e-02 
422 -8.366849875144944e-02 
423 8.548505434752630e-02 
424 -1.013565248070577e-01 
425 -5.858163634731346e-02 
426 -4.317232438580334e-03 
427 -2.263390940883925e-01 
428 6.356478837840408e-02 
429 7.067039262968973e-02 
430 -2.045914715119562e-02 
431 3.591614858870956e-02 
432 -3.399376704287452e-02 
433 1.356960722749858e-01 
434 5.458444861423821e-02 
435 -5.897714579358074e-02 
436 -1.675418138494015e-01 
437 3.001146986171627e-02 
438 -4.216718232665450e-02 
439 -2.792127458966240e-02 
440 6.861882663631035e-03 
441 -9.711525244373635e-02 
442 2.854555980146328e-02 
443 -4.393050624435918e-04 
444 3.477581655791043e-02 
445 8.117078304232299e-03 
446 -6.486776514352795e-02 
447 -4.508016920662485e-02 
448 -1.227373802732993e-02 
449 -2.134515003475124e-02 
450 -5.300084708540401e-03 
451 -1.349795048905235e-02 
452 1.126072782156989e-02 
453 1.646451420534283e-03 
454 -1.900884001895995e-02 
455 -6.822530101331288e-03 
456 2.764666174854832e-02 
457 3.510758859046482e-01 
458 -5.384579529373513e-02 
459 1.997529437472673e-01 
460 1.276388578471709e-01 
461 4.935937436460336e-02 
462 9.300969472402960e-02 
463 -1.086731485499064e-03 
464 -1.924946691095221e-02 
465 6.538328691628743e-02 
466 3.647948736783687e-01 
467 -1.877071293324335e-01 
468 -2.933965786987458e-01 
469 -1.962090467253574e-02 
470 3.464462976599673e-02 
471 -5.703898586299757e-03 
472 1.883557214071648e-02 
473 3.295696495393879e-02 
474 -2.333283667617939e-03 
475 3.562160712638957e-02 
476 1.240472672090388e-01 
477 -4.632817995993818e-02 
478 7.326271421532451e-02 
479 -1.391830335692786e-02 
480 -5.745017442692549e-02 
481 -2.227876197527844e-02 
482 -7.052208990104857e-03 
483 1.600675171457268e-02 
484 1.157926400642259e-02 
485 -1.544126182449381e-03 
486 -4.371376543839706e-03 
487 3.408552331791959e-02 
488 -9.788564968481748e-03 
489 6.413026420548537e-02 
490 9.564578472923219e-03 
491 -2.223364379978625e-02 
492 -2.087101541558057e-02 
493 -4.554416465260486e-02 
494 3.726533095672793e-02 
495 -3.770775139731433e-02 
496 1.992417590454224e-02 
497 -9.769591729375207e-03 
498 -9.410972558769949e-02 
499 8.398933115901664e-03 
500 -4.791840666300976e-02 
501 -9.158907731392416e-03 
502 2.574999799722879e-02 
503 -6.833945664259645e-03 
504 1.705093228950750e-02 
505 1.220841059583550e-01 
506 6.871619674689149e-02 
507 -1.484636347479241e-01 
508 2.343013086812351e-01 
509 2.321719355330256e-02 
510 -7.241291041168041e-02 
511 2.181729390899554e-02 
512 -4.916191564396207e-02 
513 -2.038929962170544e-01 
514 -3.303769823342725e-02 
515 -4.350345407675119e-02 
516 -3.714742169542577e-02 
517 -3.137369879977796e-02 
518 -1.537948056302664e-01 
519 -1.836584186482760e-01 
520 -3.208808518497292e-01 
521 4.490404400489610e-03 
522 2.085770531066176e-02 
523 1.018053306355342e-01 
524 1.136913845635692e-01 
525 -4.090194748487360e-02 
526 1.840730443973473e-02 
527 -7.532004601366668e-03 
528 -1.893874746772106e-02 
529 2.783244580161429e-03 
530 -1.663927192722929e-02 
531 1.049958479729438e-02 
532 -1.764131613818525e-02 
533 -5.026341050701063e-02 
534 1.068577660944885e-02 
535 2.104058940542140e-03 
536 -3.220085898957981e-02 
537 8.074269368751684e-02 
538 5.530357767248804e-03 
539 6.924294487670478e-02 
540 3.304847558643512e-02 
541 4.593777519186004e-01 
542 7.348283110126250e-02 
543 -1.680892661992426e-01 
544 6.723475298814759e-02 
545 2.045356245913275e-02 
546 2.253146818272322e-01 
547 -1.687340103245243e-01 
548 -1.356638668394225e-01 
549 -1.211399250319518e-01 
550 1.397498555874309e-02 
551 -2.767369911859129e-02 
552 7.917447641670317e-03 
553 -2.886414648496104e-02 
554 -7.969248220550953e-02 
555 2.408306938757985e-01 
556 8.113367369753062e-02 
557 5.024217938212993e-03 
558 1.013131370394356e-02 
559 2.212632801953121e-01 
560 1.280010770173479e-01 
561 2.898765951478023e-02 
562 6.467933214804963e-02 
563 -3.529704247298553e-02 
564 1.312940013547029e-01 
565 8.018607870041633e-02 
566 2.877190690180575e-02 
567 2.005407531709084e-02 
568 6.916411122406040e-02 
569 2.587174894927683e-01 
570 2.591148156101579e-01 
571 2.060325609963884e-01 
572 -2.316986196608915e-02 
573 1.793178329131450e-01 
574 1.152193859243633e-01 
575 1.247339374938690e-01 
576 1.226889406422336e-01 
577 -2.802409521953880e-02 
578 2.128842129655581e-01 
579 -6.376482999201551e-01 
580 -1.620148333378732e-01 
581 -1.991008486929232e-02 
582 -8.406386180373973e-02 
583 4.495873689091686e-03 
584 -1.048327576972000e-01 
585 -5.335600072380304e-02 
586 6.596600472750123e-02 
587 -6.368567917792026e-02 
588 1.177091508680091e-01 
589 -1.079606643970058e-01 
590 -9.306216588382739e-02 
591 1.732988288598330e-01 
592 -4.119286501836083e-02 
593 1.615847901872864e-02 
594 -1.372618530741511e-01 
595 -7.133351567216574e-02 
596 2.967484146247550e-02 
597 -1.350643952744687e-02 
598 4.373628283862453e-02 
599 1.152133325366328e-02 
600 -2.952692669185378e-02 
601 -7.980334732736062e-02 
602 3.180822691922507e-02 
603 -4.350285865722834e-01 
604 -3.665999660890251e-02 
605 -1.955218537887855e-01 
606 -5.029583431323666e-02 
607 -1.355401532666031e-01 
608 -2.159462317923665e-02 
609 -1.060343134547641e-01 
610 -3.455665075260899e-01 
611 -1.131049657266938e-01 
612 5.626555348489277e-02 
613 -1.161246264817965e-02 
614 -3.209674422262682e-02 
615 1.774724739757353e-01 
616 -2.245964012790682e-02 
617 5.433170132409020e-02 
618 6.601912146353937e-02 
619 -1.948524658827247e-01 
620 5.246689479261610e-02 
621 -2.247932038042233e-02 
622 1.976393875984971e-02 
623 -6.895262843218257e-03 
624 2.529730318690336e-02 
625 2.208257173262929e-01 
626 -1.731915239386559e-02 
627 -1.634046894957783e-01 
628 6.086390316949013e-02 
629 2.257305699258030e-02 
630 1.416278266290319e-01 
631 4.176317541315613e-02 
632 -1.294856863524418e-02 
633 -4.031329898337629e-02 
634 2.082507671297658e-01 
635 2.666828090437822e-01 
636 5.997704842014996e-02 
637 -8.157201607430448e-05 
638 -1.344172002493268e-02 
639 -6.131011811110423e-03 
640 -5.552107873987347e-03 
641 2.246924543996580e-01 
642 9.393560808797123e-03 
643 -2.716965430191639e-02 
644 -2.315008109040201e-01 
645 -6.213230256696480e-02 
646 1.930311456785456e-01 
647 2.082106830841802e-02 
648 -3.627646892422058e-01 
649 -2.614827347313240e-02 
650 2.118423142331836e-01 
651 -5.176370468537063e-02 
652 4.635151026359478e-02 
653 -1.061434868445129e-02 
654 -9.934947710157967e-02 
655 1.332632843681826e-01 
656 7.976629428874144e-02 
657 1.047570965474376e-02 
658 -5.887545900643760e-02 
659 -1.473870931918338e-01 
660 2.221831279513968e-01 
661 5.256333222420022e-02 
662 1.710275796957197e-01 
663 5.387727824695998e-01 
664 5.850717406371822e-02 
665 4.173827797477214e-02 
666 -2.377978676195334e-02 
667 -1.093153566179045e-01 
668 2.383735847853606e-02 
669 -5.320615029262653e-02 
670 1.634924478088728e-02 
671 -9.208407302364179e-02 
672 9.963395456874882e-03 
673 5.098358554757323e-02 
674 -2.662438245056192e-02 
675 1.182826251129781e-01 
676 -5.686408980902357e-02 
677 7.666260139368945e-02 
678 1.786328896622432e-02 
679 -4.035458352943132e-02 
680 2.347353871626210e-03 
681 -7.374027497291510e-02 
682 9.501218332033856e-03 
683 -3.383807804817228e-01 
684 1.608966996036876e-02 
685 -9.770389789009547e-02 
686 -5.681391111162737e-02 
687 -4.718753775027018e-01 
688 -1.106014738110643e-01 
689 -1.566201311798936e-02 
690 -1.545964903939339e-01 
691 1.486779254806788e-01 
692 -1.401749195288434e-01 
693 -4.308581725989633e-01 
694 1.320426652960068e-01 
695 -8.191714939918671e-02 
696 -1.026001785834774e+00 
697 -2.559936967757261e-01 
698 5.676731369110113e-01 
699 -3.532152123478972e-02 
700 2.941122913576240e-01 
701 2.411900617022861e-01 
702 1.070183375622107e-01 
703 -3.720620438905405e-01 
704 -5.582975835213225e-01 
705 1.135998635874769e-02 
706 2.001233892711353e-01 
707 -2.002982399904230e-01 
708 -5.726041877636228e-03 
709 -1.208207353896197e-01 
710 1.602429379139864e-01 
711 -1.102323289719251e-01 
712 -1.901755185790459e-02 
713 6.139999116163404e-02 
714 -1.889288838584251e-01 
715 6.051123214071041e-02 
716 5.078115304556914e-02 
717 9.703984582463614e-02 
718 5.822046059028566e-01 
719 -2.625548668405829e-02 
720 8.865734781614365e-02 
721 -1.102461661696145e-01 
722 -9.241536502192148e-02 
723 4.778257917828038e-01 
724 4.883951686068481e-01 
725 4.619593189513929e-01 
726 -7.278667979068507e-02 
727 1.973003669436626e-01 
728 2.561295192163671e-01 
729 7.528523033104824e-01 
730 6.272681031188835e-01 
731 -3.672663421324934e-01 
732 2.302100151642583e-02 
733 1.208469852390732e-01 
734 -1.409255878737770e-01 
735 1.275035166509478e-01 
736 5.879603076655744e-01 
737 1.486973793183352e-01 
738 4.318080032309416e-02 
739 -3.398469538928787e-01 
740 -7.468052162843097e-02 
741 4.211903206335566e-01 
742 -3.524109573554592e-01 
743 6.564333194452137e-01 
744 1.545092182073530e+00 
745 -8.818942426192825e-02 
746 -1.005297239390145e-01 
747 -6.259272807390752e-01 
748 4.769430366749301e-02 
749 3.300508060912585e-01 
750 1.334297926123290e-03 
751 1.355967737983124e+00 
752 6.570178488092865e-01 
753 1.227271157092135e+00 
754 2.159284373453387e-01 
755 4.870795127717241e-01 
756 -2.224445694433999e-01 
757 -2.757386556174949e-01 
758 1.152446126500872e+00 
759 1.753412652549985e-01 
760 1.865497234302919e-01 
761 1.658429778909893e-01 
762 1.564173046367679e-01 
763 1.978009639570037e+00 
764 3.351024068199967e-01 
765 -1.979705372024016e-03 
766 1.243891991323946e-01 
767 -7.158755752160530e-02 
768 1.222928566605148e-01 
769 3.369465694089372e-03 
770 -8.996018611269155e-03 
771 8.706000000921826e-02 
772 -1.457271160891660e-01 
773 2.366228206006930e-01 
774 1.569045812599059e-01 
775 1.403372585191442e-01 
776 -1.709843455173270e-01 
777 -1.988392490231606e-03 
778 -5.814634700786907e-03 
779 -1.064787383082404e-01 
780 1.401765464301470e-01 
781 -1.239938354416689e-01 
782 -2.201834344257016e-02 
783 -8.605909340295367e-01 
784 1.496707293659870e-02 
785 -8.545392555470682e-03 
786 -2.378895988589695e-01 
787 -1.469826254772791e-01 
788 -2.374476953561052e-01 
789 -1.335829796549118e-02 
790 -3.812425282565059e-02 
791 -3.633329773552556e-02 
792 -2.761022167119196e-01 
793 -1.604395621664058e-01 
794 -2.098658769457475e-02 
795 -1.029930708459865e-01 
796 -2.128774506801614e-01 
797 -1.309372698067897e-01 
798 -1.844962978444696e-01 
799 -5.364598251746858e-02 
800 -1.960008660729209e-02 
801 5.310268922249323e-02 
802 -9.343683047342656e-02 
803 -1.065605116648464e-01 
804 5.790181319247270e-03 
805 1.140609318816013e-02 
806 2.584073868346628e-01 
807 8.847804481756410e-03 
808 1.834753589137769e-02 
809 6.409746794185971e-01 
810 2.092832825980688e-01 
811 2.056868567186853e-01 
812 3.951047911486332e-01 
813 2.289404482693499e-01 
814 -7.765042124595391e-02 
815 6.990747815317252e-04 
816 -7.173467891612943e-02 
817 5.244441747552085e-02 
818 2.156702553019516e-01 
819 1.247367571023070e-01 
820 7.302196990719206e-02 
821 -1.518947204414316e-01 
822 3.894550245520007e-01 
823 1.732454040818334e-01 
824 -1.190059264674543e-02 
825 1.077439149473763e-01 
826 2.721370404268765e-01 
827 4.504745366820383e-01 
828 2.389306967450408e-01 
829 5.377260688850901e-01 
830 2.421818572303985e-01 
831 7.163679606209658e-02 
832 3.161872752095506e-01 
833 6.156462309046268e-02 
834 2.311762487352934e-01 
835 -9.151161395743554e-03 
836 2.533905526237317e-01 
837 1.597906008700095e-01 
838 -2.963908462913432e-01 
839 -6.242266060797095e-01 
840 -6.572829317324395e-01 
841 -2.312234211634716e-02 
842 -1.183354509771815e-01 
843 1.190500913408240e-01 
844 -1.250720941628538e-01 
845 -2.909405995686087e-01 
846 -4.336016425206790e-02 
847 -7.197394585520873e-02 
848 9.463530790049962e-02 
849 -8.533997418960902e-02 
850 -3.977051673939764e-01 
851 2.930967970914905e-02 
852 1.770166483350075e-02 
853 -6.273470577844216e-02 
854 8.708416196406338e-02 
855 6.246704766690662e-03 
856 -1.012648903744806e-01 
857 1.817920568313486e-01 
858 1.095898266332626e-01 
859 8.227278756921350e-02 
860 6.091737338001310e-01 
861 1.064908041294746e-02 
862 3.354310616854593e-01 
863 9.877080405557806e-02 
864 3.418660006476062e-02 
865 4.432383903664252e-02 
866 3.517849314714472e-01 
867 1.678756050726355e-01 
868 2.291299086156321e-01 
869 4.952224803503977e-02 
870 -1.117113856455015e-01 
871 -3.218840189395599e-01 
872 -2.843721967933703e-01 
873 2.840586989352058e-01 
874 1.421970738615460e-01 
875 2.621212251345732e-02 
876 1.101829320531527e-02 
877 2.384041499896532e-01 
878 2.216803552154578e-01 
879 1.180634248770466e-01 
880 2.083462911583110e-02 
881 4.603846668973532e-01 
882 7.191975048017969e-01 
883 -5.004811132300789e-02 
884 -1.143897575418379e-01 
885 -1.007009033218412e-01 
886 -1.021273874256893e-01 
887 -2.398672583711707e-01 
888 -2.694126662460092e-01 
889 1.342134902023635e-02 
890 -2.681581741202134e-01 
891 -6.774740496815590e-02 
892 -1.294411460952998e-01 
893 -2.143081536672987e-01 
894 2.134819067862700e-02 
895 1.520249250998203e-01 
896 2.869426373923791e-01 
897 -5.646353000503162e-02 
898 8.060304331996562e-02 
899 2.076567746105728e-01 
900 -1.973659143925848e-01 
901 -9.567308957503295e-02 
902 -9.202835707139903e-02 
903 -1.773018928638078e-01 
904 -2.600072361384608e-01 
905 -1.014966810811566e-01 
906 -7.723688921769332e-02 
907 -2.165101835093337e-01 
908 1.415524599719754e-01 
909 -3.324406318616150e-01 
910 -2.727067378339297e-01 
911 -4.105860098614524e-02 
912 -5.986337060645140e-01 
913 4.999947905054475e-01 
914 -2.622115364430874e-01 
915 5.979095779421929e-01 
916 -1.956981011484974e-01 
917 7.700050018229226e-02 
918 -3.586498694466571e-01 
919 -1.326669110140737e-01 
920 -3.732918230839105e-02 
921 -9.580909520701052e-02 
922 3.061789881185652e-01 
923 2.239872991898257e-01 
924 2.676394769148275e-01 
925 -6.918475245712778e-02 
926 -2.640978328739443e-01 
927 -1.454902654998470e-02 
928 -1.521224428418539e-02 
929 2.709636473766576e-02 
930 -1.312780502742713e-01 
931 -4.380618505337276e-01 
932 -5.788462561983720e-02 
933 -1.920835907754869e-01 
934 7.711253499208318e-02 
935 1.539733648421583e-02 
936 7.015400032218456e-02 
937 1.879323619947126e-01 
938 -3.023737416349846e-01 
939 -9.847918347284391e-02 
940 1.570307215160571e-01 
941 -8.078658972132620e-02 
942 -3.279711075449245e-01 
943 -1.139925173582332e-03 
944 3.480802466991249e-01 
945 -6.942961301764997e-02 
946 6.013196034483949e-02 
947 -2.387840304776200e-01 
948 -3.258076922349000e-02 
949 1.557531132271917e-01 
950 -7.579813795346538e-02 
951 5.629581381537544e-03 
952 -4.376636903198514e-02 
953 1.151285131076105e-01 
954 6.817328084349325e-03 
955 3.040477137515315e-02 
956 -1.297586551102875e-02 
957 -2.839763767828392e-03 
958 2.597243459930593e-01 
959 5.874050724252168e-01 
960 1.562267661148483e-01 
961 8.672697349318141e-01 
962 -1.151393461435389e-01 
963 -5.942125673018266e-01 
964 7.859292152393189e-02 
965 1.533231686327726e+00 
966 4.610272895397126e-02 
967 3.562535713754330e-01 
968 2.178072346249290e-01 
969 5.372182477935972e-02 
970 2.431175303017158e-01 
971 2.911270403387070e-01 
972 1.821206206674539e-01 
973 5.411151289729195e-02 
974 1.381337162376504e-01 
975 -2.305148626883342e-02 
976 5.514325840928669e-02 
977 9.090458561975195e-02 
978 2.806472135257474e-02 
979 1.767298927620855e-01 
980 -4.285881438783021e-02 
981 4.903950320526732e-02 
982 1.239329910160004e-01 
983 -2.053300246999125e-01 
984 6.032350719221070e-02 
985 1.013184713839285e-01 
986 -2.658860071484079e-01 
987 1.782618432586225e-01 
988 2.279404285110984e-01 
989 -7.513981629715343e-02 
990 -3.356046961800458e-01 
991 -2.428037000563806e-01 
992 -2.455441720169147e-01 
993 -1.641467111783945e-01 
994 -1.920654809318720e-01 
995 -1.675179354112179e-01 
996 2.836985177544337e-02 
997 8.727315673886503e-02 
998 -7.112366208102885e-02 
999 -1.094684924501934e-01 
1000 2.136229818042407e-02 
1001 -4.877890906662297e-03 
1002 5.885985891815217e-02 
1003 -1.100424790558904e-01 
1004 -6.549296942158390e-02 
1005 -2.492312035856217e-01 
1006 -2.692598398644846e-02 
1007 1.274410819442747e-02 
1008 -1.052914914979416e-01 
1009 -2.772650188236683e-02 
1010 7.106248234500112e-02 
1011 6.685414818819503e-02 
1012 2.837069654275628e-02 
1013 5.363867315932799e-02 
1014 3.617610361198097e-01 
1015 1.786823010039809e-02 
1016 -2.504947779585286e-02 
1017 1.894771470694565e-01 
1018 3.779785368735055e-01 
1019 -1.890953310390433e-02 
1020 -7.242206552978872e-02 
1021 3.571722380869342e-01 
1022 7.119468284465423e-01 
1023 1.262355748923756e+00 
1024 2.673252995322196e-01 
1025 -3.920958932766239e-01 
1026 -7.385078676597309e-02 
1027 2.794184498644586e-01 
1028 3.167958754762939e-01 
1029 4.878167514916931e-01 
1030 5.272372147431481e-01 
1031 1.508359680047756e-01 
1032 -2.068048594141972e-01 
1033 -9.284578781524358e-02 
1034 2.629266924866041e-01 
1035 -6.722757891459931e-01 
1036 -1.046518221292891e-01 
1037 9.072545819478774e-03 
1038 -1.386690060912070e+00 
1039 -3.691496120946763e-01 
1040 8.461294261604476e-01 
1041 -5.575232332504480e-02 
1042 -1.632715683192557e-01 
1043 8.285562560688722e-02 
1044 3.075259794707065e-01 
1045 1.364337548530819e-02 
1046 -9.979500952871190e-02 
1047 -3.493810065621871e-01 
1048 -1.849026570480487e-01 
1049 -1.903528476915393e-02 
1050 -3.779081648368649e-01 
1051 -1.222002881988834e-01 
1052 -5.145402094103886e-01 
1053 -1.485339421784811e+00 
1054 -2.949634570790485e-02 
1055 4.858539164959663e-02 
1056 -5.247783347357027e-01 
1057 -5.223876477073208e-01 
1058 6.762189536648180e-02 
1059 8.365876135033896e-01 
1060 -1.253140740794957e-01 
1061 1.765854370186696e-01 
1062 -1.979069864824846e-01 
1063 -8.661980102531708e-02 
1064 -8.850343281857890e-01 
1065 7.945921243741322e-03 
1066 1.418806217517716e-02 
1067 -1.494642721898941e-01 
1068 -9.089789534055812e-02 
1069 -8.293940109441207e-02 
1070 1.143079151291247e-01 
1071 -1.716571771787473e-01 
1072 -1.084145759499940e-01 
1073 1.331335343091051e-01 
1074 -5.944015483952921e-02 
1075 -1.903192321117061e-01 
1076 -3.095693137841424e-03 
1077 1.882783487031109e-01 
1078 3.953674765767470e-02 
1079 7.751078144571720e-02 
1080 1.243715208615827e-01 
1081 -1.129840446589304e-01 
1082 1.109586694614531e-01 
1083 -1.017771142914109e-01 
1084 5.756366213517304e-02 
1085 5.983244206518473e-02 
1086 -1.422643026182359e-01 
1087 3.371820474841159e-02 
1088 5.172899167799085e-02 
1089 8.422087846545029e-02 
1090 3.494241665131227e-01 
1091 1.340545502887495e-02 
1092 8.354364917986910e-02 
1093 -3.470718957759116e-03 
1094 -8.813285557800653e-03 
1095 2.593812758029677e-01 
1096 3.727309169467603e-02 
1097 -5.566696769176883e-02 
1098 -1.057678962803217e-01 
1099 3.936748465778382e-01 
1100 -1.416006102748237e-01 
1101 -9.685883994096667e-02 
1102 6.811072094879582e-02 
1103 1.947612334456898e-02 
1104 -1.519279715675706e-01 
1105 -1.099249879316660e-01 
1106 1.123188175057397e-01 
1107 -2.354955303226351e-01 
1108 -1.523140572553210e-01 
1109 -4.328956335389280e-01 
1110 1.262589968735501e-02 
1111 1.295224703584020e-01 
1112 -1.394035715482792e-01 
1113 -7.647128457109130e-02 
1114 -1.058962401380612e-01 
1115 -4.923165319337613e-02 
1116 -1.381780155499816e-01 
1117 -6.225787798984712e-02 
1118 -3.662636004534441e-02 
1119 1.549507841887422e-01 
1120 2.248104461511095e-01 
1121 2.159803237740566e-01 
1122 -4.509014063098089e-02 
1123 7.088347305097810e-02 
1124 6.843112861036320e-03 
1125 6.586048046806259e-02 
1126 8.172165862260203e-02 
1127 2.427272618523038e-03 
1128 -5.234615881949558e-02 
1129 -4.116270314052720e-02 
1130 7.276125912526500e-02 
1131 -1.207896802787778e-02 
1132 9.050209643082452e-03 
1133 -2.950222043989477e-03 
1134 -1.479405883612974e-01 
1135 4.413962955187735e-02 
1136 6.960154293528865e-02 
1137 -8.867211704478085e-02 
1138 -4.407686743153882e-02 
1139 -1.648437656000403e-01 
1140 2.066634030860602e-02 
1141 9.909514175006807e-02 
1142 6.960864275255696e-02 
1143 7.069506134584684e-02 
1144 3.858933204159019e-02 
1145 1.864434393882120e-01 
1146 5.845560321004371e-01 
1147 3.601696829961238e-02 
1148 1.348136054699693e-01 
1149 1.639504900535286e-01 
1150 -3.451038759310551e-02 
1151 1.278735122386710e-01 
1152 1.812431256155203e-01 
1153 -6.436861773030460e-02 
1154 3.502708870067068e-01 
1155 1.595664173657773e-01 
1156 -1.832744339095903e-01 
1157 1.068876107994124e-01 
1158 1.433255126690349e-01 
1159 1.005117358360301e-01 
1160 -2.851259889760731e-01 
1161 2.019177789394096e-01 
1162 -1.239085041045583e-01 
1163 -3.998796410590503e-01 
1164 -7.220195541299204e-02 
1165 4.096021969161786e-01 
1166 -6.928712153277046e-02 
1167 3.641027468629086e-03 
1168 -8.070073759227045e-02 
1169 -2.104015572293407e-01 
1170 3.130123494760708e-02 
1171 1.138666730458435e-01 
1172 -6.463650234655665e-01 
1173 -1.258022692858316e-01 
1174 -1.041408241656104e-01 
1175 8.786893215354533e-02 
1176 -2.437077751492664e-02 
1177 -1.033676220203697e-01 
1178 -2.121868614200270e-01 
1179 -3.956860028896091e-01 
1180 1.195514411174320e-01 
1181 -9.909055656672157e-02 
1182 -5.231394832773023e-02 
1183 -2.636742381195623e-01 
1184 3.411736393749433e-02 
1185 3.320509139923628e-02 
1186 -2.227574897496225e-01 
1187 -4.179930729195224e-01 
1188 -2.174929239988780e-02 
1189 -6.049130295648331e-02 
1190 1.120426711858153e-01 
1191 1.734857688110858e-01 
1192 1.145398199394492e-02 
1193 2.098463723986981e-01 
1194 2.494971244584416e-02 
1195 1.944378617767128e-01 
1196 9.469372551805609e-02 
1197 2.634875281236661e-02 
1198 2.114637890571640e-01 
1199 7.023002672147483e-02 
1200 1.192165102608651e-01 
1201 5.929455463517428e-02 
1202 -8.448042555126949e-02 
1203 4.377469842895413e-01 
1204 -6.817655134527729e-02 
1205 -9.768217746358183e-02 
1206 7.627214830989515e-02 
1207 -8.213582367979699e-02 
1208 -4.203380872850093e-02 
1209 1.869616612532435e-01 
1210 1.140960682586681e-02 
1211 4.647572373132335e-01 
1212 2.741825817772578e-01 
1213 1.988046940808457e-01 
1214 6.355354831438174e-02 
1215 -7.796476278041179e-01 
1216 3.483590776952161e-01 
1217 1.252815799046514e-01 
1218 -4.038835192167559e-01 
1219 5.619168876585913e-01 
1220 1.935132827822255e-01 
1221 2.032857872467739e-01 
1222 2.285133832335497e-02 
1223 -1.815295476373418e-02 
1224 1.573725406456463e-01 
1225 5.481311023435024e-02 
1226 5.574956541298456e-02 
1227 1.635498428365642e-01 
1228 -1.378767511400763e-01 
1229 1.950333228461016e-03 
1230 -6.151473978844168e-03 
1231 -1.415657187269524e-01 
1232 1.035119066421630e-01 
1233 -1.456844515311218e-01 
1234 -2.583803993667218e-02 
1235 -4.150918746213442e-02 
1236 2.580170010488140e-02 
1237 -1.857125617605847e-02 
1238 -1.402493621585524e-01 
1239 -5.792881920272595e-02 
1240 -1.629647228980725e-01 
1241 2.711659757933798e-01 
1242 4.480212535802446e-02 
1243 -8.891072365386637e-03 
1244 2.258387326306322e-01 
1245 -4.063344060469873e-02 
1246 1.434768109102101e-01 
1247 -5.048359542937880e-01 
1248 3.379385286889283e-01 
1249 6.399492405018055e-02 
1250 1.638612700435190e-01 
1251 -3.435724195330808e-01 
1252 5.337375884932734e-01 
1253 2.444093098348859e-01 
1254 2.994583907815674e-01 
1255 1.299444472689254e-01 
1256 5.581925634960895e-02 
1257 1.768788205774232e-02 
1258 2.824481484809149e-01 
1259 -3.277678691893494e-02 
1260 9.560888935194538e-03 
1261 6.051640975678484e-02 
1262 -1.389703103623641e-01 
1263 -7.526431577105767e-03 
1264 9.189648533393514e-02 
1265 -6.075591627674809e-02 
1266 -7.440929482982114e-02 
1267 -2.983048566260549e-01 
1268 -3.782660954019754e-02 
1269 -4.208725510145958e-02 
1270 -3.936254781880546e-01 
1271 1.516082425823537e-01 
1272 -3.459438784691652e-03 
1273 -3.775132787278087e-05 
1274 -1.205975472584905e-01 
1275 4.380756129425609e-02 
1276 3.287243479999634e-03 
1277 4.461566693803045e-02 
1278 5.351387836796825e-02 
1279 1.088218578633482e-02 
1280 -5.815155640798555e-02 
1281 -6.641855744223067e-01 
1282 8.362273431792581e-02 
1283 -5.491188548671827e-01 
1284 2.947593180767993e-01 
1285 -4.860114160177421e-02 
1286 -5.967622654901354e-01 
1287 -2.218655132558719e-01 
1288 -3.244678682094602e-01 
1289 4.908747868724579e-02 
1290 -5.404314907247472e-01 
1291 -8.044867777537266e-01 
1292 -2.063654778355337e-02 
1293 2.687095373801190e-01 
1294 -6.192242005287721e-02 
1295 -1.680291803864522e-01 
1296 9.219264951823085e-02 
1297 1.094738332171165e-02 
1298 -2.185874821214360e-01 
1299 1.083234411825278e-01 
1300 -5.447451927350752e-02 
1301 -2.514896960979529e-01 
1302 9.780522388329943e-02 
1303 1.595776298726753e-01 
1304 -2.481936585665115e-01 
1305 -9.695910343905020e-02 
1306 1.833697811399889e-01 
1307 4.006831399031146e-01 
1308 -1.448854533726046e-01 
1309 -6.571860146490068e-02 
1310 3.065912277583440e-02 
1311 1.816098050895070e-01 
1312 -4.951512174497888e-02 
1313 -1.931634892692019e-01 
1314 2.698676879281554e-01 
1315 -1.115582923654827e-01 
1316 -6.573528284648317e-01 
1317 6.339194747021125e-02 
1318 -1.051415763927225e-01 
1319 -1.210373224966528e-01 
1320 -2.189615017527514e-01 
1321 2.097260074803873e-03 
1322 -4.203614675608576e-01 
1323 -3.597590974206315e-02 
1324 1.875792771326634e-02 
1325 -1.946741973624331e-01 
1326 4.340729669977687e-02 
1327 6.025235474969192e-02 
1328 6.625514059478248e-03 
1329 -1.938071971462215e-01 
1330 3.961528382611501e-02 
1331 2.275919040179910e-01 
1332 9.349382792500875e-02 
1333 -2.872294445578610e-01 
1334 -7.114878523955535e-02 
1335 -3.426753622630328e-03 
1336 5.280052952796288e-02 
1337 -4.552971394233412e-02 
1338 -9.711534433397040e-02 
1339 1.291981672406127e-01 
1340 5.821407079409771e-01 
1341 2.474087076301091e-01 
1342 3.243147904346727e-01 
1343 2.713206506701451e-01 
1344 6.199783131971640e-02 
1345 1.817304738872685e-01 
1346 4.247192296959228e-03 
1347 -3.359328053135209e-01 
1348 3.949005628598908e-01 
1349 3.283776347665562e-01 
1350 -1.784267943776544e-01 
1351 -1.815870082828856e-01 
1352 1.315227824499153e-01 
1353 8.224476161691732e-02 
1354 9.736227097598350e-02 
1355 3.956734231495033e-01 
1356 -2.976935455890982e-01 
1357 9.997704392790460e-02 
1358 -2.684784445451822e-01 
1359 2.319044740125860e-01 
1360 5.498916463067943e-01 
1361 -2.709473918147339e-02 
1362 1.626324199376677e-01 
1363 -6.319584317665237e-01 
1364 -9.176085103096879e-02 
1365 1.019008333101506e-01 
1366 -6.043441292802438e-02 
1367 3.773182408263552e-01 
1368 -2.123028630944612e-01 
1369 -9.445981260288287e-02 
1370 -1.291291839115024e-01 
1371 -2.777084090921722e-01 
1372 2.201530736739261e-01 
1373 2.706457030031162e-01 
1374 -2.728425328680398e-01 
1375 -1.526085206100498e-01 
1376 -5.393196500546639e-06 
1377 6.828055565870481e-02 
1378 -3.420908264487375e-02 
1379 -8.467863916014442e-01 
1380 -3.567577548119115e-01 
1381 -1.053806877106621e-02 
1382 -5.586535304400155e-02 
1383 -8.617590927937828e-01 
1384 6.809934355296156e-02 
1385 3.256217592700819e-01 
1386 2.508380150713128e-01 
1387 1.105356067737941e+00 
1388 6.295664261033256e-01 
1389 4.243264849446505e-01 
1390 2.749816496741461e+00 
1391 -5.064553847042083e-01 
1392 -2.973280725256782e-01 
1393 3.699034887694454e-01 
1394 5.943403013338470e+00 
1395 1.512858510383357e+00 
1396 1.401899365436348e-01 
1397 4.496231607203984e-01 
1398 4.874675814320292e-01 
1399 1.870991560488500e-01 
1400 2.555455369760500e+00 
1401 -6.485560925945145e-01 
1402 3.609861972727660e-01 
1403 3.128246738444899e-01 
1404 3.736059805413251e-01 
1405 4.377413141876755e-01 
1406 2.558082986184718e-01 
1407 -5.535675741249844e-02 
1408 -5.637525284883453e-01 
1409 1.936865105699722e-01 
1410 2.537621313824677e-01 
1411 1.138147982298205e-02 
1412 6.481812199212704e-02 
1413 2.335244871604997e-01 
1414 3.148483360415752e-01 
1415 2.877510879535471e-02 
1416 -3.138359623132264e-02 
1417 -2.546120747500559e-02 
1418 4.632601980340362e-01 
1419 1.132121102967817e+00 
1420 7.815299871256216e-02 
1421 3.651887942455983e-01 
1422 -1.224338781152233e-01 
1423 -4.415696689864105e-01 
1424 -2.851668581028329e-01 
1425 3.218249792926824e-02 
1426 -9.485044997490537e-02 
1427 -7.018375482520371e-02 
1428 -5.162407853094321e-02 
1429 -3.081296333282912e-01 
1430 2.113853595801599e-01 
1431 1.682590339203166e-01 
1432 -6.726893069650787e-01 
1433 1.378562267148780e-02 
1434 4.665248954265420e-02 
1435 4.176970772076297e-02 
1436 6.551595899921285e-01 
1437 -7.972036347122188e-02 
1438 8.316547794676668e-02 
1439 -1.043176011811577e-01 
1440 -1.228164292887406e-01 
1441 -2.102207437520741e-01 
1442 2.061362844179227e-01 
1443 3.476295071632253e-01 
1444 2.669944485710588e-01 
1445 5.671626423017450e-01 
1446 8.693569235809907e-02 
1447 -6.278206705429218e-02 
1448 1.277821567377776e-01 
1449 4.369879215356262e-02 
1450 1.773393588687018e-01 
1451 1.521754957373579e-01 
1452 -1.327405509078343e-01 
1453 2.258576975197153e-02 
1454 8.071833747499012e-02 
1455 4.218527420687549e-01 
1456 3.070416163110310e-02 
1457 -8.938164508403185e-01 
1458 -2.015764390474069e-02 
1459 -6.448638508840612e-02 
1460 -1.580779717135421e-01 
1461 -4.849514252446942e-02 
1462 -1.495316087597980e+00 
1463 1.078403288178569e-01 
1464 2.392298483781305e-01 
1465 5.178492774626580e-02 
1466 1.161433342434395e-01 
1467 -1.443366961386058e+00 
1468 -3.129368857691203e-01 
1469 6.580518415486102e-01 
1470 7.810022682031356e-01 
1471 1.181002539817448e-01 
1472 3.389513885181591e-01 
1473 8.339692191024467e-01 
1474 1.842254747174810e-01 
1475 2.905915279251872e-02 
1476 1.087751222219111e+00 
1477 2.606310189301651e-01 
1478 2.634202602224076e-01 
1479 2.607858533185529e-01 
1480 1.095241110782065e-01 
1481 2.156501408499253e-01 
1482 2.637775057016791e-01 
1483 -8.207697079892996e-01 
1484 5.114445623656694e-02 
1485 2.022747453292911e-01 
1486 -6.000382221371842e-02 
1487 -4.595960227924262e-01 
1488 1.678948236596663e-01 
1489 -7.408408481899811e-03 
1490 5.452247410739535e-02 
1491 -2.133702513935443e-01 
1492 -7.345127532865341e-02 
1493 -5.056141448225512e-02 
1494 2.447069186705889e-02 
1495 4.417844384320699e-02 
1496 8.095226582106091e-03 
1497 8.531414530747874e-02 
1498 -5.683698040115855e-02 
1499 5.386907649281301e-02 
1500 5.704217126159083e-02 
1501 2.724212627061360e-02 
1502 6.220502388330038e-01 
1503 5.973425560754546e-01 
1504 1.480973614724036e-02 
1505 -4.193060954289969e-04 
1506 4.110196515575812e-02 
1507 1.550058907805197e+00 
1508 3.107111618906527e-02 
1509 2.800784979553064e-01 
1510 6.360322141619346e-02 
1511 -1.051808524119631e-02 
1512 -5.893299963282684e-02 
1513 -1.413186197720840e-01 
1514 -6.350096126376246e-02 
1515 1.247532111439139e-01 
1516 1.175251048555447e-01 
1517 9.928203349650593e-02 
1518 -4.070618589652995e-02 
1519 -2.082404257884038e-02 
1520 4.322312608118903e-01 
1521 -4.639886513414093e-02 
1522 -5.039715986296009e-02 
1523 -4.082956184526961e-02 
1524 -6.242820429801918e-02 
1525 3.245072070550803e-03 
1526 -1.345631608492080e-01 
1527 -1.501081474414518e-01 
1528 -7.736730685601834e-02 
1529 2.514909122162993e-02 
1530 -1.361929104694524e-01 
1531 -1.638444831277641e-01 
1532 -2.130627449625325e-01 
1533 -2.712257279380721e-01 
1534 2.684962273897054e-01 
1535 1.772023026456084e-01 
1536 -7.981323306601656e-02 
1537 1.889095808656624e-01 
1538 2.383981680238260e-01 
1539 -7.902955038374219e-02 
1540 -1.110960692469855e-01 
1541 9.561971935887170e-02 
1542 9.399372115933328e-02 
1543 -2.363372888762506e-01 
1544 7.036152790500150e-04 
1545 4.119299362629036e-04 
1546 -7.488386582037627e-02 
1547 3.200967939591796e-02 
1548 1.906011069740712e-03 
1549 -2.009035918508140e-01 
1550 -2.141158084698944e-01 
1551 6.332402707225722e-02 
1552 -2.824260084182073e-01 
1553 -3.877389134296195e-01 
1554 -2.049046663751238e+00 
1555 -7.104976662104391e-02 
1556 9.838441850552379e-02 
1557 1.606511989418967e-01 
1558 -9.271310199034555e-04 
1559 3.871819640102125e-01 
1560 4.066912190901188e-01 
1561 1.516748086206776e-01 
1562 -1.598600987304394e-01 
1563 -9.034920106135999e-03 
1564 1.757786160008462e-01 
1565 1.747995839109310e-01 
1566 7.368185513207436e-02 
1567 1.224999601070302e-01 
1568 1.772950491371972e-01 
1569 -3.780928412041498e-02 
1570 6.137737988870087e-01 
1571 7.974725474526882e-02 
1572 -9.274267178685942e-02 
1573 3.880965884565660e-02 
1574 3.395726869039043e-01 
1575 -1.797094179245013e-02 
1576 -1.847438032132902e-01 
1577 1.274882285175013e-01 
1578 6.385509498041548e-01 
1579 -2.046840517533219e-01 
1580 8.480815891034139e-01 
1581 3.295077200314389e-01 
1582 -2.250897803054636e-02 
1583 -8.283789124925037e-02 
1584 -5.763214995237234e-04 
1585 1.577602730395488e-01 
1586 1.721189989501589e-01 
1587 -5.470594020138422e-02 
1588 -1.202935673134387e-01 
1589 3.990122823952313e-02 
1590 7.877455749679914e-02 
1591 -3.273964249137838e-02 
1592 2.025658055348996e-01 
1593 -1.776900808329238e-01 
1594 6.734728644178004e-02 
1595 -7.800539427515850e-02 
1596 1.238967767546724e-02 
1597 6.724253550162897e-02 
1598 -4.307523136827595e-01 
1599 -7.074543347654052e-01 
1600 2.129859924014988e-01 
1601 -3.111571506853780e-01 
1602 -9.243595267215310e-02 
1603 -1.309356818244662e-02 
1604 3.561242836765407e-02 
1605 4.809406142202580e-01 
1606 3.794012616204875e-01 
1607 1.280271017544498e+00 
1608 9.935229934833117e-01 
1609 5.469875092089707e-02 
1610 1.542473249557060e-01 
1611 1.512913519786166e-01 
1612 5.721174943834147e-02 
1613 6.972480989724709e-02 
1614 2.236088076705694e-01 
1615 7.448386932919965e-02 
1616 1.809125972101484e-01 
1617 1.250056733049814e-01 
1618 7.329960765083612e-02 
1619 4.914828162706261e-01 
1620 6.760661327647040e-01 
1621 2.101206617744423e-01 
1622 4.520968059827821e-02 
1623 9.208168484613188e-02 
1624 1.285944595094602e-01 
1625 2.571042812324665e-01 
1626 2.771658756151079e-02 
1627 1.973629736076458e-01 
1628 2.042262562301856e-01 
1629 1.067039055040776e-01 
1630 4.586207657806525e-01 
1631 1.746660970628100e-01 
1632 3.041371415296852e-01 
1633 2.527339288704607e-01 
1634 2.068756043147982e-01 
1635 1.832280815556802e-01 
1636 1.116549340766798e-01 
1637 -2.695145205311776e-03 
1638 1.709190036636441e-01 
1639 -9.964791842901455e-02 
1640 -1.580721267352613e-01 
1641 -6.050118761862398e-03 
1642 -1.265644196825326e-02 
1643 1.337438536770301e-01 
1644 -2.283361418465073e-02 
1645 -5.480024090074112e-04 
1646 -1.135987028134091e-01 
1647 -4.823758837735574e-02 
1648 -1.789135361864002e-01 
1649 -2.710625970461230e-02 
1650 3.804838126526276e-03 
1651 -1.582189635098389e-01 
1652 5.351434733383520e-02 
1653 -2.363931395450413e-02 
1654 -8.583551547941130e-02 
1655 2.437474251857483e-02 
1656 3.540749472906562e-03 
1657 -2.354435789949795e-03 
1658 -5.258129865107292e-02 
1659 9.920588352373640e-03 
1660 2.134576580495053e-01 
1661 6.452136753726045e-02 
1662 1.559434350567939e-01 
1663 4.096821779793609e-04 
1664 8.592981296817674e-02 
1665 -7.803943042484741e-02 
1666 -2.799393768400177e-01 
1667 2.497260425023835e-01 
1668 1.834606766463207e-01 
1669 2.405103576942600e-01 
1670 3.870438713281723e-01 
1671 -5.115071608775072e-02 
1672 -1.121413239309363e-01 
1673 -3.963083179211355e-02 
1674 4.792076082704128e-01 
1675 1.922908566344972e-01 
1676 -2.533011028974866e-01 
1677 -3.023074693689343e-02 
1678 -6.517441134514596e-02 
1679 6.213214715695056e-01 
1680 -5.223913669110583e-01 
1681 2.158552488479996e-01 
1682 -7.867898512209305e-02 
1683 -2.615735812637757e-01 
1684 -1.492921636598677e-01 
1685 8.179136754831966e-01 
1686 1.184309695712862e-01 
1687 -1.033501433707713e-01 
1688 -3.027287035731510e-02 
1689 -1.051616012450055e-01 
1690 3.659544341815191e-02 
1691 -1.695917983400522e-02 
1692 7.546652868125152e-02 
1693 -3.257389651064562e-02 
1694 -1.324553368312684e-01 
1695 2.196875244732362e-01 
1696 2.708808783172042e-02 
1697 -2.143986147975078e-01 
1698 -3.319281934734631e-01 
1699 -3.475030359728535e-01 
1700 -4.739015255973178e-01 
1701 -3.491812275076879e-02 
1702 -5.369231521518267e-02 
1703 -4.937459916021252e-03 
1704 -3.286370767649038e-01 
1705 -1.950149859076507e-01 
1706 -1.643186204167899e-01 
1707 -1.585842879643594e-01 
1708 -2.679969317127121e-01 
1709 3.239545522902674e-01 
1710 -3.318392582335957e-01 
1711 -4.776292290721268e-01 
1712 3.832568703948175e-03 
1713 -7.139687399003922e-02 
1714 1.447513949385393e-01 
1715 -2.643755179487009e-01 
1716 9.063750125283396e-02 
1717 7.631885036887606e-02 
1718 2.172543111789411e-01 
1719 6.794830237868230e-02 
1720 -2.213318267762041e-01 
1721 2.022397655985007e-01 
1722 3.235060855083148e-01 
1723 2.035762254130234e-01 
1724 3.494884215461362e-01 
1725 2.435515320143712e-01 
1726 1.304622516345635e-01 
1727 2.809849903276242e-02 
1728 -4.581651708310078e-01 
1729 3.179903869276609e-01 
1730 -1.086505490895234e-01 
1731 1.459608942608587e-01 
1732 1.112265445757760e-01 
1733 5.056744917240923e-01 
1734 1.689699477371147e-01 
1735 6.517990976016887e-01 
1736 7.856435856545307e-02 
1737 1.547845049252021e-01 
1738 2.498748239729826e-01 
1739 -1.839527809777668e-02 
1740 1.382655290556167e-01 
1741 2.099462587181270e-02 
1742 1.084113359930098e-01 
1743 -1.976598842933575e-01 
1744 6.183506339661873e-02 
1745 1.801348715799133e-01 
1746 -1.845296082422268e-02 
1747 -8.812361673484748e-02 
1748 2.792273533632987e-01 
1749 4.054709446889785e-01 
1750 1.314380636562937e-02 
1751 -4.502414507760140e-01 
1752 1.285966838891837e-01 
1753 -1.129659539387012e-01 
1754 1.569933237345841e-03 
1755 -2.074253200413068e-02 
1756 -1.105725177291990e-01 
1757 -7.027871436910735e-02 
1758 2.439120630912440e-02 
1759 -9.062089822739748e-02 
1760 -6.633304997089974e-02 
1761 4.436957326112630e-02 
1762 4.805998745181002e-02 
1763 5.241930767678624e-02 
1764 -2.457273218926444e-02 
1765 9.641404715422700e-02 
1766 -6.915208513756749e-02 
1767 9.292995752860149e-02 
1768 9.965408011699436e-02 
1769 -4.796314276152956e-01 
1770 4.925861451658934e-02 
1771 4.260964274554955e-01 
1772 -1.667287995253235e-01 
1773 -1.373999300032911e-01 
1774 -1.110373364801681e-01 
1775 -7.903339569147204e-02 
1776 -1.524046468452870e-01 
1777 -1.152149030653360e-01 
1778 -3.099930219604290e-02 
1779 1.045878898787175e-01 
1780 6.922756543537957e-02 
1781 -1.137113610476075e-01 
1782 1.299355208191523e-01 
1783 5.814731076629676e-02 
1784 1.513987484234696e-02 
1785 2.740149006604459e-02 
1786 6.392551435956460e-02 
1787 1.016246338765606e-01 
1788 -1.671808815190232e-01 
1789 -9.890868072659494e-02 
1790 -2.116387369128455e-01 
1791 2.111672497389426e-01 
1792 1.619130234486990e-01 
1793 -1.926799726034329e-01 
1794 -3.471131010859583e-01 
1795 -5.165926380871969e-02 
1796 -7.973740942705446e-02 
1797 -2.768819643262253e-01 
1798 -3.277594563571577e-01 
1799 -2.387797878565028e-01 
1800 6.848532161758555e-02 
1801 -2.228138798825482e-01 
1802 -7.789661589726311e-02 
1803 7.037162698225040e-02 
1804 1.259434815721905e-02 
1805 -4.153643178064657e-02 
1806 -1.273328843908047e-01 
1807 2.953112541897161e-01 
1808 -1.220479808720229e-01 
1809 -2.299584111206092e-01 
1810 1.172142603043279e-01 
1811 1.090238215833349e-01 
1812 5.920253235095063e-02 
1813 1.357189049162207e-01 
1814 2.420034195017565e-01 
1815 1.667060815488400e-02 
1816 -8.383271975547744e-01 
1817 2.315818954102833e-01 
1818 1.704630280820008e-01 
1819 1.441888000422134e-01 
1820 4.308121251797779e-01 
1821 -1.392310317762621e-01 
1822 -3.712511055129553e-01 
1823 -5.983624013102371e-01 
1824 2.304562759571906e-01 
1825 -2.757424310637558e-01 
1826 -6.831615595846496e-01 
1827 -3.670789727144223e-01 
1828 -4.666436193043366e-02 
1829 -7.995517692186151e-02 
1830 6.651890676206824e-02 
1831 -1.175698032346185e-02 
1832 -2.763788754468773e-01 
1833 1.923901216172237e-01 
1834 1.683329228402434e-03 
1835 -9.018630719708076e-02 
1836 -4.683006203744406e-01 
1837 -4.786925566837810e-02 
1838 8.091947973542125e-01 
1839 -6.810753028484226e-02 
1840 3.146376562863787e-01 
1841 1.995426770144227e-01 
1842 3.146016157143162e-01 
1843 6.203434239259124e-02 
1844 2.338962406893834e-01 
1845 1.733477502400400e-01 
1846 7.822189716348484e-02 
1847 7.506916826851877e-02 
1848 1.701902249536403e-01 
1849 3.287094458168933e-01 
1850 2.589620239777004e-01 
1851 -1.246436417030062e-01 
1852 2.025191779930979e-01 
1853 4.683454302245558e-01 
1854 4.500900298714578e-01 
1855 3.810190213110282e-01 
1856 2.481228714608419e-01 
1857 8.787195256906963e-01 
1858 3.214518794417703e-01 
1859 -1.994822501157265e-01 
1860 2.114539046938472e-01 
1861 3.060158263352325e-01 
1862 3.088395244398611e-01 
1863 1.530843150795244e-01 
1864 6.284874025951774e-01 
1865 1.685684531689142e-01 
1866 1.136251544430682e-01 
1867 -2.609935046630935e-01 
1868 3.057324781465396e-01 
1869 1.266222887888886e-01 
1870 2.139046687925348e-02 
1871 -1.122342145334818e-02 
1872 -3.406902206809614e-01 
1873 1.003454955180113e-01 
1874 1.269929467549679e-01 
1875 4.198536091606359e-01 
1876 -3.562275778582639e-03 
1877 2.584044698649117e-02 
1878 2.630640685945470e-02 
1879 1.171593287042992e-01 
1880 7.280617478583142e-02 
1881 -4.742124156701234e-02 
1882 1.757942147936474e-01 
1883 3.743791248921565e-02 
1884 -9.453872880881019e-02 
1885 -5.767940182407316e-02 
1886 1.125833951210273e-01 
1887 -6.809644413480858e-01 
1888 5.606611739847687e-02 
1889 3.558966797756605e-01 
1890 -1.939200163896590e-01 
1891 -1.452586733875041e-01 
1892 -4.966673749642483e-03 
1893 1.297692789075076e-02 
1894 1.340489138187753e-01 
1895 1.164942123856270e-01 
1896 1.531330027096547e-01 
1897 -7.062001229491122e-02 
1898 -1.505970346185867e-02 
1899 1.509465967009590e-01 
1900 3.715039913600743e-02 
1901 2.792213864827670e-01 
1902 2.788626966485647e-01 
1903 -5.136575139949359e-01 
1904 -2.839813513098367e-01 
1905 -2.103233312665931e-02 
1906 1.156368940240923e-01 
1907 -4.355249207212751e-02 
1908 -7.655440561992155e-02 
1909 1.427140336038842e-01 
1910 4.565994917865999e-02 
1911 -1.042925147515049e-01 
1912 -3.791565990411938e-02 
1913 -8.230429634048061e-03 
1914 8.923972102720162e-02 
1915 3.334860310641175e-02 
1916 -5.212067685562237e-02 
1917 -5.397314074552041e-02 
1918 6.256500270857450e-02 
1919 -3.555593880521705e-02 
1920 4.539630512251250e-02 
1921 3.828159778075077e-03 
1922 2.237581842330586e-01 
1923 2.270247166444709e-01 
1924 2.114313942783793e-02 
1925 -6.166001272675183e-02 
1926 -7.878360492624334e-02 
1927 -1.540962752301571e-01 
1928 -4.450858064349012e-01 
1929 -5.547420098607775e-02 
1930 -3.377157307561159e-01 
1931 2.561201102768910e-02 
1932 -1.339039197176854e-01 
1933 -2.399829826616326e-02 
1934 1.270100486094417e-02 
1935 1.641030077204451e-01 
1936 1.642383185731940e-01 
1937 -2.463791199875896e-01 
1938 8.431141171301043e-02 
1939 -1.731173872480329e-02 
1940 -1.607827748311317e-01 
1941 -2.273791660595130e-01 
1942 7.485178212050539e-02 
1943 3.236041205274318e-01 
1944 -4.624374519587324e-02 
1945 5.684940252417488e-02 
1946 -8.462487902028694e-02 
1947 -1.037664230858013e-01 
1948 1.018809399658601e-01 
1949 4.320016496447863e-02 
1950 -3.298557910253275e-02 
1951 2.317239465626419e-01 
1952 1.969359081587584e-01 
1953 -5.948169756815690e-02 
1954 -3.492915355249915e-01 
1955 1.454199993719694e-02 
1956 -1.579112776039698e-01 
1957 -2.911267598146458e-01 
1958 -5.310663573462416e-02 
1959 -2.531485515667994e-02 
1960 -2.488164172083341e-01 
1961 5.614268630133003e-02 
1962 -6.469942174578677e-02 
1963 1.914793857696998e-01 
1964 8.411190251829122e-04 
1965 1.915506915039425e-03 
1966 -7.759806872053968e-02 
1967 1.499743551706211e-01 
1968 1.445990852853722e-01 
1969 -9.214529716988228e-02 
1970 -1.341520610200371e-01 
1971 -5.909273055363777e-03 
1972 -8.913531387208570e-02 
1973 -1.494630923653652e-01 
1974 -4.271715123878662e-01 
1975 4.188895474411699e-01 
1976 5.733809845454070e-03 
1977 2.844954070847825e-02 
1978 1.110141407883557e-01 
1979 -4.345562840129325e-01 
1980 -2.566060566015801e-01 
1981 4.838518864755098e-01 
1982 2.305779871237890e-01 
1983 3.463003339789578e-01 
1984 2.041916162129259e-01 
1985 -5.085032914810112e-02 
1986 3.621239043761602e-01 
1987 -1.967773477242967e-01 
1988 -5.023078045689853e-01 
1989 -4.461664879221781e-02 
1990 3.077517739797923e-01 
1991 -4.012684198101156e-01 
1992 -7.049006805015542e-01 
1993 1.989306994043502e-02 
1994 1.473514002681754e-01 
1995 -1.130655273009549e-01 
1996 1.792498179919947e-01 
1997 3.765449070764357e-01 
1998 2.993023275379561e-02 
1999 -4.112360722876292e-01 
2000 4.266631304682878e-01 
2001 5.588169132148636e-01 
2002 4.437325274554889e-01 
2003 -7.443825791537048e-01 
2004 8.333821978278960e-02 
2005 1.164587045729957e-01 
2006 7.316889548854828e-02 
2007 -3.693258229104003e-01 
2008 4.815362186898187e-01 
2009 -6.429620546723382e-01 
2010 -6.286754200451333e-01 
2011 -4.374558998121006e-01 
2012 -3.976460738217398e-01 
2013 7.040625056129209e-02 
2014 -1.029030790908462e+00 
2015 3.302533843717423e-01 
2016 -6.006714246763596e-02 
2017 -1.092165813535267e+00 
2018 -3.362000569240800e-01 
2019 5.736614914282746e-02 
2020 -6.014056408684788e-01 
2021 -7.434426740873773e-01 
2022 1.355647212071442e-01 
2023 3.404133144330520e-01 
2024 1.585980870623829e-01 
2025 9.193283483249234e-01 
2026 2.995707778560829e-01 
2027 9.191175630830062e-02 
2028 2.061375039895070e-01 
2029 1.138713225886542e+00 
2030 7.202419408966171e-01 
2031 2.595010835784862e+00 
2032 9.437776928771091e-02 
2033 2.070290070317383e-01 
2034 1.426548300179258e+00 
2035 1.114528588252579e-01 
2036 2.868722592257805e-01 
2037 3.888497585724846e-01 
2038 2.736602695887367e-01 
2039 2.480059063140427e-01 
2040 7.314368972477490e-03 
2041 -6.784975362333662e-02 
2042 2.547106847882969e-01 
2043 1.498638751232191e-01 
2044 8.011434912180126e-02 
2045 9.829149770975522e-02 
2046 5.089246598956917e-01 
2047 -6.465423812075006e-03 
2048 4.540393911381826e-02 
2049 3.259131307032126e+00 
2050 3.786141498037710e-01 
2051 5.242155427253274e-01 
2052 1.351235835261122e+00 
2053 6.642497108234151e-02 
2054 3.398477582157510e+00 
2055 1.858966833555458e-01 
2056 2.665821877187045e-01 
2057 2.869765140939349e-01 
2058 5.502262559709538e-01 
2059 -7.926755978723946e-02 
2060 -1.731674299887649e-01 
2061 1.794797309315096e-03 
2062 -1.471321918402861e-01 
2063 -1.084739592101725e-01 
2064 2.684399822280059e-01 
2065 -5.185189568020378e-02 
2066 -8.521377539046517e-02 
2067 -7.868104106731574e-01 
2068 1.438498904031102e-01 
2069 2.488904934959794e-01 
2070 -5.662331513647707e-01 
2071 1.283873889622958e-01 
2072 -3.529832204258175e-02 
2073 1.178356019565836e-01 
2074 3.151583012259913e-01 
2075 -8.214161309972415e-02 
2076 -2.970698871446169e-01 
2077 -2.070167603770391e-01 
2078 -2.971091406725234e-01 
2079 7.786403343914030e-01 
2080 2.807522111576552e-02 
2081 -6.528168446370413e-01 
2082 -4.789921140672734e-01 
2083 -6.396667731591823e-01 
2084 -3.381747971419844e-01 
2085 -2.374379801083546e-01 
2086 -1.268309977443020e+00 
2087 2.112692665203510e-01 
2088 5.326247779628057e-01 
2089 -1.849611664808047e-01 
2090 -3.786858851790126e-01 
2091 -1.724645799832005e-01 
2092 -6.554060200256936e-01 
2093 -1.541531878154434e-01 
2094 -6.994619753995351e-02 
2095 4.623266085403650e-02 
2096 -2.562726464181211e-01 
2097 -4.979861520595784e-01 
2098 -1.712221251076342e-01 
2099 3.477740308661931e-03 
2100 -1.338452934293980e-01 
2101 -1.455249912604719e-01 
2102 -2.758465917944307e-01 
2103 -5.754219641788644e-02 
2104 -1.434156942581625e+00 
2105 -1.461929898584687e-01 
2106 -8.389310894121663e-02 
2107 -5.338771279219886e-02 
2108 8.401063991775468e-03 
2109 -2.598727738722456e-01 
2110 -1.611062170691185e-01 
2111 4.646966990617750e-02 
2112 1.171296580345332e-01 
2113 9.832710863514561e-01 
2114 3.579684300605461e-01 
2115 -3.902917293376279e-01 
2116 1.973991878707125e-01 
2117 2.710942874108763e-01 
2118 -4.515398128033771e-01 
2119 -9.381236818389803e-02 
2120 1.016039864950804e+00 
2121 -2.957215580586912e-01 
2122 -1.333517617459471e-01 
2123 -1.996145558940064e-01 
2124 -1.789573460502829e-01 
2125 -6.350065800844784e-02 
2126 -3.588413688366214e-01 
2127 -3.443173823921347e-01 
2128 -1.543926444773979e-01 
2129 -1.532295096935763e-01 
2130 -2.000415229354409e-01 
2131 -1.451407484180514e-01 
2132 7.448820811128687e-02 
2133 7.284928153096613e-02 
2134 -1.725771094184831e-01 
2135 -2.805459617233998e-01 
2136 3.656031297468954e-02 
2137 4.050350835973039e-01 
2138 -5.907361434820829e-02 
2139 -3.926275957585795e-02 
2140 3.966340662034486e-02 
2141 -1.414182370906371e-01 
2142 -3.110664573404285e-01 
2143 3.813462403791457e-01 
2144 7.012945426719592e-01 
2145 -2.819485694342808e-03 
2146 -3.986904080959911e-02 
2147 1.293176686220686e-01 
2148 -7.456931370444268e-02 
2149 -4.112587674873429e-01 
2150 -1.084574390756630e-01 
2151 -5.183337081617408e-02 
2152 4.659547739328473e-01 
2153 -2.110600820856102e-01 
2154 -1.656987905219412e-01 
2155 1.189997010552426e-01 
2156 -1.721166903275555e-01 
2157 -2.187112880855355e-01 
2158 -6.238148844825933e-02 
2159 9.308158024264490e-03 
2160 -1.163527740416006e-01 
2161 -2.613258247509347e-02 
2162 -5.941392625862688e-02 
2163 -2.949299717341746e-02 
2164 -2.287583103265848e-01 
2165 -1.663816532803118e-02 
2166 -2.634845168737374e-02 
2167 4.471652276758687e-02 
2168 -3.083358572124306e-01 
2169 8.280772938397492e-02 
2170 1.597586584905440e-01 
2171 -2.279868766873060e-01 
2172 2.956700240869817e-02 
2173 -5.283674522299291e-02 
2174 -3.286983628665613e-02 
2175 -4.478573677473677e-02 
2176 -1.211206371513217e-01 
2177 1.279735668090745e-01 
2178 -1.445876682431585e-02 
2179 1.260321003881118e-01 
2180 -5.834149235698174e-02 
2181 3.614547405520073e-02 
2182 -7.558385994517788e-04 
2183 -1.680550732271067e-01 
2184 1.557892330474122e-02 
2185 -9.256595977573856e-02 
2186 -1.081606234907262e-01 
2187 1.148244276549571e-01 
2188 4.344294197294030e-01 
2189 4.455334047487092e-02 
2190 -3.689067135929190e-01 
2191 -1.046667851404930e+00 
2192 1.260563627983452e-01 
2193 -3.249342199393140e-02 
2194 -2.130853859273617e-01 
2195 -1.575453801174058e-02 
2196 -4.275162779779749e-01 
2197 -3.716661401932843e-01 
2198 -7.853168166268364e-02 
2199 -6.943659833866561e-02 
2200 -1.505011943878790e-01 
2201 4.536922201959503e-02 
2202 -6.133573917801927e-01 
2203 -1.748177140914395e-02 
2204 2.428673980714255e-01 
2205 -6.548010544339358e-01 
2206 1.058735246767225e-02 
2207 4.478699699758735e-01 
2208 -2.529884175670263e-01 
2209 -1.265034376568834e+00 
2210 -6.856108339654848e-01 
2211 -2.463801570967935e-01 
2212 -5.626684418521224e-01 
2213 -4.694304973266222e-01 
2214 -1.026550474359924e-01 
2215 1.881232908738506e-01 
2216 -4.622160003301573e-01 
2217 -8.120344989065778e-02 
2218 8.142844502207501e-02 
2219 4.030883101156385e-01 
2220 -4.336037964638782e-02 
2221 5.942169551292285e-01 
2222 -2.017732105719257e-01 
2223 -3.237691288974985e-03 
2224 5.522668017956850e-02 
2225 1.136330294412878e-01 
2226 5.356887430515975e-02 
2227 -1.314619349933709e-01 
2228 -5.166895108244125e-02 
2229 1.370236662444403e-01 
2230 5.144021486347543e-02 
2231 -7.819556954444175e-03 
2232 1.700834452469023e-01 
2233 -1.037018038077977e-01 
2234 6.224213614921952e-02 
2235 1.288003990965344e-01 
2236 -5.867213640086343e-01 
2237 -1.944281636946895e-01 
2238 -1.065937863737423e-01 
2239 -1.509453200336004e-01 
2240 -8.215496870488014e-02 
2241 -3.487856233853632e-01 
2242 -3.507448059036899e-01 
2243 -2.511192347847406e-01 
2244 1.362346176381483e-01 
2245 -1.274062357689416e-01 
2246 -3.909059987460380e-01 
2247 -1.691746963326773e-03 
2248 2.708639153975467e-01 
2249 7.189499712962053e-01 
2250 -1.776081871237915e-01 
2251 1.906210747531687e-01 
2252 9.052775452161727e-02 
2253 -3.206433056126288e-03 
2254 1.625521734116725e+00 
2255 -5.650922677845432e-02 
2256 -3.485348603158654e-02 
2257 3.028409031878059e-01 
2258 4.425207725209238e-01 
2259 3.419221293834082e-01 
2260 8.488365329221581e-02 
2261 2.812063627496424e-02 
2262 1.566349067576238e-01 
2263 3.549446107828966e-01 
2264 5.739046437482543e-01 
2265 1.876485279936254e-02 
2266 2.054315971810996e-01 
2267 1.051356433129454e-01 
2268 -1.015965366508894e-02 
2269 -3.821325162174204e-02 
2270 1.516310243089002e-01 
2271 2.536641902460105e-02 
2272 2.112238482274621e-01 
2273 -2.322129465188824e-01 
2274 3.582706098341922e-03 
2275 8.816122150454487e-03 
2276 -4.721248687410121e-03 
2277 -1.534493478774874e-02 
2278 -2.896165526469289e-02 
2279 7.163362024674005e-02 
2280 7.485166123165217e-02 
2281 3.003214795357629e-02 
2282 1.414837408277476e-01 
2283 -5.492194276969092e-02 
2284 -8.685461563696159e-02 
2285 -1.337731397337641e-01 
2286 3.732127703799904e-02 
2287 1.334726141292179e-01 
2288 -1.331301101084437e-01 
2289 -1.881814311970432e-01 
2290 -2.663197250751495e-03 
2291 -1.561014567074808e-01 
2292 2.053092634272285e-01 
2293 5.364163889867862e-02 
2294 -1.249174016148647e-01 
2295 -3.162970703741880e-02 
2296 -2.675544772574588e-01 
2297 -1.403792908844492e-02 
2298 -3.920312340221521e-02 
2299 -5.037043286224738e-02 
2300 -1.624290938384923e-02 
2301 1.109547137090176e-01 
2302 2.546046615074442e-01 
2303 1.077448363758380e+00 
2304 1.983873216661930e-01 
2305 -8.882655928483052e-02 
2306 -1.792970356950742e-01 
2307 3.158190901332983e-01 
2308 1.912711957707957e-02 
2309 -1.781779722883741e-01 
2310 -9.122078864737215e-03 
2311 1.161230193339550e-01 
2312 -9.188387292326022e-02 
2313 -2.004875822345700e-01 
2314 -4.181900566660160e-01 
2315 2.132290734429764e-01 
2316 -2.408555939812134e-02 
2317 -1.928112733278970e-01 
2318 -5.271842097579577e-01 
2319 -9.720605649480864e-02 
2320 6.947280920959903e-02 
2321 -6.012245399243068e-03 
2322 -2.425253456641804e-01 
2323 3.162096858633517e-02 
2324 -1.288357797292577e-02 
2325 -3.350605950391012e-01 
2326 -2.505414562374179e-01 
2327 -5.277812438818304e-02 
2328 -3.161003840230609e-02 
2329 -1.712411898109579e-01 
2330 -7.541996356461655e-02 
2331 -2.613301593453392e-02 
2332 7.010005250038870e-02 
2333 6.723417155318462e-03 
2334 -2.962579121143474e-01 
2335 -3.295438754122209e-01 
2336 -1.656771393241871e-01 
2337 -1.459108464184667e-01 
2338 -4.399310025509540e-01 
2339 -1.584896858338117e-02 
2340 -2.936792033772495e-02 
2341 -6.198155759199756e-01 
2342 -1.154315180433805e-01 
2343 -3.853390617415273e-01 
2344 -3.925713907516948e-01 
2345 -4.300678344453537e-01 
2346 -1.103524983665251e-01 
2347 -1.766705500833826e-01 
2348 -3.609797725832374e-01 
2349 -1.176217908405034e-01 
2350 6.823639440321917e-02 
2351 1.251938449961505e-01 
2352 -2.547921390306627e-01 
2353 3.410782354959045e-01 
2354 4.909443682514765e-01 
2355 8.934885910900947e-02 
2356 5.377014300265960e-01 
2357 2.073872065181529e-01 
2358 3.474248043346911e-01 
2359 5.731736016095078e-01 
2360 1.275475476909009e-01 
2361 1.470445191023013e-01 
2362 8.671166961219439e-01 
2363 -5.955680723403114e-02 
2364 -8.622737508856461e-02 
2365 5.863687514918658e-01 
2366 -5.137123968688600e-02 
2367 1.884346686073817e-01 
2368 3.218017151481891e-01 
2369 9.142383534420985e-02 
2370 4.125324374644819e-01 
2371 7.551230031438959e-01 
2372 1.236493147571921e-01 
2373 5.524646718966660e-02 
2374 9.949632698200989e-02 
2375 1.633482150272068e-01 
2376 9.103289331323988e-02 
2377 1.915675013876496e-02 
2378 5.128134681104187e-02 
2379 2.126635993049497e-01 
2380 3.651351981499569e-01 
2381 2.135263166540536e-02 
2382 -1.365371673638971e-01 
2383 -3.875579686749880e-01 
2384 1.765632169169966e-03 
2385 9.325349537438342e-02 
2386 -4.172218355835552e-01 
2387 -1.650660239646732e-01 
2388 1.543581759125496e-02 
2389 -2.254846400452059e-01 
2390 -4.930629334636499e-02 
2391 -9.509989051624868e-03 
2392 -1.429487549532183e-01 
2393 -1.093314103745871e-02 
2394 3.099185736311890e-03 
2395 -2.937753322318398e-02 
2396 9.231819809964151e-02 
2397 4.829213355723078e-02 
2398 -1.103133913444563e-01 
2399 8.208473698308022e-02 
2400 -1.904172724011388e-01 
2401 -3.716651039500733e-01 
2402 -1.103060220423349e-01 
2403 -6.794610399788721e-03 
2404 -3.003160164319313e-01 
2405 -6.399798543546868e-02 
2406 -6.755512828773891e-01 
2407 2.424922643562862e-01 
2408 -9.532768764158894e-02 
2409 -5.855169785930055e-02 
2410 -2.032484216503132e-01 
2411 5.582421930381722e-02 
2412 3.509724554898200e-01 
2413 3.949346733182489e-01 
2414 1.304439735952412e-01 
2415 3.713117517726249e-01 
2416 -4.346039769257787e-02 
2417 3.482990986441104e-01 
2418 7.100088712360454e-02 
2419 -4.754431171201554e-02 
2420 -2.698384984837413e-02 
2421 1.419578486640966e-01 
2422 -2.199235622566494e-02 
2423 2.856056507825473e-02 
2424 5.739040819998904e-02 
2425 1.609377439460423e-02 
2426 -1.392232333899472e-01 
2427 9.389606117657401e-02 
2428 4.885895997211812e-02 
2429 -2.464428678858033e-03 
2430 1.109881862908744e-01 
2431 5.483636642895210e-02 
2432 -5.420651065103755e-02 
2433 2.786537196837881e-02 
2434 1.753447587940883e-01 
2435 2.006668053985344e-01 
2436 -2.154009690318850e-02 
2437 -2.387625302032139e-02 
2438 6.944219880577931e-02 
2439 -1.169935852628488e-01 
2440 6.703121175783300e-02 
2441 1.827112191807069e-01 
2442 -7.318829831741819e-02 
2443 -3.031567845923363e-02 
2444 4.063904251803476e-01 
2445 1.149746666887281e-01 
2446 -4.768520049316046e-02 
2447 5.735017837762869e-02 
2448 1.877304889778507e-01 
2449 2.250771393341629e-02 
2450 6.367595570329566e-02 
2451 4.862790543354363e-02 
2452 1.149168152224727e-01 
2453 1.093110747729140e-01 
2454 -2.302216791833881e-02 
2455 -1.116532135763222e-01 
2456 -2.765015176387753e-01 
2457 -2.058398438740536e-04 
2458 2.388286602377676e-02 
2459 1.250449670899915e-01 
2460 1.176043812255877e-01 
2461 1.028156074479429e-01 
2462 -5.056709096153147e-02 
2463 -4.167112969219532e-01 
2464 1.185438774395331e-01 
2465 -3.661364005341992e-02 
2466 -1.123891273781006e-01 
2467 2.596330818449032e-02 
2468 4.045584856838212e-01 
2469 -8.511004159914048e-02 
2470 -1.910968512290681e-01 
2471 -1.538625639182583e-01 
2472 -4.350043401294888e-02 
2473 -1.302669110757157e-01 
2474 -1.191359976437035e-01 
2475 1.254864169024996e-01 
2476 2.616642501245549e-01 
2477 -1.824932449616000e-01 
2478 -6.894595953651750e-01 
2479 -2.218527803885106e-01 
2480 -6.876491429672510e-02 
2481 -1.150869197093715e-01 
2482 -2.079081243991159e-01 
2483 -1.427867704079492e-01 
2484 -1.291230790132341e-01 
2485 -1.085258642789641e-01 
2486 -6.707438399004245e-01 
2487 -1.138062942627437e-01 
2488 2.377384849559468e-01 
2489 -3.422691225473168e-01 
2490 -7.837916658630270e-01 
2491 -8.037980140022978e-02 
2492 -1.500076001680336e-01 
2493 -1.551786997969370e-02 
2494 -1.134654558040640e-01 
2495 1.690029696863124e-01 
2496 3.384838722776094e-02 
2497 -3.809096482742654e-02 
2498 -5.952358920913568e-02 
2499 -2.360605233890570e-01 
2500 4.302747330076011e-01 
2501 1.628066497183968e-01 
2502 -1.828937033465806e-02 
2503 -5.118171360802559e-02 
2504 -5.996984848233757e-02 
2505 5.787137635782510e-02 
2506 -1.737143388592123e-01 
2507 -1.297542277792176e-01 
2508 -3.829677433589486e-01 
2509 1.817491218238648e-02 
2510 2.578602401918916e-01 
2511 1.791677537373040e-01 
2512 3.005124248177264e-01 
2513 1.372656563864589e-01 
2514 6.941885281735728e-02 
2515 -1.411361282527505e+00 
2516 -8.330161712706094e-02 
2517 -1.204719490330435e-01 
2518 9.550186880813129e-02 
2519 4.895079881604091e-02 
2520 7.947157737631175e-02 
2521 -1.025599901035556e-01 
2522 1.815046506042835e-01 
2523 -2.904781820406880e-02 
2524 7.029926843199941e-02 
2525 2.537406592703587e-01 
2526 -2.218449660101012e-01 
2527 -2.862585354592080e-01 
2528 -3.250945508471231e-02 
2529 -3.872622540327805e-01 
2530 2.588170166806812e-01 
2531 6.816939277789282e-01 
2532 -1.939013075338576e-02 
2533 -1.903512252940878e-01 
2534 -3.729403617748895e-02 
2535 5.389926962885256e-02 
2536 1.112237375755831e-01 
2537 1.267143409063221e-02 
2538 3.118528892666358e-02 
2539 -1.576583584927527e-03 
2540 3.813311206211430e-02 
2541 1.458043561286632e-01 
2542 3.808749168601640e-02 
2543 -6.928572739195660e-02 
2544 1.743873630523304e-01 
2545 -1.968856886619082e-02 
2546 9.908643173625541e-02 
2547 -3.948222572895674e-02 
2548 -5.755571373123595e-01 
2549 -1.804929635587571e-01 
2550 -1.324190901769400e-01 
2551 3.402514735742793e-02 
2552 -1.761235153099804e-03 
2553 -7.344235529639712e-02 
2554 1.986991971495127e-01 
2555 -1.476186238065974e-01 
2556 1.838809909818477e-03 
2557 4.802090162546267e-03 
2558 -2.264542198296265e-02 
2559 -1.897850211464159e-02 
2560 -6.313481129608643e-02 
2561 9.748812567937351e-04 
2562 -4.344783357003545e-02 
2563 6.495879611055386e-02 
2564 -2.694846365734592e-02 
2565 -2.343567312025445e-01 
2566 1.761894681752136e-01 
2567 2.079864890365984e-01 
2568 1.877390289958729e-01 
2569 -3.726321488362560e-02 
2570 1.257213809880468e-01 
2571 7.539994179066217e-03 
2572 -7.638290733581443e-02 
2573 2.674150113589084e-02 
2574 4.687360539408928e-03 
2575 2.737533248996181e-02 
2576 -5.661461678563754e-02 
2577 3.560116153159498e-02 
2578 -6.131938797054941e-02 
2579 -7.120895609207731e-02 
2580 1.212352170731054e-02 
2581 9.067221610561287e-02 
2582 1.394933081002082e-01 
2583 -7.810124456459282e-02 
2584 -9.729188009242729e-02 
2585 -1.206162007466179e-02 
2586 8.218048009536909e-02 
2587 -4.842021769011458e-02 
2588 -1.580462324348441e-02 
2589 -1.571888083010100e-02 
2590 -2.957761955766904e-02 
2591 9.834202343151248e-02 
2592 -5.139773654389198e-03 
2593 4.438905798501733e-02 
2594 -1.480731539044648e-01 
2595 -1.482213661539152e-01 
2596 3.056831346945009e-02 
2597 2.231264839948787e-01 
2598 -6.293650776447987e-02 
2599 3.014404564668702e-01 
2600 -1.176204315421476e-01 
2601 -2.498534087323019e-01 
2602 1.501673511718888e-01 
2603 6.590887971381877e-03 
2604 -2.993185347553209e-01 
2605 5.157800074954473e-02 
2606 1.615459120125763e-02 
2607 2.546378030508272e-02 
2608 -2.820106145034106e-02 
2609 3.841750818344649e-01 
2610 -7.827031203400041e-02 
2611 -3.700454252379385e-01 
2612 -1.687469528389314e-01 
2613 -1.459510886773355e-01 
2614 -1.557106038564300e-01 
2615 8.196784311799676e-01 
2616 -6.116358996074401e-02 
2617 -5.776871516752257e-01 
2618 7.043000732249588e-01 
2619 3.921116355247506e-01 
2620 9.590809693445961e-02 
2621 4.624003436903515e-01 
2622 2.734931339672754e-01 
2623 -9.990251540644219e-01 
2624 -8.128611878865123e-01 
2625 5.347663498222989e-01 
2626 -5.185151809490930e-01 
2627 -1.602840946140232e+00 
2628 -3.470754135795824e-01 
2629 -1.854875267676958e+00 
2630 -5.260240407638803e-01 
2631 -3.442800052922777e-01 
2632 -2.226804264815212e-01 
2633 5.719067734287044e-02 
2634 -3.434029987095329e-01 
2635 1.531032713602049e-01 
2636 -3.713318556092150e-03 
2637 1.853921394359269e-01 
2638 2.103592320371293e-01 
2639 6.656412953549778e-01 
2640 -2.429366933070014e-02 
2641 2.017340750073831e-01 
2642 3.596294527430538e-01 
2643 1.401347346069670e-01 
2644 -5.804478092897938e-01 
2645 -2.302945426028050e-02 
2646 -3.575136589144260e-02 
2647 -9.928176348942895e-02 
2648 -3.769237311430246e-01 
2649 -4.914394904034256e-02 
2650 -1.853308641421722e-02 
2651 -3.788362190100588e-02 
2652 5.813177868774439e-02 
2653 -3.563871579355052e-01 
2654 -5.907801829629143e-02 
2655 1.559317989373387e-02 
2656 -9.932401092828558e-02 
2657 7.310842244078596e-02 
2658 -7.617259959757758e-02 
2659 -1.261915355438046e-01 
2660 -3.208632207443620e-01 
2661 -7.343863513746848e-02 
2662 1.534390711313669e-01 
2663 4.072775026895715e-01 
2664 -1.316929433826760e-01 
2665 5.340917920348142e-01 
2666 -1.461484414521970e-01 
2667 -2.833111128295931e-01 
2668 1.212807412381749e-01 
2669 -3.277624885166884e-02 
2670 2.675870490983085e-02 
2671 9.761324803065904e-01 
2672 1.596740264818434e+00 
2673 -1.508966234664491e-01 
2674 5.431008998725489e-01 
2675 1.982389650022943e-01 
2676 -2.615762232330387e-01 
2677 4.594985246162677e-01 
2678 2.113063157564280e-01 
2679 2.160044246445335e-01 
2680 8.645696416400181e-03 
2681 7.995315604676410e-02 
2682 3.488216230429675e-01 
2683 3.633385737738278e-02 
2684 2.220478061449609e-01 
2685 -1.213081803867571e-02 
2686 1.743151139710283e-01 
2687 2.186939681889017e-02 
2688 7.099310079251661e-02 
2689 -3.456953787197437e-02 
2690 9.808639679644174e-02 
2691 3.686928160962845e-02 
2692 -1.285144152984078e-01 
2693 -8.562906017273749e-01 
2694 -5.398453612631490e-01 
2695 5.948547043624447e-01 
2696 2.624639083030734e-01 
2697 -1.502817334520058e-01 
2698 -4.568787157186526e-01 
2699 1.118296105193695e-02 
2700 -6.056467608151637e-02 
2701 -1.722068490278302e-01 
2702 -2.203930066119450e-01 
2703 -4.596704876657497e-01 
2704 -5.278879181426177e-01 
2705 2.625620799784971e-02 
2706 -4.804122210751926e-02 
2707 -1.720007907850722e-01 
2708 -3.668141231186328e-01 
2709 -4.835193557132957e-01 
2710 -5.330478757308444e-02 
2711 7.126250700049090e-02 
2712 -1.021224959568598e+00 
2713 -1.350474411711273e-01 
2714 -1.789296144697314e-01 
2715 6.937046449703012e-02 
2716 -3.215717319657790e-01 
2717 -4.062626777045099e-02 
2718 -3.204797035334168e-02 
2719 -7.611034987352683e-01 
2720 1.182527987443732e-01 
2721 -1.169435237260204e-01 
2722 -2.849990480427015e-01 
2723 -3.778452023710747e-02 
2724 8.782135813921536e-02 
2725 -7.488841139142936e-02 
2726 -7.103741606120844e-03 
2727 -2.897087322452382e-01 
2728 -4.049684234665845e-01 
2729 8.874397059067959e-02 
2730 1.739527615299083e-01 
2731 1.403867780266051e-02 
2732 -1.292900283823620e-01 
2733 -1.779730798546180e-01 
2734 -4.199684738575994e-02 
2735 -1.906034174930670e-02 
2736 -9.901856931411830e-02 
2737 -1.186197114278711e-02 
2738 -6.245980348934100e-01 
2739 -1.058974562326711e-01 
2740 -3.797384125518069e-02 
2741 7.445853109953224e-02 
2742 -2.090986261696261e-01 
2743 3.157229386325353e-03 
2744 -1.506074105636850e-01 
2745 4.312652500840647e-01 
2746 3.334907523036947e-01 
2747 1.431230155417589e-01 
2748 -8.325936751920432e-02 
2749 1.318373485459416e-01 
2750 3.576083998351370e-01 
2751 -4.058168709866169e-01 
2752 -8.064855258417269e-01 
2753 3.403112582799163e-01 
2754 3.152830180005157e-01 
2755 1.453507997315658e-01 
2756 4.673850619779180e-01 
2757 5.591097645335046e-01 
2758 -3.333826051326262e-01 
2759 -7.395184532806021e-01 
2760 6.834676984022343e-01 
2761 1.933613130034466e-02 
2762 4.766872213333300e-02 
2763 -1.293208835418748e-01 
2764 -1.054363775688513e-01 
2765 -3.436110082147282e-01 
2766 2.325631195819860e-01 
2767 -1.497038144594918e-02 
2768 3.283546795490574e-01 
2769 2.745357552407973e-01 
2770 1.555801075319643e-02 
2771 4.951695591338820e-02 
2772 1.389503115628088e-02 
2773 2.542450427204768e-01 
2774 3.524076378420480e-02 
2775 -8.056296126183685e-02 
2776 -1.008512371054823e-02 
2777 2.353153201019011e-01 
2778 7.938343091776845e-02 
2779 1.719485381358147e-02 
2780 -5.810976788354155e-01 
2781 9.555574366584767e-03 
2782 2.340620038734650e-01 
2783 -2.080677111556626e-01 
2784 -2.984407599521872e-02 
2785 -2.738008482508746e-01 
2786 -3.057964772425045e-01 
2787 -1.404874809289182e+00 
2788 -4.152775849382361e-01 
2789 1.053203619567662e-01 
2790 -2.743346515533036e-01 
2791 1.676786022604471e-01 
2792 -1.251292466355339e-01 
2793 -4.038708293281846e-01 
2794 3.467143708954409e-02 
2795 9.796710765833504e-01 
2796 5.489262012384899e-01 
2797 6.826291145692334e-02 
2798 -3.753944950034380e-01 
2799 1.862825430084912e-02 
2800 -1.514375087512905e-01 
2801 -9.515643337945695e-02 
2802 2.230886607604878e-01 
2803 1.326209480688819e-01 
2804 1.612376516911507e-01 
2805 2.188945633434078e-01 
2806 -3.127326480794834e-01 
2807 3.964222236514094e-02 
2808 1.010055832240532e-02 
2809 -5.795052287697335e-01 
2810 -3.942570258129701e-01 
2811 1.634961339816367e-01 
2812 4.782330905793594e-03 
2813 5.143655048967208e-02 
2814 -2.203105611393830e-01 
2815 -1.514856202696990e-01 
2816 -1.339840570350034e-01 
2817 -1.773828156140270e-01 
2818 -2.243064274663141e-01 
2819 -6.065589433296791e-01 
2820 1.263727771368089e-01 
2821 -3.809250005040157e-02 
2822 -1.927063155137271e-01 
2823 1.631956114487140e-02 
2824 1.287550618799216e-01 
2825 9.015812619538419e-02 
2826 1.765029259892487e-02 
2827 -5.520914052557616e-01 
2828 -7.829670435801874e-01 
2829 -2.279857518985888e-02 
2830 4.066267822221492e-01 
2831 -1.754076689460559e-01 
2832 2.008461852698387e-01 
2833 -1.655630274372826e-01 
2834 -3.212030693632811e-01 
2835 1.831220990182851e-01 
2836 -1.885254970684491e-02 
2837 -6.462640878636873e-02 
2838 -8.310143235404854e-02 
2839 -4.184372236975527e-01 
2840 1.348290975650964e-02 
2841 -1.606766259903017e-01 
2842 4.724018728739855e-02 
2843 -2.342271310019527e-01 
2844 -9.563873305566772e-02 
2845 8.311403875188159e-04 
2846 -6.520176595613943e-02 
2847 -2.835785430350003e-01 
2848 4.175006511215814e-01 
2849 -1.545908736032666e-02 
2850 -6.226661180305702e-02 
2851 2.750207901265049e-02 
2852 3.564208708569420e-02 
2853 -9.673191517859735e-03 
2854 -7.235927940502383e-02 
2855 -9.158039240075688e-03 
2856 -7.138158708545139e-01 
2857 -2.473428069191559e-01 
2858 2.171997695451003e-01 
2859 1.017027524797201e-02 
2860 -1.807888741166396e-01 
2861 1.164849246627289e-01 
2862 -7.680024813402968e-02 
2863 -1.453585884869577e-01 
2864 -2.239909372726117e-01 
2865 1.379550702603032e-01 
2866 3.927992502691771e-02 
2867 -3.784196210452895e-01 
2868 -1.381606746729787e-02 
2869 -8.585772095261873e-02 
2870 -2.973128931519802e-01 
2871 -3.760505528358098e-02 
2872 2.371457391553751e-02 
2873 -9.953329461234341e-02 
2874 8.336415230362185e-02 
2875 -4.348689911547897e-01 
2876 -2.148651970615123e-01 
2877 -1.774843386679207e-01 
2878 1.259290696410372e-01 
2879 3.145747442363891e-02 
2880 -2.783520325298833e-01 
2881 1.206351370608436e-01 
2882 -4.979380871766631e-02 
2883 4.732564387474183e-02 
2884 -7.432979652489431e-02 
2885 4.262962523012950e-02 
2886 2.653270030621578e-01 
2887 2.397066752507055e-01 
2888 1.342210278183074e-01 
2889 1.380741080176298e-01 
2890 3.005554853191911e-01 
2891 3.579425190989692e-02 
2892 1.088789355593675e-01 
2893 2.276518424763919e-01 
2894 1.887253347801375e-01 
2895 2.437068448512613e-01 
2896 3.728775443924016e-01 
2897 1.522864812227511e-01 
2898 1.387768893503005e-01 
2899 8.354756246492774e-02 
2900 5.726201116436962e-02 
2901 1.708638039756599e-01 
2902 2.975259525510204e-01 
2903 3.211641592251525e-01 
2904 7.376314463656480e-02 
2905 -1.940628417134793e-03 
2906 1.889122088937308e-01 
2907 5.813198892515504e-02 
2908 4.876706886992224e-02 
2909 1.482512848910432e-01 
2910 3.407159784408899e-01 
2911 -7.086235276246004e-02 
2912 -1.432444704686059e-01 
2913 9.953085145047935e-02 
2914 8.580138500998243e-02 
2915 8.992424035442739e-02 
2916 -1.187076029639517e-02 
2917 -1.986489133112224e-02 
2918 1.167113405629175e-01 
2919 1.604055580137735e-01 
2920 -1.509575978984496e-01 
2921 2.146917734938243e-02 
2922 4.056398106831823e-02 
2923 1.536310954894078e-02 
2924 1.208740243131323e-01 
2925 -4.118216128866774e-02 
2926 -2.429831746182859e-01 
2927 -2.901949879330343e-01 
2928 3.445008916881836e-02 
2929 4.278629353232734e-02 
2930 -1.010875213447966e-01 
2931 -6.222476491289416e-02 
2932 -1.238131639582014e-01 
2933 8.177023325658973e-02 
2934 6.828865440676245e-02 
2935 -2.304288357078829e-02 
2936 1.886565169936428e-01 
2937 -9.001361431625474e-02 
2938 -8.778129417179499e-02 
2939 3.183307868776126e-01 
2940 -8.388361576780265e-02 
2941 -5.192194115724675e-02 
2942 -7.484992623075801e-02 
2943 1.011549496092060e-02 
2944 1.315935179678768e-02 
2945 9.302157555372019e-03 
2946 -8.072464081230891e-03 
2947 -2.305341685585471e-02 
2948 1.334550106598951e-02 
2949 2.391818936567501e-01 
2950 -1.557034403293660e-04 
2951 -1.480374506302665e-01 
2952 2.184073962981311e-02 
2953 5.617244678518905e-02 
2954 -3.355598858527669e-03 
2955 -2.206972865364882e-01 
2956 -2.448896279215042e-01 
2957 -1.524694482458081e-01 
2958 1.342328765807762e-01 
2959 3.865460673142960e-02 
2960 3.437494773661135e-02 
2961 -2.547951384072261e-01 
2962 -5.507717662883335e-02 
2963 8.956305151640276e-02 
2964 9.703014543713695e-02 
2965 -1.094130767325843e-01 
2966 -1.469008146533817e-02 
2967 -1.378323102162461e-02 
2968 7.182647561011289e-02 
2969 -1.306981546697272e-01 
2970 -2.908763707350411e-01 
2971 -4.448884073908348e-02 
2972 2.826646352977210e-01 
2973 -3.255975016586289e-01 
2974 -4.996951759716675e-01 
2975 -1.374049712912559e-01 
2976 -1.715030250725391e-01 
2977 -1.271860675194842e-01 
2978 -5.455213414916072e-01 
2979 -1.513091736833657e-01 
2980 -8.100707578118727e-02 
2981 9.043297593915894e-02 
2982 -4.189653134191193e-02 
2983 5.081911819687710e-02 
2984 -4.159625781207257e-01 
2985 3.214925268488855e-02 
2986 -8.235593328806949e-02 
2987 -1.397478881358921e-01 
2988 -1.974972197241406e-01 
2989 -3.184264914336825e-01 
2990 -4.139532234644853e-02 
2991 6.911935672151158e-01 
2992 -9.749044437344032e-01 
2993 -9.058020148825087e-02 
2994 2.239821819634330e-01 
2995 -1.611563554578837e-01 
2996 -6.063744871160289e-01 
2997 7.866233986932569e-02 
2998 6.684473522864707e-01 
2999 3.540709925360209e-01 
3000 -5.554354592443350e-01 
3001 5.952513249030081e-01 
3002 -6.996356027371924e-02 
3003 1.691094453965289e-01 
3004 1.260970331853069e-01 
3005 1.183953784682995e+00 
3006 1.360509218139970e+00 
3007 5.509324580569867e-02 
3008 1.998439480267773e-01 
3009 2.311085825306902e-01 
3010 5.169596280325904e-01 
3011 1.892252315102205e+00 
3012 6.734507755790418e-02 
3013 1.158557561953883e-01 
3014 3.229088253519892e-02 
3015 2.570599177305001e-01 
3016 5.059468026257702e-01 
3017 3.308058059929090e-02 
3018 3.910152350484296e-01 
3019 1.142863185013426e-01 
3020 3.442649720529519e-01 
3021 6.417185674358054e-02 
3022 -4.356401730717707e-01 
3023 7.881416780238074e-02 
3024 6.316110473937278e-02 
3025 -1.049628425701960e-01 
3026 -3.204913978812315e-02 
3027 -1.384892643781281e-01 
3028 -2.011790320033998e-02 
3029 1.509800811984003e-03 
3030 -2.871834760226693e-02 
3031 -1.719412087072392e-02 
3032 -8.902756604269164e-02 
3033 2.544184674573190e-02 
3034 -1.982786812589989e-01 
3035 -1.931787499888655e-01 
3036 8.303629434896426e-02 
3037 8.153701808951273e-02 
3038 -2.941216000368901e-02 
3039 9.790489357301559e-02 
3040 -1.050734300670238e-01 
3041 -5.449136573325793e-02 
3042 -7.473587927878227e-02 
3043 6.763375435256572e-03 
3044 1.199914649948959e-02 
3045 -1.351884025174762e-01 
3046 -1.913471519818449e-02 
3047 2.720558750894021e-01 
3048 -5.924350418352219e-01 
3049 -1.074466618113448e-01 
3050 -9.011081110431947e-02 
3051 4.080010208583027e-02 
3052 -1.720343457153267e-01 
3053 2.694029043613360e-02 
3054 -8.390474069723823e-02 
3055 -1.047518388250559e-01 
3056 4.527260081623071e-02 
3057 -1.443220861770345e-02 
3058 -2.435795728043286e-01 
3059 -5.919382321181672e-01 
3060 3.971631240837012e-01 
3061 5.234542600201419e-02 
3062 -9.553635950569088e-02 
3063 2.533936350401620e-02 
3064 1.587603255816218e-03 
3065 -6.335885168636994e-02 
3066 -2.094463848422610e-01 
3067 1.402618402693648e-02 
3068 -4.543420277591302e-02 
3069 -2.272230937037473e-02 
3070 -1.821399082144495e-01 
3071 6.272851739593220e-02 
3072 -1.015853379591965e-02 
3073 2.798865227401317e-02 
3074 -9.598670080722876e-02 
3075 -3.436221023737442e-01 
3076 3.681387253447808e-01 
3077 4.230285571475110e-01 
3078 1.135832506552723e-02 
3079 1.372731149833824e-01 
3080 3.184121782379038e-02 
3081 1.303104046569143e-01 
3082 4.876938068068907e-01 
3083 9.207098030581279e-03 
3084 -2.280691151312127e-01 
3085 -2.214173790752752e-02 
3086 4.970366730700111e-02 
3087 -9.388547621783786e-03 
3088 1.322634189548978e-01 
3089 -1.351308707777259e-01 
3090 -1.166091435849985e-01 
3091 -3.358560045262571e-02 
3092 -2.415087531832383e-01 
3093 -4.464796685357118e-02 
3094 -6.005612833865474e-02 
3095 3.530490068603960e-02 
3096 7.462765178694684e-02 
3097 -9.376698857298783e-02 
3098 -1.995951631794283e-01 
3099 -4.531921030628199e-02 
3100 -2.936343770482786e-01 
3101 -2.196675149984972e-02 
3102 -4.296894518350461e-02 
3103 4.455141936085861e-02 
3104 2.419110426821027e-01 
3105 5.651989691384888e-02 
3106 -2.211487214679517e-02 
3107 -9.128754466041175e-02 
3108 -6.638730141438485e-04 
3109 8.194926411687492e-02 
3110 4.387996491546168e-02 
3111 3.350138094299817e-01 
3112 2.978667061052194e-01 
3113 9.648100865979321e-02 
3114 3.158333092132080e-01 
3115 5.425681875760432e-02 
3116 -1.411754934677100e-01 
3117 9.811828372657753e-02 
3118 -1.148981402443771e-01 
3119 8.771850053766099e-02 
3120 -8.126772400223843e-03 
3121 2.234164507908856e-02 
3122 -5.725031493781246e-02 
3123 3.854771434874241e-02 
3124 4.249743961171835e-02 
3125 1.714161328630938e-02 
3126 -4.838127621872712e-01 
3127 -2.870123530186941e-01 
3128 2.527028279230036e-02 
3129 -2.579643506011618e-01 
3130 -3.004907877152322e-01 
3131 -2.975881895195551e-01 
3132 -6.440070893228958e-03 
3133 -7.453883121241053e-02 
3134 -2.153466784577895e-02 
3135 -3.672179530052756e-01 
3136 6.937128872994536e-02 
3137 8.826364841812970e-02 
3138 -8.789185592690733e-02 
3139 -3.432308751735496e-02 
3140 -1.651463059237598e-01 
3141 -1.857285102508605e-02 
3142 1.452750239591381e-01 
3143 3.140580045313905e-01 
3144 1.062951409138529e-01 
3145 -1.262595885340576e-01 
3146 2.862247414296195e-01 
3147 1.029872616517562e-02 
3148 -5.174828476301336e-02 
3149 1.161954599793586e-01 
3150 -3.117515117035961e-01 
3151 -1.238396287869740e+00 
3152 -2.363299051631934e-01 
3153 3.684185384221463e-02 
3154 -6.650980818868511e-02 
3155 -5.744796662675041e-01 
3156 1.284331801478490e-01 
3157 -3.428725432785825e-02 
3158 -1.691130226840315e-02 
3159 -1.783631530233359e-01 
3160 -7.223039721359657e-02 
3161 4.650352701614947e-02 
3162 -1.781135794588118e-02 
3163 1.244591687955146e-01 
3164 -1.391455374529084e-03 
3165 -7.691147740381219e-03 
3166 6.645131044452190e-01 
3167 1.675844053114085e-01 
3168 2.917577065569362e-01 
3169 4.818210203287268e-02 
3170 2.025061509390167e-01 
3171 7.852474110128807e-03 
3172 -3.690596622979665e-02 
3173 -4.636375894447726e-02 
3174 1.582149053403500e-01 
3175 1.451613385249731e-03 
3176 -5.850859243057132e-02 
3177 1.641445303111955e-01 
3178 1.256492522922423e-01 
3179 -5.614404561943670e-02 
3180 4.389249951661095e-02 
3181 -4.017170213447646e-02 
3182 -7.105148109556851e-02 
3183 4.625335974603517e-02 
3184 -1.536818666968525e-01 
3185 -2.468734339118194e-01 
3186 2.709161284064042e-01 
3187 1.832259863604191e-02 
3188 -2.593448580317246e-02 
3189 -2.370804752516998e-01 
3190 -6.783479448331529e-02 
3191 1.633290837298450e-02 
3192 -3.436168769441161e-01 
3193 1.504888556364664e-01 
3194 -1.193241273533631e-01 
3195 -1.897170731959044e-01 
3196 -4.664408083282774e-03 
3197 1.145702967108581e-02 
3198 1.246771540226365e-01 
3199 5.231240136200672e-02 
3200 -1.973275225046470e-02 
3201 9.944869844222628e-03 
3202 -1.611030314478994e-03 
3203 5.290621850121754e-03 
3204 2.088888491095951e-02 
3205 -2.492778982747195e-02 
3206 1.859235628302334e-02 
3207 -1.074267426383437e-01 
3208 1.762654974035041e-02 
3209 -4.979515193773413e-03 
3210 9.930249491034471e-02 
3211 6.722174051934728e-02 
3212 -1.047697736790662e-01 
3213 1.574439392245128e-02 
3214 4.328392090615382e-02 
3215 -5.177742681547998e-02 
3216 -1.231937027101892e-01 
3217 1.008918699652753e-01 
3218 9.623383820363371e-02 
3219 4.163013554244793e-02 
3220 -2.984979360847171e-02 
3221 3.573655004257498e-02 
3222 -7.149375220869025e-02 
3223 -8.222690871991913e-02 
3224 -3.324657884067856e-02 
3225 7.317318266747171e-02 
3226 -9.630849064502343e-02 
3227 1.659722396866681e-01 
3228 -1.848734521153294e-01 
3229 -3.814071185353960e-01 
3230 -2.017676681107788e-01 
3231 2.439714645460722e-01 
3232 1.250624718750601e-02 
3233 -3.033100046045963e-01 
3234 1.735365002811500e-02 
3235 2.416921021556693e-02 
3236 2.116117040894999e-01 
3237 -2.959353164329014e-01 
3238 3.075889412347343e-02 
3239 1.284181739778723e-01 
3240 -3.120952190338651e-01 
3241 -6.809538653920276e-01 
3242 -7.949508697870004e-02 
3243 -7.935959599814744e-02 
3244 -8.133267033962853e-01 
3245 -3.301183415571469e-01 
3246 -1.898442106856469e-01 
3247 7.113472546484156e-02 
3248 -5.500685507190557e-01 
3249 -3.715323210552180e-01 
3250 2.012291236184122e-02 
3251 -2.289687437635121e-03 
3252 5.452373649781026e-02 
3253 -2.475055250376489e-02 
3254 1.398258743925188e-01 
3255 -3.688804099283582e-02 
3256 -1.781501098487594e-02 
3257 2.749823238597294e-02 
3258 1.374906804292416e-01 
3259 -5.363545134663761e-03 
3260 3.023339523201686e-02 
3261 1.753709353672838e-01 
3262 8.861631767055632e-02 
3263 -4.179441851158289e-01 
3264 -4.262773074472604e-01 
3265 1.628484244367462e-01 
3266 2.416745782999217e-02 
3267 1.519558745026063e-01 
3268 5.316501453022184e-01 
3269 2.367375395536929e-01 
3270 1.950510205867298e-02 
3271 -3.351332465478674e-01 
3272 1.371137145479180e-01 
3273 -1.004212729137474e-01 
3274 -1.139551953935343e-01 
3275 7.225171662516604e-02 
3276 -1.798621665476382e-02 
3277 4.707509693159723e-03 
3278 4.929092017654166e-01 
3279 -3.174349955777541e-01 
3280 -1.051457384936119e-01 
3281 1.352260313460429e-01 
3282 1.716417892946347e-01 
3283 -9.407634020196597e-02 
3284 9.894821425319543e-02 
3285 -4.444757990305857e-01 
3286 1.642988734555890e-01 
3287 5.681396234293858e-02 
3288 2.924010562165391e-01 
3289 -4.323501752407084e-02 
3290 3.856320616580096e-01 
3291 -2.153663853120783e-01 
3292 -8.303142900507755e-02 
3293 -6.810054246973686e-02 
3294 6.994058960521209e-02 
3295 -1.759737704726156e-01 
3296 -1.376835132378569e-02 
3297 3.791954154994655e-02 
3298 -3.219413806776369e-02 
3299 1.349402873675226e-01 
3300 1.505708748644030e-01 
3301 2.382731670627232e-01 
3302 3.396442851228849e-01 
3303 -3.425575260900205e-01 
3304 5.179166742414458e-02 
3305 1.262100362208383e-01 
3306 1.285330215369554e-01 
3307 2.750387818583740e-02 
3308 1.650241114978496e-01 
3309 1.115504861027751e-01 
3310 2.169453370067823e-02 
3311 1.033726558021530e-01 
3312 9.344524181616370e-02 
3313 -1.844539621616706e-01 
3314 1.435182796155007e-01 
3315 -1.091690744703588e-02 
3316 -3.638252918339652e-02 
3317 1.059646621841408e-01 
3318 1.903482171134419e-02 
3319 4.048303961907114e-01 
3320 -3.224635418076989e-01 
3321 1.917232696652099e-01 
3322 2.872945978300388e-02 
3323 1.358915881899983e-01 
3324 2.409449363784212e-02 
3325 1.464266300781180e-01 
3326 1.393491365058321e-01 
3327 1.685712963259152e-01 
3328 5.373821303034099e-02 
3329 2.748293975174168e-01 
3330 5.882183763890710e-02 
3331 2.825349041425350e-03 
3332 -5.481743047735084e-01 
3333 -5.718908428426125e-02 
3334 1.637027252386128e-01 
3335 -1.370335414524016e-01 
3336 1.855262125282257e-01 
3337 -4.256627924235960e-02 
3338 1.139707220009273e-01 
3339 -1.666323286284049e-01 
3340 2.434565481369061e-02 
3341 7.233744107865271e-02 
3342 -1.541547353196755e-02 
3343 -1.836255253813457e-01 
3344 -2.489838316384309e-01 
3345 -3.085428388842363e-01 
3346 5.593129771706182e-02 
3347 -5.030764860466656e-02 
3348 -2.880262128848254e-01 
3349 7.188948803034718e-03 
3350 -3.417049740177991e-01 
3351 -4.983348353186396e-01 
3352 1.188978110873279e-01 
3353 -2.200228179673059e-01 
3354 9.300593285553452e-02 
3355 -1.485140734521526e-01 
3356 3.814786985208628e-02 
3357 -8.433718303288047e-01 
3358 -1.489350144730585e-02 
3359 1.191277238382343e-02 
3360 1.521781752497322e-02 
3361 4.175778210328407e-02 
3362 -7.771779116595794e-02 
3363 -2.648423437623072e-02 
3364 -1.550471539961089e-01 
3365 -1.900357006432921e-03 
3366 7.172827314007792e-02 
3367 -3.929678807320527e-02 
3368 -2.191676348676805e-01 
3369 -9.036610875042801e-02 
3370 1.312514659712220e-02 
3371 1.696111772127837e-02 
3372 -4.666541692611218e-02 
3373 -7.931401550124845e-02 
3374 2.213338267768440e-02 
3375 -2.755277312854348e-01 
3376 1.340700999942949e-01 
3377 -2.685526418570648e-01 
3378 1.351389013670787e-02 
3379 -2.484827735249701e-01 
3380 1.382594842447587e-02 
3381 7.958875116450802e-02 
3382 -2.146622633389651e-01 
3383 -1.888407452968823e-01 
3384 -2.122368556676175e-02 
3385 -3.364916409013637e-02 
3386 -5.546498563740233e-02 
3387 -3.025920343780827e-01 
3388 -1.919263065564765e-01 
3389 -2.543654357939506e-01 
3390 -1.199619057612012e-01 
3391 5.219745975552356e-01 
3392 8.990705624070094e-02 
3393 -3.712475909092920e-01 
3394 1.478296841074865e-01 
3395 3.337583118348133e-01 
3396 -1.864359534092139e-01 
3397 -4.580655389650408e-01 
3398 -2.234460415358128e-01 
3399 5.618223183418781e-02 
3400 5.270365971048995e-03 
3401 -1.485935694753818e-01 
3402 -3.480244710796550e-01 
3403 -8.044730718047775e-02 
3404 5.213824717598547e-03 
3405 -4.824661147811040e-01 
3406 -5.758247618013048e-01 
3407 -8.308259377317009e-01 
3408 -3.991369869704637e-01 
3409 -2.383026773831899e-01 
3410 -1.770300802490647e-01 
3411 -1.339900331633489e+00 
3412 -2.059057069265745e-01 
3413 -1.925174274801073e-02 
3414 -2.502253319873647e-01 
3415 -4.082704096370937e-01 
3416 -1.260624209558172e-01 
3417 -1.746092546928996e-01 
3418 -1.075995229685356e-01 
3419 -2.932154113050138e-01 
3420 -2.342167320679770e-02 
3421 -5.489799435743342e-01 
3422 5.038831712228962e-02 
3423 -2.347393866369505e-01 
3424 -6.310685580101810e-01 
3425 -9.810774701230209e-01 
3426 -2.908925764931237e-01 
3427 -1.987765163336866e-01 
3428 -2.424680463541621e-01 
3429 -2.686556285970090e-01 
3430 2.221759754034095e-01 
3431 5.684210377939709e-01 
3432 -1.119080547809938e+00 
3433 -1.072014698184844e-01 
3434 6.272042052216584e-01 
3435 -3.475367630265088e-01 
3436 -4.707445305253112e-02 
3437 -1.859801463297386e-01 
3438 6.545165545270881e-01 
3439 8.547016980973791e-02 
3440 5.381725098194633e-01 
3441 -1.674428815819197e-02 
3442 1.884204356248383e-01 
3443 4.621552505148210e-02 
3444 -1.479248382976127e-01 
3445 2.190347219011470e-01 
3446 -9.162235788246831e-02 
3447 2.940164967016063e-01 
3448 1.096832207483954e-01 
3449 -8.088797666539033e-02 
3450 -7.072530443654633e-02 
3451 -1.037421611251256e-01 
3452 -5.694268850132856e-02 
3453 -2.403029290499076e-01 
3454 -4.940785787851908e-02 
3455 -2.049367971632073e-01 
3456 -7.991507219672139e-01 
3457 -4.334921284687541e-01 
3458 -3.379237701752154e-01 
3459 -3.715434415273710e-02 
3460 7.314785431543301e-02 
3461 -2.092879985457764e-01 
3462 3.292146807798245e-01 
3463 -7.268917661822450e-01 
3464 -5.673557186078328e-01 
3465 -5.808607157640526e-01 
3466 -8.763589205761615e-02 
3467 7.298339761555252e-02 
3468 4.152320304035484e-02 
3469 -7.968441065097680e-02 
3470 8.781268795910376e-02 
3471 -5.266687779222559e-01 
3472 -9.054009687668416e-02 
3473 1.401638502988435e-01 
3474 1.407460724621994e-01 
3475 1.066761098148697e-01 
3476 1.819488243372347e-01 
3477 2.003283958982843e-01 
3478 -1.321760327035157e+00 
3479 -3.455108796125244e-01 
3480 -1.101040763272270e-01 
3481 -2.860112951164573e-01 
3482 -7.405367622441397e-04 
3483 -5.866301942422306e-01 
3484 -6.193569416692424e-01 
3485 -1.193559190631472e-01 
3486 -1.801934711186649e-02 
3487 -4.727264785996775e-02 
3488 -2.599492933411751e-02 
3489 8.093332235374062e-02 
3490 -1.965136125321101e-02 
3491 -5.325945564853537e-02 
3492 -1.934443707978563e-02 
3493 -9.606041060464796e-03 
3494 4.761796502630177e-02 
3495 2.097923082429216e-01 
3496 7.734231332435967e-02 
3497 8.633821164593415e-02 
3498 -3.446530708400247e-02 
3499 -8.165702840467914e-02 
3500 1.383814524311549e-01 
3501 1.502046832243693e-01 
3502 5.857346306008705e-02 
3503 1.178597530928064e-02 
3504 -2.575944081197503e-01 
3505 -7.409743056585340e-02 
3506 7.253535485191492e-02 
3507 -3.047437318947729e-01 
3508 -1.999487881624480e-01 
3509 1.473286689341651e-01 
3510 1.149938926319334e-02 
3511 -7.364996802246332e-02 
3512 -3.278794231662571e-01 
3513 6.783040878180130e-02 
3514 4.752428029279882e-02 
3515 -1.714734075568676e-01 
3516 -1.319356013130350e-02 
3517 -3.739505821799848e-02 
3518 -6.912488211705066e-03 
3519 -1.072505125712652e-01 
3520 -1.305683241004511e-01 
3521 5.319242245372400e-03 
3522 5.561944422007529e-02 
3523 1.095465171890952e-01 
3524 -6.173438924424774e-02 
3525 2.452250804442378e-02 
3526 1.931084065806902e-03 
3527 -2.053840637351441e-02 
3528 -1.374425982377001e-01 
3529 1.981080164749649e-02 
3530 1.034758347882811e-01 
3531 -3.402074492674527e-01 
3532 4.253533417550596e-02 
3533 4.105345015453576e-02 
3534 -2.680087610505436e-03 
3535 2.828318743280414e-02 
3536 2.545554896525735e-02 
3537 2.844868856061055e-01 
3538 -4.976322937754507e-02 
3539 -4.960771124707715e-02 
3540 -5.731505070468104e-02 
3541 4.630836384443318e-01 
3542 -2.418672223540922e-02 
3543 -1.333812115667227e-01 
3544 8.151595189792551e-02 
3545 -5.944386198216113e-02 
3546 -3.234123933736700e-02 
3547 1.261560049440228e-01 
3548 1.888698763766155e-02 
3549 -4.838895631057581e-02 
3550 2.877001974375079e-02 
3551 1.966709496245636e-01 
3552 -1.034453473458670e-01 
3553 -1.314570281089313e-02 
3554 2.126644369294323e-02 
3555 -3.967262785260294e-04 
3556 1.059039930950521e-02 
3557 -2.765068404839314e-03 
3558 -5.428859811687954e-04 
3559 -3.730217229234409e-02 
3560 -5.061594211489263e-03 
3561 3.018168944760623e-02 
3562 -2.226609807476256e-03 
3563 2.648926618654082e-02 
3564 8.074173698468592e-02 
3565 1.145571316947208e-01 
3566 -4.859116090000043e-02 
3567 -1.276640023132709e-01 
3568 5.409975858813255e-02 
3569 7.442945319845544e-02 
3570 3.510155666258684e-02 
3571 4.493755096013225e-02 
3572 4.176678482495632e-02 
3573 8.189309193014616e-02 
3574 -1.391924812195048e-01 
3575 1.089886310801116e-01 
3576 1.245770650362316e-01 
3577 -4.599411468097123e-01 
3578 -9.820160961898536e-03 
3579 -2.089840547737087e-01 
3580 1.507582082512791e-02 
3581 -1.620067596250770e-01 
3582 -2.804265757810987e-01 
3583 -1.185371250246785e-01 
3584 -1.539798922324429e-01 
3585 -1.215129111193227e-02 
3586 -2.118327444339264e-01 
3587 -7.876477180100996e-01 
3588 -2.943634521920158e-01 
3589 -1.465002226148315e-01 
3590 1.636256876992437e-01 
3591 1.633011986395305e-01 
3592 3.125054955653714e-01 
3593 6.119563902671216e-02 
3594 1.233739338891355e-01 
3595 2.925130477112605e-01 
3596 -5.485666264662883e-02 
3597 1.345494261069158e-01 
3598 6.807847693939857e-02 
3599 2.142342967666823e-01 
3600 -1.836471181904971e-01 
3601 4.736688773887158e-02 
3602 -1.876419194441122e-01 
3603 7.812185233709457e-02 
3604 -1.001508177742164e-01 
3605 -7.997605593973974e-03 
3606 -2.052735629747597e-01 
3607 -3.951542505310443e-03 
3608 -8.417730089023642e-02 
3609 -1.379003941740370e-01 
3610 6.087781141050254e-02 
3611 -2.519382477763292e-01 
3612 -1.177510955482082e+00 
3613 -3.837620944501124e-01 
3614 -1.136081607538843e-02 
3615 -5.080023432536475e-02 
3616 -1.664198073749927e-02 
3617 8.607939815608358e-02 
3618 -7.638540747823999e-02 
3619 -7.097413045257861e-01 
3620 -8.395600000156574e-03 
3621 -6.178190573714684e-02 
3622 -4.597965298861539e-01 
3623 -1.325358125414328e-01 
3624 6.467058206636304e-02 
3625 -2.106101679520154e-01 
3626 -9.637483069207303e-01 
3627 -5.709910009928840e-01 
3628 6.863294037876094e-01 
3629 -5.286443774170233e-01 
3630 -5.672306518676284e-01 
3631 -5.250023036985813e-01 
3632 -2.802516460041624e-01 
3633 -3.128584124062809e-01 
3634 -1.084931941045131e-01 
3635 -2.263857828004257e-01 
3636 -1.023109381874975e-01 
3637 -2.794602422743290e-01 
3638 1.412909607401278e-02 
3639 1.380428959042999e-02 
3640 -6.789762652861419e-01 
3641 8.829698031834618e-02 
3642 -2.139191901598236e-01 
3643 -1.087405766937187e-01 
3644 2.830755989919645e-01 
3645 1.802209784202672e-01 
3646 2.285860901115781e-01 
3647 1.622533398625051e+00 
3648 9.539384173293042e-01 
3649 3.280765497139964e-01 
3650 9.983248362051824e-01 
3651 7.365383831608425e-01 
3652 -6.563384809264201e-02 
3653 2.307751788380726e-01 
3654 -6.729386249295344e-02 
3655 4.400980359008788e-02 
3656 6.679398881387789e-02 
3657 -1.911575136755397e-01 
3658 8.998638542971402e-02 
3659 5.296184953626781e-02 
3660 -1.750139959673880e-02 
3661 -1.913061300447867e-02 
3662 -2.620874415579700e-01 
3663 -1.691905905183780e-01 
3664 6.632134859194425e-02 
3665 -3.321370930387025e-02 
3666 -3.740702225857344e-02 
3667 1.772931656885381e-01 
3668 -8.360011188568252e-02 
3669 1.255439790304347e-01 
3670 -3.070656358021720e-02 
3671 1.948236788558568e-01 
3672 3.262201791376652e-02 
3673 6.139860926227791e-02 
3674 1.278709453488636e-01 
3675 4.272692239712294e-02 
3676 -5.055656832725668e-01 
3677 -3.746426993292271e-01 
3678 6.656518576581476e-02 
3679 1.191910450487565e-01 
3680 1.757458109822419e-01 
3681 4.026136680026757e-02 
3682 -1.674765623808054e-01 
3683 -4.502374380798447e-03 
3684 7.525777617875837e-02 
3685 -1.887260873158283e-02 
3686 7.679037167419840e-02 
3687 -1.497236506769841e-01 
3688 -3.110138186982361e-02 
3689 1.562862463307777e-02 
3690 -1.070699027570297e-03 
3691 -2.822162699723543e-02 
3692 -5.849454455567335e-03 
3693 1.763062977812827e-03 
3694 -3.313324886624890e-01 
3695 1.055698425462204e-01 
3696 -2.162467512876490e-01 
3697 8.963496025171341e-02 
3698 -3.986279302777231e-02 
3699 2.983298472940856e-01 
3700 1.656939936770468e-01 
3701 4.465661499687903e-01 
3702 -2.805882982677458e-01 
3703 -1.288616567325159e-01 
3704 -3.123491079959509e-02 
3705 -1.926769860674091e-01 
3706 -4.632041779697551e-01 
3707 -1.647435800255364e-01 
3708 -3.687824280777346e-01 
3709 -1.868765087223976e-01 
3710 2.107308988773922e-01 
3711 -4.614274482366915e-02 
3712 -4.290405301638758e-01 
3713 2.453117528176592e-01 
3714 -7.087779709604199e-02 
3715 2.688017711190384e-01 
3716 1.298774345652377e-01 
3717 2.225460812413550e-01 
3718 4.562200710021690e-02 
3719 2.342921272387118e-01 
3720 -1.851597437262732e-01 
3721 1.130293448953674e-01 
3722 6.141891817804738e-02 
3723 5.227800034313336e-02 
3724 -8.057518129830032e-03 
3725 1.324012395799938e-01 
3726 8.894831825264002e-02 
3727 -1.575813535218668e-01 
3728 -2.764206191537706e-02 
3729 2.361515608717022e-01 
3730 1.723465112929355e-01 
3731 6.922970740038317e-02 
3732 6.754617625915654e-02 
3733 9.471661353774734e-02 
3734 7.171083966446255e-02 
3735 -1.326702029029587e-03 
3736 2.066449248863675e-02 
3737 5.597005222202749e-02 
3738 3.915279249245157e-02 
3739 1.863206663635413e-01 
3740 1.502854026828443e-01 
3741 -1.229964977254974e-01 
3742 8.216585290462378e-03 
3743 -7.867259331931035e-02 
3744 -2.545128802225401e-03 
3745 3.096377616754224e-03 
3746 -1.503769289023837e-01 
3747 4.716246338212456e-02 
3748 1.226598423371917e-01 
3749 4.147086333791571e-01 
3750 8.320916597367732e-02 
3751 1.625588473519768e-01 
3752 8.785327169081156e-02 
3753 -7.405928488937165e-02 
3754 -1.843898499969557e-01 
3755 -2.037974112434117e-01 
3756 1.992727014916399e-01 
3757 -7.782976416919984e-02 
3758 -1.080799397577778e-01 
3759 4.166208644773656e-02 
3760 6.565389272219892e-02 
3761 1.180341113667532e-01 
3762 -1.139149817697613e-02 
3763 3.892787423469016e-02 
3764 -4.152215972224739e-02 
3765 -4.228530932844653e-02 
3766 -8.524393453340280e-02 
3767 -5.048270739340186e-02 
3768 -2.703145043035697e-02 
3769 4.605622552225221e-02 
3770 -1.830536960158606e-02 
3771 -7.469156130650390e-03 
3772 3.323358287543144e-03 
3773 1.373387905368278e-02 
3774 4.316198124770460e-02 
3775 5.275056347689766e-02 
3776 -1.916087326107357e-01 
3777 -2.873571582683259e-01 
3778 -1.981089389919259e-02 
3779 2.786144669487237e-01 
3780 -1.309088973359628e-01 
3781 -1.593941511977640e-01 
3782 -1.675171428271877e-01 
3783 -7.910808576358987e-02 
3784 1.517733780481145e-03 
3785 -9.805003881068845e-02 
3786 -8.291498699720933e-02 
3787 5.048638776090089e-01 
3788 -8.450079173512748e-02 
3789 -3.700092517333639e-02 
3790 -1.139935890373985e-01 
3791 -1.264681373253122e-01 
3792 -4.720949798255393e-02 
3793 -2.536389827227494e-01 
3794 -9.542414923870793e-02 
3795 6.220558688392677e-02 
3796 -8.578606301042696e-02 
3797 -8.563075116091824e-02 
3798 -2.321041287009196e-01 
3799 3.570906702619422e-01 
3800 -3.312852531515694e-01 
3801 -4.942256574359690e-02 
3802 4.313067415106464e-02 
3803 -4.375735243412779e-03 
3804 4.834762063947580e-02 
3805 4.547073674821903e-02 
3806 2.033725844840630e-02 
3807 4.719841366129248e-02 
3808 5.588397238910157e-02 
3809 6.112537163298219e-02 
3810 -1.247634487249683e-02 
3811 1.614398728017124e-01 
3812 1.467886252977589e-01 
3813 5.517642226604197e-02 
3814 -5.048595378283251e-03 
3815 -2.415117689824148e-01 
3816 5.688829504384535e-02 
3817 9.317182637560593e-02 
3818 6.104228678976752e-03 
3819 -4.118350684446059e-02 
3820 2.626227947550644e-02 
3821 3.092711966523390e-03 
3822 1.051810485033856e-01 
3823 1.604413763584905e-01 
3824 8.496954560246693e-02 
3825 -4.295903335794753e-02 
3826 -3.151081622205513e-03 
3827 2.348804566639497e-01 
3828 -5.079915133267889e-02 
3829 -5.701947684552995e-02 
3830 1.486827772279840e-01 
3831 -9.552096164435850e-03 
3832 -8.921561964034401e-02 
3833 -4.115823155343388e-02 
3834 5.534362118253976e-02 
3835 1.438493230597743e-02 
3836 -3.923893364976237e-02 
3837 2.589347562143712e-03 
3838 -1.765045837283428e-01 
3839 -1.649622337588620e-01 
3840 -1.384441809992938e-01 
3841 3.087651745040093e-02 
3842 -1.196607460489391e-02 
3843 4.368862807323672e-02 
3844 -3.203187761510284e-02 
3845 -1.147594035364362e-01 
3846 8.661645797223053e-02 
3847 1.322370036448030e-01 
3848 -6.117250292194805e-03 
3849 -8.297354723476362e-02 
3850 9.020201253146491e-02 
3851 1.289872870194332e-01 
3852 2.645233933487676e-02 
3853 8.901247581832574e-03 
3854 2.001457080510161e-02 
3855 -1.914470931458701e-02 
3856 -2.753463824657571e-02 
3857 6.384559018614896e-02 
3858 1.234825922878121e-01 
3859 2.714774839073162e-04 
3860 -9.884586317748095e-02 
3861 8.503525410819997e-02 
3862 1.211906995993671e-01 
3863 1.480023309956292e-02 
3864 -3.981170323449095e-02 
3865 -4.351678485284587e-02 
3866 2.473552954010795e-01 
3867 7.946221889484571e-02 
3868 5.084215780302825e-01 
3869 6.257691709010635e-01 
3870 -1.377635155450374e-01 
3871 1.212924401962235e-02 
3872 1.267121974649119e-01 
3873 1.432428124987864e-01 
3874 2.413886115779245e-01 
3875 -3.637263543365466e-02 
3876 4.198811977176055e-01 
3877 5.446060876154860e-01 
3878 -5.021004459241997e-01 
3879 -1.314169557618264e-01 
3880 1.045947357895127e-01 
3881 -8.632352306386873e-01 
3882 -1.311308561889691e-01 
3883 -1.401613770574494e-01 
3884 -6.040779670032765e-01 
3885 -5.842620952363178e-01 
3886 2.002044997286367e-02 
3887 -2.496236113159038e-01 
3888 -1.667035915828788e+00 
3889 -2.227480347909377e-02 
3890 -1.904658724445501e-01 
3891 2.019103859056046e-02 
3892 -8.449518644352585e-03 
3893 -5.479663606169261e-02 
3894 6.479578140248150e-02 
3895 2.402924150460666e-02 
3896 -1.457936123008738e-01 
3897 5.219215299282070e-02 
3898 5.575086529214333e-02 
3899 -1.725146867240438e-02 
3900 3.738397654320757e-02 
3901 4.173447071993306e-02 
3902 3.357199534699282e-02 
3903 8.905533177978080e-02 
3904 2.826248254480196e-02 
3905 4.985712905737126e-01 
3906 -8.264967527834821e-03 
3907 1.265514438038358e-01 
3908 3.967986723753681e-01 
3909 1.375062750551852e-01 
3910 5.497139628367027e-01 
3911 1.158620724467835e-01 
3912 7.674508312781652e-01 
3913 7.934127229690237e-02 
3914 2.236281520321371e-02 
3915 1.325300939251519e+00 
3916 3.706535816711851e-01 
3917 1.240855745500169e-01 
3918 6.905608700807806e-03 
3919 -1.092520767719502e-02 
3920 -4.492349631215577e-02 
3921 -2.976644843868211e-02 
3922 -3.796845102199729e-03 
3923 -5.102456732389890e-02 
3924 5.951599383516192e-02 
3925 -2.878010191777734e-02 
3926 -2.099497695241788e-01 
3927 -4.760669342699629e-02 
3928 -1.096815885418125e-01 
3929 1.583759196760274e-02 
3930 -3.830504700347978e-01 
3931 9.348638776040949e-02 
3932 5.844221458244761e-02 
3933 -2.885049519800066e-01 
3934 -6.091524983896921e-02 
3935 1.030080087674052e-01 
3936 -1.561344510326770e-02 
3937 1.551440421477078e-03 
3938 2.863295925454068e-02 
3939 1.021200423805725e-02 
3940 -3.585632818737229e-02 
3941 6.876157322609608e-02 
3942 4.001656214872039e-02 
3943 9.662582964796684e-02 
3944 8.871074243269779e-02 
3945 1.197348968116435e-01 
3946 4.013274829411232e-02 
3947 -1.044485525373192e-02 
3948 2.720196950812086e-03 
3949 5.706493480009724e-02 
3950 8.154663441879606e-02 
3951 -1.160990635089208e-01 
3952 5.803409106914961e-02 
3953 9.592437352595194e-02 
3954 2.977816736173686e-01 
3955 6.823018631522368e-02 
3956 3.204980391911902e-01 
3957 2.871937855653577e-01 
3958 2.817356567771311e-02 
3959 -3.095127584759367e-02 
3960 2.106907912745028e-02 
3961 -2.904961041744489e-02 
3962 1.101988447784256e-01 
3963 -4.523843003362307e-02 
3964 -2.814872785552638e-01 
3965 -4.770674301340999e-01 
3966 -3.684899619840980e-02 
3967 -1.608592894452291e-02 
3968 2.146773422891369e-01 
3969 -1.924102121634274e-03 
3970 -2.784710957375449e-01 
3971 -2.616378182567374e-01 
3972 7.187636385322907e-02 
3973 -2.811531530710627e-02 
3974 3.543680915305018e-02 
3975 -4.783130751112122e-01 
3976 8.692283241342751e-02 
3977 1.100268323773395e-01 
3978 1.055018661145971e-01 
3979 -2.634433494229571e-01 
3980 -2.406876753122001e-01 
3981 -3.752848142901500e-02 
3982 3.926899800413545e-01 
3983 5.451604927762091e-02 
3984 -1.227622657236525e-01 
3985 2.614043428128053e-01 
3986 -2.445778837935840e-02 
3987 1.175859151445896e-01 
3988 -8.441712606844839e-02 
3989 3.062334060396004e-02 
3990 6.267500592462194e-02 
3991 -4.245020467830063e-01 
3992 1.402008807551952e-01 
3993 -1.289886481318639e-01 
3994 -1.271187908842633e-01 
3995 -2.594121204980466e-01 
3996 -1.738048828128127e-01 
3997 2.021130872203546e-01 
3998 -2.367067911135077e-01 
3999 -5.369005286554424e-02 
4000 6.095588240951929e-02 
4001 -5.516333939590903e-02 
4002 2.531699424913093e-02 
4003 -1.887603371305341e-01 
4004 1.133126112185470e-02 
4005 -3.633811382944323e-03 
4006 -1.171498454458196e-01 
4007 -5.725118136598514e-02 
4008 -1.744167339541344e-02 
4009 -1.113593376754047e-02 
4010 -9.742515294716553e-02 
4011 1.160680416674167e-02 
4012 1.022312884888219e-02 
4013 -4.975034107153332e-02 
4014 -1.526444873382973e-01 
4015 -3.704198001798709e-02 
4016 -5.836295512518886e-02 
4017 -4.182732145642774e-02 
4018 -6.225546268310522e-02 
4019 2.437501372576913e-01 
4020 1.858136203249975e-02 
4021 6.919607635093060e-02 
4022 -3.014716667835252e-03 
4023 -2.556368227709632e-01 
4024 -4.813181255220815e-01 
4025 -7.706840970556496e-02 
4026 -2.469276134764504e-01 
4027 2.963749429704525e-02 
4028 -5.261696566307572e-02 
4029 -1.096936825590212e-01 
4030 -3.810917299067697e-01 
4031 -1.958545659286643e-02 
4032 -6.244702016240102e-02 
4033 -8.850024260551827e-02 
4034 -5.534904330402438e-01 
4035 -1.447668968448847e-01 
4036 6.700212354710026e-02 
4037 -2.097390003938356e-01 
4038 -4.621860577042197e-02 
4039 -8.166457827921818e-03 
4040 -6.594941621165201e-02 
4041 -8.569022889902143e-01 
4042 -1.343616366051720e-01 
4043 -1.856217409545005e-04 
4044 -9.496368453185895e-02 
4045 -5.386543140629392e-01 
4046 -2.621781180130763e+00 
4047 3.245839174097385e-01 
4048 -1.591080131347397e-01 
4049 -5.800181979440143e-01 
4050 -1.618899412873964e-01 
4051 -3.129208939259728e-01 
4052 2.443058607461241e-01 
4053 4.613947197674401e-01 
4054 -2.103039420518693e-01 
4055 -9.840632216945146e-02 
4056 -5.796018162733282e-01 
4057 6.304879706752270e-02 
4058 -5.697209397989765e-02 
4059 9.403859436452952e-03 
4060 -2.185542649325113e-01 
4061 -2.248620974088494e-01 
4062 -8.038929833356433e-01 
4063 -1.571092688759489e-01 
4064 1.660810254452654e-01 
4065 -7.871365617155347e-01 
4066 -5.535463331182389e-01 
4067 -4.514804514070163e-02 
4068 7.025185447927643e-03 
4069 -1.182895147828442e-01 
4070 -3.253705084004032e-01 
4071 -1.133160934723013e+00 
4072 -4.968952681024106e-01 
4073 -2.812916153631284e-01 
4074 -2.137366764027431e-02 
4075 -1.369109251766065e-01 
4076 -1.938717648690184e-01 
4077 -4.790146587196646e-01 
4078 -9.636697610504996e-02 
4079 -4.731627104992801e-01 
4080 -3.069377949573789e-01 
4081 3.327960060109249e-02 
4082 3.557985030045960e-02 
4083 -2.439941069474521e-01 
4084 -4.832122874147435e-02 
4085 1.715087929531024e-02 
4086 1.049025893991392e-02 
4087 2.192854696513046e-01 
4088 2.152680027102876e-01 
4089 1.559220078992340e-01 
4090 2.320614733231578e-05 
4091 -1.784831978947885e-02 
4092 1.579911275250175e-01 
4093 4.122046616419199e-03 
4094 6.488688659772732e-02 
4095 -5.533214766770754e-02 
4096 -1.338459412506676e-02 
4097 -6.350330113710023e-02 
4098 -2.241607723614411e-03 
4099 -5.872116046733705e-03 
4100 -2.695570312934779e-01 
4101 -3.198774624151211e-02 
4102 8.839849834003050e-02 
4103 -4.802002631816560e-01 
4104 -1.377594124340433e-02 
4105 3.665886034214894e-02 
4106 -6.564332450931792e-02 
4107 -2.812834794965190e-01 
4108 5.628864833695922e-01 
4109 8.443348044322686e-02 
4110 8.627504345458702e-02 
4111 4.346585226683031e-01 
4112 9.014030431518998e-02 
4113 6.314566390329740e-01 
4114 2.457460774307187e-01 
4115 3.535858787994801e-01 
4116 1.721176631738470e-01 
4117 -5.365346798702472e-02 
4118 2.731225392020697e-01 
4119 1.465710574116331e-01 
4120 -2.978516667067767e-01 
4121 -7.870004674030717e-02 
4122 1.863663373518943e-01 
4123 1.917822308977309e-01 
4124 -8.702084875237479e-01 
4125 3.341686418747202e-01 
4126 3.735019074981965e-02 
4127 -1.230067675983150e-01 
4128 -5.559129787527290e-01 
4129 1.800762938827853e-02 
4130 1.513517686609709e-01 
4131 -1.259071680923520e-01 
4132 -3.233685818860817e-01 
4133 3.319269076096902e-02 
4134 -9.083051482536512e-02 
4135 -5.459147982723299e-02 
4136 -6.170742101634929e-02 
4137 7.248785339224292e-02 
4138 -1.132715365313576e-01 
4139 -5.493630692595605e-02 
4140 5.935775515460482e-03 
4141 1.099584365891980e-01 
4142 -3.561779662261629e-01 
4143 5.320200570320742e-02 
4144 1.203842072335441e-01 
4145 -1.933735031801312e-03 
4146 2.140698901628424e-01 
4147 1.174125249542700e-02 
4148 -1.775931728189631e-02 
4149 -4.973093776578228e-01 
4150 -1.568176358326844e-01 
4151 3.026028911399342e-03 
4152 -4.933312126334449e-02 
4153 -2.344270707775359e-02 
4154 1.253213230117245e-01 
4155 -1.733551725391925e-03 
4156 -1.810323386212060e-02 
4157 6.789435074706376e-02 
4158 -6.202811368035197e-02 
4159 -3.121223704651173e-02 
4160 -5.145382983579427e-02 
4161 -9.860819934833331e-02 
4162 -1.277162363282002e-01 
4163 -8.372910810107943e-02 
4164 -1.611294334815302e-02 
4165 -3.951979509306778e-01 
4166 2.679091678897836e-02 
4167 1.064812238605453e-01 
4168 -9.197233601236088e-02 
4169 1.120141353625151e-01 
4170 1.554648058335176e-01 
4171 -5.554947474865722e-02 
4172 -1.681071102286977e-01 
4173 -7.809411809328032e-02 
4174 9.247564452309293e-02 
4175 -1.072404492888026e-01 
4176 -1.054608241547511e-01 
4177 2.571196700410487e-01 
4178 -2.558013329081389e-01 
4179 -2.844492537754136e-01 
4180 1.777851723706397e-02 
4181 1.041813241997111e-01 
4182 1.575879586158351e-01 
4183 -1.566699939578301e-01 
4184 1.212929364243587e-01 
4185 1.321199636762157e-01 
4186 4.327325213773512e-02 
4187 -8.107739680577807e-02 
4188 -1.767795374020570e-01 
4189 -2.248607134643047e-01 
4190 -1.770611146437861e-01 
4191 3.511995938687945e-01 
4192 1.806354650056758e-01 
4193 -1.758178837087939e-01 
4194 -1.039308500823441e-01 
4195 -1.857059922764128e-02 
4196 -4.597241811851718e-02 
4197 -3.108614730801150e-03 
4198 5.425554875556087e-02 
4199 7.585728160228220e-03 
4200 -1.032238699659940e-01 
4201 5.779409294225461e-02 
4202 1.465801270381619e-02 
4203 -3.012942096654862e-02 
4204 4.693690980251520e-03 
4205 3.672214853240904e-02 
4206 2.113638898803327e-02 
4207 1.735663974763304e-01 
4208 5.642877248163545e-02 
4209 -2.266780883550368e-01 
4210 5.010747738093425e-02 
4211 -1.976946160300279e-01 
4212 -1.478774723070399e-01 
4213 -4.172794092768577e-02 
4214 -1.746833543253023e-01 
4215 1.275234336880338e-02 
4216 -6.030381984991169e-02 
4217 -1.061398037304802e-01 
4218 1.962419042071217e-01 
4219 7.621208966859261e-02 
4220 8.110554865802980e-02 
4221 2.785802801321638e-01 
4222 -1.230886230480099e-01 
4223 -3.454309312937947e-01 
4224 -5.341547379395006e-01 
4225 4.962718253873566e-01 
4226 2.914312013236878e-01 
4227 -3.052964689253628e-01 
4228 5.980817326483779e-02 
4229 1.088707973401960e-01 
4230 3.984671700599428e-01 
4231 4.362004501957072e-01 
4232 3.084524998360272e-01 
4233 6.728434044266515e-02 
4234 -7.015978760717236e-02 
4235 -9.694008775063251e-02 
4236 -2.406294936169042e-01 
4237 -1.990398018597303e-01 
4238 -5.531133162840010e-02 
4239 -6.934398789696496e-02 
4240 -5.831277647259259e-02 
4241 -5.248791058954950e-03 
4242 -2.529442331892432e-02 
4243 3.716606845357844e-02 
4244 1.533241062371135e-01 
4245 1.326943081332916e-01 
4246 -1.314931190318338e-01 
4247 -1.170311967403964e+00 
4248 -1.424997596625217e-01 
4249 -1.037409500915968e-01 
4250 -9.450609087208827e-01 
4251 4.552338501338536e-02 
4252 -1.070623813457493e-01 
4253 -2.286539795719697e-01 
4254 1.369576975131932e-01 
4255 -3.973894696488235e-01 
4256 -4.414199612464959e-01 
4257 1.033275870956675e-01 
4258 2.539877805994526e-02 
4259 -6.514819977869962e-02 
4260 -2.324805062309312e-01 
4261 -9.059632849947329e-02 
4262 -7.434227148920535e-01 
4263 -3.569208443579412e-01 
4264 -1.614352261471082e-01 
4265 -5.074842868584564e-01 
4266 -5.158895481077260e-01 
4267 1.089946930862351e-02 
4268 -2.452796418136118e-01 
4269 6.175469116175630e-01 
4270 5.057272393894336e-02 
4271 6.175671214722578e-02 
4272 -2.406378305106302e-01 
4273 6.151869671881273e-02 
4274 -1.857256477243979e-01 
4275 -2.966409073575229e-02 
4276 -1.820226714022288e-01 
4277 -1.410908712445409e-02 
4278 9.997805056606533e-02 
4279 5.649444327207891e-02 
4280 1.852229714435203e-01 
4281 1.649808773763103e-01 
4282 -3.964280930471401e-02 
4283 -2.043491027971104e-01 
4284 -1.817242468297622e-02 
4285 -1.256455348761535e-01 
4286 1.616677512400484e-01 
4287 2.475539178503706e-01 
4288 1.680065252341043e-02 
4289 1.143989014310118e-02 
4290 -4.393046017614002e-02 
4291 1.020208490209578e-02 
4292 7.055560995082728e-02 
4293 -6.629548814661950e-03 
4294 1.306637799887453e-02 
4295 -1.431058960604598e-02 
4296 1.996843427268963e-02 
4297 -6.163864750417157e-03 
4298 3.944553985914133e-02 
4299 7.138772578045520e-02 
4300 -4.007571050486126e-02 
4301 -1.667624316270468e-02 
4302 5.467473296196011e-02 
4303 5.008518779468246e-02 
4304 -7.502363718603497e-02 
4305 1.868635282294872e-02 
4306 4.238516523447167e-02 
4307 2.021412815168964e-01 
4308 -8.087556354006625e-02 
4309 -7.314717493171456e-02 
4310 -4.550679482327854e-02 
4311 -4.804454865806403e-02 
4312 -1.330740181733835e-02 
4313 1.062730366926243e-02 
4314 -1.266429928124294e-01 
4315 -5.209064563697432e-02 
4316 1.715808048202034e-01 
4317 -3.012017243189411e-02 
4318 -6.551200182065367e-02 
4319 7.513013278046782e-02 
4320 -2.659962143953861e-01 
4321 -8.147917969057766e-02 
4322 7.984416185467752e-02 
4323 -2.311350353635129e-02 
4324 -7.531311392611105e-02 
4325 7.416739855754231e-02 
4326 8.306358903679551e-03 
4327 7.209799227713520e-03 
4328 -6.900475576997984e-02 
4329 2.426390605216390e-02 
4330 8.074721738131761e-02 
4331 1.358024550017753e-01 
4332 -3.292255889805887e-01 
4333 4.043103046534083e-03 
4334 -1.328873885935115e-01 
4335 -2.447302426922282e-01 
4336 -5.911178049205407e-02 
4337 1.014292017744496e-01 
4338 -7.858869607312919e-01 
4339 1.977962947999620e-01 
4340 -9.703375470133434e-02 
4341 -2.574920767711684e-01 
4342 -1.359838038568696e-01 
4343 -2.557403337198875e-01 
4344 1.631171543636121e-01 
4345 1.147378735630362e-01 
4346 -2.941495689883483e-01 
4347 -1.757668242053101e-01 
4348 -8.876082277047942e-02 
4349 -1.393769655206979e-01 
4350 3.178534973960797e-01 
4351 3.455442302056275e-01 
4352 -2.483002205048684e-01 
4353 -1.231636918791921e-01 
4354 1.828260192837428e-01 
4355 1.614005869909494e-01 
4356 -2.237658120802546e-01 
4357 1.851441128747976e-01 
4358 -2.761871529301668e-01 
4359 1.744846156831695e-01 
4360 4.558320659455528e-01 
4361 3.518048708322705e-02 
4362 1.790396659851294e-02 
4363 -1.107528960465742e-01 
4364 1.539251013416707e-01 
4365 1.019469855268197e-02 
4366 4.298146766887896e-02 
4367 -1.339991167548749e-02 
4368 1.392898060873941e-01 
4369 1.286704907824334e-01 
4370 9.960088281683062e-02 
4371 6.668679242461075e-01 
4372 1.982075923649523e-01 
4373 -8.623793487579223e-02 
4374 5.062236502567050e-02 
4375 1.980244944434210e-01 
4376 8.556953071746809e-02 
4377 4.830755660745211e-01 
4378 1.458405344645092e-02 
4379 5.592933294652959e-02 
4380 -1.580820026606073e-02 
4381 1.032544558941445e-01 
4382 2.389330394751613e-01 
4383 1.037314064048954e-01 
4384 2.675797265403851e-01 
4385 9.486777722242827e-02 
4386 8.228669295216805e-02 
4387 1.779247769885989e-02 
4388 2.353096118681469e-01 
4389 2.442661907225727e-01 
4390 -1.723016867988213e-01 
4391 -4.293699499418360e-01 
4392 5.693794822037055e-02 
4393 4.323300673588361e-01 
4394 6.111386205745457e-02 
4395 -4.015778772002076e-01 
4396 -3.791029957143578e-01 
4397 -5.504432809093094e-02 
4398 4.832521923617116e-01 
4399 8.709463196348649e-02 
4400 -7.248399687999814e-02 
4401 2.815117444449402e-01 
4402 -5.174324113398297e-02 
4403 -3.823684701790881e-01 
4404 1.851671457049935e-02 
4405 1.397586163088259e-01 
4406 -9.381099049899502e-02 
4407 5.865608539427181e-02 
4408 1.941355726348520e-01 
4409 2.724175141184684e-02 
4410 1.266481420574232e-01 
4411 -3.389586243612566e-03 
4412 -5.422777412146983e-02 
4413 2.493938993575412e-02 
4414 6.671672580660880e-02 
4415 2.362786934281516e-01 
4416 -1.078980804964158e-02 
4417 -5.908517514266604e-03 
4418 -4.151553439743831e-02 
4419 9.633564934957414e-02 
4420 5.665723381972673e-02 
4421 -1.202149080343716e-01 
4422 4.917534760994132e-02 
4423 1.056777453220660e-01 
4424 -8.637332043794581e-02 
4425 -1.395981936441560e-01 
4426 -4.706657273105568e-02 
4427 2.363143633658312e-01 
4428 6.031829475815508e-02 
4429 -4.458073454785799e-02 
4430 -1.249887187901221e-01 
4431 2.373406305174417e-01 
4432 -1.192974294498250e-02 
4433 3.942150119180227e-02 
4434 -4.197971189825755e-02 
4435 4.726829061080950e-02 
4436 -9.305589757781747e-02 
4437 -5.110392080075912e-02 
4438 -7.890311431607910e-02 
4439 1.996285122537378e-02 
4440 -1.485148046005850e-01 
4441 -2.147894162733864e-01 
4442 -1.132368793366153e-01 
4443 -2.674720789019118e-02 
4444 -1.389163521495284e-01 
4445 1.035838421666017e-01 
4446 -2.098543685117156e-02 
4447 1.115113032628503e-01 
4448 -6.056876833372824e-02 
4449 2.004849645890336e-01 
4450 -5.456181388223362e-02 
4451 9.445082164821757e-02 
4452 7.193099463427842e-01 
4453 1.362228080478006e-03 
4454 -1.885332267332376e-01 
4455 -8.843754811069306e-02 
4456 2.522654488543433e-01 
4457 6.599474366551760e-03 
4458 -2.679820121188918e-02 
4459 1.667741106807608e-03 
4460 -3.266477991252114e-02 
4461 7.046727563496895e-02 
4462 -6.407520803458155e-03 
4463 -7.091372964365159e-03 
4464 2.582593072141845e-02 
4465 1.249099446021365e-02 
4466 1.123439321985245e-01 
4467 1.522250916608727e-02 
4468 2.386853701553503e-01 
4469 1.084382735960716e-01 
4470 -2.539493245947500e-01 
4471 -6.526382885130594e-02 
4472 -8.821664354374296e-02 
4473 -1.751075904352050e-01 
4474 2.912932929671813e-02 
4475 -3.200901181035416e-02 
4476 -2.140687773970236e-01 
4477 -9.080361539904812e-02 
4478 -1.330325272967160e-02 
4479 -6.794205099454090e-02 
4480 -1.781730061873562e-02 
4481 -1.138085065867355e-01 
4482 -3.077570317521258e-01 
4483 -1.596682119056096e-02 
4484 -1.401283981098396e-02 
4485 -4.018736050431601e-02 
4486 1.605458596435755e-01 
4487 -4.808450081125235e-02 
4488 3.552144827942880e-02 
4489 1.104792095776673e-01 
4490 8.144963962489400e-02 
4491 -8.261215356336281e-02 
4492 -6.508374656749746e-02 
4493 -3.123408734646852e-03 
4494 -7.808818173816987e-03 
4495 4.388738733328814e-03 
4496 -6.177286052658133e-02 
4497 4.389598974305609e-02 
4498 -1.539332999427799e-02 
4499 -1.196940726640588e-01 
4500 7.860251548541664e-02 
4501 -9.867882085872773e-02 
4502 1.106465548698894e-01 
4503 -1.844219007713389e-01 
4504 9.016505792355138e-02 
4505 1.350386725833108e-01 
4506 -9.693273927174423e-02 
4507 7.016124337070341e-02 
4508 5.105770131082303e-02 
4509 4.071633621970162e-02 
4510 5.664768775031376e-02 
4511 1.068116502963208e+00 
4512 8.103154602437112e-03 
4513 -3.263041294002955e-02 
4514 9.664920418352389e-02 
4515 -3.595228714377394e-01 
4516 -1.034470770953382e+00 
4517 -1.294247940596128e-01 
4518 1.243291278907509e-01 
4519 3.933018721933889e-01 
4520 7.452730343956782e-02 
4521 -3.651090165154371e-01 
4522 -2.192159284323396e-01 
4523 -2.687787503334780e-01 
4524 -4.689733926084741e-01 
4525 -2.012759293838317e-01 
4526 -2.543024135804274e-01 
4527 -1.224077554475935e-01 
4528 -4.804130471983509e-01 
4529 -2.704053676671386e-02 
4530 -1.609378570316465e-02 
4531 -1.836257854321696e-01 
4532 3.789765764305809e-02 
4533 -1.341761556781649e-02 
4534 5.628374041809695e-03 
4535 2.854715401358627e-02 
4536 2.174727301672866e-02 
4537 -1.854724290401523e-01 
4538 1.604388932600474e-02 
4539 1.218775290930247e-02 
4540 2.502288956430838e-02 
4541 8.314867074525591e-02 
4542 -5.232618665473857e-02 
4543 1.210871573541810e-01 
4544 -6.891842875937872e-02 
4545 2.545730136963774e-01 
4546 2.588651440986801e-01 
4547 -7.513216313767233e-02 
4548 -2.283006261731167e-01 
4549 2.826276146143061e-01 
4550 6.966688962710019e-01 
4551 5.262217302259333e-01 
4552 5.827185483657065e-01 
4553 8.522230825337568e-01 
4554 3.410488656708769e-01 
4555 -3.254269887826695e-01 
4556 -1.418604138861269e-01 
4557 6.253024382277174e-03 
4558 1.085244974641986e+00 
4559 1.062540162637212e+00 
4560 1.918924389005023e-01 
4561 2.545422839376098e-01 
4562 1.451679089594266e+00 
4563 9.626594232355239e-02 
4564 2.746185348697773e-01 
4565 6.864868015393872e-01 
4566 3.229142611421835e-02 
4567 -2.035848815318680e-02 
4568 6.098375339376861e-01 
4569 1.273396544077706e-01 
4570 6.176352528065129e-01 
4571 -1.264831693436147e-01 
4572 7.821416204928039e-03 
4573 1.785493623309639e-02 
4574 3.487540840690357e-03 
4575 1.809281506302783e-02 
4576 8.185374536724399e-02 
4577 1.731111743229120e-02 
4578 2.509354358459131e-02 
4579 -9.847601247657911e-03 
4580 -5.810254042204379e-02 
4581 2.951814770531780e-02 
4582 1.252319394017526e-01 
4583 -2.356112185170173e-02 
4584 -1.637633993904775e-02 
4585 -1.697134236807851e-02 
4586 1.879148463070629e-01 
4587 2.406985711349049e-01 
4588 -5.746568515374537e-03 
4589 4.530147678434970e-02 
4590 -1.010613037489421e-01 
4591 -1.234622710299414e-01 
4592 8.255298948464841e-02 
4593 2.591899221408064e-02 
4594 -8.132066015768150e-02 
4595 1.889712516185279e-02 
4596 8.629681644920088e-03 
4597 3.557388127482381e-02 
4598 -2.772133128213437e-02 
4599 5.722720502273331e-02 
4600 1.123675681614087e-01 
4601 -3.126124674454406e-01 
4602 -1.278610959422509e-01 
4603 -9.157474250692917e-03 
4604 1.477165755866627e-02 
4605 -1.398331253179687e+00 
4606 -2.757322452656510e-02 
4607 -1.308172564927480e-01 
4608 -8.372717056384787e-01 
4609 1.223192649144197e-01 
4610 -2.963788145124791e-03 
4611 2.309136082530723e-01 
4612 4.033629460494588e-01 
4613 9.788810756506557e-02 
4614 1.608431273530363e-01 
4615 -1.394989661890846e-01 
4616 2.026757666395218e-02 
4617 -6.394678361845672e-02 
4618 2.776880973446428e-02 
4619 6.021354991367560e-02 
4620 1.425536039551700e-01 
4621 1.202316098584547e-01 
4622 1.434774284804019e-02 
4623 -2.409199192589380e-01 
4624 -1.929649248522058e-01 
4625 5.979883051589976e-02 
4626 -7.913320185080943e-03 
4627 1.906582763503475e-02 
4628 -4.834064823672087e-02 
4629 -9.256508784335798e-03 
4630 -1.094222972922192e-01 
4631 -8.975291219928366e-02 
4632 -1.171776620466710e-01 
4633 -3.257675247887173e-01 
4634 3.513414905281789e-02 
4635 -3.977044314704046e-02 
4636 -7.268182230718515e-02 
4637 -1.549563151210616e-02 
4638 5.412402109874685e-02 
4639 -1.080822423340328e-01 
4640 -4.463268997246303e-01 
4641 -1.281468168069349e-02 
4642 2.091994556003677e-02 
4643 -1.831269013800080e-01 
4644 1.573041100085647e-01 
4645 3.405007686645328e-02 
4646 7.374686063677215e-04 
4647 -2.417505206178550e-02 
4648 -2.057602036217638e-02 
4649 1.265055966248635e-02 
4650 3.812518058967636e-02 
4651 -4.469351825243131e-02 
4652 3.920414489922739e-03 
4653 5.988015617461657e-03 
4654 2.412972366336019e-02 
4655 1.594961299149704e-01 
4656 3.276149174324738e-03 
4657 -4.187993653769931e-02 
4658 3.295423014162466e-02 
4659 -5.449432277954457e-02 
4660 3.117064535929151e-02 
4661 6.006085493452517e-02 
4662 -9.876062329945419e-02 
4663 6.282842056720880e-02 
4664 -5.320720805993961e-02 
4665 1.038482692223359e-01 
4666 -6.381322864974290e-02 
4667 1.134483387842821e-01 
4668 2.378625227037869e-02 
4669 2.021761577961123e-02 
4670 -8.839325270338330e-02 
4671 4.913469403515712e-03 
4672 1.527936520969399e-01 
4673 -3.768170570102596e-02 
4674 -4.336547344096107e-02 
4675 1.473934753166919e-01 
4676 2.291450900158764e-02 
4677 -1.115947210891634e-01 
4678 -1.227988269139092e-01 
4679 3.996080011958374e-02 
4680 -1.369686240589469e-01 
4681 3.165308724209809e-02 
4682 5.234922656512970e-02 
4683 2.052726628282779e-01 
4684 -2.099970022366132e-01 
4685 -7.273979796943395e-01 
4686 -1.851550433296982e+00 
4687 -1.200216052903516e+00 
4688 -6.839639168812426e-01 
4689 -4.994895204096416e-01 
4690 -4.093472958473101e-02 
4691 -4.262875769771926e-01 
4692 2.129992086967690e-01 
4693 -2.972090481839806e-01 
4694 -8.470064412047886e-01 
4695 -9.115513216549190e-02 
4696 2.387922664283239e-02 
4697 -1.258803695875295e-01 
4698 -8.505726753602898e-01 
4699 1.537474906851821e-01 
4700 1.599147317843757e-01 
4701 -7.248823299957254e-02 
4702 2.046310974412829e-01 
4703 -2.297099646196091e-02 
4704 -1.979092571279961e-01 
4705 -2.784329694621163e-01 
4706 -3.353537848153488e-02 
4707 4.356096111040302e-01 
4708 5.824123809790881e-02 
4709 -1.132326004548836e-01 
4710 4.808218217646382e-02 
4711 -5.335809257290642e-02 
4712 -1.038775735321876e-01 
4713 4.410107037394202e-02 
4714 -1.852640201550184e-01 
4715 -3.245019391343049e-02 
4716 1.976913130160529e-01 
4717 6.395242080819398e-02 
4718 -1.765815582659843e-01 
4719 -5.099683952038354e-03 
4720 8.654657793824853e-02 
4721 2.705852479458715e-02 
4722 -2.551750573061504e-01 
4723 -1.270340920081123e-01 
4724 -9.755883391911847e-02 
4725 -3.581705525996010e-01 
4726 3.691145060845237e-03 
4727 -4.081258917137943e-03 
4728 -6.177231271790253e-02 
4729 8.232331890344398e-02 
4730 1.277501917493583e-02 
4731 2.004100348990799e-01 
4732 2.260312317461740e-01 
4733 3.141002927764533e-01 
4734 7.255598144764319e-02 
4735 4.147570073022060e-02 
4736 3.031175499798693e-01 
4737 5.522615487661242e-01 
4738 4.612861158107802e-01 
4739 2.147295992752024e-01 
4740 8.044911991270195e-01 
4741 6.994841466863990e-01 
4742 4.460524238921895e-01 
4743 2.498938386022937e-01 
4744 -5.849010513584692e-02 
4745 8.271387750515816e-01 
4746 8.103419159005631e-01 
4747 1.302281628967816e-01 
4748 6.418276954959343e-01 
4749 4.704123911992275e+00 
4750 1.102157532513180e+00 
4751 5.059579476968465e-01 
4752 2.081142144232830e-01 
4753 -2.742263177940521e-02 
4754 4.864044736753220e-01 
4755 -3.040823298437688e-02 
4756 -1.823829179841616e-01 
4757 4.049821699073485e-02 
4758 -3.816042178063896e-02 
4759 -2.080780605625450e-01 
4760 2.259493851004724e-01 
4761 -6.097848305662253e-02 
4762 -2.058537545151458e-01 
4763 2.131311210440681e-01 
4764 2.237021682097778e-02 
4765 -1.859370280222180e-01 
4766 -3.122779353042996e-02 
4767 -9.153200345584599e-01 
4768 -8.648941712822708e-01 
4769 -1.889005013054458e-01 
4770 2.869580551951287e-01 
4771 4.897301770974493e-01 
4772 7.767161299773788e-02 
4773 5.126879948792547e-02 
4774 -1.515061437835787e-01 
4775 -2.529185658686362e-01 
4776 -4.485861607923999e-02 
4777 -1.209330415188267e-02 
4778 -6.181605393597238e-02 
4779 1.515430248888393e-01 
4780 2.512067797781177e-02 
4781 1.975483831365842e-02 
4782 -1.238430798046273e-02 
4783 -1.619525464748837e-02 
4784 -4.350927354720639e-02 
4785 6.202456771069239e-02 
4786 2.674692696004344e-02 
4787 -8.988666166563612e-02 
4788 -3.541269487467924e-04 
4789 -5.180093075604876e-02 
4790 -1.003113324315363e-01 
4791 1.609677742819563e-01 
4792 -2.036409962318019e-03 
4793 -2.127934633271863e-01 
4794 -7.436141449630845e-02 
4795 1.712273417885547e-02 
4796 9.205140544187473e-02 
4797 -1.062433914839391e-02 
4798 -9.964824032966397e-04 
4799 7.568820589864066e-02 
4800 3.937909355936293e-02 
4801 2.704847482472923e-02 
4802 3.088350768678454e-01 
4803 -2.706898063241199e-01 
4804 2.773370370084336e-01 
4805 -7.224554667512926e-03 
4806 2.515753594109564e-02 
4807 1.551493318813683e-02 
4808 -3.586241702408691e-02 
4809 -9.464175679708862e-02 
4810 2.102259097719277e-01 
4811 -1.154845261763469e-01 
4812 3.526914080399844e-02 
4813 3.938545139310223e-01 
4814 4.735798740312101e-02 
4815 -8.887768245055281e-01 
4816 1.239586193272205e-02 
4817 8.432620712241427e-02 
4818 -1.790612785406669e-01 
4819 -9.705063010343949e-02 
4820 -1.171552471989352e-02 
4821 -1.754799375546961e-01 
4822 -3.284081895081985e-02 
4823 4.179143189044049e-02 
4824 3.977310612808707e-02 
4825 -2.460993541672800e-01 
4826 -2.049902314621033e-01 
4827 -1.423936145099043e-02 
4828 -1.875269874786940e-01 
4829 -1.712188506248639e-01 
4830 -1.468423526197318e-02 
4831 -1.758073538928604e-02 
4832 8.666987099586780e-02 
4833 -1.276290469035907e-02 
4834 -7.360389928810437e-02 
4835 -5.139780106966448e-02 
4836 -6.053204564601883e-02 
4837 -1.678658725761102e-01 
4838 7.145432323095309e-03 
4839 -8.023262461171132e-03 
4840 -1.715396885604169e-02 
4841 -3.075703532965539e-01 
4842 -1.990803707440748e-01 
4843 -9.205337238054431e-03 
4844 1.827065994069279e-01 
4845 -1.507385791437034e-01 
4846 -2.491515245708320e-02 
4847 -1.428092701679511e-02 
4848 -6.385440961149401e-02 
4849 -1.931479236285125e-01 
4850 1.300204304626305e-01 
4851 7.770634568737371e-02 
4852 -3.143375149275042e-01 
4853 -1.476408543272415e-02 
4854 2.589104191208959e-02 
4855 5.464964671128841e-02 
4856 -5.069239904717530e-02 
4857 5.243002684233688e-02 
4858 -6.217390478950605e-02 
4859 -2.846807779220029e-01 
4860 -8.270084479666675e-01 
4861 -2.779615480043942e-01 
4862 -1.131600013536845e-01 
4863 -9.290448612895258e-02 
4864 -1.656502489114049e-01 
4865 -1.813298510360326e-01 
4866 -2.013843939073410e-01 
4867 -3.548922691834789e-01 
4868 -9.160662038260725e-02 
4869 5.051601212457493e-02 
4870 -1.049369070470867e-02 
4871 -1.666001843926232e-01 
4872 -8.070854138427656e-02 
4873 3.209553451628457e-02 
4874 1.487769228088281e-01 
4875 3.034710760260683e-01 
4876 -1.560952829682122e-01 
4877 7.294844837152800e-02 
4878 -1.932250544976671e-02 
4879 -3.282170404986226e-02 
4880 -8.236176792132223e-02 
4881 -7.942246302863616e-05 
4882 -3.623007132703517e-02 
4883 1.346548770297593e-01 
4884 -1.361261710650894e-01 
4885 -1.738240111114583e-01 
4886 -2.298390154628528e-02 
4887 -7.711181114648670e-02 
4888 1.778992342492254e-01 
4889 -6.493190077057304e-02 
4890 -9.481012653462075e-02 
4891 6.251197026043058e-02 
4892 -1.523532305023628e-02 
4893 -4.509644037312228e-02 
4894 -4.133570414073849e-02 
4895 -1.141204637774950e-01 
4896 2.004943590221433e-02 
4897 1.293490451826563e-02 
4898 -3.118296984982658e-02 
4899 -1.294511820957545e-02 
4900 -5.088556683595371e-02 
4901 -9.644313829939501e-03 
4902 1.199944478831130e-02 
4903 -2.422986521065271e-02 
4904 -4.733267990187585e-02 
4905 -3.000879385329289e-01 
4906 -4.100018188438342e-02 
4907 -1.523320098232900e-01 
4908 -2.083626932184868e-01 
4909 -6.634634895437316e-01 
4910 -8.469834152831537e-02 
4911 -3.576233957174049e-01 
4912 -9.842557674341386e-02 
4913 -2.615060852881545e-03 
4914 -1.139799028954400e-01 
4915 6.092694353181365e-02 
4916 -3.308145080284425e-02 
4917 -1.179837249323689e-01 
4918 -1.966914527718042e-01 
4919 -5.931748017818095e-02 
4920 -1.506334132299307e-02 
4921 -5.798430449338658e-02 
4922 -3.198866340025993e-02 
4923 -1.059041430656436e-01 
4924 3.732331186657024e-02 
4925 3.333749296259987e-02 
4926 -6.852202511674566e-02 
4927 -1.838252038470386e-01 
4928 -2.557303926301343e-02 
4929 -5.007085609987051e-02 
4930 -9.829648239635194e-02 
4931 -2.230211645772532e-01 
4932 -3.793914081480156e-02 
4933 -1.315563474664538e-01 
4934 -1.017510379875456e-02 
4935 4.016488380792289e-02 
4936 4.435019834819717e-02 
4937 -8.303017655283926e-02 
4938 -9.488853981767327e-02 
4939 -3.069374107142515e-01 
4940 -1.175753739784020e-01 
4941 2.443792367848058e-02 
4942 -4.877498725049211e-02 
4943 1.768823863575811e-01 
4944 1.993432063585464e-01 
4945 3.781551692945446e-02 
4946 8.424147978661761e-02 
4947 -5.266267786662720e-03 
4948 -1.079261133981535e-01 
4949 -1.153124747566396e-01 
4950 -1.983279054719543e-02 
4951 6.614158152775723e-02 
4952 -1.482259614473539e-01 
4953 1.545628512390821e-01 
4954 3.676889664214027e-02 
4955 -6.511514070097166e-02 
4956 7.140861318244417e-02 
4957 3.333685576478580e-02 
4958 -1.202815084228244e-01 
4959 3.305580419981269e-02 
4960 1.542975209825272e-02 
4961 -1.020778408973370e-01 
4962 5.214730236969409e-02 
4963 -9.267482986013430e-01 
4964 3.358952566864781e-02 
4965 1.118876158409505e-02 
4966 -1.439906645514396e-01 
4967 -1.269948546399342e-01 
4968 -9.799893226287221e-02 
4969 -4.268129163396767e-02 
4970 2.224407889882248e-02 
4971 -3.521197529960234e-01 
4972 -2.463757820267088e-01 
4973 -4.269702126704719e-01 
4974 -4.532708685260250e-02 
4975 -8.375332793294998e-01 
4976 3.992832838684345e-03 
4977 1.191312477590307e-01 
4978 -1.337639231309768e-01 
4979 9.191761141205768e-02 
4980 5.302734116256321e-01 
4981 -1.031620695716122e-01 
4982 -5.294006302583169e-02 
4983 -4.837065841511313e-01 
4984 -2.195682823193459e-01 
4985 -1.051821740027324e-01 
4986 -2.095883685264019e-01 
4987 1.813123815101466e-01 
4988 3.160164572813192e-01 
4989 -5.983990845844500e-03 
4990 9.414286232615122e-02 
4991 -4.261673090486028e-02 
4992 3.461607057227484e-01 
4993 1.005224979109602e-01 
4994 -4.306076712869433e-03 
4995 -3.336401747194066e-03 
4996 1.868905717787777e-01 
4997 -1.294829901502455e-02 
4998 -1.287411129524354e-01 
4999 1.977674118401858e-01 
5000 -2.092732532069205e-01 
5001 7.270706318684757e-02 
5002 -2.240623718465753e-02 
5003 5.465356138186362e-02 
5004 -7.151535508882095e-02 
5005 1.706862529706997e-01 
5006 6.751444828007637e-01 
5007 -3.346989079077166e-01 
5008 2.392965366883582e-01 
5009 -1.713737463049334e-01 
5010 1.104865899735448e+00 
5011 -2.253685939271804e-02 
5012 -1.559801375351978e-01 
5013 6.252710802295072e-01 
5014 3.790478805666697e-02 
5015 1.490750244732586e-01 
5016 4.135648219821594e-01 
5017 1.086578063941098e-02 
5018 2.073303731451857e-02 
5019 5.237732917217380e-03 
5020 -3.051891597988220e-02 
5021 -5.008865146770458e-02 
5022 1.331489152727381e-02 
5023 6.873802098747306e-02 
5024 8.654464905219128e-02 
5025 -2.256543620243926e-02 
5026 1.907289001694235e-02 
5027 -2.050893726613242e-02 
5028 2.946390182419766e-02 
5029 3.397226127858261e-02 
5030 -8.588409666663843e-02 
5031 3.515053375800856e-02 
5032 -1.568527718894857e-01 
5033 1.586568618145136e-02 
5034 2.658678091239449e-02 
5035 -1.376900880549595e-01 
5036 4.010250472302282e-01 
5037 -2.970517575868791e-01 
5038 5.416232215883425e-01 
5039 5.634964672192377e-02 
5040 2.118897353715080e-01 
5041 -4.465621809060561e-01 
5042 1.611019246108637e-01 
5043 7.370677548700514e-01 
5044 6.445715577835988e-02 
5045 -1.325807730510462e-01 
5046 2.828545486694443e-02 
5047 1.775590201124203e-01 
5048 -7.603329474211977e-02 
5049 3.643134797522742e-01 
5050 4.212097256199422e-02 
5051 -3.211617518662188e-01 
5052 5.609593998598264e-02 
5053 -1.163809417663797e-01 
5054 1.246876049351838e-01 
5055 6.509837197191461e-02 
5056 -2.603721828412275e-02 
5057 -1.075214783748992e-01 
5058 1.101455963535516e-01 
5059 -1.272975487239367e-01 
5060 -4.090814499837803e-02 
5061 -9.709690404825365e-02 
5062 2.414341515714514e-02 
5063 1.358772593839998e-01 
5064 1.693285453378695e-01 
5065 -2.766282136532995e-02 
5066 -9.511394152153381e-02 
5067 -6.435254691908315e-02 
5068 -2.659287772183904e-02 
5069 -6.679504261204983e-02 
5070 7.861294493172927e-02 
5071 1.732989045927236e-01 
5072 3.575120306412917e-02 
5073 7.899973319705665e-02 
5074 -7.441705218651370e-03 
5075 3.050753027329621e-02 
5076 -3.024941215318221e-02 
5077 1.146805801203064e-01 
5078 8.625768181262139e-02 
5079 -8.481616229479003e-02 
5080 -4.843393344101608e-02 
5081 1.949125842947049e-02 
5082 4.893080490680623e-02 
5083 -9.373798783176553e-02 
5084 -3.702701621753721e-02 
5085 -2.171152269863170e-01 
5086 -1.020422912502525e-01 
5087 -5.649378604224762e-02 
5088 -1.081786688784593e-01 
5089 -9.536909147031433e-02 
5090 -1.951872375297484e-02 
5091 1.220101267510455e-01 
5092 -1.934790885036764e-02 
5093 3.943492942391167e-01 
5094 9.385264014852747e-02 
5095 8.202781307168021e-02 
5096 3.399499626307206e-02 
5097 1.062093431682439e-01 
5098 -3.045538367665855e-02 
5099 3.386424895344083e-02 
5100 1.529483349908678e-01 
5101 1.286526033913314e-01 
5102 2.315364866024603e-01 
5103 -5.576320013570704e-03 
5104 -4.099915306519970e-02 
5105 6.842139568435045e-02 
5106 2.681470640174112e-01 
5107 -8.299979347321794e-03 
5108 -5.297859235963408e-02 
5109 6.328915678168728e-02 
5110 -6.859071861565971e-03 
5111 1.796756120561476e-01 
5112 3.201220983988544e-01 
5113 5.626832755049861e-03 
5114 6.280057388238344e-02 
5115 5.012155360662357e-02 
5116 3.722901311371280e-02 
5117 -1.024990601633713e-02 
5118 3.413774024505973e-02 
5119 -4.397290264435015e-02 
5120 -5.767660580936260e-02 
5121 -1.635629371718688e-02 
5122 1.009835402907671e-02 
5123 7.569948558086050e-03 
5124 1.307360562119142e-02 
5125 9.653536810266214e-03 
5126 4.458015703659057e-02 
5127 -5.289965912498411e-02 
5128 -9.098177800999867e-02 
5129 -1.710431065228564e-02 
5130 1.467203025408255e-02 
5131 -1.420937158694940e-02 
5132 -3.521366331133514e-02 
5133 1.228519920001917e-03 
5134 -1.219282559784876e-01 
5135 5.379057253472009e-02 
5136 2.606342599171728e-03 
5137 -1.404580280688873e-02 
5138 -7.922910484060189e-02 
5139 -9.878841131616740e-02 
5140 -1.411106345358830e-01 
5141 -1.792996868031319e-01 
5142 1.981942644843718e-02 
5143 -1.516480701194952e-01 
5144 -4.097439858403394e-02 
5145 6.351519130465136e-02 
5146 -4.863700103780001e-02 
5147 1.113943112381578e-01 
5148 7.134255640751878e-02 
5149 -8.167218580076244e-02 
5150 -2.677277767188608e-02 
5151 1.578821206967682e-01 
5152 1.650870523594289e-01 
5153 -1.710666860757338e-02 
5154 1.207325791092117e-01 
5155 7.339187509922128e-01 
5156 3.310889353009080e-01 
5157 -6.300583088029377e-02 
5158 2.992634541808027e-01 
5159 -1.057979981816038e+00 
5160 -6.177953229563193e-02 
5161 2.174235609827143e-01 
5162 -2.773043329437382e-01 
5163 1.749635778372863e-01 
5164 -1.132335174084091e-02 
5165 2.487619792304090e-01 
5166 -3.072945520101983e-02 
5167 -1.382677053895459e-01 
5168 -4.976108847848263e-01 
5169 1.111018178254074e-01 
5170 1.197441848474964e-01 
5171 -1.349231032572642e-01 
5172 -2.138137593694104e-01 
5173 -4.486540535245386e-02 
5174 1.405326386537411e-01 
5175 -8.373946534810683e-02 
5176 1.780398551016150e-01 
5177 -5.796553773035498e-02 
5178 -1.213783605475224e-02 
5179 -4.664242150571860e-02 
5180 -1.635539695234729e-02 
5181 1.640525058348967e-02 
5182 1.362362487230229e-01 
5183 -3.919813328843756e-03 
5184 -2.215122386757659e-01 
5185 1.127012831690577e-01 
5186 3.614629569273151e-02 
5187 -2.878038142287416e-02 
5188 -8.694499848274578e-02 
5189 4.008318563475986e-02 
5190 -1.473784117287937e-01 
5191 -1.011065311267373e-03 
5192 -7.142072814253750e-02 
5193 -4.222209609105336e-02 
5194 -3.706591161766151e-01 
5195 -2.185544379097066e-01 
5196 1.554166225119337e-01 
5197 3.975546237461394e-01 
5198 1.715346500772225e-01 
5199 2.251732442873746e-01 
5200 1.633497756178073e-01 
5201 1.651546208412912e-01 
5202 3.535883313599615e-01 
5203 -2.401499007140844e-01 
5204 -4.542428525289238e-01 
5205 9.977318465244348e-02 
5206 -2.301418764065398e-02 
5207 1.738045556180066e-01 
5208 -3.995970881962069e-02 
5209 6.344685086128726e-03 
5210 -4.772298642684877e-02 
5211 -5.640527681748202e-01 
5212 1.428607574917826e-01 
5213 -2.596762383093819e-02 
5214 -1.062712295703225e-01 
5215 3.288862039470179e-02 
5216 2.225895386561284e-02 
5217 7.501896753472294e-02 
5218 -1.903853212692381e-01 
5219 -1.115915747779888e-01 
5220 -1.113563097018826e-01 
5221 -2.995123476869569e-02 
5222 1.444949731678037e-02 
5223 1.147630839976996e-01 
5224 -8.039031030469235e-02 
5225 -5.965717688426975e-02 
5226 6.168455496029768e-02 
5227 3.850970410090721e-02 
5228 -5.328139845664885e-02 
5229 1.539228873345242e-02 
5230 -1.976898189797521e-02 
5231 -7.902870305749091e-02 
5232 -6.419854842187980e-02 
5233 -1.873494395759813e-02 
5234 -1.610666578012912e-02 
5235 -6.409287241406534e-03 
5236 1.431024258043460e-02 
5237 1.035488386605065e-01 
5238 -1.921721230392006e-01 
5239 -9.089927079210927e-02 
5240 -1.706498572239578e-01 
5241 1.605081517541063e-01 
5242 7.129659256035371e-02 
5243 -1.030021427230297e-01 
5244 1.557654410863405e-01 
5245 9.029073465395225e-02 
5246 -8.053090503707473e-02 
5247 1.835888114540595e-01 
5248 1.042087415384822e-01 
5249 -9.165683747755131e-03 
5250 1.876861248499503e-01 
5251 7.019077733331226e-01 
5252 7.389653998198147e-02 
5253 8.644303376538241e-02 
5254 3.014752073992439e-02 
5255 -2.070536282773188e-02 
5256 1.128065221929452e-01 
5257 -4.336003419323545e-02 
5258 1.577379714400541e-02 
5259 2.978462980431050e-01 
5260 2.408899886415265e-02 
5261 3.635959352165857e-02 
5262 -6.871346057757252e-02 
5263 1.534124094086731e-01 
5264 -6.748603668885973e-02 
5265 -9.533674755978942e-02 
5266 -2.373858753248175e-01 
5267 2.815780088251517e-02 
5268 -2.661652881014848e-01 
5269 -2.388772794982506e-02 
5270 -6.226208462924675e-02 
5271 -3.851956471681885e-02 
5272 4.139142412540148e-02 
5273 6.638117527991920e-03 
5274 -1.015103480544428e-02 
5275 -4.819810492259765e-01 
5276 -1.013086171138431e-01 
5277 -6.125726730852717e-02 
5278 -1.021896390669422e-01 
5279 -1.396210301530538e-01 
5280 -1.266512148747510e-02 
5281 -7.757978330801546e-02 
5282 -9.406756343011777e-02 
5283 -1.009049817818886e-02 
5284 -1.724402431570426e-02 
5285 1.329758060583760e-03 
5286 -1.374318695624417e-01 
5287 -6.122551674459865e-02 
5288 1.769857772277180e-01 
5289 -8.980881257358456e-02 
5290 -2.676754319693362e-01 
5291 -3.469650370034435e-01 
5292 8.859865034554563e-02 
5293 -4.236742511223864e-02 
5294 6.359479837652969e-02 
5295 -3.278728814348526e-03 
5296 -4.847433459408120e-02 
5297 -3.462658207884653e-03 
5298 -8.682873250703367e-02 
5299 -2.368754867490243e-01 
5300 -2.084639165061551e-01 
5301 5.081187122428420e-02 
5302 4.410139718814341e-02 
5303 2.295964586418841e-01 
5304 2.355276834913893e-01 
5305 5.645599694065278e-02 
5306 5.189965031294620e-02 
5307 1.676533894248176e-01 
5308 -2.535278146709948e-01 
5309 -1.420493209347846e-02 
5310 6.716611202157112e-02 
5311 1.853756244328248e-01 
5312 -2.790231293862696e-02 
5313 -1.349049235395764e-02 
5314 2.055339404037958e-02 
5315 1.689914740051079e-01 
5316 -2.882084700799573e-01 
5317 -9.725664845423609e-02 
5318 -3.953085207381592e-02 
5319 5.661144771422082e-02 
5320 4.847432115412331e-02 
5321 -4.745334079130470e-01 
5322 -4.097492894769639e-02 
5323 2.030139550570342e-01 
5324 2.738021041314936e-01 
5325 -6.417510566604625e-01 
5326 -2.152208851275041e+00 
5327 7.356326540352162e-02 
5328 -2.304422441242398e-01 
5329 3.235753211553718e-01 
5330 -1.349369962098678e-01 
5331 -6.627938213477070e-01 
5332 5.197064326713371e-02 
5333 6.885479451025807e-01 
5334 4.552075019127733e-01 
5335 -1.831523927124135e-02 
5336 6.972874599506063e-02 
5337 6.918934249342132e-03 
5338 2.590429353882221e-01 
5339 1.188497063361049e-01 
5340 5.323274048099099e-02 
5341 1.690496033202376e-01 
5342 3.735347370346783e-02 
5343 2.932968344162458e-01 
5344 5.666744687117049e-02 
5345 5.388390628686165e-02 
5346 7.568335739896144e-02 
5347 8.292669235948277e-02 
5348 2.905993060926161e-02 
5349 2.192562063417688e-02 
5350 8.050835648822419e-02 
5351 8.526139728604083e-02 
5352 -1.118436966622783e-01 
5353 9.382421924123732e-02 
5354 1.304549053884433e-01 
5355 4.762966812948437e-01 
5356 -1.229901898447056e-01 
5357 -1.120871495605642e-01 
5358 2.133425554975675e-02 
5359 -1.850560274234206e-02 
5360 -8.353352601394526e-03 
5361 1.560505410193542e-01 
5362 2.508136670401818e-01 
5363 9.537937379282603e-02 
5364 -4.641491790448571e-02 
5365 4.825934089550366e-01 
5366 1.857032459263431e-01 
5367 -1.886513137197544e-02 
5368 -1.056458381303106e-01 
5369 6.388353810471005e-01 
5370 3.889180238953988e-01 
5371 3.316186152216732e-01 
5372 3.460431053828983e-01 
5373 6.792579720896992e-01 
5374 8.665363190090951e-01 
5375 7.171484546822425e-01 
5376 7.191509776476722e-01 
5377 -1.338176720003449e-01 
5378 3.439224586548688e-01 
5379 3.284022856894339e-01 
5380 -7.276228334247575e-02 
5381 1.425799625757791e-01 
5382 4.098234885905888e-03 
5383 4.519847558317675e-02 
5384 6.798869683846126e-01 
5385 6.248811438891173e-02 
5386 1.932483655688886e-01 
5387 2.580002121463984e-01 
5388 1.359039863265208e-01 
5389 6.633876601907754e-01 
5390 1.181440722228553e-01 
5391 9.453761866870425e-02 
5392 3.177223593702310e-01 
5393 3.893539074748791e-01 
5394 1.609873788697684e-01 
5395 -1.376167211409649e-01 
5396 8.303650276740882e-02 
5397 1.911757741383943e-01 
5398 1.524964174021258e-01 
5399 1.398736615933990e-02 
5400 4.019157157936394e-02 
5401 8.814720434872597e-02 
5402 2.997102271880678e-01 
5403 1.921746800755277e-01 
5404 2.659824207386992e-01 
5405 1.842971070891606e-01 
5406 4.849788893003109e-01 
5407 -1.444745364733396e-01 
5408 -4.033023852422456e-02 
5409 9.543012399358757e-02 
5410 5.148013544691107e-01 
5411 -5.477524459639450e-02 
5412 4.576267500458493e-01 
5413 2.393712010124208e-01 
5414 1.518881240513112e-01 
5415 8.407024437315337e-02 
5416 3.633849234315680e-01 
5417 2.816226186476411e-02 
5418 -8.385346693603801e-02 
5419 1.809203475581969e-01 
5420 1.834261466211231e-01 
5421 1.678659057366701e-02 
5422 -3.485176862097148e-02 
5423 -6.050513829736155e-02 
5424 8.213071288556509e-02 
5425 -8.762572752606661e-02 
5426 -1.090134032405983e-01 
5427 8.894507821312124e-02 
5428 8.475451238955280e-02 
5429 3.111106156883020e-02 
5430 -1.357653655774543e-01 
5431 2.582989064348559e-01 
5432 1.906543807615710e-02 
5433 -7.321422507707906e-02 
5434 2.944107199465243e-01 
5435 -1.201966051057891e-01 
5436 5.139562764471804e-02 
5437 6.181527978919621e-02 
5438 -5.706181073694070e-01 
5439 -2.766210467072263e-01 
5440 -7.843250676023186e-02 
5441 1.837780261219074e-02 
5442 -1.873497663101899e-01 
5443 -6.172661466985021e-01 
5444 1.726944650989869e-01 
5445 2.253224886431162e-01 
5446 -5.467677946594746e-02 
5447 2.117696250993005e-01 
5448 1.911645872153085e-01 
5449 -1.901362660212043e-01 
5450 5.035058870786356e-01 
5451 5.302580865104733e-01 
5452 7.677022461189416e-02 
5453 3.609829367579856e-02 
5454 7.228488563989482e-01 
5455 8.221582492289724e-02 
5456 -7.424238592533169e-01 
5457 1.557389408477550e-01 
5458 1.492547320575979e-01 
5459 1.321788065390093e-01 
5460 -4.560417334961539e-02 
5461 -3.475424605967708e-02 
5462 4.537401013620166e-01 
5463 -7.411801139051906e-02 
5464 2.375933322887015e-02 
5465 -1.307662195976444e-04 
5466 2.185666409172745e-01 
5467 1.215833036335584e-01 
5468 -5.691852977474985e-02 
5469 7.304295025217610e-03 
5470 -1.046867208378449e-01 
5471 1.034136611527693e-02 
5472 -2.498134221588291e-01 
5473 -4.393361235027018e-02 
5474 4.495650907540580e-02 
5475 -1.033092062902582e-01 
5476 7.730731342383068e-02 
5477 -2.791259195963791e-02 
5478 -1.523859963362253e-01 
5479 -3.444107503514527e-01 
5480 3.686917681883244e-02 
5481 9.392401553306473e-02 
5482 -1.216255144954471e-01 
5483 7.452057066000635e-02 
5484 -2.103131318593983e-02 
5485 7.798910693789587e-02 
5486 8.115065966995147e-02 
5487 -5.768842361870127e-02 
5488 1.432381080925227e-01 
5489 -2.875383740188133e-03 
5490 1.316195494404619e-01 
5491 6.881837018767489e-02 
5492 5.248176089698459e-02 
5493 4.891654866933175e-02 
5494 2.712684309250416e-01 
5495 -4.853077371588369e-01 
5496 -1.469865598137162e-01 
5497 1.885927132392896e-01 
5498 9.321368321625853e-02 
5499 8.674715113219839e-02 
5500 5.964662657063815e-01 
5501 2.465334292947162e-02 
5502 -1.392628504622744e-01 
5503 7.360918177714389e-02 
5504 -6.321645763260255e-01 
5505 -6.010403933243414e-01 
5506 1.037721591638896e-01 
5507 2.720373420065157e-01 
5508 -9.418222405679753e-02 
5509 -1.901574502301303e-01 
5510 -5.651649702793395e-01 
5511 2.756213264329530e-01 
5512 1.095301149290869e-01 
5513 1.247005901210707e-01 
5514 -4.306292265873377e-01 
5515 -2.194843859198506e-02 
5516 -6.678946479412595e-02 
5517 -2.788246443561655e-02 
5518 -8.397477793177992e-02 
5519 -3.408171033832093e-02 
5520 8.912694383315917e-02 
5521 -8.504974465904667e-02 
5522 -1.353778511010755e-01 
5523 -3.112328997775974e-01 
5524 6.154156875711495e-02 
5525 2.084314700326205e-02 
5526 -1.325563773092177e-02 
5527 2.060746659403236e-03 
5528 1.978543907436197e-02 
5529 6.048895833242242e-03 
5530 1.839290028282912e-01 
5531 -1.082406772051222e-03 
5532 -7.519207577670484e-02 
5533 9.072931945483547e-03 
5534 1.119995947560365e-02 
5535 -3.981833524111333e-02 
5536 -1.810364317377900e-02 
5537 -7.815058732654848e-02 
5538 -6.118361223439614e-02 
5539 1.409626601819887e-02 
5540 -2.896163148282749e-02 
5541 9.002450231396951e-03 
5542 1.236692686296653e-01 
5543 -2.558296069652152e-01 
5544 -3.369097458685524e-03 
5545 -6.294654400725741e-02 
5546 1.352655320794109e-01 
5547 -1.045733756535877e-01 
5548 -1.485464292610423e-01 
5549 -6.217274798246432e-02 
5550 -6.214086322762810e-02 
5551 -1.175520062550159e-01 
5552 1.303049297817693e-02 
5553 -4.695288308768508e-02 
5554 -3.319637796084499e-02 
5555 -9.178805459807386e-02 
5556 4.225928190206200e-03 
5557 -1.052077373059446e-03 
5558 9.683069884338974e-02 
5559 2.217727562920381e-02 
5560 -7.662482045118428e-02 
5561 6.443461213936490e-02 
5562 2.512080085310470e-02 
5563 -1.998309765396042e-02 
5564 1.228715751269561e-01 
5565 -4.182480031528816e-04 
5566 -2.348777678693622e-01 
5567 -5.979372640502043e-02 
5568 1.988668439681769e-01 
5569 -2.268559391125322e-01 
5570 1.973640539905973e-01 
5571 3.923267744249668e-01 
5572 3.927593382320770e-01 
5573 -4.365892807745869e-01 
5574 2.241239052869199e-01 
5575 4.940466881043125e-02 
5576 -5.589023936809194e-01 
5577 -4.740568053425323e-01 
5578 4.398977593212212e-01 
5579 2.263976762174552e-01 
5580 -2.574197687555939e-01 
5581 9.798787875969160e-02 
5582 3.818149283180158e-02 
5583 1.618212674363285e-02 
5584 -6.975536824381771e-01 
5585 -1.046181943063915e-01 
5586 -2.362949717762528e-03 
5587 1.226331016053468e-01 
5588 3.805242471772051e-01 
5589 -9.395253574317165e-02 
5590 2.812663373212531e-02 
5591 -1.594427250247122e-01 
5592 1.770539897439443e-01 
5593 -1.954740354912985e-01 
5594 -1.421163488218675e-01 
5595 -1.983507128208466e-01 
5596 2.281247499186894e-01 
5597 -6.165546063573259e-03 
5598 -4.250236566807166e-02 
5599 -4.906475370778212e-01 
5600 2.589397762037431e-03 
5601 -2.981245943193762e-02 
5602 -1.320093521918506e-01 
5603 -3.170314059087129e-01 
5604 -1.187360365683491e-02 
5605 1.963141446635623e-02 
5606 -1.877414467404857e-01 
5607 1.278589890508152e-01 
5608 -2.505667150482942e-01 
5609 -2.008750291211780e-01 
5610 -2.620187927707726e-01 
5611 -4.365482996884597e-01 
5612 -8.489843461842586e-02 
5613 1.401417641772543e-02 
5614 -8.598250961474568e-02 
5615 -1.565626932885410e-01 
5616 -1.509480749919423e-01 
5617 -6.442058254313157e-02 
5618 2.911382359348772e-02 
5619 6.577731545961446e-02 
5620 -1.313071686287645e-01 
5621 -2.749469448183322e-02 
5622 7.854606479233507e-02 
5623 4.896757016778004e-01 
5624 2.385404907124794e-01 
5625 -2.862215668487946e-02 
5626 1.178801469063306e-02 
5627 2.645605082951520e-02 
5628 -4.011312185410840e-01 
5629 2.292136850102758e-02 
5630 -9.268912819780006e-02 
5631 5.281712619680790e-03 
5632 -1.437084470880701e-01 
5633 -1.195743660750426e-01 
5634 6.469392392499697e-02 
5635 1.997725409153165e-02 
5636 -4.939871544587356e-02 
5637 -1.937375467681429e-01 
5638 1.548286090498020e-02 
5639 -2.771335415645478e-02 
5640 8.717289272442222e-02 
5641 -1.916961548146504e-01 
5642 -6.112482526386992e-01 
5643 -7.632280517852491e-02 
5644 -9.971413173209301e-03 
5645 -7.681973651213844e-01 
5646 -6.686325187660633e-02 
5647 -1.079402454186491e-01 
5648 -3.571055206588669e-01 
5649 1.207635497982275e-03 
5650 -6.670193227651609e-02 
5651 1.339364390069930e-01 
5652 -5.065602482403556e-02 
5653 -5.365644723353923e-02 
5654 1.253292962618261e-02 
5655 -3.366617512114449e-03 
5656 4.308454102000080e-02 
5657 4.246306133612193e-02 
5658 4.830331614718864e-02 
5659 1.323370279366312e-01 
5660 -1.768170120584228e-01 
5661 1.930185409307521e-02 
5662 -6.471855846920294e-02 
5663 -2.943721328934713e-02 
5664 4.152929140779318e-02 
5665 -5.179091761993824e-02 
5666 -3.760962927613280e-02 
5667 -2.780447128545803e-02 
5668 5.900360619692076e-02 
5669 -1.222697680791848e-01 
5670 -4.941815468548364e-01 
5671 -4.376358498889111e-05 
5672 -1.257585737460579e-02 
5673 -2.105903649255905e-01 
5674 -3.650492836783844e-01 
5675 -3.220308272057296e-03 
5676 1.190354450639069e-01 
5677 -2.952989321574678e-02 
5678 -8.687969395592449e-02 
5679 4.931497215299402e-01 
5680 -1.118455221230159e-01 
5681 -3.004172548741470e-02 
5682 7.693127868024553e-02 
5683 3.300563943447354e-02 
5684 2.015966852207898e-01 
5685 2.088750443542153e-01 
5686 1.542015244485295e-01 
5687 -3.140083766793851e-02 
5688 -1.879609378491405e-01 
5689 2.780191765101772e-01 
5690 1.406485347308933e-01 
5691 -1.118963081042234e-01 
5692 2.157310704173384e-03 
5693 3.604510430102880e-01 
5694 4.233979517684415e-01 
5695 1.088424567722915e-01 
5696 1.577053013758758e-03 
5697 -2.070812988501584e-01 
5698 4.995710943788168e-01 
5699 2.245798766553241e-01 
5700 -6.750150644077015e-02 
5701 -7.305072013027007e-02 
5702 2.213123688480683e-02 
5703 1.398348948051461e-02 
5704 3.112911161087476e-03 
5705 -4.147056880667750e-01 
5706 -7.967940047313363e-02 
5707 -1.011500522972968e-02 
5708 -9.831810815029403e-02 
5709 -3.354109411606482e-02 
5710 -3.147166852033538e-01 
5711 -4.095519173998080e-02 
5712 2.374591054814009e-03 
5713 -7.923929327372646e-02 
5714 -2.195484258548311e-01 
5715 -2.648510385333592e-02 
5716 -1.726564794279131e-02 
5717 -1.350464145894583e-01 
5718 -7.597174921229415e-02 
5719 6.749213430731286e-02 
5720 1.075233496338601e-01 
5721 1.343865152235396e-02 
5722 -5.699152556685568e-03 
5723 -1.178780630645167e-01 
5724 -6.096116638270013e-02 
5725 6.622916231112229e-02 
5726 2.174614349592302e-01 
5727 -1.784019633621903e-01 
5728 -2.228596888142994e-02 
5729 -4.230376155619679e-02 
5730 2.569477046421973e-02 
5731 4.568986466362408e-01 
5732 1.663345096680776e-02 
5733 -1.049491411608841e-01 
5734 1.717827295930273e-02 
5735 -2.701977330096830e-02 
5736 8.449286788182514e-02 
5737 4.227629767013211e-02 
5738 -2.568917620028175e-02 
5739 -5.897898878504040e-02 
5740 6.282129189167347e-02 
5741 9.308882864815993e-02 
5742 -3.563274940081137e-02 
5743 -1.434076281878093e-02 
5744 1.563704363940865e-01 
5745 -8.873682099486725e-03 
5746 2.534981742433628e-03 
5747 1.590960902579650e-03 
5748 2.885869798669461e-02 
5749 2.716393002688305e-02 
5750 -5.942101590737658e-02 
5751 -1.587373896515956e-01 
5752 -1.761805698078943e-02 
5753 -6.128807952146250e-02 
5754 2.381972196508834e-02 
5755 -8.176871064515065e-02 
5756 4.446876984715409e-02 
5757 1.023675103965684e-03 
5758 1.047664696724339e-02 
5759 1.937700252999162e-02 
5760 3.381546469953219e-02 
5761 -2.189929303247470e-02 
5762 1.481568485789261e-02 
5763 1.808276209843086e-02 
5764 1.620630820646195e-01 
5765 9.696688383988947e-02 
5766 3.745354229524239e-03 
5767 4.985366182701424e-02 
5768 -1.582009319762188e-02 
5769 -1.063668286975975e-01 
5770 1.179888130511494e-02 
5771 -1.286751323591069e-01 
5772 1.285710874922764e-01 
5773 -7.871312630012250e-02 
5774 -4.737833767221965e-01 
5775 -7.969932138110564e-02 
5776 -5.750431529507866e-02 
5777 2.331509526046668e-02 
5778 -4.462144573866789e-02 
5779 -3.021625648058935e-01 
5780 -8.073971837480678e-02 
5781 -8.977550073955187e-02 
5782 5.237135825917123e-02 
5783 -2.292119901806357e-02 
5784 -5.555665697287599e-02 
5785 1.155025998186287e-01 
5786 -2.114899423027247e-01 
5787 1.802414531334584e-02 
5788 -9.702802377552329e-02 
5789 3.058431947890482e-01 
5790 1.170429777165026e-01 
5791 -3.267359035142722e-02 
5792 4.775282537893923e-01 
5793 1.124947801622507e-01 
5794 4.794749232983671e-01 
5795 -2.775030737223487e-01 
5796 -1.302936282084352e+00 
5797 6.518434119174476e-03 
5798 -3.312056903619558e-02 
5799 1.055772417796753e-01 
5800 1.487098153780458e-03 
5801 -1.085286676817507e-01 
5802 -8.093902220144238e-02 
5803 -2.456503437390127e-01 
5804 -1.175081160621166e-01 
5805 3.034261947093308e-02 
5806 -4.423524609841836e-02 
5807 -6.237195301957549e-02 
5808 -2.572144167488112e-02 
5809 -1.532107916120231e-01 
5810 -9.187236815394262e-02 
5811 -3.517888246631427e-02 
5812 -1.582267879287182e-01 
5813 -2.464903793015514e-01 
5814 -1.227589041150043e-01 
5815 -8.816856452035285e-02 
5816 -2.064791353605841e-02 
5817 3.906600110342626e-02 
5818 -1.464098348529445e-01 
5819 1.329202935911140e-01 
5820 -3.052279440435564e-02 
5821 -4.497376077964785e-02 
5822 -1.071458965152227e-01 
5823 1.043423929248949e-01 
5824 1.804197487132191e-02 
5825 -2.035708011852102e-01 
5826 -5.749893350989582e-04 
5827 -2.873387413332294e-02 
5828 -8.613453244105195e-04 
5829 -5.193010177173276e-02 
5830 -1.801426113522276e-01 
5831 -1.020291466962951e+00 
5832 -1.545793682010473e-01 
5833 -1.392415496211157e-01 
5834 -1.761361094330619e-02 
5835 -1.198152613277585e-01 
5836 3.654800334166448e-02 
5837 -6.461034560658953e-02 
5838 -1.511394110029218e-02 
5839 4.203297684328478e-01 
5840 -6.671114023645131e-01 
5841 -3.498528853571245e-02 
5842 2.447962946692864e-01 
5843 4.916445411302791e-01 
5844 4.098779633759162e-01 
5845 1.601483463303166e-01 
5846 -2.199035051142633e-02 
5847 -7.329090375358688e-02 
5848 -7.702231524113275e-01 
5849 -1.035728579513831e-01 
5850 -1.180965731282392e-01 
5851 2.799820230986229e-02 
5852 -3.609644902702904e-01 
5853 3.093207891601625e-02 
5854 -2.069838531442927e-01 
5855 -7.143448266104507e-03 
5856 -1.255914213654386e-01 
5857 -1.754034623926402e-01 
5858 -1.739768867003352e-01 
5859 -1.143439128167971e-01 
5860 -3.418802824613268e-01 
5861 -4.422245543488182e-01 
5862 -7.542084557538339e-02 
5863 8.216510006821694e-02 
5864 -1.294413873844148e-01 
5865 1.390090561385711e-01 
5866 -7.206042331250945e-02 
5867 -1.048907233905081e-01 
5868 -9.009455372632941e-02 
5869 -3.731711126968883e-02 
5870 3.643091310612945e-02 
5871 -5.785519712142941e-03 
5872 4.919593209425198e-02 
5873 -1.107455224966381e-01 
5874 -1.378507720960587e-03 
5875 -1.834695913587058e-02 
5876 -7.087786052371025e-03 
5877 -1.446749717149976e-03 
5878 9.277386916804855e-03 
5879 8.249214907611227e-02 
5880 -2.559858040739552e-02 
5881 -1.021761179753111e-01 
5882 4.056025653693746e-02 
5883 1.695516241748206e-02 
5884 8.880533376432295e-01 
5885 6.815502850760512e-01 
5886 -7.645278319332907e-03 
5887 7.465216103558718e-01 
5888 8.365772950018908e-02 
5889 4.124751881021274e-01 
5890 5.886254155291315e-01 
5891 -1.098211838761166e-01 
5892 -1.399487944268538e-01 
5893 6.505638049464470e-03 
5894 1.638543245092582e-01 
5895 5.438112354303949e-01 
5896 2.873660807069785e-02 
5897 2.795702531977437e-02 
5898 2.912419985178663e-02 
5899 4.078311321105600e-03 
5900 -1.198493153768930e-02 
5901 2.267017587859108e-01 
5902 3.334542527578033e-01 
5903 9.722000451619645e-02 
5904 5.413042091694343e-02 
5905 2.854873400239727e-02 
5906 -3.906366478139607e-02 
5907 2.099565546745265e-01 
5908 1.718939643194703e-01 
5909 -8.724564585394616e-02 
5910 9.774790461337907e-02 
5911 -3.630673031106210e-01 
5912 -2.661876243956159e-01 
5913 -1.055405403884946e-01 
5914 -1.234380593740061e-02 
5915 -8.461442143799675e-02 
5916 2.838163145968973e-01 
5917 1.131504437707419e-02 
5918 -1.424807870447335e-01 
5919 7.041132142535817e-03 
5920 -2.333703279781217e-01 
5921 9.241051693323835e-02 
5922 -4.607810775352344e-02 
5923 -7.667441520674721e-02 
5924 3.241264625285786e-01 
5925 2.483183589261221e-01 
5926 1.868899624258386e-01 
5927 -1.126459855757756e-01 
5928 -3.051411504884718e-03 
5929 -1.357563343662566e-02 
5930 1.141220284052469e-01 
5931 5.226326438654125e-01 
5932 1.537184856315263e-01 
5933 -2.822239066850315e-01 
5934 -9.548484105374357e-02 
5935 -5.729186331751258e-01 
5936 -1.808406314924990e-01 
5937 -7.796016117972453e-02 
5938 -1.232749285487446e+00 
5939 8.912453785464090e-03 
5940 6.040544284309598e-02 
5941 -5.396012769369816e-01 
5942 -1.644114968933230e-02 
5943 -2.831296279075141e-03 
5944 -9.345454523737023e-02 
5945 -2.785336624367330e-02 
5946 -2.387072559454669e-01 
5947 -2.585746929069584e-01 
5948 -8.810122755156177e-03 
5949 9.316844377826108e-03 
5950 2.477411348701710e-01 
5951 5.274017347245839e-03 
5952 4.109268587589126e-02 
5953 8.971848450273129e-02 
5954 -1.538255673038882e-01 
5955 -1.973499550565519e-01 
5956 -2.821970979427658e-01 
5957 -9.746412942031663e-02 
5958 3.285205121637806e-02 
5959 3.070995009467321e-01 
5960 1.697705665416059e-01 
5961 -9.297162731418661e-02 
5962 2.444073843710638e-03 
5963 4.526343538208683e-02 
5964 -3.917369724508210e-02 
5965 -1.812919000060975e-02 
5966 6.636875752344301e-02 
5967 1.114515940541144e-01 
5968 -4.545900665276931e-01 
5969 -3.635979074050848e-02 
5970 3.851021161945836e-01 
5971 1.178286359780306e-01 
5972 5.338552892121251e-02 
5973 2.999415915421935e-01 
5974 -4.038659558380872e-02 
5975 -1.287980512694597e-01 
5976 -3.156465260103940e-02 
5977 3.028227259196256e-01 
5978 1.014809722935913e-01 
5979 1.147959864350942e-01 
5980 4.004461836273490e-01 
5981 3.051719987968211e-01 
5982 7.798362471663675e-01 
5983 1.221111895968033e-01 
5984 4.200660621030429e-03 
5985 1.149033885053614e+00 
5986 3.629359989769805e-01 
5987 1.277370475307242e-01 
5988 -1.458070802906765e-01 
5989 5.362908110725116e-01 
5990 2.985508459419378e-01 
5991 6.432596744236252e-01 
5992 2.593605339171258e-01 
5993 6.099220741933723e-02 
5994 5.082309482383353e-01 
5995 5.752214724840721e-01 
5996 4.279906120693872e-01 
5997 3.427122719154829e-01 
5998 1.016624693315315e-01 
5999 5.225768965898336e-01 
6000 2.380490109899245e-01 
6001 -2.852268016550082e-01 
6002 1.375701610732905e+00 
6003 2.251998519683079e-01 
6004 -4.545687769268918e-01 
6005 3.653419265504488e-01 
6006 5.057863770191049e-01 
6007 4.323212129624423e-01 
6008 -1.470694336840735e-01 
6009 1.796087487471752e-01 
6010 1.796481099963527e-01 
6011 -7.600672672551127e-02 
6012 7.456207084147693e-03 
6013 8.762669516263305e-02 
6014 -3.420384803458633e-01 
6015 1.321499349445290e-01 
6016 2.433842397688364e-01 
6017 1.038899035207867e-01 
6018 6.967676410984323e-02 
6019 -4.399420271970814e-02 
6020 -4.576110507242585e-02 
6021 -1.256357610654766e-01 
6022 1.432469990332328e-01 
6023 4.455407534935048e-02 
6024 -3.305778087931140e-01 
6025 1.075789233446810e-01 
6026 -4.644973509031360e-02 
6027 7.242972976324473e-02 
6028 -4.998918843198185e-02 
6029 3.547081676049531e-02 
6030 -9.671878341426797e-02 
6031 -4.719537058653936e-02 
6032 5.637037227129409e-02 
6033 -2.960043161358459e-01 
6034 1.136654165629483e-01 
6035 4.141983781155937e-01 
6036 -3.670789949473917e-01 
6037 -9.110446148461261e-02 
6038 2.794154396033289e-01 
6039 2.701510562027297e-01 
6040 2.191210887864567e-02 
6041 3.214644145338785e-02 
6042 4.779425438871125e-02 
6043 7.902994521012701e-01 
6044 3.873378141461935e-02 
6045 6.568938094923447e-02 
6046 7.042809115661347e-02 
6047 1.572929054800431e-01 
6048 1.025919029367642e-01 
6049 -7.553118279726363e-02 
6050 1.437065352819804e-01 
6051 -1.808687987981641e-02 
6052 6.493803215842958e-02 
6053 2.573197050954264e-01 
6054 1.155390286631641e-01 
6055 -6.172887997179916e-03 
6056 -3.608796721126317e-02 
6057 5.193281400650465e-02 
6058 -8.413489527189445e-02 
6059 9.820438354126981e-02 
6060 8.212474605084309e-02 
6061 3.086955773407809e-03 
6062 -1.165870940812157e-01 
6063 2.124105939280765e-01 
6064 1.686775989456920e-01 
6065 5.032100034301587e-02 
6066 -9.345534957914650e-02 
6067 1.337216768378433e-01 
6068 -1.971033191819192e-01 
6069 -1.716216519158542e-01 
6070 1.493135145189101e-01 
6071 5.095177513173949e-01 
6072 -4.681907929920234e-02 
6073 1.712767675538439e-01 
6074 5.315658464291709e-02 
6075 -1.676613908701314e-01 
6076 6.810134429571296e-03 
6077 7.073160048894419e-01 
6078 -2.065310475251467e-01 
6079 -6.902268941026228e-01 
6080 -1.874029595316878e-01 
6081 -2.005441911299338e-01 
6082 1.804459670634774e-01 
6083 4.459587449121907e-01 
6084 -4.198201209940931e-02 
6085 5.741343319290040e-02 
6086 2.431615877078202e-01 
6087 2.483178013535029e-01 
6088 -4.955884010876357e-01 
6089 -3.244936583528531e-02 
6090 -2.083157216086709e-01 
6091 4.829152781973187e-01 
6092 5.967454652680019e-01 
6093 3.708688134390393e-02 
6094 -7.161123037170201e-02 
6095 1.501815879969173e-01 
6096 -7.194145380278648e-02 
6097 1.887520417805424e-01 
6098 1.444395431053190e-01 
6099 2.715464752188013e-01 
6100 9.511023709663479e-01 
6101 5.014230310303829e-02 
6102 -5.722123524836741e-02 
6103 1.313131587607738e-02 
6104 -5.666707249822320e-02 
6105 -2.704386805572879e-01 
6106 -7.182101704315658e-02 
6107 2.316386586842591e-01 
6108 -3.400008954378498e-01 
6109 -2.090600177778376e-01 
6110 8.492361258695669e-03 
6111 -9.241762217676724e-03 
6112 -9.949700010684390e-02 
6113 7.019841024324619e-02 
6114 -3.550410567371997e-02 
6115 -2.131298969063525e-02 
6116 -1.277106479706339e-01 
6117 -1.884381726620756e-02 
6118 6.246097448318142e-02 
6119 1.669013026094817e-01 
6120 -8.891353515367763e-03 
6121 -2.356151841233568e-02 
6122 7.112962505895054e-02 
6123 1.761455051983865e-01 
6124 3.881901033515452e-02 
6125 2.294658756104272e-02 
6126 -6.578156712586292e-02 
6127 9.790661373775905e-02 
6128 -1.930123952414974e-02 
6129 4.773959854355305e-03 
6130 -1.001783814864045e-02 
6131 -5.872198725208626e-02 
6132 8.163418295575825e-02 
6133 2.004726681225190e-01 
6134 3.796499087275962e-02 
6135 1.482061690636954e-01 
6136 -2.905125711570900e-02 
6137 -2.714174198323307e-02 
6138 1.470095863267326e-02 
6139 -1.869967059225546e-02 
6140 1.479455953041311e-02 
6141 -2.445862390178405e-02 
6142 7.578646483027067e-02 
6143 2.869739866999908e-01 
6144 1.273167681062832e-01 
6145 -3.162260298142063e-03 
6146 3.711981742199188e-03 
6147 8.897929997039512e-03 
6148 1.778665334275460e-01 
6149 3.556529162151595e-02 
6150 -8.891212052147499e-02 
6151 -2.492220713023375e-01 
6152 2.152166824897093e-01 
6153 2.383375216784940e-01 
6154 -1.298923116178361e-01 
6155 2.475661227611228e-02 
6156 2.511195854704421e-02 
6157 3.420593682113786e-01 
6158 7.173488287316691e-02 
6159 -5.954457940537768e-01 
6160 -3.753451174799727e-01 
6161 -6.425562048158991e-02 
6162 -1.694108018267587e-02 
6163 2.912663443593991e-01 
6164 4.999082174842727e-01 
6165 -1.969257502612699e-02 
6166 1.332050618119578e-01 
6167 2.030820800697444e-01 
6168 -2.247319237359914e-01 
6169 -8.534333111073551e-02 
6170 7.427609692053683e-02 
6171 4.020828117991732e-03 
6172 -5.855166315787096e-02 
6173 -1.950363358575033e-01 
6174 -9.803202300437670e-02 
6175 -8.342472883116801e-02 
6176 -9.581343677885792e-02 
6177 -4.038332097211916e-02 
6178 -1.982506891496396e-01 
6179 -1.913340513846955e-01 
6180 -4.741831277090448e-02 
6181 -1.017615994729907e-01 
6182 -5.167069191892739e-01 
6183 -3.137434663706956e-01 
6184 -8.353597052167655e-02 
6185 -1.673555760499928e-01 
6186 -5.399020164393072e-02 
6187 2.650269601597890e-02 
6188 -3.038300091897645e-01 
6189 -1.065672865040143e-01 
6190 -4.069845015627930e-02 
6191 2.478735910859237e-02 
6192 1.034291531379335e-01 
6193 -9.664448044420972e-02 
6194 1.150196156602768e-01 
6195 1.284130446172200e-03 
6196 -1.734563233982024e-01 
6197 3.736160988380392e-02 
6198 8.798380460226349e-02 
6199 4.743644936407984e-03 
6200 -1.793592740310563e-01 
6201 3.922841691984526e-02 
6202 1.439352162549665e-01 
6203 -1.165628777056655e-01 
6204 3.886973053092583e-01 
6205 3.402470847370089e-01 
6206 3.695246417221288e-01 
6207 1.295310510181893e-01 
6208 1.216478914194871e-02 
6209 3.248655731253076e-01 
6210 -2.449333820823778e-01 
6211 1.369909516686113e-01 
6212 6.220884870064498e-01 
6213 1.194833296978233e-01 
6214 9.216173430823467e-01 
6215 2.445138632219150e-01 
6216 -5.636589218421077e-02 
6217 3.413621516317409e-01 
6218 1.871398194923690e-01 
6219 2.277640289500625e-02 
6220 4.945073525632891e-01 
6221 6.176121815981839e-01 
6222 2.291501750481766e-01 
6223 5.121223512291989e-02 
6224 2.702109864171714e-01 
6225 6.707857316552753e-01 
6226 1.119063890728226e-01 
6227 -7.212261354572973e-02 
6228 6.514360959187073e-01 
6229 4.165882278423618e-01 
6230 -1.238674332290417e-01 
6231 -1.212975176732419e-01 
6232 1.026442278853981e-01 
6233 -8.317598968256916e-02 
6234 -2.495945189559801e-02 
6235 -5.340734926183082e-02 
6236 1.727168567357023e-01 
6237 -4.755135256758414e-02 
6238 3.842528757397286e-03 
6239 -2.281727248638319e-01 
6240 3.858755750837253e-02 
6241 1.250928971040701e-01 
6242 -2.406200886410894e-03 
6243 1.275451649526064e-01 
6244 -1.257170153910084e-01 
6245 -1.951343335595747e-01 
6246 -3.301738377735184e-02 
6247 -3.786056907335490e-01 
6248 -3.821714223368796e-01 
6249 -1.549019603798280e-01 
6250 -3.977364274286485e-01 
6251 1.447474208711561e-02 
6252 -1.047912981638548e+00 
6253 -1.578158755445885e-02 
6254 -1.391330591828950e-01 
6255 -1.833218130773488e-01 
6256 -2.957270869437363e-01 
6257 3.547875429988220e-02 
6258 -1.737777829601859e-01 
6259 -6.438097629248592e-05 
6260 -6.877120570563665e-02 
6261 -2.194670917722810e-01 
6262 4.897838129128023e-02 
6263 2.529376276594831e-02 
6264 -6.220417935517469e-02 
6265 -1.221299660562643e-01 
6266 -6.202664292840082e-02 
6267 2.444443391081476e-02 
6268 -1.413961059274922e-01 
6269 -2.354263814974343e-01 
6270 -1.607462438644685e-01 
6271 1.302446670255563e-01 
6272 -1.782428233813821e-01 
6273 1.431697357692420e-01 
6274 -1.027193180968827e-01 
6275 -1.004334890033119e-01 
6276 5.214093229991455e-02 
6277 4.277100144815491e-02 
6278 3.329884576354253e-02 
6279 -1.581187470484727e-01 
6280 8.509830443911044e-02 
6281 7.457604915754749e-03 
6282 -1.402333299079105e-01 
6283 -1.761053179571260e-01 
6284 8.123668352216391e-02 
6285 -4.439886947122570e-02 
6286 7.235205629404406e-02 
6287 -6.498914552626173e-02 
6288 1.647709196122359e-01 
6289 4.600738521382562e-02 
6290 6.141498394141417e-02 
6291 -1.098425263414619e-01 
6292 2.027817030304687e-01 
6293 3.379223752753038e-02 
6294 7.625573842950582e-02 
6295 1.203271836037092e-01 
6296 2.525327025239420e-01 
6297 1.863116881817231e-02 
6298 -2.478763931020786e-02 
6299 1.137206619069803e-01 
6300 8.550918929261997e-03 
6301 4.723593850209374e-02 
6302 -2.585392309798245e-02 
6303 -1.137383657294363e-01 
6304 1.595030530411829e-02 
6305 7.371245912007111e-02 
6306 -1.181513030675998e-01 
6307 -1.235506456666666e-01 
6308 4.129534881565166e-02 
6309 1.829590943960512e-01 
6310 4.166582944163490e-02 
6311 -6.381066983735117e-03 
6312 4.755620202053092e-02 
6313 -2.872343134338073e-02 
6314 6.299543684280029e-02 
6315 1.859900634083341e-01 
6316 -5.519650689703193e-02 
6317 2.493434213845386e-02 
6318 -6.439298432283984e-03 
6319 1.703517120807925e-01 
6320 -1.569511811177890e-01 
6321 1.313915792413511e-01 
6322 6.723110685678878e-02 
6323 1.291065133240913e-01 
6324 -1.061801042395999e-01 
6325 2.966771462071529e-01 
6326 1.556292671087958e-01 
6327 1.583624369317681e-01 
6328 8.763266182321776e-03 
6329 2.469740260808403e-01 
6330 2.394921064301133e-01 
6331 3.236687694524018e-01 
6332 -1.083674872741292e-01 
6333 -6.470870233004156e-02 
6334 2.531330166182061e-01 
6335 1.434603087036634e+00 
6336 -8.031109197114340e-02 
6337 -6.732013702117359e-02 
6338 -2.124564354681521e-01 
6339 6.983218697648880e-01 
6340 3.988016290706322e-01 
6341 -6.353326089302829e-01 
6342 -3.211305286191645e-01 
6343 -4.159342795747237e-01 
6344 -1.282950032448922e+00 
6345 -2.396128913437338e-02 
6346 6.822744661331655e-02 
6347 -3.932607785588777e-01 
6348 -4.929968413312577e-01 
6349 -8.462051215493337e-02 
6350 9.940310110236697e-02 
6351 -9.944621691291645e-02 
6352 -4.858165310966923e-02 
6353 -6.038530141341998e-02 
6354 -1.582571049984633e-02 
6355 -6.795440936991028e-02 
6356 -7.741796106155607e-02 
6357 -1.680476230153674e-01 
6358 2.749928336582348e-04 
6359 -1.121315085355319e-01 
6360 -4.218645714246116e-02 
6361 -9.148690988503241e-02 
6362 -1.612158463766455e-01 
6363 4.959233300930634e-02 
6364 -2.005243103169824e-02 
6365 -5.766609886017612e-02 
6366 3.806995239180178e-01 
6367 2.549034034468287e-01 
6368 -1.630097732122592e-01 
6369 1.826339981071477e-01 
6370 2.143053560724701e-01 
6371 1.194997851753642e+00 
6372 -1.495911826481681e-01 
6373 3.642973296938368e-02 
6374 -7.230947365688853e-02 
6375 -6.769953102010490e-02 
6376 7.957980448712301e-02 
6377 -1.453406783324233e-01 
6378 2.312881719552027e-03 
6379 1.598161502090557e-01 
6380 -1.884045118508941e-01 
6381 -5.280385451189189e-02 
6382 -1.897568210595786e-02 
6383 -4.769218595109549e-02 
6384 1.913914337929148e-02 
6385 -4.840689683206938e-02 
6386 -5.863185551507277e-02 
6387 5.616770684864412e-02 
6388 -1.287223678169342e-02 
6389 -5.722678001499800e-02 
6390 -5.146548346611532e-02 
6391 -2.226376254454464e-02 
6392 8.448484977679850e-02 
6393 -5.162406341962616e-02 
6394 -1.115835190957158e-02 
6395 -1.327705971438012e-01 
6396 1.972614547856615e-02 
6397 3.196942829243930e-03 
6398 7.483959624822533e-04 
6399 -3.072124380251913e-03 
6400 -3.001151286496910e-02 
6401 -4.245840648938123e-01 
6402 -4.333331704653532e-01 
6403 -3.346296439360595e-01 
6404 -1.633489611672858e-01 
6405 -2.713066429689266e-01 
6406 3.528892294853424e-02 
6407 4.904770183083015e-02 
6408 1.224791763213487e-01 
6409 6.764151042274433e-02 
6410 -2.579317822919697e-01 
6411 -2.486127457025385e-01 
6412 3.556420676667051e-02 
6413 -4.006635546698332e-01 
6414 -6.640167626136385e-02 
6415 1.534329856214070e-02 
6416 7.392033117874060e-02 
6417 -4.027549376251552e-02 
6418 -3.787329026730760e-03 
6419 5.991440541363718e-02 
6420 -1.862025805592475e-01 
6421 -1.929190340722232e-03 
6422 -1.473334799402425e-01 
6423 -2.114325193929507e-02 
6424 -7.538904178629133e-02 
6425 -3.851509886547091e-01 
6426 2.277401120051146e-02 
6427 -1.596190097370695e-03 
6428 -6.788179763139406e-02 
6429 -4.439946368650281e-02 
6430 -2.464864280395539e-01 
6431 1.109229132956221e-01 
6432 -5.996453110275172e-01 
6433 -3.561920784047308e-02 
6434 -9.337180290531059e-02 
6435 9.203459184952285e-04 
6436 -1.907755746915062e-01 
6437 -1.012813341296001e-01 
6438 9.051678374403763e-02 
6439 -8.230318242627470e-02 
6440 -4.371086874674358e-01 
6441 -1.304531932861003e-02 
6442 1.081517958585639e-01 
6443 4.397897232622567e-02 
6444 3.382050256401557e-02 
6445 7.265927195931050e-02 
6446 1.488134030027106e-01 
6447 -2.185886942020509e-01 
6448 -2.205566676875085e-01 
6449 6.459257167139987e-02 
6450 -7.337488565753535e-02 
6451 8.106742964411137e-02 
6452 -4.712773484660426e-01 
6453 -1.279725853099551e-01 
6454 -3.689932127793432e-02 
6455 1.387418581947278e-01 
6456 8.274869563656917e-02 
6457 -3.854898677642969e-02 
6458 -2.356481881350223e-02 
6459 -2.186718777017858e-01 
6460 -5.266351865267690e-02 
6461 -6.880841718194725e-02 
6462 -7.065005026069780e-02 
6463 -4.800310847436105e-02 
6464 1.507227169617397e-02 
6465 -1.108308683022500e-01 
6466 -3.271883432935609e-01 
6467 -6.503168078751145e-01 
6468 -7.711604247827581e-01 
6469 -6.737688863333124e-02 
6470 -1.967381764575792e-03 
6471 -1.683947224278625e-01 
6472 -5.673331061371458e-02 
6473 9.046233255992030e-02 
6474 -5.319963100245929e-02 
6475 -1.646619761403084e-01 
6476 -1.766767123298203e-01 
6477 -1.053879540146742e-01 
6478 1.582519849456176e-01 
6479 5.064669007620948e-01 
6480 6.350288731355341e-02 
6481 1.704895500115382e-01 
6482 9.835857754700261e-02 
6483 -1.919695818952342e-03 
6484 4.129986761265829e-01 
6485 4.314392639141230e-02 
6486 -3.254890970963091e-03 
6487 -2.967986411534659e-01 
6488 -5.375652562616591e-02 
6489 1.200213873295008e-01 
6490 -1.958044114230359e-01 
6491 4.452065331610088e-01 
6492 1.215397210353066e+00 
6493 -3.081681464262280e-01 
6494 -5.447507350168743e-01 
6495 -2.079447400567790e-01 
6496 -6.342315278085288e-01 
6497 -4.698625380970557e-02 
6498 7.747754378670915e-02 
6499 5.121269616017674e-02 
6500 1.298741224632481e-02 
6501 -4.023963418260098e-01 
6502 -1.146418009526479e-01 
6503 -1.377090391098691e-01 
6504 -6.201752732935779e-02 
6505 -5.378064737669565e-02 
6506 -3.949992878380293e-02 
6507 1.508353504053057e-01 
6508 -5.649017233789982e-02 
6509 1.313379180917071e-01 
6510 4.859154190493682e-02 
6511 9.185190093913130e-02 
6512 -1.002767095375843e-01 
6513 -1.243248991276433e-01 
6514 2.203550947175238e-01 
6515 1.612330452874689e-01 
6516 9.082743855829854e-02 
6517 -8.913248123075450e-02 
6518 8.170320184170245e-02 
6519 -1.933760869492707e-01 
6520 -4.826987828632791e-01 
6521 -1.299919892720322e-02 
6522 2.513341889862322e-01 
6523 -1.897676705489867e-01 
6524 1.656083345759086e-02 
6525 3.212159639776438e-01 
6526 1.036923945521960e-01 
6527 1.699573799505825e-01 
6528 1.137875479138898e-01 
6529 -4.614761359859570e-02 
6530 2.287601889793661e-01 
6531 -3.046303186281960e-01 
6532 -2.892105410296583e-01 
6533 -2.524339714679231e-01 
6534 1.187680772080139e-01 
6535 2.905554119374827e-01 
6536 3.549527627493003e-01 
6537 -4.716084999040923e-02 
6538 1.787694458566111e-01 
6539 2.534957907259590e-01 
6540 -4.468753736157875e-01 
6541 1.926704331016914e-01 
6542 1.697357615362184e-01 
6543 -9.396824962427261e-02 
6544 -2.302617816712813e-03 
6545 8.850700859341089e-02 
6546 4.950832404008830e-01 
6547 -8.406340973182617e-02 
6548 1.189237577948482e-01 
6549 -1.248137869366747e-01 
6550 -4.488095467988962e-02 
6551 -3.641970964553231e-01 
6552 2.749404405608048e-01 
6553 1.335257963332636e-01 
6554 -3.072533091699011e-01 
6555 -2.067749588945295e-01 
6556 1.869831626836329e-03 
6557 7.479632031791639e-02 
6558 1.552423046146624e-02 
6559 -1.271502148706672e-01 
6560 -5.944730130441569e-01 
6561 2.392912782859772e-01 
6562 -5.608078547762954e-01 
6563 -1.947860694795331e-01 
6564 -6.375737899969089e-02 
6565 -4.348813917391112e-01 
6566 -3.755136251719948e-02 
6567 5.301914494388276e-01 
6568 4.902014387351298e-02 
6569 -7.557754980523562e-03 
6570 -1.326430469415560e-01 
6571 2.034346478462996e-01 
6572 -8.893500137483305e-02 
6573 1.369092928102809e-01 
6574 -2.404396754425516e-01 
6575 -3.129418106868006e-01 
6576 -1.966281578983742e-01 
6577 -8.644582659173103e-03 
6578 -2.504981004677287e-01 
6579 1.337794055687304e-01 
6580 -7.829136503437843e-02 
6581 -6.045458765295147e-02 
6582 -7.181471416521572e-02 
6583 -1.309429602223308e-01 
6584 4.047460476680993e-03 
6585 1.140980148240485e-02 
6586 4.159471064892372e-02 
6587 -1.017373781991602e-01 
6588 3.417330711065132e-03 
6589 1.768592455371924e-03 
6590 5.611772940268399e-02 
6591 -1.336625618309487e-01 
6592 4.283798626401200e-02 
6593 -2.139534640294330e-01 
6594 2.483861984792497e-02 
6595 3.366915135965253e-01 
6596 -1.976727884714200e-01 
6597 -2.342061811501114e-01 
6598 -7.938674922701489e-02 
6599 -2.637983136752457e-02 
6600 -4.429830772643905e-01 
6601 -1.858562480757356e-02 
6602 -1.656983108545854e-01 
6603 4.151766917041474e-03 
6604 9.707890074699353e-02 
6605 -3.436366872541774e-02 
6606 2.270463099427079e-01 
6607 -2.436941457394700e-02 
6608 2.565268572505899e-02 
6609 5.567229960596191e-02 
6610 1.889055599364341e-01 
6611 -3.848972476212009e-02 
6612 6.901205311949415e-02 
6613 2.861749402389110e-01 
6614 1.266214203869296e-01 
6615 -5.378976375336040e-02 
6616 1.280607966490063e-03 
6617 2.099130652560102e-02 
6618 1.012206730379406e-01 
6619 -9.161408407104377e-02 
6620 -3.678347166133333e-01 
6621 -2.251479395953762e-01 
6622 -4.214552716830370e-01 
6623 1.504572200649818e-01 
6624 5.171998692077733e-02 
6625 -3.114197467715179e-01 
6626 -5.650455157953835e-01 
6627 -2.672744456259226e-01 
6628 -7.530486633394834e-03 
6629 -2.068541460978647e-01 
6630 -3.598483812099080e-03 
6631 -3.668757754994046e-03 
6632 3.876511123031263e-01 
6633 -2.001698545990164e-01 
6634 9.120388831695304e-02 
6635 1.278247834200897e-01 
6636 2.603746809304254e-03 
6637 -1.115461299613634e-01 
6638 -1.289679392731932e-01 
6639 9.462157799265390e-01 
6640 -3.027547422548826e-01 
6641 3.544642306537226e-01 
6642 2.021409865329040e-01 
6643 2.725560507931724e-02 
6644 -2.692652632825895e-01 
6645 3.933287716125957e-02 
6646 4.038882350205957e-01 
6647 -5.763298820692917e-01 
6648 4.637109653133008e-02 
6649 -8.625074373323847e-02 
6650 -9.763260303245544e-02 
6651 -1.690634530265068e-01 
6652 2.762525066080059e-02 
6653 1.920384865187386e-01 
6654 1.200440775406175e+00 
6655 -2.939618929053761e-01 
6656 -1.659951155657477e-01 
6657 1.625946670107139e+00 
6658 2.835025497972874e-02 
6659 -8.319639456950874e-02 
6660 1.299129677561327e-01 
6661 1.434595957302865e-01 
6662 -1.238053179168445e-01 
6663 5.934102118442404e-01 
6664 5.942344975271554e-01 
6665 2.300870750574323e-01 
6666 4.002990941916640e-01 
6667 5.714348137676319e-01 
6668 4.635846301176502e-02 
6669 1.489393905507704e-01 
6670 1.045563151753199e-01 
6671 2.511703714722918e-01 
6672 -4.235789275053138e-01 
6673 -3.163280928806255e-03 
6674 -3.072756699419356e-01 
6675 6.656729415891527e-02 
6676 -5.690014493317162e-02 
6677 8.412906176722480e-02 
6678 2.483873614940780e-01 
6679 1.076375817261052e+00 
6680 -4.260062289203684e-01 
6681 4.387405723080038e-01 
6682 8.390689497847708e-01 
6683 3.704411016972897e-02 
6684 8.926138243208158e-02 
6685 -1.224332321448333e-02 
6686 2.272122517946068e-02 
6687 3.956756791147640e-02 
6688 4.467230698672577e-01 
6689 1.377211831757110e-01 
6690 1.452297433512747e-01 
6691 7.960937758879845e-02 
6692 1.142234659021108e-01 
6693 7.970431578599449e-02 
6694 -3.885098173175575e-02 
6695 6.670540843286192e-02 
6696 2.941276698957442e-01 
6697 1.214626958882327e-01 
6698 -7.371443844017986e-02 
6699 -1.228479258493619e-01 
6700 7.899395652320748e-02 
6701 1.330793484406203e-01 
6702 3.508763452249967e-02 
6703 -1.273086588881003e-01 
6704 -3.455000093147660e-02 
6705 -2.959439458819780e-01 
6706 -1.518810407599387e-01 
6707 -1.754985800708170e-02 
6708 4.292433493466444e-01 
6709 9.709467087885783e-02 
6710 1.112745636658041e-02 
6711 -1.450466071722976e-02 
6712 -5.542128205098308e-01 
6713 1.260563235762071e-01 
6714 -5.887185476883248e-02 
6715 8.955151592090287e-02 
6716 -2.333697019897361e-01 
6717 -3.370257877674583e-02 
6718 -1.425742901163118e-01 
6719 -5.451018874975443e-02 
6720 -7.730111869353178e-03 
6721 -1.460613569204591e-01 
6722 -1.057108237969789e+00 
6723 -1.032363335170981e-02 
6724 -1.455346517484893e-01 
6725 -1.009246295183873e+00 
6726 -3.776164412827457e-01 
6727 -8.380521784413356e-02 
6728 4.788605480768554e-01 
6729 -3.382574484772565e-01 
6730 -3.788556033483536e-01 
6731 4.842694729591010e-03 
6732 -1.363746283343022e-02 
6733 1.110397614988197e-01 
6734 -1.042448644965082e-02 
6735 4.861758901385997e-01 
6736 -1.548085718459358e-01 
6737 5.647109900187121e-01 
6738 -6.722659260247525e-03 
6739 -1.570113714661769e-01 
6740 2.871168932957515e-01 
6741 6.907265944690112e-01 
6742 9.709887098799382e-02 
6743 -8.720465409498316e-03 
6744 5.213671031562332e-01 
6745 -1.062448684207151e-01 
6746 -3.321229598853919e-02 
6747 -4.133770211419050e-02 
6748 -1.276294044639598e-01 
6749 -1.242332302588797e-01 
6750 -2.355358760612213e-02 
6751 -6.480022603977886e-02 
6752 -8.004401597755384e-02 
6753 -1.273841646308495e-03 
6754 -5.403307541693746e-04 
6755 2.096972218824723e-01 
6756 9.271998324572131e-02 
6757 -5.714374504517750e-02 
6758 1.155866102522581e-01 
6759 2.926883794393189e-01 
6760 -1.962388556102655e-01 
6761 5.783265324503093e-02 
6762 3.747607245753473e-02 
6763 7.127478165761579e-02 
6764 3.054134868590778e-02 
6765 -1.530717737407510e-01 
6766 -1.288898087371451e-02 
6767 -2.546004264984088e-02 
6768 7.362058582783430e-02 
6769 -7.904950069985479e-02 
6770 -5.697511754568630e-02 
6771 -3.119708296528472e-02 
6772 6.127628030179434e-02 
6773 -1.150556339392519e-02 
6774 -6.187074832999358e-02 
6775 4.481517082869913e-02 
6776 -6.958768482390720e-02 
6777 -1.712329567658503e-01 
6778 -1.126489433152140e-02 
6779 5.973474275803480e-03 
6780 -9.679845913440424e-02 
6781 -1.343389597216376e-01 
6782 -5.573881599257617e-02 
6783 9.528623116412105e-02 
6784 -3.231401207386929e-03 
6785 1.040414788529916e-01 
6786 4.588535163801789e-02 
6787 -1.238590475039083e-01 
6788 3.128259395804283e-01 
6789 1.410084381163266e-01 
6790 2.665569008577114e-01 
6791 9.469628508292680e-02 
6792 2.514119047044735e-02 
6793 6.459021835231582e-01 
6794 3.173345978792486e-02 
6795 1.216619937402904e-01 
6796 -5.342602415711242e-02 
6797 2.001883321395644e-01 
6798 -1.075082057496392e-01 
6799 8.066464550675638e-01 
6800 4.408093914606421e-01 
6801 -1.303903112505623e-01 
6802 9.927971619530279e-02 
6803 2.290453301606946e-01 
6804 7.299906711644277e-02 
6805 7.818849729459250e-02 
6806 6.066968344112580e-02 
6807 8.182321664644870e-03 
6808 -2.460881464804932e-01 
6809 -3.274188187617866e-02 
6810 -9.246834077180410e-03 
6811 2.881323298555665e-02 
6812 -3.244266433322047e-01 
6813 -1.166532164484270e-01 
6814 -2.212816246492766e-02 
6815 4.362327553899171e-02 
6816 4.717829333420451e-02 
6817 -3.587393370428936e-02 
6818 3.419732757157614e-02 
6819 1.146376834476284e-01 
6820 -2.202696642003345e-02 
6821 1.064536176257551e-01 
6822 1.232816586780922e-01 
6823 3.715675692243654e-02 
6824 -1.280178042688905e-01 
6825 2.210783797147043e-01 
6826 1.033205499183769e-01 
6827 1.838380268583970e-01 
6828 3.966818311066260e-02 
6829 4.014912851767228e-01 
6830 2.079129487701098e-01 
6831 -3.879935907012542e-01 
6832 5.698049222859985e-02 
6833 1.948886064333938e-01 
6834 3.122820041243485e-02 
6835 5.347860802773823e-03 
6836 4.996308224381590e-01 
6837 2.845585398033792e-02 
6838 -7.065995647519382e-02 
6839 4.128620446419223e-02 
6840 1.986951440095430e-02 
6841 3.119182201443100e-01 
6842 1.616197387770891e-01 
6843 2.267643178833628e-01 
6844 -4.304922357280387e-02 
6845 1.257603410164035e-01 
6846 9.719663186900454e-02 
6847 -2.284107488314171e-01 
6848 4.184260666541835e-01 
6849 9.239847750566064e-02 
6850 2.513437742712072e-03 
6851 -1.135712419202225e-01 
6852 2.755363090099910e-03 
6853 4.257199597012078e-01 
6854 2.702115414357723e-02 
6855 8.679581087901565e-02 
6856 6.517023689915977e-03 
6857 -7.090497462450517e-01 
6858 -2.994236360012587e-01 
6859 7.914515405899336e-02 
6860 -8.000033561853637e-02 
6861 -2.662882130486423e-01 
6862 -5.924433497259596e-02 
6863 6.891630732053914e-01 
6864 -1.372846881185806e-01 
6865 -4.069127383273561e-01 
6866 2.706399632532986e-01 
6867 -1.813722345741416e-01 
6868 2.258397042915819e-01 
6869 -1.095343412044218e-01 
6870 -5.034881991117203e-01 
6871 -2.362174771671688e-01 
6872 -2.902168591728747e-01 
6873 -1.299464882188225e-02 
6874 -7.920818023024742e-01 
6875 -4.197551141124736e-01 
6876 -2.242408753668494e-01 
6877 4.711372078253789e-01 
6878 1.874370378803010e-01 
6879 -4.759108545662583e-02 
6880 7.698349188801162e-01 
6881 2.587892509802440e-01 
6882 -6.988837766899993e-02 
6883 1.417993358772996e-01 
6884 -4.013169588452224e-01 
6885 -5.706248656880507e-01 
6886 1.334647879460683e-01 
6887 -1.392535904357116e+00 
6888 -1.311361495428753e-01 
6889 1.319151117438055e-01 
6890 -8.337994028734942e-01 
6891 8.806880724529030e-02 
6892 2.546541504343182e-01 
6893 -5.320315788643247e-01 
6894 -5.723946733289551e-02 
6895 2.649310281805202e-02 
6896 -1.187800709708991e-01 
6897 -1.547821340300327e-01 
6898 1.502587658922702e-02 
6899 -2.492451094846492e-01 
6900 -6.908894315788867e-02 
6901 -1.051872178385010e-01 
6902 1.294996414204654e-01 
6903 -2.698287328618624e-02 
6904 -2.570948574538164e-01 
6905 6.326885475498802e-02 
6906 9.126467324615438e-02 
6907 3.075344480200371e-02 
6908 1.204540798479644e-01 
6909 -2.754138534944622e-01 
6910 -7.126740109896063e-02 
6911 4.558287251559604e-02 
6912 -1.843594962679086e-01 
6913 -3.371463604197795e-02 
6914 -1.343318111305577e-01 
6915 1.511133228756158e-02 
6916 -7.677286211512696e-03 
6917 -8.938823373068483e-03 
6918 1.219349599844588e-02 
6919 -5.843200331347063e-02 
6920 -3.308155271281128e-02 
6921 -4.260073253246331e-02 
6922 -8.947810605693184e-03 
6923 1.256575575463870e-01 
6924 -9.683260190407984e-03 
6925 1.234418765048285e-02 
6926 7.692238014745144e-02 
6927 -1.438355871058090e-01 
6928 -1.217726456260545e-01 
6929 -6.026079946959242e-02 
6930 -1.932947461637542e-02 
6931 1.562403170576317e-01 
6932 -1.190273598740866e-01 
6933 -2.426378028064721e-01 
6934 -9.512394098111335e-02 
6935 3.246262874197033e-01 
6936 8.328204828726367e-02 
6937 -1.792844594009836e-01 
6938 -1.188987887811399e-03 
6939 2.291676689881597e-01 
6940 1.128908706649216e-01 
6941 1.398363335206978e-01 
6942 -3.360994751184633e-01 
6943 3.337155281275371e-03 
6944 -6.553772864809876e-02 
6945 -5.118348081840764e-02 
6946 -2.397001856902908e-01 
6947 -1.827917951792756e-01 
6948 3.158303823685148e-02 
6949 1.021252207410043e-01 
6950 7.858851543590951e-02 
6951 2.646517774970450e-01 
6952 3.867419440997817e-02 
6953 -4.021484396316198e-02 
6954 -1.774545082118023e-01 
6955 -9.142386346351246e-02 
6956 2.186982887234698e-01 
6957 6.760003637622725e-02 
6958 -6.310175600000037e-02 
6959 1.342879294254944e-01 
6960 -1.226752422076907e-01 
6961 6.227198059996743e-03 
6962 1.862390906741492e-01 
6963 -1.274425836748653e-01 
6964 2.261853749362812e-01 
6965 8.467466183264771e-02 
6966 1.623846729210641e-01 
6967 -1.273690637800341e-01 
6968 -8.107063960098337e-03 
6969 -2.069661481441200e-01 
6970 -2.481455274097858e-01 
6971 -2.502034774654786e-02 
6972 -6.603823755392606e-02 
6973 -3.082199455964133e-01 
6974 2.974797731802840e-02 
6975 2.250628629508976e-03 
6976 7.623265458921679e-01 
6977 -8.124070224945004e-02 
6978 -1.323419940563214e-01 
6979 -5.269988339662850e-01 
6980 -3.773117247349654e-01 
6981 -3.393322181366722e-01 
6982 -2.141330659308791e-01 
6983 -2.756766582066097e-01 
6984 -5.498510381351720e-01 
6985 -2.290088559055549e-01 
6986 -5.049810475824298e-01 
6987 -2.901861908781587e-01 
6988 -1.626885342811185e-01 
6989 -1.724879096835103e-02 
6990 -2.375370249249158e-01 
6991 -3.290756356521077e-01 
6992 -3.795713955721245e-02 
6993 8.359184846012804e-02 
6994 2.502354175357980e-03 
6995 -4.412757207330772e-01 
6996 1.214066457457815e-01 
6997 1.001046110090538e-01 
6998 2.022513947976994e-03 
6999 3.791948757686149e-02 
7000 3.408921534573058e-02 
7001 -1.428059923215561e-01 
7002 2.276429474564600e-01 
7003 -2.758530484248469e-01 
7004 2.351169097654504e-01 
7005 3.169298886980023e-02 
7006 1.622302611769252e-01 
7007 5.093545432877499e-01 
7008 -1.737780206206876e-01 
7009 -1.295888731646092e-01 
7010 8.180136858132157e-02 
7011 9.991355695158891e-01 
7012 1.563579938886078e+00 
7013 6.430482909299912e-01 
7014 5.813577241067281e-01 
7015 3.910521988297436e-02 
7016 -2.510688920668352e-01 
7017 4.991051102614931e-01 
7018 2.527397433938337e-01 
7019 4.483224295462704e-01 
7020 2.658753838409036e+00 
7021 4.476521570865633e-02 
7022 2.228778635089494e-01 
7023 1.051392194365025e-01 
7024 4.514921104951526e-02 
7025 -1.950975712051266e-01 
7026 2.130328116756802e-01 
7027 2.276990927823978e-01 
7028 1.324492650808337e-01 
7029 1.182927406810461e-01 
7030 -2.540980849164579e-01 
7031 -5.616722851796548e-02 
7032 3.707701807106396e-03 
7033 9.089191198653946e-03 
7034 -3.489874020162296e-04 
7035 -1.660999429432969e-01 
7036 -4.243204944686695e-02 
7037 6.754157409485169e-02 
7038 -1.065538980810436e-02 
7039 3.145407564180053e-02 
7040 -5.470670775465508e-02 
7041 4.894392725739388e-02 
7042 -4.237299792755126e-01 
7043 1.359288891317039e-01 
7044 -4.144639128120988e-01 
7045 -7.952647603614487e-01 
7046 1.916788286468232e-01 
7047 -1.951593326049949e-01 
7048 -4.595297584054026e-01 
7049 -4.618790784520880e-02 
7050 -2.553111921365458e-01 
7051 -1.523415156188997e-01 
7052 -4.397673994984751e-02 
7053 2.383933286190092e-01 
7054 1.902008948561858e-01 
7055 -7.683731680352547e-02 
7056 -3.232905373735633e-03 
7057 -7.920017612394921e-03 
7058 2.473216363636573e-01 
7059 1.199104531738706e-01 
7060 3.428837149957038e-02 
7061 2.174464332223157e-03 
7062 1.791675338204674e-01 
7063 3.347679539586682e-02 
7064 -1.553501288804257e-01 
7065 3.065863896672347e-01 
7066 1.856767169941104e-01 
7067 6.822426147305034e-02 
7068 -1.869194709484914e-01 
7069 2.294887830836190e-02 
7070 1.674992355021674e-01 
7071 1.869339763542387e-01 
7072 -1.136505555290848e-01 
7073 -2.407563590660131e-02 
7074 -1.462035202628117e-02 
7075 2.341200623698652e-02 
7076 -7.228108686406289e-02 
7077 -4.002389650005089e-02 
7078 -3.206390962224768e-02 
7079 -6.757163013412840e-02 
7080 -3.352203377296691e-02 
7081 -1.976364947509761e-02 
7082 3.377639910396311e-02 
7083 1.732573965271913e-02 
7084 -1.331219616436774e-01 
7085 -9.663833938727844e-02 
7086 -1.001843747435797e-01 
7087 -2.366278620415721e-01 
7088 -7.946305198539484e-02 
7089 -1.717482303379807e-01 
7090 -4.009705436025265e-02 
7091 1.192324457132580e-01 
7092 -2.677150405311033e-01 
7093 5.060186928175990e-02 
7094 4.787647453716577e-02 
7095 -1.357305915516317e-01 
7096 -3.631995202225660e-01 
7097 -2.565784062669629e-01 
7098 -1.391184194485235e-01 
7099 -1.179209962244360e-01 
7100 -4.174200117873960e-01 
7101 -4.323595741510512e-02 
7102 -4.451657906804296e-01 
7103 -4.374882727254820e-02 
7104 -2.268362736866179e-01 
7105 -6.814149613757814e-01 
7106 -9.231666892046160e-01 
7107 -2.537635916269541e-01 
7108 -4.949396140708757e-01 
7109 -4.321957973961026e-01 
7110 -6.414163763237357e-02 
7111 -1.963180786927742e-01 
7112 -1.287683741914916e-01 
7113 1.070169824727490e-02 
7114 -2.120352530737712e-02 
7115 -2.030312071409542e-01 
7116 -1.101932322535806e-01 
7117 -6.493099120799135e-02 
7118 -1.276030387190044e-01 
7119 -9.818238413273869e-02 
7120 -6.279477890529465e-02 
7121 -1.388599595668373e-01 
7122 2.262678042374766e-02 
7123 7.764908937653589e-02 
7124 -9.650900287071613e-02 
7125 5.804001153467284e-03 
7126 2.250075537466371e-01 
7127 2.810699548370625e-01 
7128 2.382606083199279e-01 
7129 9.596253918717722e-02 
7130 -1.363732254573650e-01 
7131 3.536893572441808e-01 
7132 2.499886734104938e-02 
7133 2.073702335962029e-02 
7134 3.692200065871236e-02 
7135 1.760349933163507e-01 
7136 4.657165542291574e-01 
7137 -2.916398713385224e-03 
7138 9.528555308092074e-04 
7139 5.301730109083497e-02 
7140 -9.508858831243946e-02 
7141 -5.258728646811125e-02 
7142 -6.667827736734495e-02 
7143 1.536210658415745e-01 
7144 -2.051409661085378e-02 
7145 -2.090102289833261e-01 
7146 -6.002362042492194e-02 
7147 3.793682262365489e-02 
7148 2.407827634639183e-01 
7149 -2.008938819090663e-01 
7150 -2.245463111059315e-01 
7151 3.766214495524694e-02 
7152 -2.213691810551981e-02 
7153 7.816185667748914e-04 
7154 -2.411459771421182e-01 
7155 -5.141662038666366e-01 
7156 -5.497374823061116e-02 
7157 -4.202581009778784e-02 
7158 2.512475286618011e-01 
7159 5.348570662650631e-02 
7160 -2.029891196206373e-01 
7161 -5.721622492922088e-02 
7162 2.244714402533288e-01 
7163 1.828442864118570e-02 
7164 2.543423686055358e-01 
7165 2.671957489515738e-02 
7166 2.606330281242690e-01 
7167 9.764143492666312e-02 
7168 2.809998460129182e-02 
7169 -3.429936426390204e-01 
7170 1.039351843475017e-01 
7171 6.920100649444708e-01 
7172 2.219582268703750e-01 
7173 5.432217367983441e-02 
7174 -8.515152925989770e-02 
7175 -2.112455841789495e-01 
7176 -1.828947089878001e-01 
7177 -1.322105351167943e-01 
7178 1.381377557314396e-01 
7179 3.529079372928585e-02 
7180 1.562434950341256e-02 
7181 -6.676179260162193e-02 
7182 -5.386314206495462e-02 
7183 -1.275131925560530e-01 
7184 -2.119242465397629e-01 
7185 1.261605433534429e-01 
7186 -1.165671324425890e-01 
7187 6.173910487087748e-03 
7188 1.286815468837464e-01 
7189 3.621592788053493e-01 
7190 5.300405271944240e-01 
7191 6.386263173263861e-02 
7192 1.348234882827591e-01 
7193 1.423724670284066e-01 
7194 1.990699364316962e-01 
7195 -2.702526563814674e-01 
7196 6.504014373087003e-02 
7197 9.163770298412287e-02 
7198 1.620404713429061e-01 
7199 -2.444232040975546e-01 
7200 5.448909132785183e-02 
7201 2.273991321419936e-01 
7202 1.275438323224473e-01 
7203 -3.430195329730777e-01 
7204 7.030489677848931e-02 
7205 7.101050397744241e-02 
7206 -1.524930412640602e-01 
7207 -3.146437357370566e-01 
7208 3.625111242838627e-01 
7209 -9.472068368993143e-02 
7210 -1.815738783048023e-01 
7211 -4.506246709921918e-01 
7212 -4.524146583122787e-01 
7213 -2.262364878325910e-01 
7214 3.619398126591968e-01 
7215 -4.371105520895184e-01 
7216 -2.097571032519513e-02 
7217 7.912081916571029e-02 
7218 -2.998792781346646e-02 
7219 -2.821673954680228e-02 
7220 -3.868009007599087e-02 
7221 2.313488004566013e-01 
7222 2.143877192617893e-01 
7223 -5.994862114598987e-02 
7224 1.889922939649443e-01 
7225 -9.137315740834807e-03 
7226 2.545083100099628e-02 
7227 1.065490554694004e-01 
7228 1.044988332106867e-01 
7229 -9.729184864753408e-02 
7230 1.977780582445092e-01 
7231 6.155757191827549e-02 
7232 -3.143782239880807e-02 
7233 -4.699903567095947e-02 
7234 2.268964688726940e-01 
7235 2.547767917662634e-02 
7236 -2.931078454841354e-02 
7237 -1.306335921042348e-01 
7238 3.685672746277135e-02 
7239 -6.781318629903797e-02 
7240 -2.601897815279746e-01 
7241 2.964522371187392e-03 
7242 -8.897480430802604e-02 
7243 2.407234003795692e-02 
7244 3.619425983194163e-02 
7245 1.200030886918703e-03 
7246 -6.050424935098653e-02 
7247 3.923577865982573e-02 
7248 2.038132144009522e-02 
7249 4.035106716505686e-01 
7250 -1.378925036733094e-02 
7251 4.556894379588449e-01 
7252 4.553322206181350e-03 
7253 2.685476529689685e-02 
7254 9.433402648134426e-02 
7255 7.978944864108899e-02 
7256 -5.633837799266866e-02 
7257 -1.443601591924798e-01 
7258 1.301590880541963e-01 
7259 3.823711151870297e-01 
7260 1.557208575564390e-01 
7261 2.057206268316511e-02 
7262 -1.989394967799666e-01 
7263 -3.317681552697249e-02 
7264 -7.515213681447808e-01 
7265 -2.776976869557067e-02 
7266 -7.854999028632224e-02 
7267 4.992384934617439e-02 
7268 -6.531856865185491e-02 
7269 -7.180540475284044e-04 
7270 2.834800771479076e-02 
7271 -5.668744159670774e-02 
7272 2.473693011702199e-03 
7273 -2.290490721565263e-01 
7274 -1.444451657916549e-01 
7275 -1.565786842172416e-01 
7276 -6.884738654508384e-02 
7277 -2.259507091307447e-03 
7278 -2.527588621387267e-01 
7279 -5.147736734674971e-02 
7280 -2.110294402170398e-01 
7281 1.175938716571422e-01 
7282 -2.631661562423515e-01 
7283 -5.476091056316779e-02 
7284 -4.706957179679210e-01 
7285 -7.452905087119872e-01 
7286 -3.961160546501052e-01 
7287 -7.049798401978333e-02 
7288 -5.387740025544529e-02 
7289 -9.851061219687988e-03 
7290 1.792918357299454e-01 
7291 -7.445560726327985e-02 
7292 1.121997112905211e-01 
7293 2.432525497948905e-01 
7294 8.011200673392077e-02 
7295 6.603773134805875e-02 
7296 -8.686426256286517e-02 
7297 -1.969912389916669e-02 
7298 1.739400741761188e-01 
7299 6.068172598750130e-02 
7300 -1.839860930292500e-02 
7301 1.859374518194534e-01 
7302 -1.492366897057191e-02 
7303 1.539259030981702e-02 
7304 4.477063791082567e-01 
7305 -9.832808043752764e-03 
7306 4.391602284659601e-03 
7307 3.882659624796373e-02 
7308 -1.169237168448792e-02 
7309 1.171931680819504e-01 
7310 2.195824472218528e-01 
7311 -4.844006594895178e-02 
7312 4.540831012639931e-02 
7313 3.498269840606470e-02 
7314 -7.365973413262551e-02 
7315 9.102561796511285e-02 
7316 9.726032110311580e-03 
7317 -7.157597556065720e-02 
7318 -1.155796028811262e-02 
7319 5.347617068363921e-01 
7320 -7.292252482776149e-02 
7321 6.089050775416415e-02 
7322 3.259276809092091e-02 
7323 2.036342481146646e-02 
7324 -8.391412482453917e-02 
7325 6.076945268185049e-02 
7326 3.673873524074574e-02 
7327 1.705261998776831e-02 
7328 2.813250859138862e-01 
7329 3.486793412594405e-02 
7330 2.527909898766493e-02 
7331 8.915457678708544e-02 
7332 1.095118314767279e-01 
7333 9.698506111475871e-02 
7334 -2.673093586972223e-01 
7335 2.373362602443755e-02 
7336 2.653254920447939e-02 
7337 -1.625081461676640e-01 
7338 -1.107353346435809e-01 
7339 1.980109850521325e-01 
7340 -1.655525633658712e-01 
7341 -1.361589004861214e-02 
7342 1.411291742110626e-02 
7343 3.487067423086421e-02 
7344 6.040362750131255e-02 
7345 -7.155260027562384e-02 
7346 1.394742909603807e-01 
7347 1.045825513735462e-01 
7348 -2.384172957117324e-01 
7349 5.204757248290826e-02 
7350 2.674721107124917e-02 
7351 -1.848533583263659e-02 
7352 -1.176610837465193e-02 
7353 -5.918799642882929e-02 
7354 3.253271848002767e-02 
7355 -3.386689609296613e-01 
7356 -3.444246155919002e-01 
7357 -2.264645371489879e-01 
7358 -4.311967914143425e-02 
7359 -4.294097129749717e-01 
7360 4.071546784144672e-02 
7361 -2.716580819885356e-01 
7362 -4.671859146641513e-01 
7363 -1.376637073767905e+00 
7364 -3.175675492144009e-01 
7365 -7.490423332384010e-01 
7366 -2.898398683548912e-01 
7367 -7.907483915087885e-02 
7368 1.242648103032931e-01 
7369 9.889145849382676e-03 
7370 -1.223910692468338e+00 
7371 -2.216564492195737e-01 
7372 -5.757436372535209e-02 
7373 -5.362533960916784e-02 
7374 3.539750369630511e-02 
7375 1.293468597628302e-01 
7376 -2.419652270849200e-01 
7377 4.225444982648635e-01 
7378 1.456683172300182e-01 
7379 9.074207981626342e-03 
7380 5.451504594295126e-01 
7381 1.280148626891662e+00 
7382 2.234618960708743e-01 
7383 4.803048093654365e-02 
7384 3.694075689125305e-01 
7385 8.314727662570590e-02 
7386 1.976539809183578e-01 
7387 8.533590150375088e-02 
7388 1.261305526391585e-01 
7389 -1.753222688129508e-02 
7390 4.651128807733534e-02 
7391 1.787583807537210e-02 
7392 -4.606662417184123e-02 
7393 -1.282883855624572e-01 
7394 4.819197153324527e-02 
7395 9.851160374034719e-02 
7396 3.551377179970847e-02 
7397 -6.353614476298969e-02 
7398 2.781096245091345e-01 
7399 1.309908268745054e-01 
7400 7.171255827045782e-02 
7401 3.594454712919182e-02 
7402 1.091487127584441e-01 
7403 5.699245655649182e-01 
7404 3.152577035704633e-01 
7405 9.709562354129651e-02 
7406 7.260852317102182e-03 
7407 -3.278380881851174e-03 
7408 2.752948584698585e-02 
7409 3.781738539112411e-02 
7410 2.903992344971498e-02 
7411 -2.672115904974793e-02 
7412 1.279867810085178e-01 
7413 8.139657857179296e-02 
7414 7.637176401937291e-02 
7415 2.637415009002879e-02 
7416 -3.880830099493079e-02 
7417 2.511397354752817e-02 
7418 1.058658093098630e-01 
7419 7.894043999447409e-02 
7420 2.248797079997328e-01 
7421 2.617833982352018e-02 
7422 3.724507625716733e-01 
7423 -1.187991949154430e-01 
7424 -3.940439194464962e-02 
7425 4.717338310596563e-01 
7426 2.195717351778432e-01 
7427 -8.341671610730236e-02 
7428 1.347292874391649e-01 
7429 2.859423016744960e-01 
7430 -2.473082215177987e-01 
7431 1.272699296339949e-01 
7432 6.137376747295336e-01 
7433 -3.220351464480059e-02 
7434 -2.461114997211423e-01 
7435 -1.634035704150290e-03 
7436 9.244856385112256e-02 
7437 -4.330674812365431e-02 
7438 3.507802840380362e-03 
7439 -1.656729677014270e-02 
7440 2.148468360796460e-01 
7441 -6.763008971535980e-02 
7442 -4.115434905074127e-02 
7443 -5.021631733660014e-02 
7444 -1.353359275624612e-01 
7445 -6.910945852384377e-02 
7446 -8.169630645282823e-03 
7447 2.305670464817988e-02 
7448 1.913537436633714e-01 
7449 -3.700289249796793e-01 
7450 -8.981734881927141e-02 
7451 -1.946759324602401e-01 
7452 -2.136311116001227e-01 
7453 -9.884413526275194e-02 
7454 -1.891572823975612e-01 
7455 -4.333300438544090e-03 
7456 -1.749853419083232e-02 
7457 -7.709343784644819e-02 
7458 -2.397888163763834e-01 
7459 9.283726244149677e-02 
7460 1.186931312230743e-01 
7461 -5.097155819615241e-02 
7462 -2.557533069761448e-01 
7463 4.658489141840514e-01 
7464 2.737111430655297e-01 
7465 -2.826297672995995e-01 
7466 2.025120600907854e-03 
7467 6.411550767472113e-02 
7468 4.719796770982346e-02 
7469 -1.155398031018454e-02 
7470 -9.053977270670382e-02 
7471 1.369893620096220e-01 
7472 -2.748922739331232e-01 
7473 6.044326610048712e-02 
7474 -2.253965087354565e-01 
7475 -3.602289174060210e-03 
7476 2.757830264064703e-01 
7477 1.714370742358261e-02 
7478 -1.553490838804953e-01 
7479 5.013943017020301e-01 
7480 2.232171736846827e-01 
7481 2.267355357853215e-01 
7482 7.162475051772881e-02 
7483 4.756814051191565e-01 
7484 6.976977293672539e-02 
7485 2.297412824920435e-02 
7486 1.069670223074984e-01 
7487 -9.586596850764356e-02 
7488 -5.679040904292960e-02 
7489 1.044349333812609e-01 
7490 -4.837638217790177e-01 
7491 1.941416608431966e-01 
7492 1.179942822725986e-01 
7493 -7.600511973562951e-02 
7494 1.419813652658316e-01 
7495 4.911460115784191e-02 
7496 7.847696890413428e-02 
7497 1.123525230887045e-01 
7498 1.383291245383049e-01 
7499 -1.492608733432603e-01 
7500 1.868246987657891e-01 
7501 5.274142060414348e-02 
7502 -8.937380205415442e-02 
7503 -2.556860100246244e-02 
7504 9.263285024040953e-02 
7505 8.289280085902594e-02 
7506 -2.168991597161480e-02 
7507 1.777205618863705e-01 
7508 -8.879994803672696e-02 
7509 -2.201393783568732e-02 
7510 -2.371778476033427e-02 
7511 -4.186243646563890e-01 
7512 5.863701612583153e-02 
7513 2.668461997571283e-02 
7514 -7.966685716621046e-02 
7515 -1.112774234720410e-02 
7516 8.468755935836911e-02 
7517 2.062184578818988e-01 
7518 4.271200904904465e-02 
7519 -3.279840191519832e-01 
7520 1.080957254811403e-01 
7521 1.998545098102790e-01 
7522 -7.030152991842503e-02 
7523 -2.292886452585569e-02 
7524 3.127970049892506e-02 
7525 4.104847883298696e-01 
7526 -1.243925206784484e-01 
7527 4.351073953751893e-01 
7528 1.265305879947949e+00 
7529 4.437671520099303e-01 
7530 -6.520571863029120e-01 
7531 4.962337807066598e-01 
7532 -1.432955594718488e-01 
7533 -3.544514174895758e-02 
7534 3.468640002521996e-02 
7535 1.820195453762065e-01 
7536 4.349547483997129e-01 
7537 -1.669140371993219e-01 
7538 7.261025138447566e-03 
7539 -3.246794682456802e-02 
7540 -5.659392375148133e-02 
7541 -1.432304286951715e-01 
7542 -2.219209887147700e-02 
7543 -5.372848350366289e-04 
7544 -9.429674887356880e-02 
7545 7.775870083727227e-02 
7546 2.220965282743136e-02 
7547 -2.172420862814230e-01 
7548 -2.002970883989414e-01 
7549 -4.301070006520753e-02 
7550 7.236512977420539e-02 
7551 -2.975847325118167e-02 
7552 -1.563453901407366e-02 
7553 -5.823123925578012e-02 
7554 -2.145206542114401e-01 
7555 -1.287906317905516e-02 
7556 1.020342900473709e-01 
7557 1.067172030772633e-01 
7558 -1.112544356001262e-01 
7559 1.421677654348798e-02 
7560 5.279666889585100e-02 
7561 -1.131704419317509e-01 
7562 1.179232977721245e-01 
7563 1.939938406399593e-01 
7564 5.892159770497593e-02 
7565 3.628036807096174e-02 
7566 -3.398832761484459e-02 
7567 6.991494527729260e-02 
7568 -2.531030655674938e-02 
7569 -2.456743870628174e-01 
7570 -2.015982683108568e-01 
7571 -3.575581182048364e-02 
7572 6.550122499259811e-02 
7573 -5.370914568207580e-01 
7574 -2.019485503920601e-01 
7575 1.422334497761682e-01 
7576 -6.210201974608428e-02 
7577 9.626720796159967e-02 
7578 -2.109658911463659e-02 
7579 -2.086442226018221e-01 
7580 8.768167814472397e-02 
7581 3.727907371974138e-04 
7582 -1.981616977323925e-01 
7583 1.523372408345758e-01 
7584 3.556545778802536e-01 
7585 -9.341437852950978e-02 
7586 6.893220817927204e-02 
7587 2.657012059822282e-01 
7588 -2.165497651538648e-01 
7589 2.058761226937417e-01 
7590 1.406249999420546e-01 
7591 1.000740165898142e-01 
7592 -3.931364129488726e-01 
7593 -1.594509646692260e-02 
7594 -9.684282740581747e-02 
7595 -3.306671198385039e-01 
7596 -2.241951527858519e-01 
7597 -1.241709160866251e-01 
7598 -6.664698762646010e-02 
7599 4.276493078148056e-01 
7600 1.966207836050484e-02 
7601 -4.644787351177230e-02 
7602 1.629796236454835e-01 
7603 1.892553432207418e-01 
7604 -5.116337733969486e-01 
7605 -1.591262660614220e-01 
7606 1.178987907332798e-02 
7607 1.725824795086122e-01 
7608 -1.193912710959381e-01 
7609 -7.017693984730547e-03 
7610 -2.558703489452480e-01 
7611 -7.129228923272971e-02 
7612 4.126088417344566e-01 
7613 1.359289206963082e-01 
7614 -1.078699763531804e-01 
7615 -2.434595166318471e-01 
7616 -2.346383790568490e-02 
7617 -4.302674328404691e-01 
7618 -3.338568302490320e-02 
7619 6.375817668742345e-02 
7620 9.861675113210439e-02 
7621 -1.538451759039938e-01 
7622 -2.725817579056394e-02 
7623 -2.639297662394492e-01 
7624 1.361270210947850e-02 
7625 8.665920772790657e-02 
7626 1.200920579545318e-02 
7627 2.557380464942774e-02 
7628 -8.918896683735221e-02 
7629 7.466910464256030e-02 
7630 -2.619278040128223e-01 
7631 -7.781920628833472e-01 
7632 -1.738937212177472e-01 
7633 8.643326630459598e-04 
7634 -1.197129595446744e-01 
7635 -1.951772855235933e-01 
7636 -1.018283654681899e-01 
7637 -5.976742427805783e-02 
7638 -1.054399039239495e-01 
7639 -9.618221441946257e-03 
7640 -4.917116001004842e-02 
7641 5.662856701513622e-02 
7642 -9.563016126442536e-02 
7643 -2.513559856741727e-01 
7644 -4.117146057993942e-02 
7645 -1.747824680312982e-01 
7646 6.154305928097167e-01 
7647 -2.590850177905018e-01 
7648 -3.443435693772099e-02 
7649 3.551892416946123e-01 
7650 3.388009109381827e-01 
7651 -7.944683858578054e-02 
7652 4.430577364768405e-01 
7653 -2.014506732821524e-02 
7654 -1.992687213539560e-02 
7655 5.674500196306107e-01 
7656 1.474792661140844e-01 
7657 1.092068945768166e-01 
7658 -8.692536069132166e-02 
7659 3.498959146515351e-01 
7660 -1.018689190363947e-02 
7661 -4.062664312003950e-01 
7662 -3.912509139586088e-02 
7663 8.691634504232074e-01 
7664 2.669175819333777e-01 
7665 -2.972029085615133e-02 
7666 4.063621708864378e-01 
7667 -1.517664716617935e-01 
7668 1.124454888166880e-01 
7669 -6.789590685241824e-02 
7670 9.633456441733522e-02 
7671 -1.428173063664809e-01 
7672 -6.916776590407150e-02 
7673 6.153477109095039e-02 
7674 -5.333418952586588e-02 
7675 -1.418126371487334e-02 
7676 -2.033209879573176e-02 
7677 -2.310935197944163e-02 
7678 3.268711795070548e-02 
7679 -3.199297033008388e-02 
7680 3.655945083203210e-02 
7681 -1.055629601356942e+00 
7682 -2.631354148073929e+00 
7683 -1.489573144967091e-01 
7684 -2.179697773849568e+00 
7685 -1.518682197156343e+00 
7686 6.007296126434588e-03 
7687 -6.190672683965736e-01 
7688 -4.939237349370890e-01 
7689 1.463557579809631e-01 
7690 -2.440850211740958e-01 
7691 1.029773069430670e-02 
7692 -9.403181967341310e-01 
7693 -6.154323962838665e-02 
7694 -5.796173051076580e-02 
7695 3.909642919962740e-02 
7696 -1.130646961560860e-01 
7697 -6.424189321524951e-04 
7698 -4.282971913346927e-02 
7699 -4.312706359507621e-01 
7700 -1.920314878837808e-01 
7701 6.659195832033336e-02 
7702 -5.700934976440176e-02 
7703 -2.748234290962753e-02 
7704 -1.748484973115454e-02 
7705 -1.149870862075017e-01 
7706 5.724591738953838e-02 
7707 -3.466697691958844e-01 
7708 -3.237516785514822e-02 
7709 -9.907136761938894e-02 
7710 -1.504482938921858e-01 
7711 -1.412388704468712e-01 
7712 9.319056678139410e-02 
7713 -1.949655182986092e-01 
7714 -1.215174638921546e-01 
7715 -9.865967227433252e-02 
7716 -5.205089711077617e-01 
7717 -2.144722388495995e-01 
7718 -4.983593639804490e-02 
7719 2.093566843139261e-02 
7720 -8.292056312881636e-02 
7721 -3.058791265047217e-01 
7722 1.532377643475516e-02 
7723 -5.638231133800011e-01 
7724 -1.808782930005205e-01 
7725 -4.769066812207119e-02 
7726 -1.365855903850092e-01 
7727 -2.482903614293168e-01 
7728 -8.320717563308662e-02 
7729 -3.029906365534044e-01 
7730 -2.252710959851907e-02 
7731 -1.518932824540438e-01 
7732 -7.949229100334953e-03 
7733 -5.721986960429400e-02 
7734 -6.890590345424334e-01 
7735 -1.357753662735562e-01 
7736 -3.701766679631506e-02 
7737 -1.853134855322514e-01 
7738 -3.854601381363429e-01 
7739 -4.330491980706778e-01 
7740 -7.958812651222339e-01 
7741 -2.205702253312645e-01 
7742 -1.216570024647521e-01 
7743 6.243830400025158e-02 
7744 -4.139068501770634e-01 
7745 -4.608803567000549e-02 
7746 5.878819832790652e-02 
7747 -3.148652582621310e-01 
7748 -1.208758306536802e-01 
7749 -2.896757121580710e-02 
7750 -9.631271967431101e-03 
7751 -5.513965999428455e-02 
7752 -1.961194781782269e-01 
7753 -5.176688080172806e-02 
7754 -7.130509876745744e-02 
7755 -8.043331088131933e-02 
7756 -1.907629063498978e-01 
7757 1.499495502553467e-01 
7758 -1.027227717405488e-01 
7759 -1.392024579006737e-01 
7760 -1.097246048904901e-01 
7761 5.827620323426346e-02 
7762 -5.712280017306489e-02 
7763 -4.250817073336433e-01 
7764 -9.321284937442723e-02 
7765 -1.144727109632125e-01 
7766 7.826795294001014e-02 
7767 -2.235098009398311e-01 
7768 1.126314798752566e-01 
7769 1.225379163252856e-01 
7770 -1.643239099903314e-01 
7771 6.708711253712311e-02 
7772 3.716077734708830e-02 
7773 1.569875580596415e-01 
7774 1.647237559101649e-01 
7775 -1.095155972636959e-01 
7776 1.606316058430969e-01 
7777 -5.477459893632377e-02 
7778 2.788657322711422e-02 
7779 -6.480305083267146e-02 
7780 -1.014962188217410e-01 
7781 -5.554729604480505e-02 
7782 -8.000124965394649e-02 
7783 -2.838985369639502e-01 
7784 1.973985281744635e-03 
7785 3.803610347893854e-02 
7786 -5.566039971779401e-02 
7787 9.069633601675881e-02 
7788 -1.704299210357680e-02 
7789 6.044503827517663e-02 
7790 -3.191147360016686e-01 
7791 2.628356939747468e-01 
7792 1.615635117881760e-01 
7793 -8.404148542876164e-02 
7794 2.229620152993752e-01 
7795 -2.909883694480823e-01 
7796 1.694887616657272e-01 
7797 4.528126614080016e-01 
7798 -1.177410795481652e-02 
7799 1.979428113571147e-01 
7800 -3.573811028520146e-02 
7801 -5.480213909781652e-02 
7802 8.665328299911677e-03 
7803 6.657740699240475e-02 
7804 -5.268925488055855e-02 
7805 -2.366306427852082e-01 
7806 1.136489068133716e+00 
7807 9.724506204326673e-02 
7808 3.708944800396393e-01 
7809 7.162453884740444e-03 
7810 6.586637519352753e-01 
7811 2.958248175337878e-01 
7812 1.307118896183413e-01 
7813 1.249765095454262e-01 
7814 7.942975976232321e-02 
7815 2.072799541536239e-01 
7816 -1.330099805386481e-01 
7817 -1.338700875784221e-01 
7818 2.344241558044627e-01 
7819 -6.305268163913971e-02 
7820 -4.213920322336327e-02 
7821 1.458078695909879e-01 
7822 -1.800180267306342e-01 
7823 2.818615686909386e-02 
7824 -5.096063755155733e-02 
7825 -3.548074394420351e-02 
7826 8.038017891758312e-02 
7827 1.130912077319874e-01 
7828 -2.713458008985228e-02 
7829 1.906918917077206e-01 
7830 -6.861931703827111e-02 
7831 -2.482647707031302e-01 
7832 -6.035914342695037e-02 
7833 7.388066245967542e-02 
7834 -1.301704581862642e-01 
7835 2.029224193404823e-01 
7836 4.259082558279467e-02 
7837 4.374001093573083e-02 
7838 -1.839293186068112e-01 
7839 -1.507989243765565e-01 
7840 3.953012084176524e-01 
7841 3.296510286429869e-01 
7842 9.254953648143570e-01 
7843 4.323578901877974e-01 
7844 -1.800275718878057e-01 
7845 -3.283643500973966e-02 
7846 2.976146534234160e-01 
7847 -1.023884753971981e-01 
7848 -2.655416239983527e-01 
7849 -1.089850515176334e-01 
7850 1.039034068403707e-01 
7851 4.483911757329464e-01 
7852 2.217300495191671e-01 
7853 -8.434341795054771e-02 
7854 -2.486985639557534e-01 
7855 -2.255492870205401e-01 
7856 -2.078343138168137e-01 
7857 1.639715307926784e-01 
7858 -2.554619854950918e-01 
7859 2.547824998880459e-01 
7860 -5.681346421318054e-02 
7861 -2.461510311126652e-01 
7862 1.323878141227411e-01 
7863 1.557068730689161e-01 
7864 -1.997629010981348e-02 
7865 6.418718892661275e-01 
7866 2.932733752038159e-01 
7867 -9.407075535025804e-02 
7868 -4.333047102569921e-01 
7869 6.753771060686216e-02 
7870 1.883220870016394e-02 
7871 -1.252472696887691e-01 
7872 -1.452935784269346e-02 
7873 -9.059328263334569e-02 
7874 -3.752622325251652e-01 
7875 -1.437970818041734e-01 
7876 -4.974325814542698e-01 
7877 -3.563376500198448e-01 
7878 -1.527678800969857e-01 
7879 9.490674918680488e-02 
7880 -1.029885995521835e-01 
7881 -5.130616962484619e-01 
7882 -4.832479784638678e-02 
7883 -1.715940663156810e-01 
7884 -2.516433175712128e-01 
7885 -5.199057090328670e-01 
7886 -9.304536169086779e-01 
7887 -1.807567088609541e-01 
7888 -1.042203536777290e-01 
7889 -2.193535168335786e+00 
7890 2.520627438614921e-02 
7891 1.243625572186654e-01 
7892 -2.430664091846237e-01 
7893 -3.297851712477862e-01 
7894 5.312746402298566e-01 
7895 5.925460841260128e-01 
7896 1.039943525730008e+00 
7897 3.644802808369774e-02 
7898 4.759482626674619e-01 
7899 6.798911498531390e-01 
7900 -5.614640936506676e-01 
7901 -2.033398082273305e-01 
7902 -5.615710549025991e-02 
7903 4.876383034370896e-02 
7904 1.680883928903344e-01 
7905 1.112023486299813e-01 
7906 -2.388486635289031e-01 
7907 -5.801251864720940e-01 
7908 4.167815438215584e-02 
7909 -5.082549230398463e-02 
7910 4.463595042666638e-01 
7911 -1.936463904146287e-01 
7912 -9.069912622153675e-02 
7913 1.485335573188358e-02 
7914 3.105500981330572e-01 
7915 -4.084969046793637e-03 
7916 4.025100334988842e-02 
7917 1.967804831830493e-01 
7918 -1.078397775345967e-01 
7919 -2.837153353213121e-01 
7920 -6.993604976273388e-02 
7921 -4.311509672852753e-02 
7922 2.236188043373043e-01 
7923 1.988342866578377e-02 
7924 -9.542279425575979e-02 
7925 3.406962994399779e-01 
7926 -8.239023733909834e-02 
7927 -6.668567807914623e-02 
7928 -4.738244109215242e-01 
7929 5.727751227217114e-02 
7930 1.967995533199501e-02 
7931 -2.693441940093482e-01 
7932 2.449375047429122e-03 
7933 1.731739078322562e-02 
7934 7.743123596954153e-02 
7935 1.067103907606502e-01 
7936 1.006076011543657e-01 
7937 3.712094744998482e-02 
7938 -7.044842521650967e-02 
7939 -4.470898186158508e-02 
7940 2.011627756863263e-04 
7941 2.347899544587081e-02 
7942 -1.857785959709675e-02 
7943 -2.787741367894015e-03 
7944 2.432942149124648e-02 
7945 2.869204507309769e-02 
7946 8.103494740272769e-03 
7947 -1.072382426754322e-01 
7948 1.289139797869231e-01 
7949 7.843002284935821e-02 
7950 -1.162433462799465e-01 
7951 5.373805132344370e-02 
7952 3.103949148001446e-02 
7953 -2.545540202837939e-02 
7954 -4.695148446307319e-02 
7955 5.866510496991539e-02 
7956 -1.411891023928847e-01 
7957 4.809958470954732e-02 
7958 -1.510408143745028e-01 
7959 -8.825790813204404e-02 
7960 1.146484407270451e-02 
7961 -4.975075792028087e-02 
7962 -9.272407374146923e-01 
7963 1.219624375001274e-01 
7964 -1.081431024952773e-01 
7965 -5.030276930123554e-01 
7966 -2.316120019856941e-01 
7967 -8.213404268803054e-02 
7968 8.652401797568401e-02 
7969 -3.696801834330715e-01 
7970 -4.815466491044225e-01 
7971 4.268620927733517e-01 
7972 -1.003256341749845e+00 
7973 -1.511052848744433e-01 
7974 -1.416078734702270e-01 
7975 4.658774208403483e-01 
7976 -3.133346270407762e-02 
7977 -1.882242240414647e-01 
7978 -1.465324634704318e-01 
7979 3.013044999200365e-01 
7980 1.603421451027041e-01 
7981 -2.334670269413043e-01 
7982 -4.201430597467767e-02 
7983 -2.520626756324314e-02 
7984 -1.105604194001816e-01 
7985 -6.670260599373153e-02 
7986 -2.321538921329251e-01 
7987 -2.591484446976598e-01 
7988 -2.254640446125460e-01 
7989 -1.107023684763830e-01 
7990 -1.830004177358451e-01 
7991 -1.815680238706730e-01 
7992 -1.891377951678546e-01 
7993 -1.105723482836664e-02 
7994 -7.932496421467533e-02 
7995 -3.135608118094498e-02 
7996 -1.205551601312690e-01 
7997 -4.802742263632414e-02 
7998 -1.841977603530418e-01 
7999 -1.062629474722441e+00 
8000 -2.571272973282314e-01 
8001 -4.128367553382241e-01 
8002 -2.199209672705718e-01 
8003 1.542968482947431e-01 
8004 -2.843372402158802e-01 
8005 -9.368671519174845e-02 
8006 1.662855359171972e-03 
8007 -3.746607375137736e-01 
8008 -1.174652081422493e+00 
8009 -7.354277404556464e-01 
8010 2.561908570778360e-01 
8011 4.625476776224333e-01 
8012 -3.500964658708327e-01 
8013 2.508617297147161e-01 
8014 -4.400635653431920e-01 
8015 3.262054583098859e-01 
8016 -2.275659020173894e-01 
8017 8.721817667808712e-02 
8018 5.308725227183679e-01 
8019 -8.551402718505408e-01 
8020 -2.137192414354888e-01 
8021 1.594575908039474e-01 
8022 4.072970387990434e-03 
8023 1.320970832228248e-01 
8024 2.410445228335512e-02 
8025 -8.481546124583360e-02 
8026 -4.186472719236124e-02 
8027 -8.272762690279446e-03 
8028 1.154809581547970e-01 
8029 5.035774459857904e-02 
8030 1.602803407002212e-01 
8031 1.012694171693872e-01 
8032 8.037016277006072e-02 
8033 1.457299939828312e-01 
8034 2.841724671134783e-01 
8035 -1.559875046763500e-01 
8036 7.864539810880573e-03 
8037 2.449392066066456e-01 
8038 3.245304487075505e-01 
8039 7.736533417479513e-02 
8040 2.887268128108562e-01 
8041 3.185777150779715e-01 
8042 4.020254334770545e-01 
8043 -3.788622333791590e-02 
8044 3.191238211946194e-01 
8045 1.955847673144445e-01 
8046 -9.763184681458824e-02 
8047 3.642312326617266e-02 
8048 1.113807366330259e+00 
8049 1.216347964470769e-01 
8050 2.514479332887414e-01 
8051 -1.178940005689477e-01 
8052 -3.589638944041906e-02 
8053 2.813016199876983e-01 
8054 2.620363261628240e-01 
8055 1.039476139501452e-01 
8056 6.497574525011550e-02 
8057 3.636304948870652e-02 
8058 1.903808645403243e-01 
8059 -1.240672817568058e-03 
8060 -2.265522695220787e-03 
8061 -2.578212926995383e-01 
8062 8.017389312720108e-04 
8063 -5.724782199810819e-04 
8064 7.033430360266855e-02 
8065 6.676655140850873e-02 
8066 -2.244763406669767e-01 
8067 -1.042362727138397e-01 
8068 2.546766220247467e-02 
8069 -7.840563786894819e-02 
8070 6.989359580514526e-02 
8071 1.437187542259852e-01 
8072 1.893234325390888e-01 
8073 1.995874421520532e-01 
8074 5.271319091822999e-02 
8075 -9.369278957555355e-02 
8076 1.784507934291698e-01 
8077 3.370082840585771e-01 
8078 5.149927528194959e-02 
8079 -1.245706752593948e-01 
8080 3.694282379691767e-01 
8081 8.720436125973234e-02 
8082 2.624353953554419e-01 
8083 -1.324857154725261e-01 
8084 8.884955016265816e-02 
8085 7.895306726755295e-02 
8086 -5.776586966719621e-02 
8087 -1.075498524129617e-01 
8088 -1.132088108643979e-01 
8089 -1.337035984494934e-01 
8090 8.760106778162070e-02 
8091 -1.330564407642105e-01 
8092 5.700950178152844e-02 
8093 1.012249751302813e-01 
8094 2.832257955905538e-02 
8095 4.331744490535473e-03 
8096 -2.666214752959125e-01 
8097 6.105140498656279e-03 
8098 7.415109074708663e-02 
8099 -3.914238746421125e-02 
8100 -3.854119887417469e-02 
8101 5.022261161693473e-02 
8102 1.750836842111089e-02 
8103 9.454498919414284e-02 
8104 -2.031789417012014e-02 
8105 1.773292102955587e-01 
8106 6.169051994339178e-02 
8107 -9.897653215065365e-02 
8108 4.675784885676776e-01 
8109 1.694197459754725e-01 
8110 1.719276545735137e-01 
8111 -3.764532937570345e-03 
8112 1.453173703208600e-01 
8113 1.288679938211909e-01 
8114 -2.492483424904008e-02 
8115 8.495641440014794e-03 
8116 3.151915378680075e-02 
8117 1.385267090796248e-01 
8118 1.514313003225727e-01 
8119 8.094116810000422e-02 
8120 1.408150270613348e-01 
8121 -1.022467134159081e-01 
8122 -3.794631265097453e-02 
8123 2.274670645667938e-01 
8124 1.307456045102260e-01 
8125 -4.029006975264734e-02 
8126 -4.867940426958794e-01 
8127 3.301818300593410e-02 
8128 1.293498269385104e+00 
8129 -1.643945094318246e-01 
8130 -6.086471918285826e-01 
8131 -2.260349541151660e-01 
8132 1.721628295094646e-02 
8133 2.680481139148454e-02 
8134 9.171324376178995e-02 
8135 7.159612624860123e-02 
8136 2.457437253141092e-02 
8137 5.439114030391591e-01 
8138 1.361256226997154e-01 
8139 -5.941499134240996e-01 
8140 2.419234561397826e-01 
8141 5.394129999017907e-01 
8142 -2.046882728126324e-02 
8143 4.575867581562394e-01 
8144 1.701799638697635e-01 
8145 1.312381002612917e+00 
8146 5.488333192625759e-01 
8147 -3.809551549491967e-01 
8148 1.612481428633381e-02 
8149 2.184732106153051e+00 
8150 3.016564242991517e-01 
8151 -2.373686877826099e-01 
8152 3.518501108698650e-02 
8153 1.992890272516167e-02 
8154 4.730715612841146e-01 
8155 1.256550960301870e-01 
8156 1.597642645331082e-02 
8157 1.275973784972622e-02 
8158 -5.331015205605340e-02 
8159 1.147804136382396e-01 
8160 4.467780307840766e-02 
8161 -3.069633426455793e-01 
8162 -7.879253997455424e-02 
8163 -3.280312745635401e-01 
8164 -1.448225375758424e-01 
8165 -3.153332233816606e-01 
8166 -9.847715543930903e-01 
8167 2.503349027186116e-02 
8168 6.778667577642222e-03 
8169 6.312457230376489e-03 
8170 -4.081970859863145e-02 
8171 6.345815722285877e-02 
8172 -8.492131894908114e-02 
8173 1.768109510612952e-01 
8174 2.643995950191295e-01 
8175 -1.810466753395608e-01 
8176 4.606734924002578e-01 
8177 3.934083922937352e-02 
8178 2.363655583923835e-01 
8179 3.949978283555123e-03 
8180 -5.866850726699698e-02 
8181 4.528944379538574e-02 
8182 1.092061707059703e-01 
8183 -4.517226329324871e-02 
8184 3.586037065151119e-02 
8185 -2.365213035808245e-01 
8186 3.449314046222458e-01 
8187 -2.590672756980149e-01 
8188 1.651083264411033e-02 
8189 -9.311897301499218e-02 
8190 -1.245122765393470e-01 
8191 -1.032174686174556e-01 
8192 5.644069396399311e-03 
8193 2.787123261377438e-02 
8194 5.548977089593313e-03 
8195 -1.658942922944522e-01 
8196 4.686872033926339e-02 
8197 -6.739164143447397e-02 
8198 -1.226471091052117e-01 
8199 4.425620262080724e-01 
8200 -3.282970271607687e-02 
8201 7.142358635140124e-02 
8202 -7.974936129306513e-02 
8203 -1.050323217541055e-01 
8204 -5.056942836690956e-02 
8205 1.189305960058795e-02 
8206 3.273735638118480e-01 
8207 1.385652765342172e-01 
8208 -1.544023026880945e-01 
8209 5.118181112140862e-01 
8210 1.465874055199731e-01 
8211 -2.466219426456989e-02 
8212 -6.877658443708429e-02 
8213 5.178872095219612e-02 
8214 3.366415182545314e-01 
8215 -3.023235142590310e-01 
8216 -2.661885589415929e-01 
8217 6.664700977504487e-02 
8218 3.527096897613353e-01 
8219 6.695711513225913e-03 
8220 1.048586697464082e-01 
8221 1.979239824400452e-01 
8222 3.641484356750703e-02 
8223 -3.627211408000922e-02 
8224 9.025153137709800e-02 
8225 5.322968411836517e-01 
8226 -8.626494337072407e-03 
8227 -3.558860121097745e-03 
8228 1.999697442634609e-01 
8229 5.051774101582360e-03 
8230 8.053680577971122e-02 
8231 -2.163007452807010e-01 
8232 -2.294589827785552e-02 
8233 2.212606297005254e-01 
8234 6.261984738246785e-03 
8235 6.099641192719645e-02 
8236 -1.565399527801458e-01 
8237 1.611742969898966e-02 
8238 6.303695220527251e-02 
8239 -1.432246962076916e-01 
8240 8.693913090937266e-02 
8241 -8.583162312939370e-02 
8242 -2.117668162114858e-01 
8243 -3.673022823778386e-01 
8244 -1.443516919097848e-01 
8245 -2.360595295901453e-01 
8246 -1.322088406579668e-01 
8247 -3.602626077245767e-01 
8248 -1.284972032780408e+00 
8249 -1.436280925767455e-01 
8250 2.324528771110910e-02 
8251 -1.662659649695817e-01 
8252 -2.024906758180274e-01 
8253 9.346740906157098e-03 
8254 -5.575464259924527e-02 
8255 1.465519444685229e-01 
8256 5.958600817415526e-02 
8257 -3.874396166864462e-01 
8258 -1.363470253919900e-01 
8259 -2.149904767671668e-01 
8260 -3.806887312705420e-01 
8261 2.413298650139851e-02 
8262 -1.138737988483752e-01 
8263 7.730526615089796e-02 
8264 -3.076853347703765e-01 
8265 2.707615134650963e-02 
8266 7.256090373335314e-02 
8267 -1.296118061381898e-01 
8268 -1.331683068250320e-01 
8269 -3.826127518611577e-02 
8270 -1.507100238344887e-01 
8271 -8.086609133368250e-02 
8272 4.973184696334834e-02 
8273 -6.200315277278009e-03 
8274 -9.111995522407270e-03 
8275 -1.598186780605576e-01 
8276 -4.496442571168619e-02 
8277 -1.749814300636738e-02 
8278 2.452415012581548e-02 
8279 -3.567595593053666e-01 
8280 -7.969048093974371e-03 
8281 -1.995388669259461e-01 
8282 -1.123726661221145e-01 
8283 2.698919363850740e-02 
8284 -2.049077594750263e-01 
8285 -1.622575707806827e-01 
8286 -6.454095986883374e-02 
8287 -3.448022202779847e-02 
8288 -1.365422649369043e-01 
8289 5.763605052676722e-03 
8290 -1.713913129054458e-01 
8291 -1.918083317293017e-01 
8292 -4.237967305131661e-02 
8293 -2.444330299344133e-01 
8294 -1.207152245481064e-01 
8295 4.165553038654106e-01 
8296 4.018846436116771e-01 
8297 6.114987895101324e-02 
8298 -4.242577144519475e-01 
8299 -2.986180731422476e-01 
8300 -3.615799861316489e-01 
8301 -1.773441605386651e-01 
8302 1.182395304480500e-02 
8303 7.537842256945361e-02 
8304 1.050058754998142e-01 
8305 1.123889684368066e-01 
8306 2.223460577041550e-01 
8307 -1.633374970173102e-01 
8308 1.526479119951645e-01 
8309 1.813486160093216e-01 
8310 -2.988433734399487e-01 
8311 -1.398919398831201e-01 
8312 -2.691449020446190e-01 
8313 7.617345414935954e-02 
8314 6.713911851717429e-02 
8315 -9.957459299146371e-03 
8316 -3.062523661206645e-02 
8317 2.477986010798892e-02 
8318 7.479499445701326e-03 
8319 -1.377350753633677e-02 
8320 -3.162614707397293e-02 
8321 -3.260527239416746e-01 
8322 -2.329034219900912e-01 
8323 -1.402745403236801e+00 
8324 -6.189126002001482e-01 
8325 -7.830615507321474e-01 
8326 -1.184972482430067e-01 
8327 -8.923032664543571e-01 
8328 -1.768601590190175e-01 
8329 1.458915071864953e+00 
8330 9.157597857715596e-01 
8331 -2.369861731432644e-01 
8332 -4.736780267162848e-01 
8333 3.808497649612299e-01 
8334 -3.342907807389211e-01 
8335 -4.077740379968779e-01 
8336 1.027498768785830e-01 
8337 -1.651738300820034e-02 
8338 3.438437968183171e-01 
8339 -1.498175595132937e+00 
8340 -3.277612706647554e-01 
8341 -4.251641725191720e-03 
8342 -6.667219129653884e-02 
8343 -1.377201251538108e-01 
8344 -1.451578294091965e-01 
8345 -3.135333218629892e-01 
8346 8.625254989795035e-02 
8347 -6.739793738216468e-02 
8348 1.433996694760999e-01 
8349 5.277418208993295e-02 
8350 2.015173726179203e-01 
8351 -3.377413892165812e-01 
8352 -2.088057009686603e-01 
8353 -1.398933560048261e-01 
8354 4.246193436790873e-01 
8355 1.005686993426306e-01 
8356 8.467775474959346e-02 
8357 -6.794332092929420e-01 
8358 -2.931086841923204e-01 
8359 4.473053549164384e-02 
8360 -1.016714357860804e-01 
8361 -6.839177580756997e-01 
8362 -6.757706661725913e-01 
8363 -2.172394432210938e-01 
8364 -1.204722345940778e-01 
8365 -5.890239743060879e-02 
8366 -2.641970385489210e-01 
8367 7.959468431131722e-02 
8368 -6.494879149492595e-02 
8369 -2.518176987296425e-01 
8370 1.093217346569213e-01 
8371 -7.021911906393009e-01 
8372 -3.264803703322963e+00 
8373 -7.540461727817651e-01 
8374 -1.023008830166457e-01 
8375 -5.970470692433120e-01 
8376 -2.177524212585104e-01 
8377 -2.265673787017656e-01 
8378 -1.630162582768658e+00 
8379 -4.538883382975101e-01 
8380 1.677847080783412e-01 
8381 -1.114468035496782e+00 
8382 -1.967799012265198e-01 
8383 -4.098763197998405e-02 
8384 -1.394419815995985e-01 
8385 -3.254666690124903e-01 
8386 -6.355960842421818e-01 
8387 -3.139669358256995e-01 
8388 -8.372795281589367e-01 
8389 -2.999120120258771e-02 
8390 -6.783921232157594e-01 
8391 -3.081380625640490e-01 
8392 -2.748089821767480e-01 
8393 -8.447240343856745e-02 
8394 -1.109573865999946e+00 
8395 -1.121404618984222e-03 
8396 -3.040844364632540e-02 
8397 -3.627950337966443e-01 
8398 -1.599393084908758e-02 
8399 -8.629338837474982e-01 
8400 -3.718179768511404e-01 
8401 -2.665581538550449e-02 
8402 -3.306669589070022e-02 
8403 -9.807308948287463e-03 
8404 -3.610412858597578e-02 
8405 -1.160632487314306e-01 
8406 -2.129283120169895e-01 
8407 -9.263894950944276e-02 
8408 -7.532975253629307e-02 
8409 -1.569746635280434e-01 
8410 -6.295219254281126e-02 
8411 3.078192730002497e-02 
8412 -1.667419931951543e-01 
8413 -4.966237365275659e-02 
8414 -2.972887757236792e-02 
8415 -1.095887514186408e-01 
8416 7.789928393176131e-02 
8417 -5.271392475234291e-02 
8418 4.069968489557709e-02 
8419 -1.176688601615980e-01 
8420 -8.043537968761455e-02 
8421 -7.418089615414399e-02 
8422 3.749120498815785e-02 
8423 -7.126224070907968e-03 
8424 -9.526937432275980e-03 
8425 -5.959149404673764e-02 
8426 -1.913644386637520e-01 
8427 -2.060265220625764e-01 
8428 6.659468128539475e-02 
8429 -1.958133221061701e-02 
8430 -2.078544218721116e-01 
8431 -1.480312574934410e-01 
8432 4.047297950992258e-02 
8433 -3.210880213759502e-02 
8434 3.558058359089885e-02 
8435 -4.655827791215051e-01 
8436 -2.939607734467791e-01 
8437 -9.725660820271009e-02 
8438 3.435133705002208e-02 
8439 6.341832942562918e-02 
8440 -9.527626212267855e-02 
8441 5.923358690334214e-02 
8442 -1.040303283498788e-01 
8443 -4.290443611859152e-01 
8444 -1.782566158149382e-01 
8445 2.716389759832272e-01 
8446 6.386130438811587e-01 
8447 3.658394421672604e-01 
8448 2.764732299441530e-01 
8449 1.976557993361320e-01 
8450 1.938936774093786e-01 
8451 5.964866213183566e-01 
8452 3.358675667135407e-02 
8453 7.749645186208366e-02 
8454 -1.952692876498882e-01 
8455 1.289426034552986e-01 
8456 1.199504600840606e-01 
8457 3.446029430317647e-02 
8458 1.875548839450748e-01 
8459 1.227241916564454e-01 
8460 3.104496136316816e-02 
8461 -1.152253805729300e-02 
8462 -1.768442099883281e-02 
8463 2.001386518435591e-01 
8464 -8.239063138913398e-02 
8465 -4.328932697561125e-03 
8466 2.343535793070382e-02 
8467 -1.936151945965661e-01 
8468 6.188121086052963e-02 
8469 4.878480981377427e-02 
8470 9.584690252388006e-03 
8471 1.125630546945541e-02 
8472 -6.599204305722481e-02 
8473 2.676042780504249e-01 
8474 -6.686901798587618e-02 
8475 -2.287690764971291e-01 
8476 -8.639185207027086e-02 
8477 -4.133354155473959e-02 
8478 -7.673067596787798e-02 
8479 2.226198149167818e-01 
8480 3.377081962626560e-01 
8481 3.858903311019025e-02 
8482 3.436130455297158e-02 
8483 -6.307640503387760e-02 
8484 -3.348046769556460e-01 
8485 -7.067152238186655e-02 
8486 1.001411128024025e-01 
8487 1.063938765989082e-01 
8488 6.701488672983286e-02 
8489 1.004090135182634e-01 
8490 2.561076875279802e-01 
8491 1.457698418255066e-01 
8492 9.163344259611500e-02 
8493 1.623358618008240e-01 
8494 4.566882780627111e-02 
8495 1.645909477932982e-03 
8496 -8.962685837066164e-02 
8497 1.690459071047997e-01 
8498 -1.658135392933599e-02 
8499 2.043561393632732e-01 
8500 -3.116147811097157e-01 
8501 1.157212883602627e-01 
8502 1.274434184443159e-01 
8503 1.645528776605145e-01 
8504 9.682039016170081e-01 
8505 -4.853334793597773e-01 
8506 2.773467219593915e-01 
8507 1.056558320227562e-01 
8508 -5.994166952719836e-02 
8509 5.948712898521036e-02 
8510 3.750206397160451e-02 
8511 -4.888905359778061e-01 
8512 -7.409199432765998e-02 
8513 9.042469013647667e-02 
8514 -2.333193806173204e-02 
8515 -8.850072718087250e-03 
8516 1.534526054941096e-01 
8517 -3.613289095880393e-01 
8518 9.310547423352238e-02 
8519 -1.560007260507117e-01 
8520 -1.523138487352059e-01 
8521 -2.068551643285373e-02 
8522 -4.511725856570327e-02 
8523 -3.521164836026115e-03 
8524 1.768673071644746e-01 
8525 4.997979764308538e-02 
8526 -1.093646529162615e-01 
8527 -4.390634669590258e-02 
8528 8.468652046868018e-02 
8529 -7.193335952013954e-02 
8530 -5.064848803865708e-02 
8531 4.549687866056981e-02 
8532 -1.206461405130180e-01 
8533 -1.989129729519012e-01 
8534 -4.466691313063506e-01 
8535 4.836597030220970e-01 
8536 -3.931048026651930e-01 
8537 -1.561736437382541e-01 
8538 1.254621893374788e-01 
8539 -1.171448158845890e-02 
8540 -6.698000439404266e-01 
8541 8.208676473007446e-01 
8542 -1.416155594479089e-01 
8543 -1.568593395566820e-01 
8544 -1.072985694232159e-01 
8545 -1.950123669038411e-01 
8546 -2.810084837165212e-02 
8547 -6.843972637067554e-01 
8548 -3.404161627506110e-01 
8549 -3.664071261837458e-01 
8550 2.378134784225306e-01 
8551 -1.139216861803924e-01 
8552 -2.930712653655801e-01 
8553 -4.918812050426379e-03 
8554 -1.454277165284085e-01 
8555 3.079711839102754e-01 
8556 -3.413200052064240e-01 
8557 1.913025938963960e-01 
8558 1.493519060721745e+00 
8559 -2.013394773270881e-02 
8560 -9.136675834864887e-02 
8561 2.901769266774241e-01 
8562 9.293957758698081e-01 
8563 -1.815888561092919e-01 
8564 -1.993885409080381e-01 
8565 1.221534475293007e-01 
8566 -1.637634244399611e-01 
8567 -3.479268628341999e-01 
8568 -1.828377459916015e-02 
8569 -7.391453154574839e-03 
8570 -9.517213933007376e-02 
8571 -2.791472752231220e-02 
8572 -1.736089952422669e-02 
8573 -6.461605822924728e-02 
8574 -3.851779902184954e-01 
8575 -5.414394240244403e-02 
8576 1.245736870069798e-01 
8577 -1.829285724198937e-01 
8578 -4.542199329547590e-01 
8579 -6.220512749948700e-01 
8580 2.246498579422465e-03 
8581 -3.069507715531740e-02 
8582 9.215521730377205e-02 
8583 -2.272468166630345e-01 
8584 -8.438025352971439e-02 
8585 2.915092726506783e-02 
8586 1.125791070246324e-01 
8587 2.894520502152057e-01 
8588 7.036954101898893e-03 
8589 3.541306931224520e-01 
8590 2.461991267176331e-01 
8591 3.850726645220291e-01 
8592 1.256027867358275e-01 
8593 1.243031508979131e-01 
8594 3.621730424482220e-01 
8595 1.018928280843132e-01 
8596 -3.060030311486459e-03 
8597 8.389478810802470e-02 
8598 4.267146555295097e-01 
8599 -2.600440937875000e-01 
8600 7.521388298648528e-02 
8601 2.645990935472149e-01 
8602 2.990955115137593e-01 
8603 7.907342680177229e-02 
8604 1.210942650444154e-02 
8605 2.525046232932877e-01 
8606 4.596689336398311e-01 
8607 1.188916499578832e-01 
8608 9.683823125315051e-02 
8609 5.197403611660686e-01 
8610 7.794512543357111e-01 
8611 5.641406069847735e-01 
8612 -4.140005156478712e-01 
8613 -3.883210926640398e-01 
8614 -3.782670288812046e-01 
8615 7.469752466162630e-02 
8616 -6.217837542658475e-02 
8617 -2.397839801155768e-01 
8618 -3.021238450652798e-01 
8619 1.440201284269096e-01 
8620 -7.055545361497909e-01 
8621 -1.245814071546243e-01 
8622 4.302361682163956e-02 
8623 -1.492566370403843e-01 
8624 -2.340086868978889e-01 
8625 -9.717228891466476e-02 
8626 -2.625271625911547e-01 
8627 -3.129609510209237e-01 
8628 -5.929644028354681e-02 
8629 -3.008367795551546e-01 
8630 -5.987297539412637e-02 
8631 -1.893232983020851e-01 
8632 -2.094426018214537e-01 
8633 2.241807981829012e-01 
8634 -9.614155544008302e-02 
8635 -7.006989589876947e-01 
8636 4.395803090032198e-02 
8637 4.060566160703043e-02 
8638 8.296562243973072e-01 
8639 -3.325734174635472e-03 
8640 1.506116514545574e-01 
8641 1.181176163896623e-01 
8642 2.460970680824931e-01 
8643 -3.070225671833567e-01 
8644 -5.845976776374236e-02 
8645 2.497482093529538e-01 
8646 2.065627395457973e-01 
8647 3.140771135092468e-02 
8648 -9.649570104775529e-02 
8649 -2.328409729627261e-02 
8650 2.282256168945891e-01 
8651 -1.566587600429836e-01 
8652 4.217607383276512e-02 
8653 1.454130582191490e-01 
8654 -3.218005397067963e-02 
8655 -1.085784444950126e-02 
8656 8.138438961964949e-02 
8657 1.386950990092550e-01 
8658 3.188984742764648e-01 
8659 -4.476539387351655e-01 
8660 -2.325319042587359e-01 
8661 5.943009299272618e-02 
8662 -2.302258631293833e-02 
8663 -9.964489414786294e-02 
8664 7.575718040376037e-03 
8665 -9.638735681433903e-02 
8666 3.388893891689816e-02 
8667 -8.889280493093468e-02 
8668 -2.608812552311039e-02 
8669 2.991759524312318e-02 
8670 -1.615457485573292e-02 
8671 -7.660114292161069e-02 
8672 -1.243081850021129e-01 
8673 1.482693943164978e-01 
8674 -1.736992156950492e-02 
8675 -3.841842270700116e-01 
8676 3.174801153852915e-01 
8677 2.718328472618069e-01 
8678 -1.087764554203274e-02 
8679 2.010386515116741e-01 
8680 1.366109885022914e-01 
8681 -7.986708795919529e-03 
8682 1.490308641379125e-01 
8683 3.500705471850613e-02 
8684 -9.018412096073946e-03 
8685 8.917001477342086e-02 
8686 3.933610870045891e-02 
8687 3.802674519878400e-02 
8688 2.645694416979944e-01 
8689 3.481620251143629e-02 
8690 2.370756681459940e-03 
8691 -6.700084170926535e-03 
8692 1.046844296580841e-01 
8693 6.015932096751167e-02 
8694 -4.682170261073530e-02 
8695 2.864991563524992e-03 
8696 2.403271826998429e-01 
8697 1.227085520740140e-02 
8698 -1.514792577457651e-02 
8699 -5.504672380637388e-02 
8700 -3.998402060154456e-02 
8701 -2.082639994889793e-01 
8702 -3.804973408155038e-01 
8703 -1.085501906804698e-01 
8704 -9.467178974810866e-02 
8705 7.257735804120530e-02 
8706 -5.980539378446555e-02 
8707 3.764778262607840e-01 
8708 1.144696576587194e-01 
8709 -4.337618788599684e-02 
8710 1.617211362660033e-02 
8711 8.915633091332216e-02 
8712 3.532022896917475e-02 
8713 -1.648021094552314e-01 
8714 6.764185367972228e-02 
8715 6.173312338775774e-02 
8716 1.071113660382182e-04 
8717 -1.177395055565744e-01 
8718 -6.610216944104486e-03 
8719 -4.498002957100250e-02 
8720 -5.305598299294602e-02 
8721 -5.743441239958760e-02 
8722 -9.338078922576856e-02 
8723 6.737872995483961e-03 
8724 1.928607885930204e-03 
8725 -3.740467581218433e-02 
8726 1.359286001445946e-02 
8727 -1.087528243803055e-01 
8728 -1.328035463024739e-01 
8729 -4.038572670159059e-02 
8730 -4.034347278146492e-02 
8731 -5.945723410460952e-02 
8732 1.264569825319766e-01 
8733 -1.342173000825866e-02 
8734 -7.006338484295874e-02 
8735 -8.280419615146160e-02 
8736 1.489592534960278e-01 
8737 2.818699152203734e-02 
8738 5.818750763379676e-03 
8739 2.182009039923070e-03 
8740 -2.150690873960661e-02 
8741 -1.260441632470882e-02 
8742 -9.379915198047703e-02 
8743 -1.867203973377312e-03 
8744 9.744310376133877e-02 
8745 1.611201487661434e-02 
8746 -4.143444107329320e-03 
8747 -2.618606590826048e-02 
8748 7.450558421386472e-02 
8749 1.160585370815678e-01 
8750 1.681272711732455e-01 
8751 6.106758984983451e-02 
8752 3.864497866333790e-01 
8753 -7.100589071447871e-02 
8754 2.979514727692568e-01 
8755 -5.125666567527779e-02 
8756 5.064620983656420e-03 
8757 1.274120627586520e-01 
8758 4.603468554430722e-02 
8759 2.643484734846151e-01 
8760 -8.778554725674891e-02 
8761 -1.550544070926104e-02 
8762 4.836852644068390e-01 
8763 -9.367705289520956e-02 
8764 -4.143474817277129e-01 
8765 -4.592175527110607e-01 
8766 -3.330931094684560e-01 
8767 -5.448262546535668e-01 
8768 -2.522135478238662e-01 
8769 -1.091468271084278e-01 
8770 -1.100309074139005e+00 
8771 -3.532128694798348e-01 
8772 -1.578058234617744e-01 
8773 -2.081110897949949e-01 
8774 -4.872151396545664e-01 
8775 -7.254657714872205e-02 
8776 -4.380498474479280e-02 
8777 -1.191546620532346e-01 
8778 -1.291988466627222e-01 
8779 3.338344542739839e-02 
8780 2.565285816663635e-01 
8781 1.111276599199251e-01 
8782 6.079391840275829e-02 
8783 1.028140009116933e-01 
8784 1.199834004226257e-01 
8785 1.800160031139913e+00 
8786 8.069011333973776e-01 
8787 4.531251494642692e-01 
8788 2.738093645085391e-01 
8789 2.877433417798157e-01 
8790 -4.757611103744046e-02 
8791 6.891175558197064e-01 
8792 1.173311286104691e+00 
8793 -3.597911589781082e-02 
8794 4.633574263296977e-02 
8795 6.839188969066912e-02 
8796 -2.826006726961551e-02 
8797 -1.477221592222316e-02 
8798 -3.106660827018378e-01 
8799 -2.822307551212509e-01 
8800 -1.113730872173062e-02 
8801 -2.110822025187334e-01 
8802 -1.935926279843448e-01 
8803 -8.929872846447050e-02 
8804 -1.738333489042419e-01 
8805 -9.187326227718635e-02 
8806 4.880465910800999e-02 
8807 1.184639371662790e-01 
8808 -3.778878894316685e-01 
8809 -1.626787107084433e-01 
8810 5.681920698793323e-02 
8811 2.518056549106762e-01 
8812 -2.936707468258211e-01 
8813 -1.052996338470662e-01 
8814 3.557022211150622e-02 
8815 -1.835587695223399e-01 
8816 -2.099027750265232e-01 
8817 4.883837706822940e-02 
8818 4.480221364540764e-02 
8819 -2.961869682417786e-01 
8820 -1.361154289607620e-01 
8821 2.461464266019056e-01 
8822 -1.370964665524578e-01 
8823 8.919261160071984e-02 
8824 1.548468891946269e-01 
8825 -7.514437394336103e-02 
8826 4.216562543194698e-01 
8827 -1.455925422826019e-01 
8828 -1.881139297003498e-01 
8829 4.717706115618133e-02 
8830 5.169474017338778e-01 
8831 -4.733041986347639e-02 
8832 -2.122805413055205e-01 
8833 -5.098326873479817e-02 
8834 2.076872048090559e-01 
8835 -1.707171872311082e-01 
8836 3.541345757891074e-02 
8837 -1.035543244994691e-02 
8838 1.227251742087296e-02 
8839 -1.670664349502058e-01 
8840 -5.079159083586339e-02 
8841 -1.806233887984353e-02 
8842 -4.701840558352984e-02 
8843 -6.340819694002009e-02 
8844 -8.898352057037359e-02 
8845 -5.557132324005734e-02 
8846 2.328346215970007e-01 
8847 -3.395152253116077e-03 
8848 -5.244274461569761e-02 
8849 1.753432069041722e-01 
8850 1.381101193136225e-02 
8851 1.626594321585729e-02 
8852 2.824908165221220e-01 
8853 -7.390177458761120e-02 
8854 3.378078905825069e-02 
8855 -2.834544937679914e-02 
8856 1.729007688193427e-01 
8857 -8.150978444010858e-02 
8858 2.756390927327507e-01 
8859 3.075157802918595e-02 
8860 4.860622007837082e-01 
8861 -1.187720319572524e-01 
8862 8.901095320063897e-02 
8863 -5.036827451704263e-03 
8864 -1.846741187604527e-01 
8865 -4.651829790886656e-02 
8866 8.599042825651990e-02 
8867 -5.093992706854047e-02 
8868 -1.305158136543604e-02 
8869 -9.614044302655850e-03 
8870 -9.553902600468078e-02 
8871 1.004059513459328e-02 
8872 3.211060393852340e-03 
8873 -1.334061430743644e-01 
8874 -1.477183373028777e-01 
8875 -3.353007648886322e-02 
8876 1.460185005912044e-01 
8877 -1.220746074056653e-01 
8878 5.493792314051969e-02 
8879 -5.637047508510404e-01 
8880 -1.540814691314337e-03 
8881 6.359136044077937e-02 
8882 1.060768953130192e-01 
8883 2.082627524259884e-02 
8884 -1.474593851412744e-01 
8885 9.507118817122417e-03 
8886 7.653252282371510e-02 
8887 -2.156524905494037e-01 
8888 -2.675056802161274e-01 
8889 -4.590237539192810e-02 
8890 -3.298123935707692e-02 
8891 1.886741891103882e-02 
8892 -5.939494131701903e-02 
8893 6.284282481785781e-02 
8894 1.336805476597325e-02 
8895 -3.622320758103708e-01 
8896 -2.670234947151722e-01 
8897 1.368376880405327e-01 
8898 -1.017317117375775e-01 
8899 -5.357299699638782e-02 
8900 -2.797642464294839e-01 
8901 -3.739908326187913e-01 
8902 -1.386926118580093e-02 
8903 -2.973281250494707e-02 
8904 -1.819220360593059e-01 
8905 -1.504444821824185e-02 
8906 1.867044851770308e-02 
8907 2.011022971992598e-01 
8908 -7.418430526324968e-02 
8909 -1.187869677561643e-01 
8910 -1.231454213701016e-01 
8911 -3.314362832395037e-01 
8912 -2.452321171985955e-02 
8913 -1.811590920435260e-01 
8914 2.984646467030424e-03 
8915 2.689573457960066e-01 
8916 -1.164497676549673e-01 
8917 -1.482700681973738e-01 
8918 -7.088942175225652e-02 
8919 -1.554578703278256e-01 
8920 9.230225856926591e-02 
8921 -9.342141945025431e-02 
8922 -3.659034999095599e-01 
8923 -4.962781411766907e-02 
8924 -8.386786585403747e-02 
8925 -5.103953159832737e-03 
8926 7.196823595271469e-03 
8927 -2.489499602118065e-01 
8928 -2.423035311193479e-01 
8929 -2.578303958812212e-02 
8930 1.052070101103022e-01 
8931 2.334094143670486e-01 
8932 1.694803103879756e-02 
8933 -1.154165758356623e-02 
8934 -5.991662865370954e-01 
8935 -6.844985736762749e-01 
8936 -1.879323274756632e-01 
8937 2.228894051807241e-01 
8938 -1.170888498598220e-01 
8939 -9.825373765675042e-01 
8940 -4.398557056693893e-02 
8941 7.407007488944105e-02 
8942 -4.471428102290044e-02 
8943 1.919225751593449e-01 
8944 -3.211467475114313e-02 
8945 1.067607860326442e-01 
8946 -3.652463796036059e-03 
8947 1.213974282164968e-01 
8948 9.812885985490016e-02 
8949 1.234684914497155e-01 
8950 4.096812900598505e-01 
8951 1.649988216991512e-01 
8952 -2.124181265029173e-02 
8953 1.119697549135253e-01 
8954 -3.961703015558313e-02 
8955 -2.382906993631025e-01 
8956 1.210583815212284e-01 
8957 6.350603613797602e-02 
8958 1.561793035733254e-01 
8959 1.310717832042887e-01 
8960 -2.642475820524198e-02 
8961 -2.716368148344853e-01 
8962 -9.282041468384380e-02 
8963 -5.805500924078441e-01 
8964 -9.932518250990563e-02 
8965 -4.382771117040720e-02 
8966 -3.714769838749415e-01 
8967 -2.558063198439688e-02 
8968 -7.769672592512151e-01 
8969 -8.393311143268956e-02 
8970 2.122426499100832e-01 
8971 -5.634880559255867e-01 
8972 -1.106092181903487e-01 
8973 -4.539267199309131e-02 
8974 -4.090341424601884e-01 
8975 -4.098899890651836e-01 
8976 -2.698893789455553e-01 
8977 5.798993148864129e-04 
8978 1.098499951728267e-01 
8979 -8.737917631442590e-02 
8980 5.087333077213542e-01 
8981 2.138902109197062e-01 
8982 2.850570046102711e-01 
8983 9.560569060045766e-02 
8984 -2.218967346653345e-01 
8985 -3.784710792661522e-01 
8986 3.893612886351453e-01 
8987 2.957998792128542e-01 
8988 3.184459341247963e-02 
8989 1.574913437564292e-01 
8990 -3.976917597409443e-01 
8991 3.740235224216981e-01 
8992 -8.393596066666577e-02 
8993 -4.998816307686720e-01 
8994 -5.246557165360556e-01 
8995 -8.964476288599432e-02 
8996 -2.148867217158231e-01 
8997 -1.733272564682608e-01 
8998 -8.653958937750256e-01 
8999 -2.261448773241946e-02 
9000 -1.119615232145515e-01 
9001 -4.749278903646154e-01 
9002 -2.921199920910904e-01 
9003 -2.694733606945346e-01 
9004 -1.111988683068480e+00 
9005 -5.716646679243731e-01 
9006 -5.297256857932674e-01 
9007 -1.973326298121068e+00 
9008 -5.859879588349712e-01 
9009 -1.559073133872306e-02 
9010 -5.444458929629370e-01 
9011 -4.348037333441417e-02 
9012 -9.633126794327795e-02 
9013 -4.641866121336231e-01 
9014 -4.068290980871039e-01 
9015 -2.008963785861340e+00 
9016 -1.238497308042464e-01 
9017 -1.002514549866093e-01 
9018 -1.145914221254033e-01 
9019 -1.803532538552367e-01 
9020 -1.935729936858864e-01 
9021 -2.429054509328561e-01 
9022 2.886188174956603e-02 
9023 1.460909845898411e-01 
9024 5.562354368964768e-02 
9025 -1.337607029624187e-01 
9026 -9.989214351970049e-02 
9027 5.631382430535479e-02 
9028 -2.499174093929798e-01 
9029 -3.616452195670548e-02 
9030 -1.787292603058609e-01 
9031 -8.024096782092158e-01 
9032 -2.549517718374678e-01 
9033 -5.424704894999777e-01 
9034 -8.798531530902917e-01 
9035 -9.946359945074859e-03 
9036 -3.837681424372515e-01 
9037 -2.370513675735763e-01 
9038 7.602106025284257e-03 
9039 1.427491891253747e-02 
9040 -3.469762304106910e-02 
9041 -4.856327241269051e-01 
9042 -1.336196773128905e-01 
9043 -3.916322500960818e-01 
9044 -4.653882275481276e-03 
9045 -8.532596292307644e-02 
9046 6.891284833268528e-02 
9047 -9.045817517245738e-02 
9048 -6.756883172945281e-02 
9049 -3.064934006787500e-02 
9050 8.032293703685375e-02 
9051 7.211056306145636e-02 
9052 -1.052450843261722e-01 
9053 -3.659878420388213e-03 
9054 -2.849502466061264e-01 
9055 -1.620263486174469e-02 
9056 -6.847721258515288e-02 
9057 -2.724116257196038e-01 
9058 -1.255208063215899e-01 
9059 5.773294292697278e-03 
9060 3.346698184680538e-01 
9061 -3.647434165296139e-01 
9062 -4.059272343282249e-01 
9063 -4.770035986804209e-02 
9064 -2.658659189221166e-01 
9065 -2.149981274843016e-01 
9066 -3.642644182012349e-01 
9067 4.507780571385638e-02 
9068 4.257102942471552e-01 
9069 -2.880911216840071e-02 
9070 -1.086950049545160e-01 
9071 -8.334018092467932e-02 
9072 -1.086660490842486e-01 
9073 3.584413757405408e-02 
9074 3.180867651467778e-01 
9075 -1.108707604634192e-01 
9076 3.667116041842448e-02 
9077 1.107727280839787e+00 
9078 1.067967587277851e-01 
9079 -1.298022718408445e+00 
9080 -1.362116030595982e-02 
9081 1.409219891887462e-01 
9082 3.962027586413993e-01 
9083 -1.912577057510542e-01 
9084 -1.008227853876751e-01 
9085 -5.855678369803399e-02 
9086 -4.854670402954449e-01 
9087 1.028548101558097e+00 
9088 -9.751267304052338e-02 
9089 1.876088404219595e-01 
9090 3.620206429967244e-01 
9091 -2.023096479744544e-01 
9092 -2.083496977420347e-01 
9093 -2.284519371685003e-02 
9094 8.611776844448045e-02 
9095 1.328717258096250e-01 
9096 -1.736650699400116e-01 
9097 3.355476607814542e-01 
9098 1.153914061960913e-01 
9099 2.267061089110945e-01 
9100 2.333633185289182e-01 
9101 1.134746404320087e-02 
9102 -1.928801801104706e-01 
9103 -1.088986704771237e-01 
9104 -1.784062360883861e-02 
9105 -6.650343604521054e-02 
9106 -1.620560525640604e-01 
9107 -3.923467082730367e-01 
9108 -1.043320908381752e-01 
9109 -2.921722753499196e-02 
9110 -3.710952058127343e-01 
9111 8.321587149771870e-02 
9112 4.094803223482395e-02 
9113 -7.222709931727869e-02 
9114 2.640211732613142e-01 
9115 2.885685627286938e-01 
9116 6.107685444379445e-01 
9117 4.722170173220246e-01 
9118 -3.982957665233473e-02 
9119 9.586471019882867e-02 
9120 2.723822587041783e-02 
9121 -1.397933852320996e-01 
9122 7.718741498019565e-01 
9123 -2.718310321932307e-01 
9124 -1.952441096635910e-01 
9125 5.966582422408780e-02 
9126 -4.733030249642519e-02 
9127 -8.901954802718656e-02 
9128 -2.570195910735893e-01 
9129 -1.775804363094340e-01 
9130 -9.348347844555070e-02 
9131 -4.570624925866179e-01 
9132 -1.289254847676732e-01 
9133 -9.391723531857296e-02 
9134 -4.094098497642314e-01 
9135 1.170598270567952e-01 
9136 2.955677995860549e-01 
9137 1.613658399820096e-01 
9138 2.384857139582227e-01 
9139 -7.646219709031348e-01 
9140 -4.200025462634545e-01 
9141 -2.269052658605052e-01 
9142 -2.849327103084688e-01 
9143 5.686701782243480e-01 
9144 3.115765608024383e-01 
9145 -2.212380020082181e-01 
9146 -5.409997493722616e-02 
9147 2.321440332989638e-01 
9148 -5.617235125956510e-01 
9149 -4.733144300923451e-02 
9150 7.855152055744966e-02 
9151 1.347825763114156e-02 
9152 -2.503596947670784e-01 
9153 -5.389637225357889e-02 
9154 7.296086557962822e-02 
9155 1.225272746910150e-01 
9156 -5.254332910366161e-02 
9157 2.421762735643957e-01 
9158 -9.628242840521416e-02 
9159 -1.444352428595460e-01 
9160 -8.235545298044200e-02 
9161 -1.033312465608465e-01 
9162 1.297740581709409e-02 
9163 -6.062345038806904e-03 
9164 -3.825667067721449e-01 
9165 -1.175678643532277e-01 
9166 -1.996226141865968e-01 
9167 1.124648930460483e-01 
9168 1.203645714742047e-01 
9169 -6.765384855875688e-01 
9170 -1.180636902306119e-01 
9171 8.980819924907844e-03 
9172 -1.968880534379454e-01 
9173 -5.749838551679273e-02 
9174 -2.826699016837555e-01 
9175 -1.377369519122270e+00 
9176 -2.615040776095129e-01 
9177 1.021587433215073e-01 
9178 -2.546709915349580e-01 
9179 -2.418272010527218e-01 
9180 1.499789291201847e-01 
9181 -1.518989877941073e-01 
9182 -3.529628302042664e-01 
9183 -4.601223312402593e-01 
9184 1.829853892898016e-01 
9185 -3.767495507247358e-01 
9186 9.986506951025443e-03 
9187 -8.106584168908117e-02 
9188 -7.818981315032614e-01 
9189 -2.822255514392947e-01 
9190 5.431833854799564e-01 
9191 -2.005681695787033e-01 
9192 -2.115569288116586e+00 
9193 -7.221172483014218e-01 
9194 2.997395696127188e-01 
9195 2.503792850158582e-01 
9196 2.560997521405893e-01 
9197 -2.406189428978443e-01 
9198 1.574545663282620e-01 
9199 -4.657862672970089e-02 
9200 1.816709024630110e-01 
9201 1.258985984818310e-01 
9202 3.503961867349801e-01 
9203 1.753623875283005e-02 
9204 1.821193890700093e-01 
9205 1.896976590119415e-01 
9206 5.724134612816641e-02 
9207 1.193143415016555e-02 
9208 1.021958060328972e-02 
9209 -3.688870634136898e-03 
9210 1.207168585369903e-01 
9211 -4.125510978909057e-02 
9212 2.530476479918337e-01 
9213 4.845000963214994e-03 
9214 -3.304098918139026e-01 
9215 -1.980235787562240e-01 
9216 7.023880421152728e-02 
9217 -7.700646211003360e-02 
9218 6.411184972609374e-03 
9219 7.515267286268965e-02 
9220 -1.614084832251708e-01 
9221 3.654424763475080e-02 
9222 4.069387558683782e-01 
9223 -4.681257515549229e-02 
9224 -2.746754487735973e-01 
9225 -2.606863840505776e-01 
9226 1.027600354739949e-01 
9227 1.593003757663348e-01 
9228 3.069182865155599e-02 
9229 -4.240496376528296e-02 
9230 -1.157357438573360e-01 
9231 2.724383314240281e-01 
9232 3.935869059332832e-02 
9233 -5.821436986273710e-03 
9234 4.801643273098188e-02 
9235 -1.469513349389363e-01 
9236 -1.229782155838902e-01 
9237 3.577073583081305e-02 
9238 9.950678941021653e-02 
9239 5.291958803166708e-02 
9240 -6.435262557785772e-02 
9241 7.517297269799429e-02 
9242 4.032698224937059e-02 
9243 7.538728349288265e-02 
9244 -5.302816937412967e-02 
9245 -3.384775414872714e-02 
9246 1.587253883174101e-01 
9247 2.574417099471925e-01 
9248 6.584683904470702e-02 
9249 3.955752599939343e-01 
9250 8.489719705122976e-02 
9251 4.854373335681878e-03 
9252 9.962738207800463e-02 
9253 1.633296656439223e-01 
9254 -4.410373695246197e-01 
9255 -8.755327646745472e-01 
9256 -1.786016184529196e-02 
9257 -1.711467204720704e-01 
9258 -4.512439425938039e-02 
9259 -1.781330976243216e-01 
9260 -5.206106768200067e-02 
9261 -2.523039175291540e-01 
9262 -1.556147750463382e-01 
9263 -2.469881367093359e-01 
9264 -2.482277343218429e-01 
9265 -9.860201349720826e-02 
9266 -6.475310351285855e-02 
9267 -4.850768041870465e-02 
9268 -2.829211860330783e-02 
9269 3.166396702448370e-02 
9270 -2.784334605129960e-01 
9271 1.570220334441979e-02 
9272 -2.035550017310607e-01 
9273 -2.828960026423751e-01 
9274 -3.691478909645308e-01 
9275 2.461250528345641e-01 
9276 8.231301628471216e-02 
9277 3.183547522893605e-02 
9278 5.957856646509277e-02 
9279 -5.190217055282105e-01 
9280 -3.474250558631027e-01 
9281 4.423089954332341e-02 
9282 -1.153452093709823e-01 
9283 -1.305732304070907e-01 
9284 -6.901929876910748e-02 
9285 -4.680381202857469e-01 
9286 -2.404143743825959e-01 
9287 -2.675234651137899e-01 
9288 -2.102812604856399e-01 
9289 -2.370994206542622e-02 
9290 -3.769391138894889e-02 
9291 -1.598956314705869e-01 
9292 2.377363013946643e-01 
9293 2.846398366040727e-01 
9294 -1.759042836093194e-01 
9295 -4.658150925395140e-01 
9296 1.330367084138336e-01 
9297 1.306980828933663e-01 
9298 -5.891064614680022e-01 
9299 2.275478619047765e-01 
9300 -1.347988179842858e-01 
9301 -8.208893818988017e-01 
9302 -1.319771936848975e-01 
9303 -1.066708351906697e-01 
9304 -3.784048025086693e-02 
9305 -1.897054198901685e-01 
9306 -1.898935921101686e-01 
9307 -7.743385985099728e-01 
9308 -9.937213918075158e-02 
9309 -2.446491522915769e-01 
9310 -4.766926391280498e-01 
9311 -1.009346781445074e-01 
9312 -2.334112279922920e-01 
9313 -5.736477245723634e-02 
9314 -5.806266460350416e-02 
9315 5.564768049709424e-01 
9316 3.492281599702404e-01 
9317 -8.239398561462138e-02 
9318 -8.133688209812612e-02 
9319 -3.183724157404910e-02 
9320 9.478695384599778e-02 
9321 -2.493719630877151e-01 
9322 -9.712038918000761e-02 
9323 1.709835198040368e-01 
9324 1.470983550632015e-01 
9325 -2.169628202133554e-01 
9326 -1.097806264427442e-01 
9327 1.990678673255532e-01 
9328 -4.578092377171401e-02 
9329 2.707301889375002e-01 
9330 -1.228898348098132e-01 
9331 1.815712053204116e-01 
9332 1.343705245921121e+00 
9333 1.130035873112005e-01 
9334 1.846593183838464e-03 
9335 -1.113630636338136e-01 
9336 -9.404054217704548e-02 
9337 6.538110916981138e-01 
9338 2.829847479957904e-01 
9339 3.262901648113671e-01 
9340 -1.887258178789937e-01 
9341 1.019575030606432e+00 
9342 4.242745614086049e-01 
9343 5.346061492394477e-01 
9344 -2.416979242888693e-02 
9345 6.058340233277643e-01 
9346 1.751673116812235e+00 
9347 1.262114869901384e+00 
9348 4.686102208206891e-01 
9349 4.106523739413121e-01 
9350 4.473383799000940e-01 
9351 2.426856741142533e-02 
9352 2.175148994896554e-02 
9353 2.280163401824530e-02 
9354 1.459849957417712e-01 
9355 1.094821877334372e-01 
9356 1.893880536427342e-02 
9357 -4.223949642986883e-02 
9358 -4.196454512647325e-02 
9359 4.780877977277535e-03 
9360 1.589517593723830e-01 
9361 1.447093821197762e-02 
9362 8.582798697482179e-02 
9363 -7.797610178596435e-03 
9364 6.752849811090519e-02 
9365 6.896015249515268e-02 
9366 1.340720614976657e-02 
9367 1.391346350793881e-02 
9368 -1.566677480172163e-02 
9369 3.189083827360170e-02 
9370 7.504216464946144e-03 
9371 1.066735324156887e-01 
9372 1.433292377924356e-01 
9373 3.176568907536253e-03 
9374 -3.941024304931529e-03 
9375 -1.257868735375713e-02 
9376 2.211265650359590e-02 
9377 -6.941684679551121e-03 
9378 -1.118851458676262e-02 
9379 3.150536923213084e-02 
9380 2.442784422134071e-02 
9381 5.606385517317148e-03 
9382 -8.704276061607301e-03 
9383 -5.032374749460920e-02 
9384 -1.235801242986896e-03 
9385 1.055295514314583e-01 
9386 5.400315746896647e-02 
9387 1.023631854447116e-01 
9388 1.034106575884524e-01 
9389 3.445954643420025e-01 
9390 4.259055403710874e-02 
9391 5.579076847295446e-02 
9392 8.268834184553625e-02 
9393 -6.986376061276715e-02 
9394 -3.851255792481801e-02 
9395 9.258890143805001e-02 
9396 -3.378014077514276e-02 
9397 -8.082522122791182e-02 
9398 3.812800796751644e-01 
9399 1.526868830173261e-01 
9400 -3.081218504053323e-01 
9401 -3.253761182483590e-01 
9402 -1.219746474296869e-01 
9403 2.126486337464005e-02 
9404 -3.275531251794048e-02 
9405 -6.548535979714014e-02 
9406 -8.133710845133455e-01 
9407 -2.620893869173254e-01 
9408 3.218105117528582e-02 
9409 9.826254513613802e-02 
9410 6.626581172892303e-02 
9411 -8.282888135589079e-01 
9412 -6.040303315930787e-01 
9413 -4.234571113770813e-01 
9414 2.968560521112334e-01 
9415 3.664961954265108e-02 
9416 -5.548190944149979e-01 
9417 1.002527440780246e-01 
9418 -1.791596035108584e-01 
9419 -1.119211466477742e-01 
9420 1.675905199662013e-01 
9421 6.784014505838754e-02 
9422 -1.282917611046478e-02 
9423 3.822255485400975e-01 
9424 2.930390710145219e-01 
9425 -1.071256711013503e-01 
9426 2.482438058917766e-01 
9427 1.765854488002383e-01 
9428 4.617061289894498e-02 
9429 1.995546056496655e-01 
9430 1.341222134218431e-01 
9431 1.450113948404051e-01 
9432 1.699335231936808e-01 
9433 2.697530104550705e-02 
9434 1.199020414643353e-01 
9435 -3.682051286115914e-02 
9436 -8.906846839059752e-02 
9437 -1.278329830443981e-01 
9438 -5.837743441872345e-02 
9439 -7.488196720194767e-02 
9440 -1.164692221677268e-01 
9441 -7.710865890677163e-02 
9442 3.376676582620196e-03 
9443 -1.972369868990087e-01 
9444 7.729124093616241e-03 
9445 -2.403765207983773e-03 
9446 2.966738829259667e-01 
9447 2.518705076040532e-01 
9448 -6.425952831443522e-01 
9449 5.017488873433126e-02 
9450 4.388189335302523e-02 
9451 -8.043250135422972e-02 
9452 -1.384959776273138e-01 
9453 -1.674001420628639e-02 
9454 1.825659903076777e-01 
9455 4.491785518237289e-01 
9456 -4.567231841837097e-02 
9457 1.963062131949725e-03 
9458 1.177667608471050e+00 
9459 6.943853991278289e-01 
9460 -4.322133702444684e-01 
9461 1.682089984971913e-01 
9462 -7.635178800761559e-02 
9463 -1.640611455261281e-01 
9464 2.567548603366692e-01 
9465 -8.267684122113735e-02 
9466 -2.434617813797846e-02 
9467 2.988385215025702e-01 
9468 6.323271059863955e-02 
9469 1.423847999713579e-02 
9470 -2.535712687908066e-01 
9471 -4.126174804188015e-02 
9472 -3.796737833832964e-01 
9473 -2.400522060033743e-01 
9474 1.108928871566504e-03 
9475 7.517024647845084e-02 
9476 -2.032142261701445e-01 
9477 -1.334941851930414e-01 
9478 3.381232818841626e-02 
9479 -3.728237245770118e-02 
9480 3.093960036040485e-02 
9481 -9.305328133503353e-02 
9482 -3.812822793140640e-02 
9483 -7.749377373722538e-02 
9484 -2.653596837076924e-02 
9485 -3.030081758486214e-02 
9486 4.120455119401364e-02 
9487 -1.562392090651620e-02 
9488 -2.428193818923615e-02 
9489 1.560138460380754e-01 
9490 -1.087359973699996e-01 
9491 1.928770050604876e-01 
9492 -4.383390059282932e-01 
9493 4.746939709271630e-01 
9494 1.853798093818012e-01 
9495 4.724881747308856e-01 
9496 2.554282673524372e-01 
9497 3.663075204904870e-01 
9498 8.620485387659684e-01 
9499 3.069060754535521e-01 
9500 3.176337968070875e-01 
9501 8.725078290563192e-01 
9502 1.019006040167184e-01 
9503 2.456996252498173e-01 
9504 1.754946087729914e-01 
9505 -2.988653475196143e-02 
9506 3.072413061337437e-01 
9507 1.690655233200343e-01 
9508 1.173412459187175e-01 
9509 1.546439770980408e-01 
9510 8.633081835441711e-02 
9511 6.695208291478379e-02 
9512 -2.637760083028367e-01 
9513 1.455818879872110e-02 
9514 9.316766216633168e-02 
9515 1.169065692313968e-01 
9516 -3.569709087291013e-02 
9517 3.539543404956710e-02 
9518 1.566486219006031e-01 
9519 6.713108830013059e-02 
9520 -1.026461015604555e-01 
9521 -3.237916066293108e-02 
9522 1.749303762093401e-01 
9523 3.927077410237451e-01 
9524 3.738358784435678e-02 
9525 -1.478937236609601e-01 
9526 2.036751829932505e-01 
9527 -1.695627164150723e-01 
9528 -5.388265812545547e-01 
9529 1.285501504561017e-01 
9530 -3.951826580640285e-01 
9531 7.678620861489309e-01 
9532 7.172370449050400e-01 
9533 -6.223226359390307e-01 
9534 -3.580516637815780e-02 
9535 -1.698955219755501e-02 
9536 -1.550115969570882e-01 
9537 -4.845188884277750e-02 
9538 8.483352298547910e-03 
9539 4.251838456747436e-01 
9540 -1.077092132956686e-01 
9541 -2.942356345061955e-01 
9542 6.440472127952346e-02 
9543 -2.269402555677675e-01 
9544 4.238650988004350e-02 
9545 6.854900769513465e-02 
9546 -1.644260243934572e-01 
9547 1.350604873581541e-01 
9548 1.229573470955153e-01 
9549 2.038365655993752e-02 
9550 9.463937364260325e-02 
9551 -1.355410841307114e-01 
9552 3.583915063495092e-01 
9553 1.850428859274644e-01 
9554 6.908731831878806e-02 
9555 2.630978630413319e-01 
9556 1.430592150130083e-01 
9557 1.737244043361463e-01 
9558 1.896994606013466e-02 
9559 5.499388398468056e-02 
9560 1.901846247480100e-01 
9561 4.391481604494028e-02 
9562 3.804209933449627e-02 
9563 1.559669145246651e-01 
9564 -4.557538009961230e-02 
9565 1.257330184016449e-01 
9566 -4.687194549692188e-02 
9567 6.047630730058299e-02 
9568 -9.228202453042221e-02 
9569 -2.383738426697182e-02 
9570 2.137284764300416e-01 
9571 9.010254179780605e-02 
9572 8.250678394730510e-01 
9573 5.774131952802621e-03 
9574 -6.228114937703055e-01 
9575 -1.858045238397128e-01 
9576 8.909938562702795e-02 
9577 -1.213805871669536e+00 
9578 -2.244565555307065e-02 
9579 -1.014596137720211e-01 
9580 -9.714827467116598e-02 
9581 -1.612981179169593e-01 
9582 -3.762370749270212e-01 
9583 1.283033696684019e-01 
9584 -3.197184451542613e-01 
9585 5.268428168401565e-01 
9586 -3.305187701929329e-01 
9587 -6.738920744123258e-01 
9588 2.416271665829667e-01 
9589 9.157539375350406e-01 
9590 3.691136259929965e-01 
9591 -2.899527085665600e-01 
9592 1.509239007533510e-01 
9593 4.578615091919156e-01 
9594 -2.095456116823188e-01 
9595 7.965547725151590e-01 
9596 1.221763736899446e-01 
9597 8.804193059490290e-02 
9598 7.787147288266578e-02 
9599 1.006417931956833e-01 
9600 7.422264242909418e-02 
9601 1.496413212697212e-02 
9602 -2.631996217733457e-01 
9603 -1.433859379762763e+00 
9604 -7.734812795681943e-01 
9605 1.245832705575315e-01 
9606 -3.024617931411654e-02 
9607 7.257621376379403e-02 
9608 -3.945431934796674e-01 
9609 -1.485252143923441e-01 
9610 -3.057273889249125e-01 
9611 -1.452257607702978e-01 
9612 1.444609902718363e-01 
9613 -5.106984981175480e-02 
9614 2.315569207951335e-01 
9615 -3.035648084656761e-02 
9616 -6.769409287638031e-01 
9617 5.656319436903327e-01 
9618 -3.261034699960774e-01 
9619 3.777893591760225e-01 
9620 4.193616778317221e-01 
9621 3.959974175215284e-01 
9622 2.023750033039593e-01 
9623 1.565525640257325e-02 
9624 3.625805944370425e-01 
9625 3.244138037015408e-01 
9626 7.688293809365980e-01 
9627 1.771575788775846e-01 
9628 9.390761424844563e-02 
9629 5.428497293645632e-01 
9630 3.131258187533796e-01 
9631 7.083444488288448e-02 
9632 9.368503015535119e-02 
9633 -1.383116480224844e-01 
9634 5.471267845571207e-01 
9635 2.928940342801812e-01 
9636 1.202389779992804e+00 
9637 1.290081591425889e-01 
9638 -9.993758069415086e-01 
9639 -6.042114956102185e-02 
9640 -3.441769793129280e-01 
9641 -3.143781652776155e-01 
9642 -7.375677337395278e-01 
9643 -1.425639985147885e-01 
9644 -9.052371732953103e-02 
9645 -1.380597600212851e+00 
9646 -6.551548513507206e-02 
9647 1.891150425636566e-02 
9648 -1.380565277829219e-01 
9649 -9.887220943114423e-02 
9650 -1.791205971326310e-01 
9651 7.837771078476660e-02 
9652 -1.616526915316814e-02 
9653 -3.189938520982191e-01 
9654 4.021916704062524e-02 
9655 -7.751125516975320e-02 
9656 -1.763131305283757e-02 
9657 -1.876073975446096e-01 
9658 9.081158947654323e-02 
9659 -4.510487637085572e-02 
9660 -1.153977444427814e-02 
9661 -2.100256826541554e-03 
9662 -3.391127990987397e-02 
9663 -5.386864927221685e-02 
9664 -5.232076335826538e-01 
9665 -1.996961235453602e-01 
9666 -9.346237564406633e-02 
9667 -1.992960871351368e-01 
9668 -2.348998604419592e-02 
9669 -1.344927720059861e-01 
9670 -3.573544599591682e-03 
9671 1.079698217278665e-01 
9672 -4.049136901267799e-01 
9673 -4.878275570028127e-02 
9674 1.468975166356654e-01 
9675 6.732393626465033e-02 
9676 -4.240584568146928e-02 
9677 3.309045711353869e-02 
9678 6.807708032972057e-02 
9679 8.010460379080635e-02 
9680 -1.378475499084254e-01 
9681 -5.745760892876858e-01 
9682 1.380120970477882e-01 
9683 2.430445713612323e-01 
9684 -6.606298424977621e-03 
9685 -1.804804230580913e-01 
9686 -2.237415397419791e-01 
9687 -6.084628093956098e-02 
9688 -6.789102103328253e-01 
9689 1.556106173013475e-01 
9690 -2.534972602359882e-01 
9691 -6.047245012281763e-01 
9692 -6.634130321151129e-01 
9693 -1.816556377377717e-01 
9694 2.981394164632994e-01 
9695 2.192396156834855e-01 
9696 -4.329591032572076e-02 
9697 -8.048323518411814e-02 
9698 1.882798872618364e-01 
9699 -5.208562555067795e-02 
9700 -2.248630256009635e-02 
9701 4.869914698587674e-03 
9702 -7.029101965226910e-02 
9703 5.598578764338455e-01 
9704 -5.642139268633761e-02 
9705 -7.222246633727904e-03 
9706 5.193422045253830e-01 
9707 -2.785027312777029e-01 
9708 -5.059090633341626e-01 
9709 6.768436256837047e-01 
9710 -6.801142288865847e-02 
9711 1.112892372343671e-01 
9712 -4.103211720244961e-01 
9713 7.590741082322866e-02 
9714 8.791169476636544e-02 
9715 5.851757845538984e-03 
9716 4.645857492545043e-02 
9717 2.287930309659551e-01 
9718 -1.124526320212252e-01 
9719 2.439611216371491e-01 
9720 -7.756964577920529e-02 
9721 -6.002575868129080e-02 
9722 4.329578099274998e-02 
9723 3.036380888613097e-02 
9724 -1.156186811467293e-01 
9725 6.589078816970623e-02 
9726 1.938412420487077e-01 
9727 1.276966422035270e-01 
9728 -1.029659195616458e+00 
9729 1.025809738882946e-01 
9730 7.593225041863699e-03 
9731 3.874549159114193e-02 
9732 6.839293137496387e-02 
9733 -4.043090876525850e-02 
9734 -1.068012933227316e-01 
9735 3.590142654766741e-01 
9736 5.115879146415455e-04 
9737 -9.526411858308366e-02 
9738 1.312514731621765e-02 
9739 -1.944933189910650e-02 
9740 1.041718020113899e-01 
9741 -2.666733504661600e-03 
9742 1.144643407404732e-01 
9743 -5.778532289012964e-01 
9744 -2.536542518488368e-01 
9745 -7.753425275456287e-02 
9746 -3.414713099920121e-01 
9747 8.511409178684651e-02 
9748 8.880845368531844e-02 
9749 2.405908638957018e-01 
9750 -8.345297232406231e-03 
9751 2.322302494069848e-01 
9752 -8.392644279059039e-02 
9753 3.956099530378404e-02 
9754 5.522818499141488e-02 
9755 6.597058073800576e-01 
9756 4.547484300070700e-02 
9757 -5.010956105065538e-02 
9758 8.293169138378556e-02 
9759 9.576771746459260e-02 
9760 4.007749068862377e-01 
9761 -3.480119185687375e-02 
9762 1.230349620851593e-01 
9763 -3.929752530685911e-02 
9764 3.774416842110381e-01 
9765 -2.953161445171479e-01 
9766 -2.376455989385021e-01 
9767 -3.286927200642318e-01 
9768 -6.538537571805046e-02 
9769 -1.681149553380109e-02 
9770 -1.711322595014848e-01 
9771 3.429256970449061e-02 
9772 5.315625975655177e-01 
9773 1.720104007801256e-01 
9774 8.544343679859725e-03 
9775 -7.306876958532373e-01 
9776 -4.618550637881568e-01 
9777 -2.801702969687607e-01 
9778 -1.730462960129706e-01 
9779 -1.219595246991410e-02 
9780 -4.915205932454645e-02 
9781 -1.665802680993026e-01 
9782 2.362085465842812e-01 
9783 -1.799714216139938e-01 
9784 -8.473541519404808e-02 
9785 1.645155121868541e-01 
9786 -6.073861197773461e-02 
9787 -2.474770851318075e-02 
9788 1.069442020063130e-02 
9789 -1.896086050610349e-01 
9790 -9.481820389785962e-02 
9791 -3.409056537054054e-01 
9792 1.399935354377770e-01 
9793 7.928053821885715e-02 
9794 1.536234432226115e-01 
9795 2.305183893210786e-02 
9796 3.454395508158915e-01 
9797 1.111383655701813e-01 
9798 4.444302599992552e-01 
9799 -2.721126920897858e-01 
9800 8.994289913306559e-02 
9801 8.884036786403980e-01 
9802 1.228271750314210e-01 
9803 -2.791606942998665e-01 
9804 -1.398942527531462e-01 
9805 9.401439843071407e-01 
9806 4.514489833986145e-02 
9807 -2.426309036767615e-01 
9808 -6.753609543496203e-02 
9809 -5.912353180427161e-02 
9810 2.794576745062815e-01 
9811 2.526319854535221e-01 
9812 4.266538308778316e-02 
9813 -4.825643508023336e-02 
9814 -5.342406399057041e-02 
9815 1.581520797572634e-02 
9816 -3.537158356017461e-01 
9817 7.286431394398507e-02 
9818 -4.741624991092895e-02 
9819 4.084759569693868e-02 
9820 -1.438722210572682e-01 
9821 2.099544445373155e-02 
9822 2.064299279244983e-02 
9823 -3.021925464085374e-02 
9824 -1.159273809622014e-01 
9825 -5.668591245759043e-02 
9826 -6.745145121184583e-02 
9827 4.100728598171707e-02 
9828 3.465679033323489e-01 
9829 1.287578067112649e-01 
9830 -3.665601067392975e-01 
9831 1.034251279250658e-01 
9832 -4.335514705520668e-01 
9833 2.061476970692988e-01 
9834 7.932659167750806e-01 
9835 2.813293377662448e-01 
9836 -1.607297775840593e-02 
9837 2.195695537224722e-01 
9838 1.172064599429957e-01 
9839 6.632060506111999e-02 
9840 8.799365917204236e-04 
9841 -2.700827140658531e-03 
9842 1.273411501977393e-01 
9843 7.661812902972101e-02 
9844 5.356136930358711e-02 
9845 7.026969097161918e-02 
9846 4.482064349844362e-02 
9847 -9.740358745561900e-03 
9848 1.635241244666715e-01 
9849 9.172762242648823e-02 
9850 1.540018470844549e-01 
9851 9.196342927687143e-02 
9852 -3.593827190673809e-02 
9853 5.033922306264522e-01 
9854 1.505992670022514e-01 
9855 -1.090728276790963e-03 
9856 9.064298340010581e-02 
9857 9.248342768100465e-03 
9858 1.100772306851516e-01 
9859 -7.363891147504274e-02 
9860 4.336216745389632e-02 
9861 -9.979977743173085e-03 
9862 -1.445128210236631e-01 
9863 -2.036459939502264e-01 
9864 1.608032157865286e-01 
9865 -9.917520350404243e-03 
9866 9.279998957752615e-02 
9867 -4.694084826158836e-02 
9868 -1.051009676199101e-01 
9869 9.012141749075671e-03 
9870 9.935883952289717e-02 
9871 -1.275749389666911e-01 
9872 -1.349425220352909e-01 
9873 -2.460413227427150e-02 
9874 -1.138913418759240e-01 
9875 4.489462765919593e-02 
9876 -3.573809952762871e-02 
9877 1.991240848306160e-02 
9878 3.359407719268550e-03 
9879 -9.552157609384809e-02 
9880 1.262787296070975e-02 
9881 -1.078171850638544e-01 
9882 3.192399432495895e-02 
9883 -2.667272832619534e-02 
9884 2.728929486433020e-02 
9885 6.935032751010343e-02 
9886 -1.048443408983328e-01 
9887 -5.881204063535556e-02 
9888 5.279585645350639e-02 
9889 -1.333685585838692e-01 
9890 1.245463669232014e-01 
9891 -4.256994142809125e-02 
9892 -9.911258574183009e-02 
9893 -2.899008664611982e-02 
9894 -1.230963278456135e-01 
9895 -7.299413854352034e-02 
9896 -1.971402384452320e-01 
9897 -1.893393027784940e-01 
9898 -3.464077359872847e-03 
9899 3.417710095558912e-02 
9900 3.022662456044297e-01 
9901 -3.235877916393278e-01 
9902 -2.069955956443229e-01 
9903 -3.065367166165460e-02 
9904 -1.213056036900399e-01 
9905 9.386753256161612e-01 
9906 1.898267687607751e-01 
9907 3.512040503900155e-01 
9908 6.901820217453480e-02 
9909 -3.284145017542987e-02 
9910 5.925388352137081e-01 
9911 -1.644294951522886e-01 
9912 1.372196455859249e-01 
9913 3.924740688175140e-01 
9914 1.431557075382504e-01 
9915 1.062676094238755e-01 
9916 -1.294657476378812e-01 
9917 4.624864534204448e-01 
9918 -1.684730901501692e-01 
9919 -9.992734796592534e-02 
9920 -1.464326305274983e-01 
9921 1.295277169498135e-01 
9922 -5.222343667922163e-02 
9923 -9.349954194761620e-01 
9924 -2.606421460963189e-01 
9925 -1.148788655691740e-01 
9926 1.155582585403517e-01 
9927 -1.778868183484532e-01 
9928 -2.511056579971717e-02 
9929 -4.591308434384992e-02 
9930 -2.944858596549835e-02 
9931 -4.146026479089816e-02 
9932 3.493861003510772e-02 
9933 -3.161664994550434e-02 
9934 1.154475719326181e-01 
9935 1.288618877724015e-01 
9936 9.273164333953979e-03 
9937 1.015905331248915e-02 
9938 -2.869417527186310e-01 
9939 -5.817064214757677e-01 
9940 -2.067193012733523e-01 
9941 -3.888048122662176e-01 
9942 -1.307411885938234e+00 
9943 -1.976026549072428e+00 
9944 9.014485093012189e-02 
9945 -2.878005448940389e-01 
9946 -1.998215043852819e-01 
9947 -1.140948281679847e+00 
9948 -4.836448985974489e-01 
9949 -1.683635284916357e-02 
9950 -8.252640127747570e-03 
9951 2.385474985665613e-01 
9952 1.652444622231973e-02 
9953 9.418928859313129e-01 
9954 -3.127988364736166e-02 
9955 -5.083522951908794e-01 
9956 4.934882559331272e-01 
9957 1.645405998164231e-01 
9958 -2.911880038429985e-02 
9959 1.813130824325551e-01 
9960 1.268632192120858e+00 
9961 2.815694138357137e-02 
9962 2.491730858420808e-01 
9963 6.886350737509253e-02 
9964 1.529026668579944e-01 
9965 3.176356429144268e-01 
9966 -8.894760272584613e-02 
9967 4.167037186674220e-01 
9968 1.271371727937705e-01 
9969 -2.195716760678329e-01 
9970 7.762448868137002e-01 
9971 3.766170528682296e-01 
9972 -1.087530412944980e-01 
9973 3.178427326617374e-02 
9974 1.269246508281526e-01 
9975 4.186839424274290e-01 
9976 1.484330522545908e-01 
9977 2.784921466419878e-01 
9978 -7.824212125615983e-02 
9979 -1.387471143080752e-01 
9980 -2.270936496518507e-01 
9981 -4.951968841589395e-01 
9982 -2.053128801050390e-01 
9983 1.759658877868363e-01 
9984 8.183956673406624e-01 
9985 1.758241163849630e-01 
9986 -1.416404629347518e-01 
9987 -1.012439336798376e-01 
9988 3.308043861837768e-02 
9989 2.962620096543417e-03 
9990 2.385385357662900e-02 
9991 3.023567975629065e-01 
9992 1.490695006513640e-01 
9993 -1.376647319868965e-02 
9994 -7.173912542784688e-03 
9995 2.164279594896684e-02 
9996 -6.702707973800569e-02 
9997 -6.781951490241816e-03 
9998 -2.747477485016280e-02 
9999 9.668854092474631e-02 
10000 4.572383198308090e-02 
10001 -1.240985759629024e-01 
10002 3.985260059940089e-02 
10003 4.922044726956191e-02 
10004 9.881573278675335e-02 
10005 -2.202286759695049e-02 
10006 1.437507314687800e-03 
10007 1.006623998539401e-01 
10008 -6.960705567236018e-02 
10009 8.700889684196979e-02 
10010 -4.230205399508118e-02 
10011 -4.849467406416339e-02 
10012 8.349770062372271e-02 
10013 1.197643234977684e-01 
10014 5.272908200030750e-02 
10015 5.003778259966622e-02 
10016 -2.993024662002181e-02 
10017 2.064857745095319e-02 
10018 -1.092171907464262e-02 
10019 1.564600081903722e-01 
10020 -1.143325025672639e-01 
10021 2.802652058465738e-02 
10022 9.415768676147980e-02 
10023 1.044171163381310e-01 
10024 -2.649479820004968e-02 
10025 1.541182072657240e-02 
10026 4.704964137577959e-03 
10027 1.116148612709208e-01 
10028 2.009999980941991e-01 
10029 -1.175256366063577e-01 
10030 1.717201520331302e-01 
10031 -1.239302208368543e-01 
10032 -7.349166675933540e-02 
10033 1.862637298407638e-01 
10034 1.291322379087336e-02 
10035 -5.992323109851926e-04 
10036 7.578061069156505e-02 
10037 -4.752764345484312e-02 
10038 2.895709214144262e-01 
10039 1.398767072254727e-01 
10040 -7.527551503521475e-02 
10041 3.813783649685945e-02 
10042 -6.852451356686362e-02 
10043 2.351350133967540e-02 
10044 -7.161042371771119e-02 
10045 -2.647825950617864e-01 
10046 2.559806820846731e-01 
10047 -9.327197191426077e-02 
10048 -5.864803331599542e-01 
10049 1.956160018157091e-01 
10050 2.246675119865257e-01 
10051 -5.696680411130701e-02 
10052 2.239507162485903e-01 
10053 1.554710159534259e-01 
10054 -2.815846813827291e-01 
10055 -9.375111806676465e-01 
10056 1.126542417984923e-01 
10057 1.655962744682955e-01 
10058 2.782838314565884e-02 
10059 -4.510955184056203e-02 
10060 -8.393331263544447e-02 
10061 7.135484681877195e-02 
10062 -1.030699601104667e-01 
10063 -1.449890865397767e-01 
10064 9.345065363777837e-02 
10065 -7.878487448561781e-02 
10066 -8.242082467519860e-02 
10067 -9.028542044891501e-03 
10068 -1.700757571594492e-01 
10069 -3.027918372161853e-02 
10070 9.027817838995698e-02 
10071 1.128396454344031e-01 
10072 -3.366207223757765e-02 
10073 4.613258605499219e-02 
10074 6.366101627124424e-02 
10075 -1.081601094585824e-01 
10076 6.808088900484792e-03 
10077 1.820273447532874e-02 
10078 -1.475546278237717e-01 
10079 -1.181858780142387e-01 
10080 -2.221317873499543e-01 
10081 -1.107739189912526e-01 
10082 -4.693178845987678e-02 
10083 2.290360040691151e-02 
10084 -4.331318922942989e-02 
10085 -2.934555423392518e-02 
10086 5.790006457353863e-02 
10087 -8.399280640244235e-02 
10088 -4.415979385885628e-02 
10089 6.988322104555143e-02 
10090 1.419967874905788e-02 
10091 4.243156834745847e-02 
10092 4.420975018392476e-02 
10093 1.358678546509840e-01 
10094 -1.766559531394942e-01 
10095 2.108439310296470e-01 
10096 -2.109526212692045e-01 
10097 5.234897612052890e-02 
10098 -3.627596197960605e-01 
10099 1.899550008751953e-01 
10100 -6.281343888480526e-02 
10101 -4.901561956136131e-01 
10102 -5.291019247133443e-01 
10103 7.285571350097350e-01 
10104 -1.329167041129176e-01 
10105 1.308296865630280e-01 
10106 -2.956817496224976e-01 
10107 1.660846387578473e-01 
10108 -6.214271694217494e-02 
10109 -7.669102296766429e-02 
10110 1.451695150497366e-01 
10111 -6.260778038436206e-03 
10112 1.527638394486941e-01 
10113 -1.599021476200706e-01 
10114 -2.570978695186336e-01 
10115 -1.179659208640485e-01 
10116 -3.448125389357485e-02 
10117 4.271362922590591e-02 
10118 9.500856044227635e-02 
10119 2.263100150223738e-02 
10120 -1.080583512544358e-01 
10121 -2.753812569414974e-01 
10122 7.321676791169425e-02 
10123 6.802808722804975e-03 
10124 2.022815570783425e-01 
10125 1.370210090228973e-01 
10126 -2.585260720735236e-01 
10127 -6.392523703433880e-01 
10128 -4.655142728779918e-01 
10129 5.983876845988802e-02 
10130 -4.846175827022183e-01 
10131 -6.151081561821737e-01 
10132 1.902771658774879e-01 
10133 -4.785888370306177e-01 
10134 -1.014696654640669e-01 
10135 -4.324496935852480e-01 
10136 2.367916082501297e-01 
10137 1.176976696043111e-02 
10138 1.666315560278078e-01 
10139 7.792074527855623e-02 
10140 1.229034660783813e-01 
10141 1.374190845441924e-01 
10142 6.503100272234158e-02 
10143 4.370645665057214e-01 
10144 2.066688229248254e-01 
10145 2.632414646978296e-02 
10146 4.416639958054555e-02 
10147 -1.029151578208467e-01 
10148 1.374902472072188e-02 
10149 1.826504459388845e-01 
10150 -4.211335692682780e-02 
10151 5.354773928243057e-01 
10152 -1.911192699243038e-02 
10153 3.202462402447586e-01 
10154 4.053452304294919e-01 
10155 6.416472705306354e-02 
10156 -6.934147696084833e-02 
10157 2.896438905558810e-01 
10158 2.761762515013471e-01 
10159 -3.513463221107122e-01 
10160 -8.786755390202214e-02 
10161 -9.052908315612153e-01 
10162 1.668599545513930e-02 
10163 -9.956336809871357e-01 
10164 -4.558713101170288e-01 
10165 -1.045892913412752e-01 
10166 1.103208238471539e-01 
10167 6.393576330317408e-01 
10168 -7.302503167184340e-01 
10169 1.054790350203578e-01 
10170 1.079125114229915e+00 
10171 5.484725762796187e-01 
10172 -3.577998979487607e-03 
10173 6.011961198659327e-01 
10174 1.366666344461064e-01 
10175 -1.786723542075517e-02 
10176 1.132825815509875e+00 
10177 -6.966695859292263e-02 
10178 -4.416597739010653e-01 
10179 -2.090552013400005e-01 
10180 -4.373832286649538e-02 
10181 -1.969237438183761e-02 
10182 1.428671945278302e-01 
10183 -1.618453868217602e-04 
10184 -2.187304592312211e-03 
10185 -1.146954597672136e-01 
10186 2.346951592804851e-01 
10187 -2.798876530704713e-01 
10188 -3.393223129694430e-01 
10189 -6.366597157665455e-02 
10190 7.896957463321080e-02 
10191 4.524325643388865e-01 
10192 -1.514542984312917e-02 
10193 7.343609394963676e-01 
10194 4.556885266004674e-01 
10195 -9.821210566287625e-02 
10196 5.131950414083706e-01 
10197 -2.033609530352359e-01 
10198 3.722392293119836e-01 
10199 -1.712850193764870e-02 
10200 2.791672652002145e-01 
10201 1.441120221027466e-01 
10202 -3.293518541717455e-01 
10203 5.953205818420874e-01 
10204 7.514530664937515e-01 
10205 1.215450175016361e-01 
10206 -1.820580153821943e-04 
10207 7.422458576137535e-01 
10208 -9.637990734573340e-03 
10209 1.941137308227130e-01 
10210 3.948248795294125e-01 
10211 9.433425088326100e-02 
10212 -7.597514090229077e-02 
10213 3.247638361598760e-01 
10214 9.365576903546083e-02 
10215 -1.442603874399588e-01 
10216 3.204555574094993e-01 
10217 -9.252344575895656e-02 
10218 -1.788383024797918e-01 
10219 -1.130875718677412e-01 
10220 -1.255704703229394e-01 
10221 8.774411732663923e-02 
10222 -4.148238854858226e-01 
10223 -4.325887039726325e-02 
10224 -1.043514221279027e-02 
10225 -1.963391112975949e-01 
10226 -1.209001236342288e-01 
10227 -6.009271406280851e-02 
10228 4.147843926210252e-01 
10229 3.685338151450566e-01 
10230 9.822185796612488e-02 
10231 5.326559650343516e-01 
10232 3.767908856808368e-01 
10233 -9.567101602071951e-02 
10234 3.280393218166130e-02 
10235 -5.245301084468391e-02 
10236 4.647888967109191e-02 
10237 9.697378737460895e-02 
10238 -1.036903961606995e-01 
10239 7.227139476684938e-02 
10240 -7.986932516295797e-02 
10241 -3.486107022490751e-01 
10242 -1.240675243171352e-01 
10243 -2.904249895068937e-01 
10244 -6.075656997704140e-01 
10245 -2.071997675984341e-01 
10246 -1.796282637422902e+00 
10247 -1.940727075041803e+00 
10248 3.016068479835349e-02 
10249 1.357895794689959e-01 
10250 -1.185212869669144e-02 
10251 -5.199078040469389e-01 
10252 -3.987795574379895e-01 
10253 5.419656621092956e-02 
10254 3.843371993350154e-01 
10255 2.342139502183202e-02 
10256 2.127784140238794e-01 
10257 1.114408399026093e+00 
10258 7.989626181831670e-02 
10259 -4.014438099402638e-02 
10260 -2.677137609217922e-01 
10261 4.080350811772463e-02 
10262 2.996410094567419e-01 
10263 3.782839324471053e-01 
10264 4.690267368943810e-01 
10265 -5.910250837684549e-02 
10266 -8.261209042022731e-02 
10267 3.043327170897497e-02 
10268 -6.630747579033336e-01 
10269 6.172851332887016e-02 
10270 9.549389756084641e-02 
10271 3.801107125681673e-01 
10272 3.643372388686992e-01 
10273 1.683729492726187e+00 
10274 1.658702109542432e-01 
10275 1.002093383921487e+00 
10276 5.062698645419375e-01 
10277 3.050090478604349e+00 
10278 8.817312990175703e-01 
10279 -2.062483471368749e-01 
10280 -2.933068193328318e-02 
10281 3.314593500640059e-01 
10282 7.684669692476943e-01 
10283 -6.439630696560780e-02 
10284 -3.133821462950324e-01 
10285 -1.575975620870005e-01 
10286 6.498395501692546e-02 
10287 -2.903897454957078e-02 
10288 2.401357467975331e-02 
10289 -2.037766002282809e-02 
10290 1.151893518619962e-01 
10291 7.592006240244049e-01 
10292 1.454371581031997e-02 
10293 2.062720452762766e-02 
10294 -1.501788080908611e-02 
10295 -4.110849538918788e-03 
10296 -4.355150150015831e-02 
10297 -5.853993261233457e-02 
10298 -1.152819662477391e-02 
10299 1.936650015147982e-01 
10300 1.284040326206406e-01 
10301 1.713823663977726e-02 
10302 -1.676423214370557e-01 
10303 8.013402719895976e-02 
10304 1.330317669406874e-02 
10305 -4.204439527439524e-01 
10306 2.292145874814657e-01 
10307 2.725692965091483e-01 
10308 -2.311438558154447e-01 
10309 9.190210253013855e-03 
10310 3.912839359844189e-02 
10311 -6.689922380269818e-02 
10312 -3.706114949399822e-01 
10313 5.584815958613560e-01 
10314 9.205740820461124e-02 
10315 -7.720361843419498e-01 
10316 2.115903967018867e-01 
10317 1.062630412877006e-01 
10318 2.752182879839038e-02 
10319 2.271612449952115e-01 
10320 -3.112486848747515e-01 
10321 -4.308597243128797e-02 
10322 -5.409966695477937e-02 
10323 -6.062735329675278e-02 
10324 -5.379530174490328e-03 
10325 -1.462596646045793e-01 
10326 1.718917840349383e-02 
10327 1.113687837720864e-01 
10328 -6.513257479506780e-02 
10329 1.732024188861876e-01 
10330 -1.237483021128873e-01 
10331 -1.061164242643787e-02 
10332 -4.998359041297729e-01 
10333 -2.724835219566247e-01 
10334 2.148461648657061e-01 
10335 -6.195638117872904e-02 
10336 -4.226815933795374e-01 
10337 -4.358014649537822e-02 
10338 -1.836531900976340e-01 
10339 1.359993947048593e-01 
10340 -1.927264006224257e-01 
10341 -1.098540401897876e-01 
10342 -3.022679682971297e-01 
10343 -2.632412511271155e-01 
10344 -5.311606817334691e-02 
10345 1.356747107725836e-01 
10346 -1.177671415696098e-01 
10347 -1.200593463305851e-01 
10348 -4.397223648107505e-02 
10349 -1.958096397215509e-01 
10350 -2.585474782793713e-02 
10351 9.593554498553705e-02 
10352 -8.260573579338103e-02 
10353 6.624177945051430e-03 
10354 -6.958654098533622e-02 
10355 -2.288670911299144e-01 
10356 -1.633319342649408e-01 
10357 -2.683946264828544e-01 
10358 -7.420792721130409e-02 
10359 7.940564226377425e-02 
10360 3.519775362046406e-02 
10361 -2.077764180274077e-02 
10362 -1.473374688704878e-01 
10363 -1.536417589124935e-01 
10364 8.698112701667141e-02 
10365 -5.627112497710367e-02 
10366 -2.231772146002305e-01 
10367 -7.463376564720126e-02 
10368 5.735305551297894e-02 
10369 8.607138092747160e-02 
10370 -6.566345230995181e-02 
10371 -2.908324193267383e-01 
10372 1.594262404338520e-02 
10373 6.392960942042483e-02 
10374 -2.169746123918010e-02 
10375 -9.765452430498762e-02 
10376 6.690898289111580e-02 
10377 -2.348940832263877e-03 
10378 -4.344968509682202e-02 
10379 -8.367232351093644e-03 
10380 1.348569335820539e-02 
10381 -7.498139263407307e-02 
10382 -9.476692803144207e-02 
10383 2.082322167957757e-01 
10384 5.119992517752943e-02 
10385 -2.741998339987782e-01 
10386 8.498773900935945e-02 
10387 3.319766949992078e-01 
10388 8.420679286237186e-02 
10389 -1.147375567492731e-01 
10390 -3.543894130574021e-02 
10391 4.131851659821753e-01 
10392 -3.319126591867144e-03 
10393 7.084709380736323e-04 
10394 5.143534802665797e-02 
10395 -1.226663300847305e-01 
10396 -1.434306170045774e-01 
10397 1.373967491483709e-01 
10398 -2.189512793083473e-01 
10399 6.953050240689677e-02 
10400 2.216111874545473e-01 
10401 2.704689735555998e-02 
10402 9.630540008261924e-02 
10403 -6.311956960081484e-02 
10404 -1.759168036699633e-01 
10405 -1.243043880228421e-01 
10406 4.208216359853736e-01 
10407 5.136898162497899e-01 
10408 3.974756711781041e-02 
10409 -3.855358234682990e-03 
10410 2.018687366585455e-01 
10411 5.438568142381903e-01 
10412 -3.482836794311243e-03 
10413 7.425372008840070e-02 
10414 7.399702495529631e-02 
10415 -2.738304753485154e-02 
10416 6.573250614605140e-02 
10417 -1.080184360223757e-01 
10418 -1.548871642327789e-01 
10419 1.528961019422237e-01 
10420 2.848101062736912e-01 
10421 -1.206849149668147e-02 
10422 -2.382152589400036e-02 
10423 -3.063183540837898e-02 
10424 -1.119888972802851e-01 
10425 2.422759090576778e-01 
10426 -9.773109523589131e-02 
10427 3.516353756045093e-01 
10428 -2.611733726513157e-01 
10429 1.149924576987762e-01 
10430 6.298253425174848e-02 
10431 8.606304248650481e-02 
10432 -5.094499535641939e-02 
10433 -7.880298729050231e-03 
10434 -3.096699961646006e-02 
10435 8.204049542575237e-02 
10436 1.664356789929018e-01 
10437 1.074096878868320e-01 
10438 -1.598074404365862e-01 
10439 -1.819078315430382e-01 
10440 2.896668779141494e-01 
10441 -1.185624105269217e-01 
10442 -6.293040895912609e-02 
10443 -1.767403618449682e-01 
10444 1.884667775488204e-01 
10445 -5.264073117526127e-02 
10446 -8.111627639235035e-02 
10447 3.714141640717542e-02 
10448 1.456280965927513e-01 
10449 -1.372227273094520e-01 
10450 2.988030385452065e-01 
10451 2.063615951091374e-02 
10452 -3.749200704038975e-02 
10453 1.826587714835797e-01 
10454 5.450780829321553e-02 
10455 -1.043984891312631e-01 
10456 -2.344144575590704e-01 
10457 1.818406889312594e-04 
10458 -2.024902622202957e-02 
10459 1.442190308239961e-01 
10460 8.994516828177337e-02 
10461 -7.043147984505919e-03 
10462 -5.601686067156372e-02 
10463 4.280990374517032e-01 
10464 4.281782198834906e-02 
10465 1.412945539853803e-01 
10466 4.805160466114268e-01 
10467 -1.029853892162702e-01 
10468 2.083854603100557e-02 
10469 3.495113378812999e-01 
10470 8.363726627743960e-02 
10471 2.848965841650998e-01 
10472 2.540840728792003e-01 
10473 1.549659455046633e-01 
10474 4.248400707111524e-02 
10475 3.263239680200033e-01 
10476 8.311305218457948e-02 
10477 -3.691703827058977e-02 
10478 8.596279934882164e-02 
10479 3.680047961737495e-02 
10480 1.211418602828611e-01 
10481 2.109196306784242e-02 
10482 1.877147514637113e-01 
10483 -5.547354858027759e-02 
10484 -7.839008523070994e-02 
10485 2.585272479626670e-01 
10486 6.358189655304364e-02 
10487 6.382480360684455e-02 
10488 -3.677804688328202e-02 
10489 -5.725804539264440e-02 
10490 -3.829238120473449e-02 
10491 -2.864566434454017e-02 
10492 -9.897461471835520e-02 
10493 3.613563371612634e-02 
10494 6.792605625266815e-02 
10495 -9.482940674032448e-03 
10496 -1.649673651266112e-01 
10497 -1.985887327360133e-02 
10498 -5.248918226695648e-02 
10499 1.781088443538798e-01 
10500 -1.826181744070560e-01 
10501 8.650411811293753e-02 
10502 -1.092369459459523e-01 
10503 -1.217169322898800e-01 
10504 -1.616774059989719e-02 
10505 -1.068258411895423e-01 
10506 -3.067436666082004e-02 
10507 -1.041409638748803e-01 
10508 -1.564178348016594e-01 
10509 -3.438197518342802e-02 
10510 -5.979987511441483e-02 
10511 -1.762307463070342e-01 
10512 3.303059422748404e-03 
10513 -3.553282828072444e-02 
10514 -1.543212457510173e-01 
10515 1.184195839865059e-01 
10516 3.482803581151379e-02 
10517 -1.826304199694612e-01 
10518 3.710034088207835e-03 
10519 8.145834817553571e-03 
10520 6.179671711608601e-02 
10521 -1.051765435569761e-02 
10522 -1.313002852450961e-02 
10523 1.014423585929671e-01 
10524 3.009371464672563e-01 
10525 -2.034377638408408e-02 
10526 -6.634092287648617e-02 
10527 -2.268458362815695e-01 
10528 -4.395609788394991e-02 
10529 2.510551414766601e-02 
10530 -5.002315282846386e-02 
10531 -3.940821350743892e-02 
10532 5.472129519788566e-02 
10533 3.535745985455807e-02 
10534 2.055715346288766e-02 
10535 1.112458782452038e-02 
10536 -3.078462301677669e-02 
10537 3.278374421919100e-01 
10538 8.920063984150629e-02 
10539 4.686368577849648e-02 
10540 -1.041540144574032e-01 
10541 1.415349904517017e+00 
10542 9.076418893194310e-01 
10543 4.241063693161412e-01 
10544 2.254211639872470e-01 
10545 3.859882803435463e-01 
10546 6.980049171796247e-02 
10547 -1.048331185974613e-01 
10548 4.139881941385465e-02 
10549 2.443575157505471e-01 
10550 1.233615733565929e-01 
10551 -4.770993672233515e-02 
10552 4.525416803030348e-01 
10553 7.680982555315859e-02 
10554 3.079041074039713e-01 
10555 1.800616804039623e-01 
10556 -2.786577850851644e-01 
10557 1.286136660389270e-01 
10558 2.897436944911966e-01 
10559 -9.839185825654891e-01 
10560 -5.142117954686156e-01 
10561 1.065899336743391e-01 
10562 3.186661421685239e-01 
10563 -3.309245303657884e-01 
10564 -6.310602664835641e-01 
10565 -8.996307271837387e-02 
10566 -3.115072777008142e-01 
10567 1.788993238002335e-02 
10568 -2.728663771978342e-01 
10569 7.266699489661495e-02 
10570 3.654492845964279e-01 
10571 -8.008740310126522e-01 
10572 5.496832705119147e-04 
10573 1.022738214576356e-01 
10574 -3.347675425269190e-01 
10575 -2.426187201207265e-01 
10576 3.113900212575202e-01 
10577 -1.676188071628004e-01 
10578 -4.224334213194030e-02 
10579 -6.258752567673738e-01 
10580 -7.198928681579771e-02 
10581 5.216596594552546e-03 
10582 -1.866144787583228e-02 
10583 -4.256889693341716e-01 
10584 -3.017121930174311e-01 
10585 -1.171081448157450e-01 
10586 -1.808771988999985e-01 
10587 -8.314534668307351e-01 
10588 -5.101818739586399e-02 
10589 -1.011504049441626e-01 
10590 -1.097850410907711e-02 
10591 -2.557668128949449e-01 
10592 1.321266240879297e-01 
10593 4.848712857796621e-02 
10594 1.521265678353625e-02 
10595 6.951187570934707e-02 
10596 4.152108715581231e-01 
10597 3.403164929332487e-01 
10598 -1.078639157558232e-02 
10599 1.842253992304856e-01 
10600 4.695432070070054e-01 
10601 -9.996315931510557e-03 
10602 1.188128921105948e-02 
10603 6.031756163782734e-02 
10604 2.274982946535988e-02 
10605 -3.351145661101191e-01 
10606 1.568816479597590e-01 
10607 8.441922621883226e-01 
10608 1.008983246858055e-01 
10609 2.693537400419311e-02 
10610 1.004431109039368e-01 
10611 1.218787416194491e-01 
10612 -2.769995035290317e-02 
10613 -4.388889889446163e-02 
10614 -3.104746541983123e-02 
10615 4.021725735697816e-01 
10616 -3.285926876343163e-01 
10617 3.866354659113305e-02 
10618 7.544180419639292e-02 
10619 -1.997920370343751e-01 
10620 -1.369385081087025e-01 
10621 9.423723929422474e-02 
10622 -2.598024335046654e-01 
10623 -6.094037019883869e-02 
10624 -1.181758284385934e-01 
10625 -1.686940576471157e-02 
10626 3.192144973685249e-02 
10627 -2.841745438793789e-01 
10628 -5.894964606485071e-01 
10629 -2.182048441300544e-01 
10630 7.458416931388477e-04 
10631 2.945155225360985e-02 
10632 -4.087877341852034e-02 
10633 -4.554750988209528e-01 
10634 -3.383102770014328e-01 
10635 2.306809075756672e-01 
10636 1.063322633858445e-02 
10637 -3.871455559333468e-01 
10638 -1.708047503942203e-01 
10639 -1.046474272620248e-01 
10640 -9.087201645192873e-02 
10641 1.564491069408247e-01 
10642 2.073355570422529e-01 
10643 1.034399892658204e+00 
10644 5.978799570637431e-01 
10645 -3.610622301170224e-02 
10646 6.265164729148451e-02 
10647 5.458876715279649e-03 
10648 1.258394128311673e-01 
10649 -2.288686714399979e-02 
10650 8.493798753093919e-02 
10651 9.123985134956845e-03 
10652 1.411303296320298e-02 
10653 1.009624009558189e-01 
10654 6.062242652314342e-02 
10655 5.447152021458351e-02 
10656 -6.732827449031161e-03 
10657 3.628181196856314e-02 
10658 2.779186778993861e-02 
10659 -1.069290857358179e-02 
10660 6.073761135756511e-02 
10661 2.167664658438331e-02 
10662 2.156989447350681e-01 
10663 2.607150886095032e-01 
10664 -1.430958080985995e-01 
10665 1.660591684254943e-03 
10666 4.939377836687078e-01 
10667 1.506920257308614e-01 
10668 -8.843402197604379e-02 
10669 -5.226908182342837e-02 
10670 -2.525923410971197e-01 
10671 -5.671766109242120e-02 
10672 4.122283832945100e-01 
10673 -3.926243151563570e-01 
10674 -6.592057592601859e-02 
10675 -2.066139800751052e-01 
10676 -2.253067631535697e-01 
10677 8.288549898809897e-03 
10678 -1.762363184324895e-01 
10679 -1.263626330741575e-01 
10680 -1.026930864950917e-01 
10681 -1.102263827815366e-01 
10682 7.202446571947367e-02 
10683 -4.528350243159116e-03 
10684 -8.065239745384978e-02 
10685 -1.258914110471953e-02 
10686 -1.283211870715791e-01 
10687 -1.387566059520924e-02 
10688 1.228521685936899e-02 
10689 1.583687822455660e-01 
10690 -3.892590245380914e-02 
10691 -1.846723662000499e-01 
10692 -3.299483074410397e-01 
10693 -3.317411005439665e-02 
10694 -6.463537941447674e-02 
10695 -6.134772658046075e-02 
10696 7.804185836316201e-02 
10697 3.042923188501106e-02 
10698 -1.332572841216296e-01 
10699 2.209553148866115e-01 
10700 -5.116155447777086e-02 
10701 3.971212302079168e-02 
10702 4.960764610211903e-02 
10703 -1.558045304885413e-01 
10704 4.174679966035968e-02 
10705 4.344096631280236e-02 
10706 -1.353627065333960e-01 
10707 9.730413527857164e-02 
10708 1.285271569043671e-02 
10709 4.427820810517387e-03 
10710 5.549244007741123e-02 
10711 3.720767701897979e-02 
10712 -1.920174471699677e-01 
10713 -3.631701525933246e-03 
10714 -5.115147483819996e-02 
10715 2.375907501188417e-01 
10716 -1.711824064174710e-03 
10717 2.322265126801511e-02 
10718 1.014938497537477e-01 
10719 1.881039812142579e-02 
10720 1.023005889753800e-01 
10721 -3.725319305874578e-02 
10722 7.551962466417662e-02 
10723 1.073411578875067e-01 
10724 -1.179402827523774e-02 
10725 -5.263966963269759e-02 
10726 -8.962714542894791e-04 
10727 -1.981708608732710e-02 
10728 -3.070387652604517e-02 
10729 3.805973312248947e-02 
10730 -1.872343482918326e-02 
10731 4.001390498391336e-02 
10732 3.582301709858749e-03 
10733 -1.490089973020587e-02 
10734 1.806350887696435e-02 
10735 2.940857478274092e-02 
10736 9.768356285261587e-02 
10737 -1.342210538385238e-01 
10738 -2.328466184772594e-02 
10739 4.865162122677840e-02 
10740 5.996344120986458e-03 
10741 6.295000789047522e-02 
10742 -4.898803283560764e-02 
10743 -1.132117761293570e-01 
10744 1.894071504715307e-02 
10745 8.686522445585482e-03 
10746 -1.438814414809496e-01 
10747 -3.276176485024817e-01 
10748 -1.904327246660158e-01 
10749 -6.066965795645322e-02 
10750 -2.131288004491118e-01 
10751 -2.124659688614110e-01 
10752 1.830745828552094e-01 
10753 1.291796492969635e-02 
10754 1.102937346256710e-02 
10755 -1.940742470539276e-02 
10756 4.507405057321332e-02 
10757 1.342866452747108e-03 
10758 -8.206696723147387e-02 
10759 8.529597801126784e-02 
10760 3.085160162200059e-02 
10761 -6.268034017428561e-02 
10762 -1.293343965645645e-01 
10763 -4.981894870810588e-02 
10764 -1.937594938017064e-01 
10765 -3.196336322731461e-01 
10766 -1.356279754463999e-01 
10767 -1.124397901672024e+00 
10768 -1.426929811347541e-01 
10769 4.533755485002754e-01 
10770 -2.208823200097109e-01 
10771 -1.999400735109937e-02 
10772 5.287975054940003e-01 
10773 2.386204987364820e-01 
10774 -1.574928153703354e-01 
10775 2.211178324121751e-01 
10776 2.540082375326657e-01 
10777 2.675841833570733e-02 
10778 -5.265142696897042e-01 
10779 -2.372903683658832e-01 
10780 2.021478326297422e-02 
10781 -2.879530430282703e-01 
10782 -8.103673728849511e-02 
10783 -1.540256469536141e-01 
10784 -6.938171157728346e-02 
10785 1.307942762476199e-01 
10786 4.903369033500790e-02 
10787 2.338914461758222e-02 
10788 -3.934797033715990e-02 
10789 -1.062498856067998e-01 
10790 2.030918252117591e-01 
10791 -1.144458846762910e-01 
10792 6.304752495195989e-02 
10793 1.186904748476746e-01 
10794 -1.763111591036245e-02 
10795 -1.235272287054933e-01 
10796 1.768806977066043e-01 
10797 -6.375525250586654e-02 
10798 -4.471639229507320e-01 
10799 -7.139305388397669e-01 
10800 1.075734906848355e-01 
10801 -1.338049146736960e-01 
10802 -1.596256397021013e-01 
10803 -7.334791967088998e-01 
10804 1.210598205789741e-01 
10805 -4.803395093957913e-01 
10806 6.325388927525097e-01 
10807 2.480306991338254e-01 
10808 -1.340160023392091e+00 
10809 2.124966935421408e-01 
10810 5.400091699513965e-02 
10811 4.744476451541593e-02 
10812 1.514221391226969e-01 
10813 2.115948070063366e-01 
10814 -2.326499850218297e-01 
10815 -5.454041880866267e-01 
10816 -3.427327017151982e-01 
10817 -2.491184421206380e-02 
10818 1.248680584302339e-01 
10819 1.184520106155763e-01 
10820 -2.186685587453220e-01 
10821 -1.263822296950361e-01 
10822 1.224420878653439e-01 
10823 -4.081669653055313e-01 
10824 -2.145306410694418e-01 
10825 4.432431500929218e-02 
10826 1.998475479270365e-01 
10827 -3.462471009933926e-01 
10828 -2.198760085620292e-01 
10829 4.761938411657520e-01 
10830 4.086624239681565e-02 
10831 -4.188537588755433e-01 
10832 5.085626800858783e-02 
10833 1.598776312940161e-01 
10834 -2.679243324875806e-01 
10835 -3.329456208780646e-01 
10836 4.076913298525228e-01 
10837 5.068734557909211e-01 
10838 -9.664703660022571e-01 
10839 -6.809340284087685e-01 
10840 1.097262643561624e-01 
10841 -2.534367173158034e-01 
10842 -5.349417892562289e-01 
10843 -6.047459247222043e-01 
10844 1.320305101390426e-01 
10845 1.086141842348287e-01 
10846 -8.567188846437732e-02 
10847 2.759751198095585e-01 
10848 9.315145221007461e-02 
10849 -1.250695920008023e-01 
10850 -5.720691703597433e-02 
10851 -4.612831620360482e-02 
10852 -1.334156195603448e-01 
10853 -2.979800917446200e-01 
10854 -3.505757010345468e-01 
10855 4.768273366701698e-02 
10856 -1.358347341577461e-01 
10857 -1.858619062174657e-01 
10858 -2.347668289550215e-01 
10859 -1.734262496693767e-01 
10860 7.814312414359803e-02 
10861 -5.874459538670274e-02 
10862 -3.818918098109580e-01 
10863 -3.977402681271491e-01 
10864 5.762235408342621e-02 
10865 3.326449692719861e-01 
10866 -2.483696444255976e-01 
10867 7.213512756660999e-01 
10868 -8.421149772305041e-02 
10869 1.814035282171269e-01 
10870 -6.670968620190572e-02 
10871 -1.965221035097280e-01 
10872 1.904818807673213e-01 
10873 2.127337933697125e-01 
10874 -4.125918280566898e-02 
10875 1.015040085438454e-01 
10876 1.472594821511150e-02 
10877 1.303893348657459e-02 
10878 -4.260541849036194e-02 
10879 -3.123128152642809e-04 
10880 -6.833134277257190e-02 
10881 8.085716423355559e-03 
10882 1.856565077546645e-02 
10883 -4.606859475438566e-03 
10884 4.385656639069854e-02 
10885 1.577963291293501e-03 
10886 -7.965476748913547e-02 
10887 3.044380007950671e-02 
10888 -3.534144695262488e-01 
10889 -3.016509225039621e-01 
10890 2.848250562972072e-03 
10891 2.238107606512506e-02 
10892 -7.912509550089855e-03 
10893 -3.001512446256141e-01 
10894 -9.903664818553086e-01 
10895 -4.485157718595275e-01 
10896 -1.546401798979474e-01 
10897 -3.993190314444226e-04 
10898 2.082806619857249e-01 
10899 2.890822229355400e-01 
10900 6.247822503259152e-02 
10901 7.881198750701180e-01 
10902 -1.203337093881920e-01 
10903 -5.215129139531448e-01 
10904 3.492940036367587e-01 
10905 -2.017125255932303e-01 
10906 -9.909066069202162e-02 
10907 1.464712819096671e+00 
10908 5.374193276989410e-01 
10909 3.705451369724021e-01 
10910 -1.064418599487441e-01 
10911 4.421674225041829e-01 
10912 1.350238681771733e-03 
10913 -8.808729188998231e-02 
10914 1.191999036879339e+00 
10915 1.787153297223314e+00 
10916 5.339152584807452e-02 
10917 -1.720987350154508e-01 
10918 1.951738505599586e-01 
10919 5.867210872205522e-01 
10920 1.762111074024295e+00 
10921 -1.011328698005948e-01 
10922 4.204936988661788e-01 
10923 5.225751751603305e-01 
10924 -9.483319979243728e-01 
10925 1.490158814032592e-01 
10926 5.849803566448405e-01 
10927 6.785999606610270e-02 
10928 1.181065583729980e-01 
10929 6.329194655311259e-01 
10930 3.307554144524431e-02 
10931 8.986187253909733e-02 
10932 1.005636450330124e-01 
10933 2.408221943874152e-01 
10934 3.509662586968023e-01 
10935 9.528026342102246e-02 
10936 4.838386262257193e-01 
10937 -1.419615583080097e-01 
10938 8.065968099396285e-02 
10939 4.244392302080398e-01 
10940 3.246232875901138e-02 
10941 2.567149578943487e-02 
10942 -2.589663768317856e-01 
10943 3.699245865345025e-01 
10944 6.640158653970091e-02 
10945 -9.137287778040065e-01 
10946 -5.732597919354068e-02 
10947 8.322276854157082e-03 
10948 -9.503815261747618e-01 
10949 -9.558554640873871e-01 
10950 -3.619748268702306e-01 
10951 -4.529180473703818e-01 
10952 -1.360027694900582e+00 
10953 2.623780662171058e-01 
10954 -1.057945416810932e+00 
10955 6.235588261359749e-01 
10956 -1.156641441659197e-01 
10957 9.486628836576215e-01 
10958 2.074973339348647e-01 
10959 4.527726980023886e-02 
10960 -2.683130444483751e-02 
10961 1.281779705176497e-01 
10962 3.466191567711239e-01 
10963 -5.983210126361801e-02 
10964 3.997137009271226e-02 
10965 1.817147906255944e-01 
10966 -2.549758150362938e-03 
10967 -1.885367115417361e-01 
10968 8.007948393136363e-02 
10969 -1.773052765417219e-01 
10970 2.345681291500851e-02 
10971 -1.860168991475820e-01 
10972 -2.455917954059657e-01 
10973 -6.915766268730110e-02 
10974 -7.650036939717650e-02 
10975 -3.969706057151688e-01 
10976 -5.782359524410522e-02 
10977 -6.551720376465309e-02 
10978 -5.223185801671314e-02 
10979 -5.250333629582032e-02 
10980 5.156012148054265e-02 
10981 -2.531125620389224e-01 
10982 -1.242728454897759e-01 
10983 -1.189338634201264e-01 
10984 -1.436228024933218e-01 
10985 -3.227241617947927e-01 
10986 -1.688047620914420e-01 
10987 -5.782376409102186e-02 
10988 2.110707087262433e-01 
10989 8.973229743140227e-03 
10990 -2.373298547364285e-01 
10991 -2.055475560653321e-01 
10992 -1.885092009748428e-01 
10993 -1.205909818905545e-01 
10994 -9.878563400891950e-02 
10995 -1.457246001123909e-01 
10996 1.064249427389531e-01 
10997 2.133006566448612e-02 
10998 -6.043912456163836e-02 
10999 -4.504976823203933e-01 
11000 -3.430094049622306e-02 
11001 -4.209125372705770e-02 
11002 -1.124887946906198e-01 
11003 -1.475095635103426e-01 
11004 2.086289812315686e-01 
11005 -2.746016722234560e-03 
11006 2.771097603925627e-02 
11007 -2.941994923285052e-01 
11008 -1.521413153915130e-01 
11009 8.152908812693127e-02 
11010 -1.063206686321578e-01 
11011 2.462220015185516e-01 
11012 4.077168298800957e-02 
11013 2.472647206266392e-02 
11014 1.136803345023360e-01 
11015 3.855686155736453e-02 
11016 -1.946485360973012e-02 
11017 -9.321108158387047e-02 
11018 4.313616075766136e-02 
11019 -1.912895464146191e-02 
11020 2.635679862070280e-02 
11021 -1.189602449508404e-02 
11022 -2.202024929411863e-01 
11023 6.102189337556095e-02 
11024 1.510993234113959e-01 
11025 -2.379954293240129e-01 
11026 5.557377820230057e-02 
11027 -7.891185259713433e-02 
11028 -6.348005774854093e-03 
11029 -7.340349238319788e-02 
11030 -3.079462400832528e-01 
11031 -8.282344455627985e-02 
11032 1.885658953275234e-02 
11033 -2.916813858111965e-01 
11034 1.285603488156719e-01 
11035 -7.930546244493458e-02 
11036 -1.685564131578063e-01 
11037 -4.608039608427144e-01 
11038 1.025910745342935e-01 
11039 -2.539757756881574e-01 
11040 -3.282048226991538e-01 
11041 3.097817544721425e-01 
11042 -1.328711916337299e-01 
11043 1.041065771928870e-01 
11044 2.000863855646620e-01 
11045 4.111642093604954e-01 
11046 7.731704237606082e-02 
11047 3.299124205881058e-01 
11048 1.458759770136865e-01 
11049 1.521227842028258e-01 
11050 5.460700269103328e-01 
11051 1.318020791019973e-01 
11052 -2.461099519168883e-01 
11053 -9.749016262577379e-02 
11054 3.453102430413474e-01 
11055 9.950366164816889e-02 
11056 1.581091281700337e-01 
11057 1.894565518005455e-02 
11058 8.525748394490074e-02 
11059 4.424898847302172e-01 
11060 -4.554449272163248e-04 
11061 1.362983371577535e-01 
11062 1.324176915671207e-01 
11063 6.365169953078570e-01 
11064 2.328078004849658e-02 
11065 8.584865155533518e-02 
11066 6.542450015192128e-01 
11067 -5.019512029594592e-02 
11068 1.700558287116423e-01 
11069 2.905694200527932e-01 
11070 -1.376527274069420e-02 
11071 -7.181856129228039e-04 
11072 2.495568168430428e-01 
11073 -7.121664300337337e-02 
11074 1.566912018837611e-01 
11075 2.600528859298118e-02 
11076 7.923211837757418e-02 
11077 7.613804645352781e-02 
11078 -1.697088624516530e-01 
11079 4.201063842400763e-01 
11080 2.334188955980292e-02 
11081 6.257276044599142e-02 
11082 1.909630149167767e-01 
11083 -4.155547574688178e-01 
11084 -3.426974240496512e-02 
11085 2.997061190790061e-01 
11086 -6.967264695040751e-02 
11087 5.421380670790808e-02 
11088 1.591676839163710e-02 
11089 2.028672056341950e-01 
11090 -2.951058451152576e-01 
11091 2.110794449430695e-02 
11092 -1.368195958710731e-01 
11093 -4.507347363632744e-02 
11094 1.446883728856391e-01 
11095 3.548586276397874e-01 
11096 -6.960743866790899e-03 
11097 2.008679770168108e-02 
11098 7.159368410799023e-02 
11099 1.251965971121191e-01 
11100 7.988469037499846e-02 
11101 4.706167205979184e-02 
11102 -1.043409428555945e-01 
11103 3.367742006086887e-01 
11104 -1.178528017867291e-01 
11105 -6.075449611813041e-02 
11106 2.931870387376723e-01 
11107 6.405824188295202e-02 
11108 1.925677597144929e-01 
11109 4.090590644462712e-02 
11110 7.264313678254528e-02 
11111 8.554698210663711e-01 
11112 3.671288626535559e-01 
11113 -4.884390369969066e-03 
11114 -6.621193384440502e-03 
11115 2.055009329469823e-02 
11116 3.542048412040769e-02 
11117 2.711829616385421e-02 
11118 1.209279071829508e-01 
11119 -1.161301430406359e-01 
11120 2.531507398776348e-02 
11121 6.162562798358410e-02 
11122 -3.219364305738615e-04 
11123 -1.236647022775889e-02 
11124 1.097752078830000e-01 
11125 -1.482350222242621e-01 
11126 1.822804737750363e-02 
11127 -7.373894251724754e-02 
11128 -6.761536120182150e-03 
11129 1.710384171588224e-01 
11130 -2.831280432440791e-02 
11131 3.589462510533791e-02 
11132 -3.045013462778240e-01 
11133 -2.070236971706181e-01 
11134 3.100393384071978e-02 
11135 -2.870270029215859e-01 
11136 -3.589587309522858e-02 
11137 3.167601519185779e-02 
11138 -9.128846608545353e-01 
11139 -1.115303099780309e-01 
11140 -2.397098822508608e-02 
11141 -1.312177073878961e-01 
11142 -3.996010430590638e-03 
11143 5.772921313608319e-03 
11144 -2.579526686938240e-02 
11145 -4.056182662689208e-02 
11146 -1.898710301746780e-01 
11147 -9.320222028587058e-02 
11148 -1.783830431292533e-01 
11149 -4.247899345695088e-01 
11150 3.540496265961792e-01 
11151 -1.433665346699215e-01 
11152 -2.286128281516302e-01 
11153 4.518916333352360e-01 
11154 1.675978444772077e-01 
11155 3.406373431749975e-01 
11156 6.306287768420663e-02 
11157 3.088571502011399e-01 
11158 1.645323057277252e-02 
11159 2.227775645507392e-01 
11160 2.756321775361458e-01 
11161 9.110908758582355e-02 
11162 -7.298585972345875e-02 
11163 -1.128038428646800e-01 
11164 2.203419563862150e-01 
11165 -2.426191767928008e-02 
11166 -1.973580042022646e-02 
11167 2.811865286969291e-01 
11168 7.413994678797126e-02 
11169 1.283119199861082e-01 
11170 -3.511146082360506e-02 
11171 1.240100693518115e-01 
11172 4.476209341879012e-02 
11173 8.701738403716835e-02 
11174 4.728849977909978e-02 
11175 -1.117214211672648e-01 
11176 -2.509690360801238e-01 
11177 3.943003265621469e-02 
11178 -9.344144889453639e-02 
11179 4.460051573132583e-03 
11180 -1.442012182818950e-01 
11181 -2.627367848919172e-01 
11182 4.152760492683837e-02 
11183 -2.170373173147045e-01 
11184 -1.034193667930113e-01 
11185 -3.609420689767031e-01 
11186 2.072218189688435e-01 
11187 1.292428291304007e-01 
11188 7.725391731511476e-01 
11189 8.850862118277913e-02 
11190 6.708307156366234e-03 
11191 -3.273798937421828e-02 
11192 -2.638556961426197e-01 
11193 6.485750687385189e-02 
11194 -9.622787142873949e-02 
11195 5.790670513969205e-02 
11196 8.177792836142265e-03 
11197 -3.311432008420720e-01 
11198 -5.501693364861078e-02 
11199 -1.323045545117848e-01 
11200 -9.191880504940134e-02 
11201 -3.301806642273029e-01 
11202 -3.410262005921130e-02 
11203 1.899427201881801e-02 
11204 -6.573617542760409e-01 
11205 -2.162547384512093e-01 
11206 -1.746047943269570e-01 
11207 5.228834194486220e-02 
11208 -1.115600631085778e+00 
11209 -5.850197267379031e-01 
11210 -6.315127183325157e-01 
11211 -6.215238101595116e-01 
11212 4.386404576096022e-01 
11213 -8.853199621122616e-02 
11214 -2.108505238624577e-01 
11215 -4.119677339219065e-02 
11216 -1.150794769690488e+00 
11217 -6.725087122682234e-01 
11218 -1.639542732135504e-01 
11219 -9.136797012773622e-02 
11220 -5.459263525114325e-02 
11221 -2.646250164334301e-01 
11222 -7.493244317645831e-01 
11223 -3.519014255398490e-01 
11224 -2.393395951631793e-01 
11225 -8.567460765521773e-01 
11226 -4.751927364892666e-01 
11227 1.984107257183735e-02 
11228 3.781714094306903e-01 
11229 5.433489693004987e-01 
11230 1.039352008793909e-03 
11231 3.142648164370297e-01 
11232 -2.095327985012559e-01 
11233 -1.321762046047752e-01 
11234 -5.342811422623295e-01 
11235 8.314574737366448e-02 
11236 -8.085109491168016e-02 
11237 2.531098436558807e-01 
11238 -7.500435217554949e-03 
11239 -3.646088411309677e-02 
11240 2.249016351245536e-01 
11241 1.741272080253230e-03 
11242 2.206063467319891e-01 
11243 -3.265959298732567e-02 
11244 -1.869054007342439e-01 
11245 1.008594233036871e-01 
11246 5.808199977135574e-03 
11247 1.762379866135472e-01 
11248 -1.764117272371266e-01 
11249 8.771380062716617e-03 
11250 3.762998773388086e-02 
11251 -4.213018001506323e-01 
11252 -5.384905451876107e-01 
11253 -1.395392245759831e-01 
11254 -1.119552595243238e-01 
11255 -9.885069006645765e-02 
11256 -2.180582695532014e-01 
11257 -9.399786142670773e-01 
11258 -2.714284593895123e-01 
11259 -8.129884859801271e-01 
11260 -2.129932815993014e+00 
11261 -1.402760631301555e+00 
11262 -3.162093391020879e-02 
11263 4.387141547159385e-02 
11264 -4.468247777768105e-01 
11265 -3.506695495289017e-04 
11266 1.526562368378267e-01 
11267 1.635175621029927e-01 
11268 -3.560927774473775e-01 
11269 7.799325275850821e-02 
11270 -2.403936883485270e-01 
11271 -2.396324943035955e-01 
11272 -8.882403119726379e-02 
11273 -4.100611486820328e-02 
11274 3.138058106783034e-01 
11275 8.521774453243498e-03 
11276 5.534606032447204e-02 
11277 6.048319013141643e-01 
11278 3.086655763013653e-01 
11279 3.629143256855322e-01 
11280 1.236163441425493e-01 
11281 -1.703572010312262e-02 
11282 3.236268075356880e-01 
11283 1.148035188496111e-01 
11284 1.180310840656677e-02 
11285 4.278507640172312e-01 
11286 4.983905439832692e-02 
11287 5.004524009152740e-02 
11288 4.947989994074802e-02 
11289 4.812587817597353e-02 
11290 -4.957921942323376e-03 
11291 -2.780131418758118e-02 
11292 1.057107600103669e-01 
11293 2.593648725975715e-02 
11294 -6.023391471655147e-02 
11295 2.463613679689333e-03 
11296 3.261411010435174e-02 
11297 -7.232645813618820e-02 
11298 2.496719844385480e-03 
11299 1.985508886203178e-01 
11300 9.413749608789722e-02 
11301 2.770435789584519e-02 
11302 5.258281499779310e-02 
11303 2.326992814104503e-01 
11304 -8.034601390242727e-02 
11305 -1.400427173691605e-01 
11306 6.126885146212637e-02 
11307 4.449955849694850e-02 
11308 5.330283406508070e-02 
11309 -4.302783914582486e-02 
11310 -2.863752295681385e-01 
11311 -1.496568896692740e-01 
11312 -8.108961325776778e-02 
11313 -1.167613680837110e-01 
11314 -1.468206756805386e-01 
11315 3.342890410022818e-02 
11316 -1.437960400693869e-01 
11317 -1.369972788071022e-01 
11318 5.451007731431486e-02 
11319 -4.339470096543355e-02 
11320 -2.917233461492710e-01 
11321 -5.363055136333518e-02 
11322 8.184692496167933e-03 
11323 3.563953282809598e-02 
11324 -1.098567290489921e-01 
11325 8.558349862045687e-02 
11326 8.698669174859397e-03 
11327 -1.211804549847039e-01 
11328 -9.914784783329396e-02 
11329 1.160076711853960e-01 
11330 1.289279126570989e-01 
11331 3.621766173963106e-02 
11332 1.714840802690584e-01 
11333 9.103620816438822e-02 
11334 -1.834996968773501e-02 
11335 -1.772619668541939e-02 
11336 3.850834979493139e-02 
11337 7.867049629685982e-02 
11338 3.428624511585953e-01 
11339 -2.407974469650943e-01 
11340 -1.199724865628019e-01 
11341 5.790536865329100e-02 
11342 -1.456782487334278e-01 
11343 1.203512562646845e-02 
11344 1.402822792525066e-01 
11345 3.497537141175024e-01 
11346 9.146448458747744e-02 
11347 -5.979500743852877e-01 
11348 -4.603379494025986e-01 
11349 1.138174869724307e+00 
11350 8.194393495204184e-02 
11351 1.320267169566980e-01 
11352 2.451544843785622e-01 
11353 5.461458005265007e-02 
11354 -1.654311659679592e-01 
11355 -8.746936195639037e-02 
11356 5.830768465048147e-02 
11357 4.238749920034871e-02 
11358 -5.449899358271586e-02 
11359 -6.665197001305043e-02 
11360 1.530245710263746e-01 
11361 2.691244308436094e-01 
11362 2.049740363972709e-02 
11363 -8.023021939721939e-02 
11364 -1.958523296770041e-03 
11365 -3.401806207740943e-02 
11366 3.071575365629219e-01 
11367 -9.135098998701715e-03 
11368 1.018532502508739e-01 
11369 -1.238603356003120e-02 
11370 -1.242453005549518e-01 
11371 5.239494145091051e-01 
11372 1.895365320137168e-01 
11373 2.172427198684029e-02 
11374 -3.544082495320176e-02 
11375 -3.452003920750165e-02 
11376 6.865398208589661e-02 
11377 -1.816979025712371e-01 
11378 2.224295247445320e-03 
11379 3.449002581972335e-01 
11380 -1.844962413672734e-01 
11381 4.021863370643391e-02 
11382 -6.218395327209313e-01 
11383 -4.064847692017403e-02 
11384 1.685497705098842e-02 
11385 -3.955403786772073e-03 
11386 -8.138098069145014e-03 
11387 -5.818018987383993e-01 
11388 6.289971813897276e-03 
11389 -5.925583034623250e-02 
11390 4.280828921426951e-02 
11391 5.900103685884487e-02 
11392 -1.586215528869403e-01 
11393 -4.585283469507212e-02 
11394 5.232866786384530e-03 
11395 -1.082356887892927e-01 
11396 -1.871491482961875e-01 
11397 1.439251448657042e-02 
11398 5.455838759173231e-02 
11399 -8.062661917249914e-02 
11400 4.486502960295590e-02 
11401 -1.553034390665303e-01 
11402 -1.597460837955252e-01 
11403 1.343031679487904e-02 
11404 1.665378441599623e-01 
11405 -7.661444637257356e-02 
11406 7.891499181816487e-02 
11407 -1.067552673876523e-01 
11408 -2.241992250550453e-01 
11409 1.138267542056573e-01 
11410 -1.124774572550487e-01 
11411 5.418643231181177e-02 
11412 -2.614049644695774e-02 
11413 1.980622211859168e-01 
11414 -9.573261276113314e-02 
11415 9.289902234788150e-02 
11416 1.501429970620481e-01 
11417 1.032454598206799e-02 
11418 -6.533571653324165e-02 
11419 -5.395224286511275e-02 
11420 -9.209487666412902e-02 
11421 -1.865175324971798e-02 
11422 2.521184532560724e-01 
11423 2.014600877963665e-01 
11424 -2.531410475167160e-01 
11425 -8.557965857692461e-03 
11426 1.158873033601291e-01 
11427 -9.461270588266685e-02 
11428 1.664631961267923e-01 
11429 9.181011842001968e-02 
11430 2.462764505639463e-02 
11431 1.640836275300583e-02 
11432 -1.823592948463003e-01 
11433 -2.085824009395178e-01 
11434 1.753958192793063e-02 
11435 -6.255116110106133e-02 
11436 -1.446825260556559e-01 
11437 1.850529007387414e-03 
11438 -3.246568130889674e-01 
11439 -6.981951841068470e-01 
11440 1.975900434058337e-01 
11441 1.790711218524224e-02 
11442 1.696167081314398e-01 
11443 -1.987258104482760e-01 
11444 -1.161859584415328e-01 
11445 -2.716582827494957e-01 
11446 -1.141959345683215e-01 
11447 -5.767635822736637e-02 
11448 6.478919900702028e-02 
11449 2.576672629714448e-01 
11450 -5.915739334419075e-02 
11451 -4.570727256604256e-01 
11452 4.818143557990402e-02 
11453 3.160472508170711e-02 
11454 9.011196844795326e-02 
11455 4.974273444824062e-02 
11456 2.062819511883741e-01 
11457 2.026120411931037e-01 
11458 2.490863319330099e-01 
11459 2.473098184677633e-01 
11460 -9.921966277691864e-01 
11461 -8.392204069568588e-01 
11462 2.623972997272118e-01 
11463 5.568680690565872e-02 
11464 3.792779442898723e-01 
11465 1.092757735186921e-02 
11466 1.619058337245284e-01 
11467 -7.423777669091034e-01 
11468 -3.714127013578284e-01 
11469 -4.015089128163100e-01 
11470 -5.869311601098563e-02 
11471 -8.533475230034594e-02 
11472 -2.971499265822020e-01 
11473 -7.483909462764400e-02 
11474 -4.099207413832770e-01 
11475 7.898724013174591e-02 
11476 8.315367736157911e-03 
11477 -4.742124855926073e-02 
11478 -1.041871624594312e-01 
11479 -4.489984724571954e-01 
11480 5.887560481693646e-01 
11481 -1.037097004447189e-01 
11482 -1.274575839467635e-01 
11483 -8.715010150957328e-02 
11484 -5.147619176134812e-02 
11485 2.605945348981668e-01 
11486 3.676310328096679e-02 
11487 6.142364356940145e-02 
11488 -4.964448593603625e-03 
11489 6.553776687015597e-02 
11490 2.336200346028298e-01 
11491 1.552845369093862e-01 
11492 -1.063286218895919e-01 
11493 1.851105851590925e-01 
11494 -1.213955112879742e-01 
11495 -2.147954243143779e-01 
11496 1.320484761300084e-02 
11497 -1.249866693286813e-01 
11498 -4.417909607954430e-01 
11499 6.174363068601146e-03 
11500 -4.720711526970760e-02 
11501 -8.507417783366399e-02 
11502 -1.078106709369440e-01 
11503 4.336445022371678e-01 
11504 5.575342423910515e-02 
11505 1.075722072291577e-02 
11506 -1.849347735395052e-02 
11507 7.198453558314959e-01 
11508 -9.177808709437829e-02 
11509 -9.123853547611310e-02 
11510 2.699537883820318e-01 
11511 8.251495692016803e-02 
11512 2.354653548624683e-01 
11513 2.679427492214101e-02 
11514 9.997808922951189e-02 
11515 1.640796235829304e-01 
11516 6.949831317997558e-02 
11517 1.956815348797673e-02 
11518 6.411850425837469e-02 
11519 -6.565522619945424e-02 
11520 8.459515681942699e-03 
11521 -7.121692027877380e-02 
11522 -1.179254154744713e-01 
11523 5.395482977007802e-02 
11524 1.435478313802288e-01 
11525 2.950899177044071e-02 
11526 -3.568247544829116e-04 
11527 -1.525726018675904e-02 
11528 2.630737735955601e-02 
11529 4.963669664985910e-01 
11530 -1.903931341218748e-02 
11531 2.602814141786704e-01 
11532 -1.222432171702468e-02 
11533 1.719587440751142e-02 
11534 7.401281007556476e-01 
11535 6.558414931120957e-02 
11536 -3.826377645340420e-02 
11537 2.027250738950573e-01 
11538 2.408819827488080e-01 
11539 6.072044230469764e-01 
11540 -2.784665761507310e-01 
11541 -1.559306708847893e-01 
11542 1.638006026428906e+00 
11543 8.635420175511792e-02 
11544 7.522147384155434e-01 
11545 7.157804623220108e-01 
11546 3.720783641938671e-02 
11547 2.155486771558474e-01 
11548 -5.994402029827524e-02 
11549 -3.007379267046502e-02 
11550 1.928202569772116e-02 
11551 4.408376300183603e-01 
11552 1.994937331347909e+00 
11553 5.109897652591517e-02 
11554 -4.291114673103728e-02 
11555 -9.250976269907582e-03 
11556 3.442682169122015e-02 
11557 9.080938994123289e-03 
11558 -6.519820644580044e-01 
11559 -3.350378720050482e-02 
11560 -2.244843765230451e-01 
11561 -3.515784286094888e-01 
11562 -1.066847179915105e+00 
11563 -3.153614497970049e-01 
11564 9.948716793526873e-01 
11565 1.167732210225895e+00 
11566 2.353671853350248e-01 
11567 1.952728359981829e-01 
11568 4.968290590704394e-02 
11569 1.207249521805334e+00 
11570 7.247764062985338e-01 
11571 2.090974509479491e-01 
11572 1.051846657726335e+00 
11573 1.147088980903670e+00 
11574 1.441932561665679e-01 
11575 1.875289542925611e-01 
11576 -3.103117750773102e-02 
11577 7.206881286820160e-02 
11578 3.990190720228876e-01 
11579 1.357672843235349e-01 
11580 2.424964006231636e-02 
11581 1.242452150779676e-01 
11582 7.971126193688541e-02 
11583 -1.770616518676934e-01 
11584 1.080020229619958e-01 
11585 1.513837249447576e-01 
11586 -3.332205251956736e-02 
11587 -8.896937497924703e-02 
11588 7.577738781668467e-02 
11589 -6.028656148390734e-02 
11590 1.514825730451176e-01 
11591 -1.052175529863127e+00 
11592 -1.542209573570770e-01 
11593 -4.129399606080066e-01 
11594 -4.434792081014857e-01 
11595 -1.340321504844892e-01 
11596 -4.720523276752813e-02 
11597 4.800861131181548e-02 
11598 -3.184015428890530e-01 
11599 1.070101399212425e-01 
11600 1.593067830116526e-01 
11601 -8.783964025300675e-02 
11602 -2.577920363990930e-01 
11603 -4.631724888909474e-01 
11604 2.739603123463686e-01 
11605 1.383059555919253e-02 
11606 -3.615305872432923e-01 
11607 7.582833146816549e-02 
11608 1.592112629347202e-01 
11609 -5.210332919173523e-02 
11610 2.419531653121045e-02 
11611 -4.035782785517749e-01 
11612 -1.899007103735472e+00 
11613 -5.102327024587338e-01 
11614 -9.589012485562613e-02 
11615 4.765666451318943e-02 
11616 4.817459899133453e-02 
11617 -5.803801655801551e-02 
11618 -1.115331410854096e-02 
11619 -1.010421025402156e-01 
11620 -9.565132359570987e-02 
11621 -9.481818396606242e-02 
11622 -1.320850794068353e-01 
11623 -6.747625880293670e-02 
11624 3.228037182815651e-04 
11625 -1.154878326027064e-01 
11626 -3.127334216919450e-02 
11627 -2.689228906985914e-01 
11628 -3.883660309718617e-02 
11629 -6.157351612266841e-02 
11630 -7.262186242984371e-02 
11631 -7.897301648916255e-02 
11632 -1.080881346166785e-01 
11633 -7.769887148672419e-02 
11634 -1.613845061599940e-02 
11635 -4.132547397448133e-02 
11636 -6.371839639796679e-01 
11637 -1.714620790675923e-01 
11638 -5.904550854969638e-02 
11639 -1.945933271542594e-01 
11640 -1.016566829418150e-02 
11641 -5.513793773449237e-02 
11642 -5.274822888744939e-01 
11643 8.078725947990213e-02 
11644 1.272031967159532e-01 
11645 2.626528514726173e-01 
11646 -2.433516676135409e-01 
11647 3.956653686045486e-01 
11648 2.021754216899472e-01 
11649 6.316463801590928e-03 
11650 -2.558406339967350e-01 
11651 -9.567892850183198e-02 
11652 -5.181327923662667e-02 
11653 -8.732354371684141e-03 
11654 5.638306597257783e-02 
11655 -2.752808321334855e-02 
11656 4.455903230351144e-02 
11657 -1.412864946529045e-02 
11658 -1.349911285872892e-01 
11659 -3.098588971845457e-01 
11660 -1.983542773435390e-02 
11661 -2.812235314643227e-02 
11662 1.268499381246196e-02 
11663 -2.240323876559254e-02 
11664 -4.349152660144833e-02 
11665 7.600858352180088e-02 
11666 -7.767326612352111e-02 
11667 6.772525894539035e-02 
11668 6.502962463233439e-02 
11669 -1.618933358032646e-01 
11670 -6.639038635997675e-02 
11671 -1.867290190993812e-01 
11672 -5.087998033294973e-02 
11673 -4.243900850628163e-01 
11674 -5.708677863705238e-01 
11675 2.100826290740323e-01 
11676 -1.635543207152050e-01 
11677 -6.277222871262612e-03 
11678 -3.780936827409546e-02 
11679 -1.435808653122907e-02 
11680 -3.207640721330062e-01 
11681 2.317938999732884e-01 
11682 9.388779134792552e-03 
11683 -2.614176141493701e-01 
11684 -1.895026798057157e-01 
11685 1.520522833269589e-01 
11686 3.219043288838421e-01 
11687 1.537509931168483e-01 
11688 2.266379670334423e-01 
11689 -3.368857187009878e-02 
11690 1.171932445395877e-01 
11691 1.758030079857864e-01 
11692 2.186559431561545e-02 
11693 -7.786234236237909e-02 
11694 -3.312233227823368e-02 
11695 3.096279901557185e-01 
11696 -3.176369189337120e-02 
11697 -1.187493433688245e-02 
11698 -1.126285326411483e-01 
11699 -4.031742148543347e-02 
11700 -7.800054857050920e-02 
11701 -3.890362866893383e-01 
11702 3.223167487811690e-02 
11703 -1.598782392309625e-01 
11704 6.458758045133751e-02 
11705 -5.001068155954710e-02 
11706 -9.038501502444680e-03 
11707 -3.280141855521979e-02 
11708 5.265081464996741e-02 
11709 -2.797754778810601e-02 
11710 2.944864922720912e-03 
11711 5.640753786422431e-02 
11712 1.495240001083255e-02 
11713 2.791246887263071e-02 
11714 -2.296787069167386e-03 
11715 -4.354408180215541e-02 
11716 -6.941869303412873e-02 
11717 1.012050280001279e-03 
11718 -1.202787674586878e-01 
11719 -2.035063981786406e-01 
11720 -7.264717057176796e-02 
11721 -1.094569253476919e-01 
11722 -2.898658390355655e-01 
11723 -2.505930764126569e-02 
11724 -2.642668505058964e-02 
11725 -1.653704855583122e-01 
11726 5.158344826685873e-02 
11727 1.661184429011326e-02 
11728 5.395855486443783e-02 
11729 -1.708548165604270e-01 
11730 2.541364261446085e-02 
11731 -2.716996946747387e-02 
11732 -5.856187041366084e-02 
11733 7.523798150100172e-02 
11734 -1.531428555508602e-01 
11735 4.174473954652089e-02 
11736 -7.502162634832769e-02 
11737 1.852522648016313e-01 
11738 -1.009080529404192e-02 
11739 7.908119433392861e-02 
11740 -8.160348063578561e-02 
11741 -4.660636602135420e-02 
11742 -9.884679502473187e-02 
11743 4.445724336652485e-01 
11744 -1.425971738902210e-02 
11745 -9.427586395637859e-02 
11746 -4.742117839071813e-03 
11747 -1.573641174853475e-01 
11748 5.101821794068107e-02 
11749 1.757100049603093e-01 
11750 -4.865064513497169e-02 
11751 3.564748525491804e-02 
11752 -1.046695757848100e-01 
11753 -1.060514340557299e-01 
11754 1.652994168949458e-01 
11755 4.580523133850826e-02 
11756 1.009274438697911e-02 
11757 3.592161328396432e-02 
11758 -2.224793912890048e-02 
11759 5.150274133043349e-02 
11760 1.182485966324369e-02 
11761 1.479762643203485e-01 
11762 3.493898086586920e-02 
11763 -2.055855638045520e-01 
11764 1.225196373320164e-01 
11765 -1.439699908729476e-02 
11766 8.525941251337239e-02 
11767 -4.459809338348377e-02 
11768 -6.517056051820304e-02 
11769 -1.568145102406981e-01 
11770 2.249817350921395e-02 
11771 1.033748367664045e-01 
11772 1.119800294601450e-01 
11773 -3.129144828578004e-02 
11774 -1.603092340270674e-01 
11775 1.263818567284650e-01 
11776 3.920417808871947e-01 
11777 1.015177272408485e-01 
11778 6.863407958742533e-02 
11779 -2.316693922041597e-01 
11780 3.281996673765189e-02 
11781 -8.864498867587688e-02 
11782 -5.468626752129032e-02 
11783 -1.941588938390012e-02 
11784 -1.973108462269784e-01 
11785 -1.232144287154952e-01 
11786 1.696608055908704e-01 
11787 -6.569957334046818e-02 
11788 1.670438731686134e-01 
11789 9.115555392397121e-04 
11790 -5.474402406125312e-02 
11791 2.267241205898986e-03 
11792 -2.190757289471696e-01 
11793 -3.619707818940290e-02 
11794 -2.264903300861438e-01 
11795 -1.375090156752794e-01 
11796 -2.248749283144697e-01 
11797 -7.975628504704570e-02 
11798 -1.237587735867523e-01 
11799 -7.188625272587701e-03 
11800 7.914616024919410e-02 
11801 -1.859711631043832e-02 
11802 3.734082496070655e-02 
11803 7.801712118793877e-02 
11804 7.423798841693940e-02 
11805 1.288127283586881e-01 
11806 9.510095222642431e-02 
11807 1.178055847054160e-01 
11808 6.206186056229390e-02 
11809 5.407733969445926e-02 
11810 1.229884669849974e-03 
11811 -1.072812357477911e-01 
11812 1.338517942025009e-01 
11813 2.597795175449502e-02 
11814 -3.532081052475441e-02 
11815 2.227802141535519e-03 
11816 4.582126947606492e-02 
11817 7.159701398198873e-02 
11818 1.589573863843137e-01 
11819 -1.535079329330932e-02 
11820 -3.665179268396144e-01 
11821 2.533892548374895e-02 
11822 2.978572597066785e-01 
11823 2.923169012433061e-01 
11824 -4.872469019935966e-02 
11825 -1.587948095733943e-01 
11826 4.216522409145282e-01 
11827 -1.174618509213283e-01 
11828 9.899162780911581e-02 
11829 4.401815211760737e-01 
11830 2.341418118603568e-02 
11831 2.494907199768918e-01 
11832 -1.845559776855649e-01 
11833 -1.850346824036353e-01 
11834 1.623998547666901e-01 
11835 -1.803801820712807e-01 
11836 -2.922117420076593e-01 
11837 -1.041998324036990e-01 
11838 1.338531129320524e-02 
11839 -1.311153516058070e-01 
11840 -5.233014774006586e-02 
11841 -2.946025434345043e-02 
11842 -2.159657555989807e-03 
11843 1.410534405752295e-02 
11844 2.287601320573465e-02 
11845 -1.899783624113427e-02 
11846 -1.359666844177777e-01 
11847 -2.271009928338026e-01 
11848 -2.088041837559028e-01 
11849 2.342769263198318e-02 
11850 -3.515069740922738e-02 
11851 -1.076350479646058e-02 
11852 8.904665449673956e-02 
11853 2.692357114046063e-02 
11854 -4.141999018252990e-02 
11855 -9.356834311851608e-02 
11856 1.003069576255483e-01 
11857 4.306736959736281e-02 
11858 -2.115680960008363e-01 
11859 -2.637177419151616e-01 
11860 -2.645486818633063e-01 
11861 -1.885990129406325e-01 
11862 1.581524996848065e-01 
11863 1.359085640810085e-01 
11864 -5.762408300596900e-02 
11865 -2.317014912044564e-02 
11866 -8.805280719681401e-02 
11867 2.706666235396811e-01 
11868 -1.173392004436697e-01 
11869 1.739341684574833e-02 
11870 -3.922173896379510e-02 
11871 2.340294215484570e-01 
11872 -7.706851259392150e-01 
11873 1.835906003922823e-01 
11874 2.935084321591713e-01 
11875 1.120095331827215e-01 
11876 -1.989044158351039e-02 
11877 -2.550101258702504e-01 
11878 -1.522242881675863e-01 
11879 6.206424639190734e-02 
11880 2.205480162829949e-01 
11881 -3.464522500007480e-01 
11882 -1.729708889292622e-01 
11883 -1.045066723737357e-01 
11884 8.824908517031894e-02 
11885 2.499180205818118e-02 
11886 -4.042369136878080e-01 
11887 -4.481721327611553e-01 
11888 -1.887450416094915e-01 
11889 -6.872073636277537e-01 
11890 -5.564597644852824e-02 
11891 1.694966023230479e-01 
11892 -2.240806171773009e-01 
11893 -8.285048010371129e-02 
11894 -1.359775953500940e-01 
11895 -1.311567330088715e+00 
11896 -9.777679393963518e-01 
11897 -3.590579677543626e-01 
11898 -1.399025943366984e-01 
11899 4.295042158392535e-01 
11900 1.048632419999268e+00 
11901 2.485326436297197e-01 
11902 4.201132297371019e-01 
11903 -6.690960419247078e-01 
11904 -1.169625238333343e+00 
11905 5.791611240505447e-01 
11906 2.826533501233294e-02 
11907 5.912977552459669e-01 
11908 8.698478646476154e-02 
11909 -1.215041666114931e-01 
11910 -1.313097170216231e-01 
11911 -5.378847470644643e-02 
11912 3.659461052184487e-01 
11913 -3.466442373407150e-01 
11914 -3.865378679617767e-01 
11915 1.963106076963074e-01 
11916 1.137176949933026e-01 
11917 -1.164751978206814e-01 
11918 -4.826847728422422e-02 
11919 1.023341960814517e-02 
11920 -7.683036579074758e-02 
11921 -9.010514315006934e-02 
11922 1.609332829103938e-02 
11923 -5.700121757744099e-02 
11924 -4.292081072834089e-02 
11925 -3.145319718967574e-02 
11926 -8.069660339422981e-02 
11927 2.998483644092113e-02 
11928 -6.697364458406749e-03 
11929 -3.505475738686813e-02 
11930 -6.257598293739826e-03 
11931 -1.100632871814844e-01 
11932 8.060628435177689e-02 
11933 7.271141401564696e-03 
11934 -7.597322957180358e-02 
11935 1.317433451757462e-01 
11936 4.881169173636440e-02 
11937 6.495282782649063e-03 
11938 -1.850030954528292e-02 
11939 6.480949263858429e-02 
11940 8.670023537090429e-02 
11941 2.806612966428017e-02 
11942 1.791846509851748e-02 
11943 -7.041191696784035e-02 
11944 1.946649150487683e-01 
11945 5.390325865191813e-02 
11946 -1.393341223293695e-02 
11947 5.774505408569759e-02 
11948 -1.328442699554356e-01 
11949 5.630982692738802e-02 
11950 9.585795680008845e-02 
11951 3.494704584145154e-02 
11952 1.386139823298763e-01 
11953 -2.578795635934341e-02 
11954 -1.377915347282718e-02 
11955 1.296566744403105e-01 
11956 -1.248956677667935e-01 
11957 -2.136525821674662e-02 
11958 6.151832622574730e-02 
11959 -3.018875813103611e-02 
11960 -2.797096193832653e-02 
11961 -3.162570163120924e-02 
11962 1.333434761508225e-01 
11963 -1.156811348417905e-01 
11964 8.015349526870508e-02 
11965 -1.894700855944619e-02 
11966 -2.821650344456006e-02 
11967 3.099666070606283e-01 
11968 -7.827083584403453e-02 
11969 6.968657589280475e-02 
11970 2.074865426740832e-01 
11971 -2.142263980805780e-02 
11972 4.602579255210491e-02 
11973 4.226088814775276e-02 
11974 5.628028716170836e-02 
11975 -1.123515766833320e-01 
11976 4.359787081402147e-02 
11977 -1.419541418331260e-01 
11978 -4.728983079063436e-02 
11979 -2.212920557472860e-02 
11980 5.864296140821774e-02 
11981 1.075557726823603e-01 
11982 5.277234138225910e-01 
11983 -3.399785618914663e-01 
11984 3.442757712839928e-04 
11985 -8.511432986556808e-02 
11986 2.938386793772373e-01 
11987 3.925827128278725e-01 
11988 5.512092074613736e-02 
11989 -3.839060357612619e-01 
11990 -9.178383074956491e-02 
11991 -3.767616250712034e-01 
11992 2.661913344055661e-03 
11993 -1.837643360528464e-01 
11994 -2.265763976412406e-01 
11995 -8.747278954543876e-02 
11996 -1.018230526855073e-01 
11997 -9.651735733170058e-02 
11998 -1.191409477486187e-01 
11999 2.091785199680037e-01 
12000 -2.240209413551830e-01 
12001 4.885033310458755e-02 
12002 -4.602953245318125e-02 
12003 -8.578889319621402e-02 
12004 8.016991822289044e-03 
12005 7.435473326545301e-02 
12006 -1.023671307053664e-02 
12007 3.172272373442606e-01 
12008 2.637745051143128e-01 
12009 -4.794648983168302e-02 
12010 1.822540574288969e-02 
12011 3.653900333161131e-01 
12012 8.216127417121639e-01 
12013 4.748416888858009e-01 
12014 -1.115789753178550e-01 
12015 1.814245747777432e-02 
12016 -2.775520588002738e-01 
12017 5.825862566990934e-02 
12018 -4.642708250052496e-01 
12019 -4.591689461585710e-01 
12020 -2.122290065299675e-02 
12021 -8.324704701974803e-01 
12022 1.548134651639763e-02 
12023 -1.295315866343609e-01 
12024 -1.731510467057449e-01 
12025 -1.021356132755233e-01 
12026 -5.682282336924418e-02 
12027 2.137034151673163e-01 
12028 1.223668039839415e-02 
12029 -3.160214813108315e-02 
12030 9.858947934103798e-02 
12031 -4.107880320745848e-02 
12032 -1.295872961998641e-01 
12033 -1.620843875653078e-01 
12034 -5.740676700441513e-02 
12035 8.567963219322110e-02 
12036 -7.163861958333115e-02 
12037 -3.871290014541561e-01 
12038 2.463648350202002e-02 
12039 -1.227400834093941e-01 
12040 -4.352802432283514e-02 
12041 -3.563451057645469e-01 
12042 -5.701139759473017e-01 
12043 -2.739632868415073e-01 
12044 4.093059348320846e-01 
12045 -3.858800885184893e-01 
12046 -3.584503128904624e-02 
12047 -2.023885133243087e-02 
12048 2.601188464655748e-01 
12049 3.470911019194595e-02 
12050 -2.124635198139923e-01 
12051 -8.076222166110501e-02 
12052 -1.941443606320134e-02 
12053 5.520563042635120e-02 
12054 -1.949625603896400e-01 
12055 -1.047023661730232e-01 
12056 2.762866789048699e-01 
12057 -5.183663864482683e-02 
12058 8.480042409826315e-03 
12059 -1.847298627804419e-01 
12060 -1.744802534564351e-01 
12061 -2.408650333867563e-03 
12062 4.101461404943980e-02 
12063 6.295409514385979e-02 
12064 5.298335832318614e-02 
12065 1.767867875819616e-01 
12066 -6.976925518629710e-02 
12067 2.640297361938889e-02 
12068 2.573255485505079e-02 
12069 1.865354548246947e-02 
12070 9.477280787807294e-03 
12071 1.011514433988650e-01 
12072 -1.020921617990725e-01 
12073 -1.516805425244852e-01 
12074 -2.965739472486806e-02 
12075 5.816268635259172e-02 
12076 1.814090211031707e-02 
12077 9.507731321276330e-03 
12078 -1.842795922952356e-03 
12079 1.681349735989307e-01 
12080 -2.862326856072537e-01 
12081 -2.636523352616693e-01 
12082 1.465836949507016e-01 
12083 -3.690442395188501e-01 
12084 -7.735651537383291e-01 
12085 -4.201250086804852e-01 
12086 -4.662741770144645e-01 
12087 -1.613556261377475e-01 
12088 -2.589981606132017e-02 
12089 -6.683185548744772e-03 
12090 1.759696040251246e-01 
12091 -4.287352237936663e-01 
12092 -5.810174457824754e-01 
12093 1.016191608515613e-01 
12094 -4.559652778610474e-02 
12095 1.077324171538770e-01 
12096 4.417095433099780e-02 
12097 -4.054443714442918e-01 
12098 1.981254585741357e-02 
12099 1.315496522810526e-01 
12100 -1.526225308257194e-01 
12101 -8.568442991107609e-01 
12102 1.612047094670734e-01 
12103 1.351769082508417e-01 
12104 2.509884511676451e-01 
12105 -1.409092786170935e-01 
12106 3.507810095535646e-01 
12107 2.621421849264637e-01 
12108 -1.981188980117733e-01 
12109 -4.196830468183729e-02 
12110 2.896445449686778e-02 
12111 -1.007183068664762e-01 
12112 -9.977537665185866e-02 
12113 3.568394342539758e-02 
12114 -2.324821091829875e-02 
12115 7.589906941383598e-02 
12116 -1.040439989758437e-01 
12117 -1.942598132615864e-02 
12118 -3.514317113782046e-02 
12119 -7.486274846567363e-02 
12120 1.937637636318470e-02 
12121 -8.177839695899182e-02 
12122 -8.513788335505019e-05 
12123 1.485495051081942e-02 
12124 -2.766432945106767e-02 
12125 -1.306833918907233e-01 
12126 -4.771938226585690e-02 
12127 1.700839803328469e-01 
12128 -1.629965819951515e-01 
12129 7.422249038485088e-03 
12130 1.350073524262235e-01 
12131 -3.888550538560031e-01 
12132 3.770797603359223e-03 
12133 -9.916912156065187e-02 
12134 2.705599721566811e-01 
12135 -1.120550709970595e-01 
12136 -8.314756936020935e-02 
12137 1.047382110829261e-01 
12138 -1.678824133002162e-01 
12139 -3.523884094671325e-01 
12140 -1.495400406829848e-01 
12141 -4.335278782937604e-02 
12142 3.023782190759244e-02 
12143 3.390409500436003e-01 
12144 1.365044673431327e-01 
12145 -3.652900112642183e-03 
12146 6.203180106081733e-02 
12147 1.713851811492698e-03 
12148 1.552851339672040e-01 
12149 1.016186333156538e-01 
12150 -9.883739367086551e-02 
12151 -7.139454752070303e-02 
12152 2.177567205456659e-01 
12153 -5.735473389245448e-02 
12154 3.895362106074214e-01 
12155 2.452994214273151e-01 
12156 2.395515151286630e-01 
12157 -4.785942008518641e-02 
12158 -2.198204063270998e-02 
12159 -6.932318170042498e-02 
12160 -3.705187855649034e-02 
12161 2.362784517357024e-01 
12162 2.149149592921601e-01 
12163 5.482821939721911e-02 
12164 1.427226647118401e-01 
12165 1.026800568064173e-01 
12166 9.136023358278293e-01 
12167 -2.793580480776255e-02 
12168 -4.229628613320487e-03 
12169 2.077813264669550e-01 
12170 -1.288929931573520e-01 
12171 6.172308482733615e-01 
12172 -1.350960088793499e-02 
12173 9.727801123357951e-02 
12174 1.372728579413264e-01 
12175 -2.194318013934189e-01 
12176 8.750118703509917e-01 
12177 -1.545675125892827e-01 
12178 3.765696363828911e-02 
12179 -6.009401572123643e-02 
12180 -5.283110001337705e-02 
12181 -1.554038721194362e-01 
12182 -2.239762063576954e-01 
12183 3.261940135164434e-01 
12184 5.036948545201825e-01 
12185 -9.848017928016105e-02 
12186 1.476999236996046e-02 
12187 -4.191702711659271e-01 
12188 8.397918742096669e-02 
12189 1.456666192799048e-01 
12190 -4.231715393045639e-02 
12191 1.157981448060898e-02 
12192 2.302010394512599e-01 
12193 2.137983342028706e-01 
12194 -1.098032787004384e-01 
12195 1.483450895109213e-01 
12196 2.725904737351469e-01 
12197 6.210957047987848e-01 
12198 -3.873858462962456e-01 
12199 9.592364465764064e-02 
12200 -2.458964701489926e-03 
12201 6.763838828773054e-01 
12202 9.586814646799253e-01 
12203 -2.935131101244343e-01 
12204 6.361814558871780e-01 
12205 -1.731969487671666e-03 
12206 6.433336175493789e-01 
12207 3.313257947330575e+00 
12208 2.176243692901856e-01 
12209 2.281369609899104e-01 
12210 1.776202914390219e+00 
12211 5.571982744837888e-01 
12212 1.688973960840928e+00 
12213 2.614475292805398e+00 
12214 7.571476819594999e-01 
12215 2.736757226827650e-01 
12216 1.124127305199620e+00 
12217 1.022903867490565e-01 
12218 9.521269511746155e-02 
12219 1.637009175721145e-01 
12220 9.221344948222807e-01 
12221 3.003920811692087e-01 
12222 1.845965664803129e-01 
12223 1.693655459254888e-01 
12224 1.122419712316267e-01 
12225 3.897235854440190e-01 
12226 4.923474204363445e-01 
12227 -3.743661759169755e-01 
12228 2.887503682653236e-01 
12229 3.862538517751702e-01 
12230 -2.783249065180207e-02 
12231 -8.260871569292481e-02 
12232 -1.793827071834828e-03 
12233 5.060711541855911e-02 
12234 8.832631468514847e-02 
12235 1.029005317304400e-02 
12236 -5.245368440042661e-02 
12237 2.407519955023987e-02 
12238 -1.744000304466315e-01 
12239 -3.655071895504379e-01 
12240 -4.304188159915733e-02 
12241 -7.355752826820681e-02 
12242 -2.866674911402977e-01 
12243 -6.457749709865437e-02 
12244 -1.890821604374088e-01 
12245 -1.760702340738914e-01 
12246 -2.631490153934501e-01 
12247 2.561546005570714e-01 
12248 1.788498352510959e-02 
12249 -1.439758979099930e-01 
12250 4.156841963461000e-01 
12251 1.925125975043488e-02 
12252 6.093905673409357e-01 
12253 -8.752032750332210e-01 
12254 -2.492069039020018e-01 
12255 -9.800516232625816e-01 
12256 1.233076805928727e-01 
12257 1.407399684419144e-01 
12258 3.585166002067583e-03 
12259 -3.838931117169214e-01 
12260 -5.305118416609937e-02 
12261 -2.013070039700444e-02 
12262 -5.067896792861057e-02 
12263 -1.594381571126010e-02 
12264 -1.947833055012702e-01 
12265 -4.963553544553588e-02 
12266 -1.664826969686202e-01 
12267 -6.175118080353406e-01 
12268 2.421020714683240e-01 
12269 -1.051514964275318e-01 
12270 -6.519134163419391e-01 
12271 -8.832727486903134e-02 
12272 3.182356027262726e-02 
12273 2.508967500583069e-02 
12274 -7.244197799715609e-01 
12275 -9.545487889885586e-02 
12276 8.751697459545107e-02 
12277 -1.214125563168857e-01 
12278 9.820931445853173e-02 
12279 -2.832228072655996e-01 
12280 -1.403209921368963e-01 
12281 2.116871302599449e-01 
12282 -2.414028100321588e-02 
12283 5.410972574608394e-02 
12284 1.868069367989207e-01 
12285 7.159715269451480e-02 
12286 1.098430529813765e-01 
12287 8.592447235950512e-03 
12288 6.799189231780960e-02 
12289 6.728275731986002e-03 
12290 -6.605275734463088e-02 
12291 -1.092083344170065e-01 
12292 -4.712583187716859e-02 
12293 -3.156523975206366e-02 
12294 -4.899058269655226e-02 
12295 -4.765686121298855e-02 
12296 -1.151357820193213e-01 
12297 -3.547066554656002e-01 
12298 8.517611045360303e-02 
12299 -8.147174850540691e-02 
12300 -2.308084774044057e-01 
12301 -5.091549204748085e-02 
12302 -5.203363850168689e-01 
12303 1.060189879384814e-01 
12304 -2.432549200297207e-01 
12305 -3.033979788370908e-01 
12306 1.924875235799881e-01 
12307 -1.205461433655819e-01 
12308 2.444612929939126e-01 
12309 4.937188384261835e-01 
12310 1.039916884170519e-01 
12311 -6.067451532473075e-02 
12312 8.299174523863972e-02 
12313 3.012023649908586e-02 
12314 6.396254490871274e-02 
12315 3.737050475266645e-01 
12316 -6.246087619660781e-01 
12317 -6.418288709948299e-01 
12318 -8.637867785576923e-01 
12319 -1.681299302935217e-02 
12320 -2.082074208885333e-01 
12321 -2.036707839100451e-01 
12322 -4.640708926872847e-01 
12323 -1.194522955070604e+00 
12324 -8.403723520659627e-02 
12325 -2.709201805034968e-01 
12326 -1.565194573369966e-02 
12327 -4.052483673405555e-02 
12328 -6.916877848154325e-02 
12329 -7.003689886757243e-02 
12330 1.139487680321940e-01 
12331 4.156541716511799e-01 
12332 -2.432837946192074e-01 
12333 -3.473389664083682e-03 
12334 -2.228237265087623e-01 
12335 5.152284448921761e-02 
12336 -7.623278426760403e-02 
12337 -7.488596341559063e-02 
12338 5.508018520755713e-02 
12339 6.274911481850639e-01 
12340 7.230861681801733e-02 
12341 8.548520863697100e-02 
12342 -1.282881962502765e-01 
12343 -1.190983626706211e-01 
12344 1.640002578708982e-02 
12345 5.541034804590161e-02 
12346 4.299901307491336e-02 
12347 -3.037647493163270e-02 
12348 1.743636800503161e-01 
12349 -3.702945331714139e-02 
12350 -7.606909975468837e-03 
12351 -6.769641033949428e-02 
12352 5.619808409558746e-03 
12353 2.866649179864159e-02 
12354 -6.150765691663521e-02 
12355 4.298029533282991e-02 
12356 -2.151438987974888e-02 
12357 1.185964133090486e-02 
12358 3.783817531502028e-02 
12359 -1.823101848593819e-01 
12360 -4.305145953466270e-02 
12361 -3.338452582611340e-02 
12362 -1.735416302995368e-01 
12363 3.198283027627813e-02 
12364 8.013708800874783e-02 
12365 2.271101411103492e-01 
12366 1.802728762851453e-01 
12367 4.539540160978515e-02 
12368 1.412536338051683e-01 
12369 -8.726976850446300e-02 
12370 4.215432289547738e-01 
12371 2.779384043345097e-02 
12372 -1.368298283039327e-02 
12373 1.405933890577401e-01 
12374 9.073231185683797e-02 
12375 4.143638711406025e-01 
12376 -4.635162782613522e-01 
12377 -1.575017665600800e-01 
12378 7.008315399560484e-02 
12379 -3.253450379482752e-01 
12380 1.270572211602141e-02 
12381 4.764686352209833e-02 
12382 -3.271025536795459e-01 
12383 1.483171577281518e-01 
12384 -5.273803451759255e-02 
12385 -6.885068277630563e-02 
12386 -2.838125348000620e-01 
12387 -5.427314830390938e-02 
12388 -4.929556840462350e-02 
12389 2.650101729530569e-01 
12390 9.278767833292528e-02 
12391 1.017667652809740e-01 
12392 1.461928387645269e-03 
12393 -1.175721997656625e-01 
12394 -5.640597446131040e-02 
12395 1.400635934107070e-01 
12396 -1.242019397505380e-02 
12397 -9.510227913994470e-03 
12398 -9.073063702907441e-02 
12399 -1.339255630338725e-01 
12400 -2.095739280345725e-01 
12401 -2.361506800041501e-02 
12402 -8.913990472365801e-02 
12403 1.764941318304400e-01 
12404 -1.486701684966916e-02 
12405 -7.274448526623688e-02 
12406 1.368935752680138e-02 
12407 3.855521472571456e-02 
12408 1.164639120712174e-01 
12409 4.263271826311204e-01 
12410 -2.933033388463032e-02 
12411 -8.988793530978471e-02 
12412 1.458661870076430e-01 
12413 7.496289115832812e-02 
12414 4.149363276068557e-01 
12415 1.175213431032816e-01 
12416 2.641904091240681e-02 
12417 -6.963119334307512e-02 
12418 -9.505953478628762e-02 
12419 -6.681530242330294e-02 
12420 -2.660028452909161e-01 
12421 -5.460648349765165e-01 
12422 5.954748842874663e-03 
12423 4.676219011952963e-02 
12424 -2.442181917613521e-02 
12425 1.858995961028263e-02 
12426 -5.130626568153764e-02 
12427 -8.938831188303106e-02 
12428 2.427029218725681e-03 
12429 -1.156619709710573e-02 
12430 -1.932555748178414e-01 
12431 2.057411387159922e-01 
12432 1.480657471055168e-01 
12433 -3.635887380732433e-01 
12434 -6.269659906654608e-02 
12435 -1.963537846034603e-01 
12436 2.422875830812533e-01 
12437 2.002030657784942e-02 
12438 4.149141883960148e-02 
12439 1.442028792804807e-01 
12440 -2.006572450628266e-01 
12441 -2.819656005470047e-02 
12442 2.007859473805679e-01 
12443 -1.602212818368094e-01 
12444 4.440233188870703e-02 
12445 -2.790723732273628e-02 
12446 5.767629183168320e-02 
12447 -1.543042058198292e-01 
12448 1.914009891804836e-01 
12449 3.361154801607090e-02 
12450 1.242546941719707e-01 
12451 7.321785463634043e-03 
12452 8.261716836021718e-02 
12453 3.495026160723394e-02 
12454 7.827303735252615e-02 
12455 -5.056951557779396e-02 
12456 -9.047045312641656e-02 
12457 8.670675268840523e-02 
12458 -1.666657037024742e-01 
12459 6.584049406048408e-02 
12460 8.292399954501976e-02 
12461 -2.778369427831623e-01 
12462 -1.924182953840818e-01 
12463 -1.491494675856169e-01 
12464 2.576099198445389e-02 
12465 -2.204538036450661e-02 
12466 -1.928998463768863e-01 
12467 -2.087572394303769e-01 
12468 5.582699494244355e-02 
12469 -3.250413374729446e-02 
12470 7.066728620003762e-02 
12471 2.643608260830075e-01 
12472 2.574924261960421e-02 
12473 -1.340541423009622e-02 
12474 1.465210346195214e-02 
12475 -2.884505156040331e-02 
12476 -7.320393266047454e-03 
12477 5.351597557437527e-02 
12478 -1.210949282347258e-01 
12479 -1.183476401705139e-01 
12480 -3.777825269011159e-01 
12481 5.524490592647913e-02 
12482 -1.448386485489598e-01 
12483 -2.378423803393672e-01 
12484 -2.737883999480068e-02 
12485 3.533379724828670e-03 
12486 2.100882657825051e-02 
12487 4.381997456667013e-02 
12488 7.531576452980777e-02 
12489 1.351371825886362e-03 
12490 8.201418920187881e-02 
12491 4.026090443821025e-03 
12492 -4.109479058067344e-02 
12493 4.334185323426706e-02 
12494 4.918699987301460e-02 
12495 -3.631079355989596e-02 
12496 4.777820525304861e-02 
12497 1.110826366851231e-01 
12498 7.183380865341231e-02 
12499 1.641266244379331e-01 
12500 1.258020438006164e-02 
12501 -2.940900993844375e-02 
12502 5.422225267899830e-02 
12503 9.390156351843111e-02 
12504 1.285725824648884e-01 
12505 9.299515768287123e-02 
12506 6.616817254608524e-02 
12507 -5.134151205883700e-02 
12508 -3.931951845469672e-03 
12509 -7.510432424132260e-02 
12510 4.566296714885043e-03 
12511 -9.206748649248313e-02 
12512 -1.218419360043157e-01 
12513 1.369658555101226e-01 
12514 3.436038928698371e-01 
12515 -2.695747263832791e-02 
12516 -1.600486558732854e-01 
12517 1.723008445805984e-02 
12518 -5.411083988674385e-02 
12519 -2.342953592400193e-01 
12520 8.898985439953482e-02 
12521 4.971171691863225e-01 
12522 -2.366916514457554e-01 
12523 1.008776981270503e+00 
12524 4.393859372437767e-01 
12525 -6.762524981595851e-01 
12526 7.418529022677572e-01 
12527 3.347214249236926e-01 
12528 9.537002947838452e-02 
12529 -3.911904561444322e-01 
12530 -8.976764031692449e-01 
12531 9.859484332281425e-01 
12532 1.147393594287440e-01 
12533 5.171692507354412e-02 
12534 -1.206755100342365e-01 
12535 1.571396703656297e-02 
12536 3.763054713523893e-01 
12537 2.493654128048726e-01 
12538 2.972788465404027e-01 
12539 -4.728919924138999e-02 
12540 -2.627097785177630e-02 
12541 1.377922156705264e-01 
12542 4.613994064666727e-02 
12543 7.056995167131368e-01 
12544 3.868133718933420e-01 
12545 -4.905435032273647e-02 
12546 4.359546463770005e-02 
12547 1.439769513645962e-01 
12548 2.821186350215852e-01 
12549 1.725874200867295e-01 
12550 -1.064260103822634e-01 
12551 2.245137295962886e-01 
12552 -2.952455657337515e-02 
12553 5.242943965391225e-01 
12554 3.323111696379088e-01 
12555 1.449313146108814e-01 
12556 -5.063708885907167e-02 
12557 6.053032878344031e-02 
12558 -9.140428725667289e-02 
12559 -8.381898181717615e-03 
12560 3.335388048884423e-01 
12561 3.893022667348226e-02 
12562 4.875174999531285e-02 
12563 1.059152758172666e-01 
12564 -1.846147241603614e-01 
12565 -3.553050629100903e-02 
12566 7.317328896094173e-02 
12567 -3.994019660913571e-02 
12568 -8.376942875549102e-02 
12569 3.798684683535553e-01 
12570 -4.879577151669762e-03 
12571 -2.566874021383563e-02 
12572 -1.063755089323690e-01 
12573 2.484496455242517e-02 
12574 1.716028266367822e-01 
12575 1.197375568609761e-01 
12576 8.142082787556645e-02 
12577 -5.040777133623637e-03 
12578 -7.333890462456916e-03 
12579 2.148738137112527e-01 
12580 -7.642082231318546e-03 
12581 -4.877380027879220e-02 
12582 -3.652175657470122e-03 
12583 6.392544815793660e-02 
12584 6.581927174212046e-02 
12585 -5.331696765363331e-02 
12586 2.615327001027420e-02 
12587 -5.587752980032007e-03 
12588 1.264927266161273e-01 
12589 2.523526892722656e-02 
12590 -3.398297610648137e-02 
12591 5.318999345007010e-02 
12592 -4.059183646884348e-02 
12593 -5.129116144304519e-02 
12594 9.471107794077387e-02 
12595 1.514466271833168e-01 
12596 -3.185837887827075e-01 
12597 -1.844934161730976e-01 
12598 -6.166232327257750e-02 
12599 2.582984910699132e-02 
12600 -1.650697816801298e-01 
12601 -2.103435003877307e-01 
12602 -5.435021566827493e-03 
12603 -2.190757107118807e-01 
12604 -1.071306919832342e-01 
12605 6.080718547448982e-02 
12606 -1.612848750830905e-01 
12607 -1.768121675482725e-02 
12608 -1.774548847495873e-02 
12609 -1.256910361426050e-01 
12610 8.896560735760858e-03 
12611 -4.945391574149239e-02 
12612 -1.425152985489061e-01 
12613 -8.646053928798361e-02 
12614 -5.924726431751435e-02 
12615 -2.047458021539554e-01 
12616 -3.363313941860960e-03 
12617 -6.077982619423838e-02 
12618 -3.260877678392494e-01 
12619 -2.675145533123710e-03 
12620 -6.240732897864996e-03 
12621 1.058417201633087e-01 
12622 1.298023681614490e-01 
12623 3.478644393716743e-02 
12624 -2.277148132985221e-01 
12625 8.277749238951930e-02 
12626 4.553259825457692e-02 
12627 -2.459855190300133e-02 
12628 -3.497309283990619e-02 
12629 -2.239290804525747e-02 
12630 -1.680980832855972e-01 
12631 8.781655411108576e-02 
12632 1.527059012288236e-02 
12633 -3.515223152363305e-01 
12634 -1.236514699151860e-01 
12635 -1.325962665648082e-01 
12636 -1.464754743992450e-01 
12637 -1.458579903329637e-01 
12638 9.295446800869341e-02 
12639 1.017485009499886e-01 
12640 -4.012820463194453e-01 
12641 -5.310322939917938e-02 
12642 -8.468329930563352e-02 
12643 2.675326632099244e-02 
12644 -3.836156506436916e-01 
12645 -9.073405098312227e-02 
12646 6.434498260852988e-03 
12647 2.370778731318237e-01 
12648 1.069843046482564e-01 
12649 -7.605895716894397e-02 
12650 2.581213370331108e-02 
12651 -3.738846892119444e-02 
12652 2.269178266066454e-01 
12653 6.405027291352929e-01 
12654 -2.365399019762809e-01 
12655 4.628732525122452e-01 
12656 8.668522059951791e-01 
12657 3.648256139047142e-01 
12658 1.249249357616903e-01 
12659 3.508591303385233e-03 
12660 2.171455230597687e-01 
12661 3.836186578081718e-02 
12662 3.875691457300096e-01 
12663 -7.289158631991655e-03 
12664 6.141464470475902e-02 
12665 -2.367083404113460e-02 
12666 1.386260028863384e-01 
12667 -1.071031198917168e-02 
12668 -2.530341191197720e-02 
12669 1.974287668423183e-01 
12670 9.695140797186060e-02 
12671 -7.708412943255254e-02 
12672 2.175453510079790e-01 
12673 2.599029312004115e-02 
12674 3.438210179603087e-01 
12675 4.969233028141817e-01 
12676 1.025605248543676e+00 
12677 2.018667544948176e-01 
12678 2.571982678186792e-01 
12679 1.507240883891271e+00 
12680 -8.941461235396417e-02 
12681 -1.010822776054636e+00 
12682 1.618499701340743e+00 
12683 6.159546749087386e-01 
12684 -6.780337174255398e-01 
12685 5.342833811616413e-01 
12686 -2.908649519282435e-01 
12687 -5.053085567145051e-01 
12688 -8.079392699648948e-01 
12689 -1.186334595782546e-01 
12690 1.191051713194511e-01 
12691 -3.271295183015874e-01 
12692 -9.403962104058901e-02 
12693 -3.062795040984549e-01 
12694 -2.634123868477392e-01 
12695 -1.287105920765779e-01 
12696 -2.060588971392957e-02 
12697 -6.625487631055798e-01 
12698 -3.703987688569611e-01 
12699 1.354445803069167e-01 
12700 -2.442190998904084e-02 
12701 -4.255741294253899e-01 
12702 -2.268216507432990e-01 
12703 6.084044219743669e-02 
12704 -1.269716524181709e-01 
12705 -2.305838165576079e-01 
12706 3.453682500960241e-02 
12707 6.066435923951015e-01 
12708 -4.924267627202856e-01 
12709 9.152381592478238e-02 
12710 -1.335932941379362e-01 
12711 1.357493132101801e-03 
12712 1.622523353699125e-02 
12713 -3.212911990657769e-02 
12714 -1.498333173640681e-01 
12715 2.392375802165242e-02 
12716 -1.144467473453742e-02 
12717 -1.040586460420444e-01 
12718 -4.903735374375466e-01 
12719 -2.750447971694246e-01 
12720 -1.280939763627668e-01 
12721 -4.126896351161718e-01 
12722 -2.206810307113068e-01 
12723 -4.071289415790694e-01 
12724 -1.594197281205966e-01 
12725 -6.001505070566886e-01 
12726 -1.361122241033506e-01 
12727 -1.200015747483429e-01 
12728 -1.817039943394538e-01 
12729 -1.486438790815508e-01 
12730 1.506910852843881e-02 
12731 3.126086444671495e-03 
12732 2.851441995500450e-02 
12733 2.283346001148365e-02 
12734 7.835983027858989e-02 
12735 -2.117672117789504e-01 
12736 -3.098829641435629e-01 
12737 -2.220610937325867e-01 
12738 -1.637738365596993e-01 
12739 1.196339781495300e-01 
12740 -2.464106000098009e-01 
12741 7.461654005276154e-02 
12742 1.324868252291649e-02 
12743 3.652141271544623e-01 
12744 -8.580927818369766e-02 
12745 -5.795477583897692e-02 
12746 -1.835709885577355e-03 
12747 -1.373944510212467e-02 
12748 -1.392103576462519e-01 
12749 -2.045278342951718e-02 
12750 3.476425904504071e-02 
12751 7.692327030686535e-02 
12752 -4.982600398728004e-02 
12753 -8.315814872479057e-03 
12754 6.852687661511396e-02 
12755 4.331762852747262e-03 
12756 -2.727463573671716e-02 
12757 1.327724147764822e-02 
12758 -1.426100355884559e-01 
12759 1.554185454557457e-01 
12760 5.891578371103046e-02 
12761 -3.232256442092080e-02 
12762 -5.323578558502963e-02 
12763 -2.726129976447157e-02 
12764 -1.746702185337613e-01 
12765 9.194437309342364e-02 
12766 -5.404807080654001e-02 
12767 -1.262243382015704e-01 
12768 -2.068249842404858e-01 
12769 -9.836117783767384e-02 
12770 1.541322037834227e-01 
12771 3.743295240099071e-02 
12772 3.558081663070787e-02 
12773 9.519057518109056e-02 
12774 -1.281736957721996e-01 
12775 -3.352624736901454e-01 
12776 -2.269682362836052e-01 
12777 -1.048690864970210e-01 
12778 1.258282820287975e-01 
12779 6.220580089276950e-04 
12780 5.581425706634769e-02 
12781 9.779533957253478e-03 
12782 -2.336375922441299e-01 
12783 7.788138607944810e-02 
12784 -3.554126506589986e-02 
12785 -1.766071041165561e-01 
12786 -1.974456392368435e-01 
12787 -1.698788812853488e-01 
12788 -7.557650398345511e-02 
12789 -6.550157740960313e-02 
12790 -9.803509318518702e-02 
12791 2.459563965063647e-01 
12792 5.773763587144705e-02 
12793 2.493672222830620e-02 
12794 -1.988012335753834e-01 
12795 1.658381897579888e-01 
12796 -5.601631603164999e-02 
12797 3.629755241811847e-01 
12798 6.891598542503230e-02 
12799 3.997573070485423e-01 
12800 3.809306464414561e-01 
12801 5.947995097056102e-01 
12802 2.451506047366020e-01 
12803 7.851457626143987e-02 
12804 1.671846690972951e-01 
12805 1.368419664193998e-01 
12806 -1.347619595432187e-02 
12807 7.599429632346590e-01 
12808 3.954500184621399e-01 
12809 1.515746964925296e-01 
12810 -2.113173821919708e-01 
12811 6.992964557718682e-01 
12812 5.355274275409609e-01 
12813 5.058494231290870e-01 
12814 4.713486736674275e-02 
12815 -4.369251094221089e-03 
12816 1.354581713102636e-02 
12817 2.482035731524849e-01 
12818 8.843212714440465e-02 
12819 7.325969565902632e-02 
12820 -2.196932477146316e-01 
12821 -2.770218713606433e-01 
12822 -9.836203633134029e-02 
12823 5.501967165860889e-02 
12824 -2.201102606802060e-01 
12825 -2.358680692141799e-01 
12826 -2.025501377625601e-01 
12827 3.791805173959708e-01 
12828 -5.044128916438616e-01 
12829 1.423858255291491e-01 
12830 2.448604304735797e-01 
12831 1.799169031947526e-01 
12832 -7.987266356378790e-01 
12833 3.178190037516211e-01 
12834 1.393100524587292e-01 
12835 4.115378522983316e-02 
12836 4.085204503038756e-02 
12837 1.211735512531339e-01 
12838 2.749871375484629e-01 
12839 1.096849480637671e+00 
12840 2.219546761234819e-01 
12841 4.138833368284541e-01 
12842 -2.960760529363019e-01 
12843 1.708501338657997e-01 
12844 1.292358583326468e-01 
12845 3.580524424717035e-01 
12846 2.652414291757217e-01 
12847 6.935417238734515e-01 
12848 1.234962682229678e+00 
12849 5.937615554383879e-01 
12850 1.669108368590073e-01 
12851 -3.030452843958646e-02 
12852 2.429730920321103e-01 
12853 3.948324652553653e-01 
12854 4.405736044124451e-01 
12855 1.876450119924132e+00 
12856 3.702738364258109e-01 
12857 1.075987341899510e+00 
12858 1.609899947983468e+00 
12859 6.301728671154679e-02 
12860 1.223064237701676e-01 
12861 5.641782619338476e-01 
12862 5.372999086874981e-02 
12863 -3.751990872697518e-01 
12864 2.958594930233805e-01 
12865 8.281745207822690e-03 
12866 4.632847388961255e-01 
12867 1.034453327014016e-01 
12868 2.883542764080343e-02 
12869 1.728202796848721e-02 
12870 2.784458040698851e-02 
12871 1.231873154142437e-01 
12872 3.849612992868643e-02 
12873 -2.731934053938696e-02 
12874 -6.215248027055429e-03 
12875 -1.081579063280645e-01 
12876 -3.079879212656236e-02 
12877 1.069063818343656e-01 
12878 1.157775294501017e-01 
12879 3.531511229236975e-02 
12880 -3.288913835619461e-02 
12881 9.809212326222162e-02 
12882 1.797373822281148e-02 
12883 3.452567628570075e-01 
12884 6.104524294447843e-02 
12885 7.388209771639800e-02 
12886 2.320103984284077e-01 
12887 -2.557584987910374e-02 
12888 -7.238306496004995e-02 
12889 1.090441300125680e-01 
12890 1.404318402727558e-01 
12891 -2.583321754695619e-02 
12892 1.387924442812716e+00 
12893 9.641899089307515e-01 
12894 3.026947476235244e-01 
12895 -8.659811633458002e-02 
12896 3.707435435972976e-02 
12897 -4.708727910610398e-01 
12898 3.671105147336004e-01 
12899 2.606282218250733e-01 
12900 -5.111852513139910e-02 
12901 -3.788177668670430e-01 
12902 2.346514231530136e-03 
12903 -2.686166410622622e-01 
12904 -1.884195016767198e-01 
12905 -3.611026958605532e-01 
12906 -7.005009522294837e-01 
12907 -8.549833609715183e-01 
12908 -6.154127682388810e-02 
12909 -1.171145622529726e-01 
12910 -1.031932152784509e-01 
12911 -1.964140264393641e-01 
12912 -3.747677810527527e-02 
12913 6.952082451234763e-02 
12914 1.123110819930353e-01 
12915 -2.335612393893665e-01 
12916 2.033078645385360e-02 
12917 5.604113458187024e-02 
12918 9.488844242322665e-03 
12919 7.744621661415138e-02 
12920 3.900885676360190e-01 
12921 -5.586424899418442e-02 
12922 -1.265040635714623e-01 
12923 -1.372968195638581e-01 
12924 -4.205505570707573e-02 
12925 -1.470116708436488e-01 
12926 3.671955939279858e-02 
12927 4.680913216591658e-02 
12928 2.088134750436320e-02 
12929 -5.482615915434202e-02 
12930 8.866009526502600e-02 
12931 -7.413895253742318e-02 
12932 -1.340398336821869e-02 
12933 5.441980834051266e-02 
12934 -9.375369558024386e-02 
12935 -3.410862557916355e-02 
12936 -8.578316102138138e-02 
12937 5.871764002945574e-02 
12938 -1.604728552836017e-01 
12939 1.022104369204905e-01 
12940 -2.586969920979136e-01 
12941 -3.268002427910089e-01 
12942 3.155994288586159e-01 
12943 1.308176814031538e-01 
12944 -8.122193924481835e-01 
12945 6.409059217626925e-02 
12946 -1.312247889304249e-01 
12947 1.221512848440791e-01 
12948 2.380405263931520e-01 
12949 1.647423015566747e-01 
12950 3.763861287806748e-01 
12951 8.186277991454870e-01 
12952 1.559536769504051e-02 
12953 -2.328271185964935e-01 
12954 7.095087195240694e-01 
12955 1.275917012901820e-01 
12956 1.259818006873299e-01 
12957 5.020696632344616e-01 
12958 -3.884589453345605e-01 
12959 -8.933851870858003e-01 
12960 -2.642542430003043e-01 
12961 -2.197101542909334e-01 
12962 -5.974621439785407e-01 
12963 -2.254047901701337e-01 
12964 -2.437571802777577e-01 
12965 -2.239537255102628e-01 
12966 -1.919243459389106e-01 
12967 3.796120479645909e-01 
12968 3.722791701877484e-02 
12969 -5.075274129629459e-01 
12970 3.864301860700442e-01 
12971 4.021288923725327e-02 
12972 -4.191265189198797e-02 
12973 6.827508077654199e-01 
12974 -8.368680167477145e-02 
12975 7.071401004614691e-02 
12976 5.081900943716432e-02 
12977 7.262361656763855e-02 
12978 1.421637775683912e-01 
12979 1.077528267504225e-01 
12980 3.794504058754729e-01 
12981 -1.393381189424119e-01 
12982 7.873688348057708e-03 
12983 2.414463729051959e-01 
12984 1.779357768389269e-01 
12985 2.916516701350927e-01 
12986 -5.012995494673596e-01 
12987 -1.777737204139100e-01 
12988 1.044747598424866e-01 
12989 2.111582222206727e-01 
12990 4.702198386383917e-01 
12991 2.568704731119984e-01 
12992 1.487044576734041e-01 
12993 2.666802820159179e-01 
12994 3.879452215443014e-01 
12995 2.686031826989927e-01 
12996 -1.612720295655804e-01 
12997 9.581298194326900e-02 
12998 1.009996304879713e-01 
12999 2.555866314253378e-01 
13000 -5.693797364477934e-02 
13001 6.239667272283739e-02 
13002 2.313412754366127e-02 
13003 -1.574587522995313e-01 
13004 1.605407502075093e-02 
13005 -4.718380611369433e-02 
13006 1.335294268323022e-01 
13007 1.741832747209203e-01 
13008 -1.541611763337071e-02 
13009 4.104382515229921e-02 
13010 3.086690901634612e-02 
13011 -1.305526642197283e-02 
13012 4.087177385137633e-02 
13013 7.382077286594449e-02 
13014 1.747281540262281e-01 
13015 2.029493868493371e-01 
13016 -2.659168777875943e-02 
13017 -2.489004773849609e-01 
13018 5.087017929520311e-01 
13019 6.847417347224419e-01 
13020 -2.073273860806127e-02 
13021 -9.673062699684980e-03 
13022 -6.286904001675797e-02 
13023 -1.803401622814450e-01 
13024 -3.127998266719531e-01 
13025 -2.217523506645545e-01 
13026 -3.750732200330692e-01 
13027 -5.506639222691795e-01 
13028 2.060367859439979e-01 
13029 -1.468607472575727e-02 
13030 -1.320979531087415e-01 
13031 1.588075177274085e-02 
13032 5.930496269611324e-01 
13033 1.628085694411380e-02 
13034 8.763865237148305e-02 
13035 1.522637757911914e-02 
13036 1.081332936751991e-01 
13037 5.458753976768497e-02 
13038 -9.873863898417824e-02 
13039 2.325672934595563e-01 
13040 -2.055813646815658e-02 
13041 -1.736914918938538e-01 
13042 1.567852419747716e-01 
13043 -1.711009143066338e-01 
13044 3.788235642122462e-01 
13045 4.598190830908089e-01 
13046 -4.225154430461188e-01 
13047 -1.650325008410272e-01 
13048 2.340466955715634e-02 
13049 8.378665327286237e-05 
13050 -1.549383156611626e-02 
13051 -5.634758055654044e-01 
13052 -8.063556778204149e-02 
13053 3.281623498481339e-01 
13054 4.242794549094684e-02 
13055 -7.401102734137935e-02 
13056 1.698624623812242e-01 
13057 -6.049724529780330e-02 
13058 2.200058286449448e-02 
13059 6.336671306921884e-02 
13060 1.162884590752124e-02 
13061 3.503024031747635e-02 
13062 -7.120220334924821e-02 
13063 -1.635871716828362e-01 
13064 -5.537373324959289e-02 
13065 -2.747274322296472e-02 
13066 -6.491057758899188e-02 
13067 -3.211101174916302e-02 
13068 1.003077966887608e-01 
13069 2.040073834097016e-01 
13070 1.847999549675473e-01 
13071 4.341536783586733e-02 
13072 4.340611019035617e-02 
13073 -2.809084017414947e-02 
13074 8.328029714248329e-02 
13075 -3.629729831741338e-02 
13076 -1.188875437211303e-02 
13077 -9.859307295800798e-02 
13078 7.870160739691702e-02 
13079 1.027842105964835e-03 
13080 -8.662204338615766e-02 
13081 4.366577518723578e-02 
13082 8.211640369133630e-02 
13083 7.950331173672975e-02 
13084 9.928021618504404e-02 
13085 -2.980590958360893e-02 
13086 2.616916914894005e-01 
13087 -7.953189236404401e-02 
13088 -1.271103475378753e-02 
13089 2.213572523343776e-01 
13090 2.605078043787183e-01 
13091 -5.050395172944452e-02 
13092 1.453597243715275e-01 
13093 1.832745284315621e-01 
13094 -2.955764828018349e-01 
13095 1.756110846540005e-01 
13096 6.563039000384319e-02 
13097 -3.214550295786281e-01 
13098 4.082342876424266e-02 
13099 1.029265408228781e-01 
13100 7.290467003849667e-02 
13101 -7.287776927841380e-02 
13102 -1.965533489856410e-01 
13103 -3.932659669866584e-01 
13104 -1.392826059529985e-01 
13105 -2.150003894631534e-01 
13106 -1.646864693935761e-02 
13107 1.982818870196836e-01 
13108 -3.397693602781245e-02 
13109 -2.120911129377481e-02 
13110 -3.265345780261291e-01 
13111 7.447267444414005e-02 
13112 6.516108876655566e-02 
13113 -1.251513715647932e-01 
13114 -2.500891229912762e-01 
13115 -1.531897626773633e-01 
13116 -1.042980103461179e-01 
13117 -3.913934628018318e-02 
13118 -4.504501180900565e-01 
13119 8.272100331593776e-02 
13120 -3.111639655094044e-02 
13121 7.425080018990208e-03 
13122 -4.788704010734877e-02 
13123 1.091947043956316e-01 
13124 -1.548844891268760e-01 
13125 -6.415140428088922e-02 
13126 -6.436096769932266e-03 
13127 2.303836634565874e-02 
13128 -2.175258762040734e-01 
13129 3.874086005094476e-02 
13130 1.173887898901328e-02 
13131 -4.368220063728473e-02 
13132 1.109874037677213e-01 
13133 2.585617504191662e-02 
13134 4.591748344101216e-02 
13135 3.522124641286056e-01 
13136 8.795395708532530e-02 
13137 4.132800401363816e-02 
13138 -2.517296169865426e-02 
13139 7.834202853022053e-02 
13140 -2.452503734029142e-02 
13141 6.133528291109862e-02 
13142 2.090455139926515e-01 
13143 2.317600245261727e-01 
13144 3.372824147958071e-01 
13145 1.238992298610940e-01 
13146 7.253603240676358e-02 
13147 1.555319691411939e-01 
13148 -1.147993292324439e-01 
13149 5.394062485884404e-02 
13150 3.691402920118869e-01 
13151 -3.997993149294608e-02 
13152 -8.462329161424065e-02 
13153 2.011408521421494e-02 
13154 3.155671565906867e-03 
13155 -3.423051799889314e-02 
13156 -1.527679590256573e-01 
13157 8.933163311054367e-02 
13158 5.969448305285833e-03 
13159 2.741339985680466e-01 
13160 1.460388769250243e-01 
13161 3.800022513817222e-02 
13162 2.037661549386093e-01 
13163 -3.228616063677441e-02 
13164 -8.484904718811745e-02 
13165 2.287293061852087e-01 
13166 1.902197518067258e-01 
13167 -9.700256079665728e-02 
13168 1.380000421862430e+00 
13169 2.759288366332974e-01 
13170 -1.044446292999823e-01 
13171 2.028629458752893e-01 
13172 1.590769209298808e-01 
13173 1.921584083738990e-01 
13174 2.003757749852678e-01 
13175 1.517210869965694e-01 
13176 8.097516038971953e-03 
13177 1.220866789036166e-01 
13178 2.078893613390926e-01 
13179 -2.949142987890872e-01 
13180 5.922437622645044e-02 
13181 1.153809708331540e-01 
13182 6.030570313875035e-02 
13183 -1.179529625214345e-01 
13184 2.387511076514664e-01 
13185 2.836190042511512e-02 
13186 -2.184735296702982e-01 
13187 -2.242293437616050e-03 
13188 4.740365141228298e-02 
13189 2.021390764962453e-03 
13190 1.858287785986927e-01 
13191 4.807645930010070e-01 
13192 -1.293052292502711e-02 
13193 9.669268519572555e-03 
13194 2.892739501040604e-01 
13195 1.359512188851424e-01 
13196 4.897553878756385e-02 
13197 7.013993607591903e-02 
13198 -2.410149662236505e-03 
13199 2.203384304364093e-02 
13200 -1.936758894949398e-01 
13201 -2.456474631930706e-01 
13202 -9.360103327855851e-02 
13203 2.029367763524452e-02 
13204 -1.342080569707948e-02 
13205 -9.267160364278926e-02 
13206 -1.699404862865836e-01 
13207 -5.670487222961242e-02 
13208 -9.891420757146369e-02 
13209 3.248086072246119e-02 
13210 -2.078076498469964e-01 
13211 -1.767444789122438e-01 
13212 8.824166969289517e-02 
13213 3.898241468680096e-02 
13214 -1.645045718844582e-01 
13215 1.410627386878040e-02 
13216 1.932941172900693e-01 
13217 -5.834175704227154e-03 
13218 -4.788220380351959e-02 
13219 4.303632847664019e-02 
13220 1.910929845044712e-02 
13221 -5.412922526899079e-03 
13222 -1.184253137453054e-01 
13223 -7.061533483577428e-02 
13224 2.411952443905897e-02 
13225 -6.492750796561468e-02 
13226 -4.468697950766530e-02 
13227 3.023429330802356e-02 
13228 6.652397142782798e-02 
13229 6.891762189041867e-02 
13230 -8.173064364583141e-02 
13231 2.431085837333578e-01 
13232 -1.547380412444759e-02 
13233 1.913400203977207e-01 
13234 1.837452564495331e-01 
13235 -4.487930180276917e-01 
13236 2.443384577925652e-02 
13237 2.005689324455383e-01 
13238 -3.490069638021443e-02 
13239 -1.029441250678937e-01 
13240 -7.405037736057180e-02 
13241 -1.084008236406386e-01 
13242 1.485160429285124e-02 
13243 -1.159776156889308e-01 
13244 -1.059233368737794e-01 
13245 -3.238852802900263e-02 
13246 7.268733277919530e-02 
13247 -2.438772303428656e-01 
13248 -4.817691906301400e-02 
13249 -9.127936910307252e-02 
13250 9.961931947451642e-03 
13251 3.069983631701510e-01 
13252 -1.374874188414060e-01 
13253 -1.902172932712035e-01 
13254 -2.137427752602200e-01 
13255 -2.516309918254383e-01 
13256 -9.798975934855865e-02 
13257 -6.306233078979014e-02 
13258 -2.823287033465974e-01 
13259 1.988998862836111e-04 
13260 9.566986793820828e-02 
13261 -1.142242201369726e-02 
13262 -3.505770584807941e-02 
13263 -7.461789228403286e-02 
13264 -1.780469761719702e-01 
13265 -3.730318713470802e-02 
13266 3.774811020081110e-02 
13267 -3.658604417014327e-02 
13268 -2.471794803419025e-01 
13269 4.038588898361509e-02 
13270 -1.272913434027641e-01 
13271 -1.338163553460647e-01 
13272 -5.582360577866633e-02 
13273 -1.029149092954610e-01 
13274 -3.818451272742946e-01 
13275 -9.579306028479543e-01 
13276 -5.376151077364783e-02 
13277 -3.521631199961305e-01 
13278 -3.151478486199562e-01 
13279 -7.566012893757663e-01 
13280 -4.844580001141374e-01 
13281 1.242940242353051e-01 
13282 -7.462683382082468e-01 
13283 -2.233124553755476e-01 
13284 -4.115536962555740e-01 
13285 -7.013942028312237e-01 
13286 -5.993995467632312e-02 
13287 -5.870929793231523e-02 
13288 2.456602853041730e-01 
13289 -1.101164678932352e-01 
13290 -2.909043779185300e-01 
13291 -4.426857754352691e-02 
13292 -3.414794899855246e-01 
13293 -6.317994155588558e-02 
13294 6.369353980628283e-01 
13295 3.596748302328095e-01 
13296 -2.014614557043260e-01 
13297 -5.363172819284628e-01 
13298 1.761952730348137e-01 
13299 2.588466320637508e-02 
13300 -1.652183061011958e+00 
13301 -6.840206008159587e-02 
13302 6.428943576282976e-01 
13303 -2.932901714297889e-02 
13304 2.570475659372449e-01 
13305 2.232662163028734e-01 
13306 2.056817660243402e-01 
13307 -2.597406405217866e-01 
13308 1.076903174379588e+00 
13309 -5.878975118106021e-03 
13310 3.017772666393039e-01 
13311 -6.865866665239360e-02 
13312 -7.501875960816486e-02 
13313 6.809630197864305e-01 
13314 -9.430242554303700e-02 
13315 2.320725871370244e-01 
13316 1.754958608342920e-01 
13317 7.417753394555714e-01 
13318 2.682259379929970e-01 
13319 1.554789946786675e+00 
13320 1.583672782867159e+00 
13321 1.308522020566282e-01 
13322 2.838976968979192e-01 
13323 -5.316403869461622e-02 
13324 2.681885670378120e-01 
13325 -7.850063227660285e-02 
13326 7.925242523303051e-02 
13327 4.619263433097854e-03 
13328 -3.270796309543132e-01 
13329 3.822006406654330e-02 
13330 4.812166175611410e-02 
13331 -9.311518435130578e-02 
13332 1.956129190224072e-01 
13333 2.612198132412124e-01 
13334 1.307563698272921e-01 
13335 -4.050737040590839e-01 
13336 1.825497346618012e-01 
13337 1.623705699960058e-01 
13338 1.544346512788284e-01 
13339 2.223656897946222e-01 
13340 8.784140986664464e-02 
13341 -9.063292422793202e-02 
13342 -1.449354532472183e-01 
13343 2.912422628357846e-01 
13344 -2.415137160547412e-02 
13345 -2.779555349651187e-01 
13346 9.309137476069021e-03 
13347 -1.227495408176872e-02 
13348 7.875068330285828e-02 
13349 -3.295912475274911e-01 
13350 -7.353239975370744e-02 
13351 -2.394901927201271e-01 
13352 1.612695163254975e-01 
13353 3.724033746391096e-02 
13354 -1.179778719135877e-01 
13355 -8.093631419739117e-02 
13356 -1.328866288522138e-01 
13357 -6.387281451919193e-02 
13358 -3.518353475554196e-02 
13359 -8.605712064291737e-02 
13360 -2.754601273690592e-02 
13361 -2.198919267674453e-01 
13362 -1.254715206194581e-01 
13363 -9.067113146808964e-02 
13364 -2.819954402693769e-02 
13365 -1.634534901957931e-01 
13366 -1.042479024086847e-02 
13367 -2.107321425654064e-02 
13368 2.069443260758759e-02 
13369 -3.557742238467380e-01 
13370 -7.019042306683491e-02 
13371 7.079712792699959e-02 
13372 1.268932935044502e-01 
13373 -1.318737432764235e-03 
13374 -2.151848715878715e-01 
13375 1.664897312253330e-01 
13376 7.671753053972773e-02 
13377 5.832630657605550e-02 
13378 4.994888062394545e-02 
13379 -6.194741001647455e-02 
13380 -3.461317924196960e-02 
13381 -3.101001599572473e-01 
13382 -9.716616384433845e-02 
13383 -2.638691893909412e-02 
13384 -1.805223385342489e-02 
13385 -5.769789497673634e-02 
13386 -3.299042718252567e-02 
13387 -3.728205805266899e-02 
13388 -1.288962034892411e-02 
13389 1.028904939947704e-01 
13390 -1.847434207055000e-01 
13391 4.173163781979607e-02 
13392 -1.955950334249268e-01 
13393 -3.232768521230714e-03 
13394 1.018502171728676e-01 
13395 3.589250811110734e-01 
13396 2.843119827438484e-01 
13397 8.536853898361056e-02 
13398 5.051076884018158e-02 
13399 -2.814309875937468e-02 
13400 -3.710179673478568e-02 
13401 1.065002651650363e-01 
13402 1.653300789872064e-01 
13403 -3.826561972634358e-02 
13404 -1.968352567816870e-02 
13405 -3.809275314334270e-02 
13406 -2.784881132214376e-02 
13407 1.382167005491951e-01 
13408 -1.749118300494379e-01 
13409 2.120392574253089e-02 
13410 -6.950977556153737e-02 
13411 1.090921165825662e-01 
13412 -6.598869303933315e-02 
13413 -6.025842386080575e-02 
13414 -5.412334553853411e-02 
13415 6.195631454176645e-02 
13416 1.064014776198414e-02 
13417 2.510173864038910e-02 
13418 -1.178116179166969e-01 
13419 -1.450665149666856e-01 
13420 -8.234596345671824e-02 
13421 -6.973855084151256e-02 
13422 2.263789399777089e-01 
13423 -1.053556275172164e-01 
13424 -1.368527398143958e-02 
13425 9.553195608753351e-01 
13426 7.073083787323901e-02 
13427 9.950547361193923e-01 
13428 4.933197638553910e-01 
13429 9.209529351073352e-02 
13430 8.903108231989829e-01 
13431 -6.227016849297363e-02 
13432 4.843761908459044e-02 
13433 -4.069706799818128e-02 
13434 -2.682081716070781e-01 
13435 2.315965390573738e-01 
13436 -3.514289202981790e-01 
13437 1.022872974288740e-01 
13438 1.174753466182534e-01 
13439 2.862408118791734e-02 
13440 1.795648522657050e-01 
13441 -1.422278914279969e-01 
13442 -1.488499972080620e-02 
13443 -1.046143727105321e-01 
13444 -3.318753747701363e-02 
13445 -1.806296269655155e-03 
13446 -5.089917317217481e-02 
13447 2.634023749472245e-01 
13448 3.548176808542727e-01 
13449 9.155693115409032e-01 
13450 -1.326348787612715e-01 
13451 3.088442825821359e-01 
13452 2.540927477776537e-01 
13453 2.159629608457408e-01 
13454 3.802170866562444e-01 
13455 -8.799317638123791e-02 
13456 1.575781664002380e-01 
13457 1.052745543479866e-01 
13458 -4.846385219677832e-01 
13459 -1.052316045006358e-01 
13460 2.245378623219363e-01 
13461 -3.380830738612247e-01 
13462 -2.993949508901071e-01 
13463 7.957792806385631e-01 
13464 1.813660421565606e-01 
13465 -8.513236869345102e-01 
13466 1.605304226931409e-01 
13467 3.867385659066435e-01 
13468 -5.254059278427211e-01 
13469 -2.688505163941057e-01 
13470 -3.801320183304607e-01 
13471 1.763857763631502e-01 
13472 -9.029471275565040e-01 
13473 -1.163942043485381e-01 
13474 -3.066515742352312e-01 
13475 -1.260857914660812e-01 
13476 2.440630018146147e-02 
13477 -3.562748014553116e-01 
13478 -1.187481015080105e+00 
13479 -2.425539767034055e-02 
13480 8.287683342514743e-02 
13481 -1.816595816592163e-01 
13482 -6.524379649429913e-01 
13483 -5.158450264394300e-02 
13484 2.074516199839668e-02 
13485 1.053619010433823e-01 
13486 -4.504829984210192e-02 
13487 1.092286904089332e-01 
13488 2.177297021040239e-01 
13489 1.302201823477337e+00 
13490 1.061685750018669e-01 
13491 5.746873458184749e-02 
13492 1.855910302278661e-01 
13493 2.573195882340941e+00 
13494 2.820695635413960e-01 
13495 2.963527764977006e-01 
13496 3.971732280336704e-01 
13497 2.135122462757438e-01 
13498 1.110516252670896e+00 
13499 6.133829233431697e-02 
13500 4.309521950046576e-02 
13501 6.334002896413324e-02 
13502 9.053815747929049e-02 
13503 1.256708620532891e+00 
13504 1.077409122137452e+00 
13505 7.214907405505454e-01 
13506 1.332075528587513e+00 
13507 6.255899240942185e-01 
13508 1.648796022335137e-01 
13509 1.379638495517897e-01 
13510 2.608923637510731e-01 
13511 3.144487469055942e-02 
13512 4.022642529277650e-01 
13513 2.611307323278564e-01 
13514 2.995601351597782e-01 
13515 -6.265806227569028e-02 
13516 5.360385467527126e-01 
13517 1.731058237683905e-01 
13518 2.363004844191366e-01 
13519 1.468537548501772e-01 
13520 2.739967439655651e-01 
13521 -8.587198995313121e-03 
13522 5.153828733697443e-01 
13523 2.665608584804584e-01 
13524 1.143107404728332e-01 
13525 1.768210591683541e-01 
13526 -3.928340425234633e-03 
13527 -1.803226741635400e-01 
13528 1.148180536143690e-02 
13529 3.435264617254927e-01 
13530 1.620549405960196e-01 
13531 7.180508655264918e-01 
13532 2.217332102007550e-01 
13533 3.509494138775163e-01 
13534 2.998848534622767e-02 
13535 3.338181560706550e-01 
13536 -1.900340710628787e-02 
13537 4.841598851718012e-02 
13538 1.400994027531801e-01 
13539 2.691887093139408e-01 
13540 2.794724375243927e-01 
13541 1.622852996945075e-02 
13542 -2.503877489253349e-01 
13543 -1.971053205031918e-01 
13544 1.512820493320485e-01 
13545 4.114412577547218e-01 
13546 1.066056518203497e-01 
13547 -1.731255431959471e-01 
13548 -2.023554879217017e-01 
13549 -3.006664511408909e-01 
13550 4.735392218083366e-01 
13551 -4.602275411443175e-02 
13552 -2.269772202944030e-01 
13553 -1.901124299061535e-01 
13554 2.048110805927711e-01 
13555 5.325235913814848e-02 
13556 9.454157688377388e-02 
13557 -9.878486756372275e-02 
13558 6.288506123148219e-02 
13559 1.728872198745080e-01 
13560 7.882177957395391e-02 
13561 -4.003757658179200e-02 
13562 1.633472412403325e-01 
13563 3.182201499601584e-01 
13564 1.593544469891860e-01 
13565 -6.149187353209896e-02 
13566 -9.130517446895008e-02 
13567 -2.494545266538391e-01 
13568 -4.512040536503738e-01 
13569 1.668977423215478e-01 
13570 -1.310903166491076e-01 
13571 -2.940862709945619e-01 
13572 6.989145400538373e-02 
13573 -1.476732095052247e-01 
13574 2.968487973508223e-01 
13575 8.183698239636295e-02 
13576 -1.282563000891286e-01 
13577 6.841731105942064e-02 
13578 -7.328471486899982e-03 
13579 4.834730102967130e-01 
13580 9.691628612734196e-02 
13581 3.061027940848656e-02 
13582 7.939799233270693e-02 
13583 -1.533647450593391e-01 
13584 1.689617903101187e-02 
13585 3.334257206177513e-01 
13586 -6.445504011758185e-03 
13587 5.196134648713628e-02 
13588 8.200535040215118e-02 
13589 1.955928258496930e-01 
13590 3.451740091719643e-01 
13591 8.364996245622551e-02 
13592 1.368789167220429e-01 
13593 5.334783445706799e-03 
13594 1.416175138551993e-01 
13595 1.094088932225591e-01 
13596 7.172631527305035e-02 
13597 5.621244352763285e-02 
13598 -4.091418134159788e-02 
13599 -9.247656981222417e-02 
13600 -2.045036506132174e-02 
13601 2.566418657968013e-01 
13602 -6.514757239194691e-02 
13603 5.633533372888331e-03 
13604 -1.642285036292869e-01 
13605 -1.375966406556476e-01 
13606 3.059776729109857e-03 
13607 8.118904601800374e-02 
13608 -9.353847619368820e-02 
13609 -1.408693125212622e-01 
13610 -2.118651779888842e-01 
13611 6.987872929731959e-02 
13612 -6.241734251532965e-02 
13613 -3.814736698178930e-01 
13614 -1.151563975439270e-01 
13615 -2.127635835221147e-02 
13616 -6.011709362499117e-01 
13617 -5.708440190789752e-01 
13618 -9.688468570576549e-01 
13619 -2.009839697667482e-01 
13620 -1.755088141169361e+00 
13621 6.161499264355912e-02 
13622 -6.733874218231437e-02 
13623 -1.311212883069690e-01 
13624 2.030561112950874e-01 
13625 -1.062513788510390e-01 
13626 -3.610689651415048e-01 
13627 -4.570914345030841e-01 
13628 -3.543062213653400e-01 
13629 2.859612356930337e-01 
13630 1.077579601268788e-01 
13631 3.359182827643890e-02 
13632 2.837664896136408e-01 
13633 -1.177237355140716e-02 
13634 2.045730250309816e-01 
13635 3.325392634415803e-02 
13636 1.146358718818345e-02 
13637 -5.075302653755131e-02 
13638 -2.586928094556717e-02 
13639 -1.438116269276258e-01 
13640 -9.482103441149381e-02 
13641 5.018967467852858e-02 
13642 -8.232164144245641e-02 
13643 -4.374782820935029e-02 
13644 2.291623868104808e-01 
13645 9.879113352230150e-02 
13646 2.651786819728738e-01 
13647 7.353974658617574e-02 
13648 -7.285241701709822e-03 
13649 3.936706669139416e-01 
13650 5.787773645592947e-02 
13651 2.908347977488132e-02 
13652 2.678266058045669e-01 
13653 1.839751515093509e-01 
13654 2.804981493833741e-01 
13655 4.944575579339937e-01 
13656 -1.053378862959279e-02 
13657 6.257857447196925e-02 
13658 -8.460760266779448e-02 
13659 -1.744759489879819e-01 
13660 2.101917917352006e-03 
13661 4.127638089891328e-01 
13662 1.815048212519322e-01 
13663 -3.693605068527852e-01 
13664 -5.540630656294727e-01 
13665 1.015208065850103e-01 
13666 1.047798335179889e-01 
13667 7.746914075534835e-02 
13668 -2.461897298396342e-03 
13669 1.460012865440089e-01 
13670 8.780606144994407e-02 
13671 -2.149360361593195e-02 
13672 -6.506221968651998e-02 
13673 -6.789313682218998e-02 
13674 3.166661741387070e-01 
13675 -1.196600740515802e-03 
13676 3.113384953103748e-01 
13677 4.081663167176021e-01 
13678 -2.260209300979533e-01 
13679 -1.865992298626230e-01 
13680 9.647480061405643e-02 
13681 -1.770135974084269e-01 
13682 1.889175597325887e-01 
13683 2.331443929549084e-01 
13684 3.017552247970340e-02 
13685 2.016225415181520e-01 
13686 -7.160202415381440e-01 
13687 -2.930181524649971e-01 
13688 4.052475042504887e-02 
13689 -1.872282742929515e-01 
13690 -1.213850849423249e-01 
13691 -3.592450115116791e-01 
13692 -2.731285673057010e-01 
13693 7.063449445048399e-02 
13694 1.159668734903932e-01 
13695 1.481690328096778e-01 
13696 -2.910502418076569e-01 
13697 1.197189539596782e-02 
13698 9.793966677359604e-02 
13699 -3.744581724687731e-01 
13700 -1.826096298793527e-01 
13701 -1.517732593366090e-01 
13702 -1.317967237328119e-01 
13703 -5.940515400709614e-02 
13704 -3.815836529720565e-02 
13705 3.946540702528599e-02 
13706 -6.290424460237101e-02 
13707 1.609208398050051e-01 
13708 -8.759956200776495e-03 
13709 1.814751371134712e-02 
13710 3.943456945612454e-02 
13711 -2.629458616287106e-02 
13712 -1.505994844739682e-02 
13713 2.086199073398795e-01 
13714 -4.251442369928394e-02 
13715 -3.642753550590291e-02 
13716 -1.063219834313119e-01 
13717 1.634152908747956e-02 
13718 3.085193146324136e-01 
13719 -1.261326991849355e-02 
13720 -1.020381433988622e-01 
13721 3.416636444116289e-01 
13722 3.660518386567402e-02 
13723 3.433325976339584e-02 
13724 1.007733778329949e-01 
13725 1.458484554987315e-01 
13726 1.629627855742411e-01 
13727 -3.102147554985696e-02 
13728 2.923258265953662e-01 
13729 2.304759219155257e-01 
13730 2.609198521981100e-01 
13731 6.786099844646529e-02 
13732 -3.196160700789161e-01 
13733 3.112756964773511e-01 
13734 2.590620379316463e-01 
13735 -3.729642535100009e-02 
13736 3.688636655374179e-02 
13737 1.397065010023898e-02 
13738 1.623102706523755e-01 
13739 -1.780234523247149e-01 
13740 8.379982199485396e-02 
13741 4.136966504908802e-01 
13742 -7.467940866916984e-01 
13743 4.670502731549779e-01 
13744 6.477830874452906e-01 
13745 -6.948798970018616e-01 
13746 -1.331599127155477e-01 
13747 3.352425626333594e-02 
13748 6.439353417151483e-02 
13749 -1.618213402364282e-01 
13750 -1.079905102481019e-01 
13751 -1.540942974270877e-01 
13752 -4.521878708702818e-01 
13753 1.875158700594979e-02 
13754 -1.371596745026292e-01 
13755 3.224315578290328e-02 
13756 -2.592276641877365e-02 
13757 -2.189207272867787e-01 
13758 -2.005394495696818e-01 
13759 -4.493134536300529e-02 
13760 9.034326470384217e-02 
13761 2.686625669910039e-02 
13762 -1.716050925958777e-01 
13763 -1.481381142669885e-02 
13764 7.014617529161223e-05 
13765 -3.957791413435988e-02 
13766 -1.399824222490515e-01 
13767 -1.466251844991443e-01 
13768 1.566676342911111e-02 
13769 7.074916983994255e-02 
13770 -2.546352278730436e-01 
13771 2.704770214325690e-02 
13772 1.255856882221318e-01 
13773 9.894884771363207e-03 
13774 1.708872276581920e-01 
13775 -1.785865799995163e-01 
13776 1.118981747509686e-01 
13777 -1.382070264810867e-01 
13778 -1.064201822950566e-01 
13779 -4.139384042696963e-02 
13780 -5.041500630191312e-01 
13781 -4.063156902973454e-02 
13782 1.803228138044683e-01 
13783 3.592075416715720e-01 
13784 -5.359916520304388e-02 
13785 -1.150386597474427e-01 
13786 3.615569770842707e-01 
13787 1.367259115286993e-01 
13788 1.068906041874159e-01 
13789 -4.251987945190573e-02 
13790 -5.328124797685170e-02 
13791 6.275231949140924e-03 
13792 3.241384783550364e-02 
13793 -4.335451349381677e-01 
13794 -3.235936417238892e-02 
13795 2.759312421216522e-02 
13796 -1.154787897167337e-01 
13797 -3.917202239578903e-02 
13798 -2.767574889056876e-01 
13799 -6.024667650915444e-03 
13800 -2.258934561194635e-01 
13801 -3.390659515093514e-02 
13802 -1.571199176299817e-01 
13803 -7.219788485639944e-02 
13804 7.612955398580920e-02 
13805 3.644594313868939e-02 
13806 -1.085816397391559e-01 
13807 -9.654636698418537e-02 
13808 -7.038543708842736e-02 
13809 -1.661557619593057e-02 
13810 -6.827322385876200e-02 
13811 -8.508604903056889e-03 
13812 2.264112469300559e-01 
13813 -2.934190686115650e-03 
13814 -4.608938938605672e-02 
13815 -7.572968738641733e-02 
13816 1.113025181398989e-01 
13817 1.524474478882205e-02 
13818 -5.519673441238426e-02 
13819 6.203411949843506e-02 
13820 2.091462477095878e-01 
13821 1.424322154698059e-01 
13822 -1.645155743243078e-01 
13823 -6.499470205767534e-02 
13824 1.701558850349742e-01 
13825 3.682213678721333e-02 
13826 -1.526756540938991e-01 
13827 3.599832722696941e-02 
13828 2.438779903024830e-02 
13829 -1.185528284586607e-01 
13830 -1.435331240629376e-01 
13831 1.189617322100388e-01 
13832 7.559335307959698e-02 
13833 -6.284280562255024e-02 
13834 -1.138269101590188e-01 
13835 2.581137402467329e-02 
13836 2.019100352675013e-01 
13837 -1.718206894494010e-02 
13838 -7.688349821854411e-02 
13839 -1.178552601282024e-01 
13840 1.162756710539385e-02 
13841 2.704905469281762e-02 
13842 -1.252738077726745e-01 
13843 1.740926630943621e-01 
13844 1.803806650714604e-01 
13845 3.365708126278636e-04 
13846 -6.562667761095060e-02 
13847 -3.968399321823987e-01 
13848 -4.202501898668269e-01 
13849 3.046703585366719e-02 
13850 -2.198146612865921e-03 
13851 -1.484878059104705e-02 
13852 2.507717730780324e-02 
13853 1.541231219046257e-01 
13854 4.413627860398449e-02 
13855 -8.408820249555808e-04 
13856 2.412995057080426e-01 
13857 1.527814977577868e-01 
13858 -1.236417162835052e-01 
13859 1.400214303229862e-01 
13860 6.736667151824471e-02 
13861 -7.700646233914268e-02 
13862 8.383152943146507e-02 
13863 -4.541135484343389e-03 
13864 -2.865679040870984e-02 
13865 -4.634613472319350e-02 
13866 4.012590645347922e-02 
13867 4.183659969161864e-02 
13868 6.018321186881100e-02 
13869 7.222921240012935e-02 
13870 -1.189593495205444e-01 
13871 -1.418090946038092e-01 
13872 -5.458895732238728e-02 
13873 -1.526233612932379e-01 
13874 -1.057810612411383e-01 
13875 -2.223447476302577e-01 
13876 -5.348290444052289e-02 
13877 1.914231702564180e-02 
13878 1.352260687268972e-01 
13879 -9.330195439525788e-03 
13880 -1.482919435405694e-01 
13881 1.179233199557374e-02 
13882 7.938800151041150e-02 
13883 5.158099901010673e-02 
13884 8.939343209755517e-02 
13885 8.886570919244789e-02 
13886 2.953586539881594e-02 
13887 2.847433823174451e-02 
13888 -2.860462266454426e-02 
13889 2.027262814378076e-02 
13890 -2.566896584215183e-02 
13891 -7.930819612902780e-02 
13892 -4.730969806541167e-02 
13893 -7.737225801261959e-03 
13894 -2.867440792125516e-02 
13895 -2.674181638905331e-01 
13896 3.323680553425507e-02 
13897 8.326287232601787e-02 
13898 -4.279023721650901e-02 
13899 -9.740327786559690e-02 
13900 -2.035882600618897e-01 
13901 2.986897928388978e-01 
13902 -4.864097837651169e-02 
13903 -3.610082404977115e-01 
13904 -1.685859845515508e-01 
13905 -3.097226987409988e-01 
13906 7.209678829079980e-03 
13907 -1.489544044728642e-01 
13908 -3.372340146549557e-01 
13909 -1.137665262093164e-01 
13910 -3.461561958852606e-01 
13911 -4.640722393239998e-01 
13912 -2.772747279113244e-01 
13913 -1.050208309230128e-01 
13914 1.422620554001890e-01 
13915 -4.643514770733868e-01 
13916 -1.036914444790796e-01 
13917 -2.337927034426709e-01 
13918 -4.048607537529428e-01 
13919 -1.111088087159337e+00 
13920 -8.842701541168257e-02 
13921 2.886465816867229e-02 
13922 -6.109496290576363e-01 
13923 -6.885214602435659e-02 
13924 -4.594083397284342e-02 
13925 -3.836832896383828e-01 
13926 6.277951835687991e-02 
13927 -7.152393814181986e-01 
13928 -2.364623701481816e-01
[truncated: 1,099,506 more chars]
