# Supplementary material for: Anderson critical metal phase in trivial states protected by average magnetic crystalline symmetry
Source: Nat Commun. 2024 Apr 9;15:3069. doi: 10.1038/s41467-024-47467-2 (PMC11003978; doi:10.1038/s41467-024-47467-2)
Supplement: Supplementary file 3 — Source Data [file 41467_2024_47467_MOESM3_ESM.zip › Source Data/F2f/L=75_E=2.3562_v=1_pm.txt]

runtime=1060.26 min, E=2.356194e+00, r=10,q=4, 
#M  #Scattering  #Lambda  #errorbar  #precision  #n_iter
75 5.0000e-01 4.150786316048258e-02 4.150754e-05 9.999922e-04 1003080
75 5.6286e-01 5.806326682925870e-02 5.806282e-05 9.999923e-04 1845200
75 6.2571e-01 9.299530529854022e-02 9.299500e-05 9.999967e-04 3839640
75 6.8857e-01 1.830719047758257e-01 1.830719e-04 9.999998e-04 9488360
75 7.5143e-01 4.934128465286494e-01 8.764299e-04 1.776261e-03 10000000
75 8.1429e-01 1.860019911192512e+00 6.885136e-03 3.701647e-03 10000000
75 8.7714e-01 6.050297532190111e+00 4.086187e-02 6.753695e-03 10000000
75 9.4000e-01 1.137378991450128e+01 1.054262e-01 9.269220e-03 10000000
75 1.0029e+00 1.689131199321545e+01 1.898173e-01 1.123757e-02 10000000
75 1.0657e+00 2.358848186362973e+01 3.152196e-01 1.336329e-02 10000000
75 1.1286e+00 3.140736911180407e+01 4.842346e-01 1.541787e-02 10000000
75 1.1914e+00 4.180236361252980e+01 7.562224e-01 1.809042e-02 10000000
75 1.2543e+00 5.220767085468579e+01 1.047682e+00 2.006759e-02 10000000
75 1.3171e+00 6.458694158033983e+01 1.463488e+00 2.265920e-02 10000000
75 1.3800e+00 7.033604306106020e+01 1.648097e+00 2.343176e-02 10000000
75 1.4429e+00 7.099647587256506e+01 1.667824e+00 2.349164e-02 10000000
75 1.5057e+00 6.843458775788447e+01 1.595748e+00 2.331786e-02 10000000
75 1.5686e+00 6.414427320697750e+01 1.455850e+00 2.269649e-02 10000000
75 1.6314e+00 5.832966655191182e+01 1.246229e+00 2.136527e-02 10000000
75 1.6943e+00 5.421320476475552e+01 1.125429e+00 2.075932e-02 10000000
75 1.7571e+00 4.996928574089762e+01 1.001181e+00 2.003593e-02 10000000
75 1.8200e+00 4.717507547038250e+01 9.378633e-01 1.988048e-02 10000000
75 1.8829e+00 4.333904145497742e+01 8.387873e-01 1.935408e-02 10000000
75 1.9457e+00 3.835819085345154e+01 7.038139e-01 1.834846e-02 10000000
75 2.0086e+00 3.371053339855435e+01 5.902478e-01 1.750930e-02 10000000
75 2.0714e+00 2.853066892531579e+01 4.646618e-01 1.628640e-02 10000000
75 2.1343e+00 2.380977206007254e+01 3.665043e-01 1.539302e-02 10000000
75 2.1971e+00 1.791443584452605e+01 2.441119e-01 1.362654e-02 10000000
75 2.2600e+00 1.188427318863793e+01 1.365946e-01 1.149373e-02 10000000
75 2.3229e+00 4.657741573928430e+00 3.445086e-02 7.396472e-03 10000000
75 2.3857e+00 5.951647147488859e-01 1.325123e-03 2.226482e-03 10000000
75 2.4486e+00 1.302298927791304e-01 1.302298e-04 9.999994e-04 2922520
75 2.5114e+00 7.932761612179752e-02 7.931367e-05 9.998242e-04 196160
75 2.5743e+00 6.378454640165987e-02 4.109030e-05 6.442046e-04 100000
75 2.6371e+00 5.516492907002621e-02 2.321090e-05 4.207546e-04 100000
75 2.7000e+00 4.930204865362131e-02 1.486658e-05 3.015408e-04 100000
