# Supplementary material for: Anderson critical metal phase in trivial states protected by average magnetic crystalline symmetry
Source: Nat Commun. 2024 Apr 9;15:3069. doi: 10.1038/s41467-024-47467-2 (PMC11003978; doi:10.1038/s41467-024-47467-2)
Supplement: Supplementary file 3 — Source Data [file 41467_2024_47467_MOESM3_ESM.zip › Source Data/F2f/L=25_E=2.3562_v=1_pm.txt]

runtime=183.86 min, E=2.356194e+00, r=10,q=4, 
#M  #Scattering  #Lambda  #errorbar  #precision  #n_iter
25 5.0000e-01 1.211303413883880e-01 1.211272e-04 9.999738e-04 1030480
25 5.6286e-01 1.676777587095019e-01 1.676777e-04 9.999994e-04 1881800
25 6.2571e-01 2.613317415157053e-01 2.613299e-04 9.999930e-04 3825320
25 6.8857e-01 4.874319868983780e-01 4.874306e-04 9.999971e-04 9086240
25 7.5143e-01 1.132825646864950e+00 1.817467e-03 1.604366e-03 10000000
25 8.1429e-01 3.038075649906083e+00 8.376411e-03 2.757144e-03 10000000
25 8.7714e-01 6.934287218026895e+00 2.894885e-02 4.174740e-03 10000000
25 9.4000e-01 1.182700852296764e+01 6.463873e-02 5.465349e-03 10000000
25 1.0029e+00 1.745165725482562e+01 1.165807e-01 6.680208e-03 10000000
25 1.0657e+00 2.372772760041600e+01 1.840499e-01 7.756742e-03 10000000
25 1.1286e+00 3.213154610719923e+01 2.923952e-01 9.099940e-03 10000000
25 1.1914e+00 4.131433342378377e+01 4.246400e-01 1.027827e-02 10000000
25 1.2543e+00 5.143739534857742e+01 5.881325e-01 1.143395e-02 10000000
25 1.3171e+00 6.367186683781688e+01 8.218977e-01 1.290833e-02 10000000
25 1.3800e+00 6.982450173666535e+01 9.382397e-01 1.343711e-02 10000000
25 1.4429e+00 7.215437339656015e+01 9.965887e-01 1.381190e-02 10000000
25 1.5057e+00 6.760004815243815e+01 8.966486e-01 1.326402e-02 10000000
25 1.5686e+00 6.383620815304923e+01 8.293694e-01 1.299215e-02 10000000
25 1.6314e+00 5.852612006634195e+01 7.262939e-01 1.240974e-02 10000000
25 1.6943e+00 5.573181148553481e+01 6.865761e-01 1.231929e-02 10000000
25 1.7571e+00 5.205095199068157e+01 6.273054e-01 1.205176e-02 10000000
25 1.8200e+00 4.684246545343344e+01 5.332569e-01 1.138405e-02 10000000
25 1.8829e+00 4.290922842189426e+01 4.750619e-01 1.107132e-02 10000000
25 1.9457e+00 3.854437406243987e+01 4.108345e-01 1.065874e-02 10000000
25 2.0086e+00 3.382753379717268e+01 3.423661e-01 1.012093e-02 10000000
25 2.0714e+00 2.918489466371287e+01 2.796079e-01 9.580569e-03 10000000
25 2.1343e+00 2.406356089578293e+01 2.152487e-01 8.945008e-03 10000000
25 2.1971e+00 1.817388746157395e+01 1.438638e-01 7.915961e-03 10000000
25 2.2600e+00 1.222062510292954e+01 8.206490e-02 6.715279e-03 10000000
25 2.3229e+00 5.802582038734499e+00 2.752225e-02 4.743105e-03 10000000
25 2.3857e+00 1.331520235766005e+00 2.563164e-03 1.924991e-03 10000000
25 2.4486e+00 3.694560449129486e-01 3.694505e-04 9.999850e-04 2489240
25 2.5114e+00 2.354540806855243e-01 2.354226e-04 9.998663e-04 223000
25 2.5743e+00 1.903795994970509e-01 1.427259e-04 7.496909e-04 100000
25 2.6371e+00 1.649502065176922e-01 8.387123e-05 5.084639e-04 100000
25 2.7000e+00 1.475519140368468e-01 5.441817e-05 3.688070e-04 100000
