# Supplementary material for: Anderson critical metal phase in trivial states protected by average magnetic crystalline symmetry
Source: Nat Commun. 2024 Apr 9;15:3069. doi: 10.1038/s41467-024-47467-2 (PMC11003978; doi:10.1038/s41467-024-47467-2)
Supplement: Supplementary file 3 — Source Data [file 41467_2024_47467_MOESM3_ESM.zip › Source Data/F2f/L=100_E=2.3562_v=1_pm.txt]

runtime=2119.40 min, E=2.356194e+00, r=10,q=4, 
#M  #Scattering  #Lambda  #errorbar  #precision  #n_iter
100 5.0000e-01 3.127358496915451e-02 3.127335e-05 9.999926e-04 1015640
100 5.6286e-01 4.377876744169393e-02 4.377865e-05 9.999974e-04 1852720
100 6.2571e-01 7.019297325537022e-02 7.019286e-05 9.999984e-04 3818640
100 6.8857e-01 1.398044165839834e-01 1.398042e-04 9.999987e-04 9599440
100 7.5143e-01 3.859792969129455e-01 6.959888e-04 1.803176e-03 10000000
100 8.1429e-01 1.588012970619310e+00 6.251741e-03 3.936832e-03 10000000
100 8.7714e-01 5.795985342798973e+00 4.417026e-02 7.620838e-03 10000000
100 9.4000e-01 1.149435958796124e+01 1.248512e-01 1.086195e-02 10000000
100 1.0029e+00 1.707906836720450e+01 2.251030e-01 1.318005e-02 10000000
100 1.0657e+00 2.377862628164160e+01 3.705425e-01 1.558301e-02 10000000
100 1.1286e+00 3.119665685708661e+01 5.534319e-01 1.774010e-02 10000000
100 1.1914e+00 4.165930445831850e+01 8.651055e-01 2.076620e-02 10000000
100 1.2543e+00 5.012121841605811e+01 1.113738e+00 2.222088e-02 10000000
100 1.3171e+00 6.483866717740965e+01 1.701514e+00 2.624227e-02 10000000
100 1.3800e+00 6.908042554094378e+01 1.836615e+00 2.658662e-02 10000000
100 1.4429e+00 7.417185699770170e+01 2.108514e+00 2.842741e-02 10000000
100 1.5057e+00 6.699475293398621e+01 1.761190e+00 2.628847e-02 10000000
100 1.5686e+00 6.502079118529821e+01 1.724156e+00 2.651700e-02 10000000
100 1.6314e+00 5.834123300819579e+01 1.446026e+00 2.478566e-02 10000000
100 1.6943e+00 5.587431057486748e+01 1.380846e+00 2.471343e-02 10000000
100 1.7571e+00 5.149431006106514e+01 1.223946e+00 2.376857e-02 10000000
100 1.8200e+00 4.823739069252007e+01 1.132187e+00 2.347116e-02 10000000
100 1.8829e+00 4.229765986754506e+01 9.239362e-01 2.184367e-02 10000000
100 1.9457e+00 3.908422881731093e+01 8.467447e-01 2.166461e-02 10000000
100 2.0086e+00 3.408279594872999e+01 6.971741e-01 2.045531e-02 10000000
100 2.0714e+00 2.929187823708224e+01 5.659617e-01 1.932145e-02 10000000
100 2.1343e+00 2.401102027170886e+01 4.309504e-01 1.794802e-02 10000000
100 2.1971e+00 1.808854884350494e+01 2.877706e-01 1.590899e-02 10000000
100 2.2600e+00 1.160716534824920e+01 1.511785e-01 1.302459e-02 10000000
100 2.3229e+00 4.434306150766849e+00 3.725306e-02 8.401102e-03 10000000
100 2.3857e+00 4.698735432382039e-01 1.069833e-03 2.276853e-03 10000000
100 2.4486e+00 9.827528605942694e-02 9.827486e-05 9.999957e-04 2942080
100 2.5114e+00 5.969397035978877e-02 5.969066e-05 9.999446e-04 225560
100 2.5743e+00 4.788176373359440e-02 3.121611e-05 6.519414e-04 100000
100 2.6371e+00 4.136686879789107e-02 1.720815e-05 4.159886e-04 100000
100 2.7000e+00 3.700421786926550e-02 1.109714e-05 2.998885e-04 100000
