# Supplementary material for: Anderson critical metal phase in trivial states protected by average magnetic crystalline symmetry
Source: Nat Commun. 2024 Apr 9;15:3069. doi: 10.1038/s41467-024-47467-2 (PMC11003978; doi:10.1038/s41467-024-47467-2)
Supplement: Supplementary file 3 — Source Data [file 41467_2024_47467_MOESM3_ESM.zip › Source Data/F2f/L=150_E=2.3562_v=1_pm.txt]

runtime=6393.46 min, E=2.356194e+00, r=10,q=4, 
#M  #Scattering  #Lambda  #errorbar  #precision  #n_iter
150 5.0000e-01 2.093797829182004e-02 2.093750e-05 9.999772e-04 1036720
150 5.6286e-01 2.938113370156805e-02 2.938105e-05 9.999972e-04 1837800
150 6.2571e-01 4.724150377581279e-02 4.724101e-05 9.999896e-04 3849960
150 6.8857e-01 9.470476316122194e-02 9.470450e-05 9.999972e-04 9567040
150 7.5143e-01 2.692098669668542e-01 4.925160e-04 1.829487e-03 10000000
150 8.1429e-01 1.226092581587265e+00 5.155987e-03 4.205219e-03 10000000
150 8.7714e-01 5.447393434553743e+00 4.934577e-02 9.058602e-03 10000000
150 9.4000e-01 1.115858192825898e+01 1.445848e-01 1.295727e-02 10000000
150 1.0029e+00 1.681558582125795e+01 2.677247e-01 1.592122e-02 10000000
150 1.0657e+00 2.364054224142639e+01 4.495095e-01 1.901435e-02 10000000
150 1.1286e+00 3.202960312321465e+01 7.153334e-01 2.233351e-02 10000000
150 1.1914e+00 4.075179318006429e+01 1.016432e+00 2.494201e-02 10000000
150 1.2543e+00 5.322823104116072e+01 1.545173e+00 2.902919e-02 10000000
150 1.3171e+00 6.627005760773581e+01 2.179240e+00 3.288424e-02 10000000
150 1.3800e+00 7.096305143602221e+01 2.369983e+00 3.339742e-02 10000000
150 1.4429e+00 7.104550634724635e+01 2.365586e+00 3.329678e-02 10000000
150 1.5057e+00 6.868555884724817e+01 2.271300e+00 3.306809e-02 10000000
150 1.5686e+00 6.383525389405149e+01 2.034751e+00 3.187504e-02 10000000
150 1.6314e+00 5.884856239128653e+01 1.801130e+00 3.060619e-02 10000000
150 1.6943e+00 5.700023008615395e+01 1.755378e+00 3.079598e-02 10000000
150 1.7571e+00 5.251214278069315e+01 1.561283e+00 2.973185e-02 10000000
150 1.8200e+00 4.612968947064078e+01 1.268238e+00 2.749288e-02 10000000
150 1.8829e+00 4.422228286648171e+01 1.237621e+00 2.798637e-02 10000000
150 1.9457e+00 3.842618492567359e+01 1.004181e+00 2.613272e-02 10000000
150 2.0086e+00 3.333965068586090e+01 8.173498e-01 2.451585e-02 10000000
150 2.0714e+00 2.816703054679033e+01 6.435016e-01 2.284591e-02 10000000
150 2.1343e+00 2.363020767902956e+01 5.119723e-01 2.166601e-02 10000000
150 2.1971e+00 1.797060502891452e+01 3.492310e-01 1.943346e-02 10000000
150 2.2600e+00 1.159788203542088e+01 1.856309e-01 1.600558e-02 10000000
150 2.3229e+00 3.932271840986794e+00 3.774975e-02 9.599985e-03 10000000
150 2.3857e+00 3.305030253299808e-01 7.703297e-04 2.330780e-03 10000000
150 2.4486e+00 6.610332668433623e-02 6.610270e-05 9.999906e-04 3011200
150 2.5114e+00 3.980588725989349e-02 3.980520e-05 9.999828e-04 203880
150 2.5743e+00 3.193082914011176e-02 1.962149e-05 6.144997e-04 100000
150 2.6371e+00 2.759827427087794e-02 1.111955e-05 4.029076e-04 100000
150 2.7000e+00 2.466297003282134e-02 6.819288e-06 2.764991e-04 100000
