# Supplementary material for: Anderson critical metal phase in trivial states protected by average magnetic crystalline symmetry
Source: Nat Commun. 2024 Apr 9;15:3069. doi: 10.1038/s41467-024-47467-2 (PMC11003978; doi:10.1038/s41467-024-47467-2)
Supplement: Supplementary file 3 — Source Data [file 41467_2024_47467_MOESM3_ESM.zip › Source Data/F2f/L=36_E=2.3562_v=1_pm.txt]

runtime=282.14 min, E=2.356194e+00, r=10,q=4, 
#M  #Scattering  #Lambda  #errorbar  #precision  #n_iter
36 5.0000e-01 8.518996432222387e-02 8.518675e-05 9.999623e-04 1030440
36 5.6286e-01 1.182046896804425e-01 1.182042e-04 9.999962e-04 1856000
36 6.2571e-01 1.867716438365633e-01 1.867716e-04 9.999999e-04 3831840
36 6.8857e-01 3.562563356137788e-01 3.562553e-04 9.999971e-04 9229760
36 7.5143e-01 8.763195262345249e-01 1.463625e-03 1.670195e-03 10000000
36 8.1429e-01 2.635967808664959e+00 8.089993e-03 3.069079e-03 10000000
36 8.7714e-01 6.661980863870407e+00 3.275689e-02 4.916989e-03 10000000
36 9.4000e-01 1.169005085331341e+01 7.620646e-02 6.518916e-03 10000000
36 1.0029e+00 1.711347167887521e+01 1.349854e-01 7.887669e-03 10000000
36 1.0657e+00 2.399029470865567e+01 2.257897e-01 9.411710e-03 10000000
36 1.1286e+00 3.154978459501446e+01 3.381694e-01 1.071860e-02 10000000
36 1.1914e+00 4.167154570551381e+01 5.196105e-01 1.246919e-02 10000000
36 1.2543e+00 5.237874582550246e+01 7.317707e-01 1.397076e-02 10000000
36 1.3171e+00 6.337085083210508e+01 9.743582e-01 1.537549e-02 10000000
36 1.3800e+00 7.101741757962978e+01 1.164388e+00 1.639581e-02 10000000
36 1.4429e+00 7.242185213959061e+01 1.202572e+00 1.660509e-02 10000000
36 1.5057e+00 6.949760419182975e+01 1.135285e+00 1.633559e-02 10000000
36 1.5686e+00 6.380876998955172e+01 9.957208e-01 1.560476e-02 10000000
36 1.6314e+00 5.828880010964117e+01 8.646676e-01 1.483420e-02 10000000
36 1.6943e+00 5.552117494875216e+01 8.166312e-01 1.470846e-02 10000000
36 1.7571e+00 5.037686906684493e+01 7.024710e-01 1.394432e-02 10000000
36 1.8200e+00 4.702018210897637e+01 6.459070e-01 1.373680e-02 10000000
36 1.8829e+00 4.211786659633036e+01 5.490401e-01 1.303580e-02 10000000
36 1.9457e+00 3.896042355092352e+01 5.029599e-01 1.290951e-02 10000000
36 2.0086e+00 3.349209078852486e+01 4.037968e-01 1.205648e-02 10000000
36 2.0714e+00 2.889355925719070e+01 3.294626e-01 1.140263e-02 10000000
36 2.1343e+00 2.372404421747424e+01 2.513523e-01 1.059483e-02 10000000
36 2.1971e+00 1.808093057453787e+01 1.717992e-01 9.501679e-03 10000000
36 2.2600e+00 1.225069175734003e+01 9.937367e-02 8.111678e-03 10000000
36 2.3229e+00 5.429417434253698e+00 2.999184e-02 5.523952e-03 10000000
36 2.3857e+00 1.042852148946111e+00 2.134215e-03 2.046517e-03 10000000
36 2.4486e+00 2.632494749599556e-01 2.632481e-04 9.999948e-04 2728760
36 2.5114e+00 1.645989455550306e-01 1.645970e-04 9.999884e-04 204200
36 2.5743e+00 1.327167736862688e-01 9.397505e-05 7.080872e-04 100000
36 2.6371e+00 1.147825119605553e-01 5.553491e-05 4.838272e-04 100000
36 2.7000e+00 1.026940296335797e-01 3.548881e-05 3.455781e-04 100000
