# Supplementary material for: Anderson critical metal phase in trivial states protected by average magnetic crystalline symmetry
Source: Nat Commun. 2024 Apr 9;15:3069. doi: 10.1038/s41467-024-47467-2 (PMC11003978; doi:10.1038/s41467-024-47467-2)
Supplement: Supplementary file 3 — Source Data [file 41467_2024_47467_MOESM3_ESM.zip › Source Data/F2f/L=50_E=2.3562_v=1_pm.txt]

runtime=479.15 min, E=2.356194e+00, r=10,q=4, 
#M  #Scattering  #Lambda  #errorbar  #precision  #n_iter
50 5.0000e-01 6.177390370194231e-02 6.177205e-05 9.999700e-04 1010440
50 5.6286e-01 8.632909956544782e-02 8.632876e-05 9.999961e-04 1880960
50 6.2571e-01 1.371750666103396e-01 1.371743e-04 9.999948e-04 3841800
50 6.8857e-01 2.656686592637492e-01 2.656680e-04 9.999977e-04 9374400
50 7.5143e-01 6.838959564187568e-01 1.180444e-03 1.726057e-03 10000000
50 8.1429e-01 2.260316763920133e+00 7.538263e-03 3.335047e-03 10000000
50 8.7714e-01 6.487332922735577e+00 3.725678e-02 5.743005e-03 10000000
50 9.4000e-01 1.161991022035283e+01 8.939837e-02 7.693551e-03 10000000
50 1.0029e+00 1.698998116043694e+01 1.568778e-01 9.233545e-03 10000000
50 1.0657e+00 2.328511756278998e+01 2.512182e-01 1.078879e-02 10000000
50 1.1286e+00 3.075689025782461e+01 3.787714e-01 1.231501e-02 10000000
50 1.1914e+00 4.154597095237762e+01 6.094215e-01 1.466861e-02 10000000
50 1.2543e+00 5.239118512090268e+01 8.607478e-01 1.642925e-02 10000000
50 1.3171e+00 6.330592984626467e+01 1.148033e+00 1.813468e-02 10000000
50 1.3800e+00 7.019431854394979e+01 1.338833e+00 1.907324e-02 10000000
50 1.4429e+00 7.146238480951490e+01 1.382082e+00 1.933999e-02 10000000
50 1.5057e+00 7.047108054955956e+01 1.378976e+00 1.956796e-02 10000000
50 1.5686e+00 6.380948124526472e+01 1.173246e+00 1.838670e-02 10000000
50 1.6314e+00 6.053869853985477e+01 1.099187e+00 1.815676e-02 10000000
50 1.6943e+00 5.478937705328314e+01 9.382921e-01 1.712544e-02 10000000
50 1.7571e+00 4.975505553096842e+01 8.106512e-01 1.629284e-02 10000000
50 1.8200e+00 4.761042548199279e+01 7.805975e-01 1.639552e-02 10000000
50 1.8829e+00 4.224261222408541e+01 6.512650e-01 1.541725e-02 10000000
50 1.9457e+00 3.833152467890399e+01 5.744246e-01 1.498570e-02 10000000
50 2.0086e+00 3.403952528366904e+01 4.902280e-01 1.440173e-02 10000000
50 2.0714e+00 2.888104486508568e+01 3.884264e-01 1.344918e-02 10000000
50 2.1343e+00 2.338756228554080e+01 2.887100e-01 1.234459e-02 10000000
50 2.1971e+00 1.842874128757909e+01 2.101992e-01 1.140605e-02 10000000
50 2.2600e+00 1.199605010169829e+01 1.129306e-01 9.413984e-03 10000000
50 2.3229e+00 5.092546062446472e+00 3.221251e-02 6.325424e-03 10000000
50 2.3857e+00 8.204694693449219e-01 1.757494e-03 2.142059e-03 10000000
50 2.4486e+00 1.925879548018546e-01 1.925875e-04 9.999977e-04 2817360
50 2.5114e+00 1.188208987263064e-01 1.188138e-04 9.999404e-04 198400
50 2.5743e+00 9.557222865990261e-02 6.323489e-05 6.616450e-04 100000
50 2.6371e+00 8.265343381309309e-02 3.573330e-05 4.323269e-04 100000
50 2.7000e+00 7.395957496774896e-02 2.398986e-05 3.243646e-04 100000
