# Supplementary material for: Anderson critical metal phase in trivial states protected by average magnetic crystalline symmetry
Source: Nat Commun. 2024 Apr 9;15:3069. doi: 10.1038/s41467-024-47467-2 (PMC11003978; doi:10.1038/s41467-024-47467-2)
Supplement: Supplementary file 3 — Source Data [file 41467_2024_47467_MOESM3_ESM.zip › Source Data/F2f/L=18_E=2.3562_v=1_pm.txt]

runtime=137.63 min, E=2.356194e+00, r=10,q=4, 
#M  #Scattering  #Lambda  #errorbar  #precision  #n_iter
18 5.0000e-01 1.655410214717446e-01 1.655360e-04 9.999699e-04 1035280
18 5.6286e-01 2.273624127763538e-01 2.273619e-04 9.999978e-04 1883600
18 6.2571e-01 3.506582410027950e-01 3.506568e-04 9.999959e-04 3884560
18 6.8857e-01 6.364841899226659e-01 6.364841e-04 9.999999e-04 8860560
18 7.5143e-01 1.404530937228829e+00 2.150263e-03 1.530947e-03 10000000
18 8.1429e-01 3.406623109587006e+00 8.444547e-03 2.478861e-03 10000000
18 8.7714e-01 7.196207524119793e+00 2.604225e-02 3.618886e-03 10000000
18 9.4000e-01 1.200921068592761e+01 5.629005e-02 4.687240e-03 10000000
18 1.0029e+00 1.746808687842401e+01 9.879088e-02 5.655507e-03 10000000
18 1.0657e+00 2.390544071569491e+01 1.584324e-01 6.627461e-03 10000000
18 1.1286e+00 3.169191338017080e+01 2.413304e-01 7.614888e-03 10000000
18 1.1914e+00 4.222883525622887e+01 3.764450e-01 8.914406e-03 10000000
18 1.2543e+00 5.337573851350739e+01 5.356509e-01 1.003547e-02 10000000
18 1.3171e+00 6.495990383996430e+01 7.182290e-01 1.105650e-02 10000000
18 1.3800e+00 7.244034279282197e+01 8.459260e-01 1.167755e-02 10000000
18 1.4429e+00 7.387075902295304e+01 8.735175e-01 1.182494e-02 10000000
18 1.5057e+00 6.839235711230364e+01 7.795164e-01 1.139771e-02 10000000
18 1.5686e+00 6.110017135007370e+01 6.527492e-01 1.068326e-02 10000000
18 1.6314e+00 5.679280500674190e+01 5.926048e-01 1.043451e-02 10000000
18 1.6943e+00 5.216896149450390e+01 5.213734e-01 9.993938e-03 10000000
18 1.7571e+00 5.091216059744018e+01 5.070543e-01 9.959395e-03 10000000
18 1.8200e+00 4.881589779169510e+01 4.821502e-01 9.876910e-03 10000000
18 1.8829e+00 4.410797034363224e+01 4.191816e-01 9.503534e-03 10000000
18 1.9457e+00 3.823625485959192e+01 3.448905e-01 9.019988e-03 10000000
18 2.0086e+00 3.219573813481637e+01 2.673689e-01 8.304482e-03 10000000
18 2.0714e+00 2.900443212091507e+01 2.344157e-01 8.082063e-03 10000000
18 2.1343e+00 2.477854503976574e+01 1.921922e-01 7.756397e-03 10000000
18 2.1971e+00 1.811619007919689e+01 1.222010e-01 6.745403e-03 10000000
18 2.2600e+00 1.228149531740736e+01 6.976611e-02 5.680588e-03 10000000
18 2.3229e+00 6.147594240319724e+00 2.526278e-02 4.109376e-03 10000000
18 2.3857e+00 1.638839086091560e+00 2.934642e-03 1.790683e-03 10000000
18 2.4486e+00 5.072255889488637e-01 5.072227e-04 9.999942e-04 2377720
18 2.5114e+00 3.283857000597057e-01 3.283678e-04 9.999456e-04 236560
18 2.5743e+00 2.657293441458288e-01 2.159434e-04 8.126441e-04 100000
18 2.6371e+00 2.299423660340345e-01 1.258958e-04 5.475103e-04 100000
18 2.7000e+00 2.057570196411878e-01 8.657685e-05 4.207723e-04 100000
