# Supplementary material for: Anderson critical metal phase in trivial states protected by average magnetic crystalline symmetry
Source: Nat Commun. 2024 Apr 9;15:3069. doi: 10.1038/s41467-024-47467-2 (PMC11003978; doi:10.1038/s41467-024-47467-2)
Supplement: Supplementary file 3 — Source Data [file 41467_2024_47467_MOESM3_ESM.zip › Source Data/F2f/L=120_E=2.3562_v=1_pm.txt]

runtime=3492.74 min, E=2.356194e+00, r=10,q=4, 
#M  #Scattering  #Lambda  #errorbar  #precision  #n_iter
120 5.0000e-01 2.613107458871346e-02 2.613044e-05 9.999757e-04 1009960
120 5.6286e-01 3.662751478765434e-02 3.662719e-05 9.999911e-04 1838920
120 6.2571e-01 5.874213909279381e-02 5.874180e-05 9.999942e-04 3838240
120 6.8857e-01 1.173716658444462e-01 1.173715e-04 9.999984e-04 9595520
120 7.5143e-01 3.280344310183599e-01 5.948596e-04 1.813406e-03 10000000
120 8.1429e-01 1.416866674549541e+00 5.763394e-03 4.067704e-03 10000000
120 8.7714e-01 5.727035108379512e+00 4.791669e-02 8.366753e-03 10000000
120 9.4000e-01 1.122282458549548e+01 1.307819e-01 1.165321e-02 10000000
120 1.0029e+00 1.729245249342152e+01 2.530574e-01 1.463398e-02 10000000
120 1.0657e+00 2.343204202191196e+01 3.947257e-01 1.684555e-02 10000000
120 1.1286e+00 3.213780938033086e+01 6.417622e-01 1.996907e-02 10000000
120 1.1914e+00 4.146677888942394e+01 9.392350e-01 2.265030e-02 10000000
120 1.2543e+00 5.225775565384114e+01 1.330107e+00 2.545282e-02 10000000
120 1.3171e+00 6.748236677810876e+01 2.016862e+00 2.988725e-02 10000000
120 1.3800e+00 7.410567169427425e+01 2.313323e+00 3.121654e-02 10000000
120 1.4429e+00 7.020282695676742e+01 2.066628e+00 2.943795e-02 10000000
120 1.5057e+00 6.887827389379781e+01 2.037033e+00 2.957439e-02 10000000
120 1.5686e+00 6.568408597658110e+01 1.928284e+00 2.935694e-02 10000000
120 1.6314e+00 5.996671700991696e+01 1.669007e+00 2.783223e-02 10000000
120 1.6943e+00 5.543435472237222e+01 1.484285e+00 2.677555e-02 10000000
120 1.7571e+00 5.114261925628866e+01 1.326185e+00 2.593111e-02 10000000
120 1.8200e+00 4.699923861026424e+01 1.178913e+00 2.508366e-02 10000000
120 1.8829e+00 4.254766564562284e+01 1.025679e+00 2.410660e-02 10000000
120 1.9457e+00 3.758682101965262e+01 8.601865e-01 2.288532e-02 10000000
120 2.0086e+00 3.534461774577007e+01 8.201008e-01 2.320299e-02 10000000
120 2.0714e+00 2.798571810958081e+01 5.671300e-01 2.026498e-02 10000000
120 2.1343e+00 2.343040671097803e+01 4.491658e-01 1.917021e-02 10000000
120 2.1971e+00 1.798551359368280e+01 3.127509e-01 1.738904e-02 10000000
120 2.2600e+00 1.177877666340200e+01 1.709238e-01 1.451117e-02 10000000
120 2.3229e+00 4.207660237328130e+00 3.759569e-02 8.935059e-03 10000000
120 2.3857e+00 4.025276872234171e-01 9.280222e-04 2.305487e-03 10000000
120 2.4486e+00 8.228508663130700e-02 8.228468e-05 9.999950e-04 2987360
120 2.5114e+00 4.976814373871661e-02 4.976602e-05 9.999574e-04 212160
120 2.5743e+00 3.985836826039662e-02 2.514441e-05 6.308438e-04 100000
120 2.6371e+00 3.449746684257484e-02 1.361109e-05 3.945532e-04 100000
120 2.7000e+00 3.083467198149954e-02 8.995761e-06 2.917417e-04 100000
