# Supplementary material for: Anderson critical metal phase in trivial states protected by average magnetic crystalline symmetry
Source: Nat Commun. 2024 Apr 9;15:3069. doi: 10.1038/s41467-024-47467-2 (PMC11003978; doi:10.1038/s41467-024-47467-2)
Supplement: Supplementary file 3 — Source Data [file 41467_2024_47467_MOESM3_ESM.zip › Source Data/F2f/L=9_E=2.3562_v=1_pm.txt]

runtime=92.39 min, E=2.356194e+00, r=10,q=4, 
#M  #Scattering  #Lambda  #errorbar  #precision  #n_iter
9 5.0000e-01 3.144102745792050e-01 3.144065e-04 9.999881e-04 1073080
9 5.6286e-01 4.229096079423050e-01 4.229085e-04 9.999974e-04 1933200
9 6.2571e-01 6.269596214877334e-01 6.269552e-04 9.999930e-04 3752320
9 6.8857e-01 1.065785100045086e+00 1.065784e-03 9.999988e-04 7993440
9 7.5143e-01 2.067391668546434e+00 2.750916e-03 1.330621e-03 10000000
9 8.1429e-01 4.194485394922886e+00 8.173530e-03 1.948637e-03 10000000
9 8.7714e-01 7.715622461481296e+00 2.056389e-02 2.665228e-03 10000000
9 9.4000e-01 1.218473045956726e+01 4.075977e-02 3.345152e-03 10000000
9 1.0029e+00 1.741306370098839e+01 6.918274e-02 3.973037e-03 10000000
9 1.0657e+00 2.390692054937178e+01 1.117378e-01 4.673868e-03 10000000
9 1.1286e+00 3.196558729939044e+01 1.740541e-01 5.445045e-03 10000000
9 1.1914e+00 4.085535194610830e+01 2.507163e-01 6.136681e-03 10000000
9 1.2543e+00 5.183105310999343e+01 3.594617e-01 6.935258e-03 10000000
9 1.3171e+00 6.421679260714365e+01 5.029700e-01 7.832376e-03 10000000
9 1.3800e+00 7.021949957714922e+01 5.705017e-01 8.124548e-03 10000000
9 1.4429e+00 7.160724100820819e+01 5.911049e-01 8.254820e-03 10000000
9 1.5057e+00 6.681524701477259e+01 5.322454e-01 7.965928e-03 10000000
9 1.5686e+00 6.146054334634886e+01 4.687919e-01 7.627525e-03 10000000
9 1.6314e+00 5.598073998704703e+01 4.078307e-01 7.285197e-03 10000000
9 1.6943e+00 5.183342997191933e+01 3.654488e-01 7.050446e-03 10000000
9 1.7571e+00 4.944989561469768e+01 3.445634e-01 6.967930e-03 10000000
9 1.8200e+00 4.691248435670408e+01 3.226214e-01 6.877090e-03 10000000
9 1.8829e+00 4.285400291605391e+01 2.841052e-01 6.629607e-03 10000000
9 1.9457e+00 3.778188803927429e+01 2.395477e-01 6.340278e-03 10000000
9 2.0086e+00 3.293080924772354e+01 1.975478e-01 5.998875e-03 10000000
9 2.0714e+00 2.828642168786032e+01 1.586626e-01 5.609144e-03 10000000
9 2.1343e+00 2.390958205601125e+01 1.276659e-01 5.339530e-03 10000000
9 2.1971e+00 1.819634434332595e+01 8.660248e-02 4.759334e-03 10000000
9 2.2600e+00 1.231775829801673e+01 4.888789e-02 3.968895e-03 10000000
9 2.3229e+00 6.803941795207408e+00 2.002574e-02 2.943256e-03 10000000
9 2.3857e+00 2.318052785661090e+00 3.276202e-03 1.413342e-03 10000000
9 2.4486e+00 9.168547247396968e-01 9.168524e-04 9.999975e-04 2085720
9 2.5114e+00 6.336894410218359e-01 6.336413e-04 9.999241e-04 302320
9 2.5743e+00 5.207158207665035e-01 5.205531e-04 9.996875e-04 117440
9 2.6371e+00 4.546102478351485e-01 3.677952e-04 8.090342e-04 100000
9 2.7000e+00 4.075374061475637e-01 2.481824e-04 6.089806e-04 100000
