# Supplementary material for: Anderson critical metal phase in trivial states protected by average magnetic crystalline symmetry
Source: Nat Commun. 2024 Apr 9;15:3069. doi: 10.1038/s41467-024-47467-2 (PMC11003978; doi:10.1038/s41467-024-47467-2)
Supplement: Supplementary file 3 — Source Data [file 41467_2024_47467_MOESM3_ESM.zip › Source Data/FS15/L=36_W=6.2832_E=0.7854_v=1_pm.txt]

runtime=68.67 min, E=7.853982e-01, r=10,q=3, 
#M  #Theta  #Lambda  #errorbar  #precision  #n_iter
36 -1.4708e+00 1.436954383196819e-02 7.184449e-06 4.999775e-04 511920
36 -1.4416e+00 1.680318254023004e-02 8.401536e-06 4.999967e-04 661020
36 -1.4125e+00 1.944105071182450e-02 9.720520e-06 4.999997e-04 855630
36 -1.3833e+00 2.229720814236097e-02 1.114858e-05 4.999989e-04 1059510
36 -1.3541e+00 2.548812805671623e-02 1.274398e-05 4.999967e-04 1304130
36 -1.3250e+00 2.905776482264644e-02 1.452871e-05 4.999941e-04 1604460
36 -1.2958e+00 3.311891462020138e-02 1.655937e-05 4.999974e-04 1946670
36 -1.2666e+00 3.776501077411256e-02 1.888247e-05 4.999991e-04 2379900
36 -1.2375e+00 4.308727630246036e-02 2.154342e-05 4.999949e-04 2835600
36 -1.2083e+00 4.935534267866606e-02 2.467755e-05 4.999976e-04 3440550
36 -1.1791e+00 5.659080827115223e-02 2.829538e-05 4.999995e-04 4137930
36 -1.1500e+00 6.527989280577139e-02 3.263988e-05 4.999990e-04 5046390
36 -1.1208e+00 7.559028609239100e-02 3.779499e-05 4.999980e-04 6137940
36 -1.0916e+00 8.812649753141176e-02 4.406313e-05 4.999987e-04 7627050
36 -1.0625e+00 1.033455286482023e-01 5.167271e-05 4.999995e-04 9352770
36 -1.0333e+00 1.222956135804026e-01 6.607963e-05 5.403271e-04 9999990
36 -1.0041e+00 1.457059137957007e-01 8.826406e-05 6.057686e-04 9999990
36 -9.7498e-01 1.755175829016203e-01 1.198000e-04 6.825530e-04 9999990
36 -9.4581e-01 2.139698857065655e-01 1.653387e-04 7.727195e-04 9999990
36 -9.1664e-01 2.635547003709398e-01 2.314233e-04 8.780844e-04 9999990
36 -8.8748e-01 3.289236565389044e-01 3.309525e-04 1.006168e-03 9999990
36 -8.5831e-01 4.166568000821476e-01 4.819204e-04 1.156636e-03 9999990
36 -8.2915e-01 5.339673842492713e-01 7.144897e-04 1.338077e-03 9999990
36 -7.9998e-01 6.919121827188228e-01 1.068179e-03 1.543808e-03 9999990
36 -7.7082e-01 9.030754052346368e-01 1.607492e-03 1.780020e-03 9999990
36 -7.4165e-01 1.183200442195502e+00 2.434156e-03 2.057264e-03 9999990
36 -7.1248e-01 1.540944968217618e+00 3.626454e-03 2.353396e-03 9999990
36 -6.8332e-01 1.997568178030522e+00 5.373953e-03 2.690248e-03 9999990
36 -6.5415e-01 2.523262068601839e+00 7.630204e-03 3.023945e-03 9999990
36 -6.2499e-01 3.109052347333557e+00 1.039271e-02 3.342727e-03 9999990
36 -5.9582e-01 3.749347998468382e+00 1.378237e-02 3.675937e-03 9999990
36 -5.6665e-01 4.490262437488685e+00 1.807422e-02 4.025204e-03 9999990
36 -5.3749e-01 5.284762858360195e+00 2.304092e-02 4.359877e-03 9999990
36 -5.0832e-01 6.167922512726356e+00 2.907087e-02 4.713235e-03 9999990
36 -4.7916e-01 7.278601431722816e+00 3.745295e-02 5.145624e-03 9999990
36 -4.4999e-01 8.401063370095983e+00 4.615344e-02 5.493762e-03 9999990
36 -4.2082e-01 9.917824696758341e+00 5.930745e-02 5.979885e-03 9999990
36 -3.9166e-01 1.173299140510698e+01 7.672939e-02 6.539627e-03 9999990
36 -3.6249e-01 1.395009224968101e+01 9.924517e-02 7.114302e-03 9999990
36 -3.3333e-01 1.673560582148290e+01 1.301340e-01 7.775878e-03 9999990
36 -3.0416e-01 2.008161190765322e+01 1.700925e-01 8.470063e-03 9999990
36 -2.7500e-01 2.512410378368267e+01 2.387749e-01 9.503817e-03 9999990
36 -2.4583e-01 3.095309200611187e+01 3.225382e-01 1.042023e-02 9999990
36 -2.1666e-01 4.073260265541460e+01 4.902812e-01 1.203658e-02 9999990
36 -1.8750e-01 5.499662351371418e+01 7.697062e-01 1.399552e-02 9999990
36 -1.5833e-01 7.912605007852031e+01 1.339253e+00 1.692556e-02 9999990
36 -1.2917e-01 1.211035960599616e+02 2.556737e+00 2.111198e-02 9999990
36 -1.0000e-01 1.928748482875379e+02 5.013793e+00 2.599506e-02 9999990
