# Supplementary material for: Anderson critical metal phase in trivial states protected by average magnetic crystalline symmetry
Source: Nat Commun. 2024 Apr 9;15:3069. doi: 10.1038/s41467-024-47467-2 (PMC11003978; doi:10.1038/s41467-024-47467-2)
Supplement: Supplementary file 3 — Source Data [file 41467_2024_47467_MOESM3_ESM.zip › Source Data/FS15/L=100_W=6.2832_E=0.7854_v=1_pm.txt]

runtime=536.14 min, E=7.853982e-01, r=10,q=3, 
#M  #Theta  #Lambda  #errorbar  #precision  #n_iter
100 -1.4708e+00 5.206482457298969e-03 2.603221e-06 4.999962e-04 497820
100 -1.4416e+00 6.099581524847757e-03 3.049696e-06 4.999845e-04 647040
100 -1.4125e+00 7.058696983836641e-03 3.529321e-06 4.999962e-04 814410
100 -1.3833e+00 8.114625488427424e-03 4.057305e-06 4.999991e-04 1021320
100 -1.3541e+00 9.301489633533748e-03 4.650640e-06 4.999888e-04 1266450
100 -1.3250e+00 1.061759187905869e-02 5.308777e-06 4.999982e-04 1520400
100 -1.2958e+00 1.214159088730384e-02 6.070787e-06 4.999993e-04 1860750
100 -1.2666e+00 1.387200907027226e-02 6.935988e-06 4.999988e-04 2252580
100 -1.2375e+00 1.589644093189720e-02 7.948186e-06 4.999978e-04 2737710
100 -1.2083e+00 1.824479062018691e-02 9.122378e-06 4.999991e-04 3293250
100 -1.1791e+00 2.103691397903348e-02 1.051840e-05 4.999973e-04 3994770
100 -1.1500e+00 2.437147105886193e-02 1.218571e-05 4.999989e-04 4878420
100 -1.1208e+00 2.841701488370495e-02 1.420850e-05 4.999996e-04 5976660
100 -1.0916e+00 3.329875439371213e-02 1.664933e-05 4.999984e-04 7287990
100 -1.0625e+00 3.940226386263482e-02 1.970113e-05 5.000000e-04 9078750
100 -1.0333e+00 4.709958643723370e-02 2.516218e-05 5.342336e-04 9999990
100 -1.0041e+00 5.690533068312779e-02 3.427099e-05 6.022457e-04 9999990
100 -9.7498e-01 6.966369215754444e-02 4.753983e-05 6.824191e-04 9999990
100 -9.4581e-01 8.659323001416952e-02 6.760441e-05 7.807124e-04 9999990
100 -9.1664e-01 1.094434276665918e-01 9.844266e-05 8.994844e-04 9999990
100 -8.8748e-01 1.416574601552360e-01 1.491145e-04 1.052641e-03 9999990
100 -8.5831e-01 1.866575792246289e-01 2.312963e-04 1.239148e-03 9999990
100 -8.2915e-01 2.524750798342190e-01 3.730772e-04 1.477679e-03 9999990
100 -7.9998e-01 3.500815837105271e-01 6.213866e-04 1.774977e-03 9999990
100 -7.7082e-01 4.973149661832312e-01 1.073101e-03 2.157789e-03 9999990
100 -7.4165e-01 7.218359443024913e-01 1.909254e-03 2.644997e-03 9999990
100 -7.1248e-01 1.046118956253452e+00 3.349235e-03 3.201581e-03 9999990
100 -6.8332e-01 1.510666386881286e+00 5.874191e-03 3.888477e-03 9999990
100 -6.5415e-01 2.097956478209392e+00 9.607675e-03 4.579540e-03 9999990
100 -6.2499e-01 2.761096046625244e+00 1.444270e-02 5.230784e-03 9999990
100 -5.9582e-01 3.554858143401772e+00 2.124722e-02 5.976952e-03 9999990
100 -5.6665e-01 4.347204104751649e+00 2.878402e-02 6.621272e-03 9999990
100 -5.3749e-01 5.157711710855185e+00 3.706821e-02 7.186949e-03 9999990
100 -5.0832e-01 6.133034824820038e+00 4.836512e-02 7.886001e-03 9999990
100 -4.7916e-01 7.103386607479813e+00 5.983457e-02 8.423386e-03 9999990
100 -4.4999e-01 8.376856774663461e+00 7.675525e-02 9.162775e-03 9999990
100 -4.2082e-01 9.677413018184543e+00 9.470508e-02 9.786198e-03 9999990
100 -3.9166e-01 1.164277423964827e+01 1.261667e-01 1.083648e-02 9999990
100 -3.6249e-01 1.368611419673899e+01 1.597241e-01 1.167052e-02 9999990
100 -3.3333e-01 1.645045153987869e+01 2.103112e-01 1.278453e-02 9999990
100 -3.0416e-01 2.018807726523292e+01 2.863851e-01 1.418585e-02 9999990
100 -2.7500e-01 2.489141480781020e+01 3.909836e-01 1.570757e-02 9999990
100 -2.4583e-01 3.229830469123151e+01 5.846300e-01 1.810095e-02 9999990
100 -2.1666e-01 4.117100730152391e+01 8.325872e-01 2.022266e-02 9999990
100 -1.8750e-01 5.541667235598459e+01 1.300534e+00 2.346827e-02 9999990
100 -1.5833e-01 7.572915862723538e+01 2.044064e+00 2.699178e-02 9999990
100 -1.2917e-01 1.203035882381043e+02 4.203600e+00 3.494160e-02 9999990
100 -1.0000e-01 2.038570081727321e+02 9.326390e+00 4.574967e-02 9999990
