# Supplementary material for: Anderson critical metal phase in trivial states protected by average magnetic crystalline symmetry
Source: Nat Commun. 2024 Apr 9;15:3069. doi: 10.1038/s41467-024-47467-2 (PMC11003978; doi:10.1038/s41467-024-47467-2)
Supplement: Supplementary file 3 — Source Data [file 41467_2024_47467_MOESM3_ESM.zip › Source Data/FS15/L=10_W=6.2832_E=0.7854_v=1_pm.txt]

runtime=24.62 min, E=7.853982e-01, r=10,q=3, 
#M  #Theta  #Lambda  #errorbar  #precision  #n_iter
10 -1.4708e+00 5.050545316294861e-02 2.525254e-05 4.999964e-04 583770
10 -1.4416e+00 5.877275986719096e-02 2.938621e-05 4.999972e-04 797580
10 -1.4125e+00 6.756715787444571e-02 3.378356e-05 4.999998e-04 1003980
10 -1.3833e+00 7.706091427947023e-02 3.853035e-05 4.999986e-04 1258650
10 -1.3541e+00 8.735702194544560e-02 4.367796e-05 4.999937e-04 1560930
10 -1.3250e+00 9.891975767142129e-02 4.945983e-05 4.999995e-04 1930950
10 -1.2958e+00 1.116778860059487e-01 5.583893e-05 4.999999e-04 2326050
10 -1.2666e+00 1.261727177406601e-01 6.308615e-05 4.999983e-04 2782020
10 -1.2375e+00 1.425055923211429e-01 7.125229e-05 4.999964e-04 3377010
10 -1.2083e+00 1.611536693020949e-01 8.057640e-05 4.999973e-04 4034730
10 -1.1791e+00 1.826316191990341e-01 9.131542e-05 4.999979e-04 4825410
10 -1.1500e+00 2.072569749607494e-01 1.036282e-04 4.999988e-04 5777430
10 -1.1208e+00 2.357798571462747e-01 1.178898e-04 4.999996e-04 6861630
10 -1.0916e+00 2.692783908020949e-01 1.346390e-04 4.999993e-04 8172480
10 -1.0625e+00 3.087495725491000e-01 1.543744e-04 4.999987e-04 9852060
10 -1.0333e+00 3.548693918620166e-01 1.921599e-04 5.414947e-04 9999990
10 -1.0041e+00 4.101992156885467e-01 2.433641e-04 5.932827e-04 9999990
10 -9.7498e-01 4.762469582140548e-01 3.091696e-04 6.491792e-04 9999990
10 -9.4581e-01 5.553387631949021e-01 3.948649e-04 7.110343e-04 9999990
10 -9.1664e-01 6.505538925434300e-01 5.064085e-04 7.784267e-04 9999990
10 -8.8748e-01 7.649585151748131e-01 6.525180e-04 8.530110e-04 9999990
10 -8.5831e-01 9.042645046318281e-01 8.470015e-04 9.366746e-04 9999990
10 -8.2915e-01 1.071823684588982e+00 1.100687e-03 1.026929e-03 9999990
10 -7.9998e-01 1.272824343454773e+00 1.428051e-03 1.121954e-03 9999990
10 -7.7082e-01 1.515410872421894e+00 1.864997e-03 1.230688e-03 9999990
10 -7.4165e-01 1.804772142725433e+00 2.432423e-03 1.347773e-03 9999990
10 -7.1248e-01 2.136840824681000e+00 3.133500e-03 1.466417e-03 9999990
10 -6.8332e-01 2.531533747574113e+00 4.026491e-03 1.590534e-03 9999990
10 -6.5415e-01 2.987721706152002e+00 5.161284e-03 1.727498e-03 9999990
10 -6.2499e-01 3.489423501438097e+00 6.514937e-03 1.867053e-03 9999990
10 -5.9582e-01 4.060097656858543e+00 8.174251e-03 2.013314e-03 9999990
10 -5.6665e-01 4.713265530211279e+00 1.022744e-02 2.169926e-03 9999990
10 -5.3749e-01 5.480865859328408e+00 1.282598e-02 2.340137e-03 9999990
10 -5.0832e-01 6.315623534529589e+00 1.585592e-02 2.510587e-03 9999990
10 -4.7916e-01 7.341135131886385e+00 1.989741e-02 2.710400e-03 9999990
10 -4.4999e-01 8.541895426148496e+00 2.498248e-02 2.924699e-03 9999990
10 -4.2082e-01 9.981112653370406e+00 3.160558e-02 3.166539e-03 9999990
10 -3.9166e-01 1.171389723965724e+01 4.000856e-02 3.415478e-03 9999990
10 -3.6249e-01 1.395899653300368e+01 5.220437e-02 3.739837e-03 9999990
10 -3.3333e-01 1.664076241645883e+01 6.780124e-02 4.074407e-03 9999990
10 -3.0416e-01 2.038502503238815e+01 9.222151e-02 4.523983e-03 9999990
10 -2.7500e-01 2.540446610076817e+01 1.285678e-01 5.060834e-03 9999990
10 -2.4583e-01 3.149501208329818e+01 1.756781e-01 5.577965e-03 9999990
10 -2.1666e-01 4.150665600056344e+01 2.674469e-01 6.443471e-03 9999990
10 -1.8750e-01 5.600327836570851e+01 4.200989e-01 7.501327e-03 9999990
10 -1.5833e-01 7.897872087109248e+01 7.031863e-01 8.903491e-03 9999990
10 -1.2917e-01 1.177910776530731e+02 1.274171e+00 1.081722e-02 9999990
10 -1.0000e-01 1.956711521873849e+02 2.719390e+00 1.389776e-02 9999990
