# Supplementary material for: Anderson critical metal phase in trivial states protected by average magnetic crystalline symmetry
Source: Nat Commun. 2024 Apr 9;15:3069. doi: 10.1038/s41467-024-47467-2 (PMC11003978; doi:10.1038/s41467-024-47467-2)
Supplement: Supplementary file 3 — Source Data [file 41467_2024_47467_MOESM3_ESM.zip › Source Data/FS15/L=200_W=6.2832_E=0.7854_v=1_pm.txt]

runtime=3205.31 min, E=7.853982e-01, r=10,q=3, 
#M  #Theta  #Lambda  #errorbar  #precision  #n_iter
200 -1.4708e+00 2.608559383523835e-03 1.304243e-06 4.999858e-04 495570
200 -1.4416e+00 3.057852197039241e-03 1.528918e-06 4.999973e-04 635370
200 -1.4125e+00 3.542874110621428e-03 1.771436e-06 4.999997e-04 812460
200 -1.3833e+00 4.075934671701345e-03 2.037917e-06 4.999877e-04 1029600
200 -1.3541e+00 4.666658884343615e-03 2.333291e-06 4.999918e-04 1254540
200 -1.3250e+00 5.336642987823298e-03 2.668316e-06 4.999990e-04 1532640
200 -1.2958e+00 6.095522799641002e-03 3.047748e-06 4.999978e-04 1832400
200 -1.2666e+00 6.976805997251342e-03 3.488387e-06 4.999978e-04 2244690
200 -1.2375e+00 7.999263897665494e-03 3.999611e-06 4.999974e-04 2692020
200 -1.2083e+00 9.198095151762288e-03 4.599033e-06 4.999984e-04 3286170
200 -1.1791e+00 1.061615706592291e-02 5.308075e-06 4.999997e-04 3982530
200 -1.1500e+00 1.230957290614072e-02 6.154749e-06 4.999970e-04 4845900
200 -1.1208e+00 1.438114643769174e-02 7.190550e-06 4.999984e-04 5943750
200 -1.0916e+00 1.690726761750880e-02 8.453613e-06 4.999988e-04 7282170
200 -1.0625e+00 2.005919678171490e-02 1.002957e-05 4.999988e-04 9089250
200 -1.0333e+00 2.404223216495782e-02 1.285418e-05 5.346500e-04 9999990
200 -1.0041e+00 2.919528255455546e-02 1.757811e-05 6.020873e-04 9999990
200 -9.7498e-01 3.592621497553337e-02 2.464343e-05 6.859455e-04 9999990
200 -9.4581e-01 4.495204333251226e-02 3.532017e-05 7.857301e-04 9999990
200 -9.1664e-01 5.741663150921572e-02 5.237258e-05 9.121499e-04 9999990
200 -8.8748e-01 7.511392394402477e-02 8.025464e-05 1.068439e-03 9999990
200 -8.5831e-01 1.010116568156807e-01 1.283648e-04 1.270792e-03 9999990
200 -8.2915e-01 1.400174408355689e-01 2.142094e-04 1.529877e-03 9999990
200 -7.9998e-01 2.020147999177865e-01 3.808671e-04 1.885343e-03 9999990
200 -7.7082e-01 3.019734864747008e-01 7.113714e-04 2.355741e-03 9999990
200 -7.4165e-01 4.652086575431858e-01 1.379811e-03 2.966005e-03 9999990
200 -7.1248e-01 7.467403400750595e-01 2.860413e-03 3.830533e-03 9999990
200 -6.8332e-01 1.176692882528730e+00 5.682241e-03 4.828993e-03 9999990
200 -6.5415e-01 1.789734195563593e+00 1.070984e-02 5.984039e-03 9999990
200 -6.2499e-01 2.549825932843074e+00 1.823580e-02 7.151782e-03 9999990
200 -5.9582e-01 3.343060584526983e+00 2.723066e-02 8.145428e-03 9999990
200 -5.6665e-01 4.188062047772223e+00 3.822086e-02 9.126144e-03 9999990
200 -5.3749e-01 5.070891514769305e+00 5.107561e-02 1.007231e-02 9999990
200 -5.0832e-01 5.959608202295378e+00 6.493391e-02 1.089567e-02 9999990
200 -4.7916e-01 6.949270248851841e+00 8.125489e-02 1.169258e-02 9999990
200 -4.4999e-01 8.319892433480231e+00 1.076402e-01 1.293769e-02 9999990
200 -4.2082e-01 9.691232820571594e+00 1.342225e-01 1.384989e-02 9999990
200 -3.9166e-01 1.196148258819417e+01 1.884263e-01 1.575276e-02 9999990
200 -3.6249e-01 1.388193395431687e+01 2.320940e-01 1.671914e-02 9999990
200 -3.3333e-01 1.686919879566965e+01 3.118743e-01 1.848780e-02 9999990
200 -3.0416e-01 2.025993591849887e+01 4.091954e-01 2.019727e-02 9999990
200 -2.7500e-01 2.466654111597835e+01 5.430207e-01 2.201446e-02 9999990
200 -2.4583e-01 3.086330787552637e+01 7.557941e-01 2.448844e-02 9999990
200 -2.1666e-01 4.103184306484154e+01 1.173681e+00 2.860415e-02 9999990
200 -1.8750e-01 5.365108703000399e+01 1.726629e+00 3.218255e-02 9999990
200 -1.5833e-01 7.510484252697520e+01 2.846823e+00 3.790466e-02 9999990
200 -1.2917e-01 1.076076157921829e+02 4.757286e+00 4.420957e-02 9999990
200 -1.0000e-01 1.950422091690388e+02 1.208525e+01 6.196222e-02 9999990
