# Supplementary material for: Anderson critical metal phase in trivial states protected by average magnetic crystalline symmetry
Source: Nat Commun. 2024 Apr 9;15:3069. doi: 10.1038/s41467-024-47467-2 (PMC11003978; doi:10.1038/s41467-024-47467-2)
Supplement: Supplementary file 3 — Source Data [file 41467_2024_47467_MOESM3_ESM.zip › Source Data/FS15/L=60_W=6.2832_E=0.7854_v=1_pm.txt]

runtime=170.18 min, E=7.853982e-01, r=10,q=3, 
#M  #Theta  #Lambda  #errorbar  #precision  #n_iter
60 -1.4708e+00 8.652858900732498e-03 4.326196e-06 4.999730e-04 495480
60 -1.4416e+00 1.013515665071507e-02 5.067440e-06 4.999863e-04 659310
60 -1.4125e+00 1.172867419509925e-02 5.864280e-06 4.999952e-04 826950
60 -1.3833e+00 1.347295189179677e-02 6.736432e-06 4.999967e-04 1025400
60 -1.3541e+00 1.542014846551901e-02 7.709905e-06 4.999890e-04 1285950
60 -1.3250e+00 1.760254319231694e-02 8.801254e-06 4.999990e-04 1576680
60 -1.2958e+00 2.009636147069711e-02 1.004806e-05 4.999941e-04 1899120
60 -1.2666e+00 2.293686745648581e-02 1.146843e-05 4.999998e-04 2269500
60 -1.2375e+00 2.624687017462667e-02 1.312342e-05 4.999994e-04 2758200
60 -1.2083e+00 3.006859234035207e-02 1.503418e-05 4.999960e-04 3335430
60 -1.1791e+00 3.461858845680319e-02 1.730929e-05 5.000000e-04 4037760
60 -1.1500e+00 4.005870906786538e-02 2.002934e-05 4.999997e-04 4958040
60 -1.1208e+00 4.657204348515991e-02 2.328594e-05 4.999983e-04 6055200
60 -1.0916e+00 5.448385150465308e-02 2.724192e-05 4.999999e-04 7406310
60 -1.0625e+00 6.423121534321438e-02 3.211557e-05 4.999994e-04 9177270
60 -1.0333e+00 7.650016940266423e-02 4.102006e-05 5.362088e-04 9999990
60 -1.0041e+00 9.186634166974982e-02 5.537758e-05 6.028060e-04 9999990
60 -9.7498e-01 1.118931826199846e-01 7.653539e-05 6.840040e-04 9999990
60 -9.4581e-01 1.377037505281186e-01 1.069454e-04 7.766341e-04 9999990
60 -9.1664e-01 1.722657629424294e-01 1.534712e-04 8.908979e-04 9999990
60 -8.8748e-01 2.191839786077726e-01 2.263194e-04 1.032554e-03 9999990
60 -8.5831e-01 2.834788417175476e-01 3.412160e-04 1.203674e-03 9999990
60 -8.2915e-01 3.746739717816566e-01 5.314853e-04 1.418527e-03 9999990
60 -7.9998e-01 5.020338857718414e-01 8.393420e-04 1.671883e-03 9999990
60 -7.7082e-01 6.856445342267786e-01 1.359744e-03 1.983162e-03 9999990
60 -7.4165e-01 9.414076890732517e-01 2.212014e-03 2.349687e-03 9999990
60 -7.1248e-01 1.295298501778622e+00 3.601957e-03 2.780793e-03 9999990
60 -6.8332e-01 1.747770628986294e+00 5.645877e-03 3.230331e-03 9999990
60 -6.5415e-01 2.314687866536568e+00 8.630329e-03 3.728507e-03 9999990
60 -6.2499e-01 2.991880873441384e+00 1.275619e-02 4.263601e-03 9999990
60 -5.9582e-01 3.670510674624407e+00 1.727052e-02 4.705209e-03 9999990
60 -5.6665e-01 4.378171360499568e+00 2.237037e-02 5.109523e-03 9999990
60 -5.3749e-01 5.263741986698152e+00 2.978469e-02 5.658464e-03 9999990
60 -5.0832e-01 6.122227654528319e+00 3.714517e-02 6.067265e-03 9999990
60 -4.7916e-01 7.140795469363295e+00 4.675680e-02 6.547842e-03 9999990
60 -4.4999e-01 8.369250154079738e+00 5.933433e-02 7.089564e-03 9999990
60 -4.2082e-01 9.788498392142101e+00 7.486529e-02 7.648292e-03 9999990
60 -3.9166e-01 1.157213698565449e+01 9.632330e-02 8.323726e-03 9999990
60 -3.6249e-01 1.392274488748241e+01 1.276856e-01 9.171006e-03 9999990
60 -3.3333e-01 1.659590305174414e+01 1.651313e-01 9.950124e-03 9999990
60 -3.0416e-01 2.046771751622872e+01 2.281019e-01 1.114447e-02 9999990
60 -2.7500e-01 2.457247860572600e+01 2.951424e-01 1.201109e-02 9999990
60 -2.4583e-01 3.185707073671383e+01 4.408401e-01 1.383806e-02 9999990
60 -2.1666e-01 4.165011965926708e+01 6.625507e-01 1.590753e-02 9999990
60 -1.8750e-01 5.489586724227538e+01 9.894764e-01 1.802461e-02 9999990
60 -1.5833e-01 7.671111959381291e+01 1.624657e+00 2.117890e-02 9999990
60 -1.2917e-01 1.160901488778724e+02 3.027782e+00 2.608130e-02 9999990
60 -1.0000e-01 2.036842993932822e+02 7.231709e+00 3.550450e-02 9999990
