# Supplementary material for: Anderson critical metal phase in trivial states protected by average magnetic crystalline symmetry
Source: Nat Commun. 2024 Apr 9;15:3069. doi: 10.1038/s41467-024-47467-2 (PMC11003978; doi:10.1038/s41467-024-47467-2)
Supplement: Supplementary file 3 — Source Data [file 41467_2024_47467_MOESM3_ESM.zip › Source Data/FS15/L=150_W=6.2832_E=0.7854_v=1_pm.txt]

runtime=1505.29 min, E=7.853982e-01, r=10,q=3, 
#M  #Theta  #Lambda  #errorbar  #precision  #n_iter
150 -1.4708e+00 3.475856233425219e-03 1.737913e-06 4.999955e-04 501900
150 -1.4416e+00 4.073476905952426e-03 2.036719e-06 4.999953e-04 641340
150 -1.4125e+00 4.717436890721907e-03 2.358681e-06 4.999921e-04 819510
150 -1.3833e+00 5.428492864571050e-03 2.714223e-06 4.999957e-04 1021800
150 -1.3541e+00 6.215371816195476e-03 3.107619e-06 4.999892e-04 1244460
150 -1.3250e+00 7.100376385913616e-03 3.550144e-06 4.999937e-04 1499460
150 -1.2958e+00 8.120915079114045e-03 4.060397e-06 4.999925e-04 1842930
150 -1.2666e+00 9.279164943844819e-03 4.639576e-06 4.999993e-04 2243970
150 -1.2375e+00 1.064268175143069e-02 5.321315e-06 4.999976e-04 2726580
150 -1.2083e+00 1.222922615477037e-02 6.114594e-06 4.999984e-04 3263010
150 -1.1791e+00 1.410020337319107e-02 7.050082e-06 4.999986e-04 4010640
150 -1.1500e+00 1.636241233497976e-02 8.181173e-06 4.999980e-04 4842990
150 -1.1208e+00 1.908191230412489e-02 9.540924e-06 4.999983e-04 5942760
150 -1.0916e+00 2.244035060354192e-02 1.122013e-05 4.999981e-04 7312590
150 -1.0625e+00 2.660200090638715e-02 1.330100e-05 4.999999e-04 9109500
150 -1.0333e+00 3.183099729603846e-02 1.698779e-05 5.336871e-04 9999990
150 -1.0041e+00 3.856230593926607e-02 2.318800e-05 6.013127e-04 9999990
150 -9.7498e-01 4.737818095489813e-02 3.239854e-05 6.838283e-04 9999990
150 -9.4581e-01 5.913067254088256e-02 4.630855e-05 7.831562e-04 9999990
150 -9.1664e-01 7.537415401919571e-02 6.838418e-05 9.072630e-04 9999990
150 -8.8748e-01 9.798711576241585e-02 1.039315e-04 1.060665e-03 9999990
150 -8.5831e-01 1.309071266425298e-01 1.646380e-04 1.257671e-03 9999990
150 -8.2915e-01 1.799165661627000e-01 2.716922e-04 1.510101e-03 9999990
150 -7.9998e-01 2.554015057763803e-01 4.701695e-04 1.840903e-03 9999990
150 -7.7082e-01 3.740850962969297e-01 8.504119e-04 2.273311e-03 9999990
150 -7.4165e-01 5.638034596371428e-01 1.601463e-03 2.840463e-03 9999990
150 -7.1248e-01 8.659345153586734e-01 3.090682e-03 3.569187e-03 9999990
150 -6.8332e-01 1.307778536149320e+00 5.756177e-03 4.401492e-03 9999990
150 -6.5415e-01 1.913831548273638e+00 1.021700e-02 5.338506e-03 9999990
150 -6.2499e-01 2.675968631702399e+00 1.707716e-02 6.381675e-03 9999990
150 -5.9582e-01 3.442511481645578e+00 2.482080e-02 7.210084e-03 9999990
150 -5.6665e-01 4.292980695855393e+00 3.464156e-02 8.069350e-03 9999990
150 -5.3749e-01 5.085043310249201e+00 4.434778e-02 8.721220e-03 9999990
150 -5.0832e-01 6.151465099667505e+00 5.966444e-02 9.699225e-03 9999990
150 -4.7916e-01 7.187992034349356e+00 7.516292e-02 1.045673e-02 9999990
150 -4.4999e-01 8.202727616164697e+00 9.044892e-02 1.102669e-02 9999990
150 -4.2082e-01 9.723726696704723e+00 1.174546e-01 1.207918e-02 9999990
150 -3.9166e-01 1.161488020915862e+01 1.537129e-01 1.323413e-02 9999990
150 -3.6249e-01 1.349748293072924e+01 1.901129e-01 1.408506e-02 9999990
150 -3.3333e-01 1.696444852698420e+01 2.741177e-01 1.615836e-02 9999990
150 -3.0416e-01 2.042121201620182e+01 3.591307e-01 1.758616e-02 9999990
150 -2.7500e-01 2.529112528447480e+01 4.944941e-01 1.955208e-02 9999990
150 -2.4583e-01 3.251135996821128e+01 7.268854e-01 2.235789e-02 9999990
150 -2.1666e-01 3.993665470690496e+01 9.623603e-01 2.409717e-02 9999990
150 -1.8750e-01 5.224748218079568e+01 1.419056e+00 2.716028e-02 9999990
150 -1.5833e-01 7.615079455259233e+01 2.533159e+00 3.326503e-02 9999990
150 -1.2917e-01 1.166465020567545e+02 4.844157e+00 4.152853e-02 9999990
150 -1.0000e-01 2.251984539491083e+02 1.393062e+01 6.185930e-02 9999990
