# Supplementary material for: Anderson critical metal phase in trivial states protected by average magnetic crystalline symmetry
Source: Nat Commun. 2024 Apr 9;15:3069. doi: 10.1038/s41467-024-47467-2 (PMC11003978; doi:10.1038/s41467-024-47467-2)
Supplement: Supplementary file 3 — Source Data [file 41467_2024_47467_MOESM3_ESM.zip › Source Data/FS15/L=120_W=6.2832_E=0.7854_v=1_pm.txt]

runtime=829.95 min, E=7.853982e-01, r=10,q=3, 
#M  #Theta  #Lambda  #errorbar  #precision  #n_iter
120 -1.4708e+00 4.339955452005610e-03 2.169854e-06 4.999716e-04 504150
120 -1.4416e+00 5.087730643024555e-03 2.543848e-06 4.999967e-04 661170
120 -1.4125e+00 5.890217032009817e-03 2.945095e-06 4.999977e-04 820560
120 -1.3833e+00 6.774004140913836e-03 3.386986e-06 4.999976e-04 1023180
120 -1.3541e+00 7.760163434937890e-03 3.880037e-06 4.999942e-04 1264410
120 -1.3250e+00 8.869940788584675e-03 4.434917e-06 4.999940e-04 1533450
120 -1.2958e+00 1.013142319249479e-02 5.065652e-06 4.999941e-04 1872630
120 -1.2666e+00 1.158076551047102e-02 5.790371e-06 4.999989e-04 2236050
120 -1.2375e+00 1.327217098907290e-02 6.636069e-06 4.999988e-04 2753700
120 -1.2083e+00 1.524742851637359e-02 7.623710e-06 4.999997e-04 3289770
120 -1.1791e+00 1.758493092884783e-02 8.792443e-06 4.999987e-04 3987750
120 -1.1500e+00 2.035953667317578e-02 1.017976e-05 4.999998e-04 4826880
120 -1.1208e+00 2.375515009867374e-02 1.187755e-05 4.999991e-04 5926980
120 -1.0916e+00 2.788015466741488e-02 1.394004e-05 4.999986e-04 7264260
120 -1.0625e+00 3.304220565744104e-02 1.652108e-05 4.999994e-04 9071640
120 -1.0333e+00 3.952660684073481e-02 2.114178e-05 5.348745e-04 9999990
120 -1.0041e+00 4.779498692346251e-02 2.876475e-05 6.018361e-04 9999990
120 -9.7498e-01 5.861172764594458e-02 4.011308e-05 6.843866e-04 9999990
120 -9.4581e-01 7.307203576689414e-02 5.709050e-05 7.812907e-04 9999990
120 -9.1664e-01 9.264402668646007e-02 8.376479e-05 9.041575e-04 9999990
120 -8.8748e-01 1.201128070961735e-01 1.267540e-04 1.055291e-03 9999990
120 -8.5831e-01 1.592398942973680e-01 1.985695e-04 1.246984e-03 9999990
120 -8.2915e-01 2.173087769196482e-01 3.247318e-04 1.494334e-03 9999990
120 -7.9998e-01 3.040794583699341e-01 5.487732e-04 1.804703e-03 9999990
120 -7.7082e-01 4.402218227670443e-01 9.757962e-04 2.216601e-03 9999990
120 -7.4165e-01 6.470158919424492e-01 1.769930e-03 2.735528e-03 9999990
120 -7.1248e-01 9.727482391255992e-01 3.299757e-03 3.392200e-03 9999990
120 -6.8332e-01 1.428071514839386e+00 5.906872e-03 4.136258e-03 9999990
120 -6.5415e-01 2.014866847919512e+00 9.885099e-03 4.906081e-03 9999990
120 -6.2499e-01 2.748280352691014e+00 1.586054e-02 5.771076e-03 9999990
120 -5.9582e-01 3.483176034496657e+00 2.252153e-02 6.465802e-03 9999990
120 -5.6665e-01 4.231419805557241e+00 3.001268e-02 7.092815e-03 9999990
120 -5.3749e-01 5.119090020705043e+00 4.011034e-02 7.835443e-03 9999990
120 -5.0832e-01 6.108808021390902e+00 5.266085e-02 8.620479e-03 9999990
120 -4.7916e-01 7.187856482200675e+00 6.718850e-02 9.347501e-03 9999990
120 -4.4999e-01 8.409140751027508e+00 8.474212e-02 1.007738e-02 9999990
120 -4.2082e-01 9.765271549357420e+00 1.054222e-01 1.079562e-02 9999990
120 -3.9166e-01 1.148432518361336e+01 1.345132e-01 1.171276e-02 9999990
120 -3.6249e-01 1.347081866352969e+01 1.692317e-01 1.256284e-02 9999990
120 -3.3333e-01 1.663609486856475e+01 2.357000e-01 1.416799e-02 9999990
120 -3.0416e-01 2.037333349189103e+01 3.196034e-01 1.568734e-02 9999990
120 -2.7500e-01 2.507963438151452e+01 4.360810e-01 1.738785e-02 9999990
120 -2.4583e-01 3.139947832709943e+01 6.058831e-01 1.929596e-02 9999990
120 -2.1666e-01 4.148685004493084e+01 9.267513e-01 2.233844e-02 9999990
120 -1.8750e-01 5.598237262809155e+01 1.458631e+00 2.605519e-02 9999990
120 -1.5833e-01 7.865555233817533e+01 2.422951e+00 3.080457e-02 9999990
120 -1.2917e-01 1.165226889959240e+02 4.326677e+00 3.713163e-02 9999990
120 -1.0000e-01 1.899610167701959e+02 8.880496e+00 4.674904e-02 9999990
