# Supplementary material for: Anderson critical metal phase in trivial states protected by average magnetic crystalline symmetry
Source: Nat Commun. 2024 Apr 9;15:3069. doi: 10.1038/s41467-024-47467-2 (PMC11003978; doi:10.1038/s41467-024-47467-2)
Supplement: Supplementary file 3 — Source Data [file 41467_2024_47467_MOESM3_ESM.zip › Source Data/FS15/L=18_W=6.2832_E=0.7854_v=1_pm.txt]

runtime=31.20 min, E=7.853982e-01, r=10,q=3, 
#M  #Theta  #Lambda  #errorbar  #precision  #n_iter
18 -1.4708e+00 2.848018698056740e-02 1.423961e-05 4.999831e-04 537960
18 -1.4416e+00 3.323618969744890e-02 1.661793e-05 4.999952e-04 713220
18 -1.4125e+00 3.832082314303169e-02 1.916024e-05 4.999956e-04 909360
18 -1.3833e+00 4.386008150457324e-02 2.193000e-05 4.999991e-04 1137360
18 -1.3541e+00 4.998724082098271e-02 2.499361e-05 4.999999e-04 1396350
18 -1.3250e+00 5.686114825084158e-02 2.843050e-05 4.999987e-04 1731300
18 -1.2958e+00 6.451054851686623e-02 3.225508e-05 4.999970e-04 2102010
18 -1.2666e+00 7.323278841507869e-02 3.661628e-05 4.999985e-04 2551950
18 -1.2375e+00 8.319955488569492e-02 4.159975e-05 4.999997e-04 3078060
18 -1.2083e+00 9.477290214020549e-02 4.738622e-05 4.999976e-04 3705810
18 -1.1791e+00 1.081939903466599e-01 5.409692e-05 4.999993e-04 4520340
18 -1.1500e+00 1.238338563932151e-01 6.191667e-05 4.999979e-04 5414070
18 -1.1208e+00 1.424600662774192e-01 7.122985e-05 4.999987e-04 6577290
18 -1.0916e+00 1.645690413585449e-01 8.228434e-05 4.999989e-04 8031900
18 -1.0625e+00 1.909202738406774e-01 9.546003e-05 4.999994e-04 9836100
18 -1.0333e+00 2.227045797819880e-01 1.221028e-04 5.482726e-04 9999990
18 -1.0041e+00 2.616798569528818e-01 1.590453e-04 6.077858e-04 9999990
18 -9.7498e-01 3.102993617891745e-01 2.106279e-04 6.787893e-04 9999990
18 -9.4581e-01 3.700408306116169e-01 2.801127e-04 7.569778e-04 9999990
18 -9.1664e-01 4.439682213373557e-01 3.735576e-04 8.414061e-04 9999990
18 -8.8748e-01 5.377599102992280e-01 5.067524e-04 9.423396e-04 9999990
18 -8.5831e-01 6.549764119567608e-01 6.909775e-04 1.054965e-03 9999990
18 -8.2915e-01 8.050691528640034e-01 9.535986e-04 1.184493e-03 9999990
18 -7.9998e-01 9.924969380742821e-01 1.314963e-03 1.324904e-03 9999990
18 -7.7082e-01 1.229484842849232e+00 1.822336e-03 1.482194e-03 9999990
18 -7.4165e-01 1.518245761140649e+00 2.509546e-03 1.652925e-03 9999990
18 -7.1248e-01 1.875236971449358e+00 3.452176e-03 1.840928e-03 9999990
18 -6.8332e-01 2.294673506056194e+00 4.677560e-03 2.038443e-03 9999990
18 -6.5415e-01 2.785710596336414e+00 6.257237e-03 2.246191e-03 9999990
18 -6.2499e-01 3.317031204048806e+00 8.108828e-03 2.444604e-03 9999990
18 -5.9582e-01 3.927690030159825e+00 1.047252e-02 2.666331e-03 9999990
18 -5.6665e-01 4.592642645411408e+00 1.319760e-02 2.873639e-03 9999990
18 -5.3749e-01 5.354622567745205e+00 1.661625e-02 3.103160e-03 9999990
18 -5.0832e-01 6.239893819840352e+00 2.094913e-02 3.357289e-03 9999990
18 -4.7916e-01 7.272102108429639e+00 2.634865e-02 3.623251e-03 9999990
18 -4.4999e-01 8.493817603736842e+00 3.330449e-02 3.921027e-03 9999990
18 -4.2082e-01 9.951163080584783e+00 4.220859e-02 4.241573e-03 9999990
18 -3.9166e-01 1.163073849228828e+01 5.315463e-02 4.570185e-03 9999990
18 -3.6249e-01 1.382695103548237e+01 6.878362e-02 4.974605e-03 9999990
18 -3.3333e-01 1.669306458107114e+01 9.153615e-02 5.483484e-03 9999990
18 -3.0416e-01 2.023859477261355e+01 1.219284e-01 6.024548e-03 9999990
18 -2.7500e-01 2.503652980066876e+01 1.675720e-01 6.693099e-03 9999990
18 -2.4583e-01 3.202976303406138e+01 2.443074e-01 7.627511e-03 9999990
18 -2.1666e-01 4.145920057212853e+01 3.588456e-01 8.655390e-03 9999990
18 -1.8750e-01 5.495075750600151e+01 5.427696e-01 9.877381e-03 9999990
18 -1.5833e-01 7.929814374521452e+01 9.516209e-01 1.200054e-02 9999990
18 -1.2917e-01 1.189392335126976e+02 1.744289e+00 1.466538e-02 9999990
18 -1.0000e-01 2.003312076823887e+02 3.812433e+00 1.903065e-02 9999990
