# Supplementary material for: Anderson critical metal phase in trivial states protected by average magnetic crystalline symmetry
Source: Nat Commun. 2024 Apr 9;15:3069. doi: 10.1038/s41467-024-47467-2 (PMC11003978; doi:10.1038/s41467-024-47467-2)
Supplement: Supplementary file 3 — Source Data [file 41467_2024_47467_MOESM3_ESM.zip › Source Data/FS15/L=80_W=6.2832_E=0.7854_v=1_pm.txt]

runtime=328.23 min, E=7.853982e-01, r=10,q=3, 
#M  #Theta  #Lambda  #errorbar  #precision  #n_iter
80 -1.4708e+00 6.503012013710235e-03 3.251363e-06 4.999781e-04 501930
80 -1.4416e+00 7.617299284914078e-03 3.808545e-06 4.999863e-04 662070
80 -1.4125e+00 8.807801709912615e-03 4.403868e-06 4.999963e-04 824070
80 -1.3833e+00 1.013644725236489e-02 5.068153e-06 4.999930e-04 1033380
80 -1.3541e+00 1.160249374993869e-02 5.801187e-06 4.999948e-04 1263810
80 -1.3250e+00 1.325222424590948e-02 6.626098e-06 4.999990e-04 1558140
80 -1.2958e+00 1.513282572268513e-02 7.566377e-06 4.999976e-04 1886940
80 -1.2666e+00 1.729324567043260e-02 8.646606e-06 4.999990e-04 2272110
80 -1.2375e+00 1.978383344892938e-02 9.891817e-06 4.999950e-04 2719950
80 -1.2083e+00 2.271661231710456e-02 1.135830e-05 4.999998e-04 3332340
80 -1.1791e+00 2.618042746809241e-02 1.309012e-05 4.999965e-04 4031550
80 -1.1500e+00 3.027237480257896e-02 1.513618e-05 4.999997e-04 4918320
80 -1.1208e+00 3.527920747948952e-02 1.763957e-05 4.999991e-04 6019110
80 -1.0916e+00 4.135338021763418e-02 2.067667e-05 4.999996e-04 7380870
80 -1.0625e+00 4.888391835673931e-02 2.444190e-05 4.999988e-04 9161550
80 -1.0333e+00 5.835604240914074e-02 3.132916e-05 5.368624e-04 9999990
80 -1.0041e+00 7.030476875104530e-02 4.236545e-05 6.025971e-04 9999990
80 -9.7498e-01 8.581626703166619e-02 5.844956e-05 6.811012e-04 9999990
80 -9.4581e-01 1.063378427902345e-01 8.262404e-05 7.769956e-04 9999990
80 -9.1664e-01 1.338646610735692e-01 1.201440e-04 8.975031e-04 9999990
80 -8.8748e-01 1.717216518449837e-01 1.791401e-04 1.043200e-03 9999990
80 -8.5831e-01 2.250563555094226e-01 2.755876e-04 1.224527e-03 9999990
80 -8.2915e-01 3.004750389761385e-01 4.343455e-04 1.445529e-03 9999990
80 -7.9998e-01 4.128604064263578e-01 7.178593e-04 1.738746e-03 9999990
80 -7.7082e-01 5.737954969208076e-01 1.192645e-03 2.078519e-03 9999990
80 -7.4165e-01 8.165538867230161e-01 2.056412e-03 2.518403e-03 9999990
80 -7.1248e-01 1.161942840463781e+00 3.528278e-03 3.036533e-03 9999990
80 -6.8332e-01 1.621654387135709e+00 5.844837e-03 3.604243e-03 9999990
80 -6.5415e-01 2.187155296099977e+00 9.130368e-03 4.174540e-03 9999990
80 -6.2499e-01 2.860615870480959e+00 1.367930e-02 4.781943e-03 9999990
80 -5.9582e-01 3.578815298903545e+00 1.915768e-02 5.353079e-03 9999990
80 -5.6665e-01 4.349577133823752e+00 2.563858e-02 5.894500e-03 9999990
80 -5.3749e-01 5.158351772647367e+00 3.308050e-02 6.412998e-03 9999990
80 -5.0832e-01 6.115025996329324e+00 4.287830e-02 7.011957e-03 9999990
80 -4.7916e-01 7.164647723807112e+00 5.436685e-02 7.588210e-03 9999990
80 -4.4999e-01 8.448588250437741e+00 6.990890e-02 8.274625e-03 9999990
80 -4.2082e-01 9.900847709947598e+00 8.830710e-02 8.919146e-03 9999990
80 -3.9166e-01 1.176209790787336e+01 1.146643e-01 9.748629e-03 9999990
80 -3.6249e-01 1.376125404703853e+01 1.441754e-01 1.047691e-02 9999990
80 -3.3333e-01 1.674381536045894e+01 1.943110e-01 1.160494e-02 9999990
80 -3.0416e-01 2.013111509840547e+01 2.546939e-01 1.265175e-02 9999990
80 -2.7500e-01 2.527079727185522e+01 3.604070e-01 1.426180e-02 9999990
80 -2.4583e-01 3.194474149918170e+01 5.125143e-01 1.604378e-02 9999990
80 -2.1666e-01 4.095637487962784e+01 7.401091e-01 1.807067e-02 9999990
80 -1.8750e-01 5.570083384310956e+01 1.176730e+00 2.112590e-02 9999990
80 -1.5833e-01 7.506017670831895e+01 1.799488e+00 2.397393e-02 9999990
80 -1.2917e-01 1.155251813511709e+02 3.468911e+00 3.002731e-02 9999990
80 -1.0000e-01 1.937337199591400e+02 7.537499e+00 3.890649e-02 9999990
