# Supplementary material for: Anderson critical metal phase in trivial states protected by average magnetic crystalline symmetry
Source: Nat Commun. 2024 Apr 9;15:3069. doi: 10.1038/s41467-024-47467-2 (PMC11003978; doi:10.1038/s41467-024-47467-2)
Supplement: Supplementary file 3 — Source Data [file 41467_2024_47467_MOESM3_ESM.zip › Source Data/FS12/Size=80_W=1.5708_E=0_gamma=0.47746pi_AlphA=1.2_cNNN=0_pm.txt]

runtime=149.31 min, check=-8.023879e-10, 
#index  #local chern marker
1 -2.182700942526549e-03 
2 -9.130022793203043e-03 
3 -1.507752630004542e-02 
4 -1.282082624566386e-02 
5 -2.484407628289231e-02 
6 2.131293266177590e-02 
7 -1.455611917242900e-02 
8 -2.574303678611091e-03 
9 -3.202214218425530e-02 
10 -3.071048605141878e-02 
11 -1.072160788826463e-03 
12 1.149528930422898e-02 
13 4.200288082476272e-03 
14 -4.045944633327807e-02 
15 -5.470343586592077e-02 
16 -2.500244207909075e-02 
17 9.047408491837228e-02 
18 -3.637560408827849e-02 
19 7.934366742676030e-02 
20 -1.487439598228632e-01 
21 -6.345685981562932e-02 
22 2.963325166273777e-02 
23 -5.574887726350308e-02 
24 2.648624448790374e-02 
25 7.587747455224910e-03 
26 -1.741867142871892e-01 
27 4.106714043204079e-01 
28 -1.436978071717786e-01 
29 3.328520260472820e-02 
30 -6.057803265585323e-03 
31 1.460648364694124e-02 
32 7.079612104444293e-03 
33 -2.347978824254033e-01 
34 6.677636205388381e-02 
35 -1.714802393873397e-01 
36 2.080908761844335e-01 
37 2.259056246749417e-02 
38 -1.065534925476682e-01 
39 2.361215281887467e-02 
40 -1.029138544116150e-01 
41 -4.340637393357161e-02 
42 7.649234671947218e-02 
43 -5.637507225639967e-01 
44 3.164716608289005e-01 
45 -5.126196806290433e-02 
46 -2.417996093928778e-02 
47 -8.044357716699624e-02 
48 -9.449709693039324e-03 
49 1.497204669562847e-01 
50 -1.261991207503277e-01 
51 2.301095706639274e-01 
52 -1.675092044302031e-01 
53 -8.841175879717609e-03 
54 7.275907815443214e-02 
55 3.041023521131795e-02 
56 1.926505935387001e-02 
57 -1.943784697384098e-01 
58 -1.289089539668419e-02 
59 -4.128857657304927e-02 
60 3.061251716043560e-01 
61 1.122638228402622e-01 
62 -6.863642269335520e-02 
63 8.321529717448084e-02 
64 -3.832692457825754e-02 
65 -2.652241871191940e-01 
66 2.695993444359462e-01 
67 -2.577923953445979e-01 
68 3.509343227324865e-01 
69 2.627415187600128e-02 
70 -8.556549339006893e-02 
71 3.362982797337304e-02 
72 -1.099183456868336e-01 
73 -5.111559959819198e-02 
74 8.316585620403512e-02 
75 -1.334781082868632e-01 
76 4.083196960838770e-02 
77 1.105172096397970e-02 
78 -1.466107617986654e-02 
79 5.897553239484239e-03 
80 -5.342971473477198e-03 
81 -1.706515178989904e-02 
82 -1.204796972323851e-03 
83 3.379639537591710e-02 
84 -5.272255805694050e-02 
85 -2.576893969793246e-03 
86 3.336698524796848e-03 
87 -2.356755434453444e-03 
88 -4.461861192948300e-03 
89 -5.639753705941218e-02 
90 -1.199387439938052e-02 
91 3.514905054929870e-02 
92 -4.408932075256532e-02 
93 -3.522403415423523e-03 
94 6.260986540957886e-03 
95 -3.340157655186252e-03 
96 -2.055855966634355e-02 
97 -3.103819208666942e-03 
98 -3.936075876347734e-03 
99 -2.669026497129219e-02 
100 4.632277362782087e-02 
101 -3.429705842220185e-02 
102 2.145184912941675e-02 
103 -5.686857186426447e-02 
104 -1.059278657546854e-03 
105 -2.479184764838836e-02 
106 -1.048066431310188e-01 
107 -2.637322068696521e-02 
108 1.012103805326642e-01 
109 -2.830567523065290e-02 
110 -2.470537317017087e-02 
111 -3.565863964094727e-02 
112 1.288669106577452e-02 
113 -6.000366423585541e-02 
114 -5.857680081827340e-02 
115 -2.049147774814458e-01 
116 5.691723383224521e-02 
117 -2.149288590883902e-01 
118 -1.652138103336887e-01 
119 -1.622760314834493e-01 
120 -4.769345799977751e-02 
121 7.364598333955914e-02 
122 -2.657937772769568e-01 
123 -2.664231098127958e-01 
124 2.596085089188285e-01 
125 -1.940519325172201e-02 
126 3.201853390935195e-02 
127 -5.487734415326771e-03 
128 2.304895914065355e-02 
129 1.950505216711304e-02 
130 -4.332480838522670e-02 
131 1.694809018178004e-01 
132 7.600490661072516e-02 
133 2.606639164686220e-02 
134 -1.536335750191482e-03 
135 2.000171749237159e-02 
136 7.566738120978316e-03 
137 1.085180754300888e-01 
138 4.722230542187326e-02 
139 7.391004145003804e-02 
140 -2.096747747045559e-01 
141 -1.951985910589363e-01 
142 4.373482924722833e-02 
143 -1.334388839438548e-01 
144 3.237139700898958e-02 
145 1.276408382239284e-01 
146 -4.218196099677060e-01 
147 1.870559989861516e-01 
148 -3.115993871875300e-01 
149 -4.641986779109578e-03 
150 2.705997798852463e-02 
151 -4.798170922994895e-03 
152 4.808546329965441e-02 
153 -6.764598216901707e-02 
154 -8.145709957487972e-03 
155 -1.117393101871524e-01 
156 8.658685825472465e-02 
157 1.077990884864357e-02 
158 -5.034766767805929e-02 
159 2.669994950158623e-02 
160 -2.054634953200779e-02 
161 -2.611448870491016e-02 
162 2.023462418561779e-02 
163 -1.545694923247797e-01 
164 -3.503564328179323e-02 
165 -3.413597257061501e-02 
166 -1.700628309324268e-02 
167 -3.353980628423681e-02 
168 -1.372576761099732e-02 
169 -6.358947058983445e-02 
170 -6.059240702136253e-02 
171 4.584190511775018e-02 
172 -1.075602073124788e-03 
173 -4.558710688813105e-03 
174 -3.221220664376202e-02 
175 -7.514365000654079e-04 
176 -4.074856608942565e-02 
177 -2.036900470967004e-02 
178 -8.844622493750265e-03 
179 -7.200751781715556e-02 
180 5.057605015571322e-02 
181 -1.229873208410834e-02 
182 5.101044739904622e-03 
183 6.837241837667561e-03 
184 -2.861503616199651e-03 
185 2.379546248795215e-02 
186 -8.664048258936297e-03 
187 4.940250019331989e-03 
188 3.817123941409879e-02 
189 -1.201120023625116e-02 
190 1.696235035921059e-02 
191 -9.381568801301050e-04 
192 9.167588638512135e-03 
193 3.114750230816747e-02 
194 -1.797020463578971e-02 
195 2.700586149640447e-02 
196 4.629182967330929e-02 
197 -1.622808513020897e-02 
198 1.958939267786043e-02 
199 -1.841238666744044e-02 
200 1.882960771172618e-02 
201 4.376310794913818e-02 
202 -2.722096078721000e-02 
203 6.330561138841266e-03 
204 6.413997222273010e-02 
205 2.792968123685544e-02 
206 1.798520821048632e-02 
207 3.267108372675501e-02 
208 1.682376762948874e-02 
209 -6.334002068952742e-03 
210 8.754918096822366e-02 
211 -5.659922646811153e-02 
212 -3.271894552984381e-02 
213 3.440852868558921e-02 
214 -3.134745360882148e-02 
215 4.161271853324210e-02 
216 -1.045035744518846e-02 
217 5.706785185393087e-04 
218 5.455762470079091e-02 
219 -2.076865143479217e-03 
220 -1.756427302465699e-02 
221 3.280119427235648e-02 
222 6.353198332965963e-03 
223 2.865374602640399e-02 
224 -2.215128076360577e-03 
225 1.139725753453350e-02 
226 8.576198415295574e-02 
227 -9.116193006499873e-03 
228 -1.078307604148251e-02 
229 1.400684290141850e-02 
230 9.194398300822606e-03 
231 1.166629152186207e-02 
232 1.796561601881537e-02 
233 1.375170617407158e-02 
234 1.520594262853548e-02 
235 -6.766968872834032e-02 
236 7.453110881778302e-02 
237 3.116181977560291e-02 
238 5.269461379438268e-03 
239 7.486414058468700e-02 
240 4.607036174286785e-02 
241 5.569445848437852e-02 
242 1.408387782915908e-01 
243 -3.203214035262167e-02 
244 -5.525850418219683e-02 
245 -2.026143527414093e-02 
246 2.641913634201400e-02 
247 -3.025741036560638e-02 
248 1.845261912990476e-02 
249 5.842520407643566e-02 
250 -5.351938800163279e-02 
251 6.678637107598102e-02 
252 -5.418696022690956e-02 
253 -1.576196112823624e-02 
254 4.352885411061194e-02 
255 9.329608544543571e-04 
256 2.058653355417222e-02 
257 3.375567606350689e-02 
258 -3.682665218960503e-02 
259 -5.435857392222087e-02 
260 1.625656698816075e-01 
261 1.631749739544930e-02 
262 3.348297879227582e-03 
263 2.089224657056688e-02 
264 1.174959064159125e-02 
265 4.723625288733611e-02 
266 3.869851917498909e-02 
267 -1.587429961393726e-01 
268 -3.773709773084874e-02 
269 -2.466524325920033e-02 
270 2.069960760030588e-02 
271 -2.108396638822396e-02 
272 4.522496929867381e-03 
273 4.518360429990535e-02 
274 -6.378830593646505e-02 
275 -2.956830449777652e-02 
276 -5.447985355119025e-02 
277 -1.183429494754936e-01 
278 3.094407713318649e-02 
279 -1.433638567129519e-01 
280 2.324084871455743e-02 
281 1.250905502323701e-01 
282 -3.455658840332361e-01 
283 3.762345710537082e-02 
284 -7.706642679138716e-02 
285 -9.491238836623034e-02 
286 1.620778416430386e-01 
287 -2.493968997153676e-02 
288 1.376605344849040e-03 
289 -4.013967495742986e-02 
290 -7.975066937857193e-02 
291 5.000327464688743e-01 
292 -2.656049792398425e-01 
293 -2.924760546135404e-02 
294 4.460596624761921e-02 
295 8.702622603651506e-04 
296 -2.973175812042062e-02 
297 -5.192996081558439e-01 
298 1.193343457927527e-01 
299 -5.760209627704237e-02 
300 4.166023979541202e-01 
301 8.742701260167719e-02 
302 -1.821874223147860e-01 
303 5.507317457299619e-02 
304 -1.946467288110492e-01 
305 4.044939585778549e-02 
306 1.359526054988176e-01 
307 -3.232804684709706e-01 
308 -1.534710862401936e-02 
309 -1.957925910189376e-02 
310 2.512054730433374e-02 
311 -7.682849811261986e-03 
312 2.960787140201677e-02 
313 -1.334964004552969e-01 
314 -7.266212342270535e-02 
315 1.105256025024875e-01 
316 6.534748073729113e-02 
317 1.002693535280838e-01 
318 -3.026801050851679e-02 
319 9.209611725976462e-02 
320 -5.006870496723836e-02 
321 -7.896652901562233e-02 
322 2.168065834173859e-01 
323 -1.399784245171749e-01 
324 1.204748623394013e-01 
325 4.697078707016925e-03 
326 -2.959279578047432e-02 
327 8.751007917642710e-03 
328 -2.709464049651140e-02 
329 6.408211673156988e-02 
330 4.181483280246343e-04 
331 -2.631281882876801e-02 
332 1.074606372753595e-02 
333 -1.596990060762836e-02 
334 1.918551387651957e-02 
335 -5.195196722863255e-03 
336 3.389909765840915e-02 
337 1.507618875298099e-02 
338 -4.521883736472988e-02 
339 3.697372781196719e-02 
340 -2.779116324510262e-02 
341 -4.633292700984667e-03 
342 -7.278653431194291e-03 
343 -1.854060177413960e-02 
344 3.320789330462376e-03 
345 1.500174865862621e-02 
346 -2.800157743920597e-02 
347 -3.680699394425222e-02 
348 1.408487596776417e-02 
349 -4.030559518616696e-03 
350 5.761426501631257e-03 
351 -8.800999650168367e-03 
352 4.127902291418954e-03 
353 1.180279692323022e-02 
354 -2.213719779588254e-02 
355 -4.605111186411639e-02 
356 1.366847153596721e-02 
357 -1.204025746334425e-02 
358 5.723790907652462e-03 
359 -1.330336003840956e-02 
360 7.091444276832647e-03 
361 6.437458054828377e-02 
362 -3.762619444498239e-02 
363 2.422641310830321e-02 
364 -1.902890114976583e-02 
365 -1.624782237470713e-02 
366 3.173405136160789e-02 
367 -1.729528261543669e-02 
368 2.520680503197528e-02 
369 5.037586697494040e-02 
370 -4.561750752799908e-02 
371 1.554320062779404e-02 
372 -1.953146794266835e-02 
373 -3.652169419918257e-02 
374 4.897153302944925e-02 
375 -2.965946617299857e-02 
376 1.872839327051544e-02 
377 2.178912303722426e-02 
378 -6.494285614219070e-02 
379 3.516167918918239e-02 
380 1.390041843988659e-02 
381 5.763913126902266e-03 
382 1.502100706352599e-03 
383 4.829221313277525e-03 
384 1.199493539029542e-02 
385 -9.349457598627016e-03 
386 1.888472640916597e-02 
387 -4.671090962334189e-02 
388 2.947935068693218e-03 
389 -5.137448964520204e-03 
390 1.627190717050739e-03 
391 -6.949622489331115e-03 
392 -3.387814619280782e-03 
393 -3.402757798269296e-02 
394 -3.162425451095540e-02 
395 1.332006869721158e-02 
396 -9.738031520193413e-02 
397 1.208036988613946e-02 
398 -2.641407249612948e-02 
399 8.755218679036631e-03 
400 -1.319398674033708e-02 
401 3.146024469874747e-02 
402 7.944359764592056e-03 
403 -5.021700812280337e-02 
404 -1.218972932838851e-01 
405 -1.262150430764579e-02 
406 -9.998274978005353e-03 
407 -1.000627245867333e-02 
408 7.582822281645279e-03 
409 3.028371912394144e-02 
410 -1.747338628914845e-02 
411 1.137507840943466e-01 
412 -6.089943566709150e-02 
413 3.199314952381460e-02 
414 -1.544916821480370e-02 
415 3.090040296141708e-02 
416 4.228984639678876e-03 
417 -7.609221748092203e-02 
418 4.482434555524116e-02 
419 -5.415503162299069e-03 
420 6.283224588170999e-02 
421 1.720337403133062e-03 
422 2.798607665026198e-03 
423 1.668357508003694e-02 
424 -2.547106292017940e-02 
425 4.471447080010291e-02 
426 4.413561838628434e-02 
427 -7.652217526047794e-02 
428 3.522699823382211e-02 
429 4.827054380188824e-03 
430 9.143614193745153e-03 
431 1.073484073979529e-02 
432 2.193660781724198e-02 
433 4.444453329403057e-02 
434 1.547620260194170e-02 
435 -1.947848226209881e-02 
436 -2.183567252711813e-02 
437 -3.456489165656146e-02 
438 2.431911416777084e-02 
439 -2.259544018183441e-02 
440 1.384690842668226e-02 
441 -2.893840238313833e-02 
442 -7.570729977331243e-02 
443 -4.454402508786226e-02 
444 9.534519909003587e-02 
445 3.936578854142259e-02 
446 -4.274493269936493e-02 
447 2.393046132860772e-02 
448 5.420888220808018e-04 
449 2.758895588214505e-01 
450 9.612829502780179e-02 
451 -1.008291097266987e-01 
452 -7.805907263779487e-02 
453 -1.656304588525398e-02 
454 5.596458608040818e-02 
455 -3.063396826966673e-02 
456 1.127548258354875e-01 
457 -1.517149357402749e-02 
458 -6.853992577670728e-02 
459 2.713973610718273e-01 
460 -8.477922464863724e-02 
461 1.398041345886823e-03 
462 1.208016782980642e-02 
463 2.775971601776868e-02 
464 -8.718620651708489e-03 
465 -1.734345910589106e-02 
466 2.429888419881319e-02 
467 1.537705679949535e-01 
468 -3.676258098776167e-02 
469 -6.597609220906072e-03 
470 -5.919471591372728e-03 
471 -1.131334003091600e-02 
472 -1.281167602778678e-02 
473 3.715814192348953e-02 
474 -5.391984061098105e-02 
475 -1.220495075201220e-01 
476 -9.509830002215242e-02 
477 -7.523767775750384e-02 
478 3.826293934672359e-02 
479 -3.212418375423137e-02 
480 -1.119913468640690e-02 
481 1.241064687088330e-01 
482 -9.038244578290493e-02 
483 -1.475856421233167e-02 
484 1.244924498384520e-01 
485 8.642396547302565e-02 
486 2.034440955977394e-02 
487 4.489592337090035e-02 
488 5.349734529924268e-02 
489 7.063768097101819e-02 
490 2.356738310963050e-01 
491 -2.314165791981447e-03 
492 6.823796767594505e-02 
493 2.530186584788940e-02 
494 1.674000180691504e-02 
495 5.348489851973124e-02 
496 1.875926904487557e-02 
497 8.256000841835000e-03 
498 9.595065697425580e-02 
499 -4.397510602823337e-02 
500 1.707247487721785e-02 
501 -1.385086417425679e-02 
502 -1.473828656430747e-02 
503 -3.516973624905424e-02 
504 -2.087549811877346e-04 
505 -2.981565429863048e-02 
506 -4.657026797924602e-02 
507 1.139951211879160e-01 
508 -1.592949307564741e-01 
509 -1.585525514806078e-03 
510 -2.057917252534509e-02 
511 -2.074915050197323e-02 
512 -7.730286451015788e-03 
513 -5.765996991372008e-03 
514 -4.624072604097144e-02 
515 2.202865622834038e-02 
516 3.816222059035190e-02 
517 -8.657655228466243e-03 
518 1.692910661306912e-02 
519 -9.133212513112663e-03 
520 7.385864293929641e-03 
521 2.626107379567553e-03 
522 -4.176545576605102e-02 
523 -1.989373760900374e-02 
524 5.250309322042045e-02 
525 2.121311851304566e-02 
526 4.104142450217243e-02 
527 2.521616239671286e-02 
528 6.718100403599633e-03 
529 7.496137680361851e-03 
530 9.274187653986611e-02 
531 -1.257392157952518e-01 
532 8.639570926129728e-02 
533 -3.351198474605617e-02 
534 4.824001792978781e-03 
535 -1.226594468826869e-02 
536 -1.449934615396592e-03 
537 1.271830970799463e-01 
538 -8.021035865934310e-02 
539 -2.921181191606530e-02 
540 -1.073923972593129e-01 
541 1.634678164865663e-02 
542 3.062628015650537e-02 
543 1.955412448998586e-02 
544 5.482130739295690e-02 
545 8.213205448028854e-02 
546 5.343416484012101e-02 
547 5.839866384480985e-02 
548 -7.009016737098309e-02 
549 -3.756678039792476e-02 
550 1.109298432927715e-02 
551 -3.652901688444578e-03 
552 2.169621597294857e-02 
553 1.017335873002751e-01 
554 -7.598531297054541e-02 
555 2.070493024470633e-01 
556 -1.657243442525887e-01 
557 3.598135936473820e-02 
558 5.169985215692198e-04 
559 4.899826815911165e-02 
560 4.832528914824823e-02 
561 3.491861678429515e-02 
562 6.237729509177303e-02 
563 1.696162621986825e-01 
564 -2.438748275512156e-01 
565 -1.639633979587238e-01 
566 7.405380011318892e-02 
567 -1.766675077526355e-01 
568 2.008825273394337e-02 
569 2.712310366312671e-01 
570 -4.668927292887876e-01 
571 3.217558718721168e-01 
572 -6.440123864879163e-01 
573 -2.135387706542768e-01 
574 1.998879207772602e-01 
575 -3.899777483794388e-02 
576 1.375046465098250e-01 
577 -6.894620866014572e-01 
578 -4.017193723359030e-01 
579 6.572703700699887e-01 
580 8.067387140664082e-01 
581 2.954383409950658e-01 
582 -1.262881261457525e-01 
583 2.518393537773409e-01 
584 -1.912640508068134e-01 
585 -1.321989596527929e-02 
586 8.000351570646590e-01 
587 -8.203786444359895e-01 
588 4.859196418355934e-01 
589 2.503591010194674e-02 
590 -3.006720458495276e-03 
591 3.917550184454004e-02 
592 -1.274022809056914e-02 
593 -2.190531781944290e-03 
594 1.057320298907996e-01 
595 -1.936694345614823e-02 
596 -5.858523915237982e-02 
597 -5.604001545901182e-02 
598 2.473238820001425e-02 
599 -3.079299748298802e-02 
600 1.008356691524461e-02 
601 4.410096507823413e-02 
602 -1.006893515656226e-01 
603 -7.834247889436203e-03 
604 2.600204995044958e-02 
605 -4.979372556324502e-02 
606 6.241861883954241e-02 
607 -5.328747986031580e-02 
608 2.034074879896531e-03 
609 -5.218470378731125e-02 
610 -1.120440672475802e-01 
611 -9.064417058691715e-02 
612 1.779842766866418e-01 
613 2.545943206214562e-02 
614 -1.806795601280873e-02 
615 1.376629289183624e-02 
616 -1.186222095055830e-02 
617 -4.341729693067788e-02 
618 4.610039602345765e-02 
619 -3.468920132244585e-01 
620 8.172918477816858e-02 
621 4.820474850971661e-02 
622 -8.579291084584918e-02 
623 1.364225349478325e-02 
624 -2.204287775030485e-02 
625 3.552341571729009e-01 
626 3.639435878518441e-02 
627 -2.401706868864917e-01 
628 -1.994989592994771e-01 
629 -6.026350380819511e-02 
630 9.840762203029922e-02 
631 -5.935111973350784e-02 
632 1.217804552038214e-01 
633 4.559516443926514e-02 
634 -1.612189432360095e-01 
635 1.977862003939845e-01 
636 -4.559014785707030e-02 
637 3.249583601970955e-04 
638 1.221667016799663e-02 
639 1.076698720480067e-03 
640 1.673150899117438e-02 
641 -2.048155642524157e-02 
642 1.522494220270797e-02 
643 -1.609337107049064e-02 
644 3.597011779145438e-02 
645 2.509696322923565e-02 
646 -2.101132420550269e-02 
647 -4.127440604125403e-02 
648 -4.648418573307319e-02 
649 4.169946102097515e-02 
650 -6.099509569151581e-02 
651 -1.554661186717792e-03 
652 -3.747365809081717e-02 
653 -8.608972051372940e-02 
654 2.004669097108573e-01 
655 -3.438423379809690e-02 
656 -2.759149998926252e-02 
657 1.355646754758431e-01 
658 -3.660217737217750e-02 
659 1.598404740368234e-01 
660 -9.333003581206967e-03 
661 -3.594793813395821e-02 
662 2.756139069061712e-01 
663 -1.542215199765246e-01 
664 1.807422205940926e-01 
665 -2.064677138983491e-01 
666 -1.932371727577732e-01 
667 -8.326260386597174e-02 
668 -8.616642060083585e-02 
669 -4.537755770305735e-01 
670 -4.918240153104985e-01 
671 2.588866474675462e-01 
672 2.800760136312849e-01 
673 -4.914542693036613e-01 
674 1.026601456065867e-01 
675 -5.406696393798415e-01 
676 6.856133505865633e-01 
677 2.697338009338626e-01 
678 -5.165875077157827e-01 
679 3.284879172951578e-01 
680 -4.525203038362467e-01 
681 -2.003795200799917e-01 
682 3.891606360329334e-01 
683 -2.322221804801774e-01 
684 -1.797184799747172e-01 
685 8.689589210035045e-02 
686 6.543591959462876e-01 
687 -1.632810607336216e-01 
688 -3.708996846147100e-01 
689 2.375258565634220e-01 
690 -2.493305911906337e-01 
691 7.406848082589390e-01 
692 -5.196045075300890e-01 
693 -3.614040593453305e-01 
694 -6.499775370207020e-02 
695 9.096116322006131e-02 
696 3.466147256023851e-01 
697 -3.166538227151779e-01 
698 1.325025356855132e-01 
699 2.098246136651531e-01 
700 9.588319861202904e-01 
701 2.563390605846717e-01 
702 -1.964227578599533e-01 
703 7.354234544614557e-01 
704 -2.373959733750923e-01 
705 -7.055584199293771e-01 
706 8.817715669141218e-01 
707 -1.980019855850522e-01 
708 3.865647366897694e-01 
709 4.095282113860307e-01 
710 -2.373849578021555e-01 
711 1.948136003242468e-01 
712 -4.971225872201920e-01 
713 -8.457187051035186e-03 
714 2.882307649431305e-01 
715 -1.652327206015682e-01 
716 8.488201365671136e-02 
717 1.077769022991115e-01 
718 7.536818901865491e-02 
719 -8.131269882349630e-02 
720 -6.336443794601913e-02 
721 5.514463728710736e-02 
722 -2.880885446487296e-02 
723 1.136628355914489e-01 
724 -1.839286501409217e-02 
725 -6.538627901411825e-02 
726 2.807741913350217e-02 
727 -5.050694362917962e-02 
728 4.874428250733370e-02 
729 3.480032369637943e-02 
730 -9.998168396680784e-02 
731 8.109330403518956e-02 
732 -4.123115339280669e-02 
733 -9.678402018611876e-02 
734 6.970143267365339e-02 
735 1.802511416823258e-02 
736 -4.430039176182007e-02 
737 -3.445737960282099e-02 
738 2.002516282466497e-02 
739 2.107873731455558e-01 
740 4.529062427836530e-02 
741 -1.944822052582938e-02 
742 -1.013542076238919e-01 
743 7.723245760680063e-02 
744 5.498746899554527e-02 
745 -3.023638495978504e-02 
746 3.598962964320722e-02 
747 -1.657842026188051e-01 
748 1.058276368766792e-01 
749 -2.355684755351668e-02 
750 -1.017905583662305e-01 
751 1.440658406739822e-01 
752 -5.999900948316711e-02 
753 -1.408831019114725e-01 
754 6.073679642659273e-02 
755 -1.225556797143658e-01 
756 1.334815249681423e-01 
757 1.573672982759775e-01 
758 -9.847264244782598e-02 
759 2.018292112098621e-01 
760 -1.581296649989856e-01 
761 -2.788382917087354e-01 
762 5.406380145104637e-01 
763 -3.151160668734412e-01 
764 -7.340767816838392e-01 
765 -1.000333064325860e-01 
766 1.905145125996950e-01 
767 1.383238363996745e-01 
768 -3.125699574246051e-01 
769 2.569750624002494e-01 
770 -2.688434800235254e-01 
771 -5.631703372309227e-01 
772 -4.447086922366409e-01 
773 2.028870429603054e-01 
774 3.602269934316798e-02 
775 1.867366778387114e-02 
776 1.031150338494693e-01 
777 1.508007774389266e-01 
778 2.856165960555225e-02 
779 -3.323348475585285e-02 
780 -3.037387158241435e-01 
781 -5.234164419541001e-02 
782 1.072572849010533e-01 
783 -6.612301934592631e-01 
784 7.995873734586978e-02 
785 2.692553982897861e-01 
786 -9.128229939125138e-01 
787 1.552450594648069e-01 
788 -3.893173123451801e-01 
789 -9.673737257945010e-01 
790 -3.455730183202353e-02 
791 5.442591497134135e-02 
792 2.429723985536132e-01 
793 -9.362939744337750e-02 
794 -8.699094640585455e-01 
795 -5.765745074337324e-02 
796 -3.767116488160570e-02 
797 -2.502356541875159e-01 
798 -1.756693719439194e-01 
799 2.290567148322109e-02 
800 -3.468725683354304e-01 
801 -2.563721304981134e-01 
802 -6.065335405825324e-01 
803 -3.486127300336936e-01 
804 5.022845460433362e-01 
805 1.348943077574427e-01 
806 -3.567096884171330e-02 
807 -6.988590033936375e-02 
808 -1.554326531643980e-01 
809 8.439047993902603e-02 
810 2.391429498957390e-01 
811 -2.896550914148316e-01 
812 1.990674611849641e-01 
813 -8.799990273755889e-02 
814 6.723783720857718e-02 
815 5.161294289586905e-02 
816 -3.383149417002409e-02 
817 -5.987949533333082e-02 
818 -4.830908206826162e-02 
819 4.288896565463005e-02 
820 1.527517322619798e-02 
821 -4.851465524090404e-02 
822 2.787752514481195e-02 
823 7.670188666422376e-02 
824 -5.470986592243017e-02 
825 4.327584565812454e-03 
826 3.927863452063422e-02 
827 1.371728246593229e-02 
828 -1.611469703709894e-02 
829 -3.287811723397141e-02 
830 -7.522756949880184e-03 
831 7.283288484874867e-02 
832 2.575259930612073e-02 
833 7.293283052877952e-02 
834 1.047970291602082e-02 
835 -1.414710300555040e-03 
836 3.180897656920543e-02 
837 3.606152532795161e-03 
838 1.867134816386914e-02 
839 3.976894097571051e-02 
840 9.531066335348255e-02 
841 4.379192225632480e-02 
842 2.559915100705467e-02 
843 -1.297970886396749e-01 
844 5.855945395601000e-02 
845 3.453939519025022e-02 
846 -5.464592320800880e-02 
847 -1.343889944063700e-02 
848 8.929014796510136e-02 
849 -1.825355290512960e-02 
850 -1.595825010275093e-02 
851 2.006388972782306e-02 
852 3.744773795405888e-02 
853 1.031663895652984e-02 
854 2.903837591538625e-02 
855 2.716217149603817e-02 
856 -6.280745317874893e-02 
857 -2.075650368298105e-02 
858 -1.043335690071602e-02 
859 3.640874304243279e-02 
860 -1.142474919965444e-02 
861 -1.867310169827999e-02 
862 2.993479820573566e-02 
863 2.876417575268382e-02 
864 -5.161565131221507e-02 
865 -4.929460853924153e-03 
866 8.849504963175042e-02 
867 8.250807751840751e-04 
868 -1.908842146475747e-03 
869 1.856456947627603e-02 
870 -1.210440678224866e-01 
871 6.453791848502753e-02 
872 2.812357020987564e-02 
873 -1.220523897100300e-01 
874 1.107556723689658e-01 
875 4.649532854323056e-02 
876 -6.212456802686715e-02 
877 -2.912475578897016e-03 
878 -1.505301280217771e-01 
879 1.375368730166362e-01 
880 -8.457687249519938e-02 
881 -8.304381804636705e-02 
882 -1.814840513114183e-02 
883 5.213930195430926e-02 
884 -1.087212358443539e-01 
885 -2.738609368470678e-02 
886 1.641634666919565e-01 
887 -1.084725658574579e-01 
888 -4.980417546340675e-02 
889 1.798094155598495e-01 
890 -1.079815309146468e-02 
891 9.231500386262395e-02 
892 -1.758278414085314e-01 
893 -9.100657568601149e-02 
894 -5.147282327264420e-02 
895 -7.241719657363914e-03 
896 1.781472042599698e-01 
897 -3.404383197278580e-02 
898 -5.208752489177728e-03 
899 3.511809104074298e-01 
900 3.062266316219557e-02 
901 1.163036180794646e-01 
902 -1.479385217110426e-01 
903 5.524105015340164e-02 
904 1.188173498422284e-01 
905 -1.783686948891858e-01 
906 1.805092225895511e-01 
907 3.368499887896428e-03 
908 -5.135448708898694e-03 
909 4.462794678491758e-02 
910 -4.741061024805376e-02 
911 -7.776422901890315e-02 
912 -1.487010202076685e-01 
913 7.971353343060881e-03 
914 -3.295573217074689e-02 
915 -4.733641307889840e-02 
916 -5.999699608549806e-02 
917 -1.527528439858843e-02 
918 2.165486818171372e-01 
919 -3.292347243973178e-01 
920 -2.896579832455710e-02 
921 4.621757935543731e-02 
922 -1.461731983534012e-01 
923 1.070474532711412e-01 
924 1.404978196646219e-01 
925 -1.612268571633529e-01 
926 2.579759747704440e-01 
927 -4.646621430452131e-02 
928 1.478381253363903e-01 
929 2.604915466296473e-02 
930 2.074040463114465e-02 
931 1.347035910997166e-01 
932 1.039666154636063e-02 
933 -2.868033321113287e-01 
934 -1.181176663671202e-01 
935 -7.770823784184687e-02 
936 -9.187502893463577e-02 
937 5.066539006638095e-03 
938 -6.295494392737488e-02 
939 2.382284223979196e-01 
940 -1.030855758194922e-01 
941 3.802137195522310e-02 
942 4.233312326791449e-02 
943 -7.356600429059472e-03 
944 -3.962017644108425e-02 
945 6.541807634890593e-03 
946 -4.729203725159532e-02 
947 2.846131345355646e-03 
948 -1.062547719344606e-01 
949 4.043256270248316e-03 
950 3.328524950547625e-02 
951 -1.098384922033671e-01 
952 8.864829947651112e-02 
953 -3.670229636756350e-02 
954 -2.482111148994086e-02 
955 2.266659658520621e-01 
956 5.351732991288645e-03 
957 -2.029623974855956e-01 
958 3.533190021461801e-02 
959 3.056441572522060e-01 
960 -9.163161425781285e-02 
961 -9.280205843615358e-02 
962 9.359368115437200e-02 
963 1.186203250208525e-01 
964 -2.453734559290815e-01 
965 5.920695689565439e-02 
966 -3.083832673875283e-02 
967 4.283233437264380e-02 
968 -9.972587969447289e-02 
969 1.409656328755752e-01 
970 4.452273235833951e-02 
971 -1.642989898122025e-01 
972 -1.355916690672105e-01 
973 -3.063154303452393e-02 
974 4.467660518125732e-02 
975 -1.064605120300122e-01 
976 7.423000913698179e-02 
977 1.161616111175904e-02 
978 -1.706505379554770e-01 
979 7.650297452394193e-02 
980 -6.282743293945955e-02 
981 -4.778549130302839e-02 
982 1.416854100054596e-02 
983 -2.686010781975566e-02 
984 1.889257447738883e-02 
985 3.839490261542652e-02 
986 -5.029831714025402e-03 
987 -5.649801307845718e-02 
988 4.543267453174313e-02 
989 -1.436739222865499e-02 
990 3.614683441398477e-02 
991 -2.837678478419611e-02 
992 -1.838250180417450e-02 
993 1.425881613533301e-02 
994 -5.571256830970354e-02 
995 -1.061276358240660e-02 
996 8.196735969057352e-02 
997 -9.965999760980842e-03 
998 9.570832782310071e-02 
999 -1.763821717500555e-02 
1000 -1.786896097143744e-02 
1001 5.580522013553512e-02 
1002 -1.670697026481491e-02 
1003 -6.382553213462922e-03 
1004 2.928947944358960e-02 
1005 -1.013330151506340e-01 
1006 9.737366252599999e-02 
1007 -5.175024132119618e-02 
1008 5.774599915929454e-02 
1009 8.897230668341720e-02 
1010 -5.692166488202462e-02 
1011 7.473885900431117e-02 
1012 -1.307864207844245e-01 
1013 -6.233925521091457e-02 
1014 -4.315756980652846e-02 
1015 -2.545012242122160e-02 
1016 1.339430378410506e-01 
1017 -7.008261422641862e-02 
1018 5.647631540334166e-03 
1019 5.911936853409603e-02 
1020 1.026043588817336e-01 
1021 8.853460450400131e-04 
1022 -1.024068040302999e-01 
1023 -1.767030553045409e-02 
1024 3.838393612765269e-02 
1025 -6.212838033908755e-02 
1026 9.743610816558919e-03 
1027 -9.259439468963059e-02 
1028 5.996889295626069e-02 
1029 7.499074555801460e-02 
1030 -8.451446960076761e-02 
1031 -1.483092467595535e-01 
1032 -8.267711040886985e-03 
1033 2.225211077306175e-01 
1034 -1.878083502723631e-01 
1035 -3.673227963234662e-01 
1036 1.012220994865880e-01 
1037 -1.619450207844659e-02 
1038 1.132024743427234e-01 
1039 -1.221120792470264e-01 
1040 -8.358343431811360e-02 
1041 5.980145921004335e-02 
1042 -1.304287286021144e-01 
1043 6.461600344022655e-02 
1044 -1.406290263182213e-01 
1045 -1.337110835522916e-01 
1046 1.606959867795336e-01 
1047 3.601134772502634e-02 
1048 -3.724327778518813e-02 
1049 8.278923199800589e-02 
1050 -4.645121469475781e-02 
1051 9.772969676589742e-02 
1052 -1.436001431359104e-01 
1053 -1.931731238257366e-01 
1054 1.379153263038031e-01 
1055 1.974047734399614e-01 
1056 -3.473399264851255e-02 
1057 -1.875453403665360e-02 
1058 9.130040636511406e-02 
1059 2.077186396661407e-01 
1060 -1.501827860372594e-02 
1061 4.913813573573127e-02 
1062 7.683434400739806e-03 
1063 3.868158180044973e-02 
1064 -9.353771935424098e-02 
1065 -9.178924576563559e-03 
1066 7.189270929421542e-03 
1067 6.905302527369592e-03 
1068 1.392377765897915e-02 
1069 -2.444234282906285e-03 
1070 -2.920254119699776e-02 
1071 -7.954369120848372e-03 
1072 1.470947613754997e-02 
1073 7.413049481712963e-02 
1074 -3.346754439787664e-02 
1075 -9.845645738983608e-02 
1076 4.656510981095219e-02 
1077 -3.148410001367461e-02 
1078 -6.131928547490918e-02 
1079 2.765925922434622e-02 
1080 6.851348294122449e-02 
1081 2.023543192915269e-02 
1082 5.907623836481589e-03 
1083 -8.113964844914813e-02 
1084 1.781758659228681e-02 
1085 1.139925088361433e-01 
1086 6.076696169642655e-02 
1087 8.299909554476087e-02 
1088 -1.675505100562991e-01 
1089 4.172792079083410e-02 
1090 6.871979307816400e-02 
1091 -1.215193170363675e-01 
1092 -1.153146428749539e-01 
1093 9.019659980897174e-02 
1094 1.839775862058931e-01 
1095 1.934300729707560e-02 
1096 7.419711800552897e-02 
1097 -3.513890112517570e-02 
1098 7.197786119515756e-02 
1099 -2.237836603757699e-01 
1100 8.746543628010479e-02 
1101 1.185140544645445e-01 
1102 -8.850092625836621e-02 
1103 7.968695955812784e-02 
1104 -1.372183215708725e-02 
1105 2.395259865796574e-02 
1106 1.138618193385916e-01 
1107 -3.858608988311851e-01 
1108 -9.830652074027268e-02 
1109 -2.845718164379730e-02 
1110 5.317585725669895e-02 
1111 -6.861764192410426e-02 
1112 -3.227922563687972e-03 
1113 -5.450190100383435e-02 
1114 -4.652650604061358e-02 
1115 -6.284198088733917e-02 
1116 -5.620548941833760e-02 
1117 5.359341863467754e-02 
1118 1.802256690284992e-01 
1119 -2.335712402090768e-01 
1120 -2.468805482884369e-01 
1121 3.417266128829767e-01 
1122 -9.405770720337961e-02 
1123 -4.131957917643026e-02 
1124 -2.394885878504655e-02 
1125 -4.613269796013287e-02 
1126 -1.187455186709646e-01 
1127 3.759569639071694e-01 
1128 3.269395207804900e-01 
1129 -4.452189844972078e-02 
1130 1.776377255450398e-01 
1131 -4.537877053880202e-02 
1132 2.570467433695262e-01 
1133 4.062842061999250e-01 
1134 -1.326827418869761e-01 
1135 2.481645315659086e-01 
1136 -1.692952001909621e-01 
1137 -1.760793742439310e-01 
1138 2.933121917580527e-01 
1139 -6.364529206300061e-02 
1140 1.846265883704808e-01 
1141 3.601766268918098e-01 
1142 4.813235621181827e-02 
1143 -1.839473146510815e-01 
1144 -8.988311383479265e-02 
1145 3.741903954023709e-02 
1146 1.779979978583228e-01 
1147 -5.227834175216275e-01 
1148 -3.921768433984578e-01 
1149 -1.104567354727745e-01 
1150 1.380542572213191e-02 
1151 -2.949522183258571e-02 
1152 9.779348642565851e-03 
1153 -6.424522572452752e-02 
1154 -6.109711882088800e-02 
1155 -6.625348995089511e-02 
1156 -2.423440493557435e-01 
1157 -3.619733162092029e-03 
1158 -6.448175599533770e-02 
1159 1.320720032272479e-02 
1160 5.674932022971065e-02 
1161 -4.786532581550988e-02 
1162 -5.213168715775476e-03 
1163 7.264340970459716e-02 
1164 -1.295528561747648e-02 
1165 6.413265845997695e-02 
1166 -2.360930113376688e-01 
1167 1.403243045207790e-01 
1168 -5.186970915314846e-02 
1169 -8.550184788220510e-03 
1170 8.099521136425168e-02 
1171 -1.133839147568045e-01 
1172 1.232755414599505e-01 
1173 1.806501981809333e-01 
1174 2.388481873273871e-01 
1175 -9.030720747485257e-02 
1176 -1.530266600284975e-01 
1177 3.397256747519063e-01 
1178 1.858128808719502e-01 
1179 2.446770138879113e-01 
1180 -1.789296736917303e-01 
1181 -2.012046025026032e-01 
1182 1.632321345620600e-01 
1183 -6.689056329847481e-02 
1184 6.437705544970784e-02 
1185 5.444285016702358e-02 
1186 -2.294062264214224e-01 
1187 7.831368489401994e-01 
1188 -4.587929806922846e-01 
1189 -9.717435826188300e-02 
1190 -1.717619802378636e-02 
1191 -1.870585413365212e-01 
1192 2.167439326023236e-01 
1193 1.283019682235649e-01 
1194 -8.570077726900749e-02 
1195 -2.939886429419424e-01 
1196 -4.266872087096700e-01 
1197 -2.494357854453856e-01 
1198 5.159322233380077e-02 
1199 6.859366118266325e-02 
1200 2.626939262596359e-01 
1201 -7.486817277404695e-02 
1202 3.130280689462670e-02 
1203 -9.397461145758061e-02 
1204 -2.842517731953318e-01 
1205 -2.144911128208385e-02 
1206 4.234170701803248e-02 
1207 -7.280882032717714e-01 
1208 2.661515881844176e-01 
1209 3.808314612370001e-02 
1210 -3.017134726107770e-01 
1211 7.250154329430455e-02 
1212 2.031366947413183e-01 
1213 -1.846887356378150e-01 
1214 4.110351951374629e-01 
1215 -2.699248958033943e-01 
1216 4.424196869058864e-01 
1217 -1.556252959486171e-01 
1218 -2.038942739074299e-01 
1219 1.572753929572854e+00 
1220 -7.861683823546702e-02 
1221 -4.209419366748529e-01 
1222 -6.733988546813868e-02 
1223 1.035236402036954e+00 
1224 -2.169005891769329e-01 
1225 -6.289757195069432e-01 
1226 1.044258109365877e-01 
1227 2.733157081338621e-01 
1228 1.033259826338978e+00 
1229 1.237398391119460e+00 
1230 -4.141209910733700e-01 
1231 2.393559257477456e-01 
1232 -1.001894324606629e-01 
1233 -1.158202018550424e-01 
1234 7.552945743241941e-01 
1235 -8.379339351689971e-01 
1236 1.083000730712759e+00 
1237 1.104222964498153e-01 
1238 -7.850073081586258e-05 
1239 -7.441121405377263e-02 
1240 -3.581505177560822e-02 
1241 2.294737911910109e-02 
1242 1.222997446251201e-01 
1243 -1.531109014710622e-01 
1244 4.875839801507521e-02 
1245 -4.156970003545131e-02 
1246 -1.002230803328139e-01 
1247 -1.289816079673472e-01 
1248 9.459674660066358e-02 
1249 -7.033337335798319e-03 
1250 -9.225404520350944e-02 
1251 2.858657136330039e-02 
1252 1.233757279047335e-01 
1253 7.278404176514108e-02 
1254 -6.649646682203766e-02 
1255 -8.317590917961104e-02 
1256 -3.177043798681322e-02 
1257 -7.037708454358073e-02 
1258 2.227070097010599e-02 
1259 -6.129873456826271e-02 
1260 1.047896855904580e-02 
1261 2.309622796715735e-01 
1262 4.613162989946580e-02 
1263 6.527005498426990e-03 
1264 -2.083714229961062e-01 
1265 5.319628326451609e-02 
1266 2.230547774141056e-01 
1267 -1.297705577259008e-01 
1268 3.961724445407922e-02 
1269 5.175975155558333e-02 
1270 4.092357924044038e-02 
1271 -1.170515601308166e-01 
1272 1.434576743956596e-01 
1273 -2.814786052716619e-02 
1274 1.545364881438571e-01 
1275 -1.788960517142606e-01 
1276 8.874410399151299e-02 
1277 -3.801198473823789e-02 
1278 3.957578233907679e-03 
1279 -2.516067526881378e-02 
1280 -2.874367466482495e-03 
1281 -1.333539184893425e-02 
1282 -3.001160515150661e-03 
1283 -2.267746940760943e-02 
1284 5.341432195374986e-03 
1285 -7.995038829441893e-03 
1286 9.287531218519332e-02 
1287 -3.784600005411613e-02 
1288 -3.464835116588394e-02 
1289 5.850947586849528e-02 
1290 3.839726098085158e-03 
1291 6.061244963939225e-02 
1292 -3.031003387536661e-02 
1293 -1.505143209430813e-02 
1294 1.962732828699282e-01 
1295 -1.847733320748910e-01 
1296 4.458460515484086e-02 
1297 -3.581131809922051e-02 
1298 -1.257510923779075e-01 
1299 7.529128925724929e-02 
1300 2.034685202038612e-01 
1301 -8.200423249434315e-02 
1302 -4.065792122244504e-01 
1303 1.210582346846531e-01 
1304 2.480618750707516e-01 
1305 -4.115103911832861e-01 
1306 1.061793690966705e-01 
1307 -8.351648222791454e-02 
1308 6.070690563194846e-01 
1309 2.709837418843603e-01 
1310 -8.631243457969552e-01 
1311 1.839504912267779e-01 
1312 -2.185117281705863e-01 
1313 -7.188049007464682e-01 
1314 4.189269163008946e-01 
1315 -2.981350761754515e-02 
1316 3.937604345348638e-01 
1317 -3.243069728786106e-02 
1318 -9.086867700586877e-01 
1319 3.568456948700941e-01 
1320 -3.789772885295166e-01 
1321 -2.332497945873037e-01 
1322 -6.835751838312433e-02 
1323 -5.911737060310902e-01 
1324 -2.282939423381549e-01 
1325 -1.626358940978197e-01 
1326 2.632680472886103e-01 
1327 3.906653083718852e-02 
1328 -4.234478825050805e-02 
1329 6.123179592708985e-03 
1330 -2.339106773601432e-01 
1331 1.599667076753885e-01 
1332 -2.210150941710599e-01 
1333 -4.847196236410773e-01 
1334 1.228605047976826e-01 
1335 2.625882430185416e-01 
1336 -1.366776504323393e-01 
1337 -2.571493984577506e-01 
1338 4.468915235109816e-02 
1339 5.208722060899017e-01 
1340 -2.148738404276910e-01 
1341 1.048556911109111e-01 
1342 -2.610462425340276e-01 
1343 5.548084337566321e-01 
1344 1.372000093588369e-01 
1345 -2.663651133036585e-01 
1346 2.345245292947395e-01 
1347 5.957656654793804e-02 
1348 -2.144889226116401e-01 
1349 1.248088837043555e-01 
1350 -8.238189442695593e-02 
1351 2.926921341987798e-01 
1352 -2.674663563594109e-01 
1353 -6.638059450568730e-02 
1354 -4.171221900558592e-02 
1355 -1.239958001145029e-01 
1356 1.679192218313396e-01 
1357 4.765219252671089e-02 
1358 -1.230875222966018e-01 
1359 2.919864471449453e-02 
1360 5.330322763651957e-02 
1361 1.053435429228666e-02 
1362 -9.120239932588942e-02 
1363 -1.142068491254198e-01 
1364 1.921908197729613e-02 
1365 -1.265665063130400e-01 
1366 8.122535330023416e-02 
1367 -6.432794841656658e-02 
1368 2.055153803055592e-02 
1369 1.158343710513888e-01 
1370 -1.634824436509957e-01 
1371 4.566668345922502e-02 
1372 1.777572071185159e-01 
1373 -4.264520228384135e-02 
1374 9.234187067893553e-02 
1375 1.312898031479754e-01 
1376 1.426403500050142e-01 
1377 1.962579082749791e-01 
1378 1.477557344792858e-02 
1379 3.875132694811508e-02 
1380 3.073303722779207e-02 
1381 5.399876692438218e-02 
1382 -2.478871755534873e-02 
1383 2.300355932964361e-02 
1384 6.842492110198636e-02 
1385 -2.805427004666495e-01 
1386 1.526675099128752e-01 
1387 4.492799347328572e-03 
1388 2.598818689153568e-01 
1389 2.727203230608842e-01 
1390 -3.011054286298125e-01 
1391 -7.416425410873620e-02 
1392 5.328375564806932e-02 
1393 -3.626706687190271e-01 
1394 1.609434246403180e-01 
1395 -7.653759881167377e-01 
1396 2.980187457589069e-01 
1397 2.099009042511842e-01 
1398 -4.300536347681596e-01 
1399 -1.811800939458678e-01 
1400 -1.514557323132070e-01 
1401 3.430937771161045e-02 
1402 2.292489535289537e-01 
1403 -4.478908856194739e-01 
1404 -3.156663594499703e-01 
1405 -2.501110847737820e-01 
1406 -2.065111005373133e-01 
1407 -9.405862501842469e-01 
1408 -4.294722710441776e-01 
1409 -4.692894605482795e-01 
1410 5.900175181327169e-02 
1411 -2.527802348937467e-01 
1412 -6.005711986724943e-01 
1413 -4.172782325443986e-01 
1414 2.163408472190912e-01 
1415 -7.796239268616090e-02 
1416 -5.021999797798081e-01 
1417 3.431977245082227e-02 
1418 1.265853621664761e-01 
1419 -2.045444939301938e-01 
1420 3.370139152846158e-01 
1421 2.972583678368119e-01 
1422 1.996117073170482e-01 
1423 -3.771528479328649e-01 
1424 2.721213884699244e-02 
1425 2.786801713322225e-01 
1426 2.789808581570776e-01 
1427 -2.677991617270669e-01 
1428 8.299943176218301e-02 
1429 -1.052663585508235e-01 
1430 4.947640985591677e-02 
1431 -5.341081074169758e-01 
1432 1.927598461792282e-01 
1433 1.887053468972738e-01 
1434 -2.912041884947561e-01 
1435 3.819597038706045e-02 
1436 -5.600692130431556e-01 
1437 -4.943334407977168e-01 
1438 -2.071626974461944e-02 
1439 -1.136029858330072e-01 
1440 -9.775079567024660e-02 
1441 -4.742065353098447e-01 
1442 -3.039575745152856e-01 
1443 -5.018850423435064e-02 
1444 5.690537883419537e-02 
1445 5.405924241483382e-01 
1446 -6.741603598191162e-02 
1447 3.288912670536813e-01 
1448 -3.531175465576090e-01 
1449 -1.188244085602056e-01 
1450 6.934256220411196e-01 
1451 -4.217409599256017e-01 
1452 3.713641727293345e-01 
1453 2.583820251834616e-01 
1454 -6.101364036549042e-02 
1455 1.471762800337461e-02 
1456 9.669030644923412e-03 
1457 -1.469723853598297e-03 
1458 1.271525287476700e-01 
1459 -5.232765833639307e-02 
1460 -1.583455281462617e-02 
1461 -2.865974255747703e-02 
1462 1.413332304939348e-01 
1463 -2.640408498351520e-02 
1464 -8.458703235369240e-02 
1465 7.747945899514670e-02 
1466 -5.956205058051958e-02 
1467 7.789542759635622e-02 
1468 -1.317742619991721e-01 
1469 -1.104924703740834e-01 
1470 5.662781544533510e-02 
1471 1.718860156273077e-02 
1472 6.742977405347643e-02 
1473 8.267691932033036e-02 
1474 -2.148182150399263e-02 
1475 -5.043280906908868e-02 
1476 -7.909093302026469e-02 
1477 5.196773154151154e-04 
1478 -9.990334692380798e-02 
1479 -6.868852063708686e-03 
1480 8.816216557977252e-02 
1481 -1.667043123851582e-02 
1482 -2.685955761087793e-02 
1483 -1.965134415788579e-02 
1484 4.931230520570207e-03 
1485 -2.299313666584114e-02 
1486 1.122106528434831e-01 
1487 4.779510329050381e-02 
1488 -8.250261817334854e-02 
1489 8.804255556128306e-02 
1490 1.548250575138081e-02 
1491 3.497267470047801e-02 
1492 -2.819259532215990e-02 
1493 -7.294717852370630e-02 
1494 1.345739751002145e-01 
1495 -2.215925074889830e-02 
1496 3.098914637252837e-02 
1497 2.427876096002616e-02 
1498 -8.929219417158907e-02 
1499 -5.537238217026223e-02 
1500 9.881969156098648e-02 
1501 -3.712684296438779e-02 
1502 1.577093890218367e-02 
1503 1.108067262458549e-01 
1504 1.960212477845137e-02 
1505 -9.151801840701718e-03 
1506 1.139924860202970e-01 
1507 -1.160133949890402e-01 
1508 1.398280507225847e-01 
1509 9.171484599050847e-02 
1510 -5.239627662153606e-02 
1511 2.496791602680395e-01 
1512 -4.452269076827192e-02 
1513 1.636352926504662e-01 
1514 2.435563830795724e-01 
1515 -2.049465476545978e-01 
1516 -1.221361267497132e-01 
1517 3.048426984665482e-02 
1518 2.420667099849572e-01 
1519 -2.194547086189584e-02 
1520 -1.517809606817354e-01 
1521 3.802771843944925e-03 
1522 1.832544523732637e-02 
1523 1.785596007306971e-01 
1524 -9.687117860219177e-02 
1525 2.268956670679064e-02 
1526 1.158425590257329e-02 
1527 -1.331302066894472e-01 
1528 5.569587075201825e-03 
1529 4.110207889961334e-02 
1530 -2.096401056826139e-02 
1531 1.037470227102119e-01 
1532 -7.367627783919688e-02 
1533 8.282787650872939e-03 
1534 2.899197070676547e-01 
1535 9.707494259222131e-02 
1536 4.358097123314326e-02 
1537 2.707074954571013e-01 
1538 3.155165707191637e-01 
1539 2.687779221997510e-02 
1540 -6.874544036236528e-02 
1541 -1.133414262444755e-01 
1542 1.763870018029682e-01 
1543 9.676224297813146e-02 
1544 4.649524864471104e-02 
1545 -1.802378213077706e-01 
1546 -5.204204278502710e-02 
1547 4.793627713924797e-01 
1548 -3.769667371392075e-01 
1549 -1.986961102561373e-01 
1550 -7.778124551528229e-02 
1551 -3.067556365500253e-02 
1552 5.042581407890964e-03 
1553 -9.777703294362611e-02 
1554 -1.321499176857952e-01 
1555 8.436124758496688e-02 
1556 -1.860215593692361e-02 
1557 1.086316576791280e-01 
1558 -7.460034489504451e-02 
1559 1.279556100423135e-02 
1560 8.750237303591261e-03 
1561 1.120982124697227e-01 
1562 1.685473263434634e-01 
1563 -5.852555838321419e-03 
1564 3.761198394303829e-02 
1565 2.581725626097642e-01 
1566 -3.492154256250885e-01 
1567 1.930825092718475e-01 
1568 1.429181203937192e-01 
1569 -4.059935731749184e-02 
1570 -3.830429284840577e-02 
1571 -4.365111403918323e-02 
1572 -3.659922226081497e-02 
1573 1.437905008347236e-02 
1574 2.001232838103646e-01 
1575 -4.256721169318085e-01 
1576 -1.301965246876652e-02 
1577 1.751136744642297e-01 
1578 -4.187832592115203e-01 
1579 1.261553389754355e-02 
1580 -1.193083230826334e-01 
1581 -2.712530686950970e-01 
1582 4.247407213332566e-04 
1583 -2.165362924197420e-01 
1584 3.815227105036098e-01 
1585 -3.158122992548017e-02 
1586 -1.414335030760122e-01 
1587 1.013682796316959e-01 
1588 -9.181808715243403e-02 
1589 -1.077995128055971e-01 
1590 5.572333003296574e-02 
1591 1.455211773280631e-01 
1592 -1.867025238189086e-02 
1593 3.554409014541624e-02 
1594 -3.020790790197975e-02 
1595 1.113381539537108e-01 
1596 2.414459322529143e-02 
1597 9.423650090893963e-03 
1598 7.732833314480078e-02 
1599 -1.630377474524228e-01 
1600 1.211270021990773e-01 
1601 1.872852086800376e-01 
1602 -1.139104700999573e-01 
1603 1.006623832307164e-01 
1604 -1.432064222754133e-01 
1605 -6.056876524527297e-02 
1606 1.133832473552167e-01 
1607 -6.340862877120644e-02 
1608 -1.409814382648379e-01 
1609 -6.058236370903088e-02 
1610 4.516377796386124e-02 
1611 8.228291314139580e-02 
1612 3.113750995611169e-02 
1613 1.442148670415416e-01 
1614 -2.043578371316156e-02 
1615 -1.527827183292939e-01 
1616 1.305933031165010e-02 
1617 -1.035006299074282e-01 
1618 1.563185316183188e-02 
1619 3.740057266412705e-02 
1620 1.324955091409669e-02 
1621 -1.140417819833592e-02 
1622 -3.470395273706289e-02 
1623 2.030535776297847e-02 
1624 -7.284590188732813e-02 
1625 -5.294706375919635e-02 
1626 9.323928206225862e-02 
1627 1.721105622895992e-02 
1628 1.984334058044617e-02 
1629 6.322651512239165e-02 
1630 -2.763966181532387e-03 
1631 -3.673307945084752e-03 
1632 -1.731363562174928e-02 
1633 -2.907212079484888e-02 
1634 8.580580539296735e-02 
1635 -1.087368087157521e-03 
1636 -1.492892782034780e-02 
1637 2.447563800578903e-02 
1638 2.889954825223416e-03 
1639 -1.902014830863950e-02 
1640 1.014667352556337e-02 
1641 6.737620427659750e-03 
1642 -6.418340838453042e-03 
1643 2.763609446959722e-02 
1644 -6.464889249465132e-03 
1645 -5.283630515125475e-02 
1646 -7.020596537990446e-03 
1647 -5.140849486337627e-03 
1648 1.198801778833633e-01 
1649 -7.899792504980596e-02 
1650 -1.035203093596441e-01 
1651 -1.864305028654148e-01 
1652 -2.023089342518345e-02 
1653 -1.648347969250233e-01 
1654 -1.170358395761655e-01 
1655 7.086739133298595e-02 
1656 -1.481770309684391e-02 
1657 4.004675707682635e-02 
1658 -1.865464809002686e-01 
1659 -1.623914715747287e-01 
1660 2.312006091857997e-01 
1661 1.518185577737973e-01 
1662 -5.870216584243827e-02 
1663 -7.182066688391236e-03 
1664 4.537744450679274e-02 
1665 1.296388118287021e-01 
1666 -2.699614798475121e-03 
1667 -1.702956458256130e-01 
1668 1.719725827913035e-01 
1669 1.796818720641798e-01 
1670 1.177603322603495e-01 
1671 -8.350727854283703e-02 
1672 -9.268456139334566e-02 
1673 8.520807859431300e-03 
1674 1.268431933656886e-01 
1675 -8.361520727976091e-02 
1676 1.504686552004259e-02 
1677 9.419992747715578e-02 
1678 9.507267413960251e-02 
1679 -6.521499216726920e-02 
1680 -3.366766726789384e-02 
1681 3.532770491943359e-02 
1682 -1.012239666930656e-01 
1683 -3.411574618235085e-02 
1684 -2.749622327856290e-02 
1685 -1.358025006887326e-01 
1686 8.134568604848220e-02 
1687 -1.688276885489245e-02 
1688 -2.241936017936333e-02 
1689 1.532753978201586e-02 
1690 -3.212824458962873e-02 
1691 1.242484086912103e-02 
1692 -5.588930783844578e-02 
1693 -1.026455539969789e-01 
1694 6.028397611139038e-02 
1695 5.931164423242142e-03 
1696 5.450103990381437e-02 
1697 1.317411490936195e-01 
1698 -1.198684175143288e-01 
1699 6.114445163573139e-02 
1700 6.101983260980114e-02 
1701 -1.453020021931878e-01 
1702 1.612355051197125e-02 
1703 5.868647170280363e-02 
1704 1.175109118773141e-01 
1705 -7.378981792300397e-03 
1706 -4.351016414646382e-02 
1707 1.695823883139553e-01 
1708 2.036986467108390e-02 
1709 1.791477208005110e-02 
1710 -1.330076383504419e-02 
1711 8.531712856669418e-04 
1712 -3.621754269935327e-02 
1713 2.750090143535008e-02 
1714 2.997388027083835e-02 
1715 1.528612983685468e-01 
1716 -1.519976862225900e-01 
1717 -3.023946979335564e-02 
1718 2.905744274622525e-02 
1719 -3.028843571647504e-02 
1720 2.698185698363627e-02 
1721 3.803154828701197e-02 
1722 -7.186975043893744e-02 
1723 -3.059737141515979e-02 
1724 -8.108532505553470e-02 
1725 6.983727356455557e-02 
1726 8.646828289476443e-03 
1727 -6.698740896428397e-02 
1728 -4.356934259699788e-02 
1729 -6.454298461052943e-02 
1730 2.957208407474606e-02 
1731 9.090117223278389e-02 
1732 5.811721023936298e-02 
1733 1.013489355072390e-01 
1734 -1.752928895324650e-01 
1735 3.853029630028205e-02 
1736 -1.071659675058865e-01 
1737 2.574243155336960e-01 
1738 2.990769397889004e-01 
1739 -1.188531208746619e-01 
1740 -2.204726399539729e-01 
1741 4.158765209795848e-02 
1742 2.769755698155508e-02 
1743 1.357462996586377e-01 
1744 -3.113991494419803e-01 
1745 -3.036140089861813e-01 
1746 -6.279038968770977e-02 
1747 3.593073016261634e-01 
1748 7.866982147295709e-02 
1749 3.149303582625206e-01 
1750 4.129217222101608e-02 
1751 -2.703986370637784e-01 
1752 -3.473336173382254e-01 
1753 9.937668097991753e-02 
1754 -7.441187186556317e-02 
1755 -1.330635415803158e-01 
1756 -1.116176612803638e-01 
1757 -2.522638298451149e-01 
1758 9.790779829266329e-02 
1759 4.087039192154571e-02 
1760 -1.316238444194280e-02 
1761 1.542947952234932e-01 
1762 -8.932486255337249e-02 
1763 -1.998343529551571e-01 
1764 -6.389365175706174e-02 
1765 8.435731477390224e-02 
1766 1.597671806398882e-02 
1767 5.966434395634215e-02 
1768 9.390926315003416e-02 
1769 2.419337609212495e-01 
1770 1.614915460945099e-01 
1771 5.346761486015615e-02 
1772 -5.277127205925672e-02 
1773 2.041721906680881e-01 
1774 7.781512832282600e-02 
1775 3.364136789108796e-01 
1776 8.769349689317326e-03 
1777 -2.773017432585700e-02 
1778 1.514151563454160e-01 
1779 -1.052884263453747e-01 
1780 3.209882901880607e-01 
1781 2.738254396210738e-01 
1782 -5.278984202665056e-01 
1783 2.406022637446498e-02 
1784 -1.471377785214457e-01 
1785 -2.835128916778165e-01 
1786 2.177341422154913e-01 
1787 -3.058312570821604e-01 
1788 2.617528241506885e-01 
1789 1.839424185287086e-01 
1790 9.494562472863131e-02 
1791 -3.122284938583616e-01 
1792 -3.721014583557247e-01 
1793 -6.590120085085997e-02 
1794 -8.273382310350420e-02 
1795 1.403590798978244e-01 
1796 -1.019844896872192e-01 
1797 -2.599790203823796e-01 
1798 9.841836249951748e-02 
1799 -1.438080455256942e-01 
1800 -1.528550222437058e-01 
1801 3.734620260663787e-01 
1802 -5.302025747385403e-02 
1803 2.567347271221067e-02 
1804 -2.471716168094472e-01 
1805 -1.756290967341818e-01 
1806 1.252493957683242e-01 
1807 1.972066799030076e-01 
1808 3.676673494485083e-02 
1809 2.400744926232310e-01 
1810 4.062677240066200e-02 
1811 6.540573975083018e-02 
1812 -1.720901670162197e-02 
1813 -2.321337430418532e-02 
1814 4.617220416565931e-01 
1815 2.772599665224630e-01 
1816 4.552859021466883e-02 
1817 1.964622888196829e-01 
1818 -1.155878022107002e-02 
1819 -2.034074260994919e-01 
1820 -3.694041458386962e-01 
1821 -7.980352109280267e-02 
1822 3.864655319997307e-01 
1823 -8.950767054827156e-02 
1824 1.991604953717595e-01 
1825 3.363712259671209e-01 
1826 -7.010042573160986e-01 
1827 -6.991513818889814e-01 
1828 -2.496567608410868e-01 
1829 -5.266977073391189e-01 
1830 -5.097241798250616e-02 
1831 -2.810171076565985e-01 
1832 1.056566824791408e-01 
1833 -9.451376318874484e-02 
1834 -2.423176595745877e-01 
1835 -2.249864172281284e-01 
1836 6.285793253963741e-02 
1837 -1.160462336211980e-01 
1838 -5.055067864983285e-02 
1839 -3.184094254858091e-01 
1840 -4.252900618464524e-02 
1841 5.111545678409791e-02 
1842 -3.649220052859042e-02 
1843 7.398635771991845e-04 
1844 -1.225255725557733e-01 
1845 -1.921377232689219e-01 
1846 -2.434004732829218e-01 
1847 1.700788126534597e-01 
1848 -1.804594868117420e-01 
1849 -1.095787748457962e-01 
1850 -1.435141268594350e-01 
1851 3.146568269567574e-01 
1852 -1.773515417559310e-01 
1853 -3.473294312207686e-01 
1854 3.785033058936824e-01 
1855 7.900689867269044e-01 
1856 9.908960909580297e-02 
1857 7.349159157484352e-02 
1858 -1.886784869379696e-01 
1859 2.484857222913779e-01 
1860 1.097786257880665e-01 
1861 -9.100467437667736e-02 
1862 4.275393568360732e-02 
1863 2.376843910797396e-01 
1864 1.905292908158737e-01 
1865 -8.597137366880371e-02 
1866 8.643925805210284e-02 
1867 2.716851033319782e-01 
1868 -1.526584600057585e-01 
1869 -4.152720878343930e-02 
1870 -9.441261737982126e-02 
1871 1.270644793194853e+00 
1872 -2.836120516505149e-01 
1873 4.924426016929087e-02 
1874 6.588971059538316e-01 
1875 2.109602134243552e-02 
1876 -2.406226036689184e-01 
1877 7.518796251290381e-01 
1878 -1.467622806414159e-01 
1879 2.825702129668626e-01 
1880 -6.876857488488305e-03 
1881 -1.909569138615680e-01 
1882 2.508488956620140e-01 
1883 -2.342220209517357e-02 
1884 1.054327967070077e-01 
1885 1.805852166966633e-01 
1886 2.213706640533840e-02 
1887 -5.022338263492166e-02 
1888 -1.291013569393002e-01 
1889 1.297083739803504e-01 
1890 1.446882301458702e-01 
1891 -2.513371939077940e-02 
1892 -6.582960901508594e-02 
1893 2.708768062042732e-02 
1894 1.823572697666923e-01 
1895 -7.396132521752823e-02 
1896 1.312419042489870e-01 
1897 1.942226693489765e-01 
1898 8.102698991570148e-02 
1899 3.836405619349653e-01 
1900 -1.611220126112725e-01 
1901 7.985568934053225e-02 
1902 8.222671323155137e-02 
1903 2.590529165871563e-01 
1904 -1.401867284456074e-01 
1905 -3.155643925096132e-01 
1906 2.899081096466918e-01 
1907 3.137650148889594e-01 
1908 -3.757281239504803e-02 
1909 1.529966848148595e-01 
1910 -3.326168380031947e-04 
1911 7.542162105332133e-02 
1912 -1.901815988263554e-01 
1913 -3.868812705730349e-02 
1914 1.632929441929362e-01 
1915 -2.902566077300137e-01 
1916 3.805182405569326e-02 
1917 4.588613084865957e-02 
1918 -4.087135410479661e-02 
1919 2.163287650460018e-02 
1920 -9.593439957920032e-03 
1921 3.613668430461304e-02 
1922 -1.655869030266944e-02 
1923 2.230555342908985e-02 
1924 5.784169607138079e-03 
1925 2.612696741271884e-02 
1926 1.526355787638045e-01 
1927 -9.673459542049537e-02 
1928 -4.204499369928391e-02 
1929 -3.628245475016523e-02 
1930 -4.925437550402451e-02 
1931 5.920254081373837e-02 
1932 7.328470419913938e-02 
1933 3.785997072418350e-02 
1934 -1.792679703472484e-01 
1935 1.498953595446349e-01 
1936 1.237146834024666e-01 
1937 -3.124378808430942e-01 
1938 1.103542345843601e-01 
1939 -8.812103241979415e-02 
1940 9.682449198356499e-02 
1941 -3.396598740759044e-02 
1942 -6.251159919247422e-01 
1943 6.274634428928302e-01 
1944 -2.468902957172448e-01 
1945 -3.943229307738807e-01 
1946 1.268795619792467e-01 
1947 1.891960526681192e-01 
1948 6.795824501729675e-01 
1949 3.340512799338381e-01 
1950 -3.667352430806514e-01 
1951 8.002148600898012e-01 
1952 -1.951717356323974e-01 
1953 -2.455593727000804e-01 
1954 1.566446609221071e-01 
1955 3.614286880641085e-02 
1956 1.544809979281304e-01 
1957 3.345578690704341e-02 
1958 -5.505072185481658e-02 
1959 -2.191327930916219e-01 
1960 -2.576687374095215e-01 
1961 -2.510996614610020e-01 
1962 1.622120188163202e-02 
1963 -5.182215311697658e-02 
1964 2.044211087162144e-01 
1965 3.563872878137492e-02 
1966 -1.120825735579555e-01 
1967 2.059872885171784e-01 
1968 -1.247525367854351e-01 
1969 -1.078581220183241e-01 
1970 3.757073928555486e-02 
1971 7.605490399934588e-02 
1972 -1.752039726991426e-01 
1973 -1.565628205445708e-01 
1974 2.860611365532817e-01 
1975 5.795318621305623e-02 
1976 -2.218284042012334e-01 
1977 2.230908827793731e-01 
1978 -3.271114598298860e-01 
1979 2.509811441673749e-01 
1980 -1.039853589578205e-01 
1981 -3.725169945094461e-01 
1982 1.569898362476196e-01 
1983 -1.235491932124434e-01 
1984 -1.228455471239888e-01 
1985 1.391429729933749e-01 
1986 -2.609883841397796e-01 
1987 2.621625094199015e-01 
1988 -1.520154937293689e-01 
1989 -2.152559070866210e-01 
1990 4.787611120012372e-02 
1991 6.905307380384584e-02 
1992 4.371302186104785e-02 
1993 -3.583746739620224e-02 
1994 2.952807946322248e-02 
1995 2.715236028921116e-02 
1996 1.520741993708425e-01 
1997 1.396377482333451e-01 
1998 4.041583775639235e-02 
1999 1.357237705279895e-01 
2000 -1.194837225711182e-01 
2001 -6.599881787758603e-03 
2002 1.820568638772469e-01 
2003 1.325247179225297e-01 
2004 1.264371099770726e-01 
2005 -1.484622281617019e-02 
2006 4.352054434428174e-02 
2007 5.970157160784072e-02 
2008 4.321961424789287e-03 
2009 4.467451908030760e-02 
2010 1.041919805178840e-01 
2011 9.511674907073253e-02 
2012 1.636485599875805e-01 
2013 1.022995717829387e-01 
2014 -6.234789701544230e-02 
2015 1.156682150248697e-01 
2016 1.644980453256481e-01 
2017 7.145247640868348e-03 
2018 1.469402127568857e-01 
2019 -3.183867234855167e-02 
2020 -6.726694727323375e-04 
2021 1.001316613990937e-01 
2022 -2.927139535911218e-01 
2023 1.912227265772304e-01 
2024 1.508323931425857e-01 
2025 -1.476423283084954e-01 
2026 9.384074044315764e-02 
2027 2.671669490141983e-02 
2028 -1.331284858960899e-01 
2029 2.863265439193188e-02 
2030 -4.812487178254276e-01 
2031 1.540833725614064e-01 
2032 -3.640630436052134e-01 
2033 -4.897532462758197e-01 
2034 -1.736066739621231e-01 
2035 2.459379873008929e-01 
2036 4.112655530417091e-02 
2037 -2.879815708179332e-01 
2038 8.847932679409862e-02 
2039 1.067830892567730e-01 
2040 -7.140091264703832e-01 
2041 2.183435160410653e-02 
2042 6.675844108693458e-03 
2043 3.438447619428300e-01 
2044 1.326616144193870e-01 
2045 3.709337490513938e-03 
2046 7.464645669047380e-02 
2047 -5.526495531639631e-01 
2048 -1.217319408290776e-02 
2049 6.264504441558172e-02 
2050 -1.195353977387423e-01 
2051 -1.444202882218237e-02 
2052 -8.674996665394404e-03 
2053 -2.644601651822272e-01 
2054 -1.256043166843943e-01 
2055 -8.535824449009759e-02 
2056 -6.919217577914998e-02 
2057 3.770853515487458e-01 
2058 4.024376256973382e-01 
2059 -2.117390861018504e-02 
2060 -1.283246635658085e-01 
2061 2.169913398949651e-01 
2062 1.819274763317465e-01 
2063 3.181853043338210e-01 
2064 -5.762701706562156e-02 
2065 6.876621819118644e-03 
2066 2.584310234879094e-01 
2067 9.026378572268898e-01 
2068 1.063333543906407e-01 
2069 2.245504390402702e-01 
2070 -1.506694222492044e-01 
2071 -3.098898499916913e-02 
2072 -2.954095241794811e-02 
2073 -1.394351870228293e-01 
2074 -7.056790906807082e-02 
2075 8.390188772904839e-02 
2076 7.199175441022162e-01 
2077 -9.174209559077855e-02 
2078 -7.260483691020549e-01 
2079 -9.542366105748319e-01 
2080 3.277180423329650e-02 
2081 -1.758656117647509e-01 
2082 -3.566758289557828e-01 
2083 3.117293812522793e-01 
2084 2.249595523722305e-01 
2085 -6.478489890618850e-01 
2086 -1.264181874977391e-01 
2087 5.571791179599309e-01 
2088 -1.878859056656982e-01 
2089 -3.652804066839849e-01 
2090 1.214140216356122e-01 
2091 1.650609078388980e-01 
2092 -7.995617412239997e-01 
2093 2.088984979118507e-02 
2094 -1.287508286224661e-01 
2095 1.891191009563052e-01 
2096 -1.233440089740316e-01 
2097 4.563364727925717e-03 
2098 3.362577198662109e-02 
2099 -2.245585565006099e-01 
2100 -1.950368795123810e-01 
2101 -5.519215275174563e-02 
2102 4.528385613909678e-02 
2103 -1.364170073630175e-01 
2104 4.816168244487121e-02 
2105 1.656571921134599e-01 
2106 -1.930581511849946e-01 
2107 -6.185777537148574e-02 
2108 1.801351372651192e-02 
2109 -9.829482438180219e-02 
2110 -1.616779028594645e-02 
2111 -3.180287171952284e-02 
2112 1.068086986806462e-01 
2113 -1.509495733290519e-02 
2114 -5.472425603691283e-02 
2115 -1.057751021269336e-01 
2116 3.249347145533259e-02 
2117 -3.247232331774765e-02 
2118 -6.531079796983161e-02 
2119 -5.325868463145068e-03 
2120 -4.226182182797709e-02 
2121 -2.990357359014024e-03 
2122 -3.010541901505354e-02 
2123 -1.112587810889770e-01 
2124 4.886911720078684e-02 
2125 -9.057515053668712e-03 
2126 2.557156565836273e-02 
2127 -1.301001025581039e-02 
2128 -5.518996810274149e-03 
2129 9.443092206227885e-02 
2130 -1.395678356125861e-02 
2131 -3.152583813164189e-02 
2132 -1.511942231188111e-02 
2133 3.204427692273346e-04 
2134 -1.186916529325437e-01 
2135 -1.359085306723755e-02 
2136 1.242963819870426e-01 
2137 -5.549502776310604e-02 
2138 1.948922273157429e-02 
2139 -3.676678479578855e-02 
2140 3.717254240582867e-02 
2141 -2.615908007262062e-03 
2142 -2.315896624112615e-02 
2143 4.751089693224020e-02 
2144 -1.274538876606334e-01 
2145 -1.823899534422097e-02 
2146 4.164522118468041e-02 
2147 7.759717158251174e-02 
2148 -2.323510277092124e-02 
2149 -8.358495141081727e-03 
2150 1.338084045136650e-01 
2151 1.933450136226886e-02 
2152 -1.014948411547786e-01 
2153 3.906612929169858e-02 
2154 3.737896555405874e-02 
2155 -2.326385468542655e-02 
2156 -1.382022047360149e-01 
2157 -4.319907754636250e-02 
2158 3.315422388201122e-03 
2159 3.911876591125583e-02 
2160 4.231392884696324e-02 
2161 -8.245541807707653e-02 
2162 -2.718997102615717e-02 
2163 -1.629718500163540e-01 
2164 -6.512999255565778e-02 
2165 -5.502567070078532e-02 
2166 -8.167534112829147e-02 
2167 -5.070455548991347e-02 
2168 -7.736799295243388e-02 
2169 2.729539887191252e-02 
2170 -2.231634901476279e-01 
2171 8.148558518129681e-02 
2172 -2.700916856709554e-02 
2173 -5.205397941056857e-02 
2174 -9.529530543007754e-02 
2175 6.732487969842869e-02 
2176 1.544780402057625e-02 
2177 9.842314221313400e-02 
2178 2.275774408693569e-02 
2179 -1.900993823719227e-01 
2180 1.627824477393436e-01 
2181 1.117532904843677e-01 
2182 1.166238822724757e-01 
2183 -7.122923320046259e-02 
2184 1.556814029843180e-01 
2185 3.035246333534402e-01 
2186 -8.465533702265590e-02 
2187 2.885040912824107e-01 
2188 2.729536897062211e-02 
2189 -2.081747940644692e-01 
2190 1.459010777012360e-01 
2191 -2.258043466105243e-01 
2192 -4.443165427926403e-02 
2193 1.526315804074027e-01 
2194 -3.274215730494144e-01 
2195 9.514396114632821e-02 
2196 -4.207739753122736e-02 
2197 -9.175368115626391e-02 
2198 7.256863739562398e-02 
2199 1.204243241824984e-01 
2200 -7.759822158028409e-03 
2201 1.099734667732116e-01 
2202 5.034831376093307e-02 
2203 9.649711998979073e-03 
2204 -2.166605242868199e-01 
2205 -3.003426631192911e-02 
2206 -9.090701896069438e-02 
2207 2.025576027226903e-01 
2208 1.220446280583884e-01 
2209 -1.023103304785503e-01 
2210 3.600576327180387e-02 
2211 9.388373711366029e-03 
2212 -7.066854469368433e-02 
2213 2.173842332256330e-02 
2214 -6.053038084394798e-02 
2215 -2.242668193098138e-01 
2216 3.624388900125411e-02 
2217 -1.512985472266527e-01 
2218 -1.848001959504038e-01 
2219 -1.048148910140719e-01 
2220 2.222930690593391e-01 
2221 -5.722939395925920e-02 
2222 -8.340815616518593e-03 
2223 -9.168370578217450e-02 
2224 -3.452174938473278e-02 
2225 -5.919524683194948e-03 
2226 -7.600242383024522e-02 
2227 -9.876639227416104e-02 
2228 5.259522933039895e-02 
2229 -8.417861416829586e-02 
2230 4.922565327257936e-02 
2231 -1.107692038576845e-02 
2232 2.379110456332043e-02 
2233 1.015017752030258e-01 
2234 -3.075491393989213e-02 
2235 -2.173981695429679e-02 
2236 -9.590607882853496e-03 
2237 -4.485348889871131e-02 
2238 8.556609003252197e-02 
2239 -1.304779975995790e-02 
2240 1.431933918349785e-01 
2241 1.530684136055005e-01 
2242 -1.882842753533686e-02 
2243 -1.151782346073793e-01 
2244 -1.467667695240037e-01 
2245 -1.767598801079748e-01 
2246 9.202799695484207e-02 
2247 -8.101161791406547e-03 
2248 1.157887144635062e-01 
2249 -8.623016555039503e-02 
2250 -9.629918981581315e-02 
2251 -6.269131514388263e-02 
2252 2.185189721188674e-01 
2253 1.726680065846115e-01 
2254 -2.075026190507230e-02 
2255 3.702071900095715e-02 
2256 -1.233459462373879e-01 
2257 1.106296669011091e-01 
2258 1.119731557809229e-01 
2259 -1.414773205862700e-01 
2260 1.763880870070764e-01 
2261 2.156286263151993e-01 
2262 5.591593670430822e-02 
2263 2.732377244021243e-02 
2264 3.860119205777084e-02 
2265 9.620517025487017e-02 
2266 2.560292666850246e-01 
2267 4.267421525633414e-02 
2268 3.358690940849088e-02 
2269 1.279221737699269e-01 
2270 -2.218227026244209e-02 
2271 -1.174777247673829e-02 
2272 2.162246989063054e-02 
2273 -5.981924075070045e-02 
2274 7.607490716230288e-02 
2275 4.309754218879602e-02 
2276 8.329991868885586e-02 
2277 1.165829074612882e-01 
2278 -6.839135947635276e-02 
2279 6.572804755211581e-02 
2280 5.032926621763676e-02 
2281 -6.483105670810375e-02 
2282 1.210736587350114e-01 
2283 4.954818563690152e-02 
2284 -2.626642521687783e-02 
2285 1.501266968257703e-01 
2286 -1.679940727894869e-01 
2287 4.692837685008858e-02 
2288 2.473514671233789e-02 
2289 -2.032590736090130e-01 
2290 2.427801006617852e-01 
2291 1.744878604991977e-02 
2292 -1.367585809222834e-01 
2293 7.519759005674605e-02 
2294 -2.605395170073166e-01 
2295 -1.362764481105810e-01 
2296 -2.048660415761497e-01 
2297 -1.312079537466212e-01 
2298 -1.031718326998243e-01 
2299 -8.307206971679726e-02 
2300 2.221941230048827e-02 
2301 7.394346223845605e-02 
2302 -2.268856782118696e-02 
2303 7.138730015775623e-02 
2304 5.097604375785715e-02 
2305 5.453257010020279e-02 
2306 1.851142638421024e-01 
2307 -1.469414076963735e-01 
2308 8.307099049382162e-02 
2309 2.062870172370276e-01 
2310 6.081944229243789e-02 
2311 -5.113872677956467e-02 
2312 -7.040021242529108e-02 
2313 2.543637254768661e-02 
2314 3.933277754948043e-02 
2315 -9.492482703905823e-02 
2316 2.235546469075135e-01 
2317 1.145979183354408e-01 
2318 6.312999282253752e-02 
2319 -1.403121969053348e-01 
2320 -4.636840969420088e-02 
2321 -7.775878141345482e-02 
2322 -3.474768219957305e-02 
2323 -6.016656298284574e-02 
2324 3.417649787220965e-01 
2325 3.711120243848132e-02 
2326 -4.322555433028321e-02 
2327 8.164419510371107e-04 
2328 -4.056200918934257e-02 
2329 1.869850935508554e-01 
2330 8.747476828906758e-02 
2331 -1.491172037671198e-02 
2332 -9.049871320500213e-02 
2333 -7.850914579057448e-02 
2334 1.709297305943420e-01 
2335 -5.231762949763017e-02 
2336 5.960004571406800e-02 
2337 3.137400847993483e-01 
2338 -1.119629033442415e-01 
2339 2.998721836549549e-01 
2340 -9.091365445615225e-02 
2341 -1.465910520731500e-01 
2342 2.432199613241507e-01 
2343 -3.660409624221653e-02 
2344 2.882172387213464e-01 
2345 6.185009671809783e-02 
2346 -9.059297220831980e-02 
2347 4.172890517648432e-01 
2348 -1.610294824625579e-01 
2349 -1.541351865866127e-01 
2350 6.513473641013316e-02 
2351 3.089015936385368e-02 
2352 2.073131194814727e-01 
2353 6.269598702408809e-02 
2354 -1.207794521724714e-01 
2355 1.521054614624352e-01 
2356 1.759219974473361e-01 
2357 -7.778537313141161e-02 
2358 -9.995500955749170e-02 
2359 -2.161836173528995e-01 
2360 1.282495009394049e-01 
2361 2.856808739341814e-03 
2362 -8.084419024597407e-02 
2363 -1.043590203131319e-01 
2364 8.725436871981808e-04 
2365 2.752160576471872e-02 
2366 4.636478874598474e-02 
2367 3.930810167092779e-02 
2368 -5.994836539440837e-02 
2369 2.827033764811403e-02 
2370 5.263051896125218e-02 
2371 6.575127304183109e-02 
2372 -5.157242826160029e-02 
2373 4.873298896671318e-02 
2374 1.222176807771238e-01 
2375 -4.350786108716723e-02 
2376 1.116696564742259e-02 
2377 1.641761501867843e-01 
2378 1.093642058377953e-01 
2379 -1.502990468276383e-01 
2380 -8.011168060678807e-02 
2381 1.571122787437403e-01 
2382 1.699103964454209e-01 
2383 -2.311936313818733e-01 
2384 3.883375371109014e-01 
2385 1.422546564221216e-01 
2386 1.208204596982744e-01 
2387 1.155500654038221e-01 
2388 -1.370453320086406e-01 
2389 -3.267551801760955e-02 
2390 9.825920973593226e-02 
2391 2.850571505079886e-02 
2392 -2.807189451617072e-02 
2393 7.350547317728101e-03 
2394 -3.904855175594307e-02 
2395 1.641529077964305e-01 
2396 -9.762462875671455e-03 
2397 -1.078809766958818e-01 
2398 1.535708725551439e-01 
2399 -1.582170368885668e-01 
2400 -1.265333274152612e-01 
2401 5.009490287110437e-03 
2402 5.373585947044973e-02 
2403 -3.829713384899860e-03 
2404 -1.397521055823079e-01 
2405 -1.066938284189815e-01 
2406 6.034846967276621e-02 
2407 1.215653399126402e-01 
2408 -2.160231114371546e-01 
2409 1.435080129568922e-01 
2410 -7.495413501297930e-02 
2411 -1.420869817693654e-01 
2412 -3.964708914124403e-02 
2413 -7.011070310197026e-02 
2414 -8.182283505775075e-02 
2415 2.055288416995776e-01 
2416 1.107363722869675e-01 
2417 -1.295456870903446e-01 
2418 2.435447690790679e-01 
2419 -1.880899820391970e-01 
2420 1.587389041798743e-01 
2421 2.139243393945640e-01 
2422 -1.942807209028728e-01 
2423 1.693614468668771e-01 
2424 -1.614783728558203e-01 
2425 -1.005651979529877e-01 
2426 6.450494210253631e-02 
2427 -6.079845890985785e-02 
2428 -3.603799795950848e-02 
2429 1.554338274144742e-01 
2430 -1.794936293964617e-01 
2431 1.524463861147266e-02 
2432 7.455235448310245e-02 
2433 1.784141380461241e-01 
2434 -1.933319584718951e-01 
2435 -5.045591089469227e-01 
2436 7.597276025160762e-02 
2437 -1.434817432527075e-03 
2438 -2.213686254684605e-01 
2439 -2.129363064705091e-01 
2440 2.593982982736055e-02 
2441 -1.449588387925799e-02 
2442 -3.527280312508398e-01 
2443 -1.806426813856147e-01 
2444 -6.013015873846572e-03 
2445 -1.424291234254509e-01 
2446 -1.104272834506296e-01 
2447 1.175348644656526e-01 
2448 7.585106061852780e-02 
2449 5.703475641166578e-02 
2450 1.157213285051656e-01 
2451 -7.536023314614672e-02 
2452 8.016986453665206e-02 
2453 4.180956645505582e-01 
2454 2.473877043078785e-02 
2455 -5.388928248876331e-01 
2456 4.298799213668247e-02 
2457 1.228249702862098e-01 
2458 6.630972634425082e-03 
2459 -6.179924234402678e-02 
2460 -1.994970865707750e-02 
2461 -9.135807545946416e-02 
2462 -9.075436415997806e-02 
2463 -3.518505438948555e-01 
2464 -2.537718289314934e-01 
2465 -2.226801586789403e-01 
2466 1.016240930710824e-01 
2467 -1.146502049371407e-01 
2468 -2.662179080352293e-03 
2469 -2.938818072947928e-04 
2470 -2.003369102093696e-01 
2471 -1.092561109261985e-01 
2472 -6.297364729084264e-01 
2473 3.945694260412614e-02 
2474 -4.796157099421578e-02 
2475 -1.756427712373416e-01 
2476 -1.524145302856860e-01 
2477 -8.116575207686604e-02 
2478 1.445469817399770e-01 
2479 1.117969755018897e-01 
2480 -1.708654965528117e-01 
2481 2.171812210099248e-01 
2482 -2.582816857882084e-02 
2483 1.171440044442228e-01 
2484 -2.483221074361417e-01 
2485 -1.751582698958002e-01 
2486 4.053599965453142e-01 
2487 1.866163714948189e-01 
2488 1.272777852103611e-01 
2489 5.521414334202072e-02 
2490 6.668489918040352e-02 
2491 3.279837632676728e-01 
2492 8.733765788963330e-02 
2493 1.910042742207188e-01 
2494 1.476369020651710e-01 
2495 8.898989442510373e-02 
2496 1.707120659130387e-02 
2497 5.663848272096079e-02 
2498 2.954524960661325e-01 
2499 2.729708564824362e-01 
2500 9.528216034696567e-02 
2501 -4.053944288005777e-02 
2502 1.821801227988188e-03 
2503 -1.126845274291129e-01 
2504 -1.157070649828675e-01 
2505 2.871043929238924e-01 
2506 -4.159753855561378e-01 
2507 8.629150764196393e-02 
2508 -2.574065893822319e-01 
2509 -4.888462736479615e-01 
2510 1.084319752968756e-01 
2511 -5.366327208236069e-01 
2512 5.591992629170075e-02 
2513 5.805471059554030e-01 
2514 -5.927656541276135e-01 
2515 -2.372876686907017e-01 
2516 -5.349414484706840e-01 
2517 -4.102932580973072e-01 
2518 2.777138980109692e-01 
2519 1.120301973578740e-01 
2520 2.619995044411610e-01 
2521 1.476166993273660e-01 
2522 -2.117990573861268e-01 
2523 2.538494015762899e-01 
2524 -1.579584134644843e-02 
2525 1.112904094623520e-01 
2526 9.481891153844144e-02 
2527 9.678889890222783e-02 
2528 -1.885231564697966e-02 
2529 4.509940585708110e-02 
2530 -1.480939008555687e-02 
2531 1.156105046031942e-01 
2532 -7.844994825319714e-02 
2533 4.769563426478113e-02 
2534 4.175420821189169e-01 
2535 -1.427292392710828e-01 
2536 2.889859037725791e-02 
2537 1.725966011681881e-01 
2538 1.947071408238800e-01 
2539 1.583520569633002e-02 
2540 -7.109957807483357e-01 
2541 -1.977441312630935e-01 
2542 1.885693937367875e-01 
2543 -1.233438746261326e-01 
2544 3.973681069144184e-01 
2545 7.766981440352269e-02 
2546 2.060834903141734e-02 
2547 1.758175699673576e-01 
2548 2.320555917574604e-01 
2549 1.171248307332884e-01 
2550 6.929518878792049e-02 
2551 1.712862259012237e-01 
2552 -2.410807619692964e-01 
2553 -3.044876768533304e-01 
2554 1.145978377375431e-01 
2555 5.623254832245390e-02 
2556 1.308050910225301e-01 
2557 -3.826268285534392e-03 
2558 -5.033581764955093e-02 
2559 2.759771258699161e-02 
2560 -6.929467506211802e-02 
2561 -1.471153677071511e-02 
2562 1.210461428641374e-02 
2563 8.692626710611705e-03 
2564 2.602212062873993e-02 
2565 3.328042625912133e-02 
2566 4.429485218284613e-02 
2567 -7.745726395090505e-02 
2568 5.787316216087939e-02 
2569 1.752926533235805e-02 
2570 -3.759759080575283e-02 
2571 5.058273678881736e-02 
2572 3.020110095780131e-02 
2573 -7.624157751029555e-03 
2574 3.376024876878326e-02 
2575 1.112319468957217e-01 
2576 -6.728333949032103e-02 
2577 -1.848311288527621e-01 
2578 -2.749246785960029e-02 
2579 1.866160769112240e-01 
2580 5.557595849789664e-03 
2581 -1.577259683709304e-01 
2582 2.243836438300329e-02 
2583 5.669501673548675e-01 
2584 -2.978376255549011e-01 
2585 -2.113043615444930e-01 
2586 -4.243221780171713e-02 
2587 1.857289057323961e-01 
2588 -2.192220781193507e-01 
2589 -1.890625841637660e-01 
2590 -2.513517131848033e-02 
2591 2.258157494868539e-01 
2592 1.431998171338247e-01 
2593 -1.641426616747379e-01 
2594 -2.493126947935949e-01 
2595 1.257606584967660e-01 
2596 1.051434669144182e-01 
2597 -1.392034455764316e-01 
2598 1.298426688863989e-01 
2599 4.418408141108698e-01 
2600 -1.394986308992034e-01 
2601 -1.284658748982812e-01 
2602 2.291509784239305e-01 
2603 1.093059076885214e-01 
2604 2.277697753032694e-02 
2605 1.088699202197270e-01 
2606 3.724734936185329e-03 
2607 8.909556315662757e-02 
2608 -3.675136601903636e-01 
2609 1.639807267574909e-01 
2610 -8.705082706227781e-02 
2611 1.872828923984274e-01 
2612 -1.693492906112313e-01 
2613 -4.066995339187269e-02 
2614 2.414310309063432e-01 
2615 -1.533044565308852e-02 
2616 1.053485185785715e-01 
2617 1.033584787896864e-02 
2618 8.241334099376899e-02 
2619 1.216924203849164e-02 
2620 1.722086217820204e-02 
2621 -7.422762010490896e-02 
2622 2.767947075747199e-01 
2623 1.930783332949948e-02 
2624 5.410880859963851e-02 
2625 1.298300462677072e-01 
2626 -4.058487834802239e-02 
2627 1.244051669916684e-01 
2628 -4.067037573096742e-03 
2629 -4.237488584686432e-02 
2630 1.711503020941315e-01 
2631 1.534116321498407e-01 
2632 6.468619843792743e-02 
2633 1.242689551282628e-02 
2634 2.459108496370057e-01 
2635 2.040561293146236e-01 
2636 -7.328335120293843e-02 
2637 9.560841998180190e-02 
2638 1.474095380943923e-01 
2639 2.251934589158313e-01 
2640 -1.196166269800587e-01 
2641 5.512769290548249e-02 
2642 2.752291671703028e-02 
2643 1.746290347794758e-02 
2644 3.452627829124027e-02 
2645 -4.838762241993303e-03 
2646 -7.900354648267393e-04 
2647 1.178934128912608e-01 
2648 5.565089006163242e-02 
2649 1.555048450494089e-01 
2650 -7.860457341793979e-02 
2651 -3.280468060410078e-02 
2652 -3.847304659881528e-03 
2653 1.689690064900134e-03 
2654 -1.938014210743213e-01 
2655 -9.344374686066724e-04 
2656 1.473517075777195e-01 
2657 -7.708045371110063e-02 
2658 -8.881186932189937e-02 
2659 4.437380420180473e-02 
2660 -2.032480677056764e-01 
2661 -2.635292700172685e-01 
2662 -2.723020747585612e-02 
2663 -1.265132339125702e-01 
2664 -8.836314927266040e-02 
2665 -5.090961149986128e-02 
2666 -6.215249610246188e-02 
2667 2.464739167953232e-01 
2668 -1.706857432521834e-01 
2669 -2.199470602184836e-01 
2670 1.477900962957647e-02 
2671 2.097051898752448e-01 
2672 1.658951153598661e-01 
2673 -1.563454047367519e-01 
2674 8.040443247565794e-02 
2675 2.068027417300381e-01 
2676 2.697732454431655e-01 
2677 3.771129113185005e-01 
2678 3.078329631903060e-01 
2679 3.649027095960088e-01 
2680 1.280760674048091e-01 
2681 9.750780969105759e-02 
2682 4.809232770672942e-01 
2683 2.115902673776344e-01 
2684 -1.930860136853331e-03 
2685 4.944803032828048e-02 
2686 -1.476631740983254e-01 
2687 5.252044724623354e-01 
2688 1.210330689995579e-01 
2689 7.852526447301592e-02 
2690 -1.801077051467232e-01 
2691 3.428477048225138e-01 
2692 -4.377053180540779e-02 
2693 -1.000314393201634e-01 
2694 -5.317715809412754e-02 
2695 2.418554953231156e-01 
2696 -6.454329856908739e-02 
2697 3.983607680316664e-02 
2698 -4.614806362926207e-02 
2699 4.770856292272264e-01 
2700 -8.745274836149133e-02 
2701 -1.310457904624882e-01 
2702 5.460029758400916e-01 
2703 1.545506539898285e-01 
2704 5.532277113681163e-01 
2705 1.283165014265988e+00 
2706 4.129101218779891e-01 
2707 1.849508338651341e-01 
2708 2.531519927940661e-01 
2709 8.829485334166833e-01 
2710 1.413298647207899e+00 
2711 4.386668076455674e-01 
2712 7.011978081684032e-01 
2713 4.425767040012257e-01 
2714 6.237177018471552e-01 
2715 4.377483236386294e-01 
2716 3.629768471503756e-01 
2717 6.294264843827816e-01 
2718 3.113723515583811e-01 
2719 6.699807559350690e-01 
2720 1.511847259518931e-01 
2721 3.530533578033953e-01 
2722 8.787913347888425e-02 
2723 5.575341673586557e-01 
2724 2.863410830573418e-01 
2725 -3.705237038437137e-01 
2726 1.675292082249144e-01 
2727 -3.299377751917588e-03 
2728 -4.619073850639989e-02 
2729 1.030967177171165e-01 
2730 -6.461298594257202e-01 
2731 9.480372050648479e-01 
2732 -1.275314944217846e-01 
2733 -5.562756812052622e-01 
2734 8.624652242962504e-02 
2735 -2.114417879429387e-01 
2736 -2.604434037308657e-01 
2737 -6.882529730260013e-02 
2738 -1.645698972546970e-01 
2739 2.183124555702934e-01 
2740 -2.404828591551483e-01 
2741 -2.118458968602860e-01 
2742 -3.394702562683466e-03 
2743 -1.298843912342111e-01 
2744 -5.058920031481137e-02 
2745 1.387775618682908e-01 
2746 -7.666792190143762e-02 
2747 -3.776873525465867e-01 
2748 -2.188566723916208e-01 
2749 -1.327698425667948e-02 
2750 -7.189566307776301e-03 
2751 -1.385308112083079e-01 
2752 5.492235537597680e-02 
2753 -5.979683727470882e-02 
2754 -1.190095828340709e-01 
2755 4.143986861839601e-02 
2756 7.908637027718700e-02 
2757 4.896327011541263e-02 
2758 -8.759367422846505e-02 
2759 1.531140709770553e-02 
2760 -2.479705226220512e-02 
2761 -2.519301012127523e-02 
2762 7.357547783219445e-02 
2763 -1.009103871564221e-01 
2764 8.899167219423325e-02 
2765 1.201097288230651e-01 
2766 7.359941221247084e-02 
2767 -5.998398760077767e-02 
2768 -9.046805961564477e-02 
2769 1.011988294570011e-01 
2770 6.098463150937465e-02 
2771 -6.349551941952596e-02 
2772 4.986043821142799e-02 
2773 6.837736583034569e-02 
2774 -1.102121315479716e-01 
2775 1.186754490533264e-01 
2776 9.099212376603094e-02 
2777 -1.422378528622390e-01 
2778 1.158146019302181e-01 
2779 1.514702901774715e-01 
2780 -5.138739264153233e-02 
2781 4.618722775122426e-02 
2782 1.047271163276481e-02 
2783 7.428687049761219e-02 
2784 -4.334267579152627e-02 
2785 5.593361010220459e-02 
2786 7.264740273748208e-02 
2787 -8.669426882593356e-02 
2788 2.352836020643826e-03 
2789 -3.746696608085524e-03 
2790 -3.691723389509399e-02 
2791 -1.045340486949810e-01 
2792 4.655406216255541e-02 
2793 8.675129199752370e-02 
2794 -7.977957858683589e-02 
2795 9.059766914130479e-02 
2796 -1.035730788221608e-01 
2797 -9.858360710291755e-02 
2798 1.516439592806209e-01 
2799 -2.098224646600168e-01 
2800 -2.647198534156910e-02 
2801 4.900843337263797e-02 
2802 -4.254563748872811e-03 
2803 -6.500730380030681e-02 
2804 9.352027247106497e-02 
2805 7.177681793092990e-02 
2806 -1.609369663545193e-04 
2807 9.142825083888413e-02 
2808 -1.828205245540412e-01 
2809 2.170531638884502e-01 
2810 -1.146611449073905e-01 
2811 -9.145761043756857e-01 
2812 -4.104471812184304e-01 
2813 -6.108899600453063e-03 
2814 -1.648642173272760e-01 
2815 -1.221047120226560e-01 
2816 -1.746712237760857e-02 
2817 -3.683200848065259e-02 
2818 -1.518823767326977e-01 
2819 3.575892870652140e-01 
2820 -2.668622808455172e-01 
2821 2.280924518915585e-01 
2822 3.492612410311288e-01 
2823 2.056959575942226e-01 
2824 1.797191823768088e-01 
2825 4.418790965839387e-02 
2826 2.092047237407999e-01 
2827 4.494558506483564e-02 
2828 2.184150448311731e-01 
2829 1.894244231349977e-01 
2830 2.330566675966476e-02 
2831 -7.774367668579567e-02 
2832 2.210285023340744e-01 
2833 8.211266811036944e-02 
2834 1.260570403696162e-01 
2835 -3.923884195293425e-02 
2836 -5.569049912710721e-02 
2837 -3.520406855912916e-02 
2838 8.004357528305593e-02 
2839 -1.562839412441012e-01 
2840 -6.893366474305131e-02 
2841 1.286647939890418e-01 
2842 -2.014080147455413e-01 
2843 -7.707562156752283e-02 
2844 -2.678558455338753e-01 
2845 -3.213461567119647e-01 
2846 9.005233040716618e-02 
2847 5.538146881663437e-03 
2848 -1.427051745070572e-02 
2849 -9.315636561191847e-02 
2850 -4.842325254890112e-02 
2851 1.785578797931497e-01 
2852 1.934671081790455e-01 
2853 -6.263657322900307e-02 
2854 -6.978942456339658e-02 
2855 8.426511910786329e-02 
2856 -5.052388799256562e-02 
2857 -1.702489184442793e-01 
2858 1.391948960990240e-01 
2859 -8.263034216801944e-02 
2860 1.104201174217256e-01 
2861 1.363026537904063e-01 
2862 -5.312889646759255e-02 
2863 1.479410910026555e-02 
2864 -1.692389043126879e-01 
2865 -1.096122760018560e-01 
2866 1.005427134138479e-02 
2867 -1.653401529638861e-02 
2868 4.171441037082309e-02 
2869 1.305849008454117e-02 
2870 -2.233999964838303e-02 
2871 5.839981218285322e-02 
2872 -3.337185223269244e-02 
2873 4.636774663544075e-02 
2874 7.766118985326777e-02 
2875 -8.514740061742357e-02 
2876 1.041993432641952e-01 
2877 2.341382622004216e-02 
2878 -1.234761367256823e-02 
2879 -5.281717920525386e-02 
2880 7.234493210920437e-03 
2881 -3.639723313517149e-02 
2882 -3.491767706030303e-02 
2883 -4.912324542668270e-02 
2884 -4.738457344524928e-02 
2885 -8.214930492886242e-02 
2886 -1.068390301839086e-01 
2887 -7.323364526280972e-02 
2888 -3.130756906146971e-02 
2889 -2.401783164172667e-01 
2890 -8.164723345389553e-04 
2891 -1.097912334155432e-01 
2892 7.175063996399805e-02 
2893 1.497977419302395e-01 
2894 -2.072281784411676e-03 
2895 8.181022319977067e-02 
2896 -3.247908055893888e-01 
2897 3.349113748745740e-02 
2898 4.932128431682641e-02 
2899 -1.390145539788661e-01 
2900 9.497550398334514e-02 
2901 5.030905216772656e-02 
2902 9.892958584536642e-02 
2903 1.019730148192597e-01 
2904 9.083546357892598e-02 
2905 1.154725051546642e-01 
2906 1.291707113393270e-01 
2907 -6.321872881173926e-02 
2908 4.113748080215031e-03 
2909 3.162876252204478e-02 
2910 6.076677637529538e-02 
2911 1.061766428420542e-01 
2912 9.777355237748166e-02 
2913 -3.672010845974120e-02 
2914 1.089336464744263e-01 
2915 2.320746521137801e-03 
2916 -2.127242969822256e-02 
2917 2.679386962645841e-02 
2918 3.102449985001805e-02 
2919 7.042337392769310e-02 
2920 3.371185657217645e-02 
2921 4.747261972173669e-02 
2922 1.007520649228489e-01 
2923 7.902382482254194e-03 
2924 -3.121064651608770e-02 
2925 1.293365924901439e-02 
2926 -3.330979668479724e-02 
2927 7.657303457096523e-02 
2928 -1.988967898508459e-02 
2929 1.440677818538385e-02 
2930 8.323256486412356e-03 
2931 -5.504493297893817e-02 
2932 3.553236067641918e-02 
2933 -3.776177018057562e-03 
2934 -1.135635322063216e-01 
2935 2.242884134525314e-02 
2936 -3.489031192623994e-02 
2937 -1.278983071949332e-01 
2938 1.429531717117117e-02 
2939 7.760885251438414e-02 
2940 -3.256541386266411e-02 
2941 1.099635960962190e-01 
2942 -1.814959965135570e-01 
2943 1.018250316564634e-02 
2944 -6.827089888131707e-02 
2945 -1.957101581047967e-01 
2946 7.298876668989408e-02 
2947 2.076571096600284e-02 
2948 -9.492610139710815e-02 
2949 1.558907434229360e-01 
2950 -1.196558803883462e-01 
2951 -1.185395543581382e-01 
2952 -9.633063418140719e-02 
2953 -2.297509947034654e-01 
2954 1.975652802441949e-02 
2955 -2.459974490429842e-01 
2956 5.393003329795603e-01 
2957 4.818606217129339e-01 
2958 -2.677433461060375e-01 
2959 8.998717073210210e-03 
2960 1.172901995339123e-01 
2961 -1.323044772487763e-01 
2962 3.295648249116855e-01 
2963 -7.418195047104396e-02 
2964 2.864440554511266e-01 
2965 2.482277573973921e-01 
2966 7.951881203571833e-02 
2967 1.821247713427456e-01 
2968 -5.877388720689271e-02 
2969 1.306170546724827e-01 
2970 1.177989600610846e-01 
2971 2.179571671314766e-01 
2972 -4.357135662824778e-01 
2973 -3.411552642068999e-01 
2974 2.487463868996574e-01 
2975 3.911869150385053e-02 
2976 7.335502554478536e-02 
2977 2.089794036243754e-01 
2978 -3.753798787407171e-01 
2979 3.317656003603586e-01 
2980 -3.336790022966823e-01 
2981 -2.478248905039268e-01 
2982 -7.468662052625227e-02 
2983 5.520631194157847e-02 
2984 5.061692124754986e-01 
2985 -1.427239987300020e-01 
2986 -1.214126514757336e-01 
2987 1.803835812191725e-01 
2988 1.412174893923633e-01 
2989 2.877237462681542e-02 
2990 -8.579051844285693e-02 
2991 3.516695199813519e-02 
2992 1.717491897722666e-03 
2993 1.913653613784126e-01 
2994 1.808804722828983e-02 
2995 -3.224214385813800e-02 
2996 5.814845386427398e-02 
2997 2.139688916019024e-01 
2998 -1.279420378005163e-01 
2999 -2.593004784301988e-01 
3000 1.833455332493009e-01 
3001 1.330422970180039e-01 
3002 -1.919349086886095e-01 
3003 -9.181293372748410e-02 
3004 5.892423224812818e-02 
3005 -1.073934762539890e-01 
3006 1.265859437511409e-01 
3007 5.024574082381274e-02 
3008 4.394300784753115e-02 
3009 1.002078388758593e-01 
3010 -7.457835960500973e-02 
3011 -6.735639538114685e-03 
3012 1.583416913390866e-02 
3013 2.261095459728189e-02 
3014 8.087585539586117e-03 
3015 -7.341028518162111e-02 
3016 -5.214921826525442e-02 
3017 5.162577361405680e-02 
3018 9.510420959838064e-03 
3019 -2.242009451543683e-02 
3020 4.244586517091004e-02 
3021 5.104280444761896e-02 
3022 1.677400326648832e-01 
3023 -1.331957589867435e-01 
3024 -1.399729161334766e-01 
3025 2.152880930482463e-01 
3026 -1.611924859904863e-01 
3027 -1.101093443294331e-01 
3028 7.489121536390818e-02 
3029 -1.227983160649490e-01 
3030 1.090166987264006e-01 
3031 -9.434951531451298e-02 
3032 2.179326188262297e-01 
3033 1.882927437999588e-01 
3034 -5.670179839469006e-02 
3035 1.349367791211283e-02 
3036 2.110349987761333e-02 
3037 -1.614814972590486e-02 
3038 9.342838483033597e-02 
3039 -1.121227406789666e-01 
3040 1.430626670425273e-01 
3041 5.413295005928167e-02 
3042 -4.296483528962637e-02 
3043 1.442722701198642e-01 
3044 -6.516774068166205e-02 
3045 -3.351167644299589e-02 
3046 7.922296088198637e-02 
3047 -2.163454999021217e-01 
3048 6.919456223241550e-03 
3049 1.411907887452366e-01 
3050 3.056666267232285e-02 
3051 5.023395401412591e-02 
3052 -1.020159845125385e-01 
3053 9.042125320211175e-03 
3054 -4.259190614946474e-02 
3055 -8.491135138428112e-02 
3056 7.021475807246093e-02 
3057 -5.465888183200066e-02 
3058 1.383679863101231e-01 
3059 -2.266064856230500e-01 
3060 -5.609522073616255e-03 
3061 1.618095616706038e-01 
3062 -8.781161233794153e-02 
3063 -8.474735042181429e-03 
3064 -3.995715993768284e-02 
3065 -1.750240995203389e-01 
3066 -4.542317982849069e-03 
3067 -2.129455945736465e-01 
3068 -3.648561236928475e-01 
3069 5.898716402686419e-02 
3070 -1.657369941165659e-01 
3071 -2.641267160860976e-01 
3072 -1.694245899752411e-01 
3073 -1.544286827478223e-01 
3074 -8.728790558401836e-02 
3075 -3.648877378646760e-01 
3076 7.996997108765129e-02 
3077 2.348018543595650e-01 
3078 -2.480408361422021e-01 
3079 8.325244222959514e-02 
3080 1.479655817539334e-02 
3081 -2.231897818564039e-01 
3082 4.307533113410079e-01 
3083 -2.182770226562096e-01 
3084 2.683302389136508e-01 
3085 4.336945659635262e-01 
3086 -1.722642148312101e-01 
3087 -9.875689599406060e-02 
3088 -1.866697859297678e-01 
3089 -1.197805536751207e-01 
3090 3.487543620105063e-01 
3091 -7.785662932352611e-02 
3092 4.624174508952492e-02 
3093 2.744593137161523e-01 
3094 -3.560169379424767e-01 
3095 1.914465772657316e-01 
3096 -5.925045033561274e-02 
3097 -1.211190434062702e-01 
3098 1.540705989209169e-01 
3099 -2.661232540595414e-01 
3100 9.314972419452874e-02 
3101 1.983883489482194e-01 
3102 -1.451387322479681e-01 
3103 -1.513847076016959e-01 
3104 -1.591959708623327e-01 
3105 -4.202367844769408e-02 
3106 3.772790532886655e-02 
3107 2.244760141745022e-01 
3108 -1.942879120887588e-01 
3109 -9.660902155080964e-02 
3110 -9.803966696566851e-02 
3111 -1.426038785108720e-01 
3112 -2.944639791942877e-02 
3113 -8.076950889269888e-02 
3114 -1.279135320899056e-01 
3115 1.028871803108129e-01 
3116 -2.603899745477393e-01 
3117 -2.525097963628188e-02 
3118 -4.860915162871314e-04 
3119 -1.135447352322881e-01 
3120 6.844860350441895e-02 
3121 -1.038773642774236e-01 
3122 8.777252996916171e-02 
3123 -1.204599838373191e-01 
3124 -5.227554175166440e-03 
3125 9.198951241182630e-03 
3126 -1.891063084415257e-01 
3127 -1.254253664600025e-01 
3128 9.991707728806358e-02 
3129 -1.070952959544387e-01 
3130 -1.610696545500399e-01 
3131 -1.594765051346195e-02 
3132 1.650995163405155e-01 
3133 5.434775025371789e-02 
3134 -1.429681430581800e-01 
3135 5.639545586193007e-01 
3136 -9.024084014556110e-03 
3137 -6.728358776515324e-03 
3138 1.964637667183839e-01 
3139 1.068684736570718e-01 
3140 3.071283453671739e-02 
3141 8.331852776593400e-02 
3142 -4.849479310797860e-02 
3143 2.290625149452453e-02 
3144 2.572516887301996e-02 
3145 -2.538753528740308e-02 
3146 -2.082280783203322e-01 
3147 -3.391657379359377e-01 
3148 -9.980019546569613e-02 
3149 -1.540013108130127e-01 
3150 -2.660677437947735e-01 
3151 -8.506484633850482e-01 
3152 2.731094518683943e-01 
3153 2.830831043778014e-01 
3154 -5.705686493438785e-01 
3155 -3.692978763490946e-01 
3156 -1.324503235959855e-01 
3157 -2.858275422451426e-01 
3158 3.888621762475960e-02 
3159 -2.955469016347049e-01 
3160 3.170177745144583e-01 
3161 8.393103326860207e-02 
3162 -2.157000554150199e-01 
3163 -7.081440284186179e-02 
3164 -1.412071517138832e-01 
3165 1.555327570522442e-02 
3166 1.536925490588153e-01 
3167 -2.673505616112764e-02 
3168 9.429845268959243e-02 
3169 1.897259244695154e-01 
3170 1.129194864037431e-01 
3171 -2.825575754956047e-02 
3172 -2.627415671989094e-01 
3173 8.341179726628646e-02 
3174 4.333358242383407e-01 
3175 -3.478047951537582e-01 
3176 7.177896308152429e-03 
3177 -2.647705469625517e-01 
3178 3.544104750501970e-02 
3179 -3.163858604064582e-01 
3180 -2.569497534523537e-01 
3181 -1.726287983969714e-01 
3182 -1.751631808395255e-01 
3183 -1.039929416372871e-01 
3184 -3.244998807428268e-01 
3185 -3.966694722821319e-02 
3186 -1.493063876441986e-01 
3187 -4.217759855660011e-01 
3188 -1.815947518564735e-01 
3189 -1.817790875433783e-01 
3190 1.385163902372930e-01 
3191 -7.699687991108352e-02 
3192 1.091691473957104e-01 
3193 1.325309854129499e-01 
3194 -2.045183657714204e-01 
3195 3.134427594523178e-01 
3196 -1.705581719063075e-01 
3197 1.275047589013224e-02 
3198 5.079216147235562e-02 
3199 3.538485549725388e-02 
3200 1.413772166807442e-01 
3201 -1.655211985531373e-03 
3202 9.492368248204848e-03 
3203 -2.486103266532917e-03 
3204 2.114429595295734e-02 
3205 2.712765428093023e-02 
3206 7.803406763752695e-02 
3207 -2.681043830425744e-02 
3208 -1.293304181366100e-02 
3209 -7.170105936397043e-02 
3210 4.603471241562342e-02 
3211 9.101568714550919e-02 
3212 -4.481050103677797e-02 
3213 4.111263682106589e-04 
3214 3.387809614570562e-02 
3215 -1.155660880808453e-02 
3216 7.079035705484037e-02 
3217 6.987230584562523e-02 
3218 1.173183529893898e-02 
3219 7.363357804742163e-02 
3220 -8.639078005293473e-02 
3221 -1.840991470932773e-01 
3222 3.129919001166652e-01 
3223 -1.389154259215917e-01 
3224 9.756337586623130e-02 
3225 -6.177340912209969e-02 
3226 -1.248185029431027e-01 
3227 3.059999588791324e-01 
3228 -1.398269142477967e-01 
3229 -3.675089781705242e-01 
3230 6.991294332395791e-02 
3231 1.312149869161505e-04 
3232 1.775548027812238e-01 
3233 -6.089641011605963e-02 
3234 2.862445957317888e-02 
3235 9.965042949935032e-02 
3236 -4.217550850501807e-02 
3237 8.446221783651991e-02 
3238 -8.007823988171845e-03 
3239 3.145593658592636e-02 
3240 2.299654911391141e-02 
3241 -2.948316616746948e-02 
3242 3.533113937943286e-02 
3243 -4.222122757090756e-03 
3244 -3.884416508382493e-03 
3245 2.361911118433721e-03 
3246 1.074576559404334e-01 
3247 -2.563992112795322e-01 
3248 3.425416587010280e-03 
3249 1.787392454422845e-01 
3250 -3.565553813091000e-01 
3251 8.422425806966756e-02 
3252 -4.588742599062228e-02 
3253 -2.760132934394403e-01 
3254 -8.629664708906952e-02 
3255 -1.282635690749001e-01 
3256 2.776139919079643e-01 
3257 -2.909082177331329e-01 
3258 -1.907511880916827e-01 
3259 1.266054922122713e-01 
3260 1.509757163878910e-01 
3261 -1.268863151905531e-02 
3262 7.515087227376261e-03 
3263 -9.743770240045198e-02 
3264 1.575114294476983e-02 
3265 -4.856101584763437e-03 
3266 7.892818890065532e-02 
3267 -1.907911157560234e-01 
3268 5.434447927712416e-02 
3269 -7.381930669297153e-02 
3270 4.439260341900467e-02 
3271 1.132633312690730e-01 
3272 4.371265228980084e-02 
3273 7.710722930560239e-02 
3274 -1.007649836406580e-02 
3275 -8.854425692946645e-02 
3276 1.535297987507120e-01 
3277 -8.387665329313593e-02 
3278 1.952298492975739e-02 
3279 -8.427804746817434e-02 
3280 1.388356206953824e-01 
3281 1.233796709447010e-02 
3282 -1.674031486121357e-02 
3283 1.689253439506184e-02 
3284 -3.198264018564013e-02 
3285 -7.105013075554557e-02 
3286 -2.677695261337702e-02 
3287 -6.497582846619340e-02 
3288 1.033770931539373e-01 
3289 2.112214248156852e-02 
3290 -1.824761170417403e-01 
3291 -5.329382698368114e-02 
3292 -5.289385800899789e-02 
3293 -2.075471954233132e-01 
3294 -7.812038972122702e-02 
3295 2.873257072741871e-02 
3296 9.301788791092334e-02 
3297 -6.475766155445918e-02 
3298 -7.398789982942700e-02 
3299 -1.526603898051666e-02 
3300 -4.781560940027759e-02 
3301 -1.799904907686530e-01 
3302 6.014908410039136e-03 
3303 -8.997087061600817e-03 
3304 1.342443332938651e-01 
3305 4.330197349322680e-03 
3306 -4.261340886224986e-02 
3307 8.241810154420742e-02 
3308 2.599103592420798e-02 
3309 -1.289641541129050e-01 
3310 6.599178225196495e-02 
3311 -2.080867275359086e-02 
3312 1.464089881479471e-01 
3313 1.666036495066249e-01 
3314 -1.297582711030664e-02 
3315 5.584473670072624e-02 
3316 -9.266883513799591e-02 
3317 -4.850440964733702e-03 
3318 4.643431457336909e-01 
3319 1.294760039923939e-01 
3320 1.197327031828575e-01 
3321 4.484105079190346e-01 
3322 7.707876863679643e-02 
3323 3.329942820915030e-01 
3324 1.000439972584015e-01 
3325 3.233964197513420e-01 
3326 5.616835248295349e-01 
3327 7.129406988947573e-01 
3328 2.458499475664987e-01 
3329 2.691893476894957e-01 
3330 8.204948964584555e-01 
3331 2.219067966112670e-01 
3332 2.081274280434357e-01 
3333 4.883995676829896e-01 
3334 4.198617641496118e-01 
3335 4.077003862380771e-01 
3336 1.420577118411138e-01 
3337 2.852187271914722e-01 
3338 4.990482420647404e-01 
3339 -1.671605996575677e-02 
3340 3.407611461156143e-02 
3341 4.494986661973594e-02 
3342 -6.627813177181203e-02 
3343 5.473888245026344e-02 
3344 3.847689825166893e-02 
3345 1.032747860463075e-01 
3346 -1.687923383507116e-01 
3347 -7.514024080389660e-02 
3348 1.089256941897926e-01 
3349 -1.478274893990878e-01 
3350 -1.654580572961106e-01 
3351 -1.974325255109392e-01 
3352 4.035518620883289e-01 
3353 4.780100364058141e-01 
3354 -6.162440255616017e-01 
3355 -2.499573253378841e-01 
3356 3.080346940013304e-01 
3357 -3.992890969812704e-01 
3358 4.339975818925142e-01 
3359 1.517876839923805e-01 
3360 4.513697581379214e-01 
3361 1.979047151982739e-01 
3362 -6.713787756142587e-01 
3363 5.446408303537723e-01 
3364 -3.511033318180325e-02 
3365 1.110460290067056e-02 
3366 1.219319030473420e-01 
3367 2.037775751220554e-01 
3368 8.958964509339941e-01 
3369 1.953470252348494e-01 
3370 -2.279190998261546e-01 
3371 -2.466036654558385e-01 
3372 1.951950875920714e-01 
3373 -4.935303836652142e-02 
3374 -2.962715061724244e-01 
3375 2.123468657318430e-02 
3376 3.926968504462259e-01 
3377 -8.534707135813167e-03 
3378 -1.253149869489586e-01 
3379 -2.243726435439594e-01 
3380 6.806193539990663e-02 
3381 7.698210211022242e-03 
3382 -2.679174176156826e-03 
3383 -5.372029185456620e-01 
3384 -4.167554553402346e-01 
3385 -1.113632679678480e-01 
3386 -6.179640205979153e-02 
3387 -1.673030030344806e-01 
3388 -2.837092757176490e-01 
3389 -2.558678243899844e-01 
3390 -3.075249764897553e-02 
3391 -1.588259270099865e-01 
3392 -1.593078151548298e-01 
3393 1.253999074832535e-01 
3394 -1.534486735798319e-01 
3395 -9.426074354893302e-02 
3396 -1.405279095696501e-01 
3397 -1.664349115304798e-02 
3398 1.151843787925936e-01 
3399 -2.514635735741088e-03 
3400 -4.105014723081808e-02 
3401 1.979013306034396e-01 
3402 3.482049130941278e-02 
3403 -8.547834381546620e-03 
3404 1.546068074913703e-01 
3405 6.524261304886840e-02 
3406 9.245141868630610e-02 
3407 -3.860757307520512e-04 
3408 4.163111522864886e-02 
3409 1.195403770264704e-01 
3410 7.631708435472334e-03 
3411 -4.992908306202185e-02 
3412 9.925030911393920e-03 
3413 -9.408504973751480e-02 
3414 4.299633274589919e-02 
3415 7.503322564249995e-02 
3416 1.015570416688323e-01 
3417 1.442664865753926e-01 
3418 -1.142344966138178e-01 
3419 -1.505329647474094e-01 
3420 -6.533123854600185e-02 
3421 -7.352798128189937e-02 
3422 -6.327877069625103e-02 
3423 1.588973503657011e-02 
3424 3.517625984274859e-02 
3425 -7.891120862256740e-02 
3426 -9.663222727288799e-04 
3427 -1.940282194186278e-01 
3428 1.489264294517608e-01 
3429 1.447904664859361e-02 
3430 -3.349604460971134e-02 
3431 -2.527164602136722e-02 
3432 4.114806287067614e-02 
3433 1.644385545143495e-01 
3434 -4.814513310760576e-02 
3435 -4.645971244226001e-02 
3436 -8.964746275871824e-02 
3437 -6.356868596352086e-02 
3438 8.986153714005317e-02 
3439 -2.273014564987530e-01 
3440 1.720280326825409e-01 
3441 2.524132743514312e-01 
3442 -7.039229410148480e-02 
3443 4.130565130954850e-02 
3444 -4.875331075425252e-02 
3445 -1.575067316937123e-01 
3446 1.917535341873026e-01 
3447 -8.103978503874064e-01 
3448 7.427953792018006e-02 
3449 1.935403135320982e-01 
3450 -4.421411771840020e-01 
3451 1.445485440485082e-01 
3452 5.837075690847563e-02 
3453 -1.448324113216313e-01 
3454 7.816957710302835e-02 
3455 2.725253943676940e-01 
3456 4.627364011448928e-02 
3457 -4.899945282787885e-01 
3458 -1.051413714101017e-01 
3459 -5.148471823857384e-02 
3460 1.589549605846781e-01 
3461 3.479453512738952e-02 
3462 -1.656795474794522e-01 
3463 1.087277835211548e-01 
3464 -2.978393765982418e-01 
3465 -5.927402972548578e-02 
3466 4.518341818100790e-01 
3467 -3.524569213884380e-02 
3468 -1.973729126100116e-01 
3469 2.217133089590382e-01 
3470 -6.244952027433989e-02 
3471 1.497297434187492e-01 
3472 1.054430362191474e-02 
3473 -5.056344462505941e-02 
3474 1.031594772085185e-01 
3475 2.105254422514498e-01 
3476 -2.683974426851370e-01 
3477 2.058315634233410e-02 
3478 -7.414866313760930e-03 
3479 -2.801471462615635e-01 
3480 -8.904640402807470e-03 
3481 -2.697794294380403e-01 
3482 -2.182616249416997e-01 
3483 1.109757956809187e-01 
3484 -1.992534579907529e-01 
3485 -2.746693972710933e-01 
3486 -6.677929179642514e-02 
3487 3.373653569193277e-02 
3488 -6.727112246972657e-02 
3489 2.888365105290191e-02 
3490 -7.193954328272882e-02 
3491 2.800516482685737e-01 
3492 1.267824403004694e-01 
3493 9.046384388062109e-02 
3494 -2.946921753646822e-02 
3495 1.628592415731174e-01 
3496 4.124428202941015e-02 
3497 -1.981207396187671e-02 
3498 1.665908675775440e-01 
3499 1.073737179622749e-01 
3500 -5.401143312969679e-03 
3501 1.282804063297415e-01 
3502 7.263326383571858e-02 
3503 3.746046866727595e-02 
3504 -5.980497934977669e-02 
3505 -1.798200168202939e-01 
3506 -5.084658678444750e-04 
3507 8.405449919098387e-02 
3508 8.663437124275032e-02 
3509 9.875073496679802e-02 
3510 -1.607945566313046e-01 
3511 1.011888768357168e-01 
3512 -8.262849808967204e-02 
3513 -5.177582988951919e-02 
3514 2.136053448667876e-01 
3515 -4.746054801076208e-02 
3516 -6.585990841893904e-02 
3517 5.649110063475078e-02 
3518 -1.006849906294296e-01 
3519 -2.833712521699146e-02 
3520 2.969384715854288e-02 
3521 -4.928954167083081e-02 
3522 -8.430752492913882e-02 
3523 1.807410507059625e-01 
3524 -2.034203098027494e-01 
3525 -8.477694317459362e-02 
3526 -5.508655371435630e-02 
3527 -1.183924781851843e-01 
3528 -1.233714970893537e-01 
3529 -1.447318318467050e-01 
3530 -1.233065255571675e-01 
3531 -2.152358475925538e-02 
3532 -3.892046641978612e-02 
3533 -4.249959696849839e-02 
3534 1.791987835611037e-02 
3535 1.664534918591211e-01 
3536 -1.585764239889483e-01 
3537 3.242317052150144e-02 
3538 1.363163808701713e-01 
3539 -6.147971236295548e-02 
3540 -1.883904794439989e-03 
3541 9.575938470253099e-02 
3542 -6.599412207200028e-02 
3543 4.391360724189917e-02 
3544 -1.556442248069628e-01 
3545 -4.118429858552930e-03 
3546 -1.241944474673731e-02 
3547 -7.401450232261612e-02 
3548 1.402584056294355e-01 
3549 1.369336192969920e-01 
3550 1.152407813580797e-01 
3551 -7.301517820175724e-02 
3552 -4.144149328771266e-02 
3553 8.963169971977977e-02 
3554 3.750115229767869e-01 
3555 -1.281118885947328e-01 
3556 -1.114323157271170e-01 
3557 -9.708184365973070e-02 
3558 6.031555723583947e-02 
3559 2.145393146479452e-01 
3560 2.104451263393532e-02 
3561 4.462013074406903e-02 
3562 7.470063298665967e-02 
3563 -1.119093657717223e-01 
3564 -1.831631859793411e-01 
3565 -8.429675710088157e-02 
3566 -3.449289679479876e-03 
3567 5.866418065635832e-02 
3568 -6.295968073134725e-02 
3569 6.066649238541213e-02 
3570 -6.443740579426906e-02 
3571 2.879361452058628e-01 
3572 -1.749377008768097e-01 
3573 -4.557426085965734e-02 
3574 1.199350331917852e-01 
3575 2.086846492178446e-02 
3576 -3.489631760957402e-03 
3577 -4.376729850175193e-03 
3578 -7.008349613193740e-02 
3579 1.786561400466624e-01 
3580 1.383346959024452e-02 
3581 7.996619179696683e-02 
3582 9.549535444593592e-03 
3583 -5.799409091244415e-02 
3584 -4.476870432601044e-03 
3585 -3.289262832306480e-02 
3586 2.166931122620275e-02 
3587 8.284204771900146e-02 
3588 4.789239339549352e-02 
3589 1.134566229705258e-01 
3590 -3.224836628638686e-01 
3591 1.719367272912589e-01 
3592 -1.299967975448288e-01 
3593 -3.910325135115840e-01 
3594 3.651216419712057e-01 
3595 2.821493877507975e-01 
3596 1.267946313651659e-02 
3597 2.741787814901621e-01 
3598 -2.135446636273587e-01 
3599 6.901015978671746e-01 
3600 -3.669474607627664e-01 
3601 -2.603335700133610e-01 
3602 2.861751019988484e-01 
3603 1.074094403463089e-02 
3604 -1.888298567254464e-01 
3605 2.332904489334557e-01 
3606 -1.662876764449480e-01 
3607 1.241347329754033e-02 
3608 -9.094324942583620e-02 
3609 -2.288559007496997e-01 
3610 -2.009700764674957e-01 
3611 3.857974654865920e-02 
3612 -4.005452127542797e-01 
3613 -3.930283226331455e-01 
3614 6.133918143621179e-02 
3615 -3.027390268187554e-01 
3616 2.345619356303106e-01 
3617 1.628916850318514e-01 
3618 -5.579127058570653e-01 
3619 -3.339961441443498e-02 
3620 -2.013314844007424e-01 
3621 -3.102579828383571e-01 
3622 -8.369864360135640e-02 
3623 2.228395886864944e-01 
3624 2.621802968900396e-01 
3625 -2.472831494241285e-02 
3626 1.172033325998312e-01 
3627 -1.135105187491904e-01 
3628 9.106570026849316e-02 
3629 2.271708357095235e-01 
3630 -3.228234172786230e-02 
3631 3.616633960300040e-02 
3632 -7.262132071440491e-02 
3633 2.042022997613861e-01 
3634 -9.439036923495606e-02 
3635 -7.162106370741933e-02 
3636 1.484981554938658e-01 
3637 6.399196140714179e-02 
3638 -7.488856599675210e-04 
3639 -1.117191713709439e-01 
3640 1.734079539434754e-01 
3641 -6.793462708141151e-03 
3642 -3.536795074714141e-02 
3643 7.942206028288271e-02 
3644 7.737795617469709e-02 
3645 7.143960631493509e-02 
3646 -7.129818093212408e-02 
3647 -6.231203649660066e-02 
3648 1.707428907651158e-01 
3649 1.007953838882397e-01 
3650 5.840563074763563e-02 
3651 -1.549953555569768e-01 
3652 1.779441112144054e-02 
3653 1.688416836976453e-01 
3654 9.129585697545173e-03 
3655 -6.694196087500083e-02 
3656 -4.067191357179820e-02 
3657 8.865895353349831e-02 
3658 -1.001218148638315e-01 
3659 -1.953857440040939e-02 
3660 5.934782584404335e-02 
3661 1.355759158978890e-01 
3662 -1.002617829794452e-01 
3663 -1.246946726160560e-02 
3664 3.272903620358636e-02 
3665 5.278288069748616e-02 
3666 3.432094689969949e-02 
3667 -9.149038808310921e-02 
3668 -7.024106649836676e-02 
3669 -4.213923920262599e-02 
3670 5.175825783845781e-02 
3671 -4.471405418619626e-02 
3672 -4.684388740907600e-02 
3673 1.203811056787516e-01 
3674 -1.219514891752865e-01 
3675 7.482079797435541e-02 
3676 -9.602704038060572e-02 
3677 -3.478468142066259e-02 
3678 1.210123631112284e-01 
3679 -2.137410798010757e-02 
3680 1.270999840676353e-01 
3681 -7.266386619415234e-02 
3682 -4.865773749081678e-02 
3683 1.721004707976617e-01 
3684 -4.948895581901314e-02 
3685 5.455414490112823e-02 
3686 2.327056643099160e-02 
3687 -2.821998741518854e-01 
3688 1.307750286658156e-01 
3689 2.257862288612144e-01 
3690 1.184679458869782e-02 
3691 3.249571788941891e-02 
3692 -3.656444662723435e-01 
3693 -3.443673905993479e-01 
3694 2.107150397609441e-01 
3695 -3.020906550323950e-01 
3696 3.244308936225981e-01 
3697 2.672871759502614e-01 
3698 -1.984151182669945e-01 
3699 1.133626122812156e-01 
3700 -1.306908711362353e-01 
3701 -8.492098066036183e-02 
3702 2.627024890392362e-02 
3703 -1.373716116409940e-01 
3704 6.050019073753148e-02 
3705 -2.921615188162101e-01 
3706 -2.142523487203940e-01 
3707 -1.791662735126873e-01 
3708 1.704614148221483e-01 
3709 1.457386781142985e-01 
3710 -1.069353889246222e-01 
3711 -1.251525532361630e-01 
3712 -4.295389561429370e-01 
3713 -3.375405507503748e-01 
3714 3.941989610834868e-01 
3715 -4.624919394874363e-01 
3716 3.588352024812611e-01 
3717 5.392831301543321e-02 
3718 -1.631781877366848e-01 
3719 2.991544578729711e-01 
3720 -4.163376524806245e-01 
3721 -8.242533581284985e-02 
3722 2.776828156898402e-01 
3723 -1.637275735308880e-01 
3724 1.568911159026629e-02 
3725 2.427650418045581e-01 
3726 -2.807967683135195e-04 
3727 2.147222768729675e-01 
3728 -2.997302835499199e-01 
3729 1.127935550577858e-03 
3730 1.116251519799719e-01 
3731 -1.368499806455379e-01 
3732 -1.052778132289057e-01 
3733 4.802880756950086e-02 
3734 -2.610405741201930e-01 
3735 3.261799435225514e-01 
3736 -1.054171549337925e-01 
3737 -3.264611725637557e-02 
3738 2.716965405612603e-01 
3739 -3.207425975496015e-01 
3740 1.764802668982229e-01 
3741 2.888640356090191e-01 
3742 1.516567838888705e-01 
3743 -4.566611353066497e-02 
3744 -2.473649432699214e-01 
3745 6.594111411584620e-02 
3746 6.438007986378241e-02 
3747 4.135057421479334e-02 
3748 -8.277107631981627e-02 
3749 4.611269076232900e-02 
3750 5.441788491234584e-02 
3751 -3.219417891817429e-01 
3752 1.640952248318469e-01 
3753 5.372611937304075e-02 
3754 3.387838835275724e-02 
3755 5.044287891065883e-03 
3756 -1.489893132540021e-01 
3757 -8.539364710799966e-04 
3758 2.013552984847148e-02 
3759 -2.433850171888616e-01 
3760 -3.952626283269410e-03 
3761 7.564413970569868e-02 
3762 -5.282438127576886e-02 
3763 1.027941675304430e-01 
3764 1.109883471066563e-01 
3765 2.709058894226035e-03 
3766 -1.422315901843576e-02 
3767 1.810422642700000e-01 
3768 3.337533879729046e-02 
3769 -3.764442261063892e-01 
3770 -6.150716152884496e-03 
3771 1.067255636926701e-01 
3772 -2.134093317453983e-02 
3773 -1.314966184008263e-02 
3774 -1.413503048292760e-01 
3775 4.063020444275275e-01 
3776 -1.364192923558541e-01 
3777 -1.575949912032183e-01 
3778 1.389449891769927e-01 
3779 -2.003557032382419e-01 
3780 -1.005140673964627e-01 
3781 1.102910240221884e-01 
3782 -1.716230766675280e-01 
3783 -4.968571432157574e-02 
3784 -1.350827830949548e-01 
3785 -3.503434492079336e-01 
3786 -2.074703037437631e-02 
3787 8.823454952688334e-03 
3788 3.405147868816806e-02 
3789 1.246038532341889e-01 
3790 -2.406626110671639e-01 
3791 -3.080011086235272e-01 
3792 -3.363554707672392e-01 
3793 -1.596108092857710e-01 
3794 5.595942226001752e-02 
3795 -7.030631871417557e-02 
3796 -8.442109788087244e-02 
3797 1.326875553722428e-01 
3798 -1.087231816246338e-01 
3799 -2.054070091943396e-01 
3800 4.079769781276991e-02 
3801 -2.753165585356628e-02 
3802 1.784770514043109e-01 
3803 -2.279334328471814e-01 
3804 -2.958002059673140e-01 
3805 1.237480772999775e-01 
3806 1.031638571245452e-02 
3807 -8.175164568874189e-02 
3808 -7.626268627894033e-02 
3809 -1.603878563651902e-01 
3810 1.031505040074252e-01 
3811 -9.950921388352514e-02 
3812 -3.745165266324362e-02 
3813 2.805773003955579e-01 
3814 -1.336018728352263e-01 
3815 -3.327223826402813e-01 
3816 -1.984511288258048e-01 
3817 7.813361853151277e-02 
3818 3.121651237540505e-01 
3819 7.192720433516836e-02 
3820 -4.024764327091861e-02 
3821 7.673561260148991e-02 
3822 1.155987508573033e-01 
3823 -3.656737683429421e-01 
3824 -5.633244710075229e-01 
3825 -8.056597329490331e-02 
3826 -1.834825867088723e-01 
3827 4.548122305773267e-01 
3828 -1.437289504317330e-01 
3829 -1.769976013906327e-01 
3830 1.840434080421392e-01 
3831 -1.792383987630239e-01 
3832 2.299381712867583e-02 
3833 1.964192942991684e-01 
3834 -1.992777634291928e-01 
3835 4.008187655350685e-02 
3836 1.466357462061512e-01 
3837 -1.069851798851382e-01 
3838 7.064692033420554e-02 
3839 -8.852525950191527e-02 
3840 1.278303194941774e-01 
3841 3.008023250971374e-03 
3842 -4.833446937600316e-05 
3843 2.276199730121399e-02 
3844 6.075974494072008e-03 
3845 -2.076623679805148e-02 
3846 1.766472810561093e-02 
3847 -2.000822971461835e-03 
3848 -2.171733457629727e-03 
3849 5.886808556630561e-03 
3850 -4.333101124183879e-02 
3851 1.023891908070001e-01 
3852 -4.910525141147620e-02 
3853 -2.700522959306624e-02 
3854 3.379957689884902e-01 
3855 -6.310064607585335e-02 
3856 -1.095874636459540e-01 
3857 -3.093616761798012e-02 
3858 9.149547945983552e-02 
3859 3.310447669395021e-01 
3860 -2.149486743600002e-01 
3861 -2.721224068810555e-02 
3862 -1.716902547929297e-02 
3863 -1.153658396964946e-01 
3864 2.674946350969656e-01 
3865 -4.852003695131274e-02 
3866 -4.436970293186094e-02 
3867 -7.264104981831372e-02 
3868 4.106686538832086e-02 
3869 3.754757838531496e-02 
3870 -4.229758307581171e-02 
3871 -1.319799058475610e-01 
3872 8.996473550644006e-02 
3873 -1.209557059231810e-02 
3874 7.708605047166277e-02 
3875 -7.459714757159837e-02 
3876 3.917185270713502e-02 
3877 6.197281599673112e-02 
3878 -8.729856528378468e-02 
3879 -1.378197829429004e-02 
3880 2.809032762170204e-02 
3881 -2.510313116665068e-02 
3882 7.240445083566899e-02 
3883 -5.128042610439967e-03 
3884 2.003835480851454e-02 
3885 7.721747664436726e-02 
3886 2.237823814732395e-02 
3887 -6.674700113695080e-02 
3888 1.924120621860193e-03 
3889 7.054846674366935e-02 
3890 4.608935171722611e-03 
3891 6.408324442891211e-02 
3892 -5.193820653634106e-03 
3893 -8.419513860907427e-02 
3894 -4.924576288272679e-02 
3895 -6.506324287272018e-02 
3896 1.064075461082610e-01 
3897 5.820573926190230e-02 
3898 -9.171047694897753e-02 
3899 2.785558617444567e-01 
3900 4.217930442113593e-02 
3901 -1.075507563366276e-01 
3902 -2.127561722800574e-02 
3903 4.080294425884863e-02 
3904 2.797824941904894e-02 
3905 -1.634982144188129e-02 
3906 2.797500265025510e-02 
3907 1.387261017596591e-01 
3908 -2.532085441004464e-01 
3909 -8.495434160400767e-02 
3910 -7.317761855778911e-02 
3911 1.514203628663241e-01 
3912 2.633618580575549e-02 
3913 -7.354570042457104e-02 
3914 7.945253855274396e-02 
3915 1.397121594073886e-01 
3916 -1.632902761244493e-01 
3917 2.226209438498840e-02 
3918 2.114618201909041e-02 
3919 3.817097673947410e-02 
3920 2.149851457802736e-02 
3921 -5.629765599924592e-02 
3922 4.234755290625357e-02 
3923 6.080290130625149e-02 
3924 -3.412634080049580e-02 
3925 -4.523541371240482e-02 
3926 -5.937668716317430e-02 
3927 -1.382474642404392e-02 
3928 4.835445909116830e-02 
3929 -5.942353300330966e-02 
3930 3.909530890752437e-02 
3931 -5.426579485382427e-02 
3932 -6.926183549039158e-02 
3933 -3.835152602775733e-02 
3934 -1.930611219442868e-01 
3935 -5.839190990885522e-04 
3936 9.374839658263893e-02 
3937 -8.133888675931197e-02 
3938 2.813570699318153e-02 
3939 2.488003072832085e-02 
3940 -1.387863741148133e-03 
3941 1.534398296891419e-02 
3942 -5.423723797321225e-02 
3943 6.417770398822245e-02 
3944 5.962817554058970e-02 
3945 2.425714922393388e-02 
3946 1.371490472037033e-01 
3947 6.593692703136797e-02 
3948 -3.920118770296942e-02 
3949 9.986815911116499e-02 
3950 1.569201133230566e-01 
3951 -2.736649944735065e-01 
3952 5.120653557242327e-02 
3953 1.568408561322704e-01 
3954 1.415236549207457e-02 
3955 7.987794700210284e-02 
3956 -8.532390312069718e-02 
3957 -1.207933447194825e-01 
3958 2.463031944319407e-01 
3959 -3.617341079086261e-01 
3960 3.862292723707079e-01 
3961 8.348469724264530e-02 
3962 -1.983927816914339e-01 
3963 -9.687931633801347e-02 
3964 1.423826241485396e-01 
3965 -1.188218775636077e-01 
3966 -1.112452049546831e-01 
3967 4.771864277767879e-01 
3968 4.165712652930001e-01 
3969 -2.599201499601419e-01 
3970 2.788751234954840e-01 
3971 -7.914365995154253e-02 
3972 1.780784967818613e-01 
3973 2.715600233473191e-01 
3974 1.898529323087358e-01 
3975 3.756955029150644e-01 
3976 -5.011579333146345e-01 
3977 -1.921745236240887e-02 
3978 3.706934226582782e-01 
3979 -2.135118600736821e-01 
3980 1.625266044703042e-01 
3981 2.287361389868361e-01 
3982 -9.074134571852321e-02 
3983 8.591256920611470e-02 
3984 -9.748741287039811e-02 
3985 -3.752957858280814e-02 
3986 2.247335256791975e-01 
3987 9.106392406353849e-03 
3988 1.260342173605283e-01 
3989 1.277942326117598e-01 
3990 -2.596602462369018e-01 
3991 3.237914833795952e-02 
3992 -3.863192749749703e-02 
3993 -1.406883244780148e-01 
3994 1.644998613009176e-02 
3995 -1.080842898207606e-01 
3996 -4.641003949197180e-02 
3997 -4.909267918644090e-02 
3998 2.126496189985166e-01 
3999 -4.317354454801258e-01 
4000 4.639219270506049e-01 
4001 8.497862223016088e-02 
4002 -5.602570691512990e-01 
4003 -4.887930058603851e-02 
4004 1.953347333724288e-01 
4005 -8.281639925976905e-03 
4006 -4.205320823429625e-01 
4007 -1.079454455498647e-01 
4008 3.053506278394365e-01 
4009 -2.759211173685284e-01 
4010 -6.485653101193535e-02 
4011 -8.172405116293946e-02 
4012 2.465666398081825e-01 
4013 3.172484926993255e-01 
4014 -4.139397971068181e-01 
4015 6.307137692424938e-02 
4016 1.585239533999664e-02 
4017 -3.866225991429636e-03 
4018 2.634300676181641e-01 
4019 -1.755428918739853e-01 
4020 -4.605803683043668e-02 
4021 5.733213564280110e-02 
4022 1.498704497111833e-01 
4023 -2.398497718982156e-01 
4024 -1.098573526887189e-01 
4025 1.088630460513590e-01 
4026 -1.432151833037395e-01 
4027 -5.379939855448435e-02 
4028 4.650960623368958e-02 
4029 1.910618238377272e-01 
4030 -8.223265026636183e-02 
4031 -2.109754429460622e-01 
4032 2.011245521213512e-02 
4033 -4.076144431868955e-02 
4034 3.916951029693336e-02 
4035 -4.721568768019338e-02 
4036 -1.723569148399955e-01 
4037 -1.876243918072272e-01 
4038 -5.875518316982439e-02 
4039 7.142004929884052e-02 
4040 -9.522262907224201e-02 
4041 -4.683475407923799e-02 
4042 -8.988166885642325e-02 
4043 -4.938018618361305e-02 
4044 -9.701612718145632e-02 
4045 -4.558690621004192e-02 
4046 -1.009780058459035e-01 
4047 1.698936390341541e-02 
4048 -6.177112182272352e-03 
4049 5.733524363474587e-02 
4050 -1.331119300846932e-01 
4051 2.245861457827685e-02 
4052 -2.687574986447414e-02 
4053 6.668729122882545e-03 
4054 2.734364954718430e-02 
4055 -1.572911313185943e-01 
4056 4.854554606513449e-02 
4057 -3.907096165820619e-02 
4058 -6.070196988467496e-02 
4059 -1.544235620953230e-01 
4060 3.192141441751123e-02 
4061 2.111795852828411e-02 
4062 -6.933255431840518e-02 
4063 4.009325725125366e-02 
4064 -1.004145112409573e-01 
4065 4.906951771169156e-02 
4066 2.510442870038508e-01 
4067 -9.066471503631909e-02 
4068 -5.935082433910361e-02 
4069 1.214202666696064e-01 
4070 1.138012958149476e-01 
4071 -6.965835094540761e-02 
4072 -8.289038375110078e-02 
4073 1.933948806395979e-01 
4074 -6.080375269597393e-02 
4075 1.577462028828504e-01 
4076 -7.759450859782645e-02 
4077 1.058126873564435e-01 
4078 -1.062716092029822e-02 
4079 -1.871891901742065e-01 
4080 1.218594659604773e-01 
4081 1.025882964324957e-01 
4082 -6.543711519859240e-02 
4083 1.205801444039101e-01 
4084 -3.056909237565223e-02 
4085 -2.051890039169759e-03 
4086 1.733235461840666e-01 
4087 -4.534229180380691e-01 
4088 2.428800969160518e-01 
4089 3.597135206949823e-01 
4090 -2.197640183402557e-01 
4091 -8.818609980438517e-02 
4092 8.262803630670028e-02 
4093 -2.601482034122684e-01 
4094 6.627173314940504e-02 
4095 2.041624702865188e-01 
4096 2.087952306238066e-01 
4097 -2.701633511827208e-01 
4098 2.243662581203058e-01 
4099 1.186159569825978e-01 
4100 6.986515863392656e-02 
4101 3.303002097050852e-01 
4102 9.633172168707201e-02 
4103 -4.934439538228601e-02 
4104 -7.534894806899042e-01 
4105 2.745755413959602e-01 
4106 9.401915044547905e-02 
4107 -1.808435293624102e-01 
4108 -2.399869686080019e-01 
4109 -2.264776550803977e-01 
4110 1.628712568740207e-01 
4111 1.020573387104678e-01 
4112 1.735177451550649e-01 
4113 1.923508755038708e-01 
4114 -1.470168591570410e-02 
4115 2.566676782189002e-02 
4116 -1.563142585701868e-01 
4117 -1.003391653196921e-01 
4118 1.193745678402657e-01 
4119 -1.059322980253883e-01 
4120 -4.298002966319216e-02 
4121 2.950965785227870e-01 
4122 -1.622267115911286e-01 
4123 2.464012758831181e-02 
4124 6.684397357797136e-03 
4125 -1.282494236286739e-01 
4126 1.046628960770803e-01 
4127 4.676135442873488e-02 
4128 -3.868345801239628e-04 
4129 1.107610907648045e-01 
4130 -3.442790764656262e-01 
4131 1.533452429251133e-01 
4132 7.815671295700997e-02 
4133 -6.229086957679229e-02 
4134 9.015642050769763e-02 
4135 2.902742192656250e-02 
4136 2.205687054300809e-01 
4137 -1.213626402590165e-02 
4138 -2.690437950937205e-02 
4139 1.341320016530103e-02 
4140 9.772294323952550e-02 
4141 2.333124079701127e-02 
4142 -1.520258685207219e-01 
4143 -8.914028238486631e-02 
4144 2.285853547102000e-01 
4145 -4.857967529773238e-02 
4146 3.136240239619316e-02 
4147 -1.180697098729919e-01 
4148 6.138563929288594e-02 
4149 1.119559150664095e-02 
4150 8.039188030008601e-02 
4151 9.867972477621573e-02 
4152 -1.100670302497136e-01 
4153 1.460324894653663e-01 
4154 6.125187862550360e-02 
4155 -1.777816110405289e-02 
4156 -4.693675628047981e-02 
4157 -8.061936678086719e-02 
4158 1.958295451957448e-01 
4159 -6.415350464161206e-02 
4160 7.314599299239966e-02 
4161 1.580030939664427e-01 
4162 -2.097060046701681e-01 
4163 2.860465205121606e-02 
4164 -3.316001066466025e-02 
4165 -2.789513586652673e-01 
4166 8.246463836949297e-02 
4167 -2.228488028522320e-01 
4168 1.553387996340618e-01 
4169 -7.495868677852391e-02 
4170 -2.255342028166578e-01 
4171 8.293010969886891e-02 
4172 1.100530714631474e-01 
4173 3.211453550578269e-02 
4174 6.191413491996751e-02 
4175 6.720244474371098e-02 
4176 -5.835684332062051e-02 
4177 1.062407840696931e-01 
4178 1.139184584806923e-01 
4179 -4.312776234406214e-02 
4180 -4.979634168644139e-02 
4181 -9.114513080638120e-02 
4182 3.938426312624922e-02 
4183 6.025042395983961e-02 
4184 -1.605737801077611e-02 
4185 -7.334549203815444e-02 
4186 -5.808424768063842e-02 
4187 -4.551130082300373e-02 
4188 1.539257109438195e-01 
4189 2.082258928725747e-02 
4190 -6.600404939326458e-02 
4191 2.582391484820328e-01 
4192 -8.031593438134532e-02 
4193 -1.510574804608573e-01 
4194 2.313932635964402e-01 
4195 -1.856383293762622e-01 
4196 -8.405392842457944e-02 
4197 1.003712174469353e-01 
4198 -2.049834325936702e-01 
4199 -1.037451775762899e-01 
4200 -3.613232286775734e-02 
4201 -3.496206935774228e-02 
4202 1.510837942044311e-01 
4203 -1.885477614806854e-01 
4204 -2.726866263919126e-01 
4205 -2.266817274875885e-02 
4206 6.159256119179026e-02 
4207 -1.214732842073910e-01 
4208 -1.453659896285883e-01 
4209 2.666755158740381e-01 
4210 -3.663953549718543e-01 
4211 2.234679177334766e-01 
4212 -8.849741000926960e-02 
4213 -2.609221536483481e-01 
4214 2.222156778395633e-01 
4215 -4.498250112832881e-02 
4216 2.314566838569518e-01 
4217 -1.262096448988215e-02 
4218 -1.077771167566948e-01 
4219 1.751534329552262e-01 
4220 -6.391988819950721e-02 
4221 1.399104838802522e-02 
4222 1.882718943499481e-02 
4223 8.284993403781631e-02 
4224 3.172782784332592e-02 
4225 3.715532723470494e-02 
4226 1.197089839601505e-02 
4227 1.178798952043794e-01 
4228 -1.193702715147626e-01 
4229 -8.131160502745044e-03 
4230 2.535916375222573e-01 
4231 -5.298513006307405e-02 
4232 1.765094393186747e-02 
4233 3.991841222101028e-01 
4234 -1.081460115378184e-01 
4235 3.186818203623082e-01 
4236 -1.950682206159754e-01 
4237 -4.552311023560076e-01 
4238 3.455638021096885e-01 
4239 -1.794098597593242e-01 
4240 3.867460229963711e-01 
4241 2.952663466689429e-01 
4242 -2.154828430769478e-01 
4243 5.792895032618636e-02 
4244 -1.236269750580354e-01 
4245 -1.227835966516285e-01 
4246 1.810895748739793e-01 
4247 2.477389187037705e-01 
4248 1.132595084142568e-01 
4249 -3.484040680861096e-01 
4250 1.000722719480204e-01 
4251 1.664431199511868e-02 
4252 -1.947825370180593e-01 
4253 -1.479485156303709e-01 
4254 -1.876515453878614e-01 
4255 5.227330066770328e-02 
4256 -3.580175157223673e-01 
4257 -2.086767264258032e-01 
4258 6.072676341348560e-02 
4259 -3.155649322195617e-01 
4260 1.238145430649340e-01 
4261 -2.648779365567689e-02 
4262 -9.295084802655482e-02 
4263 -3.380426947615674e-02 
4264 -3.413005078029328e-01 
4265 -1.208695006772751e-02 
4266 -5.816497841895905e-02 
4267 -3.100945115331937e-01 
4268 2.282811734906508e-01 
4269 7.955538879127340e-02 
4270 -1.071472737211693e-01 
4271 1.715445120742016e-02 
4272 1.380871785663810e-01 
4273 9.627012881804645e-02 
4274 1.119519238243388e-01 
4275 -2.938148318476416e-01 
4276 3.532140216395735e-01 
4277 2.012322632913209e-01 
4278 5.812256471088265e-02 
4279 2.156521288910005e-02 
4280 8.466493230150385e-02 
4281 1.818489311455405e-01 
4282 -3.720578908885349e-02 
4283 -1.163133383611992e-02 
4284 2.319181422606438e-01 
4285 1.084640146027729e-01 
4286 8.556153990306365e-03 
4287 -1.279194269047352e-01 
4288 2.967801457229716e-02 
4289 3.029505728595268e-03 
4290 -1.725915177964078e-02 
4291 5.461721334052755e-02 
4292 4.367034803666588e-02 
4293 3.201896653323660e-02 
4294 -4.424566786728083e-02 
4295 -1.428291940551341e-01 
4296 9.892834783945650e-02 
4297 -3.963687052364898e-02 
4298 2.901014238657030e-03 
4299 -8.099660276679796e-02 
4300 1.375063728005381e-03 
4301 1.291592987071600e-02 
4302 -1.046356993016709e-01 
4303 9.134231862517755e-02 
4304 6.502834737514200e-02 
4305 1.951172783487590e-02 
4306 8.715873717480725e-02 
4307 -4.324246281967829e-02 
4308 5.031038657097768e-02 
4309 2.127264486971897e-02 
4310 1.097881749477595e-01 
4311 -1.305290582584661e-01 
4312 2.056888589934164e-03 
4313 3.464021393739413e-02 
4314 -3.811310289621853e-05 
4315 9.162961437663748e-02 
4316 -1.654880350132650e-01 
4317 -1.056663630349579e-01 
4318 8.751550549228311e-02 
4319 -9.372441435515673e-02 
4320 9.893695229258843e-02 
4321 6.297651294979033e-02 
4322 -2.295774916260408e-01 
4323 1.426412411993855e-01 
4324 -2.604400067573936e-03 
4325 -6.700084442318399e-02 
4326 1.269261745054956e-02 
4327 6.156806508238919e-03 
4328 -5.213065119511719e-02 
4329 -5.466860623411265e-02 
4330 -8.901532965678216e-02 
4331 1.972389066025246e-01 
4332 9.855471244334671e-02 
4333 -1.169798464568706e-01 
4334 2.395353916571340e-01 
4335 -4.736578849510060e-01 
4336 1.972035162832780e-01 
4337 2.421698366472974e-01 
4338 -1.568216922138195e-01 
4339 5.533315408674728e-02 
4340 9.892288739313186e-03 
4341 -2.964672107342919e-01 
4342 3.864886586269025e-01 
4343 -3.046193780936476e-01 
4344 5.740106103822802e-01 
4345 2.231087900772628e-02 
4346 3.131470415229378e-01 
4347 -7.235161549318626e-02 
4348 1.913666002703267e-02 
4349 2.810976898773295e-01 
4350 -4.736805751193400e-02 
4351 5.994720817721312e-01 
4352 -5.288720692520388e-01 
4353 -4.166162016711384e-01 
4354 4.140201074888001e-01 
4355 -4.478221740569339e-01 
4356 2.959498702184476e-01 
4357 5.200172642681355e-01 
4358 -1.128121534640275e-01 
4359 8.773396427774677e-02 
4360 -5.015838772692269e-01 
4361 -5.218397070434259e-02 
4362 2.280057343595158e-01 
4363 -2.240231776778515e-01 
4364 1.409095553135846e-01 
4365 1.477379690265445e-02 
4366 -3.614351398984813e-03 
4367 1.244341441145669e-02 
4368 -8.447009771438535e-02 
4369 2.499515227454289e-02 
4370 -2.426176177175088e-02 
4371 8.293534273492559e-02 
4372 -3.367003696073460e-01 
4373 -3.204165379570105e-01 
4374 -1.076142406506627e-01 
4375 2.668827314623302e-01 
4376 -1.186025757924301e-01 
4377 -1.220009600015397e-01 
4378 1.257637708040560e-01 
4379 1.259294058233198e-02 
4380 1.376530397540184e-02 
4381 2.558659691488684e-01 
4382 1.251670102900036e-01 
4383 1.008065606122873e-01 
4384 -1.401461529652103e-01 
4385 -1.340523888082304e-01 
4386 1.819105960697168e-01 
4387 -1.263827941052860e-01 
4388 1.762712901534672e-01 
4389 3.421980423688509e-02 
4390 6.186246827026686e-02 
4391 -2.413978252131651e-02 
4392 -2.133714372717234e-01 
4393 1.601056284221666e-01 
4394 -8.050967620601723e-02 
4395 -1.937863124089944e-01 
4396 -3.883319001385551e-03 
4397 -1.645783648861240e-01 
4398 1.591843402460945e-01 
4399 -4.347306051266010e-02 
4400 2.725119825039395e-02 
4401 2.248984228381383e-01 
4402 -1.575453110314150e-01 
4403 1.390111013423136e-01 
4404 1.993262893823710e-01 
4405 -8.062289095499101e-02 
4406 1.559306403273236e-01 
4407 1.128468249140501e-01 
4408 2.879785040089841e-01 
4409 -1.495655001501014e-01 
4410 1.334294548465541e-02 
4411 1.919841082005345e-01 
4412 1.048774214568058e-01 
4413 1.086299009684524e-01 
4414 -1.121829340623139e-01 
4415 2.152761635298265e-01 
4416 -2.015436577673291e-01 
4417 -4.477994733879886e-01 
4418 9.827378164994553e-02 
4419 -1.235212394669518e-01 
4420 -1.686195443897323e-01 
4421 4.955547309047479e-02 
4422 -3.564529833700856e-01 
4423 2.293678443658022e-02 
4424 -5.161159470912053e-01 
4425 -1.927496600767067e-01 
4426 2.090016951823195e-03 
4427 -3.799194883162231e-01 
4428 1.565953858463711e-01 
4429 5.345136577503050e-02 
4430 1.036920296862013e-01 
4431 -1.336055919786364e-01 
4432 -4.441725226703998e-01 
4433 7.367982588369192e-02 
4434 -2.750268857777181e-03 
4435 1.112692679475115e-01 
4436 -3.091904700175398e-01 
4437 -1.468023411955900e-01 
4438 1.426175945221328e-01 
4439 -3.058339384951858e-01 
4440 -1.035155357487912e-01 
4441 1.002884679527055e-02 
4442 -4.340390492677770e-01 
4443 5.225864414519964e-02 
4444 1.945491538764656e-01 
4445 -1.410258391854962e-01 
4446 -1.155442575812103e-01 
4447 1.962571848259733e-01 
4448 -1.605296749316905e-01 
4449 -1.339267123602046e-01 
4450 9.589919723673847e-02 
4451 -1.268773388371716e-01 
4452 1.352037697364945e-01 
4453 2.128418234471454e-01 
4454 -2.023864410388609e-02 
4455 1.900449946339531e-01 
4456 -3.821696718895120e-01 
4457 2.559441003564384e-01 
4458 2.342094850007409e-02 
4459 5.498269123536180e-02 
4460 -7.485977121207850e-02 
4461 -3.325795682932613e-02 
4462 4.335282289254072e-01 
4463 -2.129182062608901e-01 
4464 1.925305468684838e-01 
4465 3.473690277402280e-01 
4466 -2.398870948618207e-01 
4467 4.349887358367857e-01 
4468 -1.387754380997800e-01 
4469 -1.323918619213642e-01 
4470 1.846180602934652e-01 
4471 7.480302446239509e-02 
4472 2.389657901100110e-01 
4473 1.398536557332835e-01 
4474 5.114121956862343e-03 
4475 3.551741229127526e-02 
4476 -1.782930827580597e-02 
4477 6.538576595788029e-02 
4478 6.922612195110911e-02 
4479 4.951635668162018e-02 
4480 2.814248394825925e-02 
4481 -1.622520977791432e-02 
4482 1.185590729622653e-03 
4483 -3.281515818174256e-02 
4484 -2.148688777325608e-02 
4485 -4.933688195127583e-03 
4486 1.041473551981798e-01 
4487 -1.104124392940082e-01 
4488 3.377733448746179e-02 
4489 8.409946792915381e-02 
4490 2.151590928149827e-02 
4491 -8.211900574866419e-03 
4492 -5.162060784756851e-02 
4493 -4.218426566227097e-02 
4494 1.236271185856584e-01 
4495 -1.407604371844438e-02 
4496 2.554590068298294e-01 
4497 7.365706565479345e-02 
4498 -1.078443094127420e-01 
4499 -4.972444969371010e-03 
4500 -1.627912190178789e-02 
4501 -1.373067775669518e-01 
4502 -3.412006424215653e-02 
4503 -9.853223007537588e-02 
4504 8.531663438517082e-03 
4505 -1.282723202060724e-01 
4506 -3.940961845780586e-02 
4507 -6.180637799886766e-02 
4508 5.363171787719172e-02 
4509 4.551097181756539e-02 
4510 -1.561052963050532e-01 
4511 8.691473407861555e-02 
4512 -4.663245531834215e-02 
4513 -6.947384361083117e-02 
4514 4.316048732902120e-03 
4515 -1.141056470122036e-01 
4516 2.470664287601606e-02 
4517 4.681114270976745e-02 
4518 3.667800529243567e-02 
4519 3.162435902225160e-02 
4520 -1.006968861811297e-01 
4521 3.580606913756258e-02 
4522 2.088848471665392e-02 
4523 -2.388018870884493e-02 
4524 1.525676858323206e-02 
4525 1.027030552565656e-02 
4526 9.961570007262795e-02 
4527 -4.142373697641607e-02 
4528 3.350128165490906e-02 
4529 1.444995245251774e-01 
4530 -2.809959298502657e-02 
4531 6.117906891079818e-02 
4532 6.010881330211956e-02 
4533 -1.815160053794048e-02 
4534 -6.110879277910696e-02 
4535 1.936854830465505e-01 
4536 2.718849190726169e-01 
4537 -1.277801181772902e-01 
4538 3.854596073146401e-02 
4539 1.059003154350361e-01 
4540 1.603763814424600e-01 
4541 2.833656417320688e-02 
4542 -1.148283088212732e-02 
4543 -2.407142974798923e-02 
4544 2.222857035936479e-01 
4545 3.868779739899703e-02 
4546 5.353361179304660e-02 
4547 -7.041402851328481e-02 
4548 -8.927740697308265e-02 
4549 -9.713752073174264e-02 
4550 -1.339822317681451e-03 
4551 -1.408970510792745e-01 
4552 1.426525983623881e-01 
4553 5.218491000957706e-02 
4554 2.944241840166815e-02 
4555 -5.946455174336684e-02 
4556 -2.222068440887949e-01 
4557 -1.067961328066964e-01 
4558 -1.102802427032965e-03 
4559 -7.644628247348277e-02 
4560 7.664354323973298e-02 
4561 1.266169867749677e-03 
4562 -5.312614138834405e-02 
4563 1.951141909579751e-01 
4564 -2.211829663342101e-01 
4565 -6.281671057462426e-02 
4566 -5.130591579092597e-02 
4567 -7.968010254292754e-02 
4568 2.407128697100903e-02 
4569 -3.562425952029134e-03 
4570 -1.614085909080490e-01 
4571 5.174446541481390e-02 
4572 7.637595063030307e-02 
4573 -2.510834406143398e-02 
4574 -1.428920962974912e-02 
4575 -7.757543332138649e-03 
4576 -3.132032068621561e-02 
4577 1.829927556262551e-02 
4578 -4.814921163998950e-02 
4579 -4.181444585073640e-02 
4580 -3.827152228673314e-02 
4581 -8.874964689271053e-02 
4582 -1.383416149051660e-01 
4583 5.087822691575600e-02 
4584 4.146092988956881e-02 
4585 5.575355722505792e-02 
4586 -7.779241652045094e-02 
4587 -1.019919960511455e-01 
4588 -1.196585622604290e-02 
4589 -1.088943138769971e-02 
4590 1.809909514534318e-02 
4591 -3.986623908404323e-02 
4592 3.702915215974847e-02 
4593 7.593511795439289e-02 
4594 -9.522830119946812e-02 
4595 -2.352406987106645e-02 
4596 8.845117723447811e-02 
4597 -8.882293550905322e-02 
4598 -1.870672690271093e-01 
4599 -1.606280929868682e-01 
4600 1.661744400530644e-01 
4601 -1.978098820447916e-01 
4602 -3.964196445199099e-02 
4603 -3.861178585317621e-02 
4604 -8.349582128234374e-02 
4605 -3.197110982644116e-02 
4606 -1.780837436078372e-01 
4607 1.469176936536827e-01 
4608 -1.348760413568877e-01 
4609 -2.620726114793400e-01 
4610 -1.240263363684822e-02 
4611 -1.129903851968383e-01 
4612 5.472318779531539e-02 
4613 2.591175652860384e-01 
4614 -4.853302042274926e-01 
4615 3.153431174475001e-01 
4616 -1.685654608882390e-01 
4617 -7.593110878172955e-02 
4618 3.700225928901827e-01 
4619 -4.937585957206190e-01 
4620 3.286120406728529e-01 
4621 4.463596323994171e-01 
4622 -1.483678274848454e-01 
4623 1.132156044024259e-01 
4624 -1.109062696634772e-01 
4625 1.261749107803589e-01 
4626 8.132744132813061e-02 
4627 -2.309457339132744e-02 
4628 -1.496698881961072e-01 
4629 -7.834056113002598e-02 
4630 2.386877527859455e-02 
4631 7.136337570810106e-02 
4632 -5.433547131066195e-02 
4633 -6.367306873630778e-02 
4634 -1.623422895877537e-01 
4635 1.940016758918323e-01 
4636 -8.698269145097727e-02 
4637 -1.147249070775392e-01 
4638 -1.383334842419437e-02 
4639 -2.220864848621306e-01 
4640 -5.469180851628955e-02 
4641 -1.840649816309613e-01 
4642 -1.534012591212699e-01 
4643 -1.328028442445560e-02 
4644 2.445614863299827e-01 
4645 1.311144609954694e-01 
4646 3.616515189832487e-03 
4647 4.933149215055455e-02 
4648 -1.520262763898675e-01 
4649 2.459594647450043e-02 
4650 1.285962453266861e-01 
4651 -2.727628357798086e-01 
4652 3.772678991628013e-01 
4653 3.499357670331537e-01 
4654 3.968867873304812e-02 
4655 1.935287808127345e-02 
4656 1.948983878755704e-02 
4657 -2.245719696297296e-02 
4658 1.921608574062206e-01 
4659 -4.797301742734799e-02 
4660 -6.599631525288392e-02 
4661 1.199861752057880e-02 
4662 -1.726859806027747e-01 
4663 -2.348431761634632e-01 
4664 1.008968976759814e-01 
4665 4.675146741410863e-02 
4666 -1.427119326671935e-01 
4667 -1.270468507490026e-01 
4668 -2.344991484949586e-01 
4669 1.802892448443581e-02 
4670 1.933404610976421e-01 
4671 -6.842357575052438e-02 
4672 -1.148424179335937e-01 
4673 2.063311574048881e-01 
4674 -5.276654196090636e-02 
4675 6.203000840619166e-02 
4676 -9.132889557134889e-02 
4677 8.689290670677535e-02 
4678 4.008486108651774e-01 
4679 -3.563984775739470e-01 
4680 1.683683266758233e-02 
4681 2.116418459115741e-01 
4682 2.451441920290515e-01 
4683 3.432885494710279e-01 
4684 -2.787968181496458e-03 
4685 1.334039952640434e-01 
4686 5.303386833427096e-02 
4687 -2.655179379302133e-02 
4688 1.829800609682676e-01 
4689 -5.235896716053360e-02 
4690 -2.576363066389973e-02 
4691 2.355336173749379e-01 
4692 -9.644847076859413e-02 
4693 -2.175780412329318e-02 
4694 -1.598933526149413e-01 
4695 -1.343960622747736e-01 
4696 3.512790254011806e-02 
4697 6.106649651189695e-02 
4698 -2.162484891076849e-03 
4699 -1.602540436129604e-01 
4700 1.635818133571108e-03 
4701 -1.464559611731900e-02 
4702 -7.570917408749217e-02 
4703 7.577235268251814e-02 
4704 -8.026247468997383e-02 
4705 1.480989574991410e-02 
4706 -6.420604284093775e-02 
4707 -3.557727189838771e-02 
4708 -4.819547692291878e-02 
4709 1.945914755699184e-04 
4710 3.470433114128284e-02 
4711 -1.707786511643218e-01 
4712 2.088867535928667e-02 
4713 1.513855933924685e-01 
4714 -1.773439430503284e-01 
4715 -5.852353765073224e-02 
4716 -7.791631686974711e-02 
4717 -1.571620106271343e-01 
4718 6.522612344626427e-03 
4719 -3.079709299619123e-02 
4720 1.767331177586599e-01 
4721 1.942276872762780e-01 
4722 -2.216450501972078e-01 
4723 -1.443578000309318e-01 
4724 9.901628292417782e-03 
4725 -1.443289506195750e-01 
4726 -3.470487812298215e-02 
4727 1.228989564411199e-01 
4728 2.543903722072722e-01 
4729 -1.464918547235105e-01 
4730 1.205514322549928e-01 
4731 -3.021433469941320e-01 
4732 4.780390061216824e-01 
4733 -5.270369438714881e-02 
4734 -1.898672496770693e-02 
4735 -3.614209634863349e-01 
4736 1.460259960786572e-01 
4737 9.172509848829416e-02 
4738 -3.722475931221942e-01 
4739 -3.871660169406705e-01 
4740 2.183032659774890e-01 
4741 1.874340148601790e-01 
4742 -1.783749120221778e-02 
4743 -8.305787768002212e-02 
4744 -2.247649622201076e-02 
4745 1.229034540012067e-01 
4746 -1.471386911900605e-01 
4747 -7.854031211905491e-02 
4748 -3.367660095741993e-02 
4749 -1.380491277658894e-01 
4750 -1.953824410726791e-01 
4751 -2.114302485476428e-01 
4752 1.981053894615597e-01 
4753 1.258817818781450e-01 
4754 -1.921983413877844e-01 
4755 -1.115974057695252e-01 
4756 -6.949097577371695e-02 
4757 -1.350947794615793e-01 
4758 4.593052482284222e-02 
4759 -1.715275603877033e-01 
4760 1.802858211161694e-01 
4761 6.266943109612572e-02 
4762 -1.439247352309605e-01 
4763 2.740713432275273e-02 
4764 6.074935911824091e-02 
4765 -6.404464444481353e-02 
4766 6.117909995382611e-02 
4767 -2.056456648823089e-01 
4768 3.767858900067331e-01 
4769 -8.680766222714764e-02 
4770 -5.918579314246513e-02 
4771 1.002817985537991e-01 
4772 7.167643956304190e-03 
4773 -2.091025732733064e-02 
4774 -6.083588361498159e-02 
4775 3.503528585337425e-02 
4776 1.624213620929857e-01 
4777 -2.771348879288966e-02 
4778 1.036072751378738e-01 
4779 -2.150739023467102e-03 
4780 4.020324806615835e-03 
4781 1.323480776952223e-01 
4782 -2.371348821395758e-02 
4783 9.575768615950475e-02 
4784 -9.457449566938296e-02 
4785 -8.009269061061598e-02 
4786 1.712401708651986e-01 
4787 -2.196705047803387e-01 
4788 7.318694669501495e-02 
4789 -4.129690415937034e-02 
4790 6.472904680821251e-02 
4791 8.987717866923456e-02 
4792 -7.530564977598064e-02 
4793 4.307825699281769e-02 
4794 4.568069459065293e-02 
4795 -1.070305956072382e-01 
4796 -2.528867540295617e-02 
4797 -4.052871702313616e-02 
4798 -3.473701343286138e-02 
4799 -4.812611699976612e-02 
4800 8.153660945299085e-02 
4801 -7.401506802833926e-02 
4802 1.082928006291206e-02 
4803 -8.630238225869945e-02 
4804 9.706878647934304e-02 
4805 1.551548109923274e-01 
4806 -8.567609727242739e-02 
4807 -1.886201605861207e-01 
4808 1.045013839374516e-01 
4809 3.554888959440808e-02 
4810 1.018210190338583e-02 
4811 -2.868366606555192e-02 
4812 9.390420996245635e-02 
4813 2.631368999345657e-01 
4814 9.441199826213315e-02 
4815 -3.637651145071022e-03 
4816 7.496466254473981e-03 
4817 -3.308192022118620e-03 
4818 2.663474852652767e-01 
4819 7.201195320317395e-02 
4820 1.630136413076516e-01 
4821 -2.343621167153912e-02 
4822 -9.209555012544932e-02 
4823 -1.281506255060949e-01 
4824 2.235203163949553e-01 
4825 -1.418251392462815e-01 
4826 4.751558359485823e-02 
4827 -5.069919291506392e-02 
4828 1.032512815232508e-01 
4829 1.366051711735707e-01 
4830 -3.561105680712305e-01 
4831 1.636694010937037e-01 
4832 -1.485837120863744e-02 
4833 -2.157727198557844e-01 
4834 1.481470801648842e-01 
4835 -2.200774787045194e-01 
4836 -1.060260692550648e-02 
4837 2.522711983528097e-01 
4838 1.501942778905359e-01 
4839 -8.619975431349836e-02 
4840 -4.556523860933458e-01 
4841 2.025441019938042e-01 
4842 3.800899265035741e-01 
4843 -3.873960339656922e-01 
4844 -5.602303534808442e-02 
4845 1.073298266206705e-01 
4846 3.115717086175911e-01 
4847 -3.772803705674776e-02 
4848 2.262429438423963e-02 
4849 1.265283527523039e-01 
4850 2.214920735796492e-01 
4851 -3.848015342879876e-02 
4852 -3.683357346572563e-01 
4853 -5.680887045685103e-03 
4854 7.416629484158163e-02 
4855 -1.794660541950460e-01 
4856 2.189163301433905e-01 
4857 2.017144560557458e-01 
4858 -8.841410959487318e-02 
4859 -3.762428635326064e-02 
4860 -5.135804406823368e-01 
4861 -2.486771918917133e-01 
4862 1.897068835067173e-01 
4863 -9.755062988001241e-02 
4864 -2.281966193659560e-02 
4865 -1.798760581785183e-01 
4866 -4.149899902138808e-01 
4867 3.757461348360484e-01 
4868 -1.169250048401100e-01 
4869 -7.054069180607800e-02 
4870 -2.992452996433159e-03 
4871 -7.369733365976619e-02 
4872 1.585958776749689e-01 
4873 2.935583407937526e-01 
4874 8.410965887382395e-02 
4875 -2.514306426726129e-01 
4876 5.788886323121602e-02 
4877 -1.096458537358662e-01 
4878 2.301228772320174e-01 
4879 -5.779006661617536e-01 
4880 6.423256969273293e-01 
4881 2.499231028377377e-01 
4882 4.564168684295731e-02 
4883 2.585799558446265e-02 
4884 -2.083739077082611e-02 
4885 -2.237115658113261e-01 
4886 -2.954037263625278e-01 
4887 6.417388248267829e-02 
4888 4.244734689760600e-01 
4889 -2.109031952616142e-01 
4890 -3.400519299450150e-03 
4891 -5.250061137654236e-02 
4892 -1.721843265808754e-01 
4893 -3.691557577737638e-01 
4894 -2.622409075755094e-02 
4895 3.555340495479766e-01 
4896 -6.136875163790686e-01 
4897 -2.735534149982475e-01 
4898 -7.621327882387766e-02 
4899 3.197656494544245e-01 
4900 -1.642548711967594e-02 
4901 2.295133475913152e-02 
4902 -2.356268830120033e-01 
4903 2.103060311267090e-01 
4904 -4.350446837939105e-01 
4905 -1.958667161666107e-01 
4906 -2.403139481689871e-02 
4907 -8.172519403968391e-02 
4908 1.243487596757631e-02 
4909 -8.348146276418693e-02 
4910 -1.608977197569173e-01 
4911 1.788776449757260e-01 
4912 -2.902150325273339e-01 
4913 -1.141821154852399e-01 
4914 1.554580495702638e-01 
4915 -3.036411030723546e-01 
4916 2.894187368142526e-01 
4917 4.304000213123074e-01 
4918 -1.365358907613944e-01 
4919 3.390246010154184e-01 
4920 1.082383917729692e-01 
4921 -1.174534704090267e-01 
4922 1.788120375177007e-01 
4923 -2.610707830944143e-01 
4924 2.635679308180431e-01 
4925 4.926893576980854e-02 
4926 -2.194337429500104e-02 
4927 9.849354545573293e-02 
4928 -1.304991922852932e-01 
4929 -2.539541417661256e-02 
4930 -4.417115048754724e-02 
4931 4.918823594037289e-02 
4932 1.040380077120002e-01 
4933 3.836797313501663e-02 
4934 6.597189172990751e-02 
4935 -8.415526063279577e-02 
4936 -9.318386009902552e-02 
4937 -2.618736919503434e-02 
4938 -1.828966382252289e-02 
4939 -1.722260019560440e-01 
4940 1.363055030417844e-01 
4941 2.126452202316019e-02 
4942 -7.521049809308154e-02 
4943 3.651773684037713e-02 
4944 1.523625866960051e-02 
4945 8.255592937302861e-03 
4946 8.273066918068613e-02 
4947 -1.584665225736586e-01 
4948 2.139316173735939e-01 
4949 1.539745428452249e-01 
4950 -3.796654485667600e-02 
4951 -1.841121873409751e-01 
4952 4.937505894877874e-02 
4953 1.144088504642929e-01 
4954 -5.611437898699934e-02 
4955 5.222089352887165e-02 
4956 -1.295064955739319e-01 
4957 -1.855076077097384e-01 
4958 1.262752276897408e-01 
4959 -1.379250328734163e-01 
4960 1.772089363313953e-01 
4961 2.567014065146098e-02 
4962 -1.402022640543532e-01 
4963 1.384861101335880e-01 
4964 -6.210859144632844e-02 
4965 -1.229732776965521e-01 
4966 1.275952027475870e-01 
4967 1.821674262294982e-01 
4968 3.960962059890109e-02 
4969 6.180793701133976e-02 
4970 8.391780112552402e-02 
4971 -1.738287183409323e-02 
4972 1.201017809316691e-01 
4973 8.067571451698774e-02 
4974 2.660641170184834e-01 
4975 -2.040828019327818e-02 
4976 -2.863177653035939e-02 
4977 7.672175359970294e-02 
4978 1.671060354734635e-01 
4979 9.066699202969183e-02 
4980 -5.585392206809942e-02 
4981 2.092575797485206e-02 
4982 -6.821305517830788e-02 
4983 -5.643545279483892e-02 
4984 1.000472421704561e-01 
4985 -1.221638819304752e-01 
4986 1.011498731465359e-01 
4987 -1.103880694761453e-01 
4988 -4.606612853139909e-02 
4989 -1.566276676777525e-03 
4990 -1.461568464036136e-01 
4991 -8.804023324901326e-03 
4992 -2.073244358108654e-01 
4993 -2.889595548961093e-01 
4994 9.620865394883300e-02 
4995 -5.989996141745634e-02 
4996 2.451852752539911e-01 
4997 2.723344436913429e-01 
4998 -1.185583082306193e-01 
4999 3.070220907199966e-01 
5000 -4.210278753854702e-01 
5001 3.497083680316066e-01 
5002 2.170529153602241e-01 
5003 -9.909414535848712e-02 
5004 3.546363825965424e-01 
5005 1.037595346476101e-01 
5006 2.384054541643384e-01 
5007 -7.573809266784433e-02 
5008 1.891254459940060e-02 
5009 2.280146644657872e-01 
5010 -2.231533227375638e-02 
5011 3.883202828477962e-01 
5012 -1.308214518291788e-01 
5013 -2.426467487900103e-01 
5014 4.748691263769472e-02 
5015 1.284244882517393e-02 
5016 1.019598003785745e-01 
5017 5.084133229008181e-02 
5018 7.056511919170435e-03 
5019 2.796843442149277e-01 
5020 -3.838074199403171e-01 
5021 -1.639087895957931e-01 
5022 -2.341150548075965e-02 
5023 2.167468633993083e-01 
5024 -4.752248008624323e-02 
5025 -7.016038292288926e-02 
5026 1.213993915140292e-01 
5027 1.248148347578816e-01 
5028 8.216899862506144e-02 
5029 2.214283532955124e-01 
5030 -1.243945608020207e-01 
5031 1.559217302642111e-03 
5032 -2.033103552150303e-01 
5033 -2.507610395847354e-02 
5034 5.261575387639912e-02 
5035 -6.000014905843314e-02 
5036 1.925916508159738e-01 
5037 -1.874445132780820e-02 
5038 3.032398686119002e-02 
5039 3.427282859043970e-02 
5040 -1.748942870110867e-02 
5041 2.504599301000605e-01 
5042 -5.292205957145150e-02 
5043 -7.691403051971824e-02 
5044 -2.242609113228627e-01 
5045 -1.045921694433292e-01 
5046 1.663695548293519e-01 
5047 4.836489800809578e-02 
5048 2.831645233532886e-01 
5049 -7.212019939289396e-02 
5050 -8.003168932361993e-02 
5051 -4.474346171027092e-02 
5052 8.919231865251870e-03 
5053 1.523498316624469e-02 
5054 -2.869940268322831e-01 
5055 3.729321814935128e-01 
5056 -2.119829081930765e-01 
5057 -1.726610839543597e-01 
5058 1.025527800461429e-01 
5059 -1.084686356718732e-01 
5060 -7.648691050053598e-02 
5061 2.204771169206846e-02 
5062 -4.769457595998489e-02 
5063 1.353430099112815e-01 
5064 -5.782522221679156e-01 
5065 1.465958619406278e-01 
5066 1.093088699573982e-01 
5067 2.276609613587976e-01 
5068 1.307994462509787e-02 
5069 5.763219425002526e-02 
5070 3.912821693680048e-01 
5071 -6.428976504072853e-02 
5072 -4.822778098079682e-02 
5073 1.234797848480100e-01 
5074 1.382584538013360e-02 
5075 2.772385706507892e-01 
5076 -7.579839845262472e-02 
5077 -2.098145612031601e-01 
5078 3.293733836337569e-02 
5079 1.013988015842985e-01 
5080 -2.352026089144699e-02 
5081 -3.216437348598795e-02 
5082 -8.048293809296299e-02 
5083 3.833800869797414e-02 
5084 -4.127939693484756e-03 
5085 -6.727837669971884e-02 
5086 -3.913756609105025e-03 
5087 1.607764848814927e-01 
5088 -2.021090898054567e-01 
5089 -2.531836399700218e-02 
5090 -1.280592889715499e-01 
5091 8.649634817345186e-03 
5092 3.310004009088108e-01 
5093 1.959382304999480e-01 
5094 2.129876058321319e-01 
5095 5.010487652159593e-02 
5096 -2.289317183800726e-01 
5097 1.720208222079694e-01 
5098 -2.981516083668757e-02 
5099 -2.198638440791826e-01 
5100 -5.555113487669332e-02 
5101 -3.575570080376497e-02 
5102 4.321225390425952e-01 
5103 -7.421625127688579e-02 
5104 1.789577216896506e-01 
5105 2.942210403059593e-01 
5106 4.113902398510746e-03 
5107 8.539587703002596e-02 
5108 1.846201103610387e-01 
5109 2.826781965644272e-02 
5110 9.090063366521726e-02 
5111 -7.715158593859726e-02 
5112 2.232988324520260e-01 
5113 1.556733914988797e-02 
5114 1.556752357228176e-01 
5115 -6.310609018757511e-02 
5116 1.022388960252483e-02 
5117 1.885629120417774e-02 
5118 1.093103473071832e-02 
5119 1.761973694391760e-03 
5120 1.017103030430778e-03 
5121 -2.747392007530448e-02 
5122 1.355725295425601e-02 
5123 -2.543435928092342e-02 
5124 1.479156587078615e-02 
5125 5.628366571306716e-02 
5126 -1.610438521386227e-03 
5127 1.333038868445897e-03 
5128 -2.895104643341520e-02 
5129 -1.055765924889571e-02 
5130 8.773241915193418e-02 
5131 -5.993592217034843e-02 
5132 1.131814044774450e-02 
5133 6.359639029406343e-02 
5134 -7.699482644880691e-02 
5135 1.465668565926682e-03 
5136 -2.983749390597318e-03 
5137 -6.203889802369552e-03 
5138 -5.182746592658406e-03 
5139 -5.260970398519275e-02 
5140 3.400460832159878e-03 
5141 -4.972433796469422e-02 
5142 5.850002733027438e-02 
5143 -6.620256479803492e-02 
5144 -1.112374678019942e-01 
5145 -1.412125218451414e-02 
5146 -6.565889837623336e-02 
5147 9.028263324259954e-02 
5148 -9.316773780164425e-03 
5149 -7.048640773530053e-02 
5150 2.478234079576878e-02 
5151 3.931847620941464e-02 
5152 -1.187781103384859e-01 
5153 -5.595601531425917e-02 
5154 -1.499685262227492e-02 
5155 4.582734053635144e-02 
5156 4.852675668369288e-02 
5157 6.366127947721271e-02 
5158 -6.018312964551036e-03 
5159 -3.262369812691310e-02 
5160 -4.311135422706210e-02 
5161 -8.910292066579685e-02 
5162 3.251563945249054e-03 
5163 1.615209342204220e-02 
5164 -6.823050348436337e-02 
5165 -1.377555930565686e-01 
5166 8.418326638901055e-02 
5167 -2.141673938777067e-02 
5168 4.849666757594309e-02 
5169 -1.928809823007844e-02 
5170 -7.971680400361826e-02 
5171 7.310596389648066e-02 
5172 -2.445758443095588e-02 
5173 -8.559814982519355e-02 
5174 -1.243717480425666e-01 
5175 2.247630013104898e-01 
5176 2.465147363764475e-01 
5177 -2.035883627123405e-01 
5178 1.979278878521860e-01 
5179 -1.031453269465644e-01 
5180 1.506788189024811e-01 
5181 1.779582975605780e-01 
5182 -2.393720624892958e-01 
5183 5.219636666283581e-03 
5184 4.050015144776267e-02 
5185 -3.587059590467378e-02 
5186 1.032716607562497e-01 
5187 -1.928981535077613e-01 
5188 -1.599448661667228e-03 
5189 4.724403497779313e-02 
5190 -4.891398499133347e-02 
5191 -2.267226317117264e-01 
5192 3.979969001584175e-02 
5193 7.047254843902268e-02 
5194 -1.032804227500053e-01 
5195 1.419282213710654e-01 
5196 1.137033155738847e-02 
5197 -3.774806576969745e-02 
5198 2.181307602676418e-01 
5199 -1.787241009455520e-01 
5200 8.508398419040082e-03 
5201 1.054623998269214e-01 
5202 -3.016931330512287e-02 
5203 8.295502710232784e-02 
5204 5.023133610253074e-02 
5205 -1.016630702941543e-01 
5206 -5.230042945171851e-03 
5207 4.858179291891344e-02 
5208 1.262025365868921e-01 
5209 -3.734351621148007e-02 
5210 -2.489967009473112e-02 
5211 -5.075588958119250e-03 
5212 6.806013691831332e-02 
5213 -7.420941487793340e-03 
5214 1.515231536963898e-02 
5215 -6.711275602037475e-02 
5216 -4.197949280151457e-03 
5217 5.052155928021555e-02 
5218 -2.287299311064013e-02 
5219 -1.109562906015471e-01 
5220 1.251985878413476e-01 
5221 -1.084015325217291e-01 
5222 -1.526399875361452e-02 
5223 -1.298419557804193e-01 
5224 7.120691616623905e-02 
5225 1.202017894506273e-01 
5226 -1.145971394715861e-01 
5227 -1.008082346315926e-01 
5228 6.409084589055369e-03 
5229 -9.140742606403995e-02 
5230 8.223479307069509e-02 
5231 8.375811115731807e-02 
5232 8.720274070506433e-02 
5233 8.259655532990419e-02 
5234 3.222995937869929e-02 
5235 1.006446628574702e-01 
5236 8.677707604705369e-02 
5237 3.988668632469376e-02 
5238 8.177196309527827e-02 
5239 1.357552733626042e-01 
5240 -6.792389557953785e-02 
5241 8.045604356818371e-03 
5242 -6.242049991581533e-02 
5243 6.474520526333764e-02 
5244 1.330408078669791e-01 
5245 1.742199376451083e-02 
5246 4.956219423439893e-02 
5247 -8.142751336481281e-02 
5248 -1.681194466470057e-01 
5249 -1.495926966139240e-02 
5250 -1.992866616277384e-01 
5251 -1.267549454410127e-01 
5252 1.181366146548177e-01 
5253 -1.408692270561545e-02 
5254 -3.791710784225300e-01 
5255 2.393816685682164e-01 
5256 -2.268453673159863e-01 
5257 -3.073266799418939e-01 
5258 8.692757017842122e-02 
5259 -7.141091474617799e-02 
5260 3.889668545546643e-03 
5261 9.038042908191872e-03 
5262 -1.214556032258594e-01 
5263 1.851427809020254e-01 
5264 -1.323028358115672e-01 
5265 7.403877902720682e-03 
5266 -1.275267986604579e-01 
5267 6.370700744959432e-02 
5268 7.563115006694721e-02 
5269 -5.377282481188032e-02 
5270 4.871080342762123e-02 
5271 -8.315592118689791e-02 
5272 1.212894008870351e-01 
5273 -9.085982117414822e-02 
5274 -2.556838857052383e-02 
5275 8.625862393650294e-02 
5276 1.349186595174934e-01 
5277 5.159892763716081e-02 
5278 -5.604573557854288e-03 
5279 -8.383064530738345e-02 
5280 -3.324764569879830e-02 
5281 -9.356069118638531e-02 
5282 1.612211381017977e-01 
5283 -2.141154903252561e-02 
5284 2.083853932840610e-01 
5285 2.447322461817480e-01 
5286 -2.455233659825054e-01 
5287 1.209815716122314e-01 
5288 -1.178499482154584e-01 
5289 -2.414084518327165e-01 
5290 1.382327817131709e-01 
5291 -1.391545059275477e-01 
5292 4.077344998004416e-01 
5293 3.051215666387709e-01 
5294 -2.989980710553140e-01 
5295 1.127012489888490e-01 
5296 -1.471173533756340e-01 
5297 -1.768208785767422e-01 
5298 1.066803239142936e-02 
5299 -2.476138852037914e-01 
5300 -2.129898363059109e-01 
5301 -1.031255695950947e-01 
5302 -1.310665506564866e-01 
5303 -1.723132451336312e-01 
5304 -1.665009586266316e-01 
5305 1.770580510392154e-02 
5306 -4.276925877282836e-01 
5307 -1.098864152281439e-01 
5308 -3.528395897169491e-01 
5309 -3.166215432437142e-01 
5310 -5.045095936959523e-02 
5311 -5.584943315475665e-02 
5312 -5.349124373780035e-02 
5313 2.885367883012807e-01 
5314 -2.003820010159674e-01 
5315 -6.272508093733996e-02 
5316 -5.205365173783815e-02 
5317 -4.089815449503623e-02 
5318 5.217774082338665e-01 
5319 -1.707369146106937e-01 
5320 3.400109075402772e-04 
5321 5.923760172168163e-01 
5322 -2.715613830291880e-01 
5323 2.603651212553165e-01 
5324 7.760089106831793e-02 
5325 6.208833095757389e-02 
5326 6.701771575485376e-01 
5327 -2.214640200985197e-01 
5328 4.171593938172107e-01 
5329 2.343300121423153e-01 
5330 2.007795812301215e-01 
5331 7.409906968055044e-01 
5332 6.040070855268940e-01 
5333 2.068142794263343e-01 
5334 -4.069773646768003e-01 
5335 9.192033573348349e-02 
5336 2.434069913840070e-01 
5337 -4.739689063586295e-02 
5338 2.168950977222416e-01 
5339 -5.843756471105596e-02 
5340 8.445569957937037e-02 
5341 5.488149120613284e-02 
5342 3.330457439144019e-03 
5343 -1.084592761336700e-01 
5344 2.799228671985590e-02 
5345 -3.750108935527402e-02 
5346 1.803710612065504e-02 
5347 2.377740826655209e-01 
5348 -5.690611033346802e-02 
5349 3.124788377366484e-02 
5350 1.231172290870397e-02 
5351 -2.982986618887216e-02 
5352 1.008573362794722e-01 
5353 9.710851548795214e-03 
5354 1.208664928033616e-01 
5355 -1.033536152098190e-01 
5356 -1.282468424875310e-01 
5357 -9.056773470943977e-02 
5358 -1.049580176357164e-01 
5359 6.271334759832815e-02 
5360 6.402513209409411e-02 
5361 -2.746091064580872e-01 
5362 1.886188081586874e-01 
5363 -2.697061345255217e-01 
5364 2.707603801612229e-01 
5365 3.289755599696047e-01 
5366 -6.465395847383145e-01 
5367 5.215882307709803e-01 
5368 -1.051408321044434e-01 
5369 -6.841865912926286e-01 
5370 5.685086811948860e-01 
5371 -4.616425241736685e-01 
5372 8.019218597258606e-01 
5373 9.200902657277664e-01 
5374 -5.348750132225707e-01 
5375 -7.817785000291889e-01 
5376 -2.937940400098528e-01 
5377 6.335017176089351e-02 
5378 8.114391613024222e-02 
5379 -3.293543279112251e-01 
5380 5.137015125983870e-01 
5381 4.550142942530768e-01 
5382 1.132772611802431e-02 
5383 -2.365281355055021e-01 
5384 1.246613086406715e-01 
5385 1.773087280739099e-01 
5386 2.853346847833320e-02 
5387 -8.461183024012478e-02 
5388 -1.522056204031760e-01 
5389 4.609317680106826e-02 
5390 1.106174789585370e-01 
5391 -8.527848521401631e-03 
5392 -1.024974590133562e-01 
5393 4.063355513261830e-02 
5394 -1.424035352617972e-01 
5395 5.458619792920154e-01 
5396 -2.482164950038125e-01 
5397 -1.170213915410402e-01 
5398 1.094825856374499e-01 
5399 -2.720559354734043e-02 
5400 -3.652358032626492e-02 
5401 -3.997171792845405e-02 
5402 -2.146843116653027e-01 
5403 1.560114504158213e-01 
5404 1.126097968026842e-02 
5405 -4.342463684549717e-02 
5406 1.835837483751238e-01 
5407 -7.207488668445207e-02 
5408 -4.408057078626899e-02 
5409 -2.364850199893690e-02 
5410 9.789459236072037e-03 
5411 5.452418218957011e-02 
5412 -5.587147207538878e-02 
5413 -1.667133708023927e-01 
5414 -1.095787518740304e-01 
5415 3.414476951005270e-02 
5416 -3.573887493209191e-02 
5417 -8.169423546258103e-03 
5418 -2.377276123393719e-01 
5419 -6.551745047263217e-02 
5420 -3.587179811498079e-02 
5421 -7.404463400229393e-02 
5422 -3.525673286939153e-02 
5423 5.663687013327300e-02 
5424 -5.462253181206524e-02 
5425 -1.191784748301257e-01 
5426 1.505587174905229e-01 
5427 4.011564630478359e-02 
5428 8.346794278927740e-02 
5429 7.726560641378818e-02 
5430 -2.155868358202718e-02 
5431 -2.708337927569518e-02 
5432 -1.429793953628157e-01 
5433 -5.937700941690852e-02 
5434 4.308703733906803e-02 
5435 -1.723791612291040e-02 
5436 7.091771859322941e-02 
5437 -3.310360615056335e-02 
5438 -6.172691386933870e-02 
5439 -3.431898850546117e-02 
5440 -1.041439386292875e-03 
5441 2.848021830911539e-02 
5442 -1.518484910590727e-02 
5443 2.221171762636024e-01 
5444 -1.438796025845973e-01 
5445 -7.254322010226836e-03 
5446 1.742499669313125e-01 
5447 -1.515881115115083e-02 
5448 -1.190884013081318e-01 
5449 7.814150873067885e-02 
5450 -2.386831148532870e-02 
5451 4.995396757852166e-01 
5452 2.300878913924809e-01 
5453 3.339243517642600e-02 
5454 2.725595353874405e-01 
5455 4.990956593828939e-01 
5456 4.263563734902971e-02 
5457 -2.960638076603946e-01 
5458 3.682606087936858e-01 
5459 5.338683657702799e-01 
5460 4.122992239845343e-01 
5461 1.297589847307172e-01 
5462 -2.741733198990364e-01 
5463 1.510144215463957e-01 
5464 8.378376946208592e-02 
5465 -1.061713210974727e-01 
5466 1.828754494825455e-01 
5467 -2.759235436177728e-01 
5468 1.844438941303834e-01 
5469 6.437355212551631e-02 
5470 -7.572329194276561e-02 
5471 1.233381206300016e-03 
5472 -1.960261231683327e-01 
5473 -5.570261819145278e-03 
5474 -1.035941607370648e-01 
5475 2.386904982336871e-02 
5476 -1.462451051556926e-01 
5477 -7.729685409034369e-02 
5478 -3.204712359622566e-01 
5479 1.511384290077229e-01 
5480 -8.510017212059331e-02 
5481 -3.804091199127047e-01 
5482 -3.339902661253786e-02 
5483 -2.494683101743623e-01 
5484 -6.954813247334919e-02 
5485 8.410138609734648e-02 
5486 -1.185364758458853e-01 
5487 -1.974442246246189e-01 
5488 -3.122811731612481e-01 
5489 2.129653726472966e-01 
5490 1.525769188003182e-02 
5491 -5.873427010203671e-01 
5492 -3.264191966993105e-01 
5493 7.811405802992966e-02 
5494 3.713015515395512e-01 
5495 -4.261415808028565e-01 
5496 -9.568941613615604e-02 
5497 2.395218963374018e-01 
5498 -1.633820427374561e-01 
5499 -1.731005150511880e-01 
5500 -1.708588472035273e-01 
5501 -3.189138160569669e-01 
5502 3.913794408211521e-01 
5503 -3.980572962324928e-01 
5504 1.960882512928580e-01 
5505 1.461159416916400e-01 
5506 -3.234077139753172e-01 
5507 6.265480927634697e-01 
5508 -9.693992472733132e-02 
5509 -2.921542798246176e-01 
5510 -9.037353685898840e-02 
5511 2.387616711842442e-01 
5512 -6.429068430462211e-02 
5513 -2.018092948060297e-01 
5514 -1.743949186191787e-01 
5515 -6.524732005402953e-02 
5516 -1.903426052852426e-01 
5517 -1.374008368372070e-01 
5518 -5.996107500058689e-02 
5519 7.487030262746228e-02 
5520 -8.878839633582594e-03 
5521 -6.387272888573384e-02 
5522 -1.180458219819038e-02 
5523 -2.414620095318844e-01 
5524 1.964009545446031e-01 
5525 7.267055389876999e-03 
5526 -7.284954625471922e-02 
5527 1.997642744089101e-01 
5528 3.007828514403409e-02 
5529 3.118650003670581e-02 
5530 2.462265596767139e-01 
5531 -1.137348104107420e-01 
5532 1.401666748625235e-01 
5533 -6.605060046659639e-02 
5534 5.694906275910305e-02 
5535 -1.983574975176510e-02 
5536 9.907738335404842e-02 
5537 -3.430971821289199e-02 
5538 -1.247314684766907e-01 
5539 9.244146611729995e-03 
5540 7.201505429234167e-02 
5541 6.574766703144779e-03 
5542 -1.632702128437786e-01 
5543 5.770361304462887e-02 
5544 -3.618346848282168e-02 
5545 -2.214044838467572e-02 
5546 4.082643915639999e-02 
5547 1.853436264312951e-02 
5548 3.639985449432514e-02 
5549 6.812614869141224e-02 
5550 -2.047423066839999e-01 
5551 1.599649141881541e-01 
5552 -4.222681817372730e-02 
5553 -1.192129704027535e-01 
5554 1.990692288327272e-01 
5555 -8.490417642936682e-02 
5556 5.394333026940261e-02 
5557 1.926549745166922e-01 
5558 -1.437932767247571e-01 
5559 4.761651827954164e-01 
5560 -3.249236942589199e-01 
5561 -1.652619581693318e-01 
5562 2.918935443061151e-01 
5563 -9.630026121108969e-02 
5564 -9.696123201260443e-02 
5565 2.336183014521104e-01 
5566 7.212792280955999e-02 
5567 7.298149805893428e-02 
5568 -2.808140333469387e-01 
5569 4.940965935967902e-02 
5570 -1.377156973605350e-01 
5571 3.258342015419691e-01 
5572 -2.022526354540622e-01 
5573 -7.451422782231766e-02 
5574 -7.645694748671852e-02 
5575 7.879428329258846e-02 
5576 -1.151297026463921e-02 
5577 -1.386426213428727e-01 
5578 -3.641069445939026e-03 
5579 -1.322660559235072e-01 
5580 2.023762484383966e-02 
5581 2.041630122936534e-02 
5582 -8.102288624675638e-02 
5583 1.882440507676724e-01 
5584 -1.882120158804625e-01 
5585 -1.242312755495778e-01 
5586 4.019204236502951e-02 
5587 -2.416146054191861e-01 
5588 8.440362569966293e-02 
5589 1.023903422406780e-01 
5590 -5.526520587359136e-02 
5591 7.708670323123741e-02 
5592 -5.915297179886642e-02 
5593 6.315981311172791e-02 
5594 -1.100259900982367e-02 
5595 -1.874299301166657e-01 
5596 1.171782315754429e-01 
5597 -3.237899351201155e-02 
5598 1.116800693098042e-01 
5599 -5.768827949565921e-02 
5600 1.050097391228875e-01 
5601 8.674028818212086e-02 
5602 7.123822192200424e-02 
5603 -1.308370212659644e-01 
5604 1.935895235295735e-01 
5605 6.759643448359524e-02 
5606 -5.979911387462496e-02 
5607 -5.803772972584515e-03 
5608 3.717072272055504e-02 
5609 -3.076415499249095e-02 
5610 8.223750201275486e-02 
5611 -1.914678385587705e-02 
5612 1.070648199467605e-01 
5613 5.246337636250151e-02 
5614 3.929758581141073e-02 
5615 -4.342449657642009e-02 
5616 4.067612726015080e-02 
5617 -7.825937590856881e-02 
5618 -2.216648220994639e-02 
5619 2.775058806478030e-02 
5620 -1.111192795854692e-02 
5621 1.382362879361084e-02 
5622 -1.420437337572428e-01 
5623 -6.150144260403671e-02 
5624 -3.033202946962945e-02 
5625 -6.093027211180882e-02 
5626 4.984106673721418e-02 
5627 -2.406280648053174e-02 
5628 -3.312034397533264e-02 
5629 3.581223447866449e-02 
5630 -7.859188294005756e-02 
5631 6.713401719049578e-02 
5632 -4.913090155149989e-02 
5633 -2.440273594926010e-01 
5634 9.046562667490257e-02 
5635 5.565617927602688e-02 
5636 3.403037758634433e-02 
5637 2.069354252088222e-01 
5638 -7.570764563157902e-02 
5639 2.886384729257010e-01 
5640 -2.377175699918495e-01 
5641 -7.597866435443991e-03 
5642 3.384230018005318e-01 
5643 -1.991019753788770e-01 
5644 3.609399982138271e-03 
5645 4.758705381281020e-01 
5646 3.309234507706295e-01 
5647 1.528832729540049e-01 
5648 3.379294443324012e-01 
5649 3.960172002588800e-01 
5650 2.121975263396079e-01 
5651 2.070757629856194e-02 
5652 -4.547479166470017e-01 
5653 -1.129819821946272e-01 
5654 2.427370912159173e-01 
5655 -8.469416339458199e-02 
5656 1.682623187252039e-01 
5657 5.318308330598399e-02 
5658 -2.668781310632647e-01 
5659 1.902084787169795e-01 
5660 -3.193922435135445e-01 
5661 -2.844489543336780e-01 
5662 -4.555625954128283e-02 
5663 3.858664075434363e-02 
5664 5.801349855152799e-02 
5665 -4.607663622771137e-02 
5666 -1.197206342809961e-01 
5667 -3.000207026179716e-02 
5668 -8.025569446046091e-02 
5669 1.052188710622064e-01 
5670 -1.385282992851040e-01 
5671 1.116314832455483e-01 
5672 1.467528016117278e-02 
5673 -4.744294776726662e-02 
5674 1.718345038846671e-01 
5675 -8.904724276688689e-02 
5676 1.631530675157593e-02 
5677 2.352144004803154e-01 
5678 -6.761366193633438e-03 
5679 -1.573134335581785e-01 
5680 3.874386549226865e-02 
5681 2.458238172101426e-02 
5682 4.986730198854684e-02 
5683 -3.038212405333250e-01 
5684 -3.059701966933469e-01 
5685 -1.236469626593926e-01 
5686 -2.069853959414828e-01 
5687 -1.759727594767226e-01 
5688 1.307933694803080e-01 
5689 1.246535837975691e-01 
5690 -7.242289266570412e-02 
5691 -3.266418119815074e-02 
5692 -3.681556921765209e-01 
5693 -2.897570182911741e-01 
5694 4.007197537722501e-01 
5695 6.090960163460465e-02 
5696 -3.287214511467322e-01 
5697 1.088014663095883e-01 
5698 -1.903190853655925e-01 
5699 1.569658546972056e-01 
5700 6.294325145952472e-02 
5701 -2.440490550821216e-02 
5702 1.462612073875099e-01 
5703 7.443422087793369e-02 
5704 -7.084157209864922e-02 
5705 4.141129006369555e-03 
5706 -1.552311085484231e-01 
5707 -1.886201266408804e-02 
5708 1.629046660243260e-01 
5709 -1.104663879574307e-01 
5710 1.746055250298097e-01 
5711 5.483027436894297e-02 
5712 9.446464809942343e-02 
5713 1.926413007824564e-01 
5714 2.525266874873990e-03 
5715 1.890469824734351e-02 
5716 1.045316867322299e-01 
5717 6.848644129651506e-04 
5718 9.583208999374036e-02 
5719 -6.987135240569895e-03 
5720 1.678824918250698e-01 
5721 -2.323057537857283e-02 
5722 1.697166555035899e-01 
5723 1.072606026041426e-01 
5724 1.903214027536533e-03 
5725 2.863587971186423e-02 
5726 -6.392942861822326e-02 
5727 6.688200468102307e-02 
5728 4.035432164224462e-02 
5729 -1.413369702461975e-01 
5730 1.045914551125089e-01 
5731 9.666004407238489e-02 
5732 1.031437501019326e-01 
5733 1.690412843371501e-01 
5734 -1.017279656072913e-01 
5735 -1.953126027399913e-01 
5736 -3.334852800394011e-02 
5737 -1.272098335284225e-01 
5738 1.547628482216429e-02 
5739 -1.872685965929815e-01 
5740 1.311011511789645e-02 
5741 -6.239671131130398e-02 
5742 -1.987708080145591e-03 
5743 3.225161744392489e-02 
5744 -5.640689446038005e-03 
5745 7.312524120499868e-02 
5746 7.317947865680585e-02 
5747 2.782029082478134e-02 
5748 -6.887739159330354e-02 
5749 -3.499197131927138e-02 
5750 3.871519423621269e-02 
5751 1.345363344784434e-01 
5752 1.365266025800767e-01 
5753 5.556264753026220e-03 
5754 1.320293187774560e-02 
5755 7.710627853062094e-02 
5756 -4.360335144269252e-02 
5757 -4.151872859486485e-03 
5758 -1.637987079452967e-03 
5759 1.014758554004034e-02 
5760 8.714829574563421e-03 
5761 4.744217219277000e-03 
5762 -3.550713828982672e-03 
5763 8.508907258059908e-03 
5764 1.873935398369090e-02 
5765 -6.479211689316020e-03 
5766 -1.167582437909189e-02 
5767 6.357272797349806e-02 
5768 -5.437834515582318e-02 
5769 9.556126223845170e-02 
5770 3.967913851137650e-02 
5771 -4.329631593713291e-02 
5772 -7.180175945805745e-02 
5773 -2.881143205527748e-02 
5774 9.496400557584464e-02 
5775 1.576759601049856e-02 
5776 3.774978843266765e-03 
5777 -4.363148276293530e-02 
5778 -2.431299413982699e-02 
5779 1.198564209504585e-01 
5780 -7.913857579862875e-02 
5781 -5.510482817803998e-02 
5782 8.960384099830984e-02 
5783 -5.843778011898160e-02 
5784 -1.235979314308336e-02 
5785 -4.960204383428672e-02 
5786 -1.024704083431129e-02 
5787 6.397810424987807e-02 
5788 3.126139022028498e-02 
5789 2.926032275630757e-02 
5790 2.777370147317491e-02 
5791 -1.109520476323871e-01 
5792 1.024452271954277e-01 
5793 -7.083899539841806e-02 
5794 4.062615631806969e-02 
5795 4.392701336619279e-02 
5796 4.375692904513164e-02 
5797 5.285758986430318e-02 
5798 -4.722388457601553e-02 
5799 -3.634397877537058e-02 
5800 1.411755470098779e-02 
5801 -1.305132356425489e-01 
5802 -2.871590525375117e-02 
5803 -1.984463272395165e-02 
5804 -1.689431762575399e-02 
5805 4.898871475950987e-02 
5806 -5.055008006827227e-02 
5807 -8.231880084361151e-02 
5808 3.418501448832189e-02 
5809 4.574111105357712e-02 
5810 7.014123770543501e-02 
5811 -1.134705379551250e-01 
5812 9.214266772953558e-03 
5813 -9.583049136743949e-02 
5814 -3.291002159897359e-03 
5815 6.642890180768853e-02 
5816 1.925124479042596e-02 
5817 4.738946036150556e-02 
5818 2.615089371328242e-01 
5819 -1.525628932890741e-01 
5820 2.124303012431954e-02 
5821 2.225162848826162e-02 
5822 1.018789672736053e-01 
5823 8.876828680713873e-02 
5824 -1.960743885261537e-01 
5825 8.098257225714839e-02 
5826 3.765950801655193e-02 
5827 1.622989592789837e-01 
5828 -3.817388555541821e-02 
5829 2.705895122254287e-02 
5830 1.861063805893273e-02 
5831 1.009796040405348e-02 
5832 -8.586737418550189e-02 
5833 -8.268774852388419e-02 
5834 -1.456816357801523e-01 
5835 -1.595307746558125e-02 
5836 2.851650389997153e-01 
5837 6.543320010313053e-02 
5838 -1.320301763532670e-01 
5839 6.403616452103617e-02 
5840 3.908974018210997e-02 
5841 1.278904594122104e-01 
5842 -2.164675266845283e-02 
5843 -1.276559986702567e-01 
5844 3.200607513283758e-02 
5845 -7.693784585346040e-02 
5846 2.203726377888516e-02 
5847 1.263325427826743e-01 
5848 6.053157247943234e-02 
5849 -2.512505733886896e-01 
5850 4.926592892254281e-02 
5851 5.807163412639670e-02 
5852 -8.410734330372585e-02 
5853 8.314662930686925e-02 
5854 -1.464034067799547e-01 
5855 1.448214439508838e-01 
5856 -9.939945175676719e-02 
5857 -1.257323729682022e-01 
5858 2.290728791492614e-01 
5859 -2.831304173013569e-02 
5860 -1.697492469555002e-01 
5861 7.190913488895065e-03 
5862 -2.982123807921657e-02 
5863 -7.413995338007684e-02 
5864 -1.723850007854997e-02 
5865 -1.602088023322360e-02 
5866 -2.826614403147303e-02 
5867 1.004991651988983e-01 
5868 -4.945584833979295e-02 
5869 8.117961190242108e-03 
5870 -7.654512594913451e-03 
5871 4.753398769378564e-03 
5872 1.106311125728785e-01 
5873 3.020497295443461e-01 
5874 1.117950747589769e-01 
5875 -1.643714957897306e-01 
5876 4.632822522125865e-02 
5877 -3.787732375702090e-02 
5878 1.471991825779311e-01 
5879 1.736830048297363e-01 
5880 1.577322392781130e-01 
5881 6.773550160250762e-02 
5882 2.512002740886509e-02 
5883 4.422330458923675e-02 
5884 -7.539808444019701e-02 
5885 3.471445545871988e-02 
5886 4.277337586483939e-02 
5887 1.699066580750362e-02 
5888 -5.103046709807399e-02 
5889 -2.208833887698019e-02 
5890 -2.312098958370244e-02 
5891 -1.271645584502728e-01 
5892 3.436640544983496e-02 
5893 -2.579405123519911e-03 
5894 1.209760268318956e-01 
5895 7.794570315320662e-02 
5896 -1.286261041326912e-01 
5897 1.318432783862239e-01 
5898 -4.694741530991094e-02 
5899 7.813875597959272e-02 
5900 8.319139982028520e-02 
5901 -2.830109140929079e-02 
5902 5.482860584896496e-02 
5903 1.930147650903535e-01 
5904 1.843318661762337e-01 
5905 -6.491790060857605e-02 
5906 1.707644041825702e-01 
5907 -2.441662811167472e-02 
5908 1.391501795318182e-01 
5909 1.453455342528788e-01 
5910 -6.641494129969210e-02 
5911 4.672753098413700e-02 
5912 3.766856795713257e-02 
5913 5.862956495895378e-03 
5914 5.851504121478514e-02 
5915 -4.034365854315679e-02 
5916 3.789219378736810e-02 
5917 8.432039374588529e-02 
5918 1.536992223078454e-02 
5919 8.869803007481307e-02 
5920 -2.619538229912889e-02 
5921 1.515648000893041e-01 
5922 1.061337232478097e-01 
5923 2.439752140220074e-02 
5924 -2.747773107003878e-02 
5925 1.260273484231272e-01 
5926 -7.045414730828350e-02 
5927 2.256837099467742e-01 
5928 -5.605775979193685e-02 
5929 -2.380700935108686e-01 
5930 5.932627477653708e-02 
5931 3.184872538253999e-02 
5932 -4.588827633793582e-02 
5933 -4.639691241867691e-02 
5934 -2.813995023548844e-01 
5935 2.494594504254146e-01 
5936 -1.297603253562650e-01 
5937 -2.244418758623637e-01 
5938 -5.323434476866280e-02 
5939 -2.297873005120030e-01 
5940 4.017364400058744e-02 
5941 1.104902469592023e-01 
5942 9.904007012899856e-02 
5943 -1.482512385576388e-01 
5944 -2.861807072651499e-01 
5945 -5.978731562830607e-03 
5946 2.478585949810418e-01 
5947 -1.850205218490274e-01 
5948 5.063812578820995e-02 
5949 4.671100018702861e-02 
5950 7.185410473494173e-02 
5951 -5.612234207880026e-02 
5952 -1.855691189577369e-01 
5953 2.188364198666154e-01 
5954 1.556798621199220e-01 
5955 -1.380749147588300e-01 
5956 1.011143891769505e-01 
5957 1.225801566077091e-01 
5958 1.647331216364439e-01 
5959 -6.673750955633770e-02 
5960 2.051908570103236e-01 
5961 8.392129549142974e-04 
5962 2.091241244875976e-02 
5963 -1.336196258827030e-02 
5964 1.206343613979945e-01 
5965 1.256080941281920e-01 
5966 1.854887493345722e-01 
5967 3.136462140280542e-03 
5968 4.158166514332461e-01 
5969 4.052369773731997e-01 
5970 -4.335319709738458e-03 
5971 -6.070859670261231e-02 
5972 1.845358766340293e-01 
5973 3.260931996046140e-01 
5974 2.790705214858366e-01 
5975 2.857048375181032e-01 
5976 2.739753613036480e-01 
5977 1.247975470230972e-01 
5978 2.136823932227203e-01 
5979 1.320710652007762e-01 
5980 1.039419386030159e-01 
5981 2.639315879621544e-01 
5982 4.943598004624526e-02 
5983 -7.538666662318670e-02 
5984 1.517595907996027e-01 
5985 5.962810309800030e-01 
5986 1.199704761481822e-01 
5987 3.344455068788486e-01 
5988 -1.970431198809699e-01 
5989 -4.683828740943730e-01 
5990 7.178422751784455e-01 
5991 -1.372642482829999e-02 
5992 1.226325957130558e-01 
5993 -2.600706421984510e-01 
5994 -1.247894948948487e-01 
5995 8.134295032103256e-01 
5996 4.125565351662758e-02 
5997 -3.022291428563333e-01 
5998 -2.263635142675241e-01 
5999 -5.999613898831387e-02 
6000 5.591503134928130e-02 
6001 -3.437082888678616e-01 
6002 1.776105148423837e-01 
6003 -4.355132164514068e-01 
6004 1.205600528852259e-01 
6005 5.257284535154114e-02 
6006 -3.470104681725832e-01 
6007 3.021576929936047e-01 
6008 -2.781024279449621e-01 
6009 -3.472191354843680e-02 
6010 2.831222877167134e-01 
6011 -5.479767520470981e-01 
6012 -3.146508651839454e-01 
6013 1.791772125051330e-01 
6014 8.967646283362253e-02 
6015 2.546466741855802e-01 
6016 -2.876958081066721e-01 
6017 3.070869249459764e-03 
6018 4.575418797344205e-02 
6019 -6.876071718801409e-01 
6020 -3.057843078401363e-01 
6021 1.007726277435448e-01 
6022 -2.490919998679766e-02 
6023 2.343946528206515e-01 
6024 5.368405845451304e-02 
6025 1.099049404065223e-01 
6026 -1.430594402144647e-01 
6027 -3.338965509203820e-01 
6028 -7.633282505320554e-01 
6029 -2.627914735919876e-01 
6030 4.810629021125080e-01 
6031 -1.868788412867847e-02 
6032 -1.378392966908439e-01 
6033 4.538164413103490e-01 
6034 -5.064293756951387e-01 
6035 4.451071376552233e-01 
6036 -1.798099896415433e-01 
6037 -1.593195636555665e-01 
6038 5.750551729568242e-02 
6039 -1.277393836079926e-01 
6040 3.211872802254409e-01 
6041 -4.890535868469616e-02 
6042 -1.201987061377717e-01 
6043 6.760201323642634e-02 
6044 1.476121311264163e-01 
6045 -8.120570396860516e-03 
6046 -1.209521108529008e-04 
6047 5.439731572429363e-02 
6048 -4.264552618931074e-02 
6049 -1.476416476462354e-01 
6050 1.031353089889388e-01 
6051 -1.648979938366165e-01 
6052 1.119737017824348e-01 
6053 -1.216909939315379e-01 
6054 -8.026693697095350e-02 
6055 -1.686463203880023e-01 
6056 -6.860590605943191e-02 
6057 -1.662729897472393e-02 
6058 -1.039904128479021e-01 
6059 -2.036087173299124e-01 
6060 -2.944604481967971e-03 
6061 -2.483291430525650e-02 
6062 -1.995406213552536e-01 
6063 2.006906316122474e-01 
6064 9.723504770949140e-02 
6065 -3.080545334709874e-01 
6066 6.331602166423145e-02 
6067 -2.315553648870798e-02 
6068 -9.728682491258006e-02 
6069 1.934408500888769e-01 
6070 1.589911886695176e-01 
6071 -5.518840773512500e-02 
6072 -2.650363717759560e-01 
6073 3.739136711682911e-01 
6074 2.208902245037982e-01 
6075 -5.758927868986272e-02 
6076 -5.878894956751272e-01 
6077 -7.862705629122807e-02 
6078 4.759404237712926e-01 
6079 -1.245782467824155e-01 
6080 2.350657104421355e-02 
6081 2.221852256751131e-01 
6082 -3.721031568485250e-01 
6083 4.540099003039322e-01 
6084 -2.541941443259348e-01 
6085 -3.754563225559199e-01 
6086 3.325915624999261e-01 
6087 3.332702943573885e-01 
6088 1.926987379053062e-01 
6089 9.563749394767170e-02 
6090 -4.022349351174195e-02 
6091 3.928998884876317e-01 
6092 -1.049156458140302e-01 
6093 -9.105792994204652e-02 
6094 -2.832305835237008e-02 
6095 3.390178948191623e-01 
6096 3.781381893342107e-01 
6097 -1.028913935928737e-01 
6098 -1.770590752451326e-01 
6099 5.669218611627409e-02 
6100 4.500358108550503e-01 
6101 1.988046468498842e-01 
6102 -4.090896717701938e-02 
6103 1.618210601301631e-01 
6104 -1.771855960625892e-01 
6105 -1.051708128298079e-01 
6106 8.323046195810060e-02 
6107 -1.167027406061530e-01 
6108 3.392378175165470e-01 
6109 3.815380176026582e-01 
6110 -7.156296045294079e-02 
6111 -1.369210411666142e-01 
6112 -5.693839150274186e-03 
6113 6.862768091316639e-02 
6114 2.162984575594084e-01 
6115 -3.350332401636158e-01 
6116 1.128255780035652e-01 
6117 3.745402691375237e-02 
6118 -1.610193661872786e-01 
6119 -3.110036066300885e-01 
6120 7.477350551700653e-03 
6121 -8.601435550951304e-02 
6122 -2.911158781497907e-02 
6123 1.407912377904142e-02 
6124 -3.423338157610583e-02 
6125 -1.003358945000061e-02 
6126 -4.784775596946826e-01 
6127 1.710210679826562e-02 
6128 -1.825812809873515e-01 
6129 -1.760717092547646e-01 
6130 3.208287363027770e-02 
6131 -2.147940643313139e-01 
6132 -8.247354215952468e-02 
6133 -1.339650064478078e-02 
6134 4.778150654675383e-01 
6135 -1.506600129181378e-01 
6136 -5.884747041664924e-01 
6137 -4.612707078837883e-01 
6138 2.296839152259546e-01 
6139 -1.684349555757642e-01 
6140 -5.860241329126051e-01 
6141 -1.157962028542145e-01 
6142 1.856693171609824e-01 
6143 1.311840689385332e-01 
6144 -3.167628952040898e-01 
6145 8.123304936915501e-03 
6146 -2.048980424998296e-01 
6147 1.004383665453176e-02 
6148 -2.816486287776036e-01 
6149 -2.450516389652329e-01 
6150 -2.531883579983568e-01 
6151 -2.155782012578315e-01 
6152 4.174283939281768e-02 
6153 -1.309393377749091e-01 
6154 -4.512541622844151e-01 
6155 1.652999278008192e-01 
6156 -1.528921371336532e-01 
6157 -3.958085046751546e-01 
6158 -1.900584638077844e-01 
6159 5.759311173200464e-02 
6160 -4.216748019413633e-01 
6161 -1.633736557673808e-01 
6162 -5.872076089280899e-02 
6163 -3.384752063937767e-01 
6164 2.807358834840444e-01 
6165 2.104789307601781e-02 
6166 4.363137326073843e-03 
6167 5.120974892727996e-01 
6168 -1.256835322372649e-01 
6169 1.450292510134971e-01 
6170 4.329514612115627e-01 
6171 -1.298100822389877e-01 
6172 2.584511250133840e-02 
6173 -5.783611798415217e-02 
6174 1.303727806610742e-01 
6175 2.934569250212726e-02 
6176 1.758752436049248e-02 
6177 2.152306484654104e-01 
6178 -1.206592448064214e-01 
6179 1.232420059011349e-01 
6180 -6.947934909828389e-02 
6181 -8.465883391214821e-02 
6182 1.093718206475788e-01 
6183 1.532562055899055e-01 
6184 -1.240469214192428e-01 
6185 -6.045206999543571e-03 
6186 -1.271911906741397e-01 
6187 1.128084083303529e-01 
6188 -4.260356237652588e-02 
6189 -6.269863621795174e-02 
6190 -2.246010148199378e-01 
6191 2.377275043468249e-01 
6192 4.155193426250324e-02 
6193 -1.274228870930870e-01 
6194 2.214956370399665e-02 
6195 -1.822010439248624e-01 
6196 -1.084693173878845e-01 
6197 -1.239494514871033e-01 
6198 7.976854794080412e-02 
6199 -5.694499830011344e-02 
6200 -2.083173569607334e-01 
6201 2.598190601836343e-01 
6202 -1.666613537858339e-01 
6203 3.066733494393961e-02 
6204 -8.556919133184634e-02 
6205 -2.497711867816072e-02 
6206 5.580531200279939e-01 
6207 -1.119883263138154e-01 
6208 -7.692420069611759e-02 
6209 3.294948856462901e-01 
6210 -6.968352184397089e-02 
6211 2.437868783713805e-01 
6212 -7.800830137055095e-02 
6213 -2.469091503509813e-01 
6214 2.972183244234321e-03 
6215 -9.706134608197636e-02 
6216 7.922151126686126e-02 
6217 -1.785009567256511e-01 
6218 -7.336895083162409e-02 
6219 2.466652001327423e-01 
6220 -4.671947651930858e-02 
6221 -4.322403387394251e-02 
6222 -1.594635537316273e-01 
6223 -9.929430393037963e-02 
6224 -1.612243688191692e-01 
6225 -1.127391717847127e-02 
6226 -8.365672521917676e-02 
6227 -1.419976145442630e-01 
6228 1.437601477034566e-02 
6229 -7.786843202473630e-02 
6230 1.278478792380113e-01 
6231 1.986709744032135e-01 
6232 -2.951335853316937e-01 
6233 -2.083892614047249e-02 
6234 3.142035093415019e-02 
6235 1.922876163775970e-01 
6236 -3.763798856623998e-02 
6237 -7.428564892358157e-02 
6238 -6.845621000861498e-03 
6239 1.411622975898570e-01 
6240 -1.017060100138937e-01 
6241 -3.230002527295532e-02 
6242 2.542823365792391e-02 
6243 -4.682735565665489e-02 
6244 2.725520080867328e-01 
6245 2.837085463930766e-01 
6246 5.778678612301021e-02 
6247 6.106315596893452e-02 
6248 -3.065041065408097e-02 
6249 -2.070888298528338e-01 
6250 2.412629385677433e-01 
6251 -1.870962895543857e-01 
6252 4.643673109946881e-01 
6253 4.802881909955232e-01 
6254 -1.433021614930675e-01 
6255 -1.080498116674265e-01 
6256 8.231332570550627e-02 
6257 9.176788639264263e-03 
6258 2.936265258219535e-01 
6259 -3.520724619855489e-01 
6260 4.017067082900993e-01 
6261 3.955103163027499e-02 
6262 -1.033487014584670e-02 
6263 -3.387393052549523e-02 
6264 4.381281099952466e-03 
6265 7.411653122904108e-02 
6266 3.998680893037666e-03 
6267 1.982075653145447e-01 
6268 -2.202021918603060e-01 
6269 -1.583235174909609e-02 
6270 -2.147528361422938e-02 
6271 -8.408699825845070e-05 
6272 4.041906872736612e-02 
6273 1.862137191724688e-01 
6274 -7.067633365730856e-02 
6275 1.900223052987105e-01 
6276 -1.574844244287334e-01 
6277 4.511440252601653e-02 
6278 9.837104639984544e-02 
6279 -2.775156210185734e-02 
6280 -1.085187887315355e-01 
6281 -6.673264717777211e-02 
6282 -4.208925392648737e-03 
6283 2.477940712151682e-01 
6284 3.310934373211173e-02 
6285 1.332686588956858e-01 
6286 2.587088643442321e-01 
6287 -1.517868166882640e-01 
6288 -1.429698510787924e-01 
6289 2.740938134287767e-01 
6290 1.252882057430623e-01 
6291 -2.064517784619626e-01 
6292 -1.534547898154519e-01 
6293 -1.801975074353443e-01 
6294 2.093666812229004e-01 
6295 -2.373343670397620e-01 
6296 5.501739997396581e-02 
6297 1.695002468465739e-01 
6298 -1.289737270252117e-01 
6299 -7.398835611431503e-02 
6300 -8.786580384648487e-02 
6301 -2.652454921535729e-01 
6302 1.056355881202021e-01 
6303 -1.719156177639095e-01 
6304 -4.251064231907401e-02 
6305 -6.834788758037159e-02 
6306 -2.250217569735194e-01 
6307 -1.172156713677520e-01 
6308 1.492635359775126e-02 
6309 -1.061824646115247e-01 
6310 2.711472192299676e-02 
6311 1.580187758227515e-01 
6312 -1.802591798258903e-01 
6313 5.385337902027811e-02 
6314 1.411316995071519e-01 
6315 -2.558246253281151e-01 
6316 1.124616110536108e-01 
6317 4.564648233097406e-02 
6318 2.897744092310489e-01 
6319 -2.013249907924068e-01 
6320 -1.557786819296518e-01 
6321 7.423227901485616e-02 
6322 1.559032897432237e-01 
6323 -1.686065386339824e-01 
6324 -3.466462936252713e-01 
6325 -1.699829393443592e-01 
6326 1.082007830379541e-01 
6327 -1.225014960946433e-01 
6328 -9.678602276695575e-02 
6329 1.695723450820617e-01 
6330 -2.449267739276410e-02 
6331 -5.983392832046487e-02 
6332 -2.557631841425467e-01 
6333 -2.403298587725395e-01 
6334 1.349178734937997e-01 
6335 -3.470840380311141e-01 
6336 2.013996349890084e-01 
6337 1.566288833724686e-01 
6338 -9.386519992064174e-02 
6339 2.118737676281889e-01 
6340 -1.855819542428815e-01 
6341 3.669852715433419e-02 
6342 2.638590575650941e-02 
6343 1.149344035006842e-01 
6344 2.220007124885572e-01 
6345 -1.782453141378845e-01 
6346 2.020250019521776e-01 
6347 1.991926917466457e-01 
6348 3.315114563110639e-01 
6349 2.911666049554535e-01 
6350 -1.531921820666783e-01 
6351 1.497004946347823e-02 
6352 6.449036578062334e-02 
6353 -2.219080518276400e-01 
6354 1.626397298243874e-01 
6355 4.423040484129035e-02 
6356 4.271745902693251e-02 
6357 7.397941614591139e-02 
6358 -7.465124598794183e-02 
6359 9.298460540377081e-02 
6360 1.023834755960434e-01 
6361 -1.121888963663274e-01 
6362 2.242564945001660e-01 
6363 -1.620718178964205e-02 
6364 8.406951229924009e-04 
6365 2.777199083873350e-02 
6366 -5.344635416640156e-02 
6367 1.198445634490211e-01 
6368 9.193298605192868e-02 
6369 -5.336033509464214e-02 
6370 9.693951462983232e-02 
6371 1.102480620859746e-01 
6372 -9.669876722507220e-02 
6373 1.725709209839236e-01 
6374 -2.352146316897909e-01 
6375 -1.045288868715709e-01 
6376 -1.250029653485134e-01 
6377 -2.611922870576011e-01 
6378 -7.988272358590506e-03 
6379 -4.057920620727464e-02 
6380 2.182194160139439e-02 
6381 -5.134616462174364e-02 
6382 -9.097242974879978e-02 
6383 -1.972387706887018e-02 
6384 -8.486819444507533e-02 
6385 1.156380139682545e-02 
6386 -2.242696509536375e-02 
6387 -2.336499637712383e-01 
6388 4.903992242146789e-02 
6389 1.574375459501864e-02 
6390 -5.328908000429205e-02 
6391 -7.371661360334198e-03 
6392 9.100878695517492e-02 
6393 -3.243877479385987e-03 
6394 5.466483601117848e-02 
6395 -1.023036131430709e-01 
6396 9.699290992350238e-03 
6397 -4.937013816731744e-03 
6398 -8.947906904267361e-03 
6399 -3.999644513766211e-02 
6400 -1.301844066270090e-02 
6401 9.483747996508405e-04 
6402 -2.723089197412934e-02 
6403 -9.138742499179477e-03 
6404 -3.632871976574589e-02 
6405 -3.724921384047439e-02 
6406 1.775329030559827e-02 
6407 1.606840818014545e-02 
6408 2.873411022915034e-02 
6409 1.181333723229476e-02 
6410 3.901829483095254e-02 
6411 9.468257280457644e-03 
6412 -9.498009824656380e-02 
6413 -5.734683417127157e-02 
6414 -2.095599517524122e-02 
6415 3.439655054398684e-02 
6416 3.855406062596647e-02 
6417 -4.102623862525032e-02 
6418 -1.180979072337730e-01 
6419 5.040108866085165e-02 
6420 1.265655142515259e-02 
6421 -1.579354096910211e-02 
6422 1.969442288084666e-02 
6423 -3.326587040109297e-02 
6424 -3.798356617247265e-03 
6425 -9.016750424856443e-02 
6426 2.035969565978057e-02 
6427 -1.261244887864261e-02 
6428 1.590303878665313e-01 
6429 1.214504798198613e-01 
6430 -8.285221327812591e-02 
6431 1.017633356742708e-02 
6432 -1.915290223271810e-02 
6433 -3.508592960602494e-02 
6434 1.047741346186865e-01 
6435 -1.467684810380195e-01 
6436 1.327561111336241e-01 
6437 4.867091026650361e-02 
6438 3.485024123751002e-02 
6439 -1.419502677714607e-01 
6440 9.166527215632542e-03 
6441 8.171512967408454e-02 
6442 -1.006259476774661e-01 
6443 2.322871254066344e-01 
6444 -8.462099944946047e-02 
6445 -8.181774380161885e-02 
6446 -2.115924852228916e-02 
6447 1.134817360977850e-01 
6448 -3.725682791261783e-02 
6449 -1.419128845263470e-01 
6450 -4.776246748212462e-02 
6451 1.635867621579715e-01 
6452 -8.911534687821283e-02 
6453 3.920741754119393e-04 
6454 3.406311918661182e-04 
6455 4.131906573864815e-02 
6456 -7.944881761701070e-02 
6457 1.667400256873331e-01 
6458 1.648993296684794e-01 
6459 -3.525733640998025e-01 
6460 8.994864374363533e-02 
6461 -3.865379569891171e-02 
6462 2.152595125410458e-01 
6463 1.690591996919431e-01 
6464 1.375215277140163e-01 
6465 2.351997241620436e-01 
6466 1.004438851432460e-01 
6467 -6.454891557637019e-02 
6468 -1.250415265044496e-02 
6469 3.549222631640034e-03 
6470 9.427326556750722e-02 
6471 1.464419894944555e-01 
6472 -4.965710948625504e-02 
6473 -1.798863396816544e-01 
6474 1.294147893230292e-01 
6475 2.133791789813609e-01 
6476 -2.651945718048085e-01 
6477 -9.229634143595482e-02 
6478 -3.228820574081497e-02 
6479 2.871583456022617e-01 
6480 -1.530080181388545e-01 
6481 -2.169056749959049e-01 
6482 -2.864551008339750e-02 
6483 1.642623485823769e-02 
6484 -1.193786171974225e-01 
6485 6.359650583113567e-04 
6486 -2.019482832914698e-02 
6487 -2.693879856736680e-01 
6488 -6.905685130174910e-02 
6489 5.077493351975557e-02 
6490 -1.292352982742196e-01 
6491 7.240959604232614e-02 
6492 -6.593009210053284e-02 
6493 -2.394829431262412e-01 
6494 2.199592411852280e-01 
6495 1.655992958631530e-02 
6496 -2.243858595964440e-01 
6497 5.164413744124635e-02 
6498 -1.430582003778579e-01 
6499 6.040730745183755e-02 
6500 4.222823230661837e-02 
6501 7.392119614362885e-02 
6502 -8.378747459912887e-02 
6503 -1.034711096719337e-01 
6504 8.446780514623541e-02 
6505 2.178287027933782e-01 
6506 -1.385338567289738e-02 
6507 1.116756028028855e-01 
6508 -4.317453239020064e-01 
6509 -3.209942138049195e-01 
6510 -9.066587881389908e-02 
6511 1.443742610665271e-01 
6512 7.554321818758421e-02 
6513 -1.149286464133439e-01 
6514 -2.324995961711901e-01 
6515 8.879693565032334e-02 
6516 -1.584821783144582e-01 
6517 2.630684260806413e-02 
6518 6.954364283218657e-02 
6519 -1.772204381925377e-01 
6520 8.782402651895210e-02 
6521 -7.810672421474707e-02 
6522 2.454874779783604e-02 
6523 8.240996594169880e-02 
6524 -1.404242564108126e-01 
6525 -9.521601586249290e-02 
6526 -1.942511237938811e-01 
6527 -1.000613819778563e-01 
6528 2.332185816792184e-02 
6529 2.432992659074816e-01 
6530 -1.727765191226320e-01 
6531 -1.099682668360448e-01 
6532 1.288246795203837e-01 
6533 1.121452656118363e-01 
6534 2.750379374649835e-01 
6535 1.574780691798440e-01 
6536 -9.112216550580879e-02 
6537 -6.516050119513869e-02 
6538 2.192430420116693e-01 
6539 -1.193225533915020e-01 
6540 2.766234443121090e-01 
6541 2.825464789805555e-02 
6542 -2.676444844893598e-01 
6543 5.425062891314748e-02 
6544 1.233638466895046e-01 
6545 -6.561073135076667e-02 
6546 -8.399813137049048e-03 
6547 -2.095528736953836e-01 
6548 -2.145418343169025e-02 
6549 9.391907496158119e-03 
6550 8.885209192677074e-02 
6551 1.342592074385739e-01 
6552 -8.710459019016709e-02 
6553 1.000967506661940e-01 
6554 1.986358761866603e-01 
6555 -4.663978190505436e-02 
6556 -5.383442320961727e-02 
6557 2.943735860515183e-02 
6558 6.430913770974438e-02 
6559 -7.352402052175701e-04 
6560 -4.341790335063656e-03 
6561 6.104530916112092e-02 
6562 -1.917399223020803e-01 
6563 1.138930513010081e-01 
6564 -1.869095593986157e-01 
6565 -1.839765449223599e-01 
6566 2.669144842700460e-01 
6567 -1.680607274243975e-01 
6568 6.484770354400145e-03 
6569 1.540999007639599e-01 
6570 -5.905646159954726e-02 
6571 2.738103748847719e-01 
6572 -2.141933730292562e-01 
6573 -2.225620305359634e-01 
6574 1.545604526342539e-01 
6575 7.278720474213143e-02 
6576 2.805560534278773e-02 
6577 -3.013970738450648e-01 
6578 -7.569882620047886e-03 
6579 4.102279078728230e-02 
6580 6.819410227962486e-02 
6581 4.846186680023504e-02 
6582 -1.612192126253301e-01 
6583 4.154548036409020e-01 
6584 -1.846808005813055e-01 
6585 -3.512552842786263e-01 
6586 4.281058013534733e-01 
6587 -1.149493961616190e-01 
6588 5.175927780334703e-02 
6589 3.375579117588791e-01 
6590 -1.818884102448101e-01 
6591 1.035941535430783e-01 
6592 -3.848750735864616e-01 
6593 -2.078842936899013e-01 
6594 3.600465241185666e-01 
6595 -1.735532254410367e-01 
6596 1.995500490228802e-01 
6597 1.645561302272502e-01 
6598 -1.135089864551925e-02 
6599 5.178421866331272e-02 
6600 -7.524500998215491e-02 
6601 -1.078352935815535e-01 
6602 1.076678751520695e-01 
6603 -4.050475088743253e-02 
6604 1.674023222480422e-01 
6605 1.328481276567259e-01 
6606 -6.217706497706193e-03 
6607 9.035037920646648e-02 
6608 -2.110119605567542e-02 
6609 6.698632939597927e-02 
6610 1.015517894987648e-01 
6611 -1.094263586628943e-01 
6612 -2.220192590571833e-02 
6613 5.443109798198024e-02 
6614 7.180888146113194e-02 
6615 1.219386835531074e-01 
6616 1.356783969069643e-01 
6617 9.872794379698323e-02 
6618 8.087929125394498e-02 
6619 -6.882908590903193e-02 
6620 -6.837326416450389e-02 
6621 -2.465742494912564e-01 
6622 1.529999825559822e-01 
6623 1.686812074699473e-01 
6624 2.831131344128393e-02 
6625 -1.763017158600632e-01 
6626 -4.231813501992576e-01 
6627 4.910090215409584e-03 
6628 1.901695200109654e-01 
6629 -6.113265981916937e-01 
6630 -9.783921503092788e-02 
6631 8.647521856571337e-01 
6632 7.977546922915907e-01 
6633 9.729703183787422e-02 
6634 -3.152365455742553e-01 
6635 2.722406552241746e-01 
6636 2.159553460306863e-01 
6637 -4.934696085835643e-01 
6638 -4.046485011393941e-01 
6639 1.076955077516935e-01 
6640 -1.668711526204391e-01 
6641 -2.607944546479523e-01 
6642 -2.314094210508543e-01 
6643 1.036889619545112e-01 
6644 9.393849193678137e-02 
6645 -9.975487525750858e-02 
6646 -8.556916886195433e-02 
6647 -3.945913110027263e-01 
6648 -3.032111201955366e-01 
6649 -4.778320358407430e-01 
6650 -6.984106269670173e-02 
6651 -1.202354600758836e+00 
6652 -1.452699800812801e-01 
6653 -1.999089348283993e-01 
6654 -3.711657475186934e-01 
6655 -8.201372594748835e-01 
6656 -1.627664381621615e-01 
6657 -2.537091410959540e-01 
6658 -2.384262808914314e-01 
6659 -7.023804826710441e-01 
6660 -4.078094232338185e-01 
6661 -3.852027450599594e-01 
6662 -3.840462829270445e-01 
6663 -1.053701991751895e+00 
6664 -2.461662001982483e-01 
6665 2.968814764299027e-01 
6666 -8.881037446709491e-01 
6667 -5.447870304156237e-01 
6668 -1.857070700617810e-01 
6669 -4.477319786620013e-02 
6670 3.342349318206191e-01 
6671 -2.053451360826389e-01 
6672 2.891634640945478e-01 
6673 1.900229964675535e-01 
6674 -7.457303578817448e-02 
6675 2.614786328846279e-01 
6676 5.821522841020022e-02 
6677 -1.305203585376195e-01 
6678 -1.373517136335702e-02 
6679 3.007268319017905e-01 
6680 1.056910186963019e-01 
6681 -1.730693190491066e-01 
6682 1.369624614057238e-01 
6683 -1.329822039061607e-01 
6684 3.764794201554979e-02 
6685 1.035167683390692e-01 
6686 -2.923253127891963e-01 
6687 3.074426098581385e-01 
6688 -4.123702893770057e-02 
6689 -1.128686998953352e-01 
6690 3.420058323110759e-01 
6691 -6.377720874045084e-02 
6692 1.640154522568976e-01 
6693 4.140614902171751e-01 
6694 -1.280004751772232e-01 
6695 -5.966583359619434e-02 
6696 -2.746857908175616e-01 
6697 -9.071279287232129e-02 
6698 1.340525121052861e-01 
6699 -2.304526220782477e-01 
6700 -2.342034808531223e-01 
6701 -1.579150657187556e-01 
6702 6.641208056615959e-02 
6703 -1.957660495505791e-01 
6704 -2.500712469034232e-01 
6705 3.434794886837611e-01 
6706 -6.364685532538099e-02 
6707 2.577268506520678e-01 
6708 -1.231576314297794e+00 
6709 -2.366136106318290e-01 
6710 2.731722648181951e-01 
6711 -1.546633026605747e-01 
6712 -9.720707184022040e-02 
6713 1.984658585237997e-01 
6714 -5.061491559982382e-01 
6715 2.963822969235801e-01 
6716 -2.521174815581705e-01 
6717 -3.086502784849356e-01 
6718 2.833074764243184e-01 
6719 -2.093379882504468e-01 
6720 2.069867208352476e-01 
6721 1.816032498225210e-02 
6722 -2.067717624793335e-01 
6723 3.557306952899201e-01 
6724 9.026242924386760e-02 
6725 -1.659067033650545e-01 
6726 8.729347557200201e-02 
6727 -1.031695409831990e-01 
6728 2.189132970696205e-01 
6729 1.035512793392525e-01 
6730 -1.900102111407224e-02 
6731 2.235717375820934e-02 
6732 -7.311175130194271e-02 
6733 -1.003661207279703e-02 
6734 -6.103009046564331e-02 
6735 1.425031994988473e-01 
6736 5.489261297666282e-02 
6737 -6.313315961797920e-02 
6738 1.079610863709611e-01 
6739 1.118467725598992e-02 
6740 -4.008931662287557e-02 
6741 2.424740634785461e-01 
6742 -1.485591886990909e-01 
6743 5.444097519108317e-03 
6744 -5.827897909744887e-03 
6745 -2.501069430938881e-02 
6746 -2.012631185340070e-01 
6747 -1.300227265759379e-01 
6748 -1.405569376844173e-01 
6749 -3.537687936200537e-03 
6750 -1.923118910252737e-01 
6751 3.041685186079042e-01 
6752 -1.364902051776411e-01 
6753 -3.247425126668059e-01 
6754 -2.485729403824861e-02 
6755 -2.805949871252443e-02 
6756 1.393100049796782e-01 
6757 1.728527738064570e-01 
6758 -1.583950776929135e-01 
6759 1.115927027480332e-01 
6760 -1.481761117121103e-01 
6761 -4.752723281128151e-02 
6762 1.182021093775410e-01 
6763 -3.934353112817208e-01 
6764 5.405658824173728e-01 
6765 5.839790271850598e-02 
6766 -2.065389388126687e-01 
6767 -7.946521205137960e-02 
6768 -9.324796576844989e-02 
6769 -2.112282239814913e-01 
6770 8.491851259434767e-02 
6771 -1.616359727543577e-01 
6772 1.232160268757552e-01 
6773 3.891224167671724e-02 
6774 -3.469712083233151e-01 
6775 -3.744256859857534e-02 
6776 -8.221233222575898e-03 
6777 -2.054462925297461e-01 
6778 6.931578135210723e-02 
6779 -3.753770107770437e-01 
6780 1.498808471664642e-01 
6781 1.903042458340821e-01 
6782 3.646129766949243e-01 
6783 -4.010940575362973e-01 
6784 -4.494178985339597e-01 
6785 3.340474902244399e-01 
6786 2.511716050705148e-01 
6787 -3.021547111167840e-01 
6788 -4.609561011382666e-01 
6789 -2.819033446126251e-02 
6790 5.868633336318826e-01 
6791 -2.179073185372358e-01 
6792 -8.606045653134685e-02 
6793 -1.151042217099526e-03 
6794 2.926612751946656e-02 
6795 3.965841312951464e-01 
6796 -1.133209298346896e-01 
6797 1.666428143032882e-01 
6798 -1.859459253966169e-01 
6799 1.804285334437927e-01 
6800 -1.445386639892306e-01 
6801 -5.652177328312471e-01 
6802 6.256332224170183e-02 
6803 -1.523816624821622e-01 
6804 3.105564463755445e-01 
6805 -5.665093660167472e-02 
6806 -2.226929967030922e-01 
6807 4.487101719175003e-01 
6808 -3.079265916479291e-01 
6809 3.322981791294807e-01 
6810 1.815156441598704e-01 
6811 -1.097306014777913e+00 
6812 -2.771324755298637e-02 
6813 8.095968469637693e-02 
6814 2.763764896795402e-01 
6815 -1.400288110818120e-01 
6816 4.087173767102134e-02 
6817 3.622942729138254e-01 
6818 -4.916773984440274e-02 
6819 -2.164673643638131e-01 
6820 -1.193463973263178e-01 
6821 -2.823494908194456e-01 
6822 2.598361766280431e-01 
6823 -5.308602039293976e-02 
6824 2.370567232075526e-01 
6825 2.583781538272268e-01 
6826 -2.071162632035995e-01 
6827 2.295352765746576e-02 
6828 -3.524319643357647e-02 
6829 -2.551592453087378e-01 
6830 1.385039846801500e-01 
6831 1.468316818748172e-01 
6832 -9.761815631094391e-02 
6833 -3.146387871457876e-02 
6834 -5.499190345317188e-02 
6835 1.697767731262401e-01 
6836 1.671058588898811e-02 
6837 -4.896263825614393e-02 
6838 1.862429486287469e-01 
6839 -1.034952190777519e-01 
6840 -1.661107371590263e-01 
6841 -1.048992240450746e-02 
6842 2.155156718080476e-02 
6843 2.132619749576443e-01 
6844 4.335582452798112e-03 
6845 -8.339630941259697e-02 
6846 2.230807077727807e-01 
6847 9.179603496286694e-02 
6848 6.871373312516928e-02 
6849 1.025482107951264e-01 
6850 -6.210431034090674e-02 
6851 6.518475045823872e-02 
6852 -5.093697018628190e-02 
6853 -1.281871460211012e-01 
6854 3.971223668831731e-02 
6855 1.657043123771409e-01 
6856 1.438000145541480e-01 
6857 3.246408666204593e-02 
6858 -4.168340907131280e-02 
6859 1.246337165066566e-01 
6860 -7.464261338472607e-02 
6861 -4.319099578090881e-02 
6862 -8.233182652721230e-02 
6863 -1.414380675972171e-02 
6864 -6.046462650849303e-02 
6865 -7.881896949271923e-02 
6866 2.504189119477790e-04 
6867 -5.084563619139653e-02 
6868 5.273307046159588e-04 
6869 6.132673735207553e-03 
6870 -5.185322155710155e-03 
6871 2.184368479333604e-02 
6872 9.003841836720811e-02 
6873 1.095975458677742e-01 
6874 -1.169614691578645e-02 
6875 -1.039067224377622e-01 
6876 1.212305628367447e-01 
6877 3.654735189758321e-02 
6878 -1.926694294730941e-02 
6879 6.722705826948155e-02 
6880 2.218040113677177e-02 
6881 -7.293527258641035e-02 
6882 2.138905794791166e-02 
6883 7.792946628045651e-02 
6884 1.604998275449182e-01 
6885 1.627195168724669e-01 
6886 -7.440616924182344e-03 
6887 2.580621709095532e-01 
6888 -1.917384901957697e-01 
6889 -1.045533146884086e-01 
6890 2.527793930506695e-01 
6891 -1.301502615550905e-01 
6892 6.393201518974112e-01 
6893 3.652446527132774e-01 
6894 2.376622346855472e-02 
6895 6.583209450052716e-01 
6896 -4.045998016869070e-01 
6897 1.973705257804698e-02 
6898 7.579139529109278e-01 
6899 -5.634142331042841e-01 
6900 -2.283084034679240e-02 
6901 4.018157793771667e-01 
6902 2.388567952016403e-01 
6903 -1.601479725587005e-01 
6904 2.874472960609694e-02 
6905 5.094161705289727e-01 
6906 -3.180652180116343e-01 
6907 -5.314186572511511e-02 
6908 -9.446210127597512e-02 
6909 -2.636256168821525e-01 
6910 3.136379683301596e-01 
6911 -1.066727048823666e-01 
6912 1.744483801466448e-01 
6913 2.893710670531089e-01 
6914 -2.205956780703378e-01 
6915 3.245482485229907e-01 
6916 -1.205038141286915e-01 
6917 -1.955245790856806e-01 
6918 1.491807046579087e-01 
6919 8.900125620361712e-02 
6920 2.644785713298200e-01 
6921 3.255272569050369e-01 
6922 8.431860096931816e-02 
6923 4.721150183752371e-02 
6924 -3.814528079248213e-01 
6925 1.451879807103436e-02 
6926 2.422396856051435e-01 
6927 -8.061090336435438e-02 
6928 -5.132184806110682e-02 
6929 2.830977194249331e-01 
6930 -1.169110337231121e-01 
6931 3.263828909699471e-02 
6932 -3.023381971194657e-01 
6933 -1.441300140408046e-01 
6934 6.803110606074363e-02 
6935 -3.681988895405908e-02 
6936 8.169983191691979e-02 
6937 -2.366597544852088e-02 
6938 -6.162403325453505e-02 
6939 8.394301359295975e-02 
6940 -1.902162802397860e-01 
6941 -1.345407796715234e-02 
6942 -9.492703547620021e-02 
6943 -2.364560148841730e-01 
6944 -6.323035099336308e-02 
6945 -6.803955036493368e-02 
6946 -8.355660113274604e-02 
6947 1.103145957996048e-02 
6948 1.931701888887773e-02 
6949 1.596640390518267e-02 
6950 -2.069568030031010e-01 
6951 2.277123740886842e-01 
6952 -9.432594677185628e-02 
6953 -3.099447563670234e-01 
6954 2.373651977553187e-01 
6955 -1.278988992021068e-01 
6956 8.057764494623260e-02 
6957 2.852848261685169e-01 
6958 -1.497379019283294e-01 
6959 -3.215866705797685e-01 
6960 -1.845880940069317e-01 
6961 -1.329607473498376e-01 
6962 -4.565578878198494e-02 
6963 -1.814711927569886e-01 
6964 -2.953870219660636e-01 
6965 -3.565416695423619e-01 
6966 7.033545952191400e-02 
6967 -1.660542517189077e-01 
6968 -5.825261717657725e-02 
6969 1.498258979961356e-01 
6970 3.942150683629719e-02 
6971 -2.880831175385701e-01 
6972 -7.775431932704630e-02 
6973 4.016308199582221e-02 
6974 1.588867715278468e-01 
6975 -2.137808568727066e-01 
6976 1.304785200099261e-01 
6977 3.210149765609568e-01 
6978 1.376913081999822e-01 
6979 -5.932408647029943e-02 
6980 -1.339888535349085e-01 
6981 -1.756712539371755e-01 
6982 1.555424174425522e-01 
6983 9.113941570761184e-03 
6984 1.998804328157721e-01 
6985 4.616584198605310e-02 
6986 -1.784487273480543e-01 
6987 2.015069339136630e-01 
6988 -1.804846764480786e-02 
6989 2.406554415106850e-02 
6990 8.756390428890533e-02 
6991 1.048653217390030e-01 
6992 5.647904886511237e-02 
6993 9.537893036381540e-02 
6994 -1.457688088756387e-01 
6995 2.801803775607958e-01 
6996 -6.288648193381631e-02 
6997 -4.781070187989267e-02 
6998 8.216557202700153e-02 
6999 2.915993335541284e-02 
7000 3.081611240544691e-03 
7001 4.473445949304531e-02 
7002 -4.367760805517046e-02 
7003 2.490658976528129e-02 
7004 3.740276742470866e-02 
7005 -1.577012973096606e-01 
7006 3.736172679444930e-02 
7007 1.117469143838157e-02 
7008 1.246824216183835e-01 
7009 2.673881580639979e-02 
7010 -1.780723828386205e-01 
7011 -2.047768703689547e-01 
7012 4.994054637882325e-02 
7013 -8.028453102606374e-02 
7014 -6.331979665482576e-02 
7015 -4.300707925862308e-02 
7016 -3.791296088946329e-02 
7017 -1.109526500885768e-01 
7018 -1.443234640634215e-01 
7019 1.509579351320692e-01 
7020 1.307437535057447e-01 
7021 -4.064248729348840e-02 
7022 -1.075907763063579e-01 
7023 -3.544624858733309e-02 
7024 -5.961229568387658e-02 
7025 -8.068000415416754e-02 
7026 1.051584928876022e-01 
7027 1.837533537876640e-02 
7028 -2.047969388809405e-01 
7029 2.690682267898531e-02 
7030 -1.583264905032742e-01 
7031 1.260328894048893e-01 
7032 -6.159664694215711e-02 
7033 -8.810189115541255e-02 
7034 2.910815766878333e-02 
7035 -3.020025727153896e-02 
7036 1.597044487770677e-04 
7037 2.018294529088816e-02 
7038 -3.303419634831053e-02 
7039 5.261487962311763e-03 
7040 -5.876736788173247e-02 
7041 -2.242464127058116e-03 
7042 1.369183891638026e-02 
7043 -4.043723683473917e-03 
7044 -6.459903192361007e-04 
7045 3.932525629202371e-02 
7046 -3.317035610789398e-02 
7047 -4.638106077589668e-02 
7048 -1.271934167362502e-02 
7049 -2.524144340255977e-02 
7050 -5.898215370141575e-03 
7051 -1.156599406005254e-01 
7052 5.451307743444588e-02 
7053 2.540885306646680e-02 
7054 -2.686445208203611e-02 
7055 -3.646334680815233e-02 
7056 1.981235673222235e-02 
7057 5.065608477067334e-02 
7058 3.033840307980685e-02 
7059 -8.308769535922204e-02 
7060 -4.293591991010664e-03 
7061 3.025299630115224e-02 
7062 -6.301138787780973e-02 
7063 8.084555808137912e-02 
7064 -4.374758462657224e-02 
7065 -6.424708419858799e-02 
7066 -9.044933084245795e-02 
7067 8.417079828052026e-02 
7068 1.230779297458305e-01 
7069 -4.177646406268969e-02 
7070 -4.372920188260525e-02 
7071 8.541825587682091e-02 
7072 -2.285417204193000e-01 
7073 -1.831252662162497e-01 
7074 -7.464384541232741e-02 
7075 8.052036629792485e-02 
7076 -4.840461841790587e-02 
7077 -1.005392802290170e-02 
7078 2.043395912255153e-01 
7079 -1.250463142829434e-01 
7080 -1.719350169131445e-01 
7081 2.945708390788101e-01 
7082 -2.402465771990238e-01 
7083 5.645965814469900e-02 
7084 -1.123106418300082e-01 
7085 -1.688553676075499e-01 
7086 1.288032255387438e-01 
7087 -7.790536433297397e-02 
7088 3.868527098280627e-01 
7089 2.467219964536214e-01 
7090 -1.983370100105029e-01 
7091 4.538009390382999e-01 
7092 1.759930956232704e-01 
7093 -1.045849285458943e-01 
7094 -8.441954409032884e-02 
7095 2.639939441686611e-01 
7096 9.729659086526971e-02 
7097 -3.715088056757267e-01 
7098 4.343087112771002e-01 
7099 -1.284457081601591e-01 
7100 4.130120712212223e-01 
7101 3.026409186598137e-01 
7102 -1.412163206700855e-01 
7103 9.788680370759570e-02 
7104 -1.323105252309225e-01 
7105 -1.499328284115546e-02 
7106 3.174985546826692e-01 
7107 -3.361730117433891e-01 
7108 -2.531121726680461e-01 
7109 4.994066001307680e-02 
7110 9.043944807771191e-02 
7111 -1.345811268945578e-01 
7112 5.574988182335073e-02 
7113 -4.379142283679104e-03 
7114 -3.439416792033458e-02 
7115 4.359057517609775e-02 
7116 -3.675571525853121e-01 
7117 -1.270006559938851e-01 
7118 -3.158100797172569e-02 
7119 -2.082691152682198e-01 
7120 8.042471246085978e-02 
7121 -1.845586096837231e-01 
7122 -1.986532117977683e-01 
7123 5.454631183766954e-02 
7124 -1.817008589851601e-02 
7125 1.983445034342891e-02 
7126 -9.856081767969731e-02 
7127 -4.119024577122767e-02 
7128 -1.577712745022540e-01 
7129 -6.515698990495911e-02 
7130 -8.681492088776202e-02 
7131 -1.246774144248429e-01 
7132 1.350169626537621e-01 
7133 9.163478862850183e-03 
7134 -1.712292602333613e-01 
7135 -5.090838473457580e-01 
7136 1.318590020357704e-01 
7137 4.867459878143241e-01 
7138 -2.452868228287858e-01 
7139 -3.711052769802095e-01 
7140 2.162424921495539e-01 
7141 -2.203179861843720e-01 
7142 4.731357234111209e-01 
7143 -5.152622728693086e-02 
7144 1.783139323855265e-01 
7145 3.539723804693626e-01 
7146 -2.610047438393525e-01 
7147 1.789360166719473e-01 
7148 -3.482033573136929e-02 
7149 -1.521627267179519e-01 
7150 1.689123791904155e-03 
7151 -2.063808154258368e-01 
7152 3.510661344623304e-01 
7153 -5.967302763531580e-02 
7154 1.001081438692241e-01 
7155 3.354713826277065e-01 
7156 2.133017002327262e-02 
7157 5.990684802436705e-03 
7158 1.055677862513866e-01 
7159 -1.822167593279802e-01 
7160 -1.793836386080136e-02 
7161 3.324543616249182e-01 
7162 -6.076677956830193e-02 
7163 -7.649501232214066e-02 
7164 -1.681616802823550e-01 
7165 -3.290018537036413e-01 
7166 2.803783385891803e-01 
7167 -2.764798513758239e-01 
7168 2.383550722530962e-01 
7169 5.291322861252677e-01 
7170 -1.852602501185458e-01 
7171 -7.103727606425988e-01 
7172 3.586726778633417e-01 
7173 3.952765375730820e-01 
7174 1.694084402858451e-02 
7175 1.610778379601339e-01 
7176 5.005114637370023e-01 
7177 -3.159156551295491e-02 
7178 2.014780739426896e-01 
7179 -2.090986344950431e-02 
7180 1.969580573166569e-01 
7181 1.371633011060093e-01 
7182 6.396408480624899e-02 
7183 -8.252226091013225e-02 
7184 -1.090426504271296e-01 
7185 -3.697849999081473e-02 
7186 -3.948066004505221e-02 
7187 -6.624044557529483e-02 
7188 1.039698986471613e-01 
7189 4.811747227034455e-04 
7190 1.432265009226654e-01 
7191 3.776976783519723e-02 
7192 -8.277453672336248e-02 
7193 1.850962594582914e-01 
7194 2.667769269723184e-01 
7195 -1.394934839865275e-01 
7196 -1.137331938429356e-01 
7197 1.130449513278545e-02 
7198 2.759856280310697e-01 
7199 -3.456635303773867e-01 
7200 5.998898352373767e-02 
7201 3.579526502270435e-01 
7202 -1.989657340573872e-01 
7203 1.237458610249340e-01 
7204 -2.104552609050138e-01 
7205 -3.102415081266420e-01 
7206 3.438965889849606e-01 
7207 -1.984244364933136e-01 
7208 3.645683188472515e-01 
7209 1.319317277489455e-01 
7210 -2.048897312085611e-01 
7211 1.607410809665203e-01 
7212 -1.184596384756242e-02 
7213 -3.717141144367407e-01 
7214 8.874080069322202e-02 
7215 -5.746508998291052e-02 
7216 1.614092074413230e-01 
7217 -1.800332392578329e-02 
7218 -9.384290168664770e-02 
7219 1.156787578408411e-01 
7220 1.552395760526125e-01 
7221 -3.896159654008301e-02 
7222 9.998136397262539e-02 
7223 1.521837070426900e-01 
7224 -3.825209157857108e-01 
7225 -1.621689236156013e-01 
7226 -1.157668748571273e-01 
7227 1.602569111493446e-01 
7228 2.024671445230217e-01 
7229 1.487889336780718e-02 
7230 -1.656454147600285e-01 
7231 2.977880453787667e-01 
7232 -3.911432400827498e-01 
7233 -1.282274757102138e-01 
7234 2.310624797073943e-01 
7235 1.536944921279277e-01 
7236 1.334257322659346e-02 
7237 4.471832601132662e-02 
7238 6.960350486812037e-03 
7239 1.064418154387455e-01 
7240 -4.599531301298904e-02 
7241 -2.422330646645896e-01 
7242 6.566892486539062e-02 
7243 1.674868735686007e-02 
7244 1.412636829907389e-01 
7245 4.735580694736917e-02 
7246 -6.853622608676392e-02 
7247 8.900044283878651e-03 
7248 -7.455407177013645e-02 
7249 -3.361543897307494e-02 
7250 5.885951403461722e-02 
7251 -1.669780613570095e-01 
7252 9.485148068636334e-02 
7253 -1.042967256304496e-01 
7254 -6.654023431743955e-02 
7255 1.268567564331915e-01 
7256 -4.388192149850958e-02 
7257 2.717648791960619e-01 
7258 -1.502562656270415e-01 
7259 -1.266793378759003e-02 
7260 1.041601421998428e-01 
7261 -1.801594835500860e-01 
7262 -1.818648348953176e-01 
7263 4.147467411567881e-01 
7264 8.360301955682307e-02 
7265 -2.082325852856492e-01 
7266 2.348494461309157e-01 
7267 -2.730044626416779e-01 
7268 -6.983510181621080e-02 
7269 -3.095112807374671e-02 
7270 -1.942997462444972e-01 
7271 8.048573072330724e-01 
7272 -3.364056287121662e-01 
7273 -5.784822206398256e-01 
7274 -2.877275103613585e-02 
7275 5.246345730003367e-01 
7276 3.213242172338516e-01 
7277 2.662009128084143e-01 
7278 -3.744915065842215e-01 
7279 4.666674002284409e-01 
7280 -4.307838745159958e-01 
7281 9.417200109844988e-02 
7282 1.740657999606742e-01 
7283 3.407406009779125e-01 
7284 -2.524337996218231e-01 
7285 -3.880075343222492e-01 
7286 -4.148100552841319e-01 
7287 -5.011467141422233e-01 
7288 -6.364497189381779e-01 
7289 -9.415031948402183e-01 
7290 -1.853878449023679e-01 
7291 1.375654161516427e-01 
7292 -5.425151682531145e-01 
7293 -1.770133596320440e-01 
7294 -3.171950843939101e-01 
7295 -8.054592014474542e-01 
7296 -7.449905288523675e-01 
7297 -2.683876112118896e-01 
7298 -5.472786329628286e-01 
7299 -4.792970202461916e-01 
7300 6.186804335217953e-02 
7301 -2.587690001453063e-01 
7302 -1.106384022407025e-01 
7303 -8.530721087476458e-01 
7304 -1.039869096197537e-01 
7305 8.238665917243475e-02 
7306 -1.554014676730493e-01 
7307 -1.045001147760381e-01 
7308 -1.347021696390475e-02 
7309 -1.267895242412260e-01 
7310 -1.662380831722471e-01 
7311 2.568703049370803e-01 
7312 1.975856938749669e-01 
7313 -2.415909064275830e-01 
7314 7.531827219737898e-02 
7315 -9.364611462703215e-02 
7316 3.277644041808889e-02 
7317 -5.651277234399855e-02 
7318 -2.994000435170650e-01 
7319 9.577014078246068e-02 
7320 -1.554026440442251e-01 
7321 -3.105359415485519e-01 
7322 -6.217207084829520e-03 
7323 -2.272599327215839e-01 
7324 -3.725588369600814e-01 
7325 -2.214918952579700e-01 
7326 -1.145089755266790e-01 
7327 1.541428461677256e-01 
7328 -2.784292292426820e-01 
7329 -3.730963990670261e-02 
7330 -6.956640079298994e-02 
7331 -2.499985872510330e-01 
7332 -1.811684868455695e-01 
7333 1.081009714055309e-01 
7334 -1.993063877448173e-01 
7335 1.366008820588119e-01 
7336 -1.832260564733909e-02 
7337 8.247170814181445e-02 
7338 5.738352788777464e-02 
7339 -2.781418924713012e-01 
7340 -2.191688910392621e-01 
7341 1.577335403117966e-01 
7342 4.468498094483163e-01 
7343 -9.843322437710629e-01 
7344 -1.604307686729386e-01 
7345 3.891057101481795e-01 
7346 -5.848636258342221e-01 
7347 -1.355810936643465e-01 
7348 -4.583059349186535e-01 
7349 -1.330347414892766e+00 
7350 1.995360723583328e-01 
7351 -2.312470589354325e-01 
7352 1.911615004361067e-01 
7353 9.694299753750611e-02 
7354 -1.465186606036011e-01 
7355 3.424037435362617e-01 
7356 -1.991484363901867e-01 
7357 -2.839801319167104e-02 
7358 2.104079638000430e-01 
7359 -1.380231831523231e-02 
7360 1.829019773158616e-01 
7361 1.293376215003287e-01 
7362 1.049048245035046e-01 
7363 1.447956941795086e-01 
7364 -9.780683017004704e-02 
7365 1.770442493098333e-01 
7366 4.280930630775128e-02 
7367 -8.643652322615042e-02 
7368 1.671881880063289e-01 
7369 7.072883757631712e-02 
7370 -5.756953004379849e-02 
7371 3.098872757926613e-02 
7372 -1.713465250747867e-01 
7373 -1.206613845741015e-01 
7374 -8.608804343393844e-02 
7375 -6.174848660993590e-02 
7376 9.855654807409825e-02 
7377 2.097350749048821e-01 
7378 -2.027283574478864e-01 
7379 1.003039509461946e-01 
7380 -2.384493454367197e-01 
7381 -8.510488303197614e-02 
7382 2.150083859077863e-01 
7383 -2.485346842523103e-01 
7384 -1.054457707954432e-01 
7385 -2.789594326385252e-01 
7386 -1.476176278638681e-01 
7387 4.589009148447826e-01 
7388 -5.552125825805293e-01 
7389 -4.085856170250126e-01 
7390 3.015355538339786e-01 
7391 -4.209136550627540e-02 
7392 -8.132979224519075e-02 
7393 -3.186268207967244e-02 
7394 -3.725288990767550e-01 
7395 5.723555923792377e-01 
7396 -1.128214621062172e-01 
7397 -1.618360569563423e-01 
7398 -1.396323179189279e-01 
7399 7.676534523352152e-01 
7400 -1.398842709645815e-01 
7401 -3.230190663467821e-01 
7402 5.051466809376803e-01 
7403 1.557936144527662e-01 
7404 1.761381788144066e-01 
7405 3.111923219535414e-01 
7406 -1.499162332344471e-01 
7407 2.696927888699797e-01 
7408 -1.285784148199299e-01 
7409 -3.228367347390645e-01 
7410 1.882481011403338e-01 
7411 -1.151256178779396e-01 
7412 9.217555692799850e-02 
7413 9.685210593909543e-02 
7414 -1.415764954596511e-01 
7415 -8.027042358336059e-03 
7416 -3.237319564372438e-01 
7417 -1.459450548301421e-01 
7418 1.959339783135028e-01 
7419 3.526745743608126e-02 
7420 1.539537764089998e-01 
7421 2.616683203043217e-01 
7422 2.296048879885806e-01 
7423 -1.109778416435115e-01 
7424 -2.576809122747247e-01 
7425 1.261214758662265e-02 
7426 4.372513262639113e-01 
7427 -2.328140682438333e-01 
7428 -1.062423387098294e-01 
7429 -2.180423913338505e-02 
7430 4.733807061792362e-01 
7431 -2.273951681132791e-01 
7432 -1.076097659728288e-01 
7433 2.989329425857253e-01 
7434 3.248320710484781e-01 
7435 7.133878926012251e-02 
7436 -6.937226455236799e-01 
7437 -1.956436563995465e-01 
7438 8.185194913984090e-01 
7439 3.957749038525548e-01 
7440 -1.714452463531945e-01 
7441 -4.041505248134216e-01 
7442 6.332739062111762e-01 
7443 3.436469206495509e-01 
7444 -5.872538383575188e-01 
7445 1.599302192986545e-01 
7446 -1.761553602320575e-01 
7447 -3.284043852824499e-01 
7448 -8.089669343119287e-01 
7449 -4.370533406994425e-01 
7450 3.426993035766997e-01 
7451 -9.924182989768832e-02 
7452 2.194695970553739e-01 
7453 2.424918796520986e-01 
7454 -3.043119787365821e-01 
7455 -1.796096741787798e-01 
7456 -2.678426364974227e-01 
7457 -1.196951974629073e-01 
7458 1.092780725807784e-01 
7459 -1.858950352021418e-01 
7460 5.859489556564411e-02 
7461 -9.114985488174118e-02 
7462 1.439243512234282e-02 
7463 -8.284950491470715e-02 
7464 -1.226585979740756e-01 
7465 -3.064642079909450e-02 
7466 -2.568976390973073e-02 
7467 2.918554036099646e-02 
7468 -2.858150269047540e-02 
7469 -1.513307960392205e-02 
7470 9.816951821068697e-02 
7471 -8.495307332739073e-02 
7472 1.090655570705600e-01 
7473 2.018608855812863e-02 
7474 5.705545409551321e-02 
7475 -3.077542646058234e-02 
7476 5.165097612049420e-02 
7477 1.512873854178839e-01 
7478 1.597766505917698e-01 
7479 -1.294073046548925e-01 
7480 1.518111367220768e-01 
7481 1.308271359686531e-01 
7482 1.400715736541643e-01 
7483 8.949937840683796e-02 
7484 1.698967162192259e-02 
7485 3.541642729663002e-02 
7486 3.731703990886381e-02 
7487 -1.124184465412254e-01 
7488 2.104746492379166e-01 
7489 9.065898783377055e-02 
7490 1.088663274639427e-02 
7491 1.108342744864454e-02 
7492 9.021433190160347e-02 
7493 -1.534900218509450e-02 
7494 3.342213019304233e-02 
7495 7.494957726961246e-02 
7496 1.117936342884878e-01 
7497 4.066233589920719e-02 
7498 3.200594090992512e-02 
7499 -3.464047186648987e-02 
7500 -4.545580499868510e-02 
7501 -7.887722196518422e-02 
7502 -1.722157895863538e-02 
7503 -8.555719290589738e-02 
7504 7.612776223026395e-02 
7505 9.441362493467552e-02 
7506 -6.627966407602548e-02 
7507 9.297785297058352e-02 
7508 1.803846565565202e-03 
7509 -8.445885149997555e-02 
7510 1.115159316360024e-01 
7511 7.874731211515797e-03 
7512 -1.123690447371789e-02 
7513 6.932961351207577e-02 
7514 4.046092129015041e-02 
7515 1.223117133103274e-01 
7516 3.127017316946182e-02 
7517 1.526267715919672e-01 
7518 8.471528625670464e-04 
7519 3.912572567634630e-02 
7520 1.361834589191313e-01 
7521 1.613443055705265e-02 
7522 1.106207996018734e-01 
7523 1.245943556907236e-01 
7524 2.275819291265865e-03 
7525 1.861359438824086e-01 
7526 -3.258097826932359e-02 
7527 2.693571804490548e-01 
7528 -4.325407203908879e-03 
7529 2.682784231922610e-02 
7530 4.487187566332946e-01 
7531 5.559493453427242e-02 
7532 -3.714237467893561e-01 
7533 2.317972875301472e-01 
7534 -1.196031918733104e-02 
7535 -1.017944248150305e-01 
7536 -1.362472160377244e-01 
7537 2.667959009505166e-02 
7538 -5.282183695034295e-03 
7539 -1.214755879426059e-01 
7540 -1.457006779008965e-01 
7541 7.126081489996479e-02 
7542 1.734051342318867e-01 
7543 -8.458392309651554e-02 
7544 -1.009347584766636e-01 
7545 2.276427469699395e-01 
7546 1.164845420146744e-01 
7547 -2.093484842967397e-01 
7548 3.758492057356649e-01 
7549 2.933145055020087e-01 
7550 -3.232834777819681e-02 
7551 4.545509823433626e-02 
7552 1.915203199503526e-01 
7553 3.269692566157562e-01 
7554 -1.637599827832204e-01 
7555 -8.774832449920750e-02 
7556 3.919800292878746e-03 
7557 5.955001227098783e-02 
7558 6.645427758212674e-02 
7559 -1.986987357985185e-01 
7560 1.386901002196988e-02 
7561 2.091469805951230e-01 
7562 -3.111033616532982e-01 
7563 -1.041795032421920e-01 
7564 -1.147424537091125e-01 
7565 -1.648032485758485e-01 
7566 8.913813636506047e-02 
7567 -1.103870412718559e-01 
7568 1.275766623850269e-01 
7569 1.001899439335334e-01 
7570 -1.203663293248685e-01 
7571 2.647500209984590e-02 
7572 -1.726188501898772e-01 
7573 -1.240393639959046e-01 
7574 1.876953151613177e-01 
7575 -2.629890008531041e-01 
7576 9.218551341569024e-02 
7577 2.243549025661273e-01 
7578 -1.246968848690959e-01 
7579 8.140166866728436e-02 
7580 -1.929162507661685e-01 
7581 -2.295370448926647e-01 
7582 3.184840619128744e-02 
7583 -2.393788382543858e-02 
7584 4.662654741528896e-02 
7585 2.691357161683518e-02 
7586 -1.775918272122227e-01 
7587 8.921167113483329e-02 
7588 -3.918605338783936e-02 
7589 -6.202658784016263e-02 
7590 -1.193068611816649e-01 
7591 1.137647389151018e-01 
7592 4.299310792687701e-03 
7593 -3.368824054684858e-01 
7594 1.051468893038728e-02 
7595 1.429248516031271e-01 
7596 4.783305075871545e-02 
7597 1.534357447897134e-01 
7598 -1.738029677772293e-01 
7599 -2.035404198071245e-02 
7600 -3.092089640731095e-01 
7601 -1.542998302664735e-01 
7602 1.094644706265701e-01 
7603 -2.191933660825212e-01 
7604 -1.431759410559161e-02 
7605 1.252642304775727e-02 
7606 -1.287730500003980e-01 
7607 -3.930355353469607e-01 
7608 -3.258019782976865e-01 
7609 -1.755441075724685e-01 
7610 1.052694882456297e-01 
7611 -1.013441602711388e-01 
7612 -6.833508323140842e-01 
7613 -1.457717702193673e-01 
7614 -9.564854736398244e-03 
7615 -5.700407093295997e-02 
7616 -1.546086147329203e-01 
7617 1.883039571358540e-01 
7618 -1.396252601705866e-01 
7619 -4.745579291138551e-02 
7620 2.108224799673057e-03 
7621 -3.057640385496747e-02 
7622 1.434290510996792e-01 
7623 -3.314312143703846e-01 
7624 2.549957615674390e-01 
7625 -2.689239556344218e-02 
7626 -1.586922561444796e-01 
7627 1.287144622390858e-01 
7628 -1.491769085368692e-03 
7629 -3.243730374047098e-01 
7630 -2.103842360107674e-01 
7631 2.181388231806219e-01 
7632 2.429272066622016e-01 
7633 -1.187627167563591e-01 
7634 -3.257654808001558e-01 
7635 -2.823618651047064e-02 
7636 1.983822926138969e-01 
7637 -2.096202615131182e-01 
7638 -1.221265517184042e-01 
7639 2.366386304504416e-01 
7640 3.938626124473581e-02 
7641 -9.249119484323767e-02 
7642 4.381616142615167e-02 
7643 -1.346825798198637e-01 
7644 2.004641508144799e-01 
7645 1.650895387743450e-01 
7646 -1.623306661778501e-01 
7647 -1.330781270607509e-01 
7648 -7.862019105737317e-02 
7649 -1.857694125345860e-01 
7650 1.812367550764771e-02 
7651 -1.043957174595933e-01 
7652 2.474201333848349e-01 
7653 8.245802956288698e-02 
7654 1.404684839561160e-02 
7655 6.042958102867543e-02 
7656 -1.216595217423844e-01 
7657 1.357796999584845e-01 
7658 4.103572849536295e-02 
7659 8.276649164834765e-02 
7660 7.868543029290006e-04 
7661 5.612131822441806e-02 
7662 6.082947852408253e-02 
7663 -8.828523584274885e-02 
7664 8.172952093466936e-02 
7665 2.051605971929732e-01 
7666 -1.554266497613992e-01 
7667 4.642540210473008e-02 
7668 1.275775073929142e-01 
7669 -8.644749122399926e-02 
7670 8.835250025790069e-02 
7671 -2.201258994348604e-02 
7672 4.150607601291311e-03 
7673 7.437509641413088e-02 
7674 1.427403805174925e-02 
7675 -5.574535420074124e-03 
7676 -2.096934900934914e-03 
7677 1.048428662359794e-02 
7678 2.494390383632814e-02 
7679 -2.006921878532674e-02 
7680 4.045718475229373e-02 
7681 -2.068003671916149e-02 
7682 -3.169156663791580e-02 
7683 -6.575526004432186e-03 
7684 -7.163869991271684e-03 
7685 -5.647604683265786e-02 
7686 -3.605645913461203e-02 
7687 -1.624390640693826e-03 
7688 -1.236988232727372e-02 
7689 5.366294735781876e-02 
7690 1.089743065182468e-02 
7691 2.649420347602442e-02 
7692 -2.346213621280206e-02 
7693 -7.871552399470841e-02 
7694 9.055100492998340e-02 
7695 8.301965942251867e-02 
7696 -1.060569070442510e-01 
7697 4.233966994475968e-03 
7698 -4.878974204368759e-02 
7699 -6.212854462366239e-02 
7700 1.637418275254018e-01 
7701 -5.364098909865028e-04 
7702 1.255571128701928e-01 
7703 5.696087580437013e-02 
7704 -8.754153101856216e-02 
7705 2.486699821180686e-01 
7706 2.011312113574583e-01 
7707 2.952212059989689e-01 
7708 -1.892008155543459e-01 
7709 1.607748320657723e-01 
7710 2.467346019455180e-01 
7711 -1.416498816433323e-01 
7712 1.295013401289744e-01 
7713 9.398220625524946e-02 
7714 -1.059602195515460e-01 
7715 3.333455313431528e-01 
7716 -6.638159798017779e-01 
7717 -3.417962094596827e-01 
7718 1.890209073624023e-01 
7719 -2.094851482976656e-01 
7720 -1.506676723346474e-01 
7721 -3.186470003160145e-02 
7722 -4.415872978418856e-01 
7723 -3.773219080661915e-01 
7724 3.979731298997833e-01 
7725 9.446180253778218e-02 
7726 2.070654594128313e-01 
7727 2.121598850549260e-02 
7728 1.989174215042800e-01 
7729 3.724991786254317e-01 
7730 2.376736942467070e-01 
7731 -2.783980498527558e-01 
7732 -1.559190432579401e-01 
7733 -2.242694922004513e-01 
7734 -1.765695393336567e-01 
7735 3.082434243769897e-01 
7736 2.834161381288925e-01 
7737 4.987578854934598e-02 
7738 -3.278593484485720e-01 
7739 2.747679120114009e-01 
7740 -3.342256688307609e-01 
7741 -1.891892866250059e-01 
7742 4.833080472042651e-02 
7743 5.739110427450746e-02 
7744 -2.203822738110273e-01 
7745 -7.833182513144222e-01 
7746 -3.890655011744235e-01 
7747 2.011416640251421e-01 
7748 -1.182191815995435e-02 
7749 -4.805490458623953e-02 
7750 -2.367951431517975e-01 
7751 -3.427017038459341e-01 
7752 -1.942756294322950e-01 
7753 -6.899982328176520e-02 
7754 -7.201073932729099e-02 
7755 -3.269242821955334e-01 
7756 1.273449584947185e-01 
7757 -6.435654410621394e-02 
7758 -1.798303026222910e-01 
7759 -2.708765232241758e-01 
7760 5.949761252554024e-02 
7761 -3.868364923248536e-02 
7762 -1.422120520038561e-01 
7763 2.348788510830979e-01 
7764 1.416774232210817e-01 
7765 7.571997166903525e-02 
7766 -1.679723229406946e-01 
7767 4.533660364057054e-02 
7768 -6.312141812036660e-02 
7769 -9.375326172378326e-02 
7770 -1.275534068759906e-01 
7771 6.330809893714671e-02 
7772 2.607805340197623e-01 
7773 2.987401850468823e-01 
7774 -1.393052189340458e-01 
7775 1.030242656147415e-01 
7776 -2.076233307072353e-01 
7777 -2.365176048825373e-03 
7778 3.513242448327880e-01 
7779 -8.973707476911452e-02 
7780 1.298546692577105e-02 
7781 3.773371025803248e-01 
7782 1.161643586992550e-01 
7783 -4.447415080565796e-02 
7784 4.136411687094322e-01 
7785 1.248716874374999e-01 
7786 1.248640282436906e-01 
7787 -7.722867082150951e-02 
7788 6.407535601643499e-02 
7789 1.334943950906553e-01 
7790 1.922424123914142e-01 
7791 -7.056501743848533e-02 
7792 1.192595236872187e-01 
7793 3.560116332748810e-01 
7794 -4.781432257821248e-02 
7795 2.227897678219517e-01 
7796 -8.667305273882717e-03 
7797 -1.104853911435812e-01 
7798 2.160715968377512e-01 
7799 -6.796195918221383e-03 
7800 2.850107376744405e-02 
7801 1.277015279531942e-01 
7802 -8.899778951864042e-02 
7803 8.327450922268776e-01 
7804 2.845740557986292e-01 
7805 4.215757646164904e-02 
7806 -4.365844875431886e-01 
7807 -5.631213171644002e-01 
7808 2.224861969580014e-01 
7809 -1.748829053091917e-02 
7810 -4.016228116128228e-01 
7811 -6.209296708881419e-01 
7812 1.296159641036117e-01 
7813 -6.923277818526791e-02 
7814 -2.099794849097890e-01 
7815 2.296344656736638e-03 
7816 3.038030162189810e-01 
7817 -1.647078178625938e-01 
7818 -1.835349432948516e-01 
7819 2.828142977297022e-01 
7820 -3.585397481916288e-02 
7821 1.742398995394826e-01 
7822 -8.522207097838663e-02 
7823 6.518517424288570e-02 
7824 2.044210392465584e-01 
7825 -1.872554038914312e-02 
7826 1.735326330750883e-01 
7827 1.867383773489879e-01 
7828 -2.866468346669302e-01 
7829 4.581726230459378e-02 
7830 2.482496495606297e-01 
7831 -1.905569704317689e-01 
7832 -1.858090496869487e-01 
7833 1.860771845803837e-01 
7834 -1.214158377478173e-01 
7835 2.525802014552456e-01 
7836 -8.773562856652260e-02 
7837 -8.631389875675151e-02 
7838 1.439829578584436e-01 
7839 -9.849534657160249e-02 
7840 2.480355919928217e-01 
7841 8.205750720398387e-02 
7842 6.546170207108065e-03 
7843 -2.102710692893581e-02 
7844 -1.106247132881961e-01 
7845 -1.337226839733704e-01 
7846 -2.399309930259645e-01 
7847 7.992914940644280e-02 
7848 2.543764937532161e-01 
7849 -2.277428176406603e-01 
7850 -5.283564775152164e-02 
7851 4.478716256848945e-02 
7852 -2.669207796378635e-02 
7853 1.365777260074177e-01 
7854 -1.154427509724361e-02 
7855 -1.192775320582490e-01 
7856 -3.950698530085271e-02 
7857 1.207040438981432e-01 
7858 7.346091338738852e-03 
7859 2.531292954400422e-01 
7860 -5.444150114814789e-02 
7861 1.196308417172766e-01 
7862 2.175835533152021e-01 
7863 1.738347975601268e-01 
7864 9.578769732709910e-02 
7865 -1.886993542723613e-01 
7866 1.203827665631486e-01 
7867 1.078329678643638e-01 
7868 -4.838643760057303e-02 
7869 1.916754665270309e-01 
7870 -3.252618057736906e-02 
7871 8.818228406021551e-02 
7872 -2.264570443645187e-01 
7873 -7.656216626888412e-04 
7874 7.518457468166993e-03 
7875 1.138724708490361e-01 
7876 -1.503174511609931e-01 
7877 -7.011568811500515e-02 
7878 -1.095836337742653e-01 
7879 -1.890758772450794e-02 
7880 1.931351421652805e-01 
7881 -4.738800973998542e-02 
7882 6.786283904112156e-02 
7883 1.490462807064359e-01 
7884 -6.202673363103505e-02 
7885 1.148358996260589e-02 
7886 1.281179705752782e-02 
7887 5.313331368609146e-02 
7888 -7.812658478048461e-02 
7889 -1.105823758262665e-02 
7890 -1.979196643154818e-02 
7891 2.745405162780127e-01 
7892 -1.821476204363706e-03 
7893 -4.194562873011728e-02 
7894 1.007752516468513e-01 
7895 1.735984058151654e-01 
7896 4.224810344051088e-02 
7897 1.319691310495299e-01 
7898 3.979941824519639e-02 
7899 7.127802231513859e-02 
7900 -3.047357060418827e-01 
7901 -2.461823057756803e-01 
7902 -2.490511823691161e-01 
7903 5.059249989295139e-01 
7904 1.970934744453444e-01 
7905 -4.053077079000877e-01 
7906 -5.968281161016148e-02 
7907 2.019963073342786e-01 
7908 1.015178459217434e-01 
7909 3.197881953783893e-01 
7910 2.779713029977068e-01 
7911 4.523432419103124e-01 
7912 -7.794852815753407e-01 
7913 -1.824501034897870e-02 
7914 1.112664090726558e-01 
7915 3.065584100013896e-01 
7916 -1.707298939005258e-01 
7917 5.449853591555413e-02 
7918 -4.332805374004300e-02 
7919 1.000161232391193e+00 
7920 -3.195571308804344e-01 
7921 -7.069625050193879e-03 
7922 1.246882076518012e-01 
7923 2.794142877312534e-01 
7924 -1.070683240439871e-01 
7925 3.787709596787846e-02 
7926 -1.165491840003113e-01 
7927 -3.998461373466123e-01 
7928 -1.709154951003124e-01 
7929 1.829534741869204e-01 
7930 -2.112873672020350e-01 
7931 2.151412451081174e-01 
7932 -2.375548873463459e-01 
7933 -3.641258567395116e-01 
7934 2.962197833886797e-01 
7935 -7.726624126694629e-01 
7936 -1.027327426732877e-01 
7937 1.034427018194092e-01 
7938 -1.206208132915738e-01 
7939 2.425592405310066e-01 
7940 3.122477603981064e-02 
7941 8.421255206214417e-02 
7942 1.359895744878755e-01 
7943 -1.232036515059266e-01 
7944 -3.693908794048297e-02 
7945 7.961310433835669e-02 
7946 -4.480764815167235e-02 
7947 -4.062348050571378e-02 
7948 8.780582870964553e-02 
7949 -4.759360724082021e-02 
7950 -1.163576741303067e-01 
7951 1.457488208707685e-01 
7952 5.127164633970241e-02 
7953 -3.606333559513903e-01 
7954 1.188220482341827e-01 
7955 4.134519278660955e-01 
7956 -1.343158714376199e-01 
7957 -1.277664496494204e-02 
7958 -6.786026738203339e-01 
7959 -1.237111661230347e-01 
7960 -2.186520695919974e-01 
7961 -5.901934415627189e-01 
7962 -6.064505337246497e-01 
7963 -2.872628022257678e-01 
7964 -3.681403666103584e-01 
7965 -4.060641701390077e-01 
7966 -4.709917939537089e-01 
7967 -2.452074310066180e-01 
7968 -4.048724775584596e-01 
7969 -5.721738291297641e-02 
7970 -2.393319487037196e-01 
7971 -1.740963185330144e-01 
7972 -1.285249789632177e-01 
7973 -2.369257396620120e-01 
7974 9.224643596090620e-02 
7975 -2.072011106256914e-01 
7976 -5.914246874473993e-02 
7977 1.618388725417493e-01 
7978 -5.667064912380108e-02 
7979 -5.531073435451711e-02 
7980 -6.793624788572004e-01 
7981 -3.114176526180403e-01 
7982 1.483843861784627e-01 
7983 1.417213082568034e-01 
7984 9.620527232255083e-02 
7985 7.524564599334049e-02 
7986 2.351314101692462e-01 
7987 2.793230708952467e-03 
7988 4.383907933194116e-02 
7989 5.973078900479032e-01 
7990 5.570300654035626e-01 
7991 -4.596614611141118e-01 
7992 -1.335175257002812e-01 
7993 5.316225482195703e-01 
7994 9.408566801475261e-02 
7995 8.656395133442592e-02 
7996 2.221306551640684e-02 
7997 7.240340357105449e-02 
7998 4.538183210595548e-01 
7999 -2.024382612273444e-01 
8000 1.833013292856191e-01 
8001 7.627374824791949e-02 
8002 5.370641227192900e-03 
8003 2.404678764474134e-01 
8004 -2.857900296935356e-01 
8005 -9.166405942386131e-02 
8006 -6.730049700507669e-02 
8007 -9.340323394486844e-02 
8008 5.038215156976562e-02 
8009 -9.666678488228615e-02 
8010 -1.146350105498032e-01 
8011 2.926582176329076e-02 
8012 -7.655411489959295e-02 
8013 -1.276146049954583e-01 
8014 -1.097517256021940e-01 
8015 -2.294954258661100e-01 
8016 -2.036601469940033e-02 
8017 -1.516216052650220e-01 
8018 -3.484389392856707e-01 
8019 -2.977175995406225e-02 
8020 -1.945321513864141e-01 
8021 -4.397618331031705e-01 
8022 1.392143516537239e-01 
8023 -1.368518861712882e-01 
8024 1.705891321062028e-01 
8025 7.348136060136325e-02 
8026 -3.454009531934635e-01 
8027 5.550836684278059e-01 
8028 6.466926760639083e-02 
8029 -1.477628044359631e-01 
8030 2.058243303776831e-01 
8031 -3.744398069170481e-01 
8032 3.840279012376888e-01 
8033 1.038685822707447e-01 
8034 4.522492715568999e-02 
8035 9.545342514497507e-02 
8036 -2.766653780361145e-01 
8037 -3.106922774101182e-01 
8038 -1.244581245308595e-01 
8039 2.522306790729224e-01 
8040 2.576793786791676e-01 
8041 -9.974265162174401e-02 
8042 -4.811418035631570e-02 
8043 3.142889956381849e-01 
8044 4.155580482093599e-01 
8045 2.007013643168465e-01 
8046 4.070823547833662e-01 
8047 1.624124705655853e-01 
8048 -2.981585964421992e-01 
8049 -2.228150119042102e-03 
8050 1.424846582850529e-01 
8051 6.531355137810074e-01 
8052 4.387669134443355e-01 
8053 1.027087458418420e-01 
8054 2.109966732312994e-01 
8055 1.049508669383623e-01 
8056 -1.443227249735412e-01 
8057 1.770460338322276e-01 
8058 2.565728648008181e-01 
8059 -1.204203601598436e-01 
8060 6.955476807180198e-02 
8061 1.446279383458765e-01 
8062 -1.262148702171133e-01 
8063 2.184850685980374e-01 
8064 4.597997938052134e-02 
8065 -2.381525889892679e-01 
8066 1.219571222587745e-01 
8067 2.790887324173131e-01 
8068 -1.566890945885091e-01 
8069 1.024317738862048e-01 
8070 -9.421037676608704e-02 
8071 -1.475410371020103e-01 
8072 -3.009778250288286e-01 
8073 -2.820082842372526e-01 
8074 -6.852745678295895e-02 
8075 -4.740991858397819e-02 
8076 -1.024993965074666e-01 
8077 -4.424778124058467e-01 
8078 4.877811546743182e-01 
8079 -1.215606621571428e-01 
8080 -5.450190094519076e-01 
8081 -2.100709201407148e-01 
8082 2.891342094281796e-01 
8083 4.741661160019847e-01 
8084 -1.044655174457177e+00 
8085 -6.135989066598748e-01 
8086 6.637198045027100e-01 
8087 1.184948403249676e-02 
8088 -1.310753921473000e+00 
8089 8.560713370801107e-02 
8090 -7.350106031428452e-02 
8091 6.824039281961695e-01 
8092 -6.362626345695857e-02 
8093 2.736249484434985e-02 
8094 6.772815942410179e-02 
8095 1.999968169359412e-01 
8096 -3.889236410436332e-02 
8097 -1.080247061223558e-01 
8098 2.396726626710640e-01 
8099 -8.821786951894423e-03 
8100 -8.186718642125886e-02 
8101 -3.319682057759381e-02 
8102 4.026041288840979e-02 
8103 2.689422225182699e-03 
8104 -3.640789929067367e-02 
8105 4.363358703357046e-02 
8106 -1.050842131055382e-01 
8107 -1.593136785629131e-01 
8108 5.607504305935818e-02 
8109 -5.802018309790537e-02 
8110 4.805091187121443e-02 
8111 -6.693426138971046e-03 
8112 -8.533761546849752e-02 
8113 -4.919919931725256e-02 
8114 -1.002057421787725e-01 
8115 7.109178654939599e-02 
8116 4.542718478873970e-02 
8117 1.071689290795108e-01 
8118 1.809620081791765e-01 
8119 1.004808679609339e-01 
8120 -2.027201043304887e-01 
8121 5.222398621941154e-02 
8122 2.644261550081550e-02 
8123 -1.479357681136182e-01 
8124 -3.031368000467954e-02 
8125 -3.853969252566868e-02 
8126 3.263692512425925e-02 
8127 3.778906045906901e-02 
8128 6.075483749915826e-02 
8129 -3.530563518866901e-02 
8130 2.042976430813956e-02 
8131 3.912470660031264e-02 
8132 5.479823787000881e-02 
8133 2.728570377202948e-02 
8134 -7.573259951001653e-02 
8135 -3.106201998198249e-02 
8136 1.386130026911848e-01 
8137 5.732351600899532e-02 
8138 6.799884233545790e-02 
8139 8.340778650900355e-02 
8140 -4.792452001625355e-02 
8141 -6.424373166778626e-02 
8142 5.323723549219760e-02 
8143 8.833918683548247e-02 
8144 9.085720198831213e-02 
8145 -3.095149412752910e-02 
8146 -5.791511925849529e-04 
8147 1.119227823325118e-01 
8148 9.986403815307245e-02 
8149 1.192890772021684e-01 
8150 -2.973492513149763e-02 
8151 -3.876242009143465e-03 
8152 1.178286374686308e-01 
8153 -4.708453353051179e-02 
8154 1.445844950263379e-01 
8155 -1.203187318447268e-01 
8156 -1.304367629115781e-03 
8157 4.967620935074841e-02 
8158 -5.380467023161613e-02 
8159 6.267002708709665e-03 
8160 1.617121705371810e-01 
8161 1.203051416418980e-01 
8162 5.197708481129940e-02 
8163 -5.800780418564172e-02 
8164 -2.914606697596999e-01 
8165 -1.464250630500598e-01 
8166 8.744612797913984e-02 
8167 -3.244687964292228e-01 
8168 2.841109773089259e-01 
8169 -5.773476784865877e-02 
8170 -3.271479801986707e-01 
8171 -2.840193659524946e-01 
8172 -1.668807361527735e-01 
8173 5.742280266223058e-02 
8174 -1.384777571688580e-01 
8175 -5.950953757552994e-01 
8176 1.731325997360814e-01 
8177 3.048240559614934e-01 
8178 -6.266191861878080e-02 
8179 -2.452932588089911e-01 
8180 2.170656286956863e-01 
8181 1.346309258403653e-01 
8182 3.779883381506061e-01 
8183 -5.918678015738178e-01 
8184 2.880671378897639e-01 
8185 5.286919158256550e-01 
8186 -3.189809130138893e-04 
8187 1.834792844061707e-01 
8188 1.357476558807622e-01 
8189 8.902266992253613e-02 
8190 -4.646366726674129e-02 
8191 1.753175494461633e-01 
8192 6.074673534723968e-01 
8193 -7.508117573266310e-02 
8194 -8.375901735425535e-02 
8195 -3.563549501051565e-01 
8196 -1.371511678427372e-01 
8197 4.415654239362452e-03 
8198 -2.210531659526947e-01 
8199 -8.291841003185070e-02 
8200 1.477953853992875e-01 
8201 -2.708913745845171e-01 
8202 7.294130011353250e-02 
8203 -1.342146818777663e-01 
8204 -1.390382168043164e-01 
8205 1.144896042294883e-01 
8206 -2.644961663864564e-01 
8207 -1.551651052830946e-01 
8208 -5.346086714314705e-03 
8209 -7.994047217761396e-02 
8210 5.351508495796142e-02 
8211 -3.323801287220331e-01 
8212 2.817313390985989e-02 
8213 2.037053968206601e-02 
8214 -6.733441325254656e-02 
8215 -1.426463794447121e-01 
8216 3.363923995915259e-02 
8217 -1.075940461493134e-01 
8218 3.734774881469062e-02 
8219 -8.013632105650632e-02 
8220 -3.855413434403515e-02 
8221 -1.253018024950132e-01 
8222 -1.830195278502577e-01 
8223 -7.782242903197419e-02 
8224 1.806726452330368e-01 
8225 -1.728518807151339e-01 
8226 7.000876369698628e-02 
8227 -1.302284884620630e-01 
8228 -6.260917034334057e-02 
8229 -1.858970935490180e-02 
8230 -1.816338111010387e-02 
8231 5.326976251857572e-02 
8232 -1.802496278024590e-02 
8233 -5.556990543008197e-02 
8234 3.813116148552242e-02 
8235 -4.567601000614888e-02 
8236 1.297593847693185e-01 
8237 5.303702192272394e-02 
8238 -1.095309653578359e-01 
8239 1.100802430584163e-01 
8240 -2.154109849260195e-01 
8241 -1.672328085597699e-01 
8242 8.350002211597003e-02 
8243 3.365877677458306e-02 
8244 -6.566127881731731e-02 
8245 7.618465646128340e-02 
8246 -4.639977300175009e-02 
8247 -1.671657911294846e-01 
8248 -3.429830489934999e-01 
8249 -2.291398191625720e-01 
8250 -2.212513444849147e-01 
8251 1.394385732771482e-01 
8252 -3.035118122325888e-01 
8253 -2.158217067061178e-01 
8254 -5.109074054559624e-02 
8255 -3.109516163798195e-01 
8256 -2.590839968100406e-01 
8257 1.885121075859764e-01 
8258 1.067625977994703e-01 
8259 -8.245290487671816e-02 
8260 -1.452550919514760e-01 
8261 -2.141064049939046e-01 
8262 6.719921000125173e-03 
8263 -2.368003853927100e-02 
8264 1.965592296479185e-01 
8265 2.947761054424413e-02 
8266 -6.910118590722591e-02 
8267 1.882053668453789e-01 
8268 3.916447414867234e-02 
8269 -1.036234559478015e-01 
8270 -1.752439641298193e-02 
8271 8.513187141147921e-02 
8272 6.825066950323253e-02 
8273 -5.808516874339900e-02 
8274 1.220016110125338e-01 
8275 -1.129121326423552e-02 
8276 1.341538362739110e-01 
8277 1.763067314586790e-01 
8278 -2.024900211576146e-01 
8279 6.968574511226681e-02 
8280 -9.342168724937779e-02 
8281 -6.109748593121941e-02 
8282 -3.118841290671115e-02 
8283 -1.580510591143694e-01 
8284 -1.085573143261920e-01 
8285 -9.241683569694215e-02 
8286 3.319746596561781e-03 
8287 1.864550584004362e-01 
8288 -1.323405051054065e-01 
8289 5.020063506748747e-02 
8290 -6.528679004652702e-02 
8291 2.143866454309102e-01 
8292 -1.929539935478774e-01 
8293 -4.101620288241813e-03 
8294 1.125357542300234e-01 
8295 7.390540407308055e-02 
8296 -8.403797537517119e-02 
8297 1.184841769560575e-01 
8298 -1.042206721053714e-01 
8299 1.962093328695249e-02 
8300 1.835816476743900e-02 
8301 -1.214359901973491e-02 
8302 9.671190967037220e-02 
8303 1.394051979139798e-02 
8304 1.374537271250025e-01 
8305 2.925242314538073e-01 
8306 3.856483814251738e-02 
8307 2.812771453366001e-02 
8308 -4.396424493886994e-03 
8309 3.289837649398995e-02 
8310 7.294690695630822e-02 
8311 2.279796506693189e-02 
8312 2.492974345398494e-01 
8313 1.399154464010014e-02 
8314 6.833952492274761e-02 
8315 9.591255129076287e-02 
8316 3.017802396088502e-02 
8317 8.103870773789660e-03 
8318 1.222683839767902e-02 
8319 -1.108332261139167e-02 
8320 -5.029340701412859e-03 
8321 -4.717894628308744e-02 
8322 4.992265855417666e-02 
8323 -3.412761873910631e-02 
8324 4.232400248472502e-02 
8325 1.113991938146385e-01 
8326 -8.008911031751811e-02 
8327 1.914730694042524e-01 
8328 -4.323956879373193e-02 
8329 -6.161947662503982e-02 
8330 2.323121433144792e-01 
8331 -2.515062437789045e-02 
8332 2.658042537827328e-01 
8333 3.477280693728850e-01 
8334 -7.378953323763568e-02 
8335 -5.053430624738870e-02 
8336 4.307604054993861e-02 
8337 1.362514947133951e-01 
8338 3.335307283567937e-01 
8339 4.497066600124014e-02 
8340 7.422419555684489e-01 
8341 3.742193707839506e-01 
8342 3.057590273787371e-01 
8343 -7.170603858758393e-02 
8344 -5.151420840565526e-02 
8345 4.966330054056519e-01 
8346 3.466881116905416e-01 
8347 -4.026976953595084e-02 
8348 -4.316014646483853e-01 
8349 -2.545656233554510e-01 
8350 3.827287991145321e-01 
8351 -4.093706707964591e-01 
8352 5.136934303356002e-01 
8353 1.590700042031865e-01 
8354 -4.359516354649234e-01 
8355 -3.102670582300296e-01 
8356 3.572699481964577e-01 
8357 -9.919933738358944e-02 
8358 -6.421737271858950e-01 
8359 -3.050923923027859e-01 
8360 2.482575245240949e-01 
8361 -4.819522954396021e-01 
8362 1.517528739664826e-01 
8363 -7.125621891213847e-03 
8364 -1.322286050729372e-01 
8365 6.607031198514902e-02 
8366 -3.170996677782731e-01 
8367 5.234735269262985e-02 
8368 -1.786130446986486e-01 
8369 -4.419751549513194e-02 
8370 -1.291682898771860e-01 
8371 7.503421889161273e-02 
8372 -2.396902353069502e-01 
8373 -2.664761156365150e-01 
8374 -7.527214380685703e-04 
8375 -5.578386658830276e-02 
8376 9.442982325552024e-02 
8377 -3.490385184949313e-02 
8378 -2.770413719119445e-01 
8379 2.411120127067367e-01 
8380 1.182113437245023e-03 
8381 -4.777530362728594e-01 
8382 -3.912400369202005e-01 
8383 -2.887979144429165e-03 
8384 6.746795688264057e-02 
8385 -4.651349177785911e-01 
8386 -7.368664062546707e-01 
8387 2.206776667775447e-01 
8388 -3.711939925012423e-01 
8389 -5.924096744794083e-01 
8390 -3.291086386355647e-01 
8391 -3.253997606997630e-02 
8392 -4.114327224465352e-01 
8393 -4.929881464954653e-02 
8394 -2.900601507616212e-01 
8395 6.049295176780270e-02 
8396 -3.042295903302520e-01 
8397 -2.278153011209996e-02 
8398 2.857242482804263e-01 
8399 1.443204843763422e-01 
8400 -3.209757393930434e-01 
8401 2.357610496481990e-01 
8402 -4.658629638053433e-02 
8403 -1.292832977457056e-01 
8404 2.207508330107626e-01 
8405 8.245285871343469e-02 
8406 2.611699667919886e-01 
8407 -2.036174377916958e-02 
8408 6.662305070834572e-02 
8409 2.654952402703277e-01 
8410 -6.177288873550801e-02 
8411 1.616154550670699e-01 
8412 6.686503350279306e-02 
8413 3.541637354729844e-02 
8414 1.449423172810595e-01 
8415 8.700760348440470e-02 
8416 1.255522593413766e-02 
8417 1.935644478010076e-01 
8418 -2.272411324068933e-02 
8419 -7.463656972593302e-02 
8420 -1.198425736167358e-01 
8421 -1.942463261233681e-01 
8422 1.001345414902182e-01 
8423 1.847392280385877e-01 
8424 -1.381473560540259e-02 
8425 3.299137755675874e-02 
8426 -1.411149307226522e-01 
8427 -1.180613869500276e-01 
8428 -1.765195938200644e-01 
8429 2.406069365514100e-02 
8430 1.716483218090122e-01 
8431 4.716134523336559e-02 
8432 -3.858732996574710e-02 
8433 1.168967592528167e-02 
8434 -1.239317461246986e-01 
8435 1.862405061967454e-01 
8436 1.247536424564029e-01 
8437 1.080486238331115e-01 
8438 5.307838134210875e-01 
8439 1.653172382431550e-01 
8440 1.377862219762374e-01 
8441 7.908662433720539e-01 
8442 2.757526289643076e-01 
8443 -5.246636236486993e-02 
8444 3.324226114908206e-01 
8445 4.859115201334632e-01 
8446 -2.849509338200666e-01 
8447 -6.652235189827471e-01 
8448 4.392282114561255e-01 
8449 -4.308679835921644e-02 
8450 -5.092218322686108e-01 
8451 -3.982086908345509e-02 
8452 -1.924841384127188e-01 
8453 -2.020079498555593e-01 
8454 -1.154028745136665e-01 
8455 -2.264682765253509e-01 
8456 4.047649471278119e-01 
8457 3.371102023683460e-02 
8458 -6.114459210972526e-01 
8459 1.460992841965855e-01 
8460 1.140903265952303e-01 
8461 -1.323711459328599e-01 
8462 1.595100643624268e-01 
8463 -1.747146001820383e-01 
8464 4.655156315472896e-02 
8465 3.822920354444863e-01 
8466 -1.100883273662267e-01 
8467 1.318088696766811e-01 
8468 -6.353586914337211e-01 
8469 -3.895222789828744e-01 
8470 2.676939338536828e-01 
8471 -1.686360826193676e-01 
8472 1.362402863626165e-01 
8473 2.860997843430264e-01 
8474 -2.818159037837771e-01 
8475 1.383146450844778e-01 
8476 -3.724653392041861e-01 
8477 -1.152276451570190e-01 
8478 -7.265346115085901e-02 
8479 -4.339974299916830e-02 
8480 2.403867271092043e-01 
8481 -8.544299801063639e-02 
8482 2.190674229309885e-02 
8483 -4.275480800981617e-02 
8484 -2.987051740670228e-01 
8485 -6.336264580277267e-03 
8486 -1.402160963852379e-01 
8487 -4.280835875914301e-03 
8488 3.138076546076566e-03 
8489 -1.629162882691652e-01 
8490 -1.135932323223375e-01 
8491 1.001011828887306e-01 
8492 -2.680511008632765e-03 
8493 9.979738449742559e-02 
8494 8.333230978821650e-02 
8495 1.494403503314240e-02 
8496 -1.237968502946135e-01 
8497 -1.086356440938806e-01 
8498 1.474933191293515e-01 
8499 5.245453150015582e-02 
8500 1.186525018190471e-01 
8501 1.670868576494905e-01 
8502 -1.280280529663209e-01 
8503 -1.133898039055167e-01 
8504 1.584715861750838e-01 
8505 -4.659176752191082e-02 
8506 -1.209670633542499e-02 
8507 -2.262613944782295e-02 
8508 4.766146119538157e-02 
8509 4.754133454293099e-02 
8510 3.901342371159922e-02 
8511 -1.418695513312265e-01 
8512 -1.783392253074908e-01 
8513 2.920300560510480e-02 
8514 -9.255864715345992e-02 
8515 -1.274168860635724e-01 
8516 6.607539926467139e-02 
8517 4.907079674394960e-02 
8518 -7.947786352773605e-02 
8519 -1.233853449365516e-01 
8520 1.805442961682446e-01 
8521 1.187845692813487e-02 
8522 -3.648610841836161e-02 
8523 2.872575319088075e-02 
8524 -7.496905969631706e-03 
8525 9.336393940766201e-03 
8526 5.043199760451632e-02 
8527 -1.194052490553584e-01 
8528 2.582247582113035e-01 
8529 1.100530057054194e-01 
8530 8.088717957398996e-02 
8531 -3.079407883152528e-02 
8532 5.771292145359075e-02 
8533 5.373072009781470e-02 
8534 -8.346964727475639e-02 
8535 -5.819273831933411e-02 
8536 3.251791307200487e-01 
8537 -1.073921153734186e-02 
8538 3.683485367919050e-02 
8539 -2.997804872632521e-02 
8540 -4.724489963114023e-02 
8541 -4.103373622954571e-02 
8542 5.418456300507939e-02 
8543 -1.701980262391238e-01 
8544 3.276375343017964e-02 
8545 -4.721281931883894e-02 
8546 9.734781951858850e-03 
8547 1.783641132830809e-01 
8548 -1.421389143081970e-03 
8549 4.499771707243335e-02 
8550 2.326578982417451e-01 
8551 4.214838730401261e-02 
8552 -4.818841938352403e-02 
8553 9.038347508902687e-02 
8554 -3.124333467264262e-02 
8555 -8.794163561647315e-02 
8556 7.150339881662527e-03 
8557 -1.005839172604341e-01 
8558 1.651751828905203e-01 
8559 2.025016126933150e-01 
8560 -3.890967310934863e-02 
8561 2.296439614585932e-01 
8562 -2.603008963090284e-03 
8563 -2.601247475366510e-01 
8564 -3.863018958559009e-02 
8565 -3.165999375773736e-02 
8566 1.628920850172945e-01 
8567 8.306138414465827e-02 
8568 7.233335204596804e-02 
8569 3.029366455409716e-01 
8570 -1.330128944298861e-01 
8571 -1.988592489125665e-01 
8572 1.740707673865791e-01 
8573 -3.162744268583169e-03 
8574 1.475335342511847e-01 
8575 -1.928570545034834e-01 
8576 2.363217805428017e-01 
8577 2.630076714770229e-01 
8578 -1.218315331860597e-01 
8579 2.756461148255346e-01 
8580 3.198660715002058e-02 
8581 -1.320412342129686e-02 
8582 2.285510838190420e-01 
8583 -1.203336171278493e-02 
8584 4.952879545273132e-02 
8585 2.619627306341926e-01 
8586 1.987106610123799e-01 
8587 7.446964924234791e-01 
8588 -5.165949093641090e-01 
8589 -1.559343774269913e-01 
8590 5.558042110223794e-01 
8591 -9.978442892602735e-02 
8592 -7.464190964924464e-02 
8593 6.006731644484348e-01 
8594 -3.641906164058958e-01 
8595 4.031738223297278e-01 
8596 -1.528503204957563e-01 
8597 -2.687410854045376e-01 
8598 6.765245763196706e-01 
8599 -2.314939419016428e-01 
8600 -1.121954607478536e-02 
8601 6.612040205966399e-01 
8602 -5.276916167646994e-02 
8603 1.232009380259305e-01 
8604 -6.488010212181590e-03 
8605 -1.577337226572173e-01 
8606 6.635623841231605e-01 
8607 -2.205717133963804e-01 
8608 -6.345722048221449e-03 
8609 2.956601545131348e-01 
8610 1.129961953104542e-01 
8611 1.126579202568302e-02 
8612 -3.640804391548387e-01 
8613 -7.692295750834297e-03 
8614 1.362989259078757e-01 
8615 -5.612116249399423e-01 
8616 1.011421864384715e-01 
8617 8.742887175883218e-02 
8618 -5.101993533736310e-01 
8619 -1.071581679280976e-01 
8620 -1.693936620744752e-01 
8621 -1.566259018110597e-01 
8622 -7.203275946242757e-02 
8623 -3.623673125118599e-01 
8624 1.609338070559886e-01 
8625 7.008966110022338e-02 
8626 -7.799110439284264e-02 
8627 9.698113493276993e-02 
8628 5.845613256741252e-02 
8629 5.576923778802648e-02 
8630 1.781798973685294e-02 
8631 4.689499536114747e-02 
8632 9.713234934817512e-02 
8633 5.988604196577295e-02 
8634 6.262802377678012e-02 
8635 5.137977283131363e-02 
8636 1.410415568364506e-01 
8637 1.257259708580802e-01 
8638 2.633404300144481e-01 
8639 -7.538655355481294e-02 
8640 -4.477019846192282e-03 
8641 1.344215392489862e-01 
8642 -6.648877182455583e-02 
8643 1.254873927325206e-01 
8644 3.505044713881945e-02 
8645 -1.640907253726923e-01 
8646 2.809740869800013e-01 
8647 -9.466136984271296e-02 
8648 -1.876064719087778e-01 
8649 1.441851027223223e-01 
8650 1.039488246731989e-02 
8651 1.805840465981592e-01 
8652 -1.237120702541088e-01 
8653 -9.813841131135188e-02 
8654 5.556619913165384e-02 
8655 -1.340172893166208e-01 
8656 -1.252579178019416e-02 
8657 6.705552527586074e-02 
8658 -1.535317256402449e-01 
8659 2.362322561527282e-01 
8660 -3.664134616758198e-01 
8661 -3.637761593553006e-01 
8662 3.129142507577093e-01 
8663 4.596285805343463e-02 
8664 1.445117924292704e-01 
8665 -2.294305382817686e-01 
8666 -1.929622764240125e-01 
8667 5.313964548063912e-01 
8668 -3.217608404819804e-01 
8669 -2.278030923631569e-01 
8670 -1.799551203719098e-01 
8671 1.306499964239737e-02 
8672 3.147642835769752e-01 
8673 -1.552291463331758e-01 
8674 -2.123150913281519e-01 
8675 -5.076854100259979e-02 
8676 8.536740505019652e-02 
8677 -2.343795505043144e-02 
8678 -2.578649507782210e-01 
8679 2.092778384701601e-01 
8680 8.020901301416070e-02 
8681 -1.593776929271383e-01 
8682 3.049797676155184e-01 
8683 1.305071172032521e-01 
8684 5.412210751698675e-02 
8685 2.615385526081139e-01 
8686 1.256735829076910e-01 
8687 2.210667483600598e-01 
8688 2.293762962882185e-01 
8689 1.553604568331119e-01 
8690 -1.488234083476940e-01 
8691 3.355599234660180e-01 
8692 3.700651526795068e-01 
8693 3.691538479827097e-01 
8694 -1.037331121803977e-01 
8695 1.798251783012405e-02 
8696 2.507171771301504e-01 
8697 -2.490498726637617e-01 
8698 -5.098452498426526e-02 
8699 3.080866567831716e-01 
8700 2.146573866627758e-01 
8701 1.063157412950526e-01 
8702 1.559193088506849e-01 
8703 -1.312729666636890e-01 
8704 -6.314682578164067e-02 
8705 -1.526305827775326e-02 
8706 6.388427645961228e-02 
8707 -3.770049048610287e-02 
8708 5.431845349951430e-02 
8709 -2.158758608109050e-01 
8710 -3.873863880097418e-01 
8711 3.873647738229543e-01 
8712 2.183941506441192e-02 
8713 -5.656488542408142e-01 
8714 1.918844948045635e-03 
8715 -4.371695211036704e-01 
8716 -2.428190893806517e-01 
8717 -6.200871929287820e-01 
8718 1.419194767303426e-01 
8719 3.020649144509391e-01 
8720 -5.185377230232048e-01 
8721 2.407293528997024e-01 
8722 -6.501873830125284e-01 
8723 3.307424224321551e-01 
8724 -7.371193798759984e-01 
8725 -1.338040442213118e+00 
8726 1.024558825375697e+00 
8727 -1.085847695395434e-01 
8728 -3.276914444664075e-01 
8729 -4.356029041850651e-01 
8730 3.555049881579544e-02 
8731 4.391221839896606e-01 
8732 -5.979623123903576e-01 
8733 -1.930487480443699e-01 
8734 -3.004809590850960e-01 
8735 6.449386753868643e-02 
8736 2.346132744027713e-01 
8737 -1.723055932552540e-01 
8738 1.468305918088128e-01 
8739 -4.117522522344037e-01 
8740 -3.890400295117210e-01 
8741 7.217241530122955e-03 
8742 -1.098913895844051e-01 
8743 -7.616881040981689e-02 
8744 -8.852082623997944e-02 
8745 4.058736303901691e-02 
8746 7.944023319157500e-02 
8747 -1.695420121730748e-01 
8748 -2.738827622976204e-01 
8749 2.942488081681524e-02 
8750 6.947016676309476e-03 
8751 -1.839474010686754e-01 
8752 1.190533445235501e-01 
8753 -7.629583873453408e-02 
8754 -1.795802035118154e-01 
8755 5.088134426958291e-02 
8756 -9.910037325249266e-02 
8757 4.170112881046358e-02 
8758 -1.352683787681347e-01 
8759 3.624275364258998e-02 
8760 4.760773586710543e-02 
8761 -1.607938402743263e-01 
8762 9.688790245114701e-02 
8763 -6.168887095036126e-02 
8764 7.677418551797818e-02 
8765 7.732037915130192e-02 
8766 -1.527454273428837e-01 
8767 2.106393042026052e-01 
8768 -9.975033590908144e-02 
8769 -1.163653179196377e-01 
8770 1.762136220466629e-01 
8771 -2.079342105770933e-01 
8772 1.797504427071920e-01 
8773 1.355685022331449e-01 
8774 -4.529079684287388e-02 
8775 9.400339724768950e-02 
8776 -6.328837657272474e-02 
8777 8.359149712711963e-02 
8778 1.094099329263206e-01 
8779 -1.173195073674465e-01 
8780 -3.091493664419236e-03 
8781 7.454937978501373e-03 
8782 8.038556884479220e-02 
8783 -1.955043501043881e-01 
8784 2.859473705228646e-01 
8785 1.448875993716842e-01 
8786 9.911241893126664e-02 
8787 -1.187250391930576e-01 
8788 -3.160851179951739e-02 
8789 2.679439508243183e-02 
8790 -5.563559121603339e-02 
8791 5.363681519960795e-02 
8792 1.550261272211808e-01 
8793 -1.094945133710064e-01 
8794 1.415255382983532e-01 
8795 -2.445584691345107e-01 
8796 1.580463300427423e-01 
8797 1.020531047459640e-01 
8798 -1.916234048170117e-01 
8799 -4.991627395300671e-02 
8800 -3.955550607475536e-02 
8801 2.192876526359342e-02 
8802 -3.070005367617060e-02 
8803 -3.129015909135309e-01 
8804 -4.112132460352565e-02 
8805 -1.037359565009250e-01 
8806 -2.788934356324421e-01 
8807 -2.661335658281381e-01 
8808 -2.151992842071279e-01 
8809 -1.988343178588299e-01 
8810 6.252195735060027e-03 
8811 -9.983917527312111e-02 
8812 -5.684232434212962e-02 
8813 -1.194381411967424e-01 
8814 1.296897590642884e-01 
8815 -4.354012077856486e-02 
8816 -4.358945533711219e-01 
8817 1.862059368585425e-01 
8818 -1.706181199285751e-02 
8819 -1.153529735725180e-01 
8820 -2.454980094598499e-01 
8821 7.753219272141489e-02 
8822 5.910602716927824e-02 
8823 -1.800235278433123e-02 
8824 3.632501700837025e-01 
8825 7.182496734141172e-01 
8826 3.599885122615097e-02 
8827 7.062827402557714e-02 
8828 1.579655475458241e-01 
8829 2.124922753359657e-02 
8830 1.339982339342640e-01 
8831 -1.515777268886814e-01 
8832 2.996784506820544e-01 
8833 -1.077775594930069e-01 
8834 -2.418579444503758e-01 
8835 1.716306681102448e-01 
8836 1.561804538644692e-01 
8837 -3.918874102999809e-02 
8838 -2.734200623932132e-01 
8839 -6.608582376205016e-02 
8840 -9.353502551768270e-02 
8841 -2.179850292271641e-01 
8842 -1.753192158080904e-01 
8843 -2.573174912037147e-01 
8844 1.029226739547752e-01 
8845 -4.749317782688740e-04 
8846 -2.509727813841759e-01 
8847 8.077091421096437e-02 
8848 -3.158773175618831e-01 
8849 -3.528197478956673e-01 
8850 7.727386974500217e-02 
8851 -8.913124103409467e-02 
8852 8.658797774721506e-02 
8853 1.722000538746088e-01 
8854 -2.863045743795478e-01 
8855 9.930878287156437e-02 
8856 -2.448972041679345e-01 
8857 -2.120073640060656e-01 
8858 2.042223746650359e-01 
8859 -2.875660281782693e-01 
8860 1.806547772150093e-01 
8861 9.973749134808189e-02 
8862 -1.137933057749246e-01 
8863 -7.628165382242474e-02 
8864 -1.621741973441181e-01 
8865 6.405697305330892e-02 
8866 9.789751335427185e-02 
8867 -1.550433612546720e-01 
8868 -1.776653286570786e-01 
8869 -2.472085325863426e-01 
8870 4.041959424662443e-02 
8871 1.974126283607915e-01 
8872 -1.014607468588522e-01 
8873 -1.121008753631204e-01 
8874 -6.990463758132233e-02 
8875 -1.435196903796602e-03 
8876 1.229532349674572e-01 
8877 1.196869581867224e-01 
8878 -1.279850668619770e-01 
8879 3.034222576907407e-02 
8880 -1.334759821466150e-01 
8881 1.721503642618229e-01 
8882 -1.855137574458493e-02 
8883 4.852717311659191e-01 
8884 -3.007649521957029e-01 
8885 -2.989910868695740e-01 
8886 1.425295328245517e-01 
8887 -7.216022715805127e-02 
8888 -8.761539528272591e-02 
8889 2.974690432429367e-01 
8890 -4.412791452380306e-01 
8891 1.208498954210364e-01 
8892 3.097965692784642e-03 
8893 -1.192848086441195e-01 
8894 3.897231900597901e-01 
8895 1.128305434124518e-01 
8896 -2.173075413742095e-01 
8897 -1.277186186130623e-02 
8898 8.683165004194142e-02 
8899 2.249075337892541e-01 
8900 -1.491850195478723e-01 
8901 -2.343908736029179e-01 
8902 1.264752538469126e-01 
8903 2.132333029320797e-01 
8904 9.080997765778466e-02 
8905 1.045790363630269e-01 
8906 4.684000166890628e-02 
8907 -1.535500371542867e-01 
8908 -2.075377022035862e-01 
8909 -2.238353491272757e-02 
8910 -2.867839981414776e-01 
8911 3.424386049966871e-02 
8912 1.720289734242554e-01 
8913 -1.874376950470914e-01 
8914 1.019661132110665e-02 
8915 -1.465065298248711e-02 
8916 -1.418700491996850e-02 
8917 4.520621951395302e-02 
8918 -4.064683967322427e-01 
8919 -1.052553033200081e-01 
8920 -4.840113855493866e-02 
8921 -1.487309888367633e-01 
8922 -1.890147268916359e-01 
8923 -2.302281454392975e-01 
8924 -5.114825888616244e-02 
8925 -2.707556330828215e-02 
8926 1.569878613784106e-01 
8927 -2.429639460918675e-01 
8928 -6.079256495202626e-02 
8929 1.351157626351155e-01 
8930 -1.839912742763936e-01 
8931 -7.841611723806073e-02 
8932 -3.089495914963772e-01 
8933 -2.852430585477952e-01 
8934 1.766436039291716e-02 
8935 7.908553322963832e-02 
8936 1.262753989959044e-01 
8937 1.794924640394931e-01 
8938 -1.529043327283819e-01 
8939 -7.643383181562598e-02 
8940 -1.704349933671447e-02 
8941 -1.499322261077128e-02 
8942 1.688427630153135e-01 
8943 1.270430346040921e-01 
8944 -7.789816569000069e-02 
8945 1.278398864325315e-01 
8946 3.141575891888581e-02 
8947 1.535451125691070e-01 
8948 -1.330095802276307e-01 
8949 -1.911379852491141e-01 
8950 1.279548081482484e-01 
8951 1.560900437383476e-01 
8952 9.772778445322093e-02 
8953 1.138954771402316e-01 
8954 -2.460417792089799e-02 
8955 1.080026775170372e-01 
8956 -3.017233305760448e-02 
8957 1.067084183317477e-02 
8958 4.463285769900670e-02 
8959 3.562622605316810e-02 
8960 7.361386254390478e-02 
8961 -2.630856904380599e-03 
8962 -1.520558527671383e-02 
8963 3.776022141341514e-03 
8964 9.313301576432561e-03 
8965 -2.391839242164704e-02 
8966 -5.350196954773628e-02 
8967 2.580740131292262e-01 
8968 -1.176956195774613e-01 
8969 -5.424648684460777e-02 
8970 2.115168495948016e-01 
8971 -2.485783147902569e-02 
8972 1.846607146611024e-01 
8973 8.945397265592409e-01 
8974 -9.485636991113139e-02 
8975 5.904983950766572e-01 
8976 -1.661839811922290e-01 
8977 2.435697579827165e-01 
8978 1.259810984252689e+00 
8979 -8.392533682134444e-02 
8980 -2.791606311466379e-01 
8981 8.530407231698331e-01 
8982 4.014459466810926e-01 
8983 4.028135571645136e-01 
8984 2.278391083219954e-01 
8985 -2.061588208664708e-01 
8986 1.908195563452867e-01 
8987 -6.425311554770046e-01 
8988 1.298387202503795e-01 
8989 -4.714823237839619e-02 
8990 -2.340897869639943e-01 
8991 -3.596081497201065e-01 
8992 -3.339595744222884e-01 
8993 -1.099175885379747e-01 
8994 1.411755247565247e-01 
8995 -5.013442784272625e-01 
8996 5.115156798953054e-02 
8997 2.425765488470670e-01 
8998 9.346054838261529e-02 
8999 4.699521838703433e-02 
9000 -2.680139038896038e-01 
9001 -9.328547646217218e-02 
9002 -1.384440651195538e-01 
9003 1.586600804045856e-02 
9004 -1.648732039497966e-01 
9005 -1.674743751115583e-01 
9006 -2.962750797413044e-02 
9007 -1.203737250578948e-01 
9008 -7.725053306122186e-02 
9009 1.592052348750990e-01 
9010 -2.434053157386169e-01 
9011 1.337860877927655e-01 
9012 3.517181210205399e-02 
9013 -1.448399337032699e-01 
9014 4.591252726882498e-02 
9015 -1.502079035686103e-01 
9016 2.841187803118788e-01 
9017 1.477199511250447e-01 
9018 -1.058854397347172e-01 
9019 -2.625427263815083e-01 
9020 1.805491914694538e-01 
9021 -2.450125914390442e-01 
9022 -3.982606346734424e-01 
9023 -2.419757797309625e-01 
9024 4.997042045881553e-01 
9025 -1.534683031178613e-01 
9026 -6.963962442383388e-01 
9027 -1.420764274832387e-01 
9028 -4.645858914238598e-01 
9029 -2.831869803852233e-01 
9030 1.219102444776148e-01 
9031 -4.780023916349813e-01 
9032 -2.509160563496691e-01 
9033 1.256455396907974e-02 
9034 -3.752072714356155e-01 
9035 9.360948706919320e-02 
9036 -1.904776264633145e-01 
9037 -9.762008999222110e-02 
9038 -1.487350613518018e-01 
9039 -2.308302462460844e-02 
9040 1.464503900450376e-01 
9041 -9.977365535680968e-02 
9042 1.922654359095879e-01 
9043 4.657362055990275e-02 
9044 -6.176116045208828e-02 
9045 1.328706115609604e-01 
9046 1.765380435820068e-01 
9047 -4.417851993593153e-04 
9048 4.749105503098801e-02 
9049 1.045501492587818e-01 
9050 8.752993215384677e-02 
9051 1.023263420121647e-01 
9052 1.359041938379101e-01 
9053 2.294222454849221e-01 
9054 -2.338000627068719e-01 
9055 -1.480368488701856e-01 
9056 1.705751430410424e-01 
9057 -2.545738655004878e-01 
9058 4.050107485738028e-02 
9059 7.498303750127330e-02 
9060 -1.125114662480754e-01 
9061 5.404713394739195e-02 
9062 -1.426324434473703e-01 
9063 -5.020529735073165e-01 
9064 -2.410141635575028e-02 
9065 2.742288074793607e-03 
9066 -3.613667337914963e-02 
9067 -2.038095309561771e-01 
9068 -1.399105467389002e-01 
9069 1.465730401543135e-02 
9070 1.550546555111628e-01 
9071 5.348535105881578e-02 
9072 2.837750935995867e-02 
9073 3.007686287792109e-01 
9074 2.586282581898582e-01 
9075 1.485271145119172e-01 
9076 -4.164608665869423e-01 
9077 1.589003835333779e-02 
9078 7.222745201580720e-02 
9079 4.406933713410879e-01 
9080 -9.747841179354635e-02 
9081 -1.264361570303326e-01 
9082 1.343630496730449e-02 
9083 3.437077054075741e-01 
9084 -5.652972890966791e-02 
9085 -5.447691179395927e-03 
9086 -6.127915745316408e-02 
9087 -1.858325644032031e-01 
9088 -2.852884441682610e-02 
9089 -1.395886093641645e-01 
9090 -3.857864381788744e-01 
9091 -4.792680809658098e-02 
9092 3.181806520025102e-02 
9093 -1.559970318689811e-01 
9094 -2.503457912681201e-01 
9095 -2.475401841447655e-01 
9096 2.004900724816061e-01 
9097 2.761999493093483e-02 
9098 -2.619672960151525e-01 
9099 -1.994553865299204e-01 
9100 7.030153746477930e-02 
9101 5.394338189020179e-02 
9102 -2.070840387404599e-01 
9103 -4.496665828466376e-02 
9104 3.029536529871595e-01 
9105 1.805883569475172e-01 
9106 -3.588607791033415e-01 
9107 -5.038629907743126e-01 
9108 -4.283729178845504e-02 
9109 8.366282715739599e-02 
9110 -3.590914683425836e-02 
9111 -4.165277859312848e-01 
9112 1.102865952452345e-01 
9113 -1.868482565920817e-01 
9114 -1.138066502492977e-01 
9115 -1.942149399939767e-01 
9116 3.290005032503788e-01 
9117 1.474442778433006e-01 
9118 -2.708106598510650e-01 
9119 -4.029234712291997e-01 
9120 -4.810206662591319e-02 
9121 2.670989586720112e-01 
9122 -1.126922843815110e-01 
9123 -2.475964225361831e-01 
9124 -8.662585572169985e-03 
9125 -1.677248205552749e-01 
9126 3.781994471877045e-01 
9127 -1.460804486047156e-01 
9128 -1.032556741133285e-01 
9129 1.660375716778362e-01 
9130 -6.838891515549674e-02 
9131 2.245861715984754e-01 
9132 1.558413830525314e-01 
9133 -2.879137561228833e-03 
9134 7.077649873461313e-02 
9135 2.372120768383507e-02 
9136 6.095886868859737e-02 
9137 4.830385955591052e-02 
9138 3.598436509943563e-04 
9139 3.043976202216381e-02 
9140 3.263930183770674e-02 
9141 3.893575811905183e-02 
9142 9.781524816226832e-02 
9143 -4.351523401542485e-02 
9144 -1.457846779840014e-02 
9145 1.765789652627819e-01 
9146 -5.544870819433259e-02 
9147 -3.360252967710462e-02 
9148 8.716843656310805e-02 
9149 -1.172622313301086e-02 
9150 3.850586293530286e-02 
9151 -1.405430468079776e-01 
9152 1.206076826221404e-01 
9153 7.303691991424580e-02 
9154 -4.602098797778370e-02 
9155 1.586148851086613e-01 
9156 7.854480390170523e-03 
9157 5.374307363229054e-02 
9158 1.401460096201909e-01 
9159 -8.340854915378779e-02 
9160 4.529689112538803e-02 
9161 3.330766404469963e-02 
9162 -7.276290984728763e-05 
9163 4.580388208601642e-02 
9164 6.212449117986143e-02 
9165 -4.688646767049175e-02 
9166 -6.042732540730371e-02 
9167 1.365396878213000e-01 
9168 7.539271708360187e-02 
9169 2.310439192827547e-02 
9170 5.717772214342694e-02 
9171 -3.938967298205120e-02 
9172 3.466705188341042e-02 
9173 7.495547352752616e-02 
9174 9.016534188693215e-02 
9175 9.386057877545273e-02 
9176 -9.694070240225110e-02 
9177 1.267530215724224e-01 
9178 -6.128171709564342e-02 
9179 7.908635203690842e-02 
9180 -6.384370788328539e-02 
9181 -5.173076405884353e-02 
9182 2.702192993596079e-01 
9183 3.700750897302428e-03 
9184 -2.651585048814385e-02 
9185 1.581459727267801e-02 
9186 -3.841719939621444e-02 
9187 -5.186971743243048e-02 
9188 -6.851646522799616e-03 
9189 4.232164846110729e-02 
9190 -9.634397317605892e-02 
9191 -4.873526738705200e-02 
9192 4.317632932497456e-02 
9193 3.541647139161764e-03 
9194 9.869951658419551e-02 
9195 -2.203834324800627e-01 
9196 -5.373518190950683e-02 
9197 1.713900741233454e-02 
9198 1.296458252295123e-01 
9199 -4.794483352527074e-02 
9200 -1.063040595316552e-01 
9201 -1.823439144666368e-01 
9202 1.710632909462929e-01 
9203 -3.969580331551115e-01 
9204 -1.830965855541470e-01 
9205 -9.507921677180588e-02 
9206 -2.647299012451311e-01 
9207 -1.264373151225527e-01 
9208 -1.321977725071216e-01 
9209 -1.450567403400876e-01 
9210 -3.193360878345212e-02 
9211 -2.583985212881705e-01 
9212 1.925466849512868e-01 
9213 4.827310514452608e-02 
9214 -3.684898225631723e-01 
9215 3.528232812148717e-02 
9216 1.290700997135944e-01 
9217 5.527200965420003e-01 
9218 -2.578734715522024e-01 
9219 -9.091620698546775e-02 
9220 -1.055062024502536e-02 
9221 -9.632558973943499e-02 
9222 7.916798183369118e-01 
9223 -2.341889834890056e-01 
9224 4.149946903211251e-01 
9225 7.128028199957641e-01 
9226 -4.752989071440650e-01 
9227 8.705787022368220e-01 
9228 -3.415622589933642e-01 
9229 -3.447594451819536e-01 
9230 3.596583177677181e-01 
9231 -1.892981777050595e-01 
9232 4.175518479188698e-01 
9233 1.633684928656270e-01 
9234 -1.354936295437059e-01 
9235 3.367855458373040e-01 
9236 -2.954429224014312e-01 
9237 -1.594411556456446e-01 
9238 6.366337475776139e-02 
9239 -9.058553943197055e-02 
9240 1.995376836422357e-01 
9241 -5.468008247788485e-02 
9242 -1.376385405047457e-01 
9243 -1.481920389885216e-01 
9244 -1.567964587041167e-01 
9245 -1.438610739185631e-01 
9246 -2.124290993917348e-01 
9247 -5.886355543351974e-01 
9248 2.835150044820117e-01 
9249 2.176697833650611e-01 
9250 -2.734143636826932e-01 
9251 -2.199996578062846e-01 
9252 -9.882844118804153e-02 
9253 -3.825180410629932e-03 
9254 1.508068521353323e-01 
9255 -4.671716421967929e-01 
9256 1.330531850397252e-01 
9257 3.378782339585602e-02 
9258 7.581578961398434e-02 
9259 2.292775318627299e-01 
9260 3.352856364511391e-01 
9261 6.943064353704242e-02 
9262 1.382474272764104e-01 
9263 -6.765919342514596e-03 
9264 -3.149812446254039e-02 
9265 3.260987369649558e-01 
9266 1.101109661515539e-01 
9267 -1.557304134660865e-01 
9268 9.593868797614388e-02 
9269 -1.821445290114719e-02 
9270 1.717259250445832e-01 
9271 6.202188312411302e-02 
9272 1.228129603837748e-01 
9273 1.998828499752691e-01 
9274 5.075390837610850e-02 
9275 -8.895992831734878e-02 
9276 2.283090145080244e-03 
9277 -3.677685006835868e-02 
9278 2.768560164136843e-01 
9279 2.083499689563130e-01 
9280 1.308730417436522e-01 
9281 3.500034426218631e-01 
9282 1.190299576842130e-01 
9283 1.117218625543161e-01 
9284 4.665866589804796e-02 
9285 8.072211822946086e-02 
9286 3.707949658487252e-01 
9287 -3.505400226600656e-02 
9288 -4.018109797142986e-02 
9289 1.751270290459069e-01 
9290 3.764047098506337e-02 
9291 2.381889630301019e-01 
9292 -2.212034887604279e-01 
9293 -2.651995044709394e-01 
9294 5.038392145113857e-01 
9295 2.985119503050052e-02 
9296 2.546973499075417e-03 
9297 1.442232281923873e-01 
9298 1.587138867623453e-02 
9299 2.460226072442269e-01 
9300 -1.647485607941369e-01 
9301 -3.388248659424036e-01 
9302 1.773058539541191e-01 
9303 1.181174452458650e-01 
9304 1.972900431840504e-01 
9305 5.780534471216008e-02 
9306 8.752910117920320e-03 
9307 -1.634460146281131e-01 
9308 -1.930909230177007e-01 
9309 -1.672916112959130e-01 
9310 6.005077746477830e-02 
9311 -1.928062342337787e-01 
9312 7.105926776444334e-02 
9313 -2.292762224613883e-02 
9314 -2.346162314480990e-01 
9315 -5.466389779069148e-03 
9316 -7.469436415686234e-02 
9317 -2.454363123109871e-02 
9318 1.065804092644688e-01 
9319 -6.909597484910901e-03 
9320 1.386808975383181e-01 
9321 -3.668226947686058e-02 
9322 -1.996404655219112e-01 
9323 8.157783834833721e-03 
9324 -1.376642839241196e-02 
9325 -5.567493035090567e-02 
9326 -1.042763256600547e-01 
9327 1.602264682261932e-01 
9328 3.343542550572159e-01 
9329 1.098880813914063e-01 
9330 1.158392255199765e-01 
9331 7.776790486920118e-02 
9332 2.716179305137505e-02 
9333 1.365760308494632e-01 
9334 2.335892833052449e-01 
9335 2.891691685873904e-01 
9336 1.444053531368988e-01 
9337 3.179571000160329e-01 
9338 -2.123966118510039e-01 
9339 4.190585262904649e-01 
9340 6.451725093288139e-01 
9341 2.870158626987607e-01 
9342 -1.766377570351876e-01 
9343 5.146855761299851e-01 
9344 1.604592818915188e-01 
9345 1.115193942436909e-03 
9346 6.536111973871100e-01 
9347 6.197948513854711e-01 
9348 7.303424813094759e-01 
9349 -2.659201897017264e-01 
9350 -8.203568798651611e-03 
9351 -2.945314543072673e-02 
9352 -4.188297735272393e-01 
9353 -4.939888935236834e-01 
9354 -2.920013260207102e-01 
9355 6.579639100554165e-01 
9356 -8.490075168014024e-01 
9357 -1.322336650367141e+00 
9358 3.039334642111954e-01 
9359 2.702139564831227e-01 
9360 -2.131985954684382e-01 
9361 3.245718774264989e-01 
9362 -1.412574653830884e+00 
9363 5.565354878836546e-01 
9364 1.526746278712542e-01 
9365 -6.352065302422947e-01 
9366 3.760228171771710e-01 
9367 -3.996108154623806e-01 
9368 8.805435976301616e-02 
9369 5.149609452781691e-02 
9370 -2.648523012773621e-01 
9371 2.427483511435197e-01 
9372 -8.831483542317373e-01 
9373 -5.590810524026808e-01 
9374 1.246663711905145e-01 
9375 -4.233577823854826e-01 
9376 -6.887586272258200e-01 
9377 2.757412066186410e-01 
9378 -1.310734333375453e-01 
9379 -4.409244545907028e-01 
9380 -1.711388238949287e-01 
9381 -5.404306902327034e-01 
9382 7.659586929821717e-02 
9383 -2.624253844682495e-01 
9384 -5.164318173893703e-02 
9385 -2.002207971240282e-01 
9386 -3.529816941211763e-02 
9387 -5.515441805062951e-01 
9388 3.051364043660218e-02 
9389 -5.300759581425926e-02 
9390 -8.807719681931439e-02 
9391 -3.878252419393100e-01 
9392 5.805861213062499e-02 
9393 -1.296451407921757e-01 
9394 -5.451988454599613e-02 
9395 -1.904010483444753e-01 
9396 -1.855672585556341e-02 
9397 -1.656215122333519e-01 
9398 -5.570935390514652e-03 
9399 1.210300741711810e-02 
9400 -1.364757130257836e-02 
9401 -5.452813867140126e-02 
9402 1.040999873669813e-01 
9403 9.001138794623262e-04 
9404 -2.612513734441259e-02 
9405 1.040693941861540e-02 
9406 -2.230842613384404e-01 
9407 1.510345977955465e-01 
9408 5.151394837727663e-03 
9409 -1.876771837660355e-01 
9410 1.105012657412152e-01 
9411 -2.678273477456284e-02 
9412 5.639506244699086e-02 
9413 1.241742735489703e-01 
9414 -1.905613405801219e-02 
9415 1.052963640231788e-01 
9416 -1.975061372765289e-01 
9417 3.643502139113891e-03 
9418 8.632041392844815e-02 
9419 7.269375824847735e-02 
9420 1.066661568246425e-01 
9421 7.839241060534924e-02 
9422 -1.522634615392213e-02 
9423 1.248719270720376e-01 
9424 -5.086383481551097e-02 
9425 2.273914708327047e-02 
9426 1.251853021778293e-01 
9427 -2.270122355218071e-02 
9428 -2.064022333011000e-01 
9429 -8.377014267307993e-02 
9430 -8.257083354664214e-02 
9431 2.069435116015895e-01 
9432 -1.136928172731289e-01 
9433 -2.471215086009436e-02 
9434 8.961628590762258e-02 
9435 -1.231290322952221e-01 
9436 3.620054446454636e-02 
9437 7.766280749647100e-02 
9438 1.297411865032440e-01 
9439 1.020858361325611e-01 
9440 -3.469174039638298e-01 
9441 -1.003310747706447e-01 
9442 3.833280135510519e-02 
9443 1.490123924715081e-01 
9444 -2.826056829772700e-02 
9445 6.720859782862637e-02 
9446 -3.490035967598860e-02 
9447 8.558319639056572e-02 
9448 -1.513823508902170e-01 
9449 -9.469998815246361e-02 
9450 1.455501114164814e-01 
9451 -5.918383561418866e-02 
9452 1.718653866154289e-01 
9453 2.545577101785438e-01 
9454 6.911974560488016e-02 
9455 -4.825639630040843e-01 
9456 -1.616884278283349e-01 
9457 1.069238368891206e-01 
9458 1.299393800474875e-01 
9459 -1.587887335713672e-01 
9460 4.384837971329063e-03 
9461 -6.276982753169660e-02 
9462 1.661077694611484e-01 
9463 -1.089445454262867e-01 
9464 9.397351341488794e-02 
9465 5.331630208177822e-01 
9466 1.837298787781475e-01 
9467 1.482362415996622e-01 
9468 3.502515690207088e-01 
9469 2.617736131708425e-01 
9470 -4.292308895731813e-02 
9471 2.070065003114328e-01 
9472 9.106931061257020e-01 
9473 -1.378240249510739e-01 
9474 1.135271397533183e-01 
9475 2.296530855645168e-01 
9476 1.155573024035795e-01 
9477 1.659091051839458e-01 
9478 -2.325996368687354e-01 
9479 -4.568446167529429e-03 
9480 -2.135606670563052e-01 
9481 -3.023712011649322e-01 
9482 -7.462919282201189e-02 
9483 -8.850945285462157e-02 
9484 -3.524949093408024e-02 
9485 1.068317933908279e-01 
9486 3.300232401765908e-02 
9487 -1.555973394686092e-02 
9488 -3.947831825448734e-01 
9489 -1.528945475924280e-01 
9490 3.035350817172209e-02 
9491 -5.203540793254555e-02 
9492 1.621088282111129e-01 
9493 1.577842599311933e-02 
9494 2.935035952716524e-02 
9495 1.800475472844246e-01 
9496 -3.252909990305357e-01 
9497 -1.699032733195212e-01 
9498 1.748280098982154e-01 
9499 -1.545362620203420e-01 
9500 2.448705628786638e-01 
9501 2.551225800344495e-01 
9502 -1.458312246677107e-01 
9503 9.977831511421484e-02 
9504 -1.590171478664005e-01 
9505 -1.510855766529458e-01 
9506 2.778217153975686e-01 
9507 -4.705725645933626e-01 
9508 9.426164074072257e-02 
9509 -1.685429218021167e-01 
9510 -4.146210279666438e-01 
9511 -8.054120488804485e-02 
9512 1.723251126318017e-01 
9513 -3.814689913181497e-01 
9514 -1.751069903575604e-01 
9515 -3.700303994567257e-01 
9516 -1.108352520296711e+00 
9517 -3.042495826720183e-01 
9518 3.560326543005658e-02 
9519 6.200045888578151e-01 
9520 1.100061543093963e-01 
9521 9.723042105533895e-02 
9522 -1.621466151203846e-01 
9523 -2.696551739325348e-02 
9524 -1.218955598384745e-01 
9525 -1.224867382238005e-01 
9526 5.471934491577905e-02 
9527 -8.019497666585887e-02 
9528 1.852862751362223e-01 
9529 2.988288483071366e-02 
9530 -1.858767984951857e-01 
9531 1.570167870001774e-01 
9532 -8.569852856380639e-02 
9533 -9.299894583499652e-02 
9534 2.265445603349758e-01 
9535 1.980820400653966e-01 
9536 1.688186405491591e-02 
9537 -2.320596836556769e-02 
9538 9.861524234344210e-02 
9539 3.334041736558384e-01 
9540 -2.386899839870561e-01 
9541 -3.600200998855986e-03 
9542 2.267276787485489e-02 
9543 -2.792917128594445e-01 
9544 -6.728237030794122e-02 
9545 1.114388107633406e-01 
9546 6.912449371635123e-03 
9547 -1.340322359609731e-01 
9548 1.088539617486641e-01 
9549 -1.758040647757100e-03 
9550 2.128249414003214e-01 
9551 2.491296115643373e-03 
9552 -5.815655642062756e-02 
9553 -2.072223157231510e-04 
9554 2.910990401091113e-02 
9555 -1.059610642686138e-01 
9556 -2.332259340012839e-01 
9557 -1.687289674459282e-01 
9558 -5.390592584395882e-02 
9559 -8.190989612204830e-02 
9560 2.035479974001042e-02 
9561 -9.415424933716991e-02 
9562 -1.126087165212996e-01 
9563 -3.776021489153978e-01 
9564 -3.624319283247519e-01 
9565 -1.430809437119141e-01 
9566 1.524423091117267e-01 
9567 -2.933328613116588e-01 
9568 -9.640455237276593e-02 
9569 2.288593843624705e-02 
9570 -2.070481207633448e-01 
9571 -3.345779200675721e-01 
9572 -7.889543885923571e-02 
9573 -2.872870834050288e-01 
9574 -2.945379839762569e-02 
9575 -1.361077973389181e-01 
9576 -1.639077414907003e-01 
9577 3.617864911097116e-01 
9578 -2.918794331643456e-01 
9579 -2.202132733566766e-01 
9580 6.173494612319334e-02 
9581 -2.555984991507422e-01 
9582 1.739180391099281e-02 
9583 9.737623470077185e-02 
9584 1.357075178336560e-01 
9585 1.324810358148066e-01 
9586 -1.534664143161764e-01 
9587 2.006175447092194e-01 
9588 1.106698025083485e-01 
9589 -1.727274729889260e-01 
9590 7.674088852995881e-02 
9591 4.375760417960833e-02 
9592 5.533650032025370e-02 
9593 5.976563036945239e-02 
9594 -5.114955260752014e-02 
9595 9.913392668629897e-02 
9596 -3.332432356437139e-02 
9597 -9.168060683870266e-03 
9598 2.734790926660649e-02 
9599 -1.326565766826085e-02 
9600 1.494930121036916e-02 
9601 -8.850226575360197e-02 
9602 -1.290155545559639e-02 
9603 -7.317465266928448e-02 
9604 1.226193586763171e-02 
9605 -4.635094481106079e-02 
9606 2.385686675029582e-02 
9607 -1.454393021606229e-01 
9608 3.732693455910884e-03 
9609 1.671509809767442e-01 
9610 -2.108672648410276e-01 
9611 -4.415717213295223e-02 
9612 -4.231610097478025e-01 
9613 -6.138800279961379e-01 
9614 3.580022281928580e-01 
9615 -1.068937455888117e-01 
9616 3.661301953825342e-02 
9617 4.203456860792987e-01 
9618 -4.040189994855650e-01 
9619 1.656355511643309e-01 
9620 -5.431911788920923e-01 
9621 -3.587573662948474e-01 
9622 1.426526716124271e-01 
9623 1.625341573106035e-01 
9624 3.352310755419795e-02 
9625 -1.827948698283694e-01 
9626 2.722084872066406e-01 
9627 -2.506240353985785e-01 
9628 -6.745651112702397e-02 
9629 4.630771476011813e-01 
9630 2.005005120517258e-01 
9631 9.816825988060430e-03 
9632 -1.044993488601074e+00 
9633 -5.037080709741700e-01 
9634 1.812648635984892e-01 
9635 -8.653411004735453e-01 
9636 -7.862832786598933e-01 
9637 -2.222023320206618e-01 
9638 1.046693145004378e-01 
9639 5.079322831881827e-02 
9640 -3.212924859112820e-01 
9641 -2.673769111423115e-01 
9642 -2.824777244036514e-01 
9643 -5.129316408870717e-01 
9644 -1.625513324752269e-03 
9645 1.254511070912588e-01 
9646 -1.116392564937426e-01 
9647 -6.097976185377381e-02 
9648 -2.606191452352307e-01 
9649 2.405843307250673e-01 
9650 1.708017545491143e-01 
9651 9.574065918743804e-02 
9652 1.216367946446374e-01 
9653 -1.727029870996402e-02 
9654 -1.482374116368090e-01 
9655 1.584581104512405e-01 
9656 1.657294085602154e-01 
9657 -2.781045977924235e-02 
9658 9.217373123078285e-02 
9659 1.058869072891096e-01 
9660 1.023822750146153e-02 
9661 5.632627510355592e-02 
9662 -2.081439551942535e-01 
9663 -5.342438019858720e-01 
9664 1.821778268987141e-01 
9665 -1.077041797165970e-01 
9666 -2.478539547418227e-01 
9667 -3.427822721443359e-01 
9668 1.232414134839918e-01 
9669 -2.511386144944361e-02 
9670 -8.775613197289253e-02 
9671 -2.422576696902562e-01 
9672 -2.903235167144216e-01 
9673 -3.184259104294781e-02 
9674 -1.357618702138021e-01 
9675 -7.163967972154166e-02 
9676 9.817272225835295e-02 
9677 -6.550336337307155e-02 
9678 -1.251167563264427e-01 
9679 -1.839356232199557e-01 
9680 -6.335486616535468e-03 
9681 -2.393307118722027e-02 
9682 8.091033954561623e-02 
9683 -2.302220312208059e-01 
9684 -1.076730486976355e-02 
9685 1.325991667309948e-01 
9686 -3.389788787919013e-02 
9687 -1.677595201770876e-01 
9688 7.605655693436572e-02 
9689 3.944625058466132e-01 
9690 2.003368929354914e-02 
9691 6.916450571707419e-02 
9692 4.522543099872368e-02 
9693 -2.870317787018870e-02 
9694 1.237765407863827e-01 
9695 1.720424403948761e-01 
9696 2.728795289990309e-01 
9697 3.830981161193195e-02 
9698 -9.981938296022126e-02 
9699 1.466285302792379e-01 
9700 1.377445532266126e-01 
9701 -5.167292237352345e-02 
9702 7.148519606894877e-03 
9703 -1.599884700202309e-01 
9704 -5.996702142599239e-02 
9705 -1.160956099394716e-01 
9706 -1.118993623700416e-02 
9707 -1.269962780958921e-01 
9708 -1.407804430567758e-01 
9709 -3.944243179837180e-02 
9710 9.149008134293043e-02 
9711 -2.696210361963331e-01 
9712 9.607347362271731e-02 
9713 1.637816104671760e-01 
9714 -5.054783609692161e-02 
9715 -8.998775420573507e-02 
9716 2.298090654229179e-02 
9717 1.548288119036838e-01 
9718 1.274726160732206e-01 
9719 -2.186213257764867e-01 
9720 4.838536143787409e-01 
9721 2.670117141264102e-01 
9722 4.490465567870398e-01 
9723 -1.248304281885160e-01 
9724 -2.017979637756982e-01 
9725 1.454810297028727e-01 
9726 1.619041597356372e-01 
9727 -3.850768762931670e-01 
9728 1.302344244625487e-01 
9729 -8.970280432953261e-02 
9730 -3.118036962685613e-01 
9731 2.536426085167625e-02 
9732 -2.430965814357161e-01 
9733 -1.555242981347705e-01 
9734 -3.843520079394302e-01 
9735 -1.134027496504381e-01 
9736 -1.426322325630236e-01 
9737 -1.733261190540134e-01 
9738 -4.909431095554224e-01 
9739 -8.205876717558364e-01 
9740 -1.187375253777763e-02 
9741 2.493907427478625e-01 
9742 -3.184819811742338e-01 
9743 -3.268802224195227e-01 
9744 1.279083218623755e-01 
9745 -2.400477726152453e-01 
9746 1.202029659036747e-01 
9747 -2.900493264361019e-01 
9748 -3.656102709618254e-01 
9749 -3.268521960037605e-01 
9750 2.342835728054602e-02 
9751 1.987448801103558e-01 
9752 -3.742431584525546e-01 
9753 -1.709309512889129e-01 
9754 -2.305852657652550e-01 
9755 -1.026839951026903e-01 
9756 2.005349979974519e-01 
9757 9.766865624988151e-02 
9758 -6.824182743183281e-02 
9759 4.699093566206801e-01 
9760 -5.309749338935290e-01 
9761 -1.181284053086201e-01 
9762 1.909218047160363e-01 
9763 -2.939170904668267e-01 
9764 2.602311337376207e-01 
9765 1.337538004071250e-01 
9766 7.070874930002090e-02 
9767 2.252481031831746e-01 
9768 -1.243928078306291e-01 
9769 6.426125548979393e-02 
9770 9.210546808120146e-02 
9771 -6.192686231106428e-02 
9772 6.744531627514905e-02 
9773 1.788116682189067e-02 
9774 1.717351274262523e-01 
9775 6.870520940912702e-03 
9776 -4.639776511685575e-02 
9777 1.716133221579169e-01 
9778 -1.260610503632161e-01 
9779 2.703507050305701e-03 
9780 4.323270155595353e-03 
9781 -8.712800382899494e-02 
9782 1.310668477268361e-01 
9783 6.258523595128616e-02 
9784 -1.358845250594684e-02 
9785 3.354952190298608e-02 
9786 -2.061053379542120e-02 
9787 3.677029553816578e-02 
9788 -6.693844013132849e-03 
9789 -6.393649358415213e-02 
9790 1.259944413907466e-01 
9791 -5.545236410151635e-03 
9792 4.221479857982385e-02 
9793 2.307555209905483e-01 
9794 -1.550183104481652e-01 
9795 -7.950347091198674e-02 
9796 9.551928352221568e-02 
9797 -1.176163695882795e-01 
9798 1.871621179474869e-01 
9799 1.722315484647844e-02 
9800 1.510606767428355e-01 
9801 1.804261113016578e-01 
9802 6.705784372397997e-03 
9803 -1.025426705428311e-01 
9804 2.241158103085276e-01 
9805 -2.054689028946681e-02 
9806 2.108933838011619e-02 
9807 -4.013214629537809e-03 
9808 5.284947174663649e-02 
9809 3.008274447656500e-01 
9810 -7.879540463582671e-02 
9811 -2.642646329556587e-02 
9812 -1.353406633436344e-03 
9813 -1.951312721972417e-01 
9814 2.856371953255242e-01 
9815 -6.547535495886193e-02 
9816 5.413208724559475e-02 
9817 3.310562946871191e-01 
9818 -2.151308113518861e-01 
9819 2.551818357850473e-01 
9820 -2.343141739502268e-01 
9821 2.048009973105174e-02 
9822 9.483884732028583e-02 
9823 -1.626689644340237e-02 
9824 1.669721217588168e-01 
9825 -9.639847093732259e-02 
9826 3.768340687486015e-02 
9827 2.484084440986874e-01 
9828 -4.677508025771613e-02 
9829 -2.322658262935446e-02 
9830 -2.523500149606574e-02 
9831 1.022525438853242e-01 
9832 -3.121300255324785e-01 
9833 -2.732657435110404e-01 
9834 7.765833278421699e-02 
9835 -1.200329082059840e-01 
9836 -2.925776005358692e-02 
9837 -6.322155404295843e-02 
9838 -3.167214178596757e-02 
9839 -2.045079123173379e-02 
9840 -4.113778528036065e-01 
9841 4.324748108834058e-02 
9842 2.610726200456525e-01 
9843 -1.564995414711632e-01 
9844 -4.917719263237501e-01 
9845 -1.307246426151941e-01 
9846 2.739446597480381e-01 
9847 -4.090226716722619e-01 
9848 -3.221999988244345e-01 
9849 2.452696079955297e-01 
9850 -1.931364533516034e-01 
9851 1.405978178805638e-01 
9852 -3.448122628067402e-01 
9853 -2.731836961167242e-01 
9854 2.259024675861500e-01 
9855 -2.383546420293438e-01 
9856 1.926053822706332e-01 
9857 2.131085117707836e-01 
9858 -4.391493947621327e-01 
9859 -3.970368826426157e-01 
9860 2.311876215930531e-01 
9861 7.122577845305340e-02 
9862 -2.312440369399197e-01 
9863 2.305845584213053e-01 
9864 7.168836752098185e-01 
9865 2.071931337474891e-01 
9866 -2.576360827293253e-01 
9867 -7.257659943573922e-01 
9868 -2.063874809997709e-01 
9869 -5.955850869609101e-02 
9870 1.144312397658946e-01 
9871 -1.210389814827819e-01 
9872 1.324617713295360e-01 
9873 -3.205865542149384e-03 
9874 -1.649678058586696e-01 
9875 -2.320984970790148e-02 
9876 1.532109519991964e-03 
9877 -7.416239274781679e-02 
9878 -2.715261996959035e-01 
9879 -1.877189330776582e-01 
9880 8.382908671457605e-02 
9881 -1.909831498781561e-01 
9882 4.608248439061589e-02 
9883 -6.258830728005174e-02 
9884 3.325880060403071e-02 
9885 1.240965082352567e-01 
9886 -2.766629600343560e-01 
9887 -1.114306085379731e-01 
9888 -2.162396391342758e-01 
9889 -1.671322900527962e-01 
9890 -8.024078192137103e-02 
9891 2.295380660664521e-02 
9892 -1.855247524528129e-01 
9893 -1.559523238140628e-01 
9894 2.198630679807658e-02 
9895 9.740591225009984e-02 
9896 5.550967303044898e-02 
9897 8.463587337382976e-02 
9898 -1.805049606459256e-02 
9899 -1.909241534432595e-01 
9900 -3.085750560776432e-01 
9901 2.310913969057834e-04 
9902 -2.216511073659919e-02 
9903 1.610899056661124e-01 
9904 1.100583757144172e-01 
9905 -2.578950140145568e-02 
9906 7.360671406600310e-02 
9907 2.618112335864728e-02 
9908 3.720423055776254e-02 
9909 1.232585537116780e-01 
9910 2.591177418233612e-02 
9911 -4.245241700457354e-02 
9912 -9.675922368099492e-02 
9913 4.174646507128234e-02 
9914 6.135292882193221e-02 
9915 -1.006816274189481e-01 
9916 2.974738346274792e-02 
9917 3.513760160953567e-02 
9918 4.588445716524735e-02 
9919 8.868192365904121e-02 
9920 1.046859752188408e-01 
9921 1.792115613512618e-02 
9922 9.001637659329877e-02 
9923 -7.581116889005719e-02 
9924 -1.252825698770778e-01 
9925 1.015826003017189e-01 
9926 2.184770003797426e-02 
9927 -2.456373297208060e-03 
9928 2.261689378733232e-01 
9929 2.443792610248406e-01 
9930 1.469928369266836e-01 
9931 -1.009373822063308e-01 
9932 1.209703576816147e-01 
9933 3.214780002922842e-01 
9934 3.396931664192380e-01 
9935 -1.509044490269625e-01 
9936 1.846139003209955e-01 
9937 4.513500034338847e-02 
9938 1.781156898824197e-01 
9939 3.527698782455160e-01 
9940 -4.158564875156355e-03 
9941 7.656796258229347e-02 
9942 7.345875700549527e-02 
9943 -2.440480998296949e-01 
9944 7.524135730771188e-02 
9945 -1.220987857199836e-02 
9946 -9.893054451386801e-02 
9947 1.753141373421721e-02 
9948 -1.443749660283374e-01 
9949 -7.673602698943523e-02 
9950 -1.745792234337902e-02 
9951 -8.569605177939950e-02 
9952 -2.778592304333459e-02 
9953 -1.196796205373049e-01 
9954 -1.818593559039440e-01 
9955 7.669632923950162e-02 
9956 -5.299266454754665e-02 
9957 -4.714921463284713e-02 
9958 -2.553282302048237e-02 
9959 -1.939379046412871e-01 
9960 2.859556520917111e-02 
9961 -3.085730456666527e-02 
9962 -7.306821439894433e-02 
9963 -1.656391734356487e-01 
9964 8.858956301194881e-02 
9965 3.018305628323966e-02 
9966 2.715200120616676e-02 
9967 -3.904462025490094e-02 
9968 -6.022997107125953e-03 
9969 8.826456177768481e-02 
9970 5.806616885523527e-02 
9971 -8.556885745262474e-02 
9972 1.183048782375953e-01 
9973 1.077045750993731e-01 
9974 -6.111166114378280e-02 
9975 2.903927981744668e-01 
9976 4.479894556178453e-01 
9977 2.460349567237753e-01 
9978 2.354046678323023e-01 
9979 5.171789530818532e-02 
9980 2.169081479536954e-01 
9981 4.942474477256054e-01 
9982 8.739324919513721e-01 
9983 1.205773207584975e+00 
9984 4.236800237493317e-01 
9985 3.632772904494778e-01 
9986 3.817226706045249e-01 
9987 6.155432594557364e-01 
9988 1.120415052048177e+00 
9989 1.384856482594107e+00 
9990 3.706155925706826e-01 
9991 -3.236939110792668e-01 
9992 3.642724913508831e-01 
9993 4.871536216046641e-01 
9994 6.420989977926003e-01 
9995 5.747935072258997e-01 
9996 -1.178882236095916e-01 
9997 -4.427847876797472e-01 
9998 6.364430761396044e-01 
9999 -7.816053377639179e-01 
10000 2.111053166717726e-01 
10001 1.229601604141257e+00 
10002 5.739758431624906e-02 
10003 1.005871051114849e-01 
10004 -1.490237831504837e+00 
10005 -9.219678866552441e-01 
10006 7.197139683557299e-01 
10007 -4.463418561618653e-01 
10008 5.307809115139166e-01 
10009 2.956789347187815e-02 
10010 -1.904180684380540e+00 
10011 1.036506299411069e+00 
10012 -5.716402902316481e-01 
10013 -2.862206862491557e-01 
10014 -6.533093256223429e-01 
10015 -3.937090823190268e-01 
10016 -1.546093333361347e-01 
10017 3.217832172292681e-03 
10018 -1.995237871256362e-01 
10019 -1.908008186329762e+00 
10020 -1.369294641553489e-02 
10021 -5.261438064291781e-01 
10022 -3.819980684238009e-01 
10023 9.176869226436166e-05 
10024 -1.801593981539960e-01 
10025 -1.097294325308845e+00 
10026 -8.165466945190111e-02 
10027 -1.743135599315619e+00 
10028 -2.448008983216919e-01 
10029 -2.057856735277908e-02 
10030 -3.890956042224484e-01 
10031 4.726572990781588e-02 
10032 -7.323509811936089e-01 
10033 -2.841398650773150e-01 
10034 2.235495697189757e-01 
10035 -3.123350196585796e-01 
10036 -1.191595989884316e-01 
10037 -1.598333648788358e-01 
10038 -1.894048931155611e-01 
10039 5.856833918149360e-02 
10040 -5.862980028058174e-02 
10041 -1.305334880948927e-01 
10042 2.414543215709866e-01 
10043 -1.249980868720456e-01 
10044 -2.424402183209761e-01 
10045 -1.095114059647308e-01 
10046 -4.866452260860139e-02 
10047 2.759593029660092e-02 
10048 -8.622746350845462e-02 
10049 6.844067629583318e-02 
10050 -1.057540822077734e-01 
10051 -2.787786181370177e-02 
10052 -9.253521592952300e-02 
10053 -1.020524029192550e-01 
10054 1.025458046231619e-01 
10055 5.816513271101693e-02 
10056 -1.172089883663291e-02 
10057 1.738677237020465e-01 
10058 -1.378650120357043e-01 
10059 6.315795891770745e-02 
10060 -2.834550539250490e-01 
10061 -1.411502229453889e-01 
10062 4.374974568089322e-02 
10063 5.544347921719780e-03 
10064 1.131766775396968e-01 
10065 2.328039831242969e-01 
10066 -1.892724110433509e-01 
10067 -1.438211278542901e-01 
10068 -1.192348679966465e-01 
10069 -2.069100090515738e-01 
10070 5.391753851231559e-02 
10071 -6.259866302699207e-02 
10072 8.483106104865801e-02 
10073 4.503792051819090e-02 
10074 4.443623325802031e-02 
10075 6.963153282323831e-03 
10076 -1.788077474680247e-01 
10077 -4.082085562503447e-02 
10078 1.673742951536104e-01 
10079 -3.613338865601946e-02 
10080 5.799627386969980e-02 
10081 1.082134296036541e-01 
10082 -6.415389512158114e-03 
10083 4.077654923331633e-02 
10084 -1.717188301404562e-01 
10085 -1.971333501456097e-02 
10086 -4.713629855054895e-02 
10087 1.052651803708297e-01 
10088 -1.267751789793407e-01 
10089 -1.603714450391990e-02 
10090 -4.205079014979364e-02 
10091 7.294937129329078e-02 
10092 1.658575246046084e-01 
10093 3.893116515325126e-01 
10094 -1.238933912939056e-02 
10095 -1.196522902705980e-01 
10096 -2.089789900718856e-01 
10097 -2.386459044487363e-01 
10098 1.316905472682743e-01 
10099 3.897034072572634e-01 
10100 4.574841592761910e-02 
10101 -1.153638106096490e-02 
10102 3.550086329497347e-02 
10103 -1.039062245757293e-01 
10104 2.212294506219082e-01 
10105 1.866357291725786e-01 
10106 2.351863132480994e-01 
10107 -3.094276983471871e-01 
10108 2.054088748616874e-01 
10109 3.767323412014996e-01 
10110 6.120523823712159e-02 
10111 2.926534930544237e-01 
10112 4.216392740440129e-01 
10113 -9.596359391949869e-02 
10114 1.476939404498094e-01 
10115 -1.976657649210532e-03 
10116 -2.232990956667358e-02 
10117 -2.182631292670023e-01 
10118 -1.587519930131372e-01 
10119 -1.479339839047522e-01 
10120 -1.349106748353826e-01 
10121 -1.116822837730253e-01 
10122 -3.595792592213266e-01 
10123 -8.707859649222932e-02 
10124 1.638190474406246e-01 
10125 -5.208830770131395e-02 
10126 -6.684335634684196e-03 
10127 -1.913421184744025e-03 
10128 -1.047147057422432e-01 
10129 -1.936339514544785e-02 
10130 -9.213767052487715e-03 
10131 -6.662820329576957e-02 
10132 1.237421052785377e-01 
10133 -1.171261214195318e-02 
10134 -3.963013874127392e-03 
10135 6.133406363886256e-02 
10136 -1.185751877946486e-01 
10137 -6.645828006557158e-02 
10138 -1.950885331154055e-03 
10139 7.096249484772792e-02 
10140 5.777175164856238e-02 
10141 8.338308304974917e-02 
10142 -1.257749355446757e-01 
10143 3.756785374385860e-01 
10144 -2.039568443661023e-01 
10145 -2.477672957356554e-01 
10146 4.386436340085224e-01 
10147 -1.356382778155699e-01 
10148 -2.423091248103625e-01 
10149 1.906771023752107e-01 
10150 3.604740471068733e-01 
10151 -4.607649354240875e-01 
10152 -4.127710085025837e-01 
10153 1.449025412348071e-01 
10154 -1.517541147480818e-01 
10155 5.831017944731296e-02 
10156 -2.425146728612539e-01 
10157 -8.168309478526817e-01 
10158 1.085720353613556e-01 
10159 -1.281582036497533e-01 
10160 -1.105965096716515e-01 
10161 -7.163028824434907e-02 
10162 1.611887502945119e-01 
10163 5.545457189662703e-01 
10164 -4.088473444793489e-01 
10165 1.096819459939618e-01 
10166 -4.556774884064744e-01 
10167 -2.032075231257297e-01 
10168 -1.912130171253629e-02 
10169 -7.867921928621205e-02 
10170 -3.805380109091336e-01 
10171 7.220417787869346e-02 
10172 -4.472986299276420e-02 
10173 4.050388689905970e-02 
10174 3.451043931512524e-02 
10175 -5.035312460595985e-02 
10176 7.780081577435888e-02 
10177 1.007755795340045e-01 
10178 -5.010517073158115e-02 
10179 1.571925080951337e-01 
10180 5.710456880758097e-02 
10181 -9.448344181694145e-02 
10182 -2.435632718090623e-04 
10183 -1.942296192525222e-01 
10184 5.315138380524779e-02 
10185 -1.011384731988447e-01 
10186 -1.420819853185797e-02 
10187 9.743668367741608e-02 
10188 -2.224645081279489e-01 
10189 -5.498561804296295e-02 
10190 -5.080256604100081e-02 
10191 2.909231295448634e-02 
10192 1.884705752852366e-02 
10193 -1.451888170915188e-01 
10194 7.053463876784792e-02 
10195 -1.293017396262478e-01 
10196 1.344140138293729e-01 
10197 5.476015988709798e-02 
10198 2.900112548235028e-01 
10199 -3.329252991788305e-01 
10200 -2.627145362601923e-01 
10201 4.349155621565109e-01 
10202 3.344768429328706e-01 
10203 -2.423932779735470e-01 
10204 2.949952238334543e-01 
10205 4.040908812831058e-02 
10206 4.463760997690850e-01 
10207 -1.938107811147337e-01 
10208 -3.165417097619035e-01 
10209 4.539505684897771e-01 
10210 7.480166436921551e-02 
10211 3.192075121432251e-01 
10212 4.627310067692848e-02 
10213 2.580959184182696e-02 
10214 1.726789967818327e-01 
10215 -1.815476829758186e-01 
10216 4.871017793412252e-02 
10217 1.414495611325240e-02 
10218 -1.020035427155330e-01 
10219 1.843123960495016e-01 
10220 -8.172942229686934e-02 
10221 -9.115893645143858e-02 
10222 -1.344176873338811e-02 
10223 2.728986461821050e-01 
10224 3.144405913696985e-01 
10225 7.498806303353588e-02 
10226 -6.262641152904877e-02 
10227 -8.981090538754219e-02 
10228 2.253265875235170e-01 
10229 1.513725299305110e-01 
10230 -2.516538778214545e-02 
10231 -2.409814065371647e-03 
10232 9.043557785216444e-02 
10233 -8.662279432672568e-03 
10234 5.188157003617323e-02 
10235 -3.286692798512458e-02 
10236 1.429860111711825e-01 
10237 -1.295609668853708e-02 
10238 -7.343776991225012e-03 
10239 -1.629148486494031e-02 
10240 -2.077563795987664e-02 
10241 -5.817675658615852e-02 
10242 9.773727845182470e-03 
10243 -7.972373781155580e-02 
10244 8.324376478384425e-03 
10245 5.069420590055403e-02 
10246 -7.685201823104650e-02 
10247 4.115151262150067e-02 
10248 -1.219950965239482e-01 
10249 -1.366112689159734e-01 
10250 3.117946841199321e-02 
10251 4.107174906561008e-03 
10252 1.052574280149401e-01 
10253 1.367325039070512e-01 
10254 -1.957476584757116e-02 
10255 -6.048788505979267e-01 
10256 1.017211416872465e-01 
10257 1.759511368604278e-01 
10258 -5.986253727310605e-02 
10259 -1.674619875502062e-01 
10260 -1.345745094844708e-01 
10261 -2.191779003669186e-01 
10262 1.706200811774704e-01 
10263 -7.751868814202956e-01 
10264 1.104195275835413e-01 
10265 3.894154050764832e-01 
10266 -7.445994145224537e-02 
10267 -1.366322103461305e-01 
10268 -1.511592548849764e-01 
10269 -5.389536906040527e-02 
10270 -6.650565936898466e-02 
10271 -3.663939261786965e-01 
10272 -1.006029061980864e-01 
10273 -2.038390853090175e-01 
10274 -2.015098866173528e-01 
10275 -2.570554496413836e-01 
10276 -4.354789061026128e-01 
10277 -5.824560519263241e-01 
10278 -8.853812691330181e-03 
10279 -5.140970768084223e-01 
10280 -6.009153025122204e-01 
10281 -1.598185801588732e-01 
10282 -8.149313588712591e-02 
10283 -2.307660361623380e-02 
10284 -5.365366155711837e-01 
10285 -2.324852179652406e-01 
10286 -4.493505282791035e-02 
10287 3.288359015242070e-01 
10288 -4.373182225736916e-01 
10289 1.551461902278628e-01 
10290 -1.614094795200821e-01 
10291 1.874788639581189e-01 
10292 1.582324754640720e-02 
10293 -1.010029601890558e-01 
10294 1.070639805574072e-01 
10295 3.500541919654477e-01 
10296 4.294357775614535e-01 
10297 3.519154272087116e-01 
10298 1.519798856715888e-01 
10299 2.076815007022301e-01 
10300 3.421779752135616e-01 
10301 -7.970690970564319e-02 
10302 2.613815861044210e-01 
10303 1.497628663719335e-02 
10304 -1.066416802330488e-01 
10305 -2.412406332961407e-01 
10306 4.815741391571170e-02 
10307 5.156827963236414e-01 
10308 5.694100820949746e-01 
10309 1.302397055473795e-01 
10310 -6.111596193905805e-02 
10311 1.789815528488090e-01 
10312 -3.052659450364449e-01 
10313 1.906618049397993e-01 
10314 2.130544221464553e-01 
10315 -2.892629388597822e-03 
10316 4.450134210962536e-02 
10317 6.614414501535251e-02 
10318 -9.147722875385338e-02 
10319 -2.726949587798377e-02 
10320 -1.058886200894143e-01 
10321 -1.795899777396627e-01 
10322 -7.461608681225169e-02 
10323 2.143067326154128e-01 
10324 2.404264244389347e-03 
10325 -1.233891928417026e-01 
10326 1.158593490205485e-01 
10327 1.702918421842163e-01 
10328 -1.460711659081888e-03 
10329 -2.915898003141881e-02 
10330 1.254045810917355e-01 
10331 -2.174213162211844e-02 
10332 1.252697324426124e-01 
10333 1.145783512994939e-01 
10334 6.443874556244313e-02 
10335 4.792393112244796e-02 
10336 3.418540422925275e-01 
10337 1.041678229644372e-01 
10338 1.335556529355529e-01 
10339 -6.679246903438271e-02 
10340 2.350949617040252e-01 
10341 4.022464732792271e-01 
10342 -2.334762162591445e-01 
10343 -3.360434688683899e-02 
10344 6.576907815471592e-02 
10345 -1.568353092758318e-01 
10346 -3.588798192932608e-02 
10347 -3.888684620287692e-01 
10348 1.453121136130298e-01 
10349 1.522210769105372e-01 
10350 -2.314599928264870e-01 
10351 -2.734817576994076e-01 
10352 -2.463425000481714e-01 
10353 1.623125817730328e-01 
10354 -2.642049841404382e-01 
10355 -3.413534588626141e-01 
10356 5.070756111367802e-01 
10357 -1.430827802663888e-01 
10358 2.089242038231180e-01 
10359 -9.765690436704384e-02 
10360 -1.942544237511280e-01 
10361 2.956994551844052e-01 
10362 -3.332980979117532e-01 
10363 -4.985784659957087e-02 
10364 -3.454068802552243e-01 
10365 -1.470890490404835e-01 
10366 -1.449606671795529e-02 
10367 -1.581040256293173e-02 
10368 2.764131477375514e-01 
10369 -1.323122112603347e-01 
10370 1.091627721552381e-01 
10371 -2.529566124015711e-02 
10372 1.398331985665790e-01 
10373 1.784714341434388e-01 
10374 -1.945420119559723e-01 
10375 -3.890871301895718e-01 
10376 -3.090981866644936e-01 
10377 -3.856591297540338e-01 
10378 -6.588401879554642e-03 
10379 -3.495461690518978e-01 
10380 3.087708785246537e-01 
10381 6.265119110267840e-02 
10382 -1.504900098520648e-01 
10383 -3.508006045124926e-02 
10384 -5.260498410211047e-01 
10385 9.414483948315197e-02 
10386 -7.951347347328306e-03 
10387 -2.912500791962720e-02 
10388 8.263268061657857e-02 
10389 -1.360900939065220e-01 
10390 3.437192611481454e-02 
10391 -4.526935362397090e-01 
10392 -1.296399473225925e-01 
10393 -1.016596627576842e-01 
10394 -1.199367183024367e-01 
10395 4.056870905646872e-01 
10396 4.267300238537598e-02 
10397 4.212330152819317e-04 
10398 -1.085529937290960e-01 
10399 4.076378256092205e-02 
10400 -1.588493844104141e-01 
10401 -1.730130329960833e-01 
10402 7.520216900132312e-02 
10403 -5.676800694750278e-02 
10404 1.773961386788345e-01 
10405 1.203317700945749e-01 
10406 -9.438629683317135e-02 
10407 1.388095755819328e-01 
10408 -7.753091369927688e-02 
10409 -3.255653247222563e-02 
10410 1.163956700161914e-01 
10411 -9.697782740207933e-02 
10412 -3.959877780861619e-02 
10413 -8.692375799282366e-03 
10414 4.777034612291157e-02 
10415 -3.745719757825922e-02 
10416 -4.779341866609156e-02 
10417 5.449146445935496e-02 
10418 -1.897143315446228e-02 
10419 9.448877557380354e-02 
10420 -9.984071922734113e-02 
10421 2.265288212169633e-02 
10422 3.404784010291093e-02 
10423 -2.110792587198394e-02 
10424 5.172659225927792e-02 
10425 -3.289651907043326e-02 
10426 1.897295443509299e-02 
10427 6.672507986500092e-02 
10428 1.159065748831924e-02 
10429 -5.629199227015160e-03 
10430 -2.650493060606536e-02 
10431 3.110299584540889e-02 
10432 -1.087806127992508e-02 
10433 -1.102153982012460e-03 
10434 6.864757148824972e-02 
10435 -1.761560506762589e-01 
10436 2.582151272257017e-01 
10437 1.540709493205698e-01 
10438 -2.616300089416626e-01 
10439 1.349918536450400e-01 
10440 8.329375070726126e-02 
10441 -1.316289618393057e-01 
10442 1.871221556281731e-01 
10443 -1.172214761756666e-01 
10444 2.232872294645511e-01 
10445 1.903474594765123e-01 
10446 -1.113351208814910e-01 
10447 7.310566144577159e-02 
10448 -6.065863557722230e-02 
10449 4.903010707094742e-02 
10450 -2.032218085907615e-02 
10451 -1.321063010437493e-01 
10452 -1.353933130649321e-03 
10453 9.605588635109771e-02 
10454 -3.827294025512624e-02 
10455 -2.621632895730482e-01 
10456 3.088129873836516e-01 
10457 1.131554598197946e-01 
10458 -1.803866070964359e-01 
10459 -2.564355781272938e-02 
10460 -5.547529317302573e-02 
10461 -2.387498751758397e-01 
10462 1.810896216129590e-01 
10463 -3.494506585305915e-02 
10464 1.751712765135192e-01 
10465 1.241352448098973e-01 
10466 -7.729475712601365e-02 
10467 1.073941596549296e-01 
10468 -1.206096803454911e-02 
10469 -7.897750360561769e-02 
10470 -1.327030926465824e-01 
10471 1.148572044215677e-01 
10472 1.074595808741273e-01 
10473 -9.241161708663359e-02 
10474 2.203904877834681e-02 
10475 2.194329200131292e-03 
10476 -7.534590851854386e-02 
10477 4.023656856878840e-02 
10478 -3.053905933090790e-02 
10479 -2.239407535257204e-01 
10480 -4.282083676833844e-01 
10481 -1.053508863360548e-02 
10482 -4.723024417847729e-02 
10483 1.987531956093486e-02 
10484 -1.333994075599696e-01 
10485 -1.075232755441405e-02 
10486 2.272364326626563e-01 
10487 -5.786806012645277e-01 
10488 1.575807007081568e-01 
10489 3.975747801024507e-01 
10490 5.293473179458388e-02 
10491 -1.730565354165162e-02 
10492 3.863688435902431e-02 
10493 5.996353070885962e-02 
10494 1.834241060264919e-01 
10495 -8.721368786211943e-01 
10496 5.166933509525923e-01 
10497 3.756137428245951e-01 
10498 2.075799566814070e-01 
10499 3.982672469140922e-02 
10500 -4.944675591843728e-02 
10501 8.034554124583658e-02 
10502 -3.682785906539490e-01 
10503 -2.389922063743706e-01 
10504 3.247446595136071e-01 
10505 -1.063422664047676e+00 
10506 -6.632368800543953e-01 
10507 -5.359534822375297e-01 
10508 3.681156281427712e-01 
10509 6.337803187058261e-02 
10510 -1.010759170332187e+00 
10511 1.204970691781577e-01 
10512 -2.000843361411745e-01 
10513 -8.450310628782410e-01 
10514 1.656473128680126e-01 
10515 -9.993983812420937e-01 
10516 5.698040416798448e-01 
10517 2.382034742978089e-01 
10518 -3.597904984916029e-01 
10519 -2.207486044781217e-02 
10520 -3.896201608449925e-01 
10521 -6.062017912090616e-02 
10522 7.239953273700817e-02 
10523 -1.010104210158256e-01 
10524 -2.005613685892741e-01 
10525 -1.004269652619585e-01 
10526 -1.831426546095156e-02 
10527 -5.966721607459406e-02 
10528 -9.062518640603379e-02 
10529 -6.286772446366783e-02 
10530 -2.962929257057251e-01 
10531 4.140813512966209e-01 
10532 -7.052602032253473e-01 
10533 -6.779716151775127e-02 
10534 -2.796032853748627e-01 
10535 -3.644018358985808e-01 
10536 -8.970100444064681e-02 
10537 -4.230391363283433e-01 
10538 -4.283349287021819e-01 
10539 7.280595549036219e-02 
10540 8.278446621476528e-02 
10541 -4.109182086840513e-01 
10542 -1.479986201281607e-01 
10543 -4.400965808669528e-02 
10544 -1.823064910256867e-01 
10545 3.615046449401524e-01 
10546 -6.900598674862021e-02 
10547 -2.617420176426056e-02 
10548 1.250440409297711e-01 
10549 1.877271388318212e-01 
10550 1.976571958603958e-01 
10551 -1.668243966952462e-02 
10552 7.963224103255090e-02 
10553 -2.959776461379646e-01 
10554 1.690031997730319e-01 
10555 2.310132581085716e-01 
10556 -8.085694197754564e-03 
10557 3.439294031872556e-02 
10558 -2.390393537320867e-01 
10559 -1.425826081264769e-01 
10560 -5.809810478963757e-02 
10561 -2.659655177285742e-02 
10562 -1.042690055242462e-01 
10563 -3.109061556670591e-01 
10564 6.333512472959350e-02 
10565 -8.240623964144017e-02 
10566 -1.789371548352744e-01 
10567 2.156452239540823e-01 
10568 -1.394336225450941e-01 
10569 5.368461540692158e-04 
10570 1.352268539946559e-01 
10571 1.237417407171860e-01 
10572 -9.529507921813068e-02 
10573 5.683717814825454e-02 
10574 1.787022983507301e-01 
10575 -1.335749262642234e-01 
10576 9.978270697150393e-02 
10577 -1.595838841736656e-01 
10578 -1.425034476488704e-01 
10579 2.232110017521106e-01 
10580 -3.588391334252711e-01 
10581 -1.189477952576913e-01 
10582 -2.581378731751822e-01 
10583 -5.181514265246074e-02 
10584 3.344944272851814e-02 
10585 -3.098122806353471e-02 
10586 -5.956549679040941e-02 
10587 -2.006094824638794e-02 
10588 -1.842797784200025e-01 
10589 -1.008351367986665e-01 
10590 1.195975786181648e-01 
10591 -9.446516552897503e-02 
10592 -1.075177380245644e-01 
10593 4.720083805057904e-02 
10594 4.775053822177296e-02 
10595 2.135892643518238e-01 
10596 -1.595039697945987e-01 
10597 -1.265103255340494e-01 
10598 -1.076058658228905e-01 
10599 -8.727710398135113e-02 
10600 -1.257174385543915e-01 
10601 -1.508472546041447e-01 
10602 -1.786992744361716e-01 
10603 1.054068971146558e-01 
10604 -3.461814741918049e-02 
10605 -2.629588352213839e-02 
10606 -5.271375412473567e-03 
10607 8.367547575179658e-02 
10608 -1.452680106384218e-01 
10609 2.246739814516413e-02 
10610 -9.059145409322651e-02 
10611 -2.857306233231397e-02 
10612 2.282803046086763e-02 
10613 5.433325601438849e-02 
10614 2.858150483656337e-02 
10615 -1.729724614523245e-02 
10616 5.142654541651249e-02 
10617 -3.349063406714593e-02 
10618 -1.027682208814713e-01 
10619 1.013544007599392e-01 
10620 8.834768252522616e-02 
10621 1.040053779669335e-02 
10622 1.704629457216081e-01 
10623 1.898515487582089e-01 
10624 3.564277254576429e-01 
10625 -5.902200792878700e-02 
10626 7.540829063761997e-02 
10627 -4.263519955881967e-02 
10628 5.055292243148662e-01 
10629 3.884885184806481e-01 
10630 2.911412895313314e-01 
10631 7.263474714623915e-01 
10632 5.817126925074837e-01 
10633 1.760574955815669e-01 
10634 4.497489726664502e-01 
10635 -2.254048721781997e-01 
10636 1.264339313838590e+00 
10637 1.900701415014130e+00 
10638 3.468538716471286e-01 
10639 -7.353897007726378e-01 
10640 4.513758838568951e-01 
10641 1.064464445459635e+00 
10642 5.802176275129927e-01 
10643 -1.643233399989410e+00 
10644 -5.697724114872080e-01 
10645 -1.805315337595423e-01 
10646 1.406729622445802e+00 
10647 -1.993869123732646e+00 
10648 3.663519823489973e-01 
10649 5.547375015018392e-01 
10650 -2.062171005598378e-01 
10651 1.141351917173638e+00 
10652 -9.025598331280231e-01 
10653 -6.437537380722373e-01 
10654 -5.916649544699203e-01 
10655 2.377258776091984e-01 
10656 -3.319999816821102e-01 
10657 -3.939222521425530e+00 
10658 4.144209200352497e-01 
10659 2.367582578824486e+00 
10660 -5.283051913629369e-01 
10661 -1.798614439496694e-01 
10662 -5.630447074167363e+00 
10663 -9.365013944512101e-01 
10664 -6.715756382901356e-01 
10665 -3.515176096278038e+00 
10666 -1.821990918729966e+00 
10667 -2.766725553088783e-01 
10668 7.340922096308470e-01 
10669 -6.085638800757693e-01 
10670 -5.961608437506015e-01 
10671 5.396140484580172e-02 
10672 -1.674992726924850e+00 
10673 -8.077874111544249e-01 
10674 3.130959754532268e-01 
10675 -2.550814300398134e-01 
10676 2.065152040607949e-01 
10677 -2.184030153155132e-02 
10678 -4.508903245188701e-01 
10679 5.831905007235672e-02 
10680 -2.552453036989729e-01 
10681 -4.346646966786666e-01 
10682 8.174278654821752e-02 
10683 -3.686857671673512e-01 
10684 1.624784548044896e-01 
10685 5.854737008949996e-02 
10686 -1.359911909386007e-01 
10687 -1.888483925304809e-01 
10688 -1.105096363331148e-01 
10689 3.026807692708303e-01 
10690 1.788035102134733e-02 
10691 -2.342191887230609e-01 
10692 6.793382215758099e-02 
10693 -8.559033772277536e-02 
10694 6.406865010348736e-02 
10695 -2.531232873569106e-01 
10696 1.688992286615965e-01 
10697 1.665704123230939e-01 
10698 -4.389408201036034e-01 
10699 3.478468507788740e-01 
10700 -4.094295434055862e-02 
10701 -2.381913182244603e-01 
10702 7.226321655619193e-02 
10703 -2.030833152465224e-01 
10704 -6.548125347712552e-02 
10705 1.474468120942874e-01 
10706 -1.906712000998974e-01 
10707 8.696526241002062e-02 
10708 5.599582873032975e-02 
10709 1.452934020173573e-02 
10710 1.846835544405158e-01 
10711 -3.330406015027616e-02 
10712 1.653921224697541e-01 
10713 1.089400190602495e-01 
10714 2.417743295295813e-02 
10715 -1.297001757947215e-01 
10716 -1.953134307255006e-02 
10717 -1.301032972043752e-01 
10718 1.130438892543187e-01 
10719 -8.213358424110463e-02 
10720 5.792284319430565e-02 
10721 6.074382476301512e-02 
10722 -2.875930198749094e-02 
10723 -8.053819778392313e-02 
10724 -9.766731546999735e-02 
10725 -1.255489160977156e-01 
10726 8.192180740705789e-02 
10727 2.272964664071902e-02 
10728 8.181674870742955e-03 
10729 9.337154064199595e-02 
10730 5.331577182801100e-02 
10731 -3.312352886703112e-02 
10732 8.610751442439904e-02 
10733 9.585356110782874e-02 
10734 2.606305804033774e-01 
10735 3.502522047513060e-01 
10736 -7.391798602427310e-02 
10737 -2.499760920918806e-02 
10738 1.319484225922541e-01 
10739 2.129042493875284e-01 
10740 -2.013166810913642e-01 
10741 8.872943773230545e-02 
10742 -1.236043383456822e-01 
10743 2.833454380399089e-02 
10744 7.497290144326990e-02 
10745 -3.635668588831936e-01 
10746 2.189299814122008e-01 
10747 1.201952251851536e-01 
10748 -5.657649979878169e-01 
10749 1.230698376794667e-01 
10750 -3.043272633854457e-01 
10751 1.440255051934757e-01 
10752 -2.745086326790513e-02 
10753 5.063846547953763e-02 
10754 1.132925751060837e-01 
10755 -2.719013521585323e-01 
10756 -1.249395338032747e-01 
10757 1.259496719776018e-01 
10758 -2.630183555067724e-02 
10759 -1.096663093429859e-01 
10760 -1.358628974539977e-01 
10761 -1.232146659683746e-01 
10762 -3.791203357469828e-02 
10763 -1.107662698291569e-02 
10764 -1.595600888887455e-02 
10765 6.130927128171480e-02 
10766 6.022106922834355e-02 
10767 6.684256875255762e-02 
10768 -2.855741314264297e-01 
10769 -1.160353290595468e-01 
10770 5.838450745215875e-02 
10771 3.500684079143047e-02 
10772 2.028718927431683e-01 
10773 1.110557804441909e-01 
10774 1.249127317568451e-01 
10775 -1.386365618950487e-01 
10776 -5.328302600797317e-02 
10777 2.940903308526615e-02 
10778 8.449707498894635e-04 
10779 -2.716839813107375e-02 
10780 2.599106480445620e-01 
10781 -1.132165573796587e-01 
10782 3.304096098570266e-01 
10783 -3.511495819838236e-01 
10784 1.616356200835941e-01 
10785 2.835484714341138e-01 
10786 -5.841057557443123e-02 
10787 2.318370088729532e-02 
10788 -2.182926373272083e-01 
10789 -3.249291285587944e-01 
10790 4.642628501115668e-01 
10791 4.717749603287114e-01 
10792 1.017497434712301e-01 
10793 -2.047792704568691e-02 
10794 2.768049442257384e-01 
10795 2.574395853548377e-01 
10796 1.382760908643396e-01 
10797 3.292236475948689e-02 
10798 2.850317229646913e-02 
10799 3.640124569084047e-01 
10800 -1.126986465322367e-01 
10801 -1.303598474306175e-01 
10802 4.339922474502367e-02 
10803 -2.222236918051511e-01 
10804 1.861163346550886e-01 
10805 1.196019587975567e-01 
10806 -3.188128763919476e-01 
10807 -5.572440004718302e-01 
10808 2.335361628666513e-01 
10809 7.662865661647100e-02 
10810 6.165868062871625e-02 
10811 -3.212986494250042e-01 
10812 1.080249706447868e-01 
10813 -1.212328341908003e-01 
10814 1.343300252733776e-02 
10815 2.939400894645623e-01 
10816 2.173329659120658e-01 
10817 2.110844600425273e-02 
10818 1.577363539755139e-02 
10819 2.665683600222058e-02 
10820 -1.138397565689631e-01 
10821 7.462936117178974e-02 
10822 -9.399941098736209e-02 
10823 5.521258111086108e-02 
10824 1.190552704152278e-01 
10825 -8.456506778823354e-02 
10826 -4.908880811620596e-02 
10827 -2.138127962570356e-01 
10828 1.851914363441333e-01 
10829 1.059572238278876e-01 
10830 -8.007322883595028e-02 
10831 2.017876045732712e-01 
10832 -1.904940756806185e-01 
10833 -1.491242760072708e-01 
10834 4.196977038996133e-01 
10835 1.601279773736906e-01 
10836 2.308814099170087e-01 
10837 5.210883667666442e-01 
10838 1.851669949119915e-01 
10839 4.753602078131334e-02 
10840 -5.061368767316111e-01 
10841 7.869949953313569e-02 
10842 4.605478859200576e-01 
10843 3.180123832336586e-01 
10844 -3.123830261979813e-01 
10845 8.450237242551378e-02 
10846 3.662614553331600e-01 
10847 2.018506957231350e-01 
10848 1.327503118966853e-01 
10849 1.859010549642646e-02 
10850 -5.880862270194256e-02 
10851 2.514351037539166e-01 
10852 -1.196879339965546e-01 
10853 3.947856523951983e-02 
10854 1.690465938999983e-01 
10855 -3.582338304512952e-02 
10856 1.094218591423001e-01 
10857 7.855496068612236e-02 
10858 2.180234515369775e-03 
10859 6.161448455043403e-02 
10860 4.114793633070460e-02 
10861 -5.266035210198674e-02 
10862 -1.056245166034687e-01 
10863 1.415707674269315e-01 
10864 6.349553202038691e-02 
10865 -1.142182316380705e-01 
10866 1.807168740051396e-01 
10867 -2.794008121625381e-02 
10868 -7.917953763820285e-02 
10869 1.054172318588904e-01 
10870 -6.633505216948359e-02 
10871 2.085025349247324e-01 
10872 -5.338383494770260e-02 
10873 -5.073432420662649e-03 
10874 4.226144044810416e-02 
10875 -7.205619186331616e-02 
10876 5.440244424587785e-02 
10877 5.553273339046943e-02 
10878 2.595341573663560e-02 
10879 3.722592659149530e-02 
10880 -6.182347374972251e-03 
10881 -7.517403658243164e-02 
10882 1.546471326440220e-02 
10883 -6.724838841947668e-02 
10884 4.800909528763452e-02 
10885 1.033951322310406e-01 
10886 1.834468069338396e-02 
10887 4.502730834344865e-02 
10888 -1.290201256864594e-01 
10889 1.099340163584205e-01 
10890 1.770588190784408e-01 
10891 -2.374689899910666e-01 
10892 5.732209090790429e-02 
10893 2.861729453255186e-01 
10894 -6.702202593302396e-02 
10895 -5.015414974632689e-02 
10896 -1.126395639083793e-01 
10897 2.438064183622952e-01 
10898 3.160682582985495e-02 
10899 -3.043585572899709e-01 
10900 8.522067975613343e-02 
10901 1.073551434930142e-02 
10902 -1.596446160902444e-01 
10903 -2.941026773009072e-01 
10904 1.118903168404823e-01 
10905 1.724617564032982e-04 
10906 -1.377818870802080e-02 
10907 -2.960921844828856e-01 
10908 2.674598944462991e-01 
10909 1.654773597207380e-01 
10910 -2.203049410650503e-01 
10911 -6.760294008354908e-01 
10912 2.561640104483995e-01 
10913 3.230864786186275e-01 
10914 -3.946432277720365e-02 
10915 -3.544629726106907e-02 
10916 -4.629462816076862e-01 
10917 -2.675072710676801e-01 
10918 7.660388799665330e-01 
10919 -7.383527350897708e-01 
10920 -1.602511575403736e-01 
10921 4.641639420184573e-01 
10922 -4.153444257228980e-01 
10923 3.628157647333795e-01 
10924 -1.579946050201094e-01 
10925 -2.675028900492378e-01 
10926 4.485746200045382e-01 
10927 -1.074584496751707e-01 
10928 2.308659331858491e-01 
10929 1.998653436349615e-01 
10930 1.395201037251240e-01 
10931 3.534825418946445e-01 
10932 1.655112975757437e-01 
10933 -6.068907868572269e-02 
10934 3.457155484694547e-01 
10935 9.929462567832942e-02 
10936 2.562632307478186e-01 
10937 4.434894654243329e-01 
10938 6.681279295186594e-01 
10939 3.291646911489662e-01 
10940 3.764162237372330e-01 
10941 2.965143071136370e-01 
10942 9.321677157295153e-01 
10943 1.084155096894317e+00 
10944 5.504864404398035e-01 
10945 5.749318199215629e-01 
10946 3.029656937175649e-01 
10947 7.154781555441601e-01 
10948 1.076703697031168e-01 
10949 2.995753170384379e-01 
10950 3.995070493677324e-01 
10951 3.695138603703741e-01 
10952 -3.356474356404679e-02 
10953 -1.580286838027048e-02 
10954 3.191397864729066e-01 
10955 3.441114726214998e-01 
10956 4.004204943931660e-01 
10957 1.499660023465743e-01 
10958 -1.386701119607109e-01 
10959 1.351975696963026e-01 
10960 2.469903644006374e-01 
10961 -1.212477287235173e-01 
10962 1.560817117280424e-01 
10963 4.778030676862740e-02 
10964 2.248437515455861e-02 
10965 -3.208919826419715e-02 
10966 3.395390770039085e-02 
10967 1.362495756153847e-01 
10968 -7.299862200487782e-02 
10969 3.996890246608812e-03 
10970 2.085981007861543e-01 
10971 2.755894930278192e-01 
10972 -1.388208646572734e-01 
10973 7.116583130249766e-02 
10974 1.367220482059181e-02 
10975 1.322793196129805e-01 
10976 -4.829501999605715e-02 
10977 -2.196482055008964e-02 
10978 1.022909869891967e-01 
10979 9.652193214627300e-02 
10980 3.997528211575654e-03 
10981 1.465066850918929e-01 
10982 -3.218043112837969e-01 
10983 1.404390198698245e-01 
10984 -7.370329345767822e-03 
10985 -3.003086052687653e-01 
10986 1.165867045702388e-01 
10987 -1.605017201888556e-01 
10988 4.242760912906482e-01 
10989 3.865838299619890e-01 
10990 -2.356672551848593e-01 
10991 4.985857096168497e-01 
10992 -4.364632277468201e-01 
10993 -5.063983990493524e-01 
10994 5.908972330536897e-01 
10995 1.309642315444469e-01 
10996 -1.608711936796411e-01 
10997 5.615842508401262e-01 
10998 -1.094374018179451e-01 
10999 -9.116117311656597e-01 
11000 -3.125889838085816e-01 
11001 1.225577045002796e-01 
11002 -7.030587066160024e-01 
11003 -3.120876534442322e-01 
11004 1.574041632041127e-01 
11005 -3.997463373505603e-01 
11006 1.022853543190285e-01 
11007 3.577658192475529e-01 
11008 4.207052253331758e-01 
11009 -2.234920037691344e-01 
11010 2.296434687059872e-01 
11011 3.897865123237029e-01 
11012 1.354048510050724e-01 
11013 4.478517044322888e-01 
11014 -2.976311814578874e-01 
11015 1.204206716566184e-01 
11016 -3.941389279975157e-01 
11017 -7.943130664016207e-02 
11018 3.655154984236114e-01 
11019 -3.951142787266911e-01 
11020 -1.392559340781556e-01 
11021 1.338103096760082e-01 
11022 3.647256351896436e-01 
11023 1.893009076110590e-02 
11024 -5.872375414975390e-01 
11025 6.289576624394264e-02 
11026 -8.220370232763802e-02 
11027 1.946633992139758e-01 
11028 -1.669316223455495e-01 
11029 7.206404114757026e-02 
11030 5.544168810931331e-02 
11031 3.989522046870786e-02 
11032 2.443167017026883e-01 
11033 2.331186704350099e-01 
11034 -1.332368873316414e-01 
11035 7.063061412979720e-02 
11036 -7.497258439679903e-02 
11037 -1.383164539420217e-01 
11038 2.680153962996887e-02 
11039 1.295309478523365e-01 
11040 3.600763298883931e-02 
11041 -1.396257703229161e-01 
11042 -1.295454883619667e-01 
11043 1.672155289639493e-01 
11044 2.042805800764098e-01 
11045 9.062370124442290e-02 
11046 -7.425882494390161e-02 
11047 -8.961100639882699e-02 
11048 -5.226807198137878e-02 
11049 4.973047741068163e-02 
11050 -1.022189251973446e-01 
11051 -8.597140092762535e-02 
11052 1.885456170133397e-01 
11053 6.373880428202525e-02 
11054 8.253724515527279e-02 
11055 -1.799102979786158e-01 
11056 1.241152513473603e-01 
11057 8.879625028460501e-02 
11058 -2.720235982375658e-02 
11059 -2.050493968509316e-02 
11060 -7.650089022848111e-02 
11061 -1.120189581475834e-01 
11062 6.719875496181676e-02 
11063 -1.467431302186952e-02 
11064 1.563088768298869e-01 
11065 4.223316125127611e-02 
11066 -3.098186097582371e-02 
11067 2.009337815798266e-01 
11068 1.015793597324915e-01 
11069 9.194250390685335e-02 
11070 -1.524985088181779e-01 
11071 1.882536780332261e-01 
11072 3.368121583234285e-02 
11073 -2.234636227408095e-01 
11074 3.436391239894558e-01 
11075 4.023777458563779e-02 
11076 2.869635172937042e-01 
11077 3.255738839381044e-01 
11078 -4.508899711351029e-01 
11079 2.281335043481517e-01 
11080 -7.815014590141062e-02 
11081 -2.790195437243626e-01 
11082 1.128415512347172e-01 
11083 -3.376564342554494e-01 
11084 1.916704831269002e-01 
11085 3.305733584935983e-01 
11086 -2.991501746329869e-01 
11087 -1.263916237124381e-01 
11088 9.110165857983560e-02 
11089 -3.495651052954730e-02 
11090 1.991774226797836e-01 
11091 -2.079066443406905e-01 
11092 -7.682987050562658e-02 
11093 1.277845408230592e-01 
11094 -2.870103558448135e-02 
11095 -6.676691439752946e-03 
11096 -9.703598779246528e-02 
11097 -1.029383462811360e-01 
11098 9.300225245194010e-02 
11099 -1.345219742143879e-01 
11100 1.961203274835362e-01 
11101 4.521536847243101e-02 
11102 -1.850680409027322e-01 
11103 -2.151339231006418e-03 
11104 1.007618844130129e-01 
11105 -1.241986235064608e-01 
11106 1.059695975477483e-01 
11107 -1.542776710695092e-01 
11108 2.687776673845076e-01 
11109 9.346838909877700e-02 
11110 -5.637075183596123e-02 
11111 -1.954850960077981e-01 
11112 6.070038541368200e-02 
11113 8.492995460607992e-02 
11114 -1.615432243663286e-02 
11115 -5.508703740189553e-03 
11116 -2.057529105676675e-02 
11117 -6.049160047967552e-02 
11118 1.157224046809067e-01 
11119 -1.860684870767237e-01 
11120 8.949355619039108e-02 
11121 5.021818038034030e-02 
11122 -5.073041220767496e-02 
11123 -1.645314144632750e-02 
11124 1.186482171040112e-01 
11125 6.861906165288137e-02 
11126 5.345675208713617e-02 
11127 -1.060159733006399e-01 
11128 4.495427655097872e-02 
11129 6.681467761232603e-02 
11130 9.664984709416503e-02 
11131 -1.044122336575969e-01 
11132 3.077087404911866e-01 
11133 9.954728213912629e-02 
11134 -5.013679926809116e-02 
11135 1.983324273173097e-01 
11136 2.318745362975917e-01 
11137 2.402597153362160e-01 
11138 4.615113243529795e-01 
11139 -1.240970540452440e-02 
11140 -1.576185557842852e-01 
11141 1.131048428353698e-01 
11142 -1.044544049574675e-01 
11143 -2.741571070647996e-01 
11144 3.409630048499138e-01 
11145 -3.466668008331613e-01 
11146 2.198793035987243e-01 
11147 -1.814599858676035e-01 
11148 1.392792662992701e-01 
11149 1.967784265498982e-01 
11150 -8.551346228938005e-01 
11151 1.144599000565276e-01 
11152 -5.932566512626933e-01 
11153 -1.144101913081618e+00 
11154 1.501263277993817e-01 
11155 -3.628461013040108e-01 
11156 2.923176728683490e-01 
11157 3.938862557041649e-01 
11158 -6.624427629456811e-01 
11159 1.543384651279096e-01 
11160 -6.305564846409487e-01 
11161 -6.791305257035321e-01 
11162 -1.929928225865938e-01 
11163 -1.408666627620940e+00 
11164 -9.302707337366855e-01 
11165 -3.169048976907896e-01 
11166 -1.779723206138229e-01 
11167 -5.935603656521337e-01 
11168 -1.988538076914502e-01 
11169 -2.880804369982099e-01 
11170 -1.246125806881877e+00 
11171 -3.143973098001971e-01 
11172 -8.330744072643159e-01 
11173 -8.978638560091007e-01 
11174 -3.980829181282433e-01 
11175 4.065595766148939e-02 
11176 4.638108638850181e-03 
11177 5.437671676752096e-02 
11178 -3.003585139814172e-01 
11179 -9.347153515860554e-02 
11180 -5.391026240207554e-02 
11181 1.346300660432686e-01 
11182 2.300884220593727e-01 
11183 -1.813176799645506e-01 
11184 -1.607472451086779e-01 
11185 -2.604105132315597e-02 
11186 1.113784168797262e-01 
11187 1.442752599325956e-01 
11188 2.854866758273823e-01 
11189 4.165098426354730e-01 
11190 -2.208802105412418e-01 
11191 5.400052622590021e-02 
11192 4.439650891137100e-01 
11193 -1.452062025477611e-01 
11194 1.859163962603980e-01 
11195 -2.186633065415189e-01 
11196 3.833030745709500e-01 
11197 2.244349617804945e-01 
11198 -1.649726428505766e-01 
11199 1.517774890400627e-01 
11200 -4.741594668622206e-01 
11201 -2.171415531839508e-01 
11202 3.733175140894706e-01 
11203 -1.938649425939049e-01 
11204 -2.104060163616537e-01 
11205 -7.649322569912888e-02 
11206 -2.246535205685346e-01 
11207 2.446993626164247e-01 
11208 -1.732100778876317e-01 
11209 1.640938288500145e-01 
11210 -1.169175580471192e-02 
11211 -4.451140724482856e-01 
11212 -2.211574656239834e-01 
11213 -1.217873858525133e-01 
11214 1.703225739997331e-01 
11215 -2.367305257579347e-01 
11216 1.148209882037314e-01 
11217 1.705517893459502e-01 
11218 -4.275017618289293e-01 
11219 8.494805621296345e-01 
11220 -4.396466643953006e-01 
11221 -3.328047062098310e-01 
11222 2.473726804559547e-01 
11223 1.041240254467304e-01 
11224 -3.148845901531264e-01 
11225 -1.026984179828281e-02 
11226 -2.024402116844360e-01 
11227 5.074680216617911e-01 
11228 -3.282352558244556e-01 
11229 -2.722706426604125e-01 
11230 3.028686376249428e-01 
11231 1.387431143515053e-02 
11232 -2.156261159431000e-01 
11233 1.705634568746265e-01 
11234 -2.368279009349242e-01 
11235 1.318503759272299e-01 
11236 -1.512631212215720e-02 
11237 -1.323972568055181e-01 
11238 1.293677521887024e-01 
11239 -4.478966678654547e-02 
11240 1.316247138269188e-02 
11241 9.093116998873307e-02 
11242 -1.368789538340016e-01 
11243 3.176469279652522e-02 
11244 -1.967749968816320e-02 
11245 -1.602016952513486e-01 
11246 1.086492067872909e-01 
11247 -1.885864674444074e-01 
11248 -1.474315739574830e-01 
11249 1.064376624892864e-01 
11250 -1.178718583073624e-01 
11251 -5.537868825453630e-02 
11252 -7.745563725169534e-02 
11253 -1.546041251286669e-01 
11254 1.718100676033239e-01 
11255 4.945612232850433e-02 
11256 7.078199826271524e-02 
11257 1.230324913316824e-01 
11258 -1.225369715871855e-01 
11259 4.655642007045421e-02 
11260 6.632727701533118e-02 
11261 -6.645959736686559e-02 
11262 1.431894680490294e-01 
11263 8.360689837552200e-02 
11264 1.060574408393602e-01 
11265 -6.092689700412705e-02 
11266 1.013413771668280e-01 
11267 2.238652243791274e-01 
11268 1.929366705124539e-01 
11269 2.563621838079864e-01 
11270 -5.252594320944124e-02 
11271 4.771425330569916e-01 
11272 -1.048310175943046e-01 
11273 -7.076081770329082e-02 
11274 5.203105524586029e-01 
11275 -2.418445697340818e-01 
11276 1.975561217713653e-01 
11277 3.713983438900308e-01 
11278 -7.403986569544826e-01 
11279 6.273836483596845e-01 
11280 -3.376742875053950e-01 
11281 -1.434194390614389e-01 
11282 3.644479221219252e-01 
11283 -2.348590979143252e-01 
11284 8.941734387762857e-01 
11285 1.175906175648086e+00 
11286 1.098958977784717e+00 
11287 1.117382993590960e-01 
11288 -4.772003539367536e-01 
11289 5.165126340788693e-01 
11290 1.644119707802930e+00 
11291 5.447374656511488e-01 
11292 -3.589179879879155e-02 
11293 4.554953043603110e-01 
11294 2.863889973937901e+00 
11295 8.987785289084195e-02 
11296 -1.670200277689070e-01 
11297 9.493496614905668e-01 
11298 2.227766968936157e+00 
11299 3.566195223244240e+00 
11300 6.067172630806731e-05 
11301 -2.133566113947869e-01 
11302 -3.226126702649880e-01 
11303 -5.859782305126904e-01 
11304 -9.019168970386539e-02 
11305 1.982960421846327e-01 
11306 -4.582099738060418e-01 
11307 5.326598039600069e-01 
11308 -1.023406778564288e+00 
11309 -1.141113769084670e+00 
11310 -8.028289273293966e-01 
11311 8.198702753855437e-01 
11312 1.778956460476187e-01 
11313 -1.080364309681380e+00 
11314 -1.172756373687578e+00 
11315 2.093787208825089e-01 
11316 -1.228252086320344e-01 
11317 -4.144304807654004e-02 
11318 -1.016650863479839e+00 
11319 1.794335737834774e-01 
11320 -5.727247235933325e-01 
11321 -3.991723192031274e-01 
11322 2.341016378455242e-01 
11323 -4.690005757391093e-01 
11324 1.720635965065078e-01 
11325 3.342256626508187e-01 
11326 -1.677662987504940e-01 
11327 -1.221722969548119e-01 
11328 -2.785259775865789e-01 
11329 -1.873484225397067e-02 
11330 -7.640345661275742e-02 
11331 -3.510514922702054e-01 
11332 4.104816715341235e-01 
11333 1.126438449539453e-01 
11334 8.837451880403044e-02 
11335 -1.472099246312962e-01 
11336 4.169910032163340e-01 
11337 1.928256144603899e-01 
11338 -6.162153544426908e-02 
11339 -2.549428712946860e-01 
11340 2.814919476236011e-01 
11341 1.694981805809261e-01 
11342 6.216964550164111e-03 
11343 -1.299645767445972e-01 
11344 3.227379340119727e-01 
11345 3.757083442666135e-02 
11346 -3.841734169198510e-02 
11347 -1.506115686361778e-01 
11348 1.013497144838815e-01 
11349 3.567070418745919e-02 
11350 -1.680738708916169e-01 
11351 2.672568067997126e-02 
11352 8.112390244040445e-02 
11353 -7.458729449699468e-02 
11354 6.442075637636172e-02 
11355 5.353140801585718e-02 
11356 -1.122756561114014e-01 
11357 -3.355416005641085e-02 
11358 -2.889474613172137e-02 
11359 -1.223010391371767e-01 
11360 1.359793531144359e-02 
11361 -5.684525157495348e-02 
11362 2.359461627570150e-03 
11363 -7.190841186523032e-02 
11364 -1.719249023995422e-03 
11365 -6.731604941703445e-02 
11366 -3.800646192865851e-02 
11367 -1.041187404254519e-01 
11368 -2.373431231465091e-02 
11369 7.410041801044821e-02 
11370 -6.474203992249392e-03 
11371 -8.743321058494276e-02 
11372 1.547196714495763e-02 
11373 2.629176185329528e-03 
11374 1.489513023886287e-01 
11375 -1.183394831136253e-01 
11376 9.305512143396584e-02 
11377 1.715465295067507e-01 
11378 -1.457683539249471e-01 
11379 8.045217790958982e-02 
11380 3.884157656324781e-02 
11381 -1.180291519441482e-01 
11382 3.695038237563921e-01 
11383 -3.619233100091048e-01 
11384 1.026349685409370e-02 
11385 1.731073403851381e-01 
11386 -3.190130083882658e-01 
11387 3.005136134798697e-02 
11388 4.378215378086032e-02 
11389 -1.814624874871074e-01 
11390 -3.776435388066302e-02 
11391 -2.041488439272494e-01 
11392 1.442937622362983e-02 
11393 -1.421866737691233e-01 
11394 2.196830064572704e-01 
11395 2.386532333379597e-02 
11396 -1.251998878567448e-01 
11397 5.315468533379573e-02 
11398 -1.335022239096258e-01 
11399 -1.658374246365969e-01 
11400 3.064551873009554e-03 
11401 -1.983710555629652e-02 
11402 1.025964680621777e-01 
11403 -1.391681812916399e-02 
11404 -1.334046894897467e-01 
11405 8.805051772138807e-02 
11406 6.762589546588846e-02 
11407 -2.414230124754746e-02 
11408 -4.975564347708474e-02 
11409 -3.763354414027346e-02 
11410 2.825230542214266e-01 
11411 3.472410821825765e-01 
11412 7.037960121624972e-03 
11413 1.739387556378463e-01 
11414 1.823936213573367e-02 
11415 9.905649289059677e-02 
11416 5.116495765140010e-02 
11417 -6.602660898634842e-02 
11418 3.717539851602861e-01 
11419 3.671799595783849e-02 
11420 1.234294062349340e-01 
11421 2.404661445259088e-01 
11422 -4.749308741684623e-02 
11423 -2.623597024231060e-01 
11424 2.532275845592784e-01 
11425 1.821020384648206e-01 
11426 1.362849959352211e-01 
11427 -6.019601626060179e-02 
11428 1.534646640998873e-01 
11429 1.178324492156224e-01 
11430 1.789983443261552e-01 
11431 6.003061982786882e-02 
11432 2.651245247430711e-01 
11433 4.115319340622710e-02 
11434 3.606062134249081e-01 
11435 1.205181706956111e-01 
11436 -1.106348449318767e-01 
11437 6.598777331612704e-02 
11438 -1.180972241131966e-01 
11439 1.595291897256058e-01 
11440 9.464545681129624e-02 
11441 -2.407188638757724e-02 
11442 1.125983255629320e-01 
11443 1.559333195057528e-01 
11444 -2.950174073974961e-01 
11445 6.780517120073788e-02 
11446 -3.795597839366932e-02 
11447 2.508788474627914e-01 
11448 -4.150170503557490e-01 
11449 3.024632975490206e-01 
11450 -1.798821978726800e-02 
11451 1.737874597290269e-01 
11452 -1.976943401517622e-01 
11453 -7.344171277130496e-02 
11454 6.310048544265393e-02 
11455 4.432153055108445e-02 
11456 1.425469090476988e-01 
11457 1.053965955496252e-01 
11458 -2.116295878145482e-01 
11459 7.938252084208600e-02 
11460 -1.344341059184909e-02 
11461 -2.328034650949739e-01 
11462 2.821269981076653e-03 
11463 -6.399445845076587e-02 
11464 -4.277133837725698e-02 
11465 -1.068749215434332e-01 
11466 -2.185424114151353e-02 
11467 9.650980119167547e-02 
11468 1.223346570686905e-01 
11469 1.172199991141852e-01 
11470 -2.443096286417363e-04 
11471 3.288074380610330e-01 
11472 -2.097925844424589e-01 
11473 -7.051709749130126e-02 
11474 1.423157200236232e-01 
11475 7.074912759598162e-02 
11476 -2.775447221844448e-02 
11477 8.819366544196450e-02 
11478 1.897937982961586e-01 
11479 1.145746128265275e-02 
11480 -8.353310897313074e-02 
11481 1.245612788858847e-01 
11482 -1.034318776625650e-01 
11483 9.429247257946403e-02 
11484 9.266644428818333e-03 
11485 5.190924830890140e-02 
11486 3.044359957510313e-01 
11487 -3.104960424406092e-01 
11488 1.551101367504656e-01 
11489 1.334521426314213e-01 
11490 2.537630333745081e-02 
11491 1.165423810640567e-01 
11492 -3.106288833875745e-02 
11493 -4.466019802376025e-02 
11494 -1.982153275061308e-02 
11495 5.955427621868360e-02 
11496 5.927275597662215e-02 
11497 -1.709345076296250e-02 
11498 9.507373831430126e-02 
11499 -4.830205666043570e-03 
11500 -1.101150901767188e-01 
11501 1.715340381659413e-03 
11502 2.471400018943066e-02 
11503 -3.703059738079858e-02 
11504 1.187921508902946e-02 
11505 3.008149850340834e-02 
11506 4.450071345268970e-02 
11507 -2.528191708700051e-02 
11508 -1.027812368441988e-01 
11509 -4.076351398136297e-02 
11510 -1.003445610644850e-02 
11511 6.148917108089323e-03 
11512 -1.330456314872831e-02 
11513 -1.438300483529817e-02 
11514 2.722735224973929e-02 
11515 4.298670103881231e-02 
11516 -3.506571571533369e-02 
11517 1.861283006362315e-02 
11518 4.532332061119785e-03 
11519 4.097023361660226e-02 
11520 2.146357186169400e-02 
11521 1.804456149650096e-02 
11522 -3.559900742081656e-02 
11523 2.262844792609287e-02 
11524 -2.585525440604263e-02 
11525 -6.064683145091086e-02 
11526 -5.011640536992626e-02 
11527 1.361398567506729e-01 
11528 -1.384681330932671e-01 
11529 3.358012352914647e-03 
11530 3.805998102275063e-03 
11531 4.686556879003168e-02 
11532 8.011152968167391e-03 
11533 1.604122338665424e-01 
11534 -2.318781450089488e-01 
11535 3.228171425866195e-01 
11536 -1.571402553323068e-01 
11537 -2.346370424629571e-01 
11538 2.764420427850609e-01 
11539 -2.463734263083747e-05 
11540 -1.168517613701465e-01 
11541 3.492288369019123e-01 
11542 -5.459882370409050e-01 
11543 2.488877789238415e-01 
11544 -1.849389639740877e-01 
11545 -3.385468399501458e-01 
11546 3.532918374261587e-01 
11547 -3.978846212732123e-01 
11548 1.961247025542868e-01 
11549 3.853333399857765e-01 
11550 -7.636682870615829e-03 
11551 -3.326380407100305e-01 
11552 -3.659495238321642e-01 
11553 5.567424070441827e-02 
11554 -1.241702835045572e-01 
11555 -1.788822879865395e-01 
11556 3.151606081922259e-01 
11557 1.211935672924616e-01 
11558 -2.621243111688615e-02 
11559 -4.562495343697407e-01 
11560 4.665535657639235e-01 
11561 2.918793868603348e-01 
11562 9.123307158468931e-02 
11563 2.357090168766124e-01 
11564 1.127872973726821e-01 
11565 -1.040530531265272e-02 
11566 4.851177515847614e-01 
11567 1.602271898567119e-01 
11568 4.021001731528086e-01 
11569 2.475484597407470e-01 
11570 7.872116305686183e-01 
11571 3.583039176972579e-01 
11572 -9.752137888105190e-02 
11573 1.932722714755448e-01 
11574 3.382640435508491e-01 
11575 4.288334609678872e-01 
11576 5.079451361421098e-01 
11577 4.824126743249458e-01 
11578 1.816835961833185e-01 
11579 -1.816929297771790e-01 
11580 -1.734384922980366e-01 
11581 4.640048213692808e-01 
11582 6.214275885039772e-01 
11583 3.878067666484618e-01 
11584 3.118835459189583e-01 
11585 1.861196113061625e-01 
11586 3.239219821340439e-01 
11587 5.581518351102266e-01 
11588 -2.220443609233253e-02 
11589 1.518688921738879e-01 
11590 2.314194637291371e-01 
11591 3.933642981229051e-01 
11592 1.631643540662549e-01 
11593 2.395824897808355e-01 
11594 3.790498745014689e-01 
11595 4.434385967502504e-01 
11596 8.582203973362226e-02 
11597 4.122292770321551e-01 
11598 3.976410667931314e-01 
11599 1.474285219339918e-01 
11600 1.593324209838179e-01 
11601 1.590695761430052e-02 
11602 1.641230594945658e-01 
11603 3.552307843200281e-01 
11604 6.619164077458656e-02 
11605 -4.769670720520996e-02 
11606 -1.326647397003422e-02 
11607 2.564913287770519e-02 
11608 1.185214693613001e-01 
11609 6.727946867497846e-02 
11610 -2.026609934579467e-01 
11611 6.763878660091102e-02 
11612 -1.405467287942515e-01 
11613 -2.050924870733053e-01 
11614 7.874392318400129e-02 
11615 -7.231625438694696e-02 
11616 1.566199028400210e-01 
11617 1.250719367554824e-01 
11618 -4.691633014245532e-02 
11619 1.659591941368967e-02 
11620 -7.231447468005558e-02 
11621 1.710433955604394e-02 
11622 -1.506199150679899e-01 
11623 1.957900360172291e-01 
11624 9.840842530713011e-02 
11625 -1.589013285426563e-01 
11626 2.424827638870087e-01 
11627 6.651208149018575e-02 
11628 3.195183541172912e-01 
11629 4.695934996207034e-01 
11630 4.342479370309449e-02 
11631 9.799921609871516e-02 
11632 2.350217197321029e-02 
11633 -4.979105153593275e-02 
11634 5.749963327017247e-02 
11635 5.597031214315933e-02 
11636 -6.323202727423606e-02 
11637 5.492895839239965e-02 
11638 -2.221594459241434e-01 
11639 -3.839247650473705e-02 
11640 -2.713000529908369e-01 
11641 -1.194876372934863e-01 
11642 5.184044532132775e-02 
11643 1.166818255326263e-01 
11644 -6.286001747379417e-02 
11645 5.503449562170341e-02 
11646 1.114775406921380e-01 
11647 3.511712988194114e-03 
11648 1.625477611949679e-01 
11649 -2.150293379960247e-02 
11650 1.295696590757388e-02 
11651 7.881148153234813e-02 
11652 1.595126144907951e-01 
11653 1.989365566991066e-01 
11654 -2.427910232240291e-01 
11655 -1.919787888098345e-01 
11656 4.429765634710987e-02 
11657 -7.542334933568171e-02 
11658 9.335901065091325e-02 
11659 -5.968275759734395e-02 
11660 -4.092430508092567e-02 
11661 1.010983296538501e-01 
11662 4.924197408405477e-01 
11663 -3.061856824544323e-01 
11664 5.612725324790604e-02 
11665 2.931258052897899e-01 
11666 2.685427949225136e-01 
11667 3.331632612744902e-02 
11668 -2.213429819506998e-01 
11669 -8.240228087552233e-02 
11670 2.285934422292608e-01 
11671 -2.036952418476851e-01 
11672 1.255387244972906e-01 
11673 2.166157530443661e-02 
11674 -1.159047645790912e-01 
11675 1.376822101949743e-01 
11676 -2.093294120396013e-01 
11677 -2.176761557100303e-01 
11678 -3.490185750791319e-02 
11679 9.176541042256904e-02 
11680 2.901952838232170e-01 
11681 -9.251648313455126e-02 
11682 8.487232879006697e-02 
11683 8.520464352492292e-02 
11684 -5.125808964147861e-02 
11685 -8.070279864735821e-02 
11686 -3.119784355657745e-02 
11687 1.864428167281241e-01 
11688 -9.126473938931876e-02 
11689 -7.668664203789950e-02 
11690 -2.545359332905605e-02 
11691 -9.575439464915166e-02 
11692 1.442576248180270e-01 
11693 1.221942148008471e-01 
11694 -6.554100849158542e-02 
11695 6.052051148835932e-02 
11696 -2.653623568512140e-02 
11697 -7.263761674454682e-02 
11698 4.038072112786110e-02 
11699 6.145084485381745e-02 
11700 -2.952878440948611e-02 
11701 -2.112736221233525e-02 
11702 9.756392621750683e-02 
11703 -3.299761769380972e-02 
11704 -4.827280688495141e-02 
11705 1.118326661903976e-01 
11706 -1.433483301052552e-02 
11707 -9.998191369816130e-02 
11708 2.002362055203562e-01 
11709 1.040317161234131e-01 
11710 -1.741242275809652e-01 
11711 1.818292238997469e-01 
11712 2.640641351721174e-01 
11713 4.889039463510082e-02 
11714 2.252879226075060e-02 
11715 2.140324093835656e-02 
11716 1.263940616490369e-01 
11717 1.223207486531841e-01 
11718 -1.077035849129555e-02 
11719 7.860705925797890e-02 
11720 -4.189861366302455e-02 
11721 -1.280004085173586e-01 
11722 9.439936588848327e-02 
11723 1.564480866505358e-01 
11724 -7.794260311197725e-02 
11725 -2.665692175672222e-02 
11726 1.276528077013366e-02 
11727 1.126147243177981e-01 
11728 -2.831499300990964e-01 
11729 8.039546700742536e-02 
11730 -1.301443892065971e-01 
11731 -2.074214203585019e-01 
11732 2.561601832296198e-01 
11733 -5.356250133979387e-02 
11734 -1.223891070205022e-02 
11735 1.897853672201376e-01 
11736 -3.311903713781626e-02 
11737 -2.131439354079741e-01 
11738 2.525146373929826e-01 
11739 1.918968908074890e-01 
11740 2.012256133415293e-01 
11741 4.898315300064556e-01 
11742 -8.217096584806798e-02 
11743 3.416676416093028e-01 
11744 -1.479917588283812e-01 
11745 -4.415907664698371e-01 
11746 5.789105278560526e-01 
11747 -2.011230576355438e-01 
11748 2.394499739075823e-02 
11749 1.836871553903673e-01 
11750 -2.193309138730888e-01 
11751 8.986461509513782e-02 
11752 -1.509953739787729e-01 
11753 -9.615764109848510e-02 
11754 9.680117718114746e-02 
11755 2.737239244899378e-01 
11756 -1.608481516325612e-01 
11757 -2.232936419650848e-03 
11758 3.833932253836684e-03 
11759 -3.523209978991995e-02 
11760 -2.724488482228801e-02 
11761 2.516468095330512e-03 
11762 5.676646890122168e-02 
11763 1.071367235418721e-01 
11764 9.477901389089312e-02 
11765 9.399906634411095e-02 
11766 -1.704828351674415e-02 
11767 2.218322949757867e-01 
11768 7.109586986142682e-03 
11769 1.692643631302645e-02 
11770 2.856706807590822e-01 
11771 -9.708736137731171e-02 
11772 5.040541246271581e-02 
11773 1.067757815101316e-01 
11774 5.470112181303345e-02 
11775 1.703558256789666e-01 
11776 -3.497456012658566e-02 
11777 1.256305056893230e-01 
11778 -1.455232391831035e-02 
11779 -6.093415430541446e-03 
11780 5.531923563357067e-02 
11781 -2.320595379470108e-01 
11782 -1.116976113622362e-01 
11783 9.707789546888536e-02 
11784 1.197738972255794e-01 
11785 3.077140685150194e-02 
11786 8.663356702918215e-03 
11787 -7.581972759486552e-02 
11788 2.110046998064697e-01 
11789 -1.695638368816434e-02 
11790 -3.251342062534037e-01 
11791 1.551667631024047e-01 
11792 -3.543492359078489e-01 
11793 -4.081256100127585e-01 
11794 2.618894946247844e-02 
11795 -1.050280406920997e-01 
11796 -3.057520307770191e-01 
11797 -1.660555809081153e-01 
11798 -5.186431191327389e-01 
11799 3.993541743913450e-02 
11800 -8.407235777864103e-01 
11801 -8.474915524569500e-01 
11802 -5.707147882893527e-02 
11803 -4.450637836070032e-01 
11804 -1.222796030729806e-01 
11805 2.337529062436806e-02 
11806 -4.724970730547611e-01 
11807 -3.764959049404512e-01 
11808 -9.082813556222482e-01 
11809 -4.377967090029032e-01 
11810 5.232811678836154e-02 
11811 -4.221343260172650e-01 
11812 -8.479735455342134e-02 
11813 -5.292779491333047e-01 
11814 -6.086716097576446e-01 
11815 -3.568067010963147e-01 
11816 -6.865688462026094e-01 
11817 1.319138915647187e-02 
11818 -2.253328604599873e-01 
11819 -3.303803064027314e-01 
11820 -5.852569905038900e-01 
11821 -1.833635957870630e-01 
11822 1.440063272676209e-01 
11823 -6.415341539875809e-02 
11824 1.137053716803573e-01 
11825 7.292332041552269e-02 
11826 -2.618554677985248e-01 
11827 2.681402366971554e-01 
11828 3.200750257732925e-01 
11829 1.683684559389045e-01 
11830 1.128615862491053e-01 
11831 1.717665845485530e-01 
11832 -7.853092825804261e-02 
11833 1.547180884056027e-01 
11834 1.968650975553773e-01 
11835 -1.090172790988703e-01 
11836 3.299770608840494e-01 
11837 1.495789827248916e-01 
11838 -1.178907829228694e-01 
11839 1.648780514999478e-01 
11840 1.560730786310729e-01 
11841 -3.501969837383709e-02 
11842 -3.740006346262745e-02 
11843 -3.173709521384256e-01 
11844 2.879205337081320e-01 
11845 -6.284324019490219e-02 
11846 -5.314232357652234e-01 
11847 2.756355328184089e-02 
11848 -3.147105899572895e-03 
11849 -4.069573496174603e-01 
11850 -1.394183724269758e-02 
11851 -4.172795766121456e-01 
11852 -1.338064091986546e-01 
11853 -1.703724907678395e-01 
11854 3.754842219622481e-03 
11855 -1.894178073656262e-01 
11856 7.712917984513987e-02 
11857 4.508969471591806e-01 
11858 -6.504131171718870e-01 
11859 -6.915275815087292e-02 
11860 -1.452233459904947e-01 
11861 -6.334319699600381e-01 
11862 4.184737813712810e-01 
11863 -6.073532197479842e-02 
11864 5.069375208852351e-01 
11865 1.373393310288538e-01 
11866 -4.353858859988270e-01 
11867 5.807048250277589e-01 
11868 -8.531710637820218e-02 
11869 -2.552552709745515e-01 
11870 -6.283743859498574e-02 
11871 -3.887367533695048e-02 
11872 9.008297354292516e-02 
11873 1.787271538309892e-02 
11874 -1.453647637763211e-01 
11875 9.333145588950148e-02 
11876 2.514933733185111e-02 
11877 -1.908689760055344e-02 
11878 9.971575975021331e-03 
11879 -4.146348583315188e-02 
11880 3.659798639349195e-02 
11881 1.013081441953264e-01 
11882 2.427524096866588e-02 
11883 -8.888190950578566e-02 
11884 6.153250540083879e-02 
11885 2.400177839946866e-02 
11886 1.069830837212241e-01 
11887 -3.385255922713943e-02 
11888 -4.692870414182655e-02 
11889 1.162852641279860e-01 
11890 -3.489040326013786e-03 
11891 2.554822778139853e-02 
11892 3.479610794489822e-02 
11893 8.139800396340194e-02 
11894 1.408283667151676e-01 
11895 -5.934542567710262e-02 
11896 8.168945590807605e-02 
11897 7.045789034333225e-02 
11898 1.348289668079441e-01 
11899 1.237376750467455e-01 
11900 -1.124956316725443e-01 
11901 -7.584259097254729e-02 
11902 1.161912823095971e-02 
11903 6.841794284672012e-02 
11904 1.014743215924362e-01 
11905 -2.896223898948942e-02 
11906 -1.489536207506108e-01 
11907 2.123088529927015e-01 
11908 3.113785383015032e-02 
11909 3.342057090601224e-02 
11910 -1.746899167438926e-01 
11911 2.981553471131007e-01 
11912 5.492985837882107e-03 
11913 5.656641149045487e-02 
11914 7.278091230318268e-02 
11915 -8.065032291740255e-02 
11916 2.906333579128877e-01 
11917 4.596672605952135e-01 
11918 2.366612656591102e-01 
11919 2.384406629474119e-01 
11920 -1.120489988912010e-01 
11921 8.608458269544420e-02 
11922 9.185099078995168e-01 
11923 3.664319682092927e-03 
11924 7.708173205512356e-01 
11925 1.546995457137414e+00 
11926 5.076171370128908e-01 
11927 4.370607719766528e-01 
11928 1.808867807297877e-01 
11929 -1.133753010919359e-01 
11930 6.582707412414684e-01 
11931 1.022005233412934e-01 
11932 -7.605888144607409e-02 
11933 3.777805613074944e-01 
11934 4.939130347061536e-01 
11935 5.566059153521796e-01 
11936 7.602400393810295e-01 
11937 1.294048794034314e+00 
11938 -3.045328775085368e-01 
11939 -6.153810091587388e-01 
11940 1.751967020120460e-01 
11941 2.415985007806437e-01 
11942 9.808580442586853e-01 
11943 -7.499283353489833e-01 
11944 7.142606535190742e-01 
11945 4.657624902369373e-01 
11946 -3.228190106033037e-01 
11947 8.349703686595021e-01 
11948 -2.004348795480731e-01 
11949 -5.631937082091167e-01 
11950 -1.948908288442881e-02 
11951 -6.421096508456964e-01 
11952 8.304820989568729e-01 
11953 3.743501745510911e-01 
11954 -3.400679896470356e-01 
11955 2.121055385705779e-01 
11956 -5.981183750990379e-01 
11957 -5.970629076833395e-01 
11958 1.368608563596974e-01 
11959 1.307736826370140e-01 
11960 -1.166815074503511e-01 
11961 -9.037958677118679e-02 
11962 -3.131355931919600e-01 
11963 2.035127573961583e-01 
11964 3.712397749844176e-03 
11965 2.560986267731136e-01 
11966 -3.716698441027347e-01 
11967 1.975421250157722e-01 
11968 -3.375606414861670e-02 
11969 -2.422422656695420e-01 
11970 2.395477729732692e-01 
11971 -1.595189757633176e-01 
11972 2.714975076127314e-01 
11973 6.873262064402620e-01 
11974 -3.324815882597116e-01 
11975 -1.181277213354929e-01 
11976 9.796965369635187e-04 
11977 -2.451196786126148e-01 
11978 3.802872661734500e-01 
11979 -4.092654742229698e-01 
11980 -4.997429823329121e-02 
11981 2.917425921356200e-01 
11982 -2.457233115997808e-01 
11983 -1.030639995326569e-01 
11984 -5.436142750981915e-02 
11985 9.401781197153838e-02 
11986 9.632439866638203e-04 
11987 -8.811771423201455e-02 
11988 -3.619147269021634e-02 
11989 -4.613094263934585e-02 
11990 5.203395806635665e-02 
11991 2.558703857519463e-02 
11992 -3.401100933015293e-02 
11993 2.320561454025931e-02 
11994 -1.472262316412677e-01 
11995 1.169769860271552e-01 
11996 -9.586963691682880e-02 
11997 -9.552118055429180e-02 
11998 -1.064317108746685e-01 
11999 4.418338740456901e-02 
12000 3.271737703694272e-03 
12001 -2.071515450109832e-02 
12002 3.350231786510286e-03 
12003 1.164629741351590e-01 
12004 -5.181152953635102e-02 
12005 5.428130592078971e-02 
12006 -2.508653538776643e-02 
12007 2.276611233855564e-02 
12008 -3.677213851510270e-02 
12009 -2.339349440823628e-02 
12010 1.330086644399767e-01 
12011 1.863038059799555e-02 
12012 -2.375556271816500e-02 
12013 1.040321384049817e-01 
12014 1.509235965610638e-02 
12015 7.247764769079151e-04 
12016 -2.116809615666889e-02 
12017 7.980719708135647e-02 
12018 5.948193420467670e-02 
12019 -9.210614369205197e-02 
12020 2.645509545348521e-03 
12021 5.997772008944809e-02 
12022 5.147527298140453e-02 
12023 -1.086608148693003e-01 
12024 3.365089214661984e-02 
12025 9.513122843553239e-02 
12026 -8.560028053609565e-02 
12027 -1.502789774142089e-02 
12028 -1.040943279792659e-01 
12029 -2.070855689685396e-01 
12030 1.852595369100248e-01 
12031 -2.372138127852114e-02 
12032 -7.325712438214321e-02 
12033 -4.652395810914013e-03 
12034 -1.052108255851328e-01 
12035 2.075229545017978e-02 
12036 -7.297317708203238e-03 
12037 -2.936291038435287e-02 
12038 1.204851212929007e-02 
12039 1.647845575912667e-01 
12040 -1.160247356375401e-01 
12041 1.956167404718495e-01 
12042 -2.932003065669305e-02 
12043 -7.428840826003266e-02 
12044 6.152352235033710e-03 
12045 -1.219440912412496e-01 
12046 5.315296378921109e-01 
12047 2.194080977315687e-02 
12048 -1.068501417388692e-01 
12049 3.619183376581041e-01 
12050 -7.555327978224942e-02 
12051 4.092047277858836e-01 
12052 3.475373987496106e-01 
12053 9.239607627094520e-02 
12054 3.136092643838299e-01 
12055 3.808190678350155e-02 
12056 2.480910457277828e-01 
12057 2.856563269041584e-01 
12058 3.848835302488327e-01 
12059 1.762038745079566e-01 
12060 1.414979552398964e-01 
12061 1.285288766737647e-01 
12062 1.090173408485614e-01 
12063 4.103113081953272e-01 
12064 1.078006435731018e-01 
12065 -5.310687837985537e-03 
12066 3.843684801000606e-01 
12067 -6.690943699956889e-02 
12068 1.996917732642738e-02 
12069 2.985565044261640e-01 
12070 -6.428868554204190e-02 
12071 -6.826558416432475e-02 
12072 1.346401528737894e-01 
12073 8.386252206118043e-03 
12074 8.653596191470765e-02 
12075 -3.335908777757393e-01 
12076 -3.541637975264903e-01 
12077 -1.038853186848944e-01 
12078 1.598066867371113e-02 
12079 -1.767265710267065e-01 
12080 -9.834986266335119e-02 
12081 1.680676475616387e-01 
12082 -5.355743868406215e-01 
12083 -2.615140828536440e-01 
12084 -1.781153672137319e-01 
12085 -5.381186265829646e-01 
12086 2.111799950647306e-01 
12087 6.392902512818691e-02 
12088 -6.594432504169855e-02 
12089 4.843215679284955e-01 
12090 -4.485499660063201e-01 
12091 -1.184425160556821e-01 
12092 8.341718651145809e-02 
12093 -3.063771963852053e-01 
12094 -6.973438692079190e-03 
12095 1.321745423774489e-01 
12096 4.964220342679659e-01 
12097 9.088215160587913e-02 
12098 7.161061998234995e-04 
12099 -1.831160031841615e-02 
12100 -3.914598131379986e-02 
12101 -1.699479748455950e-02 
12102 -8.153037108039447e-02 
12103 3.565232937016557e-02 
12104 -4.928219409350124e-02 
12105 3.888552566754897e-03 
12106 -1.227755243539617e-01 
12107 3.008614304803104e-01 
12108 -5.481135074514595e-02 
12109 1.160253624211309e-02 
12110 7.730107397527837e-02 
12111 -2.179899783168822e-02 
12112 4.761562520736827e-02 
12113 -3.732281118214421e-02 
12114 -1.225315139262415e-02 
12115 1.857823601246985e-01 
12116 -4.781140361226274e-02 
12117 6.913635540208787e-02 
12118 -4.877998202444390e-02 
12119 -9.339483395286426e-02 
12120 1.323125072619552e-01 
12121 -3.398106556523255e-02 
12122 -2.196697897126768e-02 
12123 5.064702744057595e-02 
12124 1.441444123519590e-02 
12125 -4.707781222839107e-03 
12126 1.613716773209791e-01 
12127 4.724709926469805e-02 
12128 -1.663261476848540e-02 
12129 -7.199003494952905e-02 
12130 6.422146899557028e-02 
12131 1.422069008203308e-01 
12132 -4.157262172892946e-02 
12133 3.745049098838515e-03 
12134 -4.458774784018824e-02 
12135 -2.691599519517339e-02 
12136 4.461865380628996e-02 
12137 -8.310737618170470e-02 
12138 5.786300008709459e-02 
12139 1.197123241395402e-01 
12140 -9.047494028737008e-02 
12141 -2.482834809195574e-02 
12142 -3.560064450987473e-02 
12143 -3.515138019784713e-02 
12144 -2.906083089872732e-02 
12145 -4.738480032030263e-02 
12146 -6.606139366968216e-03 
12147 -1.089792142091768e-01 
12148 -7.545903668504191e-02 
12149 -7.584920753636673e-02 
12150 2.148887090697165e-02 
12151 -4.210350419027675e-02 
12152 -2.687753184737764e-02 
12153 3.083005351264740e-02 
12154 -7.955567824358192e-02 
12155 6.359351566926959e-03 
12156 1.479483732919361e-02 
12157 1.690306123495518e-04 
12158 3.253249415356211e-03 
12159 -6.592756210902786e-03 
12160 -1.459381934761318e-02 
12161 1.474555136524105e-02 
12162 -1.053915488684437e-01 
12163 -2.932072104023953e-03 
12164 -8.676359752017559e-02 
12165 -2.105158603861632e-01 
12166 1.407933526672586e-01 
12167 -2.096038867573006e-01 
12168 3.728218180078907e-02 
12169 3.327480569327833e-01 
12170 -3.481772177000770e-01 
12171 2.202493190608689e-01 
12172 -4.172102565253270e-01 
12173 -3.674277886759952e-01 
12174 3.469593092566906e-01 
12175 -8.914676091609272e-02 
12176 2.200028712650554e-01 
12177 2.715819161209842e-02 
12178 -3.436206443492388e-01 
12179 1.411021138086295e-01 
12180 3.821133312466620e-01 
12181 -1.066537007005002e-01 
12182 -2.698706856660323e-01 
12183 1.973325052171209e-01 
12184 -2.296687810388469e-01 
12185 -4.192262580631463e-01 
12186 -2.063327662631008e-02 
12187 -5.802628827624082e-01 
12188 2.935486967819315e-01 
12189 8.607839435177340e-02 
12190 -6.166542629289905e-01 
12191 -6.656699262729347e-02 
12192 -1.083102941927776e-01 
12193 -5.017524976466124e-01 
12194 -1.752814414624564e-01 
12195 -2.722465113548678e-01 
12196 -3.347482716947762e-01 
12197 5.825841843528186e-02 
12198 -9.147612395874576e-02 
12199 5.775293912949294e-01 
12200 1.221361244822188e-02 
12201 3.246327667382726e-02 
12202 1.253780367958848e-01 
12203 9.932352615149779e-03 
12204 -2.240992807992777e-01 
12205 -1.773642954949057e-01 
12206 1.813244944668429e-01 
12207 -1.658106729656204e-01 
12208 3.617214108442615e-01 
12209 5.179314708391265e-02 
12210 -3.828515411337633e-01 
12211 2.989634561803497e-01 
12212 -4.973644860300351e-01 
12213 -4.165031592557907e-01 
12214 -4.860405630927478e-01 
12215 -8.075102492255066e-01 
12216 5.408121425092436e-01 
12217 -1.790102666111670e-01 
12218 -5.876176808794455e-01 
12219 -4.865006500023840e-01 
12220 -5.482218596506203e-01 
12221 -4.531654380536969e-01 
12222 2.875459917088376e-01 
12223 2.546331042686134e-01 
12224 1.892659981748930e-01 
12225 1.367873870946459e-01 
12226 -2.148999691378272e-01 
12227 -1.901045803540931e-01 
12228 -2.149908418431928e-01 
12229 2.589361397638247e-02 
12230 3.257365235290738e-01 
12231 1.273872283626973e-01 
12232 1.175900880661611e-01 
12233 3.139395905165568e-01 
12234 -1.100939781774986e-01 
12235 1.818561257732728e-02 
12236 -1.467450153291805e-02 
12237 -4.020215945171057e-02 
12238 4.018311556238197e-01 
12239 1.035178872301991e-01 
12240 1.923340291166549e-01 
12241 3.200664788269462e-01 
12242 -2.842765398474662e-02 
12243 6.324359322244493e-01 
12244 -1.162704930144842e-01 
12245 -7.989696860592183e-02 
12246 1.385575379185345e-01 
12247 -1.255548916987007e-01 
12248 1.428090455144708e-01 
12249 1.484185713555578e-02 
12250 -2.464294117300802e-01 
12251 1.380295545807930e-01 
12252 -5.551459084674166e-03 
12253 -2.668311392372103e-01 
12254 4.097791146003440e-03 
12255 -1.500715206233775e-02 
12256 1.164639661279949e-01 
12257 -8.252448905328284e-02 
12258 -2.196976026194608e-02 
12259 -3.766337170712329e-01 
12260 1.801269081010388e-01 
12261 1.006404595310090e-02 
12262 -1.831600437961435e-01 
12263 9.376379480772473e-02 
12264 6.995004655303506e-02 
12265 4.778754446756184e-02 
12266 3.427747831869694e-02 
12267 -1.807124839281748e-01 
12268 -4.701767059665152e-03 
12269 1.244668862214862e-01 
12270 6.831831360734138e-02 
12271 6.039157905642772e-02 
12272 -2.965159884446216e-02 
12273 -4.795185018472419e-03 
12274 -3.693198879966846e-02 
12275 6.570084735506165e-02 
12276 1.757291499361857e-02 
12277 -7.459246715307827e-02 
12278 4.921038443580090e-02 
12279 9.782219459021810e-03 
12280 -6.869435311769173e-02 
12281 -4.964894531908455e-02 
12282 -1.929698698437106e-01 
12283 1.242191254612067e-01 
12284 -2.705204121904971e-02 
12285 -1.317108603344434e-01 
12286 3.056360569775092e-02 
12287 4.515459784309002e-02 
12288 3.054289075789669e-02 
12289 -6.163525299276566e-02 
12290 -8.972757145607760e-03 
12291 -1.544504107443123e-01 
12292 1.344587913089860e-01 
12293 1.653975908756508e-01 
12294 -2.267547458066574e-01 
12295 1.151845349967922e-01 
12296 7.632077748657680e-03 
12297 -5.023699387658334e-02 
12298 1.158842890747200e-01 
12299 -1.154368616833380e-01 
12300 7.096186395491243e-02 
12301 2.515907572331713e-01 
12302 1.785066527893376e-01 
12303 -2.549141986354722e-01 
12304 -1.267270598844109e-01 
12305 1.539403606126382e-01 
12306 1.219218246922291e-01 
12307 3.815720039320049e-02 
12308 -1.421244246414571e-01 
12309 -1.421738915111137e-01 
12310 1.944967931555247e-01 
12311 -2.015300399132028e-01 
12312 2.029105975436203e-01 
12313 2.305530797444563e-01 
12314 -1.256167381720605e-01 
12315 1.278450606812027e-01 
12316 -2.554421809235929e-01 
12317 -3.949959970577913e-01 
12318 2.205643988153172e-01 
12319 -3.928714421412093e-02 
12320 6.932092672567325e-02 
12321 1.145556109964485e-01 
12322 -2.403412571541923e-01 
12323 2.574802650797306e-02 
12324 -2.200563948302349e-02 
12325 -1.197412127445830e-02 
12326 2.158632089183723e-02 
12327 -1.685377478605058e-02 
12328 8.879820184709213e-02 
12329 -8.531548668647729e-02 
12330 1.127298039856419e-01 
12331 5.260204384299801e-02 
12332 2.539173623562177e-02 
12333 1.599740663076316e-02 
12334 1.958880757927291e-02 
12335 7.437397613208278e-02 
12336 -1.481463549401999e-01 
12337 3.637717884809652e-02 
12338 -2.012709112960631e-01 
12339 1.172649277350314e-02 
12340 -4.107890171064491e-02 
12341 -1.446196152159544e-01 
12342 -1.295316529552058e-02 
12343 -4.834530451951754e-02 
12344 -3.005909476718837e-03 
12345 -3.366773023656444e-02 
12346 -6.260965757572830e-02 
12347 5.499180112489861e-02 
12348 -1.825535867181363e-01 
12349 -1.756837394903171e-01 
12350 -1.373724521151464e-01 
12351 2.420381690185008e-01 
12352 -6.381125599609135e-03 
12353 -1.809171935571719e-01 
12354 -1.396611219466643e-01 
12355 1.559130078899200e-01 
12356 -8.776990397772647e-02 
12357 -2.212173352717751e-01 
12358 -1.040237948304742e-01 
12359 5.294471095226368e-02 
12360 1.442784793427613e-02 
12361 -5.467181366156581e-02 
12362 -4.275372579648124e-01 
12363 1.741001285640797e-01 
12364 -1.035250832282377e-03 
12365 -2.037601536581069e-01 
12366 -9.964627593722211e-02 
12367 1.394125560608929e-01 
12368 5.598457758892503e-02 
12369 5.426664396491089e-03 
12370 2.256035625045566e-01 
12371 -5.790411834147743e-02 
12372 1.021394252368229e-02 
12373 1.414097570345496e-01 
12374 1.187963726707169e-01 
12375 1.796822864321875e-02 
12376 -8.323020934591910e-02 
12377 -8.622082467206020e-02 
12378 -1.620762920496300e-03 
12379 7.205854742792320e-02 
12380 -6.696129407296783e-02 
12381 -5.404913961508238e-02 
12382 1.281025294549905e-01 
12383 2.908445071831328e-01 
12384 -1.694563420439285e-01 
12385 -1.084338619023222e-02 
12386 2.412568181089995e-01 
12387 2.261886917751263e-02 
12388 -1.196486089589140e-01 
12389 1.616317721272643e-02 
12390 4.102512904444891e-01 
12391 3.418436283220085e-01 
12392 -4.704022824433731e-01 
12393 1.400044350784542e-01 
12394 8.881695635598477e-02 
12395 4.675939199639906e-01 
12396 -5.325339719778012e-01 
12397 -2.745857498309334e-01 
12398 5.097082671020430e-02 
12399 1.289031231805281e-02 
12400 -8.485290068975380e-03 
12401 1.697102903337889e-01 
12402 -7.541041811583307e-02 
12403 4.026842882217210e-01 
12404 -2.270143018369654e-01 
12405 -6.250346412525062e-02 
12406 -1.619492017745972e-02 
12407 1.620162477383852e-01 
12408 9.215294391362126e-02 
12409 5.799527593041837e-02 
12410 -3.882478025978489e-02 
12411 -1.295017083584098e-01 
12412 6.605939150169175e-02 
12413 -1.644567525806596e-01 
12414 -7.598380564556342e-03 
12415 2.665951836203708e-01 
12416 3.957446663572595e-02 
12417 2.100323181110338e-01 
12418 6.624491757867740e-02 
12419 2.003418302086889e-01 
12420 -7.266447763324979e-02 
12421 -7.085552787325111e-02 
12422 1.922640857812682e-01 
12423 -2.473205017397869e-01 
12424 2.152386260961035e-01 
12425 3.639958152629146e-01 
12426 -2.236134797713964e-01 
12427 3.572548065071420e-01 
12428 -3.787241729590639e-01 
12429 -5.325763617636282e-01 
12430 5.145189061924919e-01 
12431 2.633085467807909e-01 
12432 6.100174458417568e-02 
12433 -1.955503888625151e-01 
12434 -9.456454608748616e-02 
12435 3.647994419876917e-01 
12436 -5.551334253946471e-01 
12437 -2.103968162560721e-01 
12438 1.898559027698312e-02 
12439 2.124811364152379e-01 
12440 -5.166687943167831e-01 
12441 -3.762103763237176e-01 
12442 2.562390263279696e-01 
12443 3.278602844752816e-02 
12444 -2.818921980373530e-01 
12445 -2.894182101547457e-02 
12446 -8.114384805016388e-02 
12447 3.193491843699711e-01 
12448 -6.033564186059560e-01 
12449 -1.026147111078787e-01 
12450 7.769564411933438e-02 
12451 -5.360127557296008e-02 
12452 -1.965821957601322e-01 
12453 9.336984305424805e-03 
12454 -1.331124703698752e-01 
12455 -2.798511289416150e-01 
12456 -6.052937504903797e-03 
12457 -9.075491525429610e-02 
12458 -6.254736519585781e-02 
12459 1.713454099753488e-02 
12460 -2.255147877699504e-01 
12461 -3.928528889875288e-01 
12462 4.591998042654150e-02 
12463 -1.364922741608051e-01 
12464 1.094831313247673e-01 
12465 8.376230442929732e-02 
12466 5.705682093593965e-04 
12467 1.220209533125478e-01 
12468 -7.296927287240174e-02 
12469 6.977749789289853e-02 
12470 5.644056071352121e-04 
12471 3.769407234198585e-01 
12472 2.734729834465835e-02 
12473 6.403398557589898e-02 
12474 4.454014643634018e-02 
12475 1.721874333881664e-01 
12476 -1.528988953127230e-01 
12477 1.022045056016778e-01 
12478 1.290972340560455e-01 
12479 1.010303687917252e-01 
12480 -2.255909885467672e-02 
12481 1.465767520932804e-01 
12482 1.211599603599340e-01 
12483 2.507728635357062e-01 
12484 -2.183638554561053e-01 
12485 -2.150545017477792e-01 
12486 2.970552424744802e-01 
12487 -1.240323702351767e-01 
12488 -1.736733243658949e-01 
12489 -6.998734598350169e-02 
12490 -1.065354346644568e-01 
12491 6.245864488548771e-03 
12492 -8.400654957509569e-02 
12493 -1.449016941329464e-02 
12494 1.720967977268796e-01 
12495 1.389714559401267e-01 
12496 -8.496856884317763e-04 
12497 -2.868462849983451e-01 
12498 4.797475276829816e-01 
12499 -1.198861195068982e-01 
12500 2.480367973870478e-01 
12501 2.440699545275002e-01 
12502 -1.745924039832014e-01 
12503 7.833584042224531e-02 
12504 -9.990132404051503e-03 
12505 -7.147649036969503e-02 
12506 1.577614194301127e-01 
12507 -3.905518943658092e-01 
12508 4.010181886199698e-01 
12509 -1.061237256181070e-02 
12510 -2.875965501405062e-02 
12511 2.878477265502074e-02 
12512 -7.646733963074806e-04 
12513 1.661952150047269e-03 
12514 1.850899229478644e-02 
12515 -2.536272340451644e-02 
12516 -1.446209934253520e-02 
12517 -7.756347107530602e-02 
12518 -1.008745147796428e-01 
12519 -5.966282399327864e-03 
12520 6.867821919419629e-03 
12521 -1.341255884406365e-01 
12522 -7.819467180217977e-02 
12523 -7.221678549957386e-02 
12524 1.978267821341455e-01 
12525 1.827615798454132e-01 
12526 -6.487858258480611e-02 
12527 -1.251139879499939e-01 
12528 6.968478092848145e-02 
12529 4.890734215993005e-02 
12530 1.750340375320224e-01 
12531 -1.112066368742723e-01 
12532 4.636959884227575e-02 
12533 4.967692487018867e-02 
12534 -9.503208212274117e-02 
12535 6.796255424832928e-02 
12536 1.599468802075791e-01 
12537 -1.584557008813096e-02 
12538 3.519940397282707e-02 
12539 -2.905082790261971e-01 
12540 -3.642620335278307e-01 
12541 -4.747197488171132e-02 
12542 3.050227255265812e-02 
12543 -2.103055549320197e-01 
12544 6.547183575950904e-02 
12545 2.112049241442562e-02 
12546 -3.032923500852759e-01 
12547 -3.575295814667784e-02 
12548 7.485296486378833e-03 
12549 1.903715632882586e-01 
12550 -8.261643196728290e-02 
12551 1.070527308238233e-01 
12552 1.728247210894880e-01 
12553 -5.800952610346591e-02 
12554 4.524661008839895e-01 
12555 -4.647219959570216e-01 
12556 3.507147566655167e-01 
12557 3.127892840532193e-01 
12558 -9.815770625320709e-02 
12559 1.145608379244644e-01 
12560 3.943761608213118e-02 
12561 1.826158173469551e-01 
12562 2.071083905096131e-01 
12563 1.299105390135724e-01 
12564 -2.297877237549650e-01 
12565 2.621374912354925e-02 
12566 1.645940525355826e-01 
12567 4.138542251368246e-01 
12568 5.416931028848403e-02 
12569 4.717311503232519e-02 
12570 -1.553109160281476e-01 
12571 2.768142089709218e-01 
12572 1.366381074355432e-01 
12573 6.343172031979147e-02 
12574 -5.243297293941933e-01 
12575 -2.907047558048320e-01 
12576 1.482820545747942e-01 
12577 -5.309819356383928e-01 
12578 -6.092057978423376e-03 
12579 5.995865147782561e-02 
12580 5.758014227651710e-01 
12581 5.673402000257344e-01 
12582 -5.354971312763617e-02 
12583 -1.525748479834517e-01 
12584 2.190899617098314e-01 
12585 4.210641375270000e-01 
12586 8.462648717314222e-02 
12587 -2.326851778611915e-01 
12588 4.200852738368563e-01 
12589 3.322846704218740e-01 
12590 2.137841061425766e-02 
12591 -4.809916355033655e-01 
12592 2.474690708763360e-01 
12593 7.118805003169176e-01 
12594 3.418944220405723e-02 
12595 -1.128226852046022e-01 
12596 3.775661917206413e-01 
12597 1.202886139821717e-01 
12598 -3.202640168507127e-01 
12599 -3.499840811171052e-01 
12600 5.346920045556425e-01 
12601 -3.806275228590764e-03 
12602 4.451580873034718e-01 
12603 1.906861353557377e-01 
12604 -2.066659354735755e-01 
12605 -2.642940831403662e-03 
12606 -1.547615386568267e-01 
12607 4.280804568547965e-02 
12608 -1.279070617909232e-02 
12609 -1.964992382955539e-01 
12610 -1.159056529121711e-01 
12611 2.139478754123263e-01 
12612 -1.678865880979162e-02 
12613 1.889331781668430e-01 
12614 -2.575389972867837e-01 
12615 2.368918800943912e-02 
12616 -2.063296821858486e-01 
12617 -2.987963835494245e-01 
12618 9.577657252037002e-02 
12619 1.525753068471527e-01 
12620 -6.406870630786114e-02 
12621 1.565138840393197e-01 
12622 -1.351320657091068e-01 
12623 1.401499744053940e-02 
12624 -2.439588431468783e-01 
12625 -1.893379109001873e-01 
12626 -7.633682860782533e-02 
12627 3.840787656592688e-02 
12628 1.703186160158369e-01 
12629 7.258063283719078e-03 
12630 -8.879942710407202e-02 
12631 -1.974186606878697e-01 
12632 1.186369028499847e-01 
12633 1.200612237520139e-02 
12634 -2.780675609436983e-02 
12635 5.013599681219624e-02 
12636 5.196432545617422e-02 
12637 -8.462871839294429e-02 
12638 2.583625494623741e-02 
12639 -8.424497199105603e-02 
12640 1.468482479670783e-01 
12641 1.505098290847914e-01 
12642 -5.904639549443436e-02 
12643 1.071147264552326e-01 
12644 -8.705998571981993e-02 
12645 -8.583869401247661e-02 
12646 1.581918145382273e-02 
12647 5.683525612775133e-02 
12648 1.036855784280030e-01 
12649 9.702111219521556e-04 
12650 -8.585776294805551e-03 
12651 5.266668886840623e-02 
12652 -1.475399515905575e-02 
12653 2.826304567114440e-02 
12654 2.301318594543446e-02 
12655 4.719070344681232e-02 
12656 -1.065003490875158e-01 
12657 9.792816595700322e-03 
12658 6.271453219975754e-03 
12659 4.439807795679526e-02 
12660 -3.610564007014629e-02 
12661 4.705716090544402e-02 
12662 2.034189454270114e-02 
12663 6.597563610559309e-02 
12664 -5.229320897001201e-02 
12665 -6.445193667589261e-02 
12666 9.562495699995806e-02 
12667 7.451476835006583e-03 
12668 -3.951287373539840e-02 
12669 4.082115346991693e-02 
12670 1.229621737558334e-02 
12671 -7.633616957835412e-02 
12672 -3.700242606560188e-02 
12673 -2.447039327325418e-02 
12674 3.155017310619256e-02 
12675 1.102348353539426e-01 
12676 -1.997640413528960e-01 
12677 -3.734230952424572e-02 
12678 5.400202654461693e-02 
12679 -7.520732065071606e-02 
12680 -1.316712379838429e-01 
12681 1.685503771735284e-02 
12682 -5.571663731198048e-02 
12683 5.108100176795471e-02 
12684 1.328657717761041e-02 
12685 -7.538782681981396e-02 
12686 1.940772163023463e-01 
12687 -8.335045037184229e-02 
12688 2.558937580516111e-01 
12689 -7.692804189708079e-02 
12690 1.091258969507202e-02 
12691 1.200975818005633e-01 
12692 6.677524725641910e-02 
12693 9.623676499057260e-02 
12694 3.992334074698724e-02 
12695 1.880386490187655e-02 
12696 1.657148493149916e-01 
12697 9.398916761771485e-02 
12698 8.387140452969108e-02 
12699 -6.346646717756417e-02 
12700 -5.836924135871999e-02 
12701 -1.311286282103123e-01 
12702 2.472470291789634e-01 
12703 -2.600060059465379e-01 
12704 2.413709943148661e-01 
12705 4.043569717000295e-01 
12706 -2.228756092164872e-01 
12707 -3.105741915111220e-03 
12708 -3.802337272208886e-01 
12709 -3.297057315319077e-01 
12710 2.187820848989340e-01 
12711 -1.151547520133658e-01 
12712 2.322019708467177e-02 
12713 1.061219900743837e-01 
12714 -4.938325044677720e-01 
12715 -2.649397526091627e-01 
12716 -1.250020294297984e-01 
12717 1.698276734437907e-01 
12718 3.131029553958484e-01 
12719 -1.700698185608067e-01 
12720 -1.763132772275106e-02 
12721 3.782095968556737e-02 
12722 7.063533743633051e-01 
12723 -3.960184510730597e-02 
12724 4.404853742895664e-01 
12725 4.504703999317250e-01 
12726 -1.064556238630942e-02 
12727 6.761038156081911e-02 
12728 -1.814231479504911e-01 
12729 2.009527781979115e-01 
12730 6.186998527079846e-01 
12731 -1.912954928309884e-01 
12732 -1.153187841558315e-01 
12733 2.136354051105482e-01 
12734 -8.067751025015980e-02 
12735 4.942666535195547e-02 
12736 1.102623041962908e-01 
12737 2.186852607392989e-01 
12738 1.070991575136253e-01 
12739 2.495940595953254e-01 
12740 -5.759900925749555e-02 
12741 -8.155409861053696e-02 
12742 4.084266918123529e-01 
12743 -1.565478226487569e-01 
12744 9.079659647197554e-02 
12745 2.362257355341839e-01 
12746 -1.052776583789830e-01 
12747 -2.751733138512689e-02 
12748 -1.007070463555825e-03 
12749 -2.783833401801894e-02 
12750 -4.213667073161534e-02 
12751 2.825194483233177e-02 
12752 2.878120637280475e-01 
12753 -4.715548510498715e-02 
12754 -9.676909104967381e-02 
12755 9.397526061765288e-02 
12756 2.724789025929887e-01 
12757 1.248521461114052e-01 
12758 3.876928575230617e-02 
12759 8.212263592874162e-02 
12760 -4.434932069123187e-02 
12761 2.197381770035500e-02 
12762 2.596537880843720e-01 
12763 -9.296463432677202e-02 
12764 1.778899791647403e-01 
12765 1.646329245843776e-01 
12766 1.362553507809554e-01 
12767 -8.722661162178953e-02 
12768 1.736703979244738e-02 
12769 2.477371611567428e-02 
12770 6.061238994868086e-02 
12771 2.750836179472181e-02 
12772 7.388792850873039e-04 
12773 1.513177890612538e-02 
12774 -3.441580311366954e-02 
12775 2.805558221406014e-02 
12776 9.956981453196900e-02 
12777 6.623592190495918e-02 
12778 3.897802239381093e-02 
12779 -8.962238239178062e-02 
12780 -6.287217235563068e-02 
12781 -9.292029939002272e-02 
12782 -8.280001105597024e-02 
12783 -6.119177532907586e-03 
12784 1.204477928231174e-01 
12785 -1.393365694267240e-01 
12786 4.451592362933929e-02 
12787 -1.791701794995240e-02 
12788 -3.077530572843227e-02 
12789 8.291017777400995e-02 
12790 -9.283512727490027e-02 
12791 -3.054157414517674e-02 
12792 -7.387334959509613e-02 
12793 -1.333119829310626e-01 
12794 8.733058256747814e-02 
12795 -4.095193602856827e-02 
12796 5.521439103940711e-02 
12797 1.967280445084129e-02 
12798 -4.078211715497671e-02 
12799 4.786629551939278e-03 
12800 -5.599022700576717e-02 
12801 2.682023822316710e-02 
12802 2.544706815461448e-02 
12803 -2.602459650129086e-02 
12804 -1.298456883346112e-01 
12805 -1.005906919651117e-01 
12806 4.285886958618830e-01 
12807 -3.222383084024347e-01 
12808 -3.780603517467557e-02 
12809 2.781767787578905e-01 
12810 -2.748178186150968e-02 
12811 -8.957864132384544e-02 
12812 -1.592739867619181e-01 
12813 1.122019045337316e-01 
12814 -5.721309316215412e-02 
12815 -1.967329878707761e-01 
12816 4.019306579071892e-01 
12817 4.676174436915689e-01 
12818 2.257398085801489e-01 
12819 1.946368757890073e-01 
12820 2.231333926361958e-01 
12821 1.017515075100835e-01 
12822 -2.157047387101844e-01 
12823 -6.607965079778519e-02 
12824 1.168643180945512e-01 
12825 -2.509597544887568e-01 
12826 -1.263216696896006e-01 
12827 2.224661356117968e-02 
12828 1.707323767656809e-01 
12829 2.387203894143356e-01 
12830 -3.302311889907619e-01 
12831 -3.327025559555031e-02 
12832 -2.998600605389839e-01 
12833 -7.654348874600180e-01 
12834 4.176500611121521e-01 
12835 1.819460905794166e-01 
12836 -8.728839138203980e-02 
12837 -2.802921449688965e-01 
12838 -8.151123823747553e-02 
12839 1.795950343886434e-01 
12840 -6.737713144141934e-01 
12841 1.788740981385911e-01 
12842 -1.799233382750552e-02 
12843 7.087327569731551e-01 
12844 -5.459298829525431e-01 
12845 -1.373283364601395e-01 
12846 2.658799306573630e-01 
12847 -3.470952147367203e-01 
12848 1.114180088158829e-01 
12849 3.101577362505437e-02 
12850 -3.231910965673450e-01 
12851 4.343190148416613e-01 
12852 -3.588702058478721e-01 
12853 -4.148769332505054e-01 
12854 -3.899980853848065e-01 
12855 -5.803334249398197e-01 
12856 2.241705442690802e-01 
12857 5.996414812453559e-02 
12858 -3.031269775636131e-01 
12859 -1.867032157912688e-01 
12860 -3.129893521091919e-01 
12861 -4.607916138770907e-01 
12862 2.046533116312005e-01 
12863 -8.262480336447500e-01 
12864 -7.520567168542265e-02 
12865 -1.099511012884036e-01 
12866 -4.576917814531793e-01 
12867 -1.616441159332988e-01 
12868 -2.191391911573327e-01 
12869 -4.419586752637136e-01 
12870 -1.532183693772961e-01 
12871 -3.588539239582081e-01 
12872 -4.404611970029508e-02 
12873 1.497225087837200e-01 
12874 -9.859454693005572e-01 
12875 -4.346038098129439e-01 
12876 -1.281675560913866e-01 
12877 -1.033628071672119e-01 
12878 2.679443218969506e-01 
12879 6.465687969079977e-02 
12880 1.422219303878591e-01 
12881 3.747797295584508e-01 
12882 -4.248217506168029e-01 
12883 1.512527159848475e-01 
12884 2.396808633156983e-01 
12885 -6.203984173858681e-02 
12886 6.940149154971743e-02 
12887 3.815127134640402e-02 
12888 3.080328434223880e-01 
12889 -1.886297105835613e-01 
12890 8.005697048839602e-02 
12891 8.035363865328732e-02 
12892 2.947254284717101e-01 
12893 7.434837265145576e-02 
12894 -4.190393152465262e-01 
12895 4.188918988485098e-02 
12896 -9.508010727597818e-02 
12897 -7.086305598545790e-01 
12898 2.569728756310424e-01 
12899 -7.549277692699041e-02 
12900 1.084840335607022e-01 
12901 2.298548852538651e-01 
12902 -4.529982016820652e-01 
12903 -2.836772486928726e-02 
12904 -4.007776514513176e-01 
12905 -9.700137822499565e-02 
12906 7.753677241760648e-02 
12907 -2.166518302127473e-01 
12908 1.714576425181607e-02 
12909 1.415705521082155e-02 
12910 -1.201783275068009e-04 
12911 8.861713286803451e-02 
12912 -1.455863529149737e-03 
12913 -8.563046607268500e-02 
12914 1.177935979045030e-01 
12915 3.340010475618174e-01 
12916 -5.956373289719227e-02 
12917 -5.913431929611762e-03 
12918 5.195454750797425e-02 
12919 -8.264726876403705e-02 
12920 -4.425400542289987e-02 
12921 1.399813343276315e-02 
12922 -1.616624901472823e-01 
12923 2.466483313070703e-02 
12924 2.993118966160165e-02 
12925 -1.374595914697603e-01 
12926 -5.134567358153030e-02 
12927 5.816076428479535e-03 
12928 -4.387782582262523e-02 
12929 -9.334743713204559e-02 
12930 -3.037191119484682e-02 
12931 -8.398310690800480e-03 
12932 3.340506588651392e-02 
12933 7.056242284285422e-02 
12934 -6.483201850799035e-02 
12935 1.221487114702126e-01 
12936 -2.152387923389588e-01 
12937 -1.627543999022369e-02 
12938 -3.458654697054241e-02 
12939 -9.669359579869877e-03 
12940 1.098404391174396e-01 
12941 8.654319998449909e-02 
12942 9.336231731600968e-02 
12943 -9.893142369961129e-02 
12944 -1.473036413369014e-01 
12945 1.351555973284629e-01 
12946 -1.235561827409172e-01 
12947 1.062870822756427e-02 
12948 -3.343904944958743e-02 
12949 -2.175980420741915e-01 
12950 9.734032414298974e-02 
12951 2.546440851093892e-01 
12952 4.531070562957421e-02 
12953 7.698050796460650e-02 
12954 2.704521465428334e-02 
12955 3.728836159673839e-02 
12956 7.101229031805789e-02 
12957 1.485044996226197e-01 
12958 1.065734146430559e-01 
12959 -3.833436658207575e-01 
12960 -3.048273734003350e-02 
12961 1.500875556739568e-01 
12962 6.526416051005733e-03 
12963 1.272727118557515e-01 
12964 -2.293910657709180e-01 
12965 -2.671778080338839e-01 
12966 2.671593113647193e-01 
12967 7.469377398794876e-02 
12968 8.813927911077636e-02 
12969 8.730362935850088e-02 
12970 -9.985202941959825e-02 
12971 1.283570143451885e-01 
12972 -1.106133826164317e-01 
12973 4.204164071078441e-02 
12974 5.665015414503397e-02 
12975 -1.867753327862766e-01 
12976 1.559718476029038e-02 
12977 5.838409208930382e-02 
12978 -1.364777416423213e-01 
12979 6.875179902557895e-03 
12980 -1.126632011507709e-01 
12981 -1.405767212350475e-01 
12982 3.140852116078071e-02 
12983 7.568551131519632e-03 
12984 9.456204910016301e-02 
12985 4.540621438858921e-02 
12986 -1.188789786240966e-01 
12987 9.941109906327665e-02 
12988 -1.220858564702049e-01 
12989 -2.645392663631896e-01 
12990 -5.044213849605598e-02 
12991 5.244161165888386e-03 
12992 1.685442046554705e-01 
12993 -7.799830256989200e-02 
12994 -1.587772122222181e-01 
12995 -1.516269201611755e-01 
12996 -2.557238827861834e-01 
12997 -1.339961111634901e-01 
12998 -8.565519169177088e-02 
12999 -6.747369789797403e-02 
13000 2.128922519726622e-01 
13001 -1.275523447103904e-01 
13002 -1.375781739750690e-01 
13003 -1.751553026441998e-01 
13004 -5.956580371935600e-02 
13005 -3.036154112453396e-02 
13006 -1.152369632234952e-01 
13007 1.125274705153524e-01 
13008 -8.999801041412296e-02 
13009 -4.757205958934011e-02 
13010 -3.317572317246065e-02 
13011 -7.623392682792751e-02 
13012 -1.579009636044462e-01 
13013 2.066151453649859e-02 
13014 7.465333588443139e-02 
13015 -1.683097846225913e-01 
13016 -4.539586201049585e-02 
13017 2.141686154324302e-01 
13018 -9.190387072436505e-02 
13019 1.489001036900676e-02 
13020 -2.309872958080988e-01 
13021 -1.913157583104639e-01 
13022 1.669301258756624e-01 
13023 1.516637039032217e-02 
13024 -3.922154609565438e-02 
13025 1.365291382400758e-01 
13026 -2.023842252972226e-01 
13027 4.008209058761548e-01 
13028 -4.253854016671140e-01 
13029 -2.242839722885918e-01 
13030 7.182666988588174e-01 
13031 7.164757404277575e-02 
13032 3.942868601168108e-02 
13033 5.238682006111807e-01 
13034 -1.530564508059169e-01 
13035 -7.717357814639259e-02 
13036 -6.132221288665969e-01 
13037 -6.128089612976432e-01 
13038 4.763323273966989e-01 
13039 -2.516118451953008e-01 
13040 1.409568462330538e-01 
13041 3.989227424319046e-01 
13042 -6.468997978148939e-01 
13043 4.899452126025863e-02 
13044 1.642742503256650e-01 
13045 -1.418425311080896e-01 
13046 -5.396694163217475e-02 
13047 1.016709505061227e-01 
13048 1.597622070228599e-01 
13049 -1.667650160338180e-03 
13050 9.718407801680855e-02 
13051 3.306031188611951e-02 
13052 1.746904508293035e-01 
13053 2.420101978787499e-02 
13054 1.628791645695543e-01 
13055 4.521208547841657e-02 
13056 -7.670685957019201e-02 
13057 2.074018668049419e-01 
13058 4.082903722687407e-02 
13059 -1.511593440411614e-01 
13060 -5.876994601406749e-02 
13061 -1.922378539528666e-01 
13062 3.038533460116273e-01 
13063 -3.687455509128443e-01 
13064 3.599913811269773e-01 
13065 3.073917549583607e-01 
13066 -4.176999693226986e-01 
13067 1.963087450710737e-01 
13068 -2.059642461430239e-01 
13069 -3.311736959973292e-01 
13070 2.228787942946446e-01 
13071 -6.580134921584724e-01 
13072 7.734585675916094e-01 
13073 3.431108559464853e-01 
13074 -2.713176176862050e-01 
13075 2.901212015234191e-02 
13076 -1.306672275136649e-02 
13077 -4.359709842804357e-01 
13078 2.075793141309355e-01 
13079 -3.992016943398000e-02 
13080 1.913587510574942e-01 
13081 5.567850741516150e-01 
13082 2.081797311594335e-01 
13083 3.499253299422418e-01 
13084 6.906672258147685e-02 
13085 7.190432951478427e-02 
13086 4.801825529482184e-01 
13087 -1.511454185005544e-01 
13088 -2.128326316943415e-01 
13089 5.490476892474144e-02 
13090 3.553054490638190e-02 
13091 3.826299165253387e-01 
13092 -2.034570719933764e-01 
13093 -1.160572556546656e-01 
13094 2.570360709199467e-02 
13095 -9.773404999255493e-02 
13096 -5.405148234908075e-02 
13097 2.350863817326598e-01 
13098 -1.482157027028076e-01 
13099 1.729205966542660e-01 
13100 -7.168718747775979e-02 
13101 3.681551095848470e-02 
13102 7.456615501944566e-02 
13103 -2.169590151438515e-01 
13104 1.132440730768529e-01 
13105 1.892261527472041e-01 
13106 -9.595597780231709e-02 
13107 2.500122302028338e-01 
13108 1.963961608728836e-01 
13109 2.364636294426228e-01 
13110 2.801180091846623e-01 
13111 -1.484473691999376e-01 
13112 1.217360010652774e-01 
13113 1.705712794164303e-01 
13114 7.652814920885108e-02 
13115 3.484010313500401e-01 
13116 4.284732540966507e-02 
13117 -4.997269135454219e-02 
13118 3.258749735381802e-01 
13119 -2.997166667779501e-01 
13120 2.521812850710564e-01 
13121 4.873440200274433e-01 
13122 -1.229657836381242e-02 
13123 2.098868117680657e-01 
13124 -2.683324429500154e-01 
13125 -2.691617161487367e-01 
13126 3.748075351586171e-01 
13127 -3.082752299796369e-01 
13128 4.779511609010493e-01 
13129 1.604035465267460e-01 
13130 4.580359356114715e-03 
13131 1.084937050920320e-01 
13132 -4.274637809538392e-02 
13133 -1.125675985387951e-01 
13134 2.864484036152350e-02 
13135 1.951970913064735e-01 
13136 8.146032131466417e-02 
13137 -1.958482609244490e-01 
13138 1.603005143873627e-01 
13139 5.963566056892591e-02 
13140 -1.520540534109031e-01 
13141 5.083988811811305e-02 
13142 -2.185734843542646e-01 
13143 3.031463268808238e-01 
13144 -1.667433089621285e-01 
13145 -2.744585758932034e-01 
13146 2.563186479654992e-01 
13147 -6.646009826450065e-02 
13148 -9.842351076401855e-02 
13149 2.562757572836176e-01 
13150 -2.091981963479943e-01 
13151 2.504846455899054e-01 
13152 -1.447685560662675e-01 
13153 -1.517701996833553e-02 
13154 1.389981105726215e-01 
13155 -1.247762283281953e-01 
13156 4.179849119225854e-03 
13157 1.397896374821904e-01 
13158 -2.833415393469828e-02 
13159 -7.480574800103222e-02 
13160 -5.091642814024089e-02 
13161 7.948044549933814e-02 
13162 1.575555817831102e-01 
13163 -7.422298004843517e-04 
13164 8.139425065177962e-02 
13165 3.174400342784702e-01 
13166 3.579098326248107e-02 
13167 1.730053503588469e-01 
13168 -3.055854824302298e-02 
13169 1.658583702852121e-01 
13170 1.256681548687388e-01 
13171 2.347528018442763e-01 
13172 3.079471557750614e-01 
13173 9.992123876733795e-02 
13174 -5.458957656182085e-02 
13175 -8.721500394608428e-02 
13176 -3.494143859055903e-02 
13177 7.151707223835067e-02 
13178 1.361352637272884e-01 
13179 3.612515129950693e-02 
13180 -3.573128538771697e-01 
13181 -3.669760828211242e-01 
13182 1.024185910413044e-01 
13183 -2.168598676795052e-01 
13184 -3.372364671089311e-01 
13185 1.958959378078186e-01 
13186 5.421180646389476e-02 
13187 4.951998296846117e-01 
13188 -2.281037551270770e-01 
13189 -1.292514619662372e-01 
13190 -9.098927345571793e-03 
13191 2.218610115362520e-01 
13192 -2.010564791980833e-01 
13193 -1.564892957233322e-01 
13194 1.954915387408481e-01 
13195 5.421364102698886e-01 
13196 -7.194442864321324e-02 
13197 2.328390894601891e-01 
13198 2.348652944467021e-01 
13199 2.043843596857704e-01 
13200 -1.727699385638164e-01 
13201 1.463412005835508e-01 
13202 1.384542104175192e-01 
13203 2.469235378040297e-01 
13204 9.002534748990335e-02 
13205 2.353688081353736e-02 
13206 3.944997459400758e-02 
13207 -2.249172537358757e-02 
13208 3.588127430672131e-01 
13209 5.090251742955372e-02 
13210 1.118613000833100e-01 
13211 -5.192526969729496e-02 
13212 4.600888122668303e-01 
13213 5.727095751889533e-01 
13214 -2.179969526455785e-01 
13215 1.013470944892052e-01 
13216 1.251127903145573e-01 
13217 -2.283012729291810e-01 
13218 6.330218586736905e-01 
13219 1.980580275622993e-01 
13220 5.564327368304040e-01 
13221 1.449454156973813e+00 
13222 -3.921299953295084e-01 
13223 3.705454510308426e-02 
13224 -9.793916403524487e-02 
13225 -5.817517719395260e-01 
13226 1.336784570263054e+00 
13227 -2.299909875538681e-01 
13228 5.749406124087266e-01 
13229 6.877197174042811e-01 
13230 -3.147669680868520e-01 
13231 4.300817841609846e-01 
13232 9.979508576676199e-02 
13233 7.883368168548938e-02 
13234 7.882015482161624e-01 
13235 2.615874986704550e-03 
13236 3.900731282938806e-01 
13237 4.274080954347421e-01 
13238 2.461956406336877e-01 
13239 5.204566436697624e-01 
13240 3.311280132291751e-01 
13241 4.367428529885217e-01 
13242 1.504950031713515e-01 
13243 2.698836335510412e-01 
13244 3.109457784594066e-01 
13245 3.067267355980938e-02 
13246 6.081482782935697e-02 
13247 -5.921477089832915e-02 
13248 2.085937044577034e-01 
13249 1.994972128307057e-01 
13250 -1.104146766568911e-01 
13251 5.502584122838835e-01 
13252 4.086806438888799e-01 
13253 1.577288974894756e-01 
13254 3.500314124015932e-01 
13255 -7.403090027547884e-02 
13256 1.408821526327615e-01 
13257 8.602601867541383e-02 
13258 4.074429384350103e-02 
13259 1.176588802014865e-01 
13260 1.090676913073003e-01 
13261 -5.421616715947863e-02 
13262 -7.626031388678098e-02 
13263 6.249357043342296e-02 
13264 5.383108612406950e-02 
13265 -4.813566718114385e-02 
13266 4.457378155939108e-02 
13267 -6.235006333691105e-02 
13268 8.786289508967314e-02 
13269 1.424590804006887e-01 
13270 -4.959413403018288e-02 
13271 1.745351920058514e-01 
13272 -1.118892727480525e-02 
13273 9.978988587012599e-03 
13274 1.024264261451876e-01 
13275 -1.483391927379889e-01 
13276 9.220310100460344e-02 
13277 1.412827186967709e-01 
13278 -1.078796195942655e-02 
13279 -2.438322524336895e-02 
13280 5.099784246648101e-02 
13281 1.425396491090378e-01 
13282 2.371591498568011e-04 
13283 -6.303620117069919e-02 
13284 -1.833529448225720e-02 
13285 -8.525433653279979e-02 
13286 1.136943715042339e-01 
13287 -9.876145861258628e-02 
13288 8.277198125301415e-02 
13289 1.273144508040369e-01 
13290 4.578870764307214e-02 
13291 6.504404977806977e-02 
13292 -2.348058388043399e-01 
13293 -8.773428709141987e-02 
13294 6.656110887076125e-02 
13295 -8.042590896391419e-02 
13296 1.213125466089607e-01 
13297 -4.840299960341229e-02 
13298 -1.699430941423217e-01 
13299 -9.653096346323292e-02 
13300 1.605712129483813e-01 
13301 -3.269443614392201e-02 
13302 -9.067831560636556e-02 
13303 6.679081694772239e-02 
13304 3.926693755199948e-02 
13305 -6.372313809585747e-02 
13306 1.058835607114928e-01 
13307 -3.041652856928410e-01 
13308 5.647318916812149e-02 
13309 5.339501765475273e-03 
13310 9.299616279883108e-02 
13311 -1.291576857192930e-01 
13312 -7.181083193533493e-02 
13313 6.501671469757568e-02 
13314 -5.817280946603311e-02 
13315 7.222863549431672e-03 
13316 -1.174049168245300e-01 
13317 -1.319760939613595e-01 
13318 8.549634174522365e-02 
13319 -1.015545231545963e-01 
13320 4.611807385899546e-02 
13321 -2.154071781369218e-02 
13322 -2.684201962283373e-02 
13323 1.130545583678257e-01 
13324 4.498540083774397e-02 
13325 3.446873023231987e-02 
13326 -6.895866038527089e-02 
13327 2.720119000407374e-02 
13328 1.161182804881644e-01 
13329 -1.298201806972981e-01 
13330 9.242850222437229e-02 
13331 1.966556478232301e-02 
13332 1.530034246374841e-02 
13333 1.139752237214233e-01 
13334 -7.736675089615178e-02 
13335 -3.439769799102854e-03 
13336 -8.981038930358505e-02 
13337 7.005087920974985e-02 
13338 7.353667279758692e-02 
13339 -1.146324255689091e-01 
13340 -1.611921471399900e-01 
13341 -5.300549111430209e-03 
13342 5.176125174574601e-02 
13343 -4.064258942590659e-01 
13344 7.263796542107814e-02 
13345 2.140499979440753e-01 
13346 -1.239037772559713e-01 
13347 -2.570885877489954e-02 
13348 -2.482886492522791e-01 
13349 -3.887049896519991e-01 
13350 2.092125941812320e-01 
13351 -9.395995060129598e-01 
13352 2.623822737701287e-01 
13353 7.059105624987848e-02 
13354 -1.212133106683678e-01 
13355 -1.775329020228905e-01 
13356 -2.291286288389800e-02 
13357 -4.863688276459193e-02 
13358 -3.348959865736602e-01 
13359 7.014240165185551e-01 
13360 6.351452775479305e-02 
13361 -4.217490827360205e-01 
13362 4.682763082598408e-01 
13363 -5.213602807031309e-01 
13364 -3.098627906288825e-01 
13365 6.638350389020409e-01 
13366 -2.688315981028374e-01 
13367 -1.066895877322648e-01 
13368 -4.436187647083559e-02 
13369 -1.689453837693507e-01 
13370 1.799393339698893e-01 
13371 -8.206313530993401e-01 
13372 -3.629008408219536e-01 
13373 8.594756859544250e-02 
13374 -2.481702542739080e-01 
13375 2.280015880016477e-01 
13376 1.358226089903074e-01 
13377 1.378449331449609e-01 
13378 7.518377805157909e-02 
13379 -6.246449920165001e-01 
13380 -2.849784763927498e-02 
13381 -1.116287370117867e-02 
13382 3.295387752838360e-02 
13383 -2.066272469347375e-01 
13384 1.489931821026228e-01 
13385 1.782489108433293e-01 
13386 5.811193814146928e-02 
13387 2.448785192850425e-02 
13388 -2.410022426244650e-01 
13389 -2.947360760043750e-01 
13390 3.582669317046497e-01 
13391 7.895787020826876e-02 
13392 -8.041296263500369e-02 
13393 7.428590709147020e-02 
13394 -2.453097780330596e-01 
13395 1.508173668084135e-01 
13396 6.057055871072709e-02 
13397 3.809732069120914e-02 
13398 -3.028226189645624e-02 
13399 1.538464525224381e-01 
13400 2.924252243820173e-02 
13401 3.341662023750284e-02 
13402 6.170232457930432e-03 
13403 -8.313740467534506e-02 
13404 1.595686904504864e-01 
13405 1.018834961018606e-01 
13406 1.555138768124896e-01 
13407 6.287727764437802e-03 
13408 -1.015792870120485e-01 
13409 4.393338794462487e-02 
13410 1.035495536515222e-02 
13411 5.610806464895176e-02 
13412 3.886858777386403e-03 
13413 -7.204177458318593e-04 
13414 -4.043461149028812e-02 
13415 8.013697001329241e-02 
13416 3.869493423513074e-03 
13417 -7.172748605405647e-02 
13418 8.088355126709207e-02 
13419 1.139764914804636e-03 
13420 -9.501850399510525e-02 
13421 -3.089591858193684e-03 
13422 -6.957050538938754e-02 
13423 4.161058415669766e-03 
13424 8.043833448568223e-03 
13425 2.992901315947057e-02 
13426 5.366335599905279e-02 
13427 -7.245925065128159e-02 
13428 5.906199276262496e-02 
13429 -7.434208654685814e-02 
13430 1.240840347740125e-01 
13431 8.099893906169636e-03 
13432 -1.625789747037400e-01 
13433 1.296996666533412e-02 
13434 -5.027361164862881e-02 
13435 1.661873858352291e-01 
13436 -1.469546838013389e-01 
13437 3.931259505114156e-03 
13438 9.585438008732768e-03 
13439 1.155968859100828e-02 
13440 3.139412192727317e-02 
13441 -1.987591868185490e-01 
13442 1.655130372270669e-01 
13443 -1.509301772063028e-01 
13444 2.074917599362207e-01 
13445 4.261687710217981e-01 
13446 -4.511793325760130e-01 
13447 -2.445419888698250e-01 
13448 1.046973777049060e-03 
13449 2.737881950893318e-01 
13450 1.701345152135390e-01 
13451 -8.364604008139868e-01 
13452 4.124375572269298e-01 
13453 3.231524019867961e-01 
13454 -2.247353784864991e-01 
13455 7.150000540103546e-02 
13456 -5.587262188368755e-01 
13457 2.346560452775699e-01 
13458 5.927060007081442e-02 
13459 -2.947292018807364e-02 
13460 -1.656538352912403e-01 
13461 -1.975482778292525e-01 
13462 1.138675276170577e-01 
13463 -2.313935748592415e-01 
13464 6.575727931427344e-01 
13465 4.913858438860803e-02 
13466 -3.838758438672436e-01 
13467 2.479126998949075e-01 
13468 -1.251170930379689e-01 
13469 -5.064359187055408e-01 
13470 -2.314405757089849e-01 
13471 4.918706547076798e-01 
13472 3.088923898806578e-01 
13473 -3.164501626528540e-01 
13474 5.473896221455986e-02 
13475 8.242363094323768e-02 
13476 -4.183710252787562e-01 
13477 -3.644344034750208e-02 
13478 2.304826388886623e-01 
13479 2.829619226647716e-01 
13480 -2.577663618984949e-01 
13481 2.625119458366597e-01 
13482 -2.022917292907573e-01 
13483 -8.373098867627422e-02 
13484 8.271412305782658e-02 
13485 -7.672329117201350e-02 
13486 6.698699351585630e-02 
13487 -1.190421477495028e-01 
13488 4.859478047101785e-01 
13489 1.216324562116237e-02 
13490 2.809606202409797e-01 
13491 1.903707656186746e-02 
13492 -1.029036528094572e-01 
13493 7.251675636496659e-02 
13494 -3.181660527174294e-01 
13495 -2.872500920882051e-02 
13496 8.019617554387858e-02 
13497 6.183181183858055e-02 
13498 1.673761252802272e-01 
13499 -4.543396652483351e-01 
13500 -1.101586540641634e-01 
13501 2.345000507549751e-01 
13502 1.855078813893147e-01 
13503 -7.728547487141730e-01 
13504 -4.664495531977386e-02 
13505 1.564327229983878e-01 
13506 2.100459986626070e-01 
13507 1.283009619866700e-01 
13508 -3.917863587214915e-01 
13509 -4.572386416910111e-01 
13510 2.968711204856860e-01 
13511 -1.011342034141580e+00 
13512 -3.192377082624617e-02 
13513 1.198766897155342e-01 
13514 -7.311628692361265e-01 
13515 -1.645192048843052e-01 
13516 3.991181106819459e-01 
13517 -5.849961602033791e-02 
13518 -3.624352958489115e-01 
13519 1.197266449581724e-01 
13520 4.591097559196333e-01 
13521 -2.887925592163154e-01 
13522 4.111356459844424e-01 
13523 -3.279404865976002e-01 
13524 3.627027179248005e-01 
13525 3.232915460336034e-01 
13526 -3.534448294945939e-01 
13527 2.214994851629131e-01 
13528 1.781637970289709e-01 
13529 -3.728566061751017e-01 
13530 3.778732532679882e-01 
13531 -1.830643014381366e-01 
13532 1.686600822399218e-01 
13533 -1.112413549558803e-01 
13534 -6.139698690413561e-01 
13535 1.799131370586249e-01 
13536 -1.085849930206515e-01 
13537 -5.991798878447695e-02 
13538 -9.507482437193258e-02 
13539 -8.960924875740915e-01 
13540 -1.700191748359536e-01 
13541 -1.893687095936335e-01 
13542 4.687909445298939e-02 
13543 2.931734289624697e-01 
13544 -2.368420112164590e-01 
13545 -1.487371905052442e-01 
13546 5.596344654928259e-02 
13547 2.326620696972091e-01 
13548 -3.320938363251770e-01 
13549 -8.910735081548576e-04 
13550 1.210411598233452e-01 
13551 1.281010445006847e-01 
13552 -8.041601949090478e-02 
13553 1.953368399319450e-01 
13554 -6.525827343700855e-02 
13555 1.001154804267875e-01 
13556 -3.624392196600803e-01 
13557 -9.017008814656281e-02 
13558 1.343526896127518e-01 
13559 -1.532548395936548e-02 
13560 1.714518280251417e-01 
13561 7.764793405633259e-02 
13562 2.974461484914498e-02 
13563 1.966346136700746e-01 
13564 -5.540779095268138e-02 
13565 7.019095180069580e-02 
13566 1.422295117520826e-01 
13567 -2.666208120494016e-02 
13568 -2.148047140513812e-02 
13569 3.583924235932087e-02 
13570 3.808258883461137e-02 
13571 1.653926602702603e-01 
13572 1.141372228247175e-01 
13573 6.366752814972289e-02 
13574 7.657199451629296e-02 
13575 1.806911764186701e-02 
13576 -1.159382873408727e-01 
13577 4.119777295155778e-02 
13578 -3.337934039613325e-02 
13579 9.449048311079114e-02 
13580 -3.511574953582078e-02 
13581 -3.013666462120924e-02 
13582 6.173273453466580e-02 
13583 9.952840750954507e-02 
13584 3.402231576208520e-02 
13585 1.735646020632300e-01 
13586 -1.699517567811029e-02 
13587 1.529941095552629e-01 
13588 4.484749288344467e-02 
13589 1.532557457216773e-02 
13590 2.820318827895573e-01 
13591 -6.876905731248396e-02 
13592 -1.675617320717264e-02 
13593 1.549333972718321e-01 
13594 3.193366989230055e-03 
13595 5.831584791244053e-02 
13596 5.008259815440098e-02 
13597 4.439171105094986e-02 
13598 3.091190013914816e-02 
13599 1.238259543283306e-01 
13600 1.530580035673337e-01 
13601 -3.717943911583382e-02 
13602 -1.126028922302496e-02 
13603 -2.832817437941361e-02 
13604 -7.761543017013661e-02 
13605 -2.401270430184340e-02 
13606 1.310997684224134e-01 
13607 -3.858319483621935e-01 
13608 4.624135820248049e-02 
13609 1.508226722172037e-01 
13610 -2.627506728051237e-02 
13611 6.294778303992764e-03 
13612 3.719755734378206e-02 
13613 3.165664856970926e-03 
13614 1.275163882977990e-01 
13615 -1.638451099619264e-01 
13616 1.543205980793109e-01 
13617 9.237754061463364e-02 
13618 -1.441077861111218e-03 
13619 1.931060871590520e-01 
13620 -1.267801582324503e-01 
13621 -9.678203715553647e-02 
13622 -1.846116936090472e-02 
13623 -4.002787990766572e-02 
13624 1.225801584723649e-01 
13625 4.627033219624244e-03 
13626 -5.291130701576622e-03 
13627 2.699884599756880e-01 
13628 -2.460276139036575e-01 
13629 -3.936003030999234e-01 
13630 -1.418534083872590e-01 
13631 -1.642002217600118e-01 
13632 1.713469780361201e-01 
13633 -1.080745868617781e-01 
13634 -2.827677471515335e-01 
13635 -3.811220723221560e-02 
13636 -5.386211025523662e-01 
13637 -5.579368167377389e-01 
13638 8.815673920640556e-02 
13639 -1.035349765561544e-01 
13640 -1.846892233251246e-01 
13641 -1.639120873940846e-01 
13642 -2.895052936414467e-01 
13643 -1.247637955177840e-01 
13644 -1.099326148411440e-01 
13645 -7.165334920750260e-02 
13646 -8.233788489041574e-02 
13647 -1.499610198343676e-01 
13648 -1.903759373328827e-01 
13649 -1.218167755607781e-01 
13650 -2.359359032556234e-01 
13651 -8.042151029245381e-02 
13652 -8.867362698256760e-02 
13653 -3.154328578704093e-01 
13654 6.941383214244701e-02 
13655 -1.728694363849436e-01 
13656 -9.247968554808633e-02 
13657 2.258513249715073e-01 
13658 -2.607945949482148e-01 
13659 5.941235372026558e-02 
13660 -9.761676981959577e-02 
13661 5.812780278352025e-02 
13662 4.807066255542098e-01 
13663 -4.029733192344557e-01 
13664 2.406042082204414e-01 
13665 2.273317444306404e-01 
13666 -1.475156520855221e-01 
13667 6.202833601192427e-02 
13668 -2.625202955476405e-01 
13669 -2.307023108547289e-01 
13670 -5.589818921853101e-02 
13671 -4.056033145419968e-01 
13672 2.862816931679684e-01 
13673 -2.596433345469058e-02 
13674 -2.083387799036790e-01 
13675 -1.524445906151321e-01 
13676 -1.253799820374779e-01 
13677 -1.507513670264376e-01 
13678 -2.057793291966219e-02 
13679 -1.971615754393841e-01 
13680 -1.170613330525573e-01 
13681 -4.663144834324810e-03 
13682 -3.907744070312773e-02 
13683 -1.848049257177120e-01 
13684 -1.668682824326539e-01 
13685 -2.227794701191881e-01 
13686 1.857760456873756e-01 
13687 1.984323379732661e-01 
13688 -1.828420796213823e-01 
13689 1.593565611069816e-01 
13690 -2.146726217739709e-01 
13691 -9.438655905486887e-02 
13692 -1.112687999077144e-01 
13693 -1.939913098193214e-01 
13694 1.064157287315488e-01 
13695 -8.028620726493171e-02 
13696 5.842830112223536e-02 
13697 4.987245040434597e-02 
13698 -2.570462541853392e-01 
13699 -1.623295668483233e-01 
13700 -1.732208314339350e-02 
13701 -8.909338679403127e-02 
13702 2.490580348110838e-02 
13703 -1.443056668370652e-01 
13704 1.251126151963932e-01 
13705 1.399335648779348e-01 
13706 -1.679679106535086e-01 
13707 -1.827629073838021e-01 
13708 2.040433077326764e-02 
13709 1.071293964326513e-01 
13710 -1.232251434331530e-01 
13711 -7.856815070177027e-02 
13712 6.705031567307757e-02 
13713 5.549885367534384e-02 
13714 7.517531338840823e-02 
13715 -2.003658862802863e-01 
13716 1.084876775820246e-01 
13717 -2.533760530412264e-02 
13718 1.043487928784347e-01 
13719 5.302083843671612e-02 
13720 2.396097736974559e-01 
13721 3.139699345566368e-01 
13722 -7.572391696244643e-02 
13723 2.744570556460247e-03 
13724 5.285920474344465e-02 
13725 -6.443640004617118e-02 
13726 2.529491382803974e-01 
13727 1.892980188738593e-01 
13728 7.920915695043752e-01 
13729 7.864297565229158e-01 
13730 1.187900038686541e-01 
13731 6.668740376545330e-01 
13732 6.004575266485968e-02 
13733 8.115913499226275e-02 
13734 6.770093250546019e-01 
13735 -3.679987987415113e-02 
13736 1.907393982628992e-01 
13737 3.813874798178548e-01 
13738 2.129945895052436e-01 
13739 3.271029379205289e-01 
13740 3.870809416167485e-01 
13741 1.308474943116177e-01 
13742 1.657945897040092e-01 
13743 1.056864266279599e-01 
13744 1.973771053134886e-01 
13745 2.744267899712995e-01 
13746 2.060895171952732e-01 
13747 1.811519836253856e-01 
13748 -4.758074147492695e-02 
13749 8.699430321177752e-02 
13750 2.621434680320103e-01 
13751 1.918562594250315e-01 
13752 3.998279295894777e-01 
13753 1.446801981263167e-01 
13754 7.416744953595127e-02 
13755 5.413921889783734e-02 
13756 1.958058436597754e-01 
13757 2.614614365003403e-01 
13758 2.561884171369556e-01 
13759 -1.399340829721842e-02 
13760 1.461417866646082e-01 
13761 4.801832132464312e-01 
13762 2.629403691587690e-01 
13763 8.697034211143613e-02 
13764 2.004680137478951e-01 
13765 -1.303916598110828e-01 
13766 2.347520001003129e-01 
13767 -8.102045772651335e-02 
13768 4.723444035557694e-01 
13769 4.654105308603060e-01 
13770 1.639335758165845e-02 
13771 1.084589272306897e-01 
13772 -1.138065341125870e-01 
13773 -5.210360057279026e-02 
13774 2.374731409261003e-01 
13775 -9.052875683526572e-02 
13776 1.046250742857076e-01 
13777 -4.355395019116448e-02 
13778 -2.397377622754274e-01 
13779 3.425251255676770e-01 
13780 -6.877831660235753e-02 
13781 -1.705077931742082e-02 
13782 -4.823967333107271e-02 
13783 -1.482864372744221e-01 
13784 -1.397202440919959e-01 
13785 -7.907138417549249e-02 
13786 -6.892527303448334e-03 
13787 -1.312488513152736e-01 
13788 1.087238132462538e-02 
13789 4.125651462641698e-02 
13790 -4.967493133827742e-02 
13791 7.575794955816595e-03 
13792 -1.169464363184337e-01 
13793 1.339925839290008e-01 
13794 8.451979713987216e-02 
13795 -6.816943794670507e-02 
13796 -5.530462341624682e-02 
13797 1.922681183940087e-01 
13798 1.559539087664317e-01 
13799 -2.053450651719377e-03 
13800 5.019630915648357e-02 
13801 2.313694982552996e-01 
13802 2.697093655299216e-01 
13803 1.688536400220388e-01 
13804 3.969615519061386e-01 
13805 4.883006934693147e-01 
13806 7.183859201920187e-01 
13807 3.070620536590482e-01 
13808 9.555439737601032e-02 
13809 4.594524621239808e-01 
13810 5.622902819550479e-01 
13811 4.173796133921301e-01 
13812 2.280377261988845e-01 
13813 3.203005764516662e-01 
13814 3.623556202092842e-01 
13815 1.461838765811657e-01 
13816 3.301798346985771e-01 
13817 2.554750978054631e-01 
13818 5.467781686147468e-01 
13819 -6.173973751437233e-03 
13820 1.212106857187485e-01 
13821 2.291548300377034e-01 
13822 1.168677571680283e-01 
13823 1.545787532956527e-01 
13824 -1.799077568234213e-02 
13825 6.363190883956302e-02 
13826 -4.391868085699639e-02 
13827 -1.904904887451872e-01 
13828 -1.811816104906606e-01 
13829 1.743335522659892e-01 
13830 1.074085371001204e-01 
13831 -3.169200919247115e-01 
13832 4.729952049143647e-02 
13833 3.911356573014161e-01 
13834 -2.651618774275215e-01 
13835 -5.572923227910309e-02 
13836 3.846928944304275e-01 
13837 1.373792730543988e-01 
13838 6.146144463088286e-02 
13839 2.987713048225737e-01 
13840 4.047998720867448e-01 
13841 2.290529597779406e-01 
13842 3.172105050281869e-01 
13843 1.156062515533311e-01 
13844 -6.349954151936853e-02 
13845 1.946812639511995e-01 
13846 2.144675834563902e-01 
13847 3.591985241522840e-02 
13848 8.934058617314709e-02 
13849 -2.443836554556214e-01 
13850 2.177006428761121e-01 
13851 1.634904321824421e-01 
13852 4.380693414678014e-01 
13853 7.363882098923972e-01 
13854 2.815741917490097e-02 
13855 5.057982324551887e-02 
13856 -1.477482464660378e-02 
13857 3.664823284888299e-02 
13858 2.183084671599534e-01 
13859 -2.645142884882736e-01 
13860 6.884872590622051e-01 
13861 4.687368358240115e-01 
13862 -1.331846712460024e-01 
13863 9.242736323707450e-01 
13864 9.422627478301447e-02 
13865 2.698530794613843e-01 
13866 8.121728468131683e-01 
13867 -1.197859963776161e-01 
13868 -3.815705655233570e-01 
13869 2.836643748128706e-01 
13870 2.067411686286155e-01 
13871 5.395449288622851e-01 
13872 -4.305731541226636e-01 
13873 4.524326677001268e-02 
13874 4.568862128984324e-01 
13875 2.073468474707516e-01 
13876 -1.144049684108571e-01 
13877 1.172180133644161e-01 
13878 4.253021746700064e-01 
13879 1.520566326254354e-01 
13880 3.526629652174794e-03 
13881 1.354603975557392e-01 
13882 1.006478962513479e-01 
13883 8.998815512206666e-02 
13884 1.115038713637140e-01 
13885 7.266978553295297e-03 
13886 4.340752369942953e-01 
13887 2.141884434477558e-01 
13888 3.919860698010106e-01 
13889 1.031839261219118e-01 
13890 -8.360230248218510e-03 
13891 3.671848507457957e-01 
13892 -1.839819025384000e-01 
13893 8.000543119229567e-02 
13894 4.071518644843502e-02 
13895 2.722348111823670e-01 
13896 1.623933931814377e-01 
13897 -1.816932565658720e-02 
13898 5.667587899447569e-03 
13899 -3.441917374075388e-02 
13900 1.163864104489207e-01 
13901 8.857739671666789e-02 
13902 3.147888827871357e-02 
13903 3.689818358410748e-02 
13904 -1.331487888013459e-01 
13905 7.550373340773917e-02 
13906 -5.475572882738434e-03 
13907 2.238978590766657e-02 
13908 4.871635767177158e-02 
13909 6.563361621982630e-02 
13910 -3.919250728233314e-02 
13911 1.203441468058277e-01 
13912 -8.565187075018001e-02 
13913 -1.694930269277918e-02 
13914 1.280068014083700e-01 
13915 1.385729464410607e-01 
13916 -5.308842818060450e-02 
13917 1.100425820879180e-01 
13918 4.177926662751449e-02 
13919 7.504258495518155e-02 
13920 -1.929794370930505e-01 
13921 2.891458401464488e-02 
13922 7.631843750655644e-02 
13923 5.925616659514021e-02 
13924 -2.505447094638943e-02 
13925 -9.732028883141487e-02 
13926 8.629752003884994e-02 
13927 -7.311106192942990e-02 
13928 7.182540487006224e-02 
13929 -1.181311095433577e-01 
13930 -1.563464879966504e-01 
13931 1.026077113403269e-01 
13932 5.801797246220204e-02 
13933 -1.901220883324858e-01 
13934 -2.166362087550269e-01 
13935 -1.427294999082784e-01
[truncated: 1,099,094 more chars]
