# Supplementary material for: Anderson critical metal phase in trivial states protected by average magnetic crystalline symmetry
Source: Nat Commun. 2024 Apr 9;15:3069. doi: 10.1038/s41467-024-47467-2 (PMC11003978; doi:10.1038/s41467-024-47467-2)
Supplement: Supplementary file 3 — Source Data [file 41467_2024_47467_MOESM3_ESM.zip › Source Data/FS12/Size=80_W=1.5708_E=0_gamma=0.55pi_AlphA=1.2_cNNN=0_pm.txt]

runtime=145.81 min, Size=80, check=6.771012e-10 
#index  #local chern marker
1 -6.359758494374823e-01 
2 -6.193977239130275e-01 
3 2.004980439921127e-01 
4 -2.154942058680194e-02 
5 7.447289096075914e-02 
6 -2.923810616397575e-01 
7 7.196474549170678e-02 
8 -4.992244503852571e-01 
9 -2.160754636247793e+00 
10 -5.016446647032744e-01 
11 3.266051496206047e-01 
12 -1.613875223062601e+00 
13 -4.810147491530549e-01 
14 -1.960905005009897e+00 
15 -8.971603537582316e-01 
16 -1.162963151743715e+00 
17 -2.562704367117999e+00 
18 -1.578824593939183e+00 
19 -5.278166163502511e-01 
20 -1.972475044152452e+00 
21 1.673178408041609e-02 
22 -9.721748420558264e-01 
23 -8.182422870976703e-01 
24 -1.831851271651920e+00 
25 -6.590735544760591e-01 
26 -5.070297211766675e-02 
27 6.353106554079734e-02 
28 -1.756886917366812e-02 
29 2.940779571190892e-01 
30 -4.350860366739795e-01 
31 1.987715381803285e-01 
32 -3.513581111684171e-01 
33 -1.084763902790367e+00 
34 1.885674021921459e-01 
35 4.325912245089327e-02 
36 3.267008002606772e-01 
37 -4.164773045411333e-01 
38 -4.348018354464498e-01 
39 -3.287038939880204e-03 
40 -6.054058476039442e-01 
41 -1.253611737549554e+00 
42 -3.455225090795553e-01 
43 -3.433691918635774e+00 
44 -9.164749997681504e-01 
45 -6.301798486268738e-01 
46 -5.140373599685227e-01 
47 -5.188025443619880e-01 
48 -4.277860282215451e-01 
49 -1.383575484781084e+00 
50 -1.217968837637585e+00 
51 -3.763892810520980e-01 
52 8.091202797034457e-02 
53 2.680528405025295e-01 
54 -5.441254453131411e-01 
55 3.158915158831190e-01 
56 -5.719689776622767e-01 
57 -3.734800895695290e-01 
58 5.653370939996316e-01 
59 2.786788181266110e-02 
60 -3.715338343149169e-01 
61 -4.453531291920123e-01 
62 -2.260140138765214e-01 
63 -4.475501015825523e-01 
64 -2.366190451148789e-01 
65 -2.393549781413094e-01 
66 -9.378008658830820e-01 
67 7.769884932039151e-01 
68 5.364296219579199e-01 
69 1.612092606108823e-01 
70 -2.179476930812265e-01 
71 2.589819789139385e-01 
72 -2.805506862136545e-01 
73 -2.578916568658741e+00 
74 5.472045618277179e-01 
75 1.922023516689497e+00 
76 1.286664811449979e-01 
77 2.207958517353239e-01 
78 -1.403118205796573e+00 
79 2.238557109626794e-01 
80 -1.515473617256786e+00 
81 -3.732345126901159e+00 
82 5.404525914838069e-01 
83 -1.218096722045630e+00 
84 2.846506654788509e-01 
85 1.542194316004554e-01 
86 -1.617886430202425e+00 
87 -1.929499551816686e-01 
88 -2.127197514682458e+00 
89 -6.892419400261203e-01 
90 2.697708376305193e-01 
91 -7.068379873323971e-01 
92 -1.404323840663350e+00 
93 2.715560270550443e-01 
94 -2.942334501867842e-01 
95 3.973195656353012e-01 
96 -5.125066694473819e-01 
97 -7.556699375639998e-02 
98 5.253834218556186e-01 
99 -6.429767092867295e-01 
100 5.657086010540430e-01 
101 6.860050417673988e-01 
102 -1.279181354860876e-01 
103 6.673884190948515e-01 
104 -6.357725263959874e-02 
105 5.606254536978160e-01 
106 1.177449195342896e+00 
107 6.683128130845293e-01 
108 3.671126586370883e-01 
109 7.225423161584735e-01 
110 5.313898129547305e-01 
111 9.973287576471341e-01 
112 3.209738068008054e-01 
113 9.662264964374436e-01 
114 1.502567660524261e+00 
115 3.728890734758277e-01 
116 7.255959468548375e-01 
117 4.781403988031928e-02 
118 1.752711062842595e-01 
119 7.443686846372292e-02 
120 7.653693067919565e-01 
121 7.258926785382961e-01 
122 -3.283643334290649e-01 
123 5.539814256358285e-01 
124 1.632068162881188e+00 
125 -6.144969372206190e-01 
126 3.877069408433628e-01 
127 -6.997111544509143e-01 
128 9.978393616220664e-02 
129 -9.065379917390327e-01 
130 -1.002754537157745e+00 
131 -1.014582274552439e+00 
132 -2.619283560601245e+00 
133 -9.062256462545943e-01 
134 -1.833264665050750e-03 
135 -1.405808433962889e+00 
136 -4.603970101622299e-01 
137 -2.472921759564138e+00 
138 -2.339091733301395e+00 
139 -3.036088841643768e+00 
140 -5.726483010017140e-01 
141 -1.527838800899633e+00 
142 -1.039897647845277e+00 
143 -1.530092401990601e+00 
144 -8.390178691741631e-01 
145 -3.258552888539542e-01 
146 -3.113042875261487e+00 
147 -1.565658132341302e+00 
148 -1.728494685716530e+00 
149 -2.963275039602375e+00 
150 -1.028412362752246e-01 
151 -2.399068552028330e+00 
152 -6.481200537934372e-02 
153 -1.463743495754291e+00 
154 -5.197849453080322e+00 
155 -7.424088868646759e-01 
156 1.484070782079815e+00 
157 2.140997834249696e-02 
158 -5.208952563171022e-01 
159 -2.848780463149907e-01 
160 -7.245628448281568e-01 
161 4.295306429461756e-01 
162 1.084275608189050e-02 
163 4.980959074631854e-01 
164 3.091645644063661e+00 
165 2.293373216653384e-01 
166 6.761503829981456e-03 
167 2.123794066290288e+00 
168 1.560766945969063e+00 
169 7.148062434756931e-02 
170 1.466214815528216e+00 
171 2.092944771314276e+00 
172 1.318143746396216e+00 
173 9.320685696140439e-02 
174 4.471331456140856e-03 
175 1.616772187092353e-01 
176 1.337888139348526e-01 
177 6.146004010457806e-01 
178 1.492781854097872e-01 
179 1.108996543726641e+00 
180 1.548938379414383e+00 
181 6.523947512399598e-01 
182 2.005409727315050e-01 
183 2.744838596536364e-01 
184 3.588929313665322e-01 
185 -1.247496279535679e+00 
186 6.510434340078539e-01 
187 3.643869481986314e-01 
188 1.974002752959737e-01 
189 -7.468087111016259e-01 
190 -9.314993973687773e-01 
191 -7.223947029516616e-01 
192 -8.418458707223742e-01 
193 -1.058053357813332e+00 
194 -2.015062786772912e+00 
195 -1.049552302211998e+00 
196 5.814592688032388e-01 
197 -1.154307369800455e+00 
198 -1.121438196160061e+00 
199 -5.609967765960284e-01 
200 -3.059908412492176e-01 
201 -1.889322688224913e+00 
202 -1.549910908272874e+00 
203 5.676394223520369e-01 
204 -1.946093117893255e+00 
205 -7.088974009141568e-01 
206 -1.084759361418216e+00 
207 -5.579697998509763e-01 
208 -7.270420897008154e-01 
209 -8.454026515196026e-01 
210 -4.577385013494673e-01 
211 7.882357943078203e-02 
212 -8.815636266087679e-01 
213 3.475219365059719e-01 
214 -5.889466489378252e-01 
215 2.390310168089437e-01 
216 -4.334355986245150e-01 
217 -1.193886392573739e+00 
218 2.325176598066943e-01 
219 1.571699038435301e+00 
220 1.183091711525412e+00 
221 1.583012148192014e-01 
222 -2.970947903715738e-01 
223 -2.779343666882173e-01 
224 -5.414431532984355e-01 
225 -3.677906085636972e-01 
226 5.482509677125100e-01 
227 -2.730711774593627e-01 
228 1.401724508323640e+00 
229 1.596573296360172e+00 
230 5.693324328150684e-02 
231 1.329897017165314e+00 
232 -2.797399829461461e-02 
233 -5.135789749332987e-01 
234 2.746944151123559e+00 
235 -5.826947643716839e-01 
236 -9.125693302824119e-01 
237 -4.506357096326838e-01 
238 -4.777495012133261e-01 
239 -5.612104884174798e-01 
240 -3.971925221818306e-01 
241 -1.176566135159600e+00 
242 -6.758580390969807e-01 
243 -3.250400597444396e-01 
244 7.581430766168061e-01 
245 6.677646927981139e-01 
246 7.832005737823029e-02 
247 4.239290231673245e-01 
248 -2.192869820240991e-01 
249 3.791090608001609e-01 
250 8.254056147388271e-01 
251 2.292126503170982e+00 
252 7.451319600065583e-01 
253 -3.352026780953404e-01 
254 1.961417634518555e-01 
255 -3.213113217015554e-01 
256 1.733827486259668e-01 
257 1.801889152522327e-01 
258 -8.110137322990699e-01 
259 1.691875997332621e+00 
260 1.318135523323599e+00 
261 2.092164783485015e-01 
262 1.895619615532514e-02 
263 7.253188567367080e-01 
264 6.499149994988688e-01 
265 3.179066035658895e-01 
266 1.368143647776628e+00 
267 -1.639289206474265e-01 
268 1.047825102548154e+00 
269 -6.290289112783612e-01 
270 8.426607571220771e-02 
271 -6.229016718073839e-01 
272 2.309482583084611e-01 
273 1.860762136402272e+00 
274 -1.265711954215685e+00 
275 8.249314224669091e-01 
276 -6.316449378091681e-01 
277 -1.537404846634516e-01 
278 7.560413846965123e-01 
279 -3.223201506133326e-01 
280 7.175188414276845e-01 
281 -1.968461184230701e+00 
282 -6.162117825356850e-01 
283 1.831574002990647e+00 
284 4.388408824322219e-01 
285 -5.982215718185908e-01 
286 -1.659402543208790e+00 
287 1.537807536314537e-01 
288 -1.532669503615389e+00 
289 -1.805751409941103e+00 
290 1.552638389974844e-01 
291 8.062231545259038e-01 
292 5.680686033387121e-01 
293 -3.014248518169448e-01 
294 -1.154239124631627e+00 
295 -4.318984638183271e-01 
296 -9.775269491327816e-01 
297 -3.612902700015078e+00 
298 -1.552214441143414e+00 
299 7.592111444385672e-01 
300 2.318184938162452e-01 
301 -4.546299026827148e-01 
302 -1.758102368530951e+00 
303 -4.524381385040797e-01 
304 -2.385704899979478e+00 
305 -1.965543183885372e+00 
306 -7.993719847980292e-01 
307 -1.291569487543586e+00 
308 1.463728232174248e+00 
309 -5.221299500490548e-01 
310 -1.152438591551963e+00 
311 -5.736579055656622e-01 
312 -1.060413865862684e+00 
313 1.382458499718844e+00 
314 -1.261244836286384e+00 
315 -1.534998476785697e+00 
316 -2.921691853821017e+00 
317 -5.484298398610040e-01 
318 4.581446600700308e-01 
319 -3.027879014419431e-01 
320 9.578654498808717e-01 
321 -1.182717552749667e+00 
322 -1.147603405361093e+00 
323 2.509751744420618e-02 
324 3.688910062527102e-01 
325 1.375442786768769e-01 
326 -6.339854852471953e-01 
327 1.992921888419107e-01 
328 -6.988878798681892e-01 
329 2.408967169553265e+00 
330 3.023314849290132e-01 
331 -2.551474042797807e+00 
332 1.362868684308130e+00 
333 -5.680643247398223e-01 
334 1.299328506908486e+00 
335 -6.292317007200535e-01 
336 1.664874943992047e+00 
337 2.193227293428453e+00 
338 -1.330276095995485e+00 
339 -1.442420986588117e-01 
340 6.299008425356086e-01 
341 -4.214123740722032e-02 
342 1.363439780370433e+00 
343 -2.967424113366007e-02 
344 1.290031283828941e+00 
345 4.411406612376426e+00 
346 1.371881438355405e-01 
347 -1.352190538745975e+00 
348 7.923532195847047e-01 
349 -1.680747512291820e+00 
350 2.615148705226566e+00 
351 -1.082605268890600e+00 
352 2.060153856889004e+00 
353 3.390754725631761e+00 
354 -1.035368297763484e+00 
355 -2.544977244237308e-01 
356 1.547306851437788e+00 
357 4.146897102684953e+00 
358 1.781920429663694e+00 
359 1.380837867984509e+00 
360 4.374480348422807e+00 
361 3.593567204569093e+00 
362 2.597222213849410e+00 
363 -1.981249064651711e+00 
364 -7.777231738594474e-01 
365 6.609955390990480e-02 
366 1.999692559196020e+00 
367 1.776304206091166e-01 
368 1.748477508560139e+00 
369 1.228293800792694e-01 
370 2.332938715202891e-01 
371 2.416026739892391e+00 
372 -3.104804964910408e-01 
373 1.290584394746462e+00 
374 7.394953428836160e-02 
375 1.444324290586854e+00 
376 5.031713551469696e-02 
377 4.023545089658345e-01 
378 2.413769686276952e+00 
379 -1.964828402316356e+00 
380 1.745039251215770e+00 
381 1.134259280279166e+00 
382 3.900128780966655e-01 
383 9.338177702906898e-01 
384 3.410857422483414e-01 
385 1.242816499397281e+00 
386 1.635776925518056e+00 
387 -1.467944425724354e+00 
388 -1.807080036364212e+00 
389 9.350118101833879e-01 
390 6.672890625007196e-01 
391 1.158894113271498e+00 
392 5.910605059973557e-01 
393 -9.580029286188659e-01 
394 2.524786496520131e+00 
395 1.514974025981830e+00 
396 8.877608857234802e-01 
397 2.159645991831630e+00 
398 -2.362923999000088e-01 
399 2.126605640826194e+00 
400 -5.070452110465293e-01 
401 3.114245789194112e+00 
402 3.465548499704500e+00 
403 1.239010892314452e+00 
404 7.574643454794857e-01 
405 -1.661723109338625e-01 
406 1.446961173633761e+00 
407 -1.561011265581519e-01 
408 1.344003170601580e+00 
409 3.425729474017698e+00 
410 -5.283537644227719e-01 
411 8.606010908024840e-01 
412 -1.501040717244894e-01 
413 3.359772585424072e-01 
414 1.460711461214930e+00 
415 4.166140379347300e-01 
416 1.878697059614270e+00 
417 5.697814024666272e-01 
418 6.564819509349956e-01 
419 2.725540134464570e+00 
420 1.789970461331632e+00 
421 7.321919910030273e-01 
422 4.597646181989564e-01 
423 1.078872545864325e+00 
424 6.156183735601114e-01 
425 9.765072715649558e-01 
426 1.745362751238506e+00 
427 -1.802839022074576e-01 
428 -1.423542105652082e+00 
429 -1.850105006541520e+00 
430 5.351795472913099e-01 
431 -1.547078408224863e+00 
432 5.320072503181158e-01 
433 -3.335526038901782e+00 
434 -2.574908531041028e+00 
435 1.517431786021869e+00 
436 6.699837346219703e-01 
437 -1.983672284883169e-02 
438 -2.094189479894275e+00 
439 -1.129723702008799e+00 
440 -1.137749445522698e+00 
441 -1.753364403646489e+00 
442 -8.696701594153432e-01 
443 7.725074132984747e-02 
444 -4.466728172471837e-01 
445 -1.110524500034436e+00 
446 -9.920738759237365e-01 
447 -1.423064791881346e+00 
448 -7.400890634494444e-01 
449 -5.767961501965788e-02 
450 -2.078052225327964e+00 
451 -2.072812853624709e+00 
452 -1.621129448345066e+00 
453 -1.093830032062377e+00 
454 -2.911114294752580e-02 
455 -8.903212865353266e-01 
456 3.773973918938445e-03 
457 -1.138563711018726e+00 
458 -1.824449532428609e+00 
459 -1.168486711293798e+00 
460 1.303753315718100e+00 
461 1.994437070463120e-01 
462 -2.488211555925604e-01 
463 -4.336278641971395e-01 
464 -3.422176375427262e-01 
465 1.136808566218759e+00 
466 1.524029258524888e-01 
467 -3.150891209427660e-02 
468 9.272164827151043e-01 
469 -5.760510322716058e-01 
470 1.223535100099719e+00 
471 3.829826089795262e-02 
472 5.748766638561913e-01 
473 -6.736054891992148e-02 
474 6.208324399691799e-01 
475 1.192395612076362e+00 
476 1.590507839319673e+00 
477 1.593556196525479e+00 
478 -5.132401464938995e-02 
479 1.648166227407192e+00 
480 -1.631008099131644e-01 
481 -1.536476342638117e+00 
482 3.358645254505167e+00 
483 -1.549382306834893e+00 
484 -1.282841208855244e+00 
485 2.810310105208733e-01 
486 -2.811844983223318e-02 
487 -4.283679496562209e-01 
488 -8.871224461982423e-01 
489 -3.439405131645336e-01 
490 4.839489952949821e-01 
491 8.129302439423991e-01 
492 -2.650853287445285e+00 
493 3.030482576118843e-01 
494 -1.355745372663320e+00 
495 -8.475562351598306e-02 
496 -5.343229750227004e-01 
497 -1.049047559074240e+00 
498 -6.303522861940269e-01 
499 1.347680730927281e+00 
500 -1.887968720190089e+00 
501 -1.867288052807657e-01 
502 -2.233435881774301e-01 
503 3.517353071146778e-01 
504 -9.910645979187291e-01 
505 -1.776995855720038e+00 
506 -1.685368089045640e-01 
507 1.451104102814678e+00 
508 -2.319243395727076e-01 
509 -3.292198485491828e-01 
510 -1.001536351200596e+00 
511 -2.854918361607098e-01 
512 -8.983600015023392e-01 
513 1.185128330112790e+00 
514 -4.837686734376698e-01 
515 -2.656781941559406e+00 
516 -7.082585528193991e-01 
517 -5.458077821293373e-01 
518 3.131162168984967e-01 
519 2.342775731882299e-01 
520 1.144756668440179e+00 
521 4.782325556382092e-01 
522 -2.879103702848346e-01 
523 -2.870693164101171e+00 
524 -2.661078269765114e-01 
525 1.308364618687104e-01 
526 -1.062314042068455e-01 
527 1.631218381854175e-01 
528 9.952780666596192e-02 
529 2.130814117460433e+00 
530 6.251624859969267e-01 
531 9.163929158010914e-01 
532 -5.047787111038902e-01 
533 8.353497132863562e-01 
534 7.733271874482402e-01 
535 8.630777453725217e-01 
536 1.289060178261447e+00 
537 -7.488966975346748e-01 
538 1.772817421514957e+00 
539 1.495247704834047e+00 
540 1.288227881202428e+00 
541 1.083724224919711e+00 
542 -5.142092765280194e-01 
543 8.159099374447504e-01 
544 -2.649925662349111e-01 
545 -3.369068749080638e+00 
546 1.273830952196424e+00 
547 -4.323342126593666e-01 
548 2.126688800739903e+00 
549 1.064597935167947e-01 
550 -2.358609197123938e+00 
551 -1.915532562809095e-01 
552 -1.738819160057170e+00 
553 -3.032843136386010e+00 
554 -6.549917669636490e-01 
555 2.125135325232301e-01 
556 3.803259559221837e+00 
557 1.910544562985286e-02 
558 -1.092693169714558e+00 
559 -7.666481612495251e-01 
560 -1.590778676642384e+00 
561 2.179739866173828e-01 
562 -1.268832864849429e+00 
563 4.281251599274375e-01 
564 -1.673280002526086e+00 
565 2.571179822224174e-01 
566 3.005977473921289e-01 
567 -3.419548159129725e-02 
568 -4.111612042100098e-02 
569 3.745783571962717e-01 
570 3.843988430950722e-01 
571 -1.611882390010409e-01 
572 -1.104826753506989e+00 
573 1.522912305320469e-01 
574 1.607436230822410e-01 
575 1.893797936304045e-01 
576 2.610970331689341e-01 
577 6.257002440776467e-01 
578 5.439339746740750e-01 
579 1.195105986260166e+00 
580 3.054913753904950e-01 
581 1.025917749866151e+00 
582 2.147938003086836e-01 
583 1.003827130762275e+00 
584 2.803986693305515e-01 
585 1.278777475126528e+00 
586 1.841785785219425e+00 
587 3.469832958468913e-01 
588 -1.466612779860492e-02 
589 2.609912529860848e-01 
590 9.308001317082268e-01 
591 1.042608639656874e+00 
592 7.402580032485887e-01 
593 4.381827878495235e-01 
594 1.363485858219255e+00 
595 1.020444252916466e+00 
596 3.571863548140716e-01 
597 7.657936661816231e-01 
598 3.311366828902729e-01 
599 1.022150795606645e+00 
600 4.254628893269268e-01 
601 -8.161780845131964e-01 
602 1.498921419474152e+00 
603 -5.014160705014183e-01 
604 -9.740175199667748e-01 
605 -4.019081993483639e-01 
606 -8.650392103189271e-01 
607 2.066910730648626e-01 
608 -3.977099632452878e-01 
609 3.830082309909082e-01 
610 3.540891787894861e-01 
611 -9.052969983976388e-01 
612 -5.907288838958948e-01 
613 2.052212893377222e-01 
614 7.506362969499024e-02 
615 1.254335598349849e-01 
616 2.444322381110980e-01 
617 -3.335224042585812e-01 
618 2.940196038717671e-01 
619 6.708962826331807e-01 
620 -9.123416127383999e-01 
621 -3.029199898731385e-01 
622 -1.706547394127352e-01 
623 -2.696082334716680e-01 
624 -1.522127122927611e-01 
625 -1.741960464578097e+00 
626 -4.476617148545393e-01 
627 1.475974791508814e-01 
628 4.205292045632215e-01 
629 3.269105629296317e-01 
630 -1.156928348454557e+00 
631 2.458521482095223e-01 
632 -9.919653533281287e-01 
633 -5.954880114206549e-01 
634 3.591883668141080e-01 
635 -1.152269334274501e+00 
636 1.712990141948012e-01 
637 -1.625563591422974e-02 
638 -2.756667474883509e-01 
639 -6.070438272561062e-03 
640 -2.461542184466683e-01 
641 -5.697969793116965e-01 
642 -1.780438726392760e+00 
643 -3.693501025743522e-01 
644 -1.376949246990510e+00 
645 -2.741813557713374e+00 
646 -8.637893764421275e-01 
647 -6.854720080106208e-01 
648 3.053073259159902e-01 
649 3.947087173525322e-01 
650 -5.009794823643035e+00 
651 -2.254153803470824e-01 
652 -3.200849294319848e+00 
653 -9.811908670530511e-01 
654 -6.024317149673974e-02 
655 -1.796352448063120e+00 
656 8.252015806472341e-01 
657 8.236502050980131e-02 
658 -8.596382994284131e-01 
659 -8.031485557296488e-01 
660 1.419362339628857e+00 
661 -3.302507184126388e-01 
662 5.388528892601652e-02 
663 4.878402612487067e-01 
664 -8.166364267901660e-01 
665 -1.734733180769724e-01 
666 1.273767353216641e+00 
667 -7.329805907277356e-01 
668 2.536547597044299e-01 
669 8.328434437835692e-01 
670 -2.015052022125093e-01 
671 6.590784186036749e-01 
672 -2.581439462615849e-01 
673 7.823184245037563e-01 
674 7.007651076172862e-01 
675 -7.863198259409825e-01 
676 -6.301846825012604e-03 
677 4.783563882842117e-01 
678 -2.171289466602577e+00 
679 -8.536560845019640e-01 
680 -1.098191683828694e+00 
681 -2.838669651114913e+00 
682 -1.221010824915025e+00 
683 -2.836749682774831e-01 
684 4.207377093468166e-01 
685 1.291996238423787e-01 
686 -1.964126426726726e-01 
687 -8.777865004202746e-01 
688 -2.436696092538726e+00 
689 -1.454225801385418e+00 
690 -1.289020151777713e-01 
691 6.761754387018873e-01 
692 -1.180829628440251e-02 
693 1.168604661738775e-01 
694 9.086947926165820e-01 
695 6.261565231284058e-01 
696 -2.048330353959480e+00 
697 8.478948990677654e-01 
698 2.900889855719430e-01 
699 1.285302317447245e+00 
700 -4.317797249027672e-01 
701 1.514082753146876e-01 
702 1.707236219910632e+00 
703 -2.675514267520421e-01 
704 6.862502558375699e-01 
705 -1.685758261357461e+00 
706 -2.922106778050667e-01 
707 -5.965827875588400e-01 
708 -3.508711348673972e+00 
709 -6.442763601714327e-01 
710 -1.230307085536589e+00 
711 1.094670607213307e+00 
712 9.460512223792058e-01 
713 -4.018246031787278e+00 
714 -9.528517820729149e-01 
715 -7.388418774035475e-01 
716 -1.035958990917336e+00 
717 -1.538603682850810e-01 
718 -4.506751006959934e+00 
719 2.791319385704659e-01 
720 -1.119993311206205e+00 
721 -3.136848766569377e+00 
722 -1.734594202482308e-01 
723 -7.987662662672980e-01 
724 4.008956652317615e-01 
725 -5.179780338334526e-01 
726 -6.110415310650829e-01 
727 -9.456372199703326e-01 
728 -2.798566117538403e+00 
729 5.927608967729223e-01 
730 -1.583481240063150e+00 
731 6.340895569915526e-02 
732 -2.004771046265857e+00 
733 -8.714997999196653e-01 
734 -2.642761288684208e-01 
735 -6.524519588808473e-01 
736 -4.379054856058295e-01 
737 7.084547582822023e-02 
738 5.869518021988036e-01 
739 -1.258100280996774e+00 
740 2.263300461674956e-01 
741 -9.156563933611023e-01 
742 2.494263395966372e-01 
743 1.117970727462566e+00 
744 -1.526482141973836e-01 
745 -6.885920638355925e-01 
746 -2.639437313234616e-01 
747 1.108152315248041e+00 
748 -2.465237071438718e-01 
749 1.063533536838758e-01 
750 -1.352956196364383e+00 
751 1.166887711427897e+00 
752 9.806313353373480e-01 
753 9.605755233406013e-01 
754 1.341055302969248e+00 
755 -4.433555921794278e-01 
756 -9.735442181518964e-01 
757 2.159144702834751e+00 
758 4.766510919699861e-01 
759 2.076160292330248e+00 
760 2.029583306169541e+00 
761 3.361786540922571e-01 
762 1.134468379541362e+00 
763 1.725083334831131e+00 
764 -2.759594239788980e+00 
765 2.456447831210262e-01 
766 -1.534062681335506e+00 
767 -3.002475415776477e+00 
768 4.072549383104404e-01 
769 -1.318971296261283e+00 
770 -3.870544250599885e+00 
771 -2.411408284007214e+00 
772 -3.350685553599375e-01 
773 -6.284066124207792e-01 
774 -2.642500212955079e+00 
775 -2.108075316654034e+00 
776 -5.118963822005378e-01 
777 -1.255499776673447e+00 
778 -2.626315579878347e-02 
779 6.502408642713097e-01 
780 6.294932384609343e-01 
781 2.508918503071844e-01 
782 1.749628690289385e+00 
783 -1.342012234037443e+00 
784 -4.777228331236056e+00 
785 6.790143950971289e-01 
786 4.525034914566824e-01 
787 1.855063014915835e-01 
788 1.205037045250109e+00 
789 -8.283798574140813e-01 
790 -1.287793262325130e+00 
791 -3.285703090671893e+00 
792 1.456296573699862e-01 
793 6.794721670712743e-01 
794 -6.777997275661655e-01 
795 -6.415833099115659e-01 
796 7.654023820196340e-01 
797 -7.545689743322950e-01 
798 3.681855700178855e-01 
799 2.510103530174615e+00 
800 -8.563045343207145e-01 
801 -1.949398479820538e+00 
802 1.144140448430950e+00 
803 -9.818740566853051e-01 
804 -8.062741220553282e-01 
805 -1.056940694666558e+00 
806 -1.816244288676467e+00 
807 2.019345174587794e+00 
808 1.370178490797125e+00 
809 -1.489459471068414e-02 
810 -2.616084654571098e+00 
811 -1.714282693809819e+00 
812 -1.094840503625610e+00 
813 -1.198133288740127e+00 
814 -8.326828258382533e-01 
815 2.046148568189874e+00 
816 1.739154399679897e+00 
817 -2.533907071831253e+00 
818 -7.104921592077782e-01 
819 -5.806108715017044e-01 
820 1.793950596475934e+00 
821 2.131858343091765e+00 
822 -2.650514125662137e+00 
823 1.379898377441805e+00 
824 1.246010423415991e+00 
825 9.209528770070502e-02 
826 9.205282933033228e-01 
827 -1.377107134778074e+00 
828 1.028668085849253e+00 
829 1.132187372381792e+00 
830 1.421210477793054e-01 
831 -1.053802899562301e+00 
832 -1.021724120635224e+00 
833 -1.161609729583828e+00 
834 3.645643338581429e-02 
835 1.936522837822510e+00 
836 1.567552405661951e+00 
837 1.294528073709178e+00 
838 6.108429999481402e-01 
839 -8.833108971956762e-01 
840 -3.925353997080692e-01 
841 -3.503231711944524e-01 
842 4.997463437451600e-01 
843 1.310220945635107e+00 
844 1.934827978975119e+00 
845 -2.034907420988897e-01 
846 2.409424112081824e-01 
847 -1.654184006052687e+00 
848 -1.333624915026842e+00 
849 -1.527019738773101e+00 
850 5.713356210268815e-01 
851 -1.865270939378544e-01 
852 -2.173807913686926e+00 
853 -1.813388157021891e+00 
854 -3.535822178044974e-01 
855 -7.573550343859636e-02 
856 -1.912620199738603e-02 
857 -5.879116601830338e-01 
858 -8.271736562194775e-01 
859 -1.730836921354703e+00 
860 5.397742869463423e-01 
861 6.893633874488220e-01 
862 -2.525981450128547e+00 
863 8.583501033810350e-01 
864 1.053253817682523e+00 
865 -2.147446119745177e-01 
866 -1.131682945561617e-01 
867 -2.271334562330191e+00 
868 2.983265727347471e+00 
869 6.580347817189052e-01 
870 -1.177036882018691e+00 
871 2.188864187843945e+00 
872 -5.154101223487830e-01 
873 3.448055853226090e-01 
874 -3.155591147245556e-01 
875 6.312010224877017e-02 
876 -3.342614606811572e-01 
877 -2.594290974236614e+00 
878 -4.632964718043150e-01 
879 -7.327446136746516e-01 
880 5.983439202670706e-01 
881 -2.601028926369708e+00 
882 -1.550715106131669e+00 
883 2.456782565489423e+00 
884 -1.826609687394178e+00 
885 -1.083244518981975e+00 
886 1.141070655123259e+00 
887 1.246459732653137e+00 
888 -5.100620352454859e-01 
889 1.524025630587575e+00 
890 -1.112070230764532e+00 
891 -2.349157925307737e-02 
892 1.366674091992256e+00 
893 4.071322760490698e-01 
894 8.732254106559643e-01 
895 1.230076766159392e-01 
896 2.837255397885202e+00 
897 7.585762996247519e-01 
898 3.443838964634881e-01 
899 -2.604423598066873e-01 
900 5.490080492052575e-01 
901 7.430728890808017e-01 
902 7.068449588697140e-02 
903 2.734755996654703e+00 
904 2.449912964759022e+00 
905 6.407169546568391e-01 
906 2.635286917179879e+00 
907 9.992475786396080e-01 
908 -6.196022032472995e-01 
909 8.094627337584365e-01 
910 2.244097953520492e+00 
911 -1.188419701518410e+00 
912 -2.333944932471821e-01 
913 -2.664246461020172e-01 
914 -1.745683665827086e+00 
915 2.587363885798762e+00 
916 1.499967741656756e+00 
917 -8.415803191327119e-01 
918 -1.987347408202336e+00 
919 3.475250728268011e-01 
920 3.142964536191977e+00 
921 -2.768398196856789e+00 
922 2.963591280021545e-01 
923 2.291676068742286e-01 
924 1.778930377709723e-01 
925 -2.633751406465410e+00 
926 -5.210655837091266e-01 
927 -1.483577907562386e-01 
928 -1.586128938588169e+00 
929 8.577539025411814e-02 
930 -2.671896519480908e+00 
931 -9.606804458229117e-01 
932 -9.915837579555768e-01 
933 -5.487159679948779e-01 
934 4.084569742853705e-01 
935 -2.655615365155836e-01 
936 4.383518337084665e-01 
937 8.043317270171167e-01 
938 8.421582564890080e-01 
939 -1.768596046973323e-01 
940 -5.371888707378383e-01 
941 3.325496367936887e-01 
942 1.144630233498131e-01 
943 1.528572040385291e+00 
944 -1.123657113268879e+00 
945 2.440216946425078e-01 
946 1.012863629714263e+00 
947 4.000426347482141e-01 
948 -1.599965439134893e-01 
949 5.947405052290346e-02 
950 1.675374387410750e-01 
951 -2.515103013985800e+00 
952 -2.434864647420505e-01 
953 -8.970764389170789e-01 
954 -2.381532600963923e+00 
955 2.375197067432215e-01 
956 8.273596473711340e-01 
957 -4.527263866370646e+00 
958 -7.720950925624768e-01 
959 3.100153454336081e-01 
960 5.588310536109582e-01 
961 -2.070159205295379e-01 
962 -2.192254191613551e+00 
963 4.409176745111630e-01 
964 2.621285981645111e-01 
965 -3.343746941122200e-01 
966 -1.052763379166538e+00 
967 3.785071023926792e-01 
968 -6.633806285585202e-01 
969 -1.100195324898617e-01 
970 8.788054035278746e-01 
971 2.970248576370659e-01 
972 -1.316204443323666e-01 
973 4.221295618736449e-01 
974 -8.564076928680305e-01 
975 1.105999289138728e-01 
976 1.353311319650391e+00 
977 6.513734726004820e-01 
978 -2.757910077057047e-01 
979 -3.195548718315985e-01 
980 1.932063815316699e+00 
981 1.953248121320083e-01 
982 -1.028160690758682e+00 
983 1.749805226199558e+00 
984 5.020817528363954e-01 
985 1.686774721953578e+00 
986 1.451653570176618e+00 
987 2.949771804594766e-01 
988 -7.818888455556892e-01 
989 2.688676044381360e-01 
990 7.079871811844982e-01 
991 -2.280037822355432e+00 
992 2.506604776471338e+00 
993 -6.087990963599541e-01 
994 -2.277117304259666e+00 
995 -1.472810249555018e+00 
996 -2.306111080326595e-01 
997 -2.062007499114274e+00 
998 -2.695776325469740e+00 
999 2.173405138233084e+00 
1000 1.295919845837881e+00 
1001 -2.748534683754207e+00 
1002 -4.863457399917205e-01 
1003 -4.770174918256315e-01 
1004 -1.824825165265858e+00 
1005 -2.337604863971128e+00 
1006 3.929174013658143e-01 
1007 -6.410841074265622e-01 
1008 1.547251439780683e-01 
1009 3.230376498836398e+00 
1010 -2.329959361336050e+00 
1011 -1.374557704710899e+00 
1012 1.646648241242025e-02 
1013 -5.070455380597267e-01 
1014 1.376183611691232e+00 
1015 2.007934917026085e+00 
1016 1.483768904815702e-02 
1017 -1.578397384744459e-01 
1018 9.389120519775397e-01 
1019 1.502174993970091e+00 
1020 -1.614102311796144e-01 
1021 1.590003507361192e+00 
1022 5.691480556975261e-01 
1023 -6.471900428273328e-01 
1024 -1.707666062793169e+00 
1025 -4.833669450952381e-01 
1026 -4.423680052621497e-01 
1027 7.726278743915852e-01 
1028 -2.024608908374917e+00 
1029 -6.575048623234453e-01 
1030 1.152469579753626e+00 
1031 1.385318029575650e+00 
1032 -1.176527334489052e+00 
1033 -1.437053707722597e+00 
1034 1.542418671380790e+00 
1035 9.126293264744801e-01 
1036 5.247860608954114e-01 
1037 1.616219109908677e+00 
1038 1.459454275035459e+00 
1039 4.891897189452052e+00 
1040 -1.684195475413841e+00 
1041 1.546962259650778e+00 
1042 4.313214360148845e+00 
1043 -6.797013152202462e-01 
1044 -9.255096699359969e-02 
1045 2.370292932290181e+00 
1046 1.303729830559796e+00 
1047 -1.158256027924379e+00 
1048 2.919416782837454e+00 
1049 9.462478319806265e-02 
1050 6.014792390045141e-01 
1051 9.923328819991944e-01 
1052 -1.510669165844811e+00 
1053 5.407241478020928e-01 
1054 -3.019360062085657e-01 
1055 2.300645807467111e+00 
1056 2.892925455775406e+00 
1057 -1.737122928468035e-01 
1058 2.800920824031238e+00 
1059 1.949314108065026e-01 
1060 -7.921440502070201e-02 
1061 2.043930717474872e+00 
1062 -7.058250356745351e-01 
1063 1.347055509150266e+00 
1064 5.515620196865292e-01 
1065 -5.346518082944928e-01 
1066 6.203696495826108e-01 
1067 1.935702369576637e+00 
1068 3.355021039859957e-01 
1069 -8.178073203240718e-01 
1070 4.779169923325784e-01 
1071 -1.182600167342334e+00 
1072 9.645003173263587e-01 
1073 -2.452522191590136e-01 
1074 3.058973408211458e-02 
1075 -3.699980854338179e-02 
1076 1.150288321444321e-01 
1077 -1.771822885426810e+00 
1078 -4.137963062189192e-01 
1079 7.472133243904819e-01 
1080 -1.337512318938579e+00 
1081 8.787709516409028e-01 
1082 -1.002853568636691e+00 
1083 -5.546694875088132e-02 
1084 7.997349437107419e-01 
1085 1.167966202906700e-02 
1086 3.069435812083028e-01 
1087 -3.280192027131942e+00 
1088 -8.030278557834420e-01 
1089 1.138170085143030e+00 
1090 -1.470578198828981e+00 
1091 9.654255233043498e-01 
1092 2.780605608321495e+00 
1093 -1.604322972070153e+00 
1094 -1.104081101509595e+00 
1095 -4.708247166217744e-01 
1096 -5.783541669582324e-01 
1097 -2.418208509762866e+00 
1098 -2.138250501514698e+00 
1099 -9.844390360050790e-01 
1100 -9.495026815957779e-03 
1101 -2.041444320536797e+00 
1102 8.366824215372029e-02 
1103 1.096246509013989e+00 
1104 -1.944172699242670e+00 
1105 -7.431150784826210e-01 
1106 -1.297965803585764e+00 
1107 1.680095674888433e-01 
1108 -2.282426550644660e+00 
1109 -3.037470343723214e+00 
1110 -2.068635327481259e+00 
1111 -1.693967618952852e+00 
1112 2.589111078095700e+00 
1113 -2.248910329123049e+00 
1114 -6.234201917612094e+00 
1115 -2.043272422142235e+00 
1116 -9.921762235611800e-01 
1117 -9.992446105554079e-01 
1118 -3.467551217487941e+00 
1119 3.228090120943278e+00 
1120 -2.200098084749826e-01 
1121 -5.608499709580030e+00 
1122 6.679723376019506e-01 
1123 -9.581800901531333e-01 
1124 8.449304156018105e-01 
1125 2.810238428384904e+00 
1126 -2.431056776635803e+00 
1127 -2.127385600899688e+00 
1128 -2.410279833303298e+00 
1129 1.465332527802825e+00 
1130 -2.969655978111760e-01 
1131 -1.066780540475475e+00 
1132 2.436195866119686e-01 
1133 -5.473572168322277e-01 
1134 2.395861823997803e+00 
1135 -4.165993120642354e+00 
1136 1.298902867873118e+00 
1137 2.439440839873743e+00 
1138 7.595541390414476e-01 
1139 -1.041058860536033e+00 
1140 -2.502818279986756e+00 
1141 -2.814297113078595e+00 
1142 2.914144803298746e+00 
1143 -1.500088528823846e+00 
1144 2.883518849286048e+00 
1145 4.685352440234270e+00 
1146 -1.860691597629206e+00 
1147 -9.428855816895775e-01 
1148 -1.314519357896210e+00 
1149 5.824070428076435e-01 
1150 3.271084651869152e+00 
1151 -3.592322404932046e-02 
1152 8.066692824891414e-01 
1153 -1.770607680560596e+00 
1154 -2.423896757472941e-01 
1155 1.236618497928578e+00 
1156 -1.393138101070797e+00 
1157 -5.367209017994402e-02 
1158 -1.794740516881613e+00 
1159 -1.461204626979694e+00 
1160 -2.516731795586860e+00 
1161 -1.417216400829755e+00 
1162 -9.714671391538383e-01 
1163 -2.280107045505450e+00 
1164 -3.580654010180149e-01 
1165 -1.058460938858919e+00 
1166 5.640448581622627e-01 
1167 -4.587103732102656e-01 
1168 -1.286921762143104e+00 
1169 1.233847511276168e+00 
1170 -1.281405844944007e+00 
1171 -6.668879253692740e-01 
1172 1.188131639569935e-01 
1173 -3.921179006889277e+00 
1174 3.588176283725550e+00 
1175 2.676457467384611e+00 
1176 1.369751363328018e-01 
1177 -1.486871877600249e+00 
1178 1.119696403691643e+00 
1179 -1.793771866375538e+00 
1180 -4.070841382386273e-01 
1181 -1.869655514160364e+00 
1182 -3.924764190345738e+00 
1183 2.561467590060149e+00 
1184 -6.342357767925668e-01 
1185 -1.249816427744723e+00 
1186 6.079289360130936e-01 
1187 -2.435658615000583e+00 
1188 1.259953568521027e+00 
1189 1.598767154321189e+00 
1190 2.236800732400488e+00 
1191 2.845931618565654e+00 
1192 -2.537260980441042e+00 
1193 5.832254449615902e+00 
1194 4.056847545666313e+00 
1195 3.696167206393185e+00 
1196 1.157154893106163e+00 
1197 3.435050598921513e+00 
1198 4.096121578934310e+00 
1199 -1.058450361687258e+00 
1200 -1.033408446132952e-01 
1201 2.212957974706166e+00 
1202 -1.294298543090356e+00 
1203 2.595813907062046e+00 
1204 7.769281119573720e-01 
1205 -1.322726599326199e+00 
1206 1.224527021032941e+00 
1207 -1.006013859071252e+00 
1208 1.434740759987760e+00 
1209 7.671668879162147e-01 
1210 -9.464200937784115e-01 
1211 5.729750481544178e-01 
1212 -1.221232324900070e+00 
1213 -2.012998481323032e-01 
1214 6.863435449952634e-01 
1215 5.567886575990626e-01 
1216 5.081609498655832e-01 
1217 -5.153415542508886e-03 
1218 2.267918895663291e-01 
1219 6.042520435490573e-01 
1220 -1.277712737665214e+00 
1221 -2.674085859825836e-02 
1222 -1.207100416605006e+00 
1223 1.803410901475452e+00 
1224 1.231825923496687e+00 
1225 -1.324894823139183e+00 
1226 2.246159330758952e-01 
1227 4.850518917922496e-02 
1228 1.306140427726822e+00 
1229 8.705538809550027e-02 
1230 -7.933583536271822e-02 
1231 5.553901974565053e-01 
1232 7.147958382361026e-01 
1233 2.318519173469658e-01 
1234 7.429599569507382e-01 
1235 1.515841852588659e-02 
1236 1.963633772147813e+00 
1237 5.444868844835175e-01 
1238 -8.144695182496008e-01 
1239 1.079924241673878e+00 
1240 5.949235201594485e-01 
1241 2.026857991302152e+00 
1242 9.825788671753638e-01 
1243 -7.904001560286772e-01 
1244 2.859095613463097e-01 
1245 1.511159806891095e+00 
1246 1.717191651480658e+00 
1247 1.681706150018657e-01 
1248 -2.036298737623900e-01 
1249 2.475450850780758e+00 
1250 8.502400555160701e-01 
1251 1.254009285917795e+00 
1252 3.682839149450047e-01 
1253 7.282796185139345e-01 
1254 1.789147291793920e+00 
1255 -2.599194170733137e-01 
1256 3.140655930585843e-01 
1257 1.134567993032180e-01 
1258 5.191132872832022e-01 
1259 2.082963638190607e+00 
1260 3.468546361160784e+00 
1261 1.529671029340711e+00 
1262 3.789632281409806e-02 
1263 4.602843080591892e-02 
1264 1.962624262614059e-01 
1265 -1.139034769015192e+00 
1266 2.499893093877822e+00 
1267 9.961794970214370e-01 
1268 1.190009642041682e+00 
1269 3.295859167728956e-01 
1270 -7.108914317617011e-01 
1271 5.729113734372016e-01 
1272 -1.720856443531411e+00 
1273 -3.282968855421897e-01 
1274 8.081137535492741e-02 
1275 -3.210868923824368e-01 
1276 -4.664589415657004e-01 
1277 -5.780394174152935e-02 
1278 -2.601413238865597e-01 
1279 -7.564488218418838e-02 
1280 -4.559622961836786e-01 
1281 -3.701362872471520e-01 
1282 -5.982238028103409e-01 
1283 -3.422783982927379e-01 
1284 -5.285338321950729e-01 
1285 -1.564614129355709e+00 
1286 -5.142968000696424e-01 
1287 -5.232731034764378e+00 
1288 -9.493326062315670e-01 
1289 6.778996732798380e-01 
1290 -4.520080300723363e+00 
1291 -1.601861285129799e-01 
1292 -8.356578999480151e-01 
1293 -5.464917329060627e+00 
1294 -2.551660742227891e-01 
1295 5.734124199459611e-01 
1296 8.692446320953536e-01 
1297 7.364653539111289e-01 
1298 -1.421892614539058e-01 
1299 4.613406095851055e-01 
1300 -1.613476219980426e-01 
1301 8.252731820453822e-01 
1302 2.934259799447353e-01 
1303 3.743410601363361e-01 
1304 -5.593504109008900e-01 
1305 -3.573031820053328e-01 
1306 1.656693835221759e-01 
1307 3.997706464316357e-01 
1308 -1.660106049092297e+00 
1309 -6.520955268575081e-02 
1310 -5.274405119733468e-01 
1311 -6.984343507235656e-01 
1312 -1.031814638395067e+00 
1313 7.929955041726543e-01 
1314 -9.597708290719160e-01 
1315 4.207805442753976e-01 
1316 -9.096966609060418e-01 
1317 -1.489075964389480e+00 
1318 3.560209562685279e-01 
1319 -1.119629732523796e+00 
1320 1.184754053263846e+00 
1321 -2.144723059768312e+00 
1322 -9.191913503795395e-01 
1323 4.277249143078272e+00 
1324 1.462576792185534e-01 
1325 -7.378402778753287e-01 
1326 -4.426837703067733e-01 
1327 3.794361978387549e-01 
1328 -1.972122916552979e+00 
1329 -8.577246982746868e-01 
1330 -1.489810421177183e+00 
1331 1.402601993590817e+00 
1332 -1.863600453596787e+00 
1333 -2.088642208692554e-02 
1334 -2.440163727818246e-01 
1335 4.238342662591757e-01 
1336 6.845856656877694e-01 
1337 -8.005185376220465e-01 
1338 3.485650994876081e-01 
1339 2.221063882530004e-01 
1340 -2.473154934683380e+00 
1341 -2.010520926461855e+00 
1342 -1.259727443121615e+00 
1343 -1.996985328177793e+00 
1344 3.193354516678684e-02 
1345 -3.998950382545324e+00 
1346 -3.059297977207771e+00 
1347 -8.205992246081001e-01 
1348 -1.586354998847779e-01 
1349 -1.507473608368523e+00 
1350 -2.146914845292589e+00 
1351 -1.672161208297506e+00 
1352 -2.658741329833155e+00 
1353 -9.444100785290632e-01 
1354 4.004873121559170e-01 
1355 -3.145897560832892e+00 
1356 2.150362534240154e-01 
1357 3.847072752506883e-01 
1358 1.404200818863143e-01 
1359 5.106328999710014e-01 
1360 -2.171385487585544e+00 
1361 1.188770370726937e-02 
1362 1.026930507567250e+00 
1363 3.881939683273485e-01 
1364 3.167564979608551e-01 
1365 8.636469366826579e-01 
1366 6.525716056430112e-01 
1367 -9.148697946728047e-01 
1368 -5.383165021905162e-03 
1369 -6.415038999493791e-02 
1370 1.508955609076832e-01 
1371 9.720150034728885e-01 
1372 1.024478321360724e+00 
1373 -4.354156639714230e-01 
1374 -6.482339003918335e-01 
1375 1.376551088399241e+00 
1376 4.841857378130948e-01 
1377 -1.733518632673281e+00 
1378 1.468605366152238e+00 
1379 6.044097812015008e-01 
1380 7.101877388344893e-01 
1381 6.821615157238573e-01 
1382 2.809979492282626e-01 
1383 -6.134124420971191e-01 
1384 -1.128189748540624e+00 
1385 -7.080935295434478e-01 
1386 -1.939133279021869e-02 
1387 3.702011200780612e-01 
1388 -1.049515424953504e+00 
1389 1.041503406588263e-01 
1390 -1.468329382412250e-01 
1391 -1.370072548786651e-01 
1392 3.791913365203003e-01 
1393 -1.557899847373695e-01 
1394 9.448015138776029e-02 
1395 -1.993016626389650e+00 
1396 -4.864974991926436e+00 
1397 -7.546717257350766e-01 
1398 5.967936981592010e-01 
1399 -3.403570597591687e+00 
1400 1.053046561922877e+00 
1401 4.302323996296048e-01 
1402 -2.944171781847456e+00 
1403 -2.326729368342682e+00 
1404 -1.971403200713575e+00 
1405 1.011850437632814e-01 
1406 -1.032976013551513e+00 
1407 -3.849230562293187e+00 
1408 3.248770313043516e-01 
1409 -7.103020234607590e-01 
1410 -6.236681931151157e-01 
1411 -4.551618720093478e-01 
1412 6.066450163305406e-01 
1413 2.512916840526464e-01 
1414 1.441514258350509e+00 
1415 -9.824867910205615e-01 
1416 -1.869976467749145e+00 
1417 2.628414714755906e+00 
1418 -6.526775898595371e-01 
1419 3.865652583559787e-01 
1420 5.695206832962320e-01 
1421 -1.531695629946851e-01 
1422 1.283804274073161e+00 
1423 2.465464178280777e+00 
1424 1.666521273571176e+00 
1425 -6.704914649932041e-01 
1426 1.459147442606723e+00 
1427 -1.485117561594548e-02 
1428 -8.770389562579695e-01 
1429 9.318712555582739e-01 
1430 -9.024557900619948e-01 
1431 -1.133587173537852e+00 
1432 -7.115139744271772e-01 
1433 3.292210998425246e-01 
1434 -1.375674253604370e+00 
1435 -1.449635197394326e+00 
1436 2.434622288017644e-01 
1437 -1.862644558658653e+00 
1438 -5.585170286029573e-01 
1439 -5.376403181299116e-01 
1440 1.665078516666706e+00 
1441 -1.757742061755746e+00 
1442 -9.905035019926294e-01 
1443 2.898515753661910e-01 
1444 -8.398029073817112e-01 
1445 -4.204126980825765e-01 
1446 -1.229997888568526e+00 
1447 -2.994771810469599e+00 
1448 -1.681065463499726e+00 
1449 -6.906434617089955e-01 
1450 -2.295803064476788e+00 
1451 -1.558143214406355e+00 
1452 -3.843992125841834e-01 
1453 -7.594403796871414e-03 
1454 -1.106340348861493e+00 
1455 -8.952554452901488e-01 
1456 1.772312219297413e-03 
1457 6.175470219552220e-02 
1458 2.334535448953887e-02 
1459 -1.731116880259882e-01 
1460 1.707110738888407e-01 
1461 4.554587651881560e-01 
1462 2.781105674383925e-01 
1463 6.419568069717098e-01 
1464 -1.723720533678794e+00 
1465 2.745358925815124e-01 
1466 -6.044841085290993e-01 
1467 -2.958137786115015e-02 
1468 -1.162483988993636e+00 
1469 -1.172129332342101e-01 
1470 -1.938338073937202e-01 
1471 -1.220282163363388e+00 
1472 2.447121718345662e+00 
1473 1.772278085058687e-01 
1474 -1.150850426706803e+00 
1475 -1.400837766575915e+00 
1476 -1.163624307835113e-01 
1477 -7.471885526800461e-01 
1478 -8.941369483004948e-02 
1479 3.302055997518524e+00 
1480 1.723635745535075e+00 
1481 -6.721325968125124e-01 
1482 7.650848777294798e-01 
1483 9.342890451258772e-01 
1484 1.145582503630331e+00 
1485 1.175729116832952e+00 
1486 -8.560520358501504e-01 
1487 3.531317067496902e-01 
1488 4.205065182508335e-01 
1489 -1.404846492129501e+00 
1490 4.012549170547142e-01 
1491 4.474285631100830e-01 
1492 2.767984883868380e+00 
1493 3.842700855863530e-01 
1494 -9.073628571811740e-02 
1495 -9.679681251816602e-01 
1496 -2.371223021512959e+00 
1497 -4.735192480153687e-01 
1498 1.094811834513712e+00 
1499 -7.104559489975891e-01 
1500 9.316952571692157e-02 
1501 -4.266860171484652e-01 
1502 -5.705005837825367e-01 
1503 1.616724787413711e+00 
1504 -1.311864322963910e+00 
1505 -6.345306044951645e-01 
1506 1.061525527771728e+00 
1507 -5.832839932186166e-01 
1508 -6.480397965508310e-01 
1509 1.398344768909648e+00 
1510 -5.687495607772951e-01 
1511 2.948230408487276e+00 
1512 -3.404523972871864e-01 
1513 -1.403971600500120e+00 
1514 9.201512933908850e-01 
1515 -1.439207261208378e-01 
1516 1.327531355068836e+00 
1517 2.212302246496243e+00 
1518 7.209760759155027e-01 
1519 -3.119340328664534e+00 
1520 -1.982858146903627e-01 
1521 1.767039798296678e+00 
1522 6.119365011103451e-02 
1523 -1.664162647102258e+00 
1524 5.424731122964448e-01 
1525 -4.271683710638429e-01 
1526 5.722803360856813e-01 
1527 1.380548937266174e+00 
1528 5.268160657888454e-01 
1529 4.287657122933493e-01 
1530 2.245567329637783e+00 
1531 1.234321217199595e-01 
1532 1.749285553565059e+00 
1533 5.406836618914166e-01 
1534 3.330556421214462e-02 
1535 -2.833147594095112e-01 
1536 9.910712607788995e-01 
1537 4.525693139798554e+00 
1538 -8.336361677482801e-01 
1539 8.829701232414729e-01 
1540 -7.614870510261309e-01 
1541 -7.759693383311730e-01 
1542 3.949401204562716e+00 
1543 2.585411242099171e+00 
1544 1.410148311550775e-01 
1545 -2.540637730023334e+00 
1546 1.993061272075922e+00 
1547 5.424043492887698e+00 
1548 1.449392742512636e+00 
1549 1.579797398981370e+00 
1550 -2.142538677406059e+00 
1551 3.789476828367401e-01 
1552 1.198591954919758e+00 
1553 -9.543875409541598e-01 
1554 1.900526576320709e+00 
1555 -3.110989068122432e+00 
1556 -1.047762765680401e+00 
1557 -4.590349757022879e-01 
1558 1.281333260554429e+00 
1559 2.284708472398298e+00 
1560 -7.874969627104909e-01 
1561 1.224386130009029e+00 
1562 2.215364867747410e+00 
1563 -1.802317626871393e+00 
1564 -2.640280463699332e-01 
1565 1.461247274111457e+00 
1566 9.111376999264810e-01 
1567 -2.371705530450259e+00 
1568 -5.382414264236862e-01 
1569 9.638223916096046e-01 
1570 -8.044925541079783e-01 
1571 -1.185524898861058e+00 
1572 -9.927133711428057e-01 
1573 -7.282364327937876e-01 
1574 4.818520555049435e-01 
1575 -5.340807146631182e-01 
1576 1.399332424528468e-01 
1577 1.658160399735185e+00 
1578 -3.755189159483801e-01 
1579 -5.056772498466928e-01 
1580 -1.145056182846011e+00 
1581 -5.112263331166099e-01 
1582 1.524728598138967e+00 
1583 1.199658201157417e+00 
1584 6.116680099070669e-01 
1585 8.643986687448124e-01 
1586 9.256583074855086e-01 
1587 5.319199508574286e-01 
1588 -3.791598145443590e-01 
1589 2.071941355683634e-01 
1590 7.633990801344390e-01 
1591 1.666169627045812e+00 
1592 4.209050255012279e-01 
1593 1.402561179803806e+00 
1594 1.464394872301198e+00 
1595 1.692876687852004e-02 
1596 2.220921296160302e+00 
1597 1.485647166844930e+00 
1598 1.596590594570684e+00 
1599 -1.911968334904337e+00 
1600 -1.301968021133939e-01 
1601 2.986632603201842e+00 
1602 7.279711703166951e-01 
1603 -1.665619325725977e+00 
1604 9.956459744166236e-01 
1605 -6.186154086901868e-01 
1606 7.008734053872896e-01 
1607 1.061976998710141e+00 
1608 9.160855426949812e-01 
1609 -2.848857229992821e-03 
1610 -5.430816102739016e-01 
1611 7.078458628512407e-02 
1612 -3.397463705748435e-01 
1613 2.141334665363127e-02 
1614 -1.127357273405297e+00 
1615 2.304754898614698e-01 
1616 -3.895648410290078e-01 
1617 7.610124687934878e-01 
1618 -3.597746122998872e-01 
1619 -2.022277887864038e+00 
1620 -7.726537031467484e-01 
1621 -3.199051188423297e-01 
1622 1.451561291051079e-02 
1623 8.746501349037191e-01 
1624 2.033959244232650e+00 
1625 4.973803680606516e-01 
1626 -6.965634235469395e-01 
1627 -2.131830627888579e+00 
1628 6.849469499471742e-01 
1629 -4.811815541830388e-01 
1630 -2.028651726953856e+00 
1631 -2.856929421207564e-01 
1632 9.973420644890011e-01 
1633 -3.875599958560964e+00 
1634 -8.106443293087320e-01 
1635 -7.843300639859169e-02 
1636 -7.610044377960971e-01 
1637 -1.346091964588040e+00 
1638 -1.629115940803043e+00 
1639 -9.517953020274496e-01 
1640 -3.561020693905792e+00 
1641 -9.389693848781071e-01 
1642 -1.930370257299043e+00 
1643 -5.248271784674213e+00 
1644 -2.535998278860606e+00 
1645 -2.471972054100264e+00 
1646 -3.112211217689612e+00 
1647 6.151999460800003e-01 
1648 -2.037033626015338e-01 
1649 -1.741025310209488e-01 
1650 -9.609111254386649e-01 
1651 -5.207612819704262e+00 
1652 -5.046008443790686e+00 
1653 -2.108100636289970e+00 
1654 -3.726020362159815e-01 
1655 9.987680044270673e-02 
1656 7.058255497078160e-01 
1657 5.469389406055562e-02 
1658 -4.780976421688863e-01 
1659 -1.113638195945174e-01 
1660 -2.124558395166833e+00 
1661 7.962396323350744e-02 
1662 8.185602630557640e-01 
1663 -1.747190394770773e+00 
1664 -1.056773257544236e+00 
1665 4.586115462544944e-01 
1666 -2.211743666902608e+00 
1667 7.111769170571605e-01 
1668 1.785068730426877e+00 
1669 -1.077460146499686e+00 
1670 7.087201625893684e-01 
1671 5.055447577511166e-01 
1672 5.478027992077672e-01 
1673 -8.701900268621939e-01 
1674 5.554338998423051e-01 
1675 -6.671902245546874e-02 
1676 5.777568361692399e-01 
1677 -3.441848259486151e-01 
1678 -1.877839774088891e-01 
1679 1.992124416958154e+00 
1680 -1.712770085302446e+00 
1681 -1.124567027190227e+00 
1682 1.438344585325222e+00 
1683 3.497024931760516e-01 
1684 9.157130344172580e-01 
1685 2.329676882211968e+00 
1686 4.953361372600449e-01 
1687 -1.347467105977070e+00 
1688 -4.606169731044143e-01 
1689 -1.037079574167619e+00 
1690 1.361174030873863e+00 
1691 -8.545801273415170e-01 
1692 -2.399640059876800e+00 
1693 -1.005403419201488e+00 
1694 -9.886251620642681e-01 
1695 6.039088225447995e-01 
1696 -4.590843028470117e-02 
1697 -1.075658301354195e+00 
1698 5.433663468433040e-01 
1699 1.965478233890869e-01 
1700 -1.861261998813371e+00 
1701 -1.640237716143536e+00 
1702 1.300363354401720e+00 
1703 1.878798218409621e+00 
1704 -3.235647829170659e-01 
1705 6.186156299853886e-02 
1706 -2.005658890713345e-01 
1707 -1.966792578571969e+00 
1708 6.343976542576529e-01 
1709 2.519417896651738e+00 
1710 -1.067911418312441e+00 
1711 3.424359583616569e-01 
1712 1.586439434962990e+00 
1713 -4.914966297001501e-02 
1714 3.403686813603043e+00 
1715 -1.457967187386327e+00 
1716 -1.208725407643052e+00 
1717 4.281309041612079e-01 
1718 4.515711644820417e-01 
1719 -9.811405725537252e-01 
1720 -9.300430234828942e-01 
1721 5.808131583556662e-01 
1722 4.491023955213978e-02 
1723 9.222829777339188e-01 
1724 -2.660139057178101e-01 
1725 1.078939385025994e+00 
1726 -1.102829504408903e-01 
1727 2.454086025637594e+00 
1728 1.196354586675757e+00 
1729 9.430794015653113e-01 
1730 2.490646792667311e+00 
1731 -4.449025183289107e-01 
1732 -1.507851912845224e+00 
1733 1.213091413039230e+00 
1734 9.660069229907873e-01 
1735 5.313720792761285e-01 
1736 2.350373554505410e-01 
1737 5.205104807871793e-01 
1738 -4.675084139679950e-01 
1739 2.494504643200675e+00 
1740 3.996737442811073e-01 
1741 -1.737019676996782e-01 
1742 1.509012821045506e+00 
1743 1.082405733554953e-01 
1744 -2.991427575942807e-01 
1745 -6.163199370990824e-01 
1746 7.129414575949064e-02 
1747 -7.255721308593005e-01 
1748 1.763851204167114e+00 
1749 -1.488884902542002e+00 
1750 -1.784901684525637e+00 
1751 -5.673623511112730e+00 
1752 -7.794038325450005e-01 
1753 -2.499098990796776e+00 
1754 -4.767686649025330e+00 
1755 -3.181333229072184e+00 
1756 -1.846419595967083e+00 
1757 -1.311013584474982e+00 
1758 -1.066621342238300e+00 
1759 -9.516829349344259e-01 
1760 -3.039837634583965e+00 
1761 7.883088354136470e-01 
1762 -1.664940568923503e+00 
1763 -1.652065986657373e+00 
1764 1.326984346727959e+00 
1765 -9.751523330695101e-02 
1766 1.826340953131007e+00 
1767 1.052106069919265e+00 
1768 -7.462208452522014e-01 
1769 1.612383646093468e+00 
1770 -8.501255606818562e-01 
1771 -1.600167517086803e+00 
1772 1.647981347066415e+00 
1773 2.073463258660685e+00 
1774 2.434640421475219e-01 
1775 1.445325191153940e+00 
1776 1.682197923519465e+00 
1777 2.261346370627521e-01 
1778 3.538349978790704e+00 
1779 -6.122496262581999e-01 
1780 -1.318119707276525e+00 
1781 -9.832326525766795e-01 
1782 2.612281499707307e-02 
1783 -3.569187937351014e+00 
1784 2.848954407924755e-01 
1785 -2.427398928620537e+00 
1786 -7.386157138832707e-01 
1787 -2.985465689949197e-01 
1788 -1.043046499951094e-01 
1789 -6.118577326459426e-01 
1790 -3.874011702843550e+00 
1791 -1.981856933760304e+00 
1792 1.635809688860253e+00 
1793 8.018006632940976e-01 
1794 -6.220568026532466e-02 
1795 -7.882139940539943e-01 
1796 3.725097445542049e-01 
1797 -7.629716468846040e-02 
1798 2.810802876027031e+00 
1799 -8.140211291294082e-01 
1800 -4.088132191100240e+00 
1801 -4.327779478934484e-01 
1802 3.143609551659756e-01 
1803 3.797819848235398e+00 
1804 8.197214436512665e-01 
1805 -1.280039242694820e+00 
1806 5.710904405590338e-02 
1807 1.786515091506041e+00 
1808 -2.274576795123777e+00 
1809 -1.337016945725610e+00 
1810 8.336469721958282e-01 
1811 -3.069463805015979e+00 
1812 -1.734535325641921e+00 
1813 -2.148684386597775e-01 
1814 -4.181418896606813e-01 
1815 -6.678161179512152e-01 
1816 -1.209007030185971e+00 
1817 -9.874313401337141e-01 
1818 -2.112281090172822e+00 
1819 -1.329480588534875e+00 
1820 3.768150046741923e-01 
1821 -1.441111280573752e+00 
1822 -9.347102531183319e-01 
1823 6.232043831494610e-01 
1824 -2.822859049513213e+00 
1825 7.839184119672020e-01 
1826 -6.616190307116062e-01 
1827 -3.749105238980488e-01 
1828 1.663805356713260e+00 
1829 2.924633690387512e+00 
1830 4.366247683129605e+00 
1831 4.197440722278880e+00 
1832 -6.245464492089136e-01 
1833 3.647109351519985e+00 
1834 4.398530575593934e+00 
1835 1.705110905384950e+00 
1836 1.102350775171270e+00 
1837 2.187138270446145e+00 
1838 5.564646648633811e-01 
1839 1.211855276923562e+00 
1840 6.067559811559102e+00 
1841 3.995241358087859e-01 
1842 2.002624106590144e+00 
1843 3.335936942161097e+00 
1844 1.025977362495563e+00 
1845 1.248426642078218e+00 
1846 4.463175235649886e-01 
1847 -1.399420539279921e+00 
1848 3.700999418928976e-01 
1849 -1.604441513343586e+00 
1850 -1.692502273895089e-02 
1851 1.422055913100125e+00 
1852 -1.446944608111771e-01 
1853 -9.008371543243964e-01 
1854 -1.560358052088048e+00 
1855 -1.331202394693341e+00 
1856 -5.700685051267180e-03 
1857 -5.346808170465237e-01 
1858 -1.839303389613144e+00 
1859 -1.495584539338491e+00 
1860 -5.220731299155948e-01 
1861 -1.464631129435352e+00 
1862 -9.592600214353295e-01 
1863 1.801742713953701e+00 
1864 -7.958338521760655e-01 
1865 -6.201029222110678e-01 
1866 7.356207171999350e-01 
1867 -7.543565896931085e-01 
1868 -2.006106680005911e-01 
1869 1.427428011827292e+00 
1870 -6.503317752636180e-02 
1871 1.763641950015699e+00 
1872 -7.462734704696198e-01 
1873 4.551675713880682e-01 
1874 1.444472147700260e+00 
1875 -1.211451957027753e+00 
1876 1.937647992042727e+00 
1877 2.194591199828495e+00 
1878 -2.979553295556834e-01 
1879 -1.322066756689446e+00 
1880 1.045202931014413e+00 
1881 8.430173316146077e-01 
1882 -1.420948762957298e+00 
1883 3.409077523669100e-01 
1884 1.205792078418281e+00 
1885 -1.142078476288221e-01 
1886 -2.717721062312132e-01 
1887 -1.002256717468622e+00 
1888 3.147872742474068e+00 
1889 4.765648154616733e-01 
1890 3.346374519515746e-02 
1891 1.277351890632604e+00 
1892 2.101704314104132e+00 
1893 1.317773593715847e+00 
1894 -9.519533308623856e-01 
1895 1.032865804535490e+00 
1896 3.270887834648997e+00 
1897 1.079493559028690e+00 
1898 4.056211853017939e-02 
1899 2.707943452639916e-01 
1900 -1.029844713136401e-01 
1901 1.309345584701677e+00 
1902 8.456393770838931e-01 
1903 3.542754559757464e+00 
1904 2.229333488265028e+00 
1905 9.262833612874419e-02 
1906 8.200254582417631e-01 
1907 2.895174613794179e+00 
1908 3.003382698179231e+00 
1909 2.608999965164887e+00 
1910 6.561687838782243e-01 
1911 -3.663732393245223e-01 
1912 -8.578543340961526e-01 
1913 8.824889873957291e-01 
1914 7.527632940150213e-01 
1915 4.512747305686332e-01 
1916 1.706979636402830e-01 
1917 -1.969356289174072e-01 
1918 3.513554053444842e-01 
1919 -2.791475611045193e-01 
1920 2.559221789065259e-01 
1921 -1.830616834861811e+00 
1922 -7.922934090941004e-01 
1923 -1.542483993200934e+00 
1924 -9.947899633211379e-01 
1925 -1.167970650400474e+00 
1926 -1.123169835599976e+00 
1927 -6.015654066147815e-01 
1928 -7.388891379289870e-01 
1929 8.113475174853804e-01 
1930 2.404596300354097e-02 
1931 -2.723260450672213e+00 
1932 1.592262388176633e+00 
1933 8.628776698141937e-01 
1934 -3.044814921817659e-01 
1935 1.268786824061873e-02 
1936 9.653654611909419e-01 
1937 6.766013190262938e-01 
1938 1.235176456471226e+00 
1939 -5.999255872311337e-01 
1940 7.094858386229173e-02 
1941 2.652896725919470e-01 
1942 3.145527213460863e-01 
1943 -2.566860524502814e+00 
1944 7.412819561537963e-01 
1945 5.550485895344073e-01 
1946 -1.216982311083349e+00 
1947 -9.376280854077562e-01 
1948 -3.607909310973605e+00 
1949 -1.145515351224564e+00 
1950 6.313977690816567e-01 
1951 3.629537164683310e-01 
1952 1.081239248510628e+00 
1953 -2.776168664040393e+00 
1954 1.208502733097859e+00 
1955 -8.062354543441920e-01 
1956 1.089455390829832e+00 
1957 1.479147150142080e+00 
1958 -4.028351722195734e-01 
1959 3.321192113529878e-01 
1960 -1.978765948233288e-02 
1961 -1.356149419797184e-01 
1962 -1.008936178626815e-01 
1963 -1.666970167163296e-01 
1964 1.046093997046270e-01 
1965 1.488220454623352e+00 
1966 -2.463275583235541e-01 
1967 -2.242244045845056e+00 
1968 1.518748931279630e+00 
1969 -1.488275803862639e-01 
1970 -7.715988404299708e-01 
1971 -8.839283525023120e-02 
1972 -1.264693770445680e+00 
1973 -9.017995907135977e-01 
1974 -4.114583868733743e-01 
1975 -6.635727055572703e-01 
1976 -1.248331583830052e-01 
1977 -1.411311318992863e-01 
1978 -3.242707213427820e-01 
1979 3.145610645866081e-02 
1980 -1.255254952582184e+00 
1981 -8.884582729804439e-01 
1982 -4.717547575933020e-01 
1983 -2.820481767018389e+00 
1984 4.829718598362163e-02 
1985 -1.443320507829006e+00 
1986 -9.815224209316932e-01 
1987 1.742252341356175e-01 
1988 -7.616993062926011e-02 
1989 -3.361943941831798e-01 
1990 2.780297691419835e-02 
1991 -3.138777101285317e-01 
1992 -4.010957763578372e+00 
1993 -6.045416007838516e-01 
1994 3.109627740895139e-01 
1995 4.961362054554767e-01 
1996 1.123817038370410e+00 
1997 1.103588905124655e+00 
1998 -1.129757216361947e-02 
1999 4.694192611283758e-01 
2000 -6.671544481616468e-01 
2001 2.044947728344079e-01 
2002 1.018240762920999e+00 
2003 -7.688400949297900e-01 
2004 1.813106453726767e+00 
2005 1.101235614357800e-01 
2006 5.206965011360162e-01 
2007 1.404242847823841e+00 
2008 1.977017818698104e-01 
2009 3.983900674319806e-01 
2010 7.711162929544303e-01 
2011 4.218692926729192e-01 
2012 -2.360620639887671e-01 
2013 1.747698277740956e-01 
2014 1.389650767908492e+00 
2015 1.167414985708418e+00 
2016 -5.700182774364778e-01 
2017 -2.741418593401306e-01 
2018 2.224579497391877e-01 
2019 -5.342509552040142e-01 
2020 -1.516700073188327e+00 
2021 8.928705812503089e-01 
2022 6.315350045379101e-01 
2023 -1.842513121452804e+00 
2024 5.352858132579358e-02 
2025 -1.950415131012759e+00 
2026 -1.832059285824963e-01 
2027 -4.697100632070141e+00 
2028 -1.614820842141758e+00 
2029 -2.001531720792183e-01 
2030 -3.261809323968536e+00 
2031 -3.306125666442628e+00 
2032 -1.207445954652087e+00 
2033 -3.048387151367950e-01 
2034 -3.250205592912990e+00 
2035 -7.247741116034262e+00 
2036 -1.827117506747354e-01 
2037 7.810720783935942e-01 
2038 -6.842330325007957e-01 
2039 -5.506648414269266e+00 
2040 -3.175262379540384e-01 
2041 7.364002107417428e-01 
2042 2.401863984913884e+00 
2043 -1.128849314160244e+00 
2044 -1.420304930321839e+00 
2045 9.943591363916016e-01 
2046 2.409515935304574e+00 
2047 -7.801023314929147e-01 
2048 -1.916146886070103e+00 
2049 1.066647236623827e+00 
2050 1.923454815706945e+00 
2051 3.016722163724594e+00 
2052 3.613312011673375e-01 
2053 2.018261509297244e+00 
2054 1.770619020270610e-01 
2055 1.116845433076734e+00 
2056 7.144858377077699e-01 
2057 -6.904157511653642e-01 
2058 2.127909562740345e+00 
2059 -5.217712015229983e-01 
2060 3.430290791255909e-01 
2061 1.489524979295795e+00 
2062 -1.860459069298009e+00 
2063 2.135364073105642e-01 
2064 1.343053380268704e+00 
2065 -6.962355432576083e-01 
2066 8.308081443593555e-01 
2067 -7.122349458651853e-01 
2068 -8.985712864544328e-01 
2069 -3.498569292405151e-01 
2070 -9.799607613694991e-01 
2071 3.451305506153313e-01 
2072 -1.443845987318462e+00 
2073 -1.096313991317595e+00 
2074 3.856008182543021e-02 
2075 7.492498696896599e-02 
2076 -2.251317648856639e-01 
2077 7.649538982219329e-01 
2078 -9.752274361746218e-01 
2079 -1.122628769550873e+00 
2080 -3.921991313064452e-01 
2081 -9.204368255771018e-01 
2082 -9.388104043092882e-01 
2083 -7.016376656764679e-01 
2084 5.277391007604065e-01 
2085 -2.184405875947787e-01 
2086 -6.396966492650991e-01 
2087 -1.406929913825691e+00 
2088 -9.857963432638449e-01 
2089 7.932437505162919e-01 
2090 -4.777116117857527e-02 
2091 -3.947224215191242e-01 
2092 7.537074081758352e-02 
2093 -5.068333607243642e-01 
2094 9.717307428091490e-01 
2095 -8.060695645668551e-01 
2096 3.146039499410156e-01 
2097 -5.666084298901813e-01 
2098 -4.862361398882936e-01 
2099 1.820689262500389e-01 
2100 -1.282520338316327e+00 
2101 -3.338239159274313e-01 
2102 -1.714118853991258e+00 
2103 -1.166507382390804e+00 
2104 2.867800332305399e-01 
2105 -1.224839354061283e+00 
2106 -9.325437121140977e-01 
2107 -1.769914923253598e+00 
2108 8.688762599073896e-01 
2109 -2.309265694376192e-01 
2110 -2.244072503038518e+00 
2111 -5.825302538083702e-01 
2112 -3.153851871125189e-01 
2113 -1.459077162492613e+00 
2114 -2.929989737519710e-02 
2115 -2.212228081951843e-01 
2116 -2.016519043491661e+00 
2117 -1.281482851331835e+00 
2118 -1.512297103409522e+00 
2119 -4.765717544518566e-01 
2120 -3.244294409547671e-01 
2121 5.795307297091696e-01 
2122 -1.834815870742921e+00 
2123 -1.065074408161745e+00 
2124 -1.138684808248702e+00 
2125 -9.468697700333095e-02 
2126 -4.796538309589991e-01 
2127 1.789241076862984e+00 
2128 8.947096649535261e-01 
2129 -3.708960871882139e-01 
2130 1.160065981778108e+00 
2131 -1.500822872369993e+00 
2132 1.472868678662318e+00 
2133 1.801675399171852e+00 
2134 2.547753637747017e-01 
2135 1.882856794960397e+00 
2136 -3.215111376082364e-01 
2137 1.657059182291166e+00 
2138 -5.121430045852241e-01 
2139 1.276424794993048e+00 
2140 3.737578386649080e-01 
2141 1.003736896467248e+00 
2142 1.317403295584555e+00 
2143 -9.190016513160676e-01 
2144 -1.509736329869005e+00 
2145 3.651755597712775e-01 
2146 3.649784785206268e-01 
2147 6.720427322179111e-01 
2148 3.419804813388625e+00 
2149 -6.548392682405353e-02 
2150 -2.352595251730629e-01 
2151 9.551299432388898e-01 
2152 -7.206403257824573e-01 
2153 1.842959842545170e+00 
2154 1.263565788506172e+00 
2155 -1.361319474752777e+00 
2156 -1.918251791866347e-01 
2157 3.003809820806411e-01 
2158 2.215075249793590e-01 
2159 1.309030033014828e+00 
2160 -9.664436424974816e-03 
2161 -1.409733034382264e+00 
2162 2.896560538760412e-01 
2163 1.949522359445155e+00 
2164 -4.495575440901031e-01 
2165 1.989154952834387e+00 
2166 -7.542531203871101e-01 
2167 2.215221231575505e+00 
2168 -4.804199590793670e-01 
2169 -3.826565144200700e-01 
2170 2.014715977304336e+00 
2171 -8.583113726269190e-01 
2172 4.148701667788171e-01 
2173 2.351524092803278e+00 
2174 4.332472012949348e-01 
2175 -1.000537437884997e+00 
2176 3.229251544425790e-01 
2177 8.765557282073393e-01 
2178 -7.732643500470580e-01 
2179 4.594789145375321e-02 
2180 -2.880906620271653e-01 
2181 -2.029225285344775e+00 
2182 1.604056393833724e+00 
2183 1.111722709210754e+00 
2184 3.999575795564030e+00 
2185 1.106229384434327e+00 
2186 -6.879066273883386e-01 
2187 2.618260532090383e-01 
2188 -3.215438819568105e-02 
2189 1.326412273145031e+00 
2190 -2.022352098715033e-01 
2191 2.823306701228941e-01 
2192 -1.426268619033119e+00 
2193 -5.513892518618516e-01 
2194 -2.013409750809509e-01 
2195 -1.168548654226068e+00 
2196 3.760625698230765e-01 
2197 6.796492850053277e-01 
2198 5.748265382295834e-01 
2199 7.605077541437237e-01 
2200 -2.362661955535114e+00 
2201 2.202786164707970e-01 
2202 2.284187989451128e+00 
2203 3.350796350851275e-01 
2204 4.623308362806086e-01 
2205 1.679810421814050e+00 
2206 1.001628814382600e+00 
2207 -2.066330890184385e+00 
2208 -1.861364791620333e+00 
2209 7.048416388773502e-01 
2210 1.091898475925084e+00 
2211 2.749402333944730e-01 
2212 -1.517154567828433e-01 
2213 -4.339802519709582e-01 
2214 1.145350139475348e+00 
2215 -1.448463522501046e+00 
2216 -6.090134407479696e-01 
2217 6.094713375762859e-01 
2218 -1.064679347268022e+00 
2219 3.879172674777131e-01 
2220 4.331249185887786e-01 
2221 -6.836961204308136e-01 
2222 2.777604571104688e-02 
2223 1.541348986732076e-01 
2224 -1.597422355386615e-01 
2225 1.240807302389979e+00 
2226 1.874514971655909e+00 
2227 -1.229982579544097e+00 
2228 9.231075441757595e-02 
2229 3.580894802801332e-01 
2230 1.025618213442275e+00 
2231 6.446148135285888e-01 
2232 -5.680437197499659e-02 
2233 6.949734784291444e-01 
2234 1.701727958772559e+00 
2235 8.732773995003010e-01 
2236 -5.341458631460800e-01 
2237 1.551137811837039e+00 
2238 -4.433938335191221e-01 
2239 2.413144118173901e+00 
2240 2.660817492183596e-01 
2241 -7.291741892237268e-01 
2242 2.264811382730731e+00 
2243 5.101936055474756e-01 
2244 3.575735567379845e-02 
2245 9.911570715712541e-01 
2246 -3.903138384917316e-01 
2247 -1.685495270885836e+00 
2248 -4.674527056489051e-01 
2249 7.867247960836161e-02 
2250 -2.038810186201832e+00 
2251 -4.445048191048367e-02 
2252 -1.804944046306312e+00 
2253 -4.146390384419171e+00 
2254 -2.171573452594552e+00 
2255 -1.028714514870470e+00 
2256 1.965000097151666e-01 
2257 -7.600755707091482e-01 
2258 -4.523246242906549e+00 
2259 -8.973397633485329e-01 
2260 -7.710628017956576e-02 
2261 -2.581961704398730e+00 
2262 -2.108575323718511e+00 
2263 -6.392667188113420e-01 
2264 -4.593952630978855e-01 
2265 -1.039666287811282e+00 
2266 -2.438138048844940e+00 
2267 -5.426055407780694e-01 
2268 -1.334540322614733e+00 
2269 -3.483895973141142e-01 
2270 -1.882649136257756e+00 
2271 1.055658962146581e+00 
2272 -7.253348085830619e-01 
2273 8.562261489765305e-02 
2274 -2.570695512276593e-01 
2275 -3.000161268446194e+00 
2276 -1.396909892621981e+00 
2277 -1.253936350060135e+00 
2278 -6.715668987727656e-02 
2279 -3.835383265941969e+00 
2280 -2.588977101923680e+00 
2281 -1.101221697667164e+00 
2282 -2.776200154181919e+00 
2283 1.226616491937712e+00 
2284 -1.259380501945084e+00 
2285 6.580604170714375e-01 
2286 -1.080116392532447e+00 
2287 -3.582742972215998e+00 
2288 -4.942045365673517e+00 
2289 -1.752455567733363e+00 
2290 -9.393456047336205e-01 
2291 9.848216277640202e-02 
2292 1.317078458017538e+00 
2293 -1.548390525327481e+00 
2294 1.647510017353138e+00 
2295 -3.487094674700198e+00 
2296 -3.098739372745664e+00 
2297 6.016308369276319e-01 
2298 -1.948312896206419e+00 
2299 -1.032383510610632e+00 
2300 -1.476703071426236e+00 
2301 -3.247615929676226e+00 
2302 -4.877227858456450e-01 
2303 1.234571137811333e+00 
2304 1.084615181620370e+00 
2305 -6.923592538881378e-01 
2306 -4.274561393202620e-01 
2307 -7.353010126586350e-01 
2308 -5.841186776827376e-01 
2309 5.790525287687083e-01 
2310 -1.244951515154457e-01 
2311 6.307352998721896e-01 
2312 3.211522280873359e-02 
2313 -3.275265382764093e-01 
2314 8.081361323318113e-01 
2315 -5.673434493371968e-01 
2316 -8.423852025268433e-01 
2317 -1.900348940745607e-01 
2318 2.978519817526929e-01 
2319 7.156333822232794e-01 
2320 -5.845205871813161e-01 
2321 -1.354693916330971e-01 
2322 -1.459284529913638e-03 
2323 -9.778661511217899e-01 
2324 -1.149146700978078e+00 
2325 -1.422023865383037e+00 
2326 -8.017796024083710e-01 
2327 6.711828009217459e-01 
2328 -5.711979373410149e-01 
2329 -3.524483143317174e-02 
2330 -1.724177198811299e+00 
2331 -1.284735888206931e+00 
2332 6.808708622509816e-01 
2333 -1.764164751848533e+00 
2334 1.001690432812647e+00 
2335 -2.380800351258194e-01 
2336 -1.755142284963009e+00 
2337 4.373773432268783e-01 
2338 9.520277294727290e-01 
2339 -8.266598665693796e-01 
2340 -1.170297754480964e+00 
2341 5.099425524945295e-01 
2342 -5.754880638107267e-01 
2343 -3.120790812313119e+00 
2344 -3.850554494435394e-02 
2345 -2.308459414137365e-01 
2346 1.240525064026655e+00 
2347 -2.176812513252219e-01 
2348 -6.826113122174882e-01 
2349 -6.879331945386556e-01 
2350 -8.365266265345723e-01 
2351 1.715354696359043e+00 
2352 -1.945735349779028e+00 
2353 -1.008395035026192e+00 
2354 -6.846570265947818e-01 
2355 -1.305939566304322e+00 
2356 1.683270345856212e+00 
2357 1.360912139587219e+00 
2358 7.285296672599028e-01 
2359 -1.196174740917572e+00 
2360 -5.034718375862417e-01 
2361 8.648745264070762e-02 
2362 1.511945727598846e+00 
2363 5.767516911041018e-01 
2364 2.946938258100743e+00 
2365 2.195808272242592e-01 
2366 8.404983578687930e-01 
2367 -1.885802367249031e-01 
2368 1.323467148241083e-01 
2369 1.619201367702510e+00 
2370 -2.038702446604888e-02 
2371 9.517509989287515e-01 
2372 3.748238366054950e-01 
2373 -2.279804537634045e+00 
2374 2.247528190075031e+00 
2375 3.630542208255311e-01 
2376 2.554156704843895e+00 
2377 4.329627945789907e-01 
2378 -4.100307850058955e-02 
2379 -1.072251249023590e+00 
2380 4.715744370733437e-01 
2381 1.969005543394843e+00 
2382 -2.453390086289184e+00 
2383 3.150267688261737e+00 
2384 1.942568643911135e+00 
2385 -2.717850031401931e+00 
2386 5.219811998326904e+00 
2387 1.626819199025510e-01 
2388 -1.882242156315747e+00 
2389 5.817257730137805e-01 
2390 -2.816674777571766e+00 
2391 -2.052482934336799e+00 
2392 -2.388456490409550e+00 
2393 -3.640043746060242e-02 
2394 -3.614511284248897e+00 
2395 3.295417910870662e-01 
2396 -1.165384531369638e+00 
2397 -2.296518132112235e+00 
2398 2.994061568525023e+00 
2399 7.772326583672071e-01 
2400 -3.352576678102369e+00 
2401 1.290457657165715e+00 
2402 1.353252947482858e+00 
2403 -4.790651805138004e-01 
2404 -2.399511558265247e+00 
2405 -5.210100316492932e-01 
2406 -2.331013033314881e-01 
2407 -8.606074930854829e-01 
2408 3.718550778949424e-01 
2409 -1.057233800176411e+00 
2410 -1.360971949095669e+00 
2411 -1.562647974735161e+00 
2412 -1.282591334811376e+00 
2413 -1.033932762542409e+00 
2414 -7.635536084081078e-02 
2415 2.837300116317113e+00 
2416 -1.417508146476790e+00 
2417 -6.489029716941240e-01 
2418 -1.473027435547349e+00 
2419 4.719300944622883e-01 
2420 -5.218233270121367e-01 
2421 -6.811162652935958e-01 
2422 -3.318215225193114e-01 
2423 -1.387984141899505e-01 
2424 -1.055064806942675e-01 
2425 -4.175806667310079e-02 
2426 4.101241698762494e-01 
2427 8.236261845663667e-01 
2428 -7.772433353214903e-01 
2429 7.144145370593111e-01 
2430 2.399606038382546e+00 
2431 4.087811570901912e-01 
2432 -2.317023930193894e+00 
2433 9.789248998887505e-01 
2434 8.556485820119017e-01 
2435 1.485074779943852e+00 
2436 2.916972360620814e-01 
2437 7.007587539264162e-02 
2438 9.640951914033786e-01 
2439 2.335720821202063e+00 
2440 3.162606200519950e+00 
2441 1.991673650411772e+00 
2442 1.681670028698304e+00 
2443 8.146407241787913e-01 
2444 -1.345279147876439e+00 
2445 6.299256270729793e-01 
2446 -9.746118402591814e-02 
2447 3.342342758128417e-02 
2448 -2.418175302323503e-01 
2449 -1.930748724339979e+00 
2450 5.228347883359412e-01 
2451 7.239165664519447e-01 
2452 -2.060616948704395e+00 
2453 2.506983559576495e-02 
2454 7.382052855945301e-01 
2455 -8.842388141057388e-01 
2456 -4.508806758507691e+00 
2457 5.890338639305299e-01 
2458 8.960813254203024e-01 
2459 -2.927440331586381e-01 
2460 8.733380759821488e-02 
2461 2.270513378245936e+00 
2462 1.061851746680528e+00 
2463 -1.981874583614689e+00 
2464 -7.207226691280856e-01 
2465 1.820381241008908e-01 
2466 3.355045790117686e-01 
2467 -5.315475719054853e-01 
2468 -1.389327789110796e-01 
2469 -6.720351588774556e-01 
2470 -3.101483106092369e-01 
2471 2.949100267111028e+00 
2472 1.404984736096581e+00 
2473 -1.623620300553600e-01 
2474 2.584279596741618e-01 
2475 -2.050115959192575e+00 
2476 3.535093554349099e-01 
2477 5.394777331542721e-01 
2478 1.819782860816126e+00 
2479 1.127086613143607e+00 
2480 8.335841401403982e-01 
2481 3.162960935868332e+00 
2482 2.687447716710847e-02 
2483 -1.609442040829327e+00 
2484 1.104611576242872e-01 
2485 6.812760352140724e-01 
2486 7.521002859196366e-01 
2487 6.442903808062845e-01 
2488 3.322967996226757e+00 
2489 2.677062591403482e-01 
2490 -7.336417248974728e-02 
2491 -4.203201944258812e-01 
2492 2.805039544958067e+00 
2493 1.278409374174316e+00 
2494 -6.155291773440411e-01 
2495 -1.078489482407399e+00 
2496 -9.238243452795140e-01 
2497 5.316136879890754e-01 
2498 2.534884507137327e-01 
2499 5.785540035701155e-01 
2500 3.442388154894326e-01 
2501 -1.122250741474742e+00 
2502 7.325108134763942e-01 
2503 -1.024587773506348e+00 
2504 -4.994018317448448e-01 
2505 -5.865363480983742e-01 
2506 -1.417517654416122e+00 
2507 7.516774407594877e-01 
2508 1.984600949014082e-01 
2509 -9.668453437049374e-02 
2510 -1.537051649222838e+00 
2511 1.115890345655278e+00 
2512 2.089924541187110e-01 
2513 -1.746734543457275e+00 
2514 -5.873516284126760e-02 
2515 -7.776808133694096e-01 
2516 -6.415724837904355e-01 
2517 4.279461076460188e-01 
2518 3.258557388139179e-01 
2519 1.378218180146828e+00 
2520 -1.006283930066917e+00 
2521 -3.613718816635600e-01 
2522 -5.086580407630027e-01 
2523 -2.446131517240684e-01 
2524 -3.365727124884218e-01 
2525 -2.447890980620596e-01 
2526 -6.624975880533965e-01 
2527 3.425752839160846e-02 
2528 1.065397831821118e+00 
2529 7.989504539388947e-01 
2530 -1.044132062774257e+00 
2531 -9.756078872789379e-01 
2532 1.745682166305922e+00 
2533 1.074076199532801e+00 
2534 7.556436694420474e-01 
2535 -6.157633176683115e-01 
2536 1.398914877271414e+00 
2537 2.343656060634348e-01 
2538 -6.240549006261297e-01 
2539 7.249287560268472e-02 
2540 -4.289948727517510e-01 
2541 -1.297623180842751e+00 
2542 1.794444822731466e-01 
2543 5.553261488325422e-01 
2544 3.133542566005397e+00 
2545 3.441328871295984e+00 
2546 -2.027326333195299e-01 
2547 3.875428474695968e-01 
2548 3.521320841458248e+00 
2549 2.819719572105535e+00 
2550 2.297717000585866e+00 
2551 1.894186304750909e+00 
2552 2.644511506224915e+00 
2553 1.951069496314222e+00 
2554 -7.898700489612374e-01 
2555 8.039863838366641e-01 
2556 1.323498089746604e+00 
2557 2.781859926016623e-01 
2558 9.589262666296899e-01 
2559 1.610674418197658e-01 
2560 8.011974404685431e-01 
2561 3.196506242338352e-01 
2562 -1.124341098308691e+00 
2563 3.446451563373267e-01 
2564 -8.332990422419113e-01 
2565 -1.702993374502594e+00 
2566 -1.707141603180816e+00 
2567 -1.647832862785965e-02 
2568 -2.711627766809413e+00 
2569 4.553198869606886e-01 
2570 -5.275656526904163e-01 
2571 -1.054656913311153e+00 
2572 -1.044421577534960e+00 
2573 6.924717629293844e-01 
2574 1.221277602801777e+00 
2575 3.336027963506399e-01 
2576 -9.621213692642270e-01 
2577 -1.222768238197685e+00 
2578 -1.030147853579241e+00 
2579 5.150270272412300e-01 
2580 -3.128450589890863e+00 
2581 9.198888552298995e-02 
2582 -6.718453927892842e-01 
2583 -2.875293323499242e+00 
2584 5.858591807654212e-01 
2585 -1.764173021302574e+00 
2586 -1.631113125744218e+00 
2587 3.021057893751926e-01 
2588 -2.571260833707447e+00 
2589 -3.013290661737193e+00 
2590 -1.046260312872872e+00 
2591 6.388065416320516e-01 
2592 -2.676864812306261e+00 
2593 -1.024209099779225e+00 
2594 -4.234289800026697e-01 
2595 2.466688533180421e+00 
2596 -6.390814395839184e-01 
2597 7.490063057803645e-01 
2598 1.325551165901868e+00 
2599 -1.449876985788174e-01 
2600 -3.765780815312048e+00 
2601 -4.035739110430949e-01 
2602 1.231138912652630e+00 
2603 2.482026024133901e+00 
2604 1.091588423478312e-01 
2605 1.587434498006837e+00 
2606 -4.645936677947700e-01 
2607 -1.533136842406977e+00 
2608 3.433127589319773e-01 
2609 5.157822883959418e-01 
2610 -1.681137567287154e-01 
2611 3.871271522404987e-01 
2612 -1.223508959373409e-01 
2613 -4.234459941440932e-01 
2614 1.693874958814163e-01 
2615 -1.270723680536260e+00 
2616 6.929628004403068e-02 
2617 -1.611999180322449e-01 
2618 -9.514699929594573e-01 
2619 1.344633341353237e+00 
2620 -3.797657042816339e-01 
2621 -1.574675212759254e+00 
2622 5.778130928193030e-01 
2623 -6.135569499943334e-01 
2624 2.021675827781680e-01 
2625 -4.930835700662919e-01 
2626 5.450523834080053e-01 
2627 1.372405269759043e+00 
2628 2.326072399555161e+00 
2629 1.654791121887698e+00 
2630 -1.124524921946685e-01 
2631 3.541351893693053e-01 
2632 -4.422195719082126e-01 
2633 -3.638505140769613e-01 
2634 1.230657482430244e+00 
2635 -8.641903643839032e-01 
2636 1.626201607814304e+00 
2637 5.674677913080102e-01 
2638 -9.537812442138554e-01 
2639 2.562198660161743e+00 
2640 7.532900793322772e-01 
2641 1.696076351784977e-01 
2642 2.206216136456881e+00 
2643 -5.323229804622069e-01 
2644 -6.479027579839264e-01 
2645 1.283629027207954e+00 
2646 1.011911143460782e+00 
2647 1.834869155667471e-01 
2648 -4.441424048719415e-01 
2649 1.000796063714285e+00 
2650 -7.929832807619154e-01 
2651 1.903288888431287e-02 
2652 -1.743201066619697e+00 
2653 4.478547261608312e-01 
2654 -2.529174868083028e-01 
2655 -1.349663950775195e+00 
2656 8.029474543539361e-01 
2657 2.592610801323899e-01 
2658 -6.785937537329065e-01 
2659 -2.870544925771345e-01 
2660 -1.844560808012121e+00 
2661 -1.122745660569650e+00 
2662 -2.653384518101690e+00 
2663 -5.350550668527292e+00 
2664 -2.632471029419890e+00 
2665 -2.533834019215028e+00 
2666 -2.456611715024983e+00 
2667 -8.686066573970891e-01 
2668 -8.238879420425526e-01 
2669 4.800124755732603e-01 
2670 -3.544349393823082e+00 
2671 -2.768835213088134e+00 
2672 -5.702369486423461e+00 
2673 -9.902344531424427e-01 
2674 -2.406752993420478e-01 
2675 -2.582316509027413e+00 
2676 -1.866612028545894e+00 
2677 -1.343013431887030e+00 
2678 2.341687660479949e+00 
2679 7.969610331055463e-01 
2680 -4.989775202045617e+00 
2681 3.947231216984715e-01 
2682 -5.170414645177449e-01 
2683 1.075315805697576e+00 
2684 3.484239418119622e-01 
2685 -4.418644381378767e-01 
2686 2.456974831315081e+00 
2687 1.646296265719457e-01 
2688 6.411599143110763e-01 
2689 2.548012613121424e+00 
2690 7.277621300133920e-01 
2691 -2.709886846158920e-01 
2692 4.988949108193147e-01 
2693 4.434084250346914e-01 
2694 4.992483818407407e-01 
2695 3.347575335725637e-01 
2696 1.371759550417450e+00 
2697 -1.250809766963277e+00 
2698 3.127121855001787e-01 
2699 4.616957612621576e-02 
2700 1.067841463776062e+00 
2701 2.292449976495602e-01 
2702 -1.203475703513566e+00 
2703 7.863037335390659e-02 
2704 -6.491701652465911e-01 
2705 -6.396506932256211e-01 
2706 6.838604403995575e-02 
2707 -1.670713030344955e+00 
2708 -7.410106197210468e-01 
2709 -7.610942736599128e-01 
2710 -6.993655978917000e-02 
2711 -1.696980843896085e+00 
2712 1.861246813876766e-01 
2713 -1.297931080954457e+00 
2714 -1.585577303764111e+00 
2715 -1.395708981945837e+00 
2716 1.459051961746328e+00 
2717 5.562617771421560e-01 
2718 -1.958276530027317e+00 
2719 -3.064239979277509e-01 
2720 8.265161747359937e-01 
2721 -1.575536309335130e+00 
2722 2.616672363276262e-02 
2723 -7.625176138785288e-01 
2724 2.572543260071741e+00 
2725 8.565607281560036e-01 
2726 -6.854884822794800e-01 
2727 -1.004651766060364e-01 
2728 -7.173087472010713e-01 
2729 -3.618755114105673e-01 
2730 4.941550247895824e-03 
2731 -1.437722850198929e+00 
2732 -1.095946464247186e+00 
2733 -1.302790470834040e+00 
2734 -5.467958989901194e-01 
2735 -1.353689221317713e+00 
2736 5.976679329482852e-01 
2737 -1.659549567890953e+00 
2738 -2.621469466515462e+00 
2739 -1.223903143634315e+00 
2740 4.479865539941892e-01 
2741 -2.258825203899574e-01 
2742 -1.285978326312303e+00 
2743 -3.491284329229482e-01 
2744 -1.435677886181701e+00 
2745 -3.095375634668716e-01 
2746 4.975394249092205e-01 
2747 -4.315726101967560e-01 
2748 -1.777547870583320e+00 
2749 -7.670185057817643e-02 
2750 8.528830349124625e-02 
2751 -1.594554914995874e+00 
2752 -5.261938671592503e-01 
2753 -2.670673120084857e-01 
2754 -2.762602274130716e+00 
2755 4.872682691135329e-01 
2756 -2.767718142783304e-01 
2757 -3.137299957948009e+00 
2758 -1.154684228643998e+00 
2759 -2.327798790745864e+00 
2760 -1.349715572988642e-01 
2761 -1.684259531506731e+00 
2762 -1.578097828509289e+00 
2763 5.880754205884927e-01 
2764 -1.237170538650671e+00 
2765 -4.056449167319668e+00 
2766 -3.229306402643126e+00 
2767 1.215100765620479e+00 
2768 5.710881603292708e-01 
2769 -3.947931891246301e+00 
2770 -1.492599078961559e+00 
2771 -3.760240800498143e-01 
2772 -1.423880833465232e-01 
2773 5.933945687778529e-01 
2774 -1.003154534495079e+00 
2775 -7.186282874193721e-01 
2776 -1.624124219851654e+00 
2777 9.984868156846511e-01 
2778 -1.332983402747293e+00 
2779 -2.338132029294179e+00 
2780 -1.024011350205548e+00 
2781 -1.245450394488606e+00 
2782 3.631072023842059e-01 
2783 1.826395059305284e+00 
2784 1.649680404276288e+00 
2785 1.017102787684204e+00 
2786 2.542333196588146e-01 
2787 -2.074091752876623e-01 
2788 -8.221830325624813e-01 
2789 8.086069562084117e-01 
2790 1.624857497027535e-01 
2791 1.234123757788895e+00 
2792 -4.960537212889204e-01 
2793 -7.941738123167975e-01 
2794 2.126021448705381e-01 
2795 -6.270074857176233e-01 
2796 -1.465362309106115e-01 
2797 -2.373166400193646e-01 
2798 -3.698871605144890e-01 
2799 -1.775615692286358e+00 
2800 1.011752564462253e+00 
2801 6.856023512808275e-01 
2802 -2.007573222049707e+00 
2803 -4.060996262142121e-01 
2804 6.289790047161028e-01 
2805 -9.260731449466718e-01 
2806 -1.880225361502477e-01 
2807 5.760551526696003e-01 
2808 -9.871741681412693e-02 
2809 -4.878612698049813e-02 
2810 3.047606742553569e-01 
2811 -3.754449990262230e-01 
2812 1.275680861279732e+00 
2813 1.242431023065570e+00 
2814 2.577562602092471e-01 
2815 7.751602480085047e-01 
2816 1.063709427901057e-01 
2817 1.008806553201798e+00 
2818 1.559452969584543e+00 
2819 -1.092363196904785e-01 
2820 -4.050211521320172e-02 
2821 5.367008272878699e-01 
2822 8.331952592532478e-01 
2823 -1.784789021629175e+00 
2824 5.308739146537352e-01 
2825 7.605435926775030e-01 
2826 -9.507058050600466e-01 
2827 5.310837996706559e-01 
2828 4.665129239422985e-01 
2829 6.419490954906643e-01 
2830 6.776440091053018e-02 
2831 -1.143879242669327e+00 
2832 3.314524912857104e-01 
2833 7.390184905572986e-01 
2834 5.677085379069591e-01 
2835 -8.799751514771135e-01 
2836 1.421187859675237e+00 
2837 2.566149476191198e+00 
2838 1.679131314838190e+00 
2839 1.902571187223252e+00 
2840 -7.610368771088249e-01 
2841 6.966098991869670e-01 
2842 4.145956506914346e+00 
2843 1.934473793059483e-01 
2844 1.385814335009474e+00 
2845 1.686879521600636e+00 
2846 1.260204972151416e+00 
2847 1.907163488799995e+00 
2848 -5.597741959522712e-01 
2849 1.240354153146202e+00 
2850 2.836775158478064e+00 
2851 4.536003700179881e-01 
2852 6.671686087087684e-01 
2853 9.815570862991054e-01 
2854 1.492527561926163e+00 
2855 1.140422038314993e+00 
2856 -2.058280538358722e-01 
2857 1.467433128801327e+00 
2858 2.677684147492050e+00 
2859 2.904037463779943e-01 
2860 -5.421752586600552e-02 
2861 1.149873879670388e+00 
2862 5.126718798515333e-01 
2863 9.545832793931195e-01 
2864 -3.316744575337819e-01 
2865 1.009057637703745e+00 
2866 1.098182757102552e+00 
2867 -5.039020695711908e-01 
2868 1.522636613912022e+00 
2869 1.515772571415139e+00 
2870 1.056246789305613e+00 
2871 -4.757500817094478e-01 
2872 9.589810597240941e-01 
2873 1.421812134966365e+00 
2874 4.929074669143777e-01 
2875 1.130188174551387e+00 
2876 -9.577759611292577e-02 
2877 -1.278130086106615e+00 
2878 1.232768366054954e+00 
2879 8.439399629181688e-01 
2880 6.733055494024166e-02 
2881 1.313204070035193e+00 
2882 8.991171620512571e-02 
2883 -3.984519371626693e-01 
2884 1.369869396873343e-01 
2885 -1.238140103610603e-01 
2886 6.688485308566678e-01 
2887 1.122712629570625e+00 
2888 2.049892914212366e-02 
2889 5.202635073398229e-01 
2890 9.819236272997333e-01 
2891 1.727817107708524e-01 
2892 -1.708017718059411e-01 
2893 8.384458346075163e-01 
2894 -5.918540603882456e-01 
2895 -3.092879419009309e+00 
2896 1.163535220010123e-01 
2897 3.905574236210224e-01 
2898 -4.024206985506543e-01 
2899 -6.412729287903078e-01 
2900 -3.721359866213466e+00 
2901 -2.833221955436856e+00 
2902 -3.463292687542743e-02 
2903 -1.966553928494775e+00 
2904 4.689416016820135e-01 
2905 5.929864294194378e-01 
2906 -4.533063528497372e+00 
2907 -1.325053969956681e+00 
2908 -9.188404495150826e-01 
2909 -1.651918540111093e+00 
2910 -4.010812423613543e-01 
2911 1.833883536920016e-01 
2912 -4.272097306971914e-01 
2913 -2.709819531599631e+00 
2914 -1.519360039369986e+00 
2915 1.485978539119915e+00 
2916 -1.372235216565167e+00 
2917 -3.456791074822327e+00 
2918 -9.226691682596551e-01 
2919 -4.241757958659772e+00 
2920 -1.636927579347788e+00 
2921 -4.915160597225803e-02 
2922 -6.791580448574115e+00 
2923 -1.603087419385826e+00 
2924 -4.367146503325081e-01 
2925 -3.957945812075586e+00 
2926 -9.480172936548648e-01 
2927 3.038678910151646e+00 
2928 9.343524026803727e-03 
2929 -1.155826270658058e+00 
2930 3.592980508630991e-01 
2931 7.892127555540179e-01 
2932 4.312189978398398e-01 
2933 1.609642166181847e+00 
2934 -6.411316048193988e-01 
2935 -7.282191435304285e-01 
2936 -2.981042359499613e-01 
2937 -2.927996350022386e+00 
2938 8.133666848890219e-01 
2939 -1.202571207091735e+00 
2940 1.321917514104144e+00 
2941 1.051295528861193e+00 
2942 -1.144472057284704e+00 
2943 -2.232825079328382e+00 
2944 -2.049952273365671e+00 
2945 4.508829580274530e-01 
2946 1.341074659917181e-01 
2947 -1.054217964221878e+00 
2948 -1.532508884202919e+00 
2949 -9.545167048904208e-01 
2950 4.368722373999704e-01 
2951 -8.789690250128961e-01 
2952 -3.020371095905811e-01 
2953 -1.457654417718439e+00 
2954 -1.049923711718856e+00 
2955 4.420448001859151e-01 
2956 1.659526056457459e-01 
2957 5.425851716024428e-01 
2958 -2.096369189676605e+00 
2959 -2.921280452405530e-02 
2960 -6.055288688775047e-01 
2961 -1.047469289108984e+00 
2962 2.348189393815844e-01 
2963 -1.366793055766838e+00 
2964 -2.136147098405018e-01 
2965 -6.317410531003094e-01 
2966 -2.179109182208041e-01 
2967 -9.388411173371046e-01 
2968 -1.106735235655222e+00 
2969 -1.094934085342157e-01 
2970 -7.766814783205671e-01 
2971 -1.411678992803287e-01 
2972 7.556310853170179e-01 
2973 6.033463008421122e-01 
2974 -3.104591075251418e-01 
2975 -4.743225276656881e-01 
2976 -1.452997026697157e+00 
2977 -6.834862856434399e-01 
2978 -7.061012771855877e-01 
2979 -3.209621769851822e-01 
2980 -8.098508937513978e-01 
2981 -5.991904301440474e-01 
2982 1.305923713546439e+00 
2983 5.883794686464840e-02 
2984 -2.182674879195870e+00 
2985 7.042836946544594e-01 
2986 1.673768317435463e-01 
2987 7.607827272907820e-01 
2988 1.401265503172990e-01 
2989 6.694783636777266e-02 
2990 3.672166867809467e-02 
2991 -9.612352414784828e-01 
2992 -5.031443605254099e-01 
2993 4.942966348101464e-01 
2994 1.170611410828885e-01 
2995 2.099807396769725e+00 
2996 -1.257989058325270e+00 
2997 1.624844143573769e-02 
2998 2.115003897202807e+00 
2999 4.043928254757096e+00 
3000 -9.084903088423654e-01 
3001 9.408312671899630e-01 
3002 2.730513904096646e+00 
3003 1.632044038101352e+00 
3004 5.662388947578061e-01 
3005 3.226746262486862e+00 
3006 1.263833784350789e+00 
3007 2.004225704300973e+00 
3008 4.746367265198582e-01 
3009 -4.895250676808379e-02 
3010 2.010250782338499e+00 
3011 -8.546703504396328e-01 
3012 4.451707677289648e+00 
3013 2.009128836960361e+00 
3014 -2.343521131909565e+00 
3015 -2.577075916993544e+00 
3016 1.404215788393423e+00 
3017 -2.167505293030023e+00 
3018 4.266768925325850e-01 
3019 -1.667530171337312e+00 
3020 -6.114632636676307e-01 
3021 -3.968982343234854e-01 
3022 4.829235069934809e-01 
3023 2.639806595346481e+00 
3024 -2.886890668963144e+00 
3025 1.099611173819895e+00 
3026 8.467996924646314e-01 
3027 3.417906215374049e-01 
3028 7.540068472135886e-02 
3029 3.081877154377428e-01 
3030 1.898828158364897e+00 
3031 -2.110880570657613e+00 
3032 -5.427480276064788e-01 
3033 3.322051854953755e+00 
3034 -7.666894227186241e-02 
3035 -9.759811727646458e-01 
3036 3.361144814797661e-01 
3037 3.362972788270519e-01 
3038 -4.098937791647564e-01 
3039 -2.065158551767701e+00 
3040 2.424235190908025e+00 
3041 -6.753574527554690e-01 
3042 -1.124615260602281e+00 
3043 -2.895239083779895e-01 
3044 -1.301920903818518e+00 
3045 -1.996360249208287e+00 
3046 -1.344319893132265e+00 
3047 -1.974562579126049e+00 
3048 -2.021803784468486e+00 
3049 -2.516192530944771e+00 
3050 -1.738617846041915e+00 
3051 -9.019598320549920e-01 
3052 2.215882767393582e+00 
3053 -4.871130431113755e-01 
3054 -1.286310244562793e+00 
3055 3.573796419315722e-01 
3056 -1.414691583163609e+00 
3057 -1.070556668629962e+00 
3058 7.568600398408830e-01 
3059 -4.127806571681939e-01 
3060 -5.742459943529672e-01 
3061 3.416298543927022e-02 
3062 -1.722313197980611e-02 
3063 -1.093271456279316e+00 
3064 -9.928365712280093e-01 
3065 -8.143920304993963e-01 
3066 -1.031829224970927e+00 
3067 -1.273123464993136e+00 
3068 3.478824446579196e-01 
3069 1.014633098956945e+00 
3070 -2.823938058249988e-01 
3071 9.068395901305047e-01 
3072 9.485389809844361e-01 
3073 -1.490838368518459e+00 
3074 2.938825900427234e+00 
3075 1.028794181820452e+00 
3076 3.263103318349040e-01 
3077 7.924094225306505e-01 
3078 -5.861742901820861e-01 
3079 3.695979086820670e-01 
3080 -3.128249845069481e-01 
3081 1.025714580233530e+00 
3082 7.829940723926246e-02 
3083 -4.555089260023162e-01 
3084 7.999570969722639e-01 
3085 -6.402223120568644e-02 
3086 5.309083027847591e-01 
3087 -1.603032535789674e+00 
3088 1.185100760492450e+00 
3089 1.716028269614481e+00 
3090 2.225776039857645e-01 
3091 -2.009142963135223e-01 
3092 1.603126674927617e+00 
3093 1.682761891045921e+00 
3094 2.494512414667801e+00 
3095 -1.162870644283450e+00 
3096 -1.672904130083495e+00 
3097 7.785834242790557e-01 
3098 1.716247770534711e+00 
3099 2.131402458995212e+00 
3100 5.407926337884883e-01 
3101 -5.270458025621463e-01 
3102 -7.747600467810328e-01 
3103 6.316691191366267e-01 
3104 -7.400065131526930e-02 
3105 -8.487195014644537e-01 
3106 -1.404414286402221e-01 
3107 4.895903171085032e-02 
3108 -8.633055847060055e-01 
3109 -9.376416209056365e-01 
3110 -1.399516771256615e+00 
3111 -7.092419943014336e-01 
3112 -9.996719985213578e-01 
3113 -2.112603968758537e+00 
3114 -8.728695498930885e-01 
3115 7.220659964991111e-01 
3116 -1.889960973738483e+00 
3117 -2.586248568669601e+00 
3118 -1.809029108843181e+00 
3119 -1.685513260377083e-01 
3120 -1.520940531538735e+00 
3121 -6.260983848840720e-01 
3122 -3.661682957101636e+00 
3123 -7.790339543659240e-01 
3124 -1.022653967913967e+00 
3125 -3.017862549637965e+00 
3126 -7.006557479683539e-02 
3127 1.234975091924933e+00 
3128 -9.325600572099135e-01 
3129 2.259150067637159e-01 
3130 -1.262914552737747e+00 
3131 -6.360167972106558e-01 
3132 5.428992457154750e-01 
3133 2.016952498477774e+00 
3134 1.946243656694352e+00 
3135 1.340034884675842e+00 
3136 -1.184044784470661e+00 
3137 2.454897741133896e+00 
3138 1.106374107546664e+00 
3139 1.370336398164409e+00 
3140 1.067160628551334e+00 
3141 1.700100598795748e+00 
3142 1.309099828891938e+00 
3143 -8.151003851538223e-01 
3144 1.717623029774669e+00 
3145 6.264331216976758e-01 
3146 5.334048311212940e-01 
3147 8.142220511728121e-01 
3148 8.274638691740964e-01 
3149 7.870921878813248e-01 
3150 4.652356529667729e-01 
3151 -8.235813408403655e-01 
3152 -8.224855679948092e-01 
3153 1.327457938468278e+00 
3154 1.090925787783791e-01 
3155 -1.772862219221884e-01 
3156 5.460920389984405e-01 
3157 8.043017270513214e-01 
3158 -8.987584535485946e-02 
3159 -2.330863251316851e-01 
3160 8.354798539690169e-01 
3161 2.077926864211728e-01 
3162 1.390021505158541e+00 
3163 1.057510369768332e-01 
3164 -3.932294940890124e-01 
3165 1.457849743148443e+00 
3166 1.000529392318467e+00 
3167 3.553617553073999e-01 
3168 -1.406772892730280e+00 
3169 -4.216358298958665e-01 
3170 2.531967892434395e+00 
3171 1.334524403330245e+00 
3172 2.745479728627723e-01 
3173 1.866810188380293e+00 
3174 -5.149734676750568e-01 
3175 5.245093138952691e-01 
3176 1.635712950936080e-01 
3177 -5.905170166805332e-01 
3178 6.373977619764450e-01 
3179 -5.808495017808863e-01 
3180 -1.262308101148891e-01 
3181 2.028583709695910e-01 
3182 7.284338651161337e-01 
3183 -7.290172979570899e-01 
3184 -7.449444254362995e-01 
3185 1.938888934411417e+00 
3186 9.160828001587960e-01 
3187 -1.230317998090777e+00 
3188 1.180312149958528e-01 
3189 1.148141259885646e+00 
3190 1.215485828584578e+00 
3191 7.554440501170253e-01 
3192 1.926322991245628e+00 
3193 6.294058824415847e-01 
3194 6.993667444321834e-01 
3195 4.080543769894195e-01 
3196 2.249746124636617e-01 
3197 6.018037796796154e-01 
3198 3.025206640743584e-01 
3199 4.004602626836164e-01 
3200 3.785864555671319e-01 
3201 -6.981346666810844e-01 
3202 -3.577515584896077e-01 
3203 -8.895352396474923e-01 
3204 -7.823667746154583e-02 
3205 -9.435179074877093e-01 
3206 -2.067142988715003e+00 
3207 -3.554909355739449e+00 
3208 7.371659053952666e-01 
3209 -1.408132989777073e+00 
3210 -4.330792131313546e+00 
3211 -3.519559209587540e+00 
3212 -4.406096953869536e-01 
3213 5.401672908147919e-01 
3214 -1.169609898492580e+00 
3215 -2.173325171772402e+00 
3216 1.108876605511680e+00 
3217 -1.072612437111681e-01 
3218 1.446539058689018e-03 
3219 -5.449839779915611e-01 
3220 -2.539820297632549e+00 
3221 -2.256290330025130e+00 
3222 1.191318365886911e-02 
3223 -1.287034477525372e+00 
3224 -4.135663975996415e-01 
3225 -6.686557921372533e-01 
3226 -7.501389881546124e-01 
3227 1.291496473104691e+00 
3228 -2.036024207728000e-01 
3229 -1.353021253824541e-01 
3230 1.557156361321141e+00 
3231 -2.905904611084535e-01 
3232 -5.184143030956052e-01 
3233 1.096261220890026e+00 
3234 1.031888358387574e+00 
3235 6.414653367893568e-01 
3236 9.535663582847846e-01 
3237 1.182028779413366e+00 
3238 1.619304582319638e-01 
3239 3.378223743672140e-01 
3240 2.433513792578184e+00 
3241 6.564950438916141e-01 
3242 1.842155288314809e+00 
3243 -1.478278390055725e+00 
3244 1.217214755935980e+00 
3245 1.776237747564440e+00 
3246 8.433465066068888e-02 
3247 4.452139378889454e-01 
3248 5.604765732808443e-01 
3249 -4.523478688184814e-01 
3250 1.591181366705623e+00 
3251 -6.729821140130640e-01 
3252 -4.744126229992761e-01 
3253 6.889030594500919e-02 
3254 3.101207234629412e-01 
3255 7.312887125512255e-01 
3256 3.987678559907366e-01 
3257 1.311040044811668e+00 
3258 7.836766691274695e-01 
3259 -3.419598917854980e-01 
3260 6.295914752579267e-02 
3261 7.571174142063705e-02 
3262 9.309424760552217e-01 
3263 6.984446270618627e-01 
3264 8.805913109402462e-01 
3265 1.469650075519580e+00 
3266 2.180323663281851e-01 
3267 2.983558952172403e-01 
3268 1.145119864068025e+00 
3269 8.021713891678216e-01 
3270 2.420698317914666e-01 
3271 2.448041577586882e+00 
3272 -6.183015430764210e-03 
3273 -5.114602570594164e-01 
3274 1.897441277201888e+00 
3275 1.108700098952454e+00 
3276 1.136037945619707e+00 
3277 2.637315623211848e+00 
3278 -2.807101343575196e-01 
3279 3.359760273292538e-01 
3280 -1.249498051568480e+00 
3281 1.547876293945761e-01 
3282 1.574887236243100e+00 
3283 -9.635742511639258e-01 
3284 -1.663316006293530e+00 
3285 -4.252951829536443e-01 
3286 -3.667418547025066e-01 
3287 -2.848990942854551e+00 
3288 4.350498102685812e-01 
3289 -2.830383935597348e-01 
3290 -2.112411180365992e+00 
3291 -1.589294265850026e+00 
3292 7.738808269577616e-01 
3293 3.279571225774475e-01 
3294 -6.865165699224128e-01 
3295 -2.039724080276625e+00 
3296 -7.016991457925156e-01 
3297 3.654175237074607e-01 
3298 -2.812800975962013e-01 
3299 -8.026164938488565e-01 
3300 1.108505967474040e+00 
3301 1.899742726541327e-01 
3302 9.641830704251921e-01 
3303 -2.618046302176736e+00 
3304 -1.526509637957722e-02 
3305 8.004043933410667e-01 
3306 -2.572993854774931e-01 
3307 4.993466672129943e-01 
3308 5.763051052140583e-02 
3309 -2.681863698360288e-01 
3310 5.402715569756241e-02 
3311 -1.697952501455454e+00 
3312 -8.118977453205269e-01 
3313 -2.289840118585734e-01 
3314 -5.853392666467528e-01 
3315 -6.240560078891051e-02 
3316 -6.755994009917072e-01 
3317 -1.177433918506739e+00 
3318 -4.317659876137648e-01 
3319 -1.044623229763512e+00 
3320 1.122645886349324e+00 
3321 -1.009126675811434e+00 
3322 -3.082099084905034e-01 
3323 -2.643609959618446e+00 
3324 -1.810658002998250e+00 
3325 -1.484816774629640e+00 
3326 -9.751929755946024e-01 
3327 1.302108286477047e+00 
3328 -4.546464615136411e-01 
3329 -2.741444711128859e+00 
3330 -1.903253206087702e+00 
3331 -1.745013008280861e+00 
3332 5.151265878160424e-01 
3333 -3.009552762840492e-01 
3334 -1.898652097970356e+00 
3335 9.961196147446933e-01 
3336 -6.089755337297870e-01 
3337 -3.498563297881264e-01 
3338 -5.481320326088717e-01 
3339 -3.710471664994933e-01 
3340 2.931662198021717e+00 
3341 1.542264539172534e+00 
3342 5.179744641819476e-01 
3343 -8.211758654281807e-01 
3344 -2.144850275810739e+00 
3345 -1.083852134277273e-01 
3346 -5.552600384989803e-01 
3347 7.415921853411720e-01 
3348 -1.257383459981853e+00 
3349 -3.891203560162617e-01 
3350 -1.366644751169652e+00 
3351 -3.624941496132164e-01 
3352 -3.541315117403412e-01 
3353 -6.200665190003157e-01 
3354 7.121451576813982e-01 
3355 -7.486450766075277e-01 
3356 4.219540894265569e-01 
3357 1.131253110224525e+00 
3358 2.781343370896483e-01 
3359 8.740442047929365e-01 
3360 -1.963859365435912e+00 
3361 1.725703968677015e+00 
3362 3.259299041009908e-01 
3363 -1.770277743815289e-01 
3364 9.243226363581317e-01 
3365 1.602933445827211e+00 
3366 4.705082106758605e-01 
3367 -2.850542080976319e-02 
3368 -1.333865951260747e-01 
3369 1.051165406932098e+00 
3370 -2.004280326898768e-01 
3371 -1.643480169685174e+00 
3372 1.880573555394567e+00 
3373 1.115089295544861e+00 
3374 -5.793910201316314e-01 
3375 -1.617048851712891e+00 
3376 4.409890745021861e-01 
3377 -8.664249810241157e-01 
3378 9.660776109282417e-01 
3379 7.638256402312883e-01 
3380 8.015292519907947e-01 
3381 1.327453679665248e+00 
3382 2.782862401156520e-01 
3383 -4.998893257542349e-01 
3384 -2.192958704731905e+00 
3385 1.021075527498229e+00 
3386 4.412218691900083e-01 
3387 5.583061957928850e-02 
3388 -5.199016224915282e-01 
3389 -1.599165299686361e+00 
3390 1.645484611649694e+00 
3391 -1.140607509826299e+00 
3392 2.160924120405223e-01 
3393 -2.021599848478566e-01 
3394 -1.787854789470609e-02 
3395 1.848675481338438e+00 
3396 -4.498745741216118e-02 
3397 6.714045800702469e-03 
3398 4.068533889531885e-01 
3399 6.281839941731187e-01 
3400 -4.251119446782335e-01 
3401 1.097308138514814e+00 
3402 4.957936670630997e-01 
3403 -3.475223523461705e-01 
3404 1.547025437419837e-01 
3405 5.423290101947720e-01 
3406 3.503375293023619e-01 
3407 -1.502976253165046e+00 
3408 4.253523230530015e-01 
3409 -1.626076295392684e-01 
3410 5.406670739724058e-01 
3411 1.388468143178371e-01 
3412 -8.631057044159407e-01 
3413 6.680143566550971e-01 
3414 -4.691961648402388e-01 
3415 -9.464360273574846e-01 
3416 -1.576346218524091e+00 
3417 -1.233313698022459e+00 
3418 -2.595324141438788e-01 
3419 -9.032665407447449e-02 
3420 -2.515095249141415e-01 
3421 -3.821514403113256e-01 
3422 -1.925440000655496e+00 
3423 -1.582374312640844e+00 
3424 4.771124076494620e-01 
3425 -1.645545795107208e+00 
3426 -1.500252254115539e+00 
3427 -2.646493822849675e-01 
3428 4.134809798669140e-01 
3429 -1.098375011574727e-01 
3430 -3.164883538436106e+00 
3431 -2.123721862611781e-01 
3432 6.459135659729991e-01 
3433 -1.253997817632931e+00 
3434 9.169269441597934e-02 
3435 -5.979862547016190e-01 
3436 4.202277062901808e-01 
3437 1.623502512977557e+00 
3438 -1.390276246056280e-01 
3439 2.452232953296699e-01 
3440 -1.244113876088414e+00 
3441 3.634009326505909e-01 
3442 2.097486212567883e+00 
3443 -8.601006599389753e-02 
3444 1.334411175499619e-01 
3445 9.404185057702412e-01 
3446 2.978472769106056e-01 
3447 9.719168269948238e-02 
3448 2.565247375726253e-01 
3449 -7.159409983240845e-01 
3450 1.145555014234550e+00 
3451 -2.034573849500839e-02 
3452 -1.883377462157281e+00 
3453 -7.151580177511263e-02 
3454 -6.441041342768432e-01 
3455 -3.891383734794988e-01 
3456 2.505020019444759e-01 
3457 6.135810657473791e-01 
3458 -1.799709711715766e+00 
3459 -3.387216589970439e+00 
3460 4.237182836632528e-01 
3461 8.674256580347269e-01 
3462 -2.713960395798733e-01 
3463 -1.894832567916430e+00 
3464 2.346847493337334e+00 
3465 1.178693525517663e+00 
3466 1.316000340312991e-01 
3467 -1.254149534993346e+00 
3468 -1.316622250650146e+00 
3469 6.637109803678384e-02 
3470 1.475478722653118e+00 
3471 -1.581181983069035e+00 
3472 -3.094776330202667e-01 
3473 7.021601462410588e-01 
3474 -1.334229745680738e-01 
3475 5.642004737381975e-01 
3476 6.453329296404278e-01 
3477 -5.437347192676439e-02 
3478 6.352240050661900e-01 
3479 3.802269478134027e+00 
3480 1.519200459249283e-01 
3481 9.430587328357564e-01 
3482 1.878031092681311e+00 
3483 3.121370608718250e+00 
3484 1.109313729865064e+00 
3485 1.193545318886107e+00 
3486 1.732845287142873e+00 
3487 1.713486349640407e+00 
3488 -8.647678228652109e-02 
3489 -2.582662496308317e-01 
3490 1.098233194034881e+00 
3491 1.383991997668548e+00 
3492 -2.942218894671843e-01 
3493 3.046347795604478e-01 
3494 5.254381814733471e-01 
3495 1.090747792179539e+00 
3496 1.358968957396037e-01 
3497 1.960404901713445e-01 
3498 2.999883726745869e-01 
3499 1.371744025345534e+00 
3500 1.124605561296963e+00 
3501 2.877056440706107e+00 
3502 -8.156372887326230e-01 
3503 9.510509843687457e-01 
3504 3.782417621947213e-03 
3505 8.503149669060370e-01 
3506 3.407139870914494e+00 
3507 -1.816674828371721e+00 
3508 -1.586478542277546e-02 
3509 5.030070389953748e-01 
3510 1.180068032529875e+00 
3511 2.488461309632812e+00 
3512 2.006308331091514e-01 
3513 5.139111058033756e-01 
3514 8.623490722459942e-01 
3515 2.307031079591085e-01 
3516 -1.464430484787765e+00 
3517 1.989893634571945e-01 
3518 4.490978915184178e-01 
3519 -1.075004214373050e+00 
3520 1.522225626882721e+00 
3521 1.486057953612816e+00 
3522 -8.947759941915708e-01 
3523 3.712322993078380e-01 
3524 2.573529571362792e-01 
3525 -2.029767686075430e-02 
3526 8.389220488244281e-01 
3527 4.209518870813853e-01 
3528 1.936984812731127e-01 
3529 -4.506217160624582e-01 
3530 -3.846727644774973e-02 
3531 1.540323954621821e+00 
3532 5.646003460767001e-01 
3533 1.612731130475034e-01 
3534 -4.746305341465406e-01 
3535 -7.949391308114598e-01 
3536 -5.227753090740334e-01 
3537 -8.136807151503626e-01 
3538 -5.909702229848834e-01 
3539 1.018040507337985e+00 
3540 -6.748402993609424e-01 
3541 -1.663315385475913e+00 
3542 -7.311595828749082e-01 
3543 -3.277113928222509e+00 
3544 -9.699822025026971e-01 
3545 -3.346857777936358e+00 
3546 -9.990776913151109e-02 
3547 9.044658820520659e-01 
3548 -5.243604433232636e-01 
3549 5.156595710558505e-02 
3550 -1.277040244807171e+00 
3551 6.962916267418208e-01 
3552 -6.172540118725665e-01 
3553 -1.332646164272669e+00 
3554 1.618793022770019e+00 
3555 -3.388340191361921e-01 
3556 1.707508759541641e-02 
3557 3.211114421917533e-01 
3558 -8.248505608134938e-01 
3559 -2.636797552308544e+00 
3560 -1.316938134626275e+00 
3561 -1.136879657355190e+00 
3562 -2.200890560515600e-01 
3563 3.623262380223599e-01 
3564 5.788383404181843e-02 
3565 -2.165447972869923e-01 
3566 -1.094193140110026e-02 
3567 -6.330235094021922e-01 
3568 4.353883502182804e-01 
3569 2.519953884194764e-01 
3570 -2.729893485231466e-01 
3571 -9.859352698581786e-01 
3572 -2.640588331765467e+00 
3573 -1.809434374575367e+00 
3574 -6.614312824851746e-01 
3575 3.685474532843170e-01 
3576 7.342773843629566e-01 
3577 -1.334440053171660e+00 
3578 -1.620164202953932e+00 
3579 1.135937585410270e+00 
3580 3.364392918388575e-01 
3581 1.660251150543069e+00 
3582 6.880364480763738e-01 
3583 -5.589453062444919e-01 
3584 -3.225162243736187e+00 
3585 8.917963717625502e-01 
3586 5.741050420426888e-01 
3587 -3.259312288679309e-01 
3588 -3.446651104299017e-01 
3589 -9.864493612398180e-01 
3590 2.788510945020586e-01 
3591 -1.312657928706515e+00 
3592 6.228559901818417e-01 
3593 -8.333916940214571e-01 
3594 -6.928733640185789e-01 
3595 1.981388554733663e+00 
3596 -2.012966826198538e+00 
3597 -1.849817947174225e+00 
3598 -7.471388726921437e-01 
3599 1.106876678065929e+00 
3600 -1.362956235539289e+00 
3601 -1.816524405095806e+00 
3602 -6.460762433145988e-01 
3603 -1.627788692732866e+00 
3604 -7.452177686723152e-02 
3605 -2.907300898078906e-01 
3606 -1.140849650615599e+00 
3607 -1.135694749080842e+00 
3608 -6.994737430175625e-01 
3609 1.022601455416259e+00 
3610 -6.090214697044556e-01 
3611 -1.227489312518480e+00 
3612 -6.535707743488598e-01 
3613 -1.128458802958620e-01 
3614 2.718841788830516e-01 
3615 -1.231147990983156e+00 
3616 5.345139518677555e-01 
3617 -9.687304371481168e-01 
3618 -9.885522333417067e-01 
3619 3.578694388263894e-01 
3620 2.939814879122440e-01 
3621 2.039618171716325e-01 
3622 2.796563610234837e-01 
3623 2.496668564880955e-01 
3624 -3.970885376365819e-01 
3625 -9.365873300162094e-01 
3626 1.060627717865346e+00 
3627 -9.607474924360991e-01 
3628 -1.004672766979881e+00 
3629 4.659545426539153e-01 
3630 1.064210855041976e+00 
3631 -8.476338858193967e-01 
3632 3.562839716208972e-01 
3633 1.434092954384718e+00 
3634 1.851059728697030e-01 
3635 -3.722807333210563e-01 
3636 -2.216711501086943e-01 
3637 -3.360724104433856e-02 
3638 1.239234970373346e-01 
3639 -8.899985667877859e-02 
3640 3.145483670979681e+00 
3641 -8.572158686914869e-01 
3642 8.070288795782530e-01 
3643 -5.531728463771061e-01 
3644 7.036628651399365e-01 
3645 3.854278204425102e-01 
3646 -2.126958311322560e+00 
3647 4.443457675269688e+00 
3648 2.943001959331086e-01 
3649 -1.797389672094014e+00 
3650 4.305207192811849e+00 
3651 1.989102592646355e-01 
3652 4.705073209175856e-01 
3653 3.438899462229765e+00 
3654 -9.816768538723050e-01 
3655 9.145720084681508e-01 
3656 -1.692400650594687e+00 
3657 -5.763041046403962e-01 
3658 -8.968041591857957e-01 
3659 -6.469732230610978e-01 
3660 -1.009679246224003e+00 
3661 -1.917101995938566e+00 
3662 1.207729924351603e+00 
3663 3.704044838061040e-02 
3664 -2.081647220368122e+00 
3665 7.810817396790553e-01 
3666 -2.049117088890656e-01 
3667 -1.942993839229169e-01 
3668 3.170654024114776e-01 
3669 -5.298316758763497e-01 
3670 -2.576157211530559e-01 
3671 -3.002003710010654e-01 
3672 4.002016801117928e-01 
3673 2.166294462963108e-01 
3674 -1.031087759956491e+00 
3675 4.467354544758372e-01 
3676 5.062942542882463e-01 
3677 7.298632446005870e-01 
3678 3.889736647728848e-01 
3679 -2.453955986215544e-01 
3680 3.030188253177786e-01 
3681 -4.908920828566760e-02 
3682 -1.016282878243742e-01 
3683 7.130980893283482e-01 
3684 2.491651479372236e-01 
3685 -1.145081262209696e+00 
3686 -3.069884202607541e-01 
3687 1.341226247444621e+00 
3688 -3.975353230919239e-01 
3689 -2.222418886499756e+00 
3690 1.103977990024941e+00 
3691 1.196622847028006e+00 
3692 1.165874333860116e-01 
3693 7.882439556507046e-01 
3694 1.056039112947528e+00 
3695 6.158274570248216e-01 
3696 -2.102305662734826e+00 
3697 -3.675241584806748e-01 
3698 1.929825601492985e-01 
3699 -2.164538306119314e-01 
3700 -1.733811136324179e+00 
3701 5.639028097974790e-01 
3702 -1.228562862058256e+00 
3703 -1.102586407892211e+00 
3704 -8.622197077091566e-02 
3705 -2.517496643677751e+00 
3706 -3.063291693354689e-01 
3707 -1.314090155760664e+00 
3708 -1.103995849138959e+00 
3709 -1.331910030932608e+00 
3710 -1.539883727447871e-01 
3711 2.596964328449378e+00 
3712 -2.722909732285494e+00 
3713 1.131594486895457e+00 
3714 6.341448531324548e-01 
3715 -9.212256716495897e-01 
3716 -1.396929577528529e+00 
3717 -6.714126123759215e-01 
3718 1.172840247385124e+00 
3719 7.116632223549734e-01 
3720 -1.272845631421632e-01 
3721 5.693594512949087e-01 
3722 3.115555662768775e-01 
3723 1.050976784336401e-01 
3724 2.922723438031528e-01 
3725 9.502786134298510e-01 
3726 2.003667709898107e-01 
3727 -2.139961233971009e-01 
3728 1.322135458218783e+00 
3729 1.637670119977216e-01 
3730 5.127366253885499e-01 
3731 -1.452229948215819e-01 
3732 1.596584470541011e+00 
3733 4.748356861862207e-01 
3734 5.368422453136620e-01 
3735 2.532757127636273e+00 
3736 1.076211542904820e+00 
3737 -4.154999731565677e-01 
3738 1.358724625992909e+00 
3739 -6.496590156355848e-01 
3740 -5.040653508415613e-01 
3741 2.899714417466291e-01 
3742 -1.580614226237858e-01 
3743 5.786793091554495e-01 
3744 1.771340792373385e-01 
3745 1.138607268018067e+00 
3746 4.240326209632886e-01 
3747 -4.712976718737120e-01 
3748 8.777315160200858e-01 
3749 2.626921897905963e-01 
3750 1.078965315443437e+00 
3751 -6.417348228227548e-02 
3752 -4.054587614993481e-01 
3753 9.088838990376238e-01 
3754 4.817915265541092e-01 
3755 1.370439539104409e+00 
3756 -6.502277212111571e-01 
3757 -3.595905326366435e-01 
3758 2.074053764316118e-01 
3759 -1.321444606585731e+00 
3760 4.754264208008018e-01 
3761 9.705666852571664e-01 
3762 2.227409524085692e-02 
3763 -1.157579222849125e+00 
3764 3.018714187066311e-01 
3765 6.993228366446760e-02 
3766 -2.967879774977922e-01 
3767 -2.589354932426726e+00 
3768 4.201527578945250e-01 
3769 -1.565019557941618e-01 
3770 -7.176476978871053e-01 
3771 -1.261815992161653e-01 
3772 2.702570228850530e-01 
3773 -4.283133787196265e-02 
3774 1.023836704065364e-02 
3775 3.864911114719088e-01 
3776 1.576538747846223e+00 
3777 2.569382129530564e+00 
3778 -3.252026021357735e-01 
3779 -1.353757128774690e+00 
3780 -1.806561386882674e+00 
3781 3.685350171756472e-01 
3782 1.137346338343971e+00 
3783 1.171924156304544e-01 
3784 1.886623566235044e+00 
3785 1.561121830171656e+00 
3786 -5.566407066129578e-02 
3787 -8.746733309660620e-01 
3788 1.536474503132448e+00 
3789 5.756428589425694e-01 
3790 6.211532535255944e-01 
3791 -3.322459640035818e-01 
3792 6.911167523690235e-01 
3793 5.715962683333101e-01 
3794 -9.599996431485440e-01 
3795 8.974650443569732e-01 
3796 6.245698469362758e-02 
3797 1.265262111730972e-01 
3798 1.096993192659529e-01 
3799 -2.149298637957844e-02 
3800 9.904359148191439e-01 
3801 -6.480161815308287e-01 
3802 -1.261093365619983e-01 
3803 1.208861007328218e+00 
3804 6.773372088932628e-01 
3805 2.452646377809813e-01 
3806 3.215591123997982e-01 
3807 9.562240860073654e-01 
3808 5.636000028989321e-01 
3809 1.008666008240834e+00 
3810 7.111366602635119e-01 
3811 -8.826565667305286e-01 
3812 1.109001501592299e+00 
3813 3.099745850915814e-01 
3814 1.408597005038098e+00 
3815 6.479946829434623e-01 
3816 -5.055554930766436e-01 
3817 -1.143226829797539e-01 
3818 4.934350835957860e-01 
3819 6.661914446743691e-01 
3820 -3.143927551978129e-01 
3821 5.956453970454345e-01 
3822 -5.120199246831828e-01 
3823 4.763949543878030e-01 
3824 -6.049711088681368e-01 
3825 8.633178550782536e-01 
3826 1.534963235381374e+00 
3827 -1.426367765505425e+00 
3828 1.737133682226669e+00 
3829 1.986386911532500e+00 
3830 4.726142539339023e-01 
3831 -4.889746155111311e-01 
3832 1.025411599041176e+00 
3833 -5.977361851363195e-01 
3834 1.107218773943927e+00 
3835 7.651475348256763e-01 
3836 -9.454838417932971e-01 
3837 2.863741706374812e-02 
3838 -2.054295612264015e-01 
3839 1.532403686081945e-01 
3840 -9.014147124744289e-02 
3841 2.618094187551482e-01 
3842 -2.372996258665009e-01 
3843 6.898712082396758e-01 
3844 -1.415325703323893e-02 
3845 -5.949008844346984e-01 
3846 -6.779641926548958e-01 
3847 -3.960500243627898e+00 
3848 -1.096535481602709e+00 
3849 -1.531632849056650e+00 
3850 -2.691944394944112e+00 
3851 1.023696224902559e+00 
3852 3.550535472079454e-01 
3853 -1.196028046143909e+00 
3854 1.669842716428763e-01 
3855 -8.696204083241786e-01 
3856 -1.206676057520348e+00 
3857 7.284881519563162e-01 
3858 -1.792801119490985e+00 
3859 -1.109117932615359e+00 
3860 1.655869929210314e-01 
3861 -1.285801370839918e+00 
3862 1.953466270468190e+00 
3863 -3.527486881818708e-01 
3864 -2.437588386210029e-01 
3865 8.648216932629553e-01 
3866 2.947195806667618e-02 
3867 2.007365726081135e+00 
3868 1.865503847207263e-01 
3869 -6.366803560270077e-01 
3870 6.392437352520886e-01 
3871 1.194597499474642e+00 
3872 2.642181777996827e-02 
3873 -1.034603653977075e+00 
3874 6.840207645117544e-01 
3875 8.981014247169784e-01 
3876 -3.400208101438916e-01 
3877 -8.232567369219269e-02 
3878 -1.634064385799819e+00 
3879 1.122673168674043e+00 
3880 -3.567029778597409e-01 
3881 -3.637718207760191e-01 
3882 1.203907157043098e-01 
3883 -1.337639311912207e+00 
3884 -4.698567562285405e-01 
3885 -3.522369394942039e-01 
3886 1.929431921594371e-01 
3887 7.766767359440244e-01 
3888 -1.231280653021469e+00 
3889 7.342097494968227e-01 
3890 9.930229297697826e-02 
3891 1.771304383239562e+00 
3892 -1.569801192168193e+00 
3893 2.114208271924923e-01 
3894 9.868557284539736e-01 
3895 -3.059861632508620e-01 
3896 -7.868637891576454e-01 
3897 8.946123764676477e-01 
3898 3.980292662318264e-01 
3899 2.770802453601353e-01 
3900 -5.555263017347479e-01 
3901 -6.332277836679759e-02 
3902 3.070485116588519e-01 
3903 7.297865139548707e-01 
3904 1.349840541427463e+00 
3905 2.538419044065336e-01 
3906 1.535847443005932e+00 
3907 -1.418828573247376e-01 
3908 3.733655119403518e-01 
3909 8.001942858923056e-01 
3910 1.249751477862387e+00 
3911 1.454945661962284e+00 
3912 -4.492501660553485e-01 
3913 2.418229485283089e+00 
3914 4.099591513964324e-01 
3915 4.273995760206022e-01 
3916 -8.170785149218577e-01 
3917 -8.043581621430762e-01 
3918 1.382497153756011e+00 
3919 -2.150676503108774e-01 
3920 3.899550552803919e-01 
3921 5.284227930238070e-01 
3922 -1.359408031269484e+00 
3923 1.910053118035596e+00 
3924 8.025291145759923e-01 
3925 1.549397045180474e-01 
3926 -1.934743457398008e-01 
3927 -1.495824605780036e+00 
3928 -7.625566938376962e-01 
3929 2.206521574176645e+00 
3930 -5.683331421964403e-02 
3931 -1.814819871325181e-01 
3932 1.362984217517885e+00 
3933 -3.200946377184185e-03 
3934 2.157918291270516e+00 
3935 1.042109830597020e+00 
3936 -9.128124335279196e-01 
3937 1.161672675437323e-01 
3938 1.156382189574114e+00 
3939 2.636824517557330e+00 
3940 6.310852599390421e-01 
3941 1.899634890550941e+00 
3942 4.913479077863250e-01 
3943 6.850368527361927e-01 
3944 -1.578095921781936e-02 
3945 -5.922645628019370e-01 
3946 1.433446743287608e+00 
3947 -1.664730760559090e-01 
3948 -4.059819704148809e-02 
3949 -2.093860875123867e-01 
3950 -2.617962022543023e-01 
3951 7.863970180785421e-01 
3952 -4.815782554828143e-01 
3953 -1.087643047734545e+00 
3954 5.109661398833338e-01 
3955 8.005880250596736e-01 
3956 -2.874052963929508e+00 
3957 -1.103882782525059e+00 
3958 -1.015785656598890e+00 
3959 -7.667252191368928e-01 
3960 -8.483869678194558e-01 
3961 -3.639957885649403e+00 
3962 -1.433053752807431e+00 
3963 -5.461998359830312e-01 
3964 5.528682309612919e-01 
3965 -1.151217398725018e+00 
3966 -3.617833837142104e+00 
3967 6.236687484865325e-01 
3968 -2.153136201584190e+00 
3969 -1.815163324655954e+00 
3970 5.781048489365024e-01 
3971 -1.118423063620038e+00 
3972 -9.059765576987522e-01 
3973 -1.848370125184702e+00 
3974 -8.471398002349442e-01 
3975 4.028363106353178e-01 
3976 -3.511288383934948e+00 
3977 -4.512787474087731e-01 
3978 3.321000304036889e-01 
3979 -8.439919965325378e-01 
3980 -1.544458835427170e+00 
3981 1.564200141201506e+00 
3982 -5.997401123208069e-01 
3983 -1.297998236046706e+00 
3984 -7.703726170124402e-02 
3985 2.158233964900110e-01 
3986 -1.965446713113909e+00 
3987 -1.747598562352117e+00 
3988 -4.875998183970813e-01 
3989 1.442720426160291e-01 
3990 -7.639920747672558e-01 
3991 -2.243465172086660e-01 
3992 3.389633871600940e-02 
3993 7.506253709047528e-01 
3994 1.746865159346619e+00 
3995 3.799100224107825e-01 
3996 -6.127861498094789e-01 
3997 -9.729974012791380e-02 
3998 8.743883464165233e-01 
3999 -2.609855051206182e-01 
4000 -2.147073601757230e-01 
4001 5.833033441998944e-01 
4002 -5.801967192284861e-01 
4003 1.643015237438303e+00 
4004 6.708328249564988e-01 
4005 4.873465971714488e-01 
4006 -3.621978419077446e-01 
4007 3.829216167413491e-01 
4008 1.367309316037237e+00 
4009 -9.558360221322187e-01 
4010 7.056551955662609e-01 
4011 3.056473591428170e+00 
4012 6.942738838468735e-01 
4013 2.212596259817792e-01 
4014 1.054902810644062e-01 
4015 1.449494220288366e+00 
4016 -8.952106564633351e-01 
4017 -8.864884593214228e-02 
4018 -8.729058016026224e-01 
4019 6.015132305716027e-01 
4020 1.241150654355828e+00 
4021 4.374299092114120e-01 
4022 -5.680249025775939e-01 
4023 1.811747863441980e+00 
4024 4.030729708119039e-01 
4025 -1.288476485058991e+00 
4026 1.098936911818809e+00 
4027 1.117096028801011e+00 
4028 2.038542586595659e-01 
4029 -7.872787689777161e-02 
4030 5.622106417351075e-01 
4031 -3.950191213174733e-01 
4032 3.012518601753051e-01 
4033 4.086215458752179e-01 
4034 3.651618927711690e-01 
4035 -4.029200578931743e-01 
4036 -1.146757586645607e+00 
4037 6.223212606118551e-01 
4038 2.674064076667884e-01 
4039 -4.248921004758694e-02 
4040 1.294172502366917e-01 
4041 1.414270065733234e-01 
4042 1.298131333731434e+00 
4043 3.010107531243932e-01 
4044 -1.542658287093092e+00 
4045 3.523964252668147e-01 
4046 -5.470061804507284e-01 
4047 -1.353793823629559e+00 
4048 1.327805690878317e+00 
4049 6.641261541614247e-01 
4050 -1.590566995213620e+00 
4051 -1.387882565537828e+00 
4052 2.948599958284812e-01 
4053 4.603618987627241e-02 
4054 6.047792573818870e-01 
4055 -7.259647788630295e-01 
4056 2.479719341468360e-01 
4057 -1.190466085349479e+00 
4058 5.251007131312410e-01 
4059 2.703035146498637e+00 
4060 6.725087555739441e-01 
4061 2.823875283806234e-01 
4062 -4.011915708468382e-01 
4063 -6.128867734741776e-01 
4064 -5.040568024251855e-01 
4065 -8.486363232027977e-01 
4066 -1.606506321457941e-01 
4067 -1.322860627286085e+00 
4068 -1.018677635727667e+00 
4069 -1.647128675775576e+00 
4070 -1.798976312056727e+00 
4071 -5.215919426361982e-01 
4072 4.100984460684404e-01 
4073 -3.492100772009211e-01 
4074 -2.855641552002604e+00 
4075 -1.299050280911907e+00 
4076 5.050463974597676e-02 
4077 -1.032662354394422e-01 
4078 -5.220635329286727e-01 
4079 9.902168925043366e-01 
4080 2.163870900890271e-01 
4081 2.637136435402494e-02 
4082 -3.039585968717640e-02 
4083 -4.737089594587955e-01 
4084 -8.003732937873094e-01 
4085 2.345600688520872e-01 
4086 4.272942084524686e-01 
4087 -9.054188653476825e-01 
4088 8.943267135304186e-02 
4089 2.593079334647664e-01 
4090 -1.035246742186136e+00 
4091 -3.596864968644498e-01 
4092 7.926865798686882e-01 
4093 -8.304305387605647e-02 
4094 -1.129834614362575e+00 
4095 -2.662645212961184e+00 
4096 -7.258499618584455e-01 
4097 -5.830154949060430e-01 
4098 -1.869665473843153e-01 
4099 -3.243408746663883e-02 
4100 -9.806293494992958e-01 
4101 -3.542159996921673e-02 
4102 -1.176348995128976e+00 
4103 -1.155040977395720e-01 
4104 -1.386598601885549e+00 
4105 3.020425564452933e-01 
4106 -9.112689803465293e-01 
4107 1.137278032581089e+00 
4108 3.163721016842609e+00 
4109 1.529255433165670e-01 
4110 9.675251353344160e-01 
4111 5.853730994823897e-01 
4112 -3.545239555076106e-01 
4113 3.323981938691564e-01 
4114 6.761449602903712e-01 
4115 1.608312817518982e+00 
4116 1.506913165197519e+00 
4117 -3.168085194494470e-01 
4118 2.516398554355777e+00 
4119 1.779506173382838e+00 
4120 7.000488044161619e-01 
4121 1.837302073363553e+00 
4122 4.785460482196823e-01 
4123 7.585842501794523e-01 
4124 1.419726570555354e+00 
4125 -4.158539362640368e-02 
4126 8.914368904667380e-01 
4127 6.500532439973749e-01 
4128 2.760168862303462e+00 
4129 6.981821833557703e-01 
4130 -5.241679300144012e-01 
4131 8.846879443610267e-01 
4132 4.172741777850668e-01 
4133 1.546103455970287e-01 
4134 2.026506213859850e+00 
4135 -1.605994769892154e-01 
4136 -7.634470294380478e-01 
4137 1.447788778424830e+00 
4138 -7.479045654363585e-02 
4139 1.657253971353797e+00 
4140 -1.055498657043802e-01 
4141 -1.471504613070846e-01 
4142 2.627330862065404e-01 
4143 2.286457665232976e+00 
4144 -3.299062704669471e-01 
4145 3.205424063081129e-01 
4146 8.811478991699655e-01 
4147 3.559283018916583e-01 
4148 7.226938802415022e-01 
4149 -1.402848434688524e-01 
4150 2.570311657811369e-01 
4151 1.553670910237772e-02 
4152 3.143764408533640e-01 
4153 9.809290257588891e-01 
4154 3.811787698622878e-01 
4155 -2.705381865301200e-01 
4156 2.103532903314568e-01 
4157 -1.316114984214203e-01 
4158 1.540774764628940e+00 
4159 -4.359680027287696e-01 
4160 -7.654236745679702e-01 
4161 1.063071004633783e+00 
4162 -1.602545658894160e-02 
4163 7.267253880377108e-01 
4164 -1.152058268555919e-01 
4165 -5.215061402721329e-01 
4166 5.796535632548543e-01 
4167 1.134866314787414e+00 
4168 1.433711399278926e+00 
4169 8.336324014631939e-02 
4170 7.359452025059672e-01 
4171 2.406808445051453e-01 
4172 1.941428785702115e+00 
4173 1.267006085074838e+00 
4174 8.362191307622272e-01 
4175 8.228989638162750e-01 
4176 8.526059405870491e-02 
4177 -1.391597806307341e-01 
4178 1.216090893521827e+00 
4179 2.745985787596312e-02 
4180 -5.238606649720235e-01 
4181 -2.013344094897731e-01 
4182 1.429749477536435e-01 
4183 4.173553796617411e-01 
4184 3.993455381358281e-01 
4185 1.107936685632181e-01 
4186 -3.767393053925150e-01 
4187 1.380172751746993e+00 
4188 5.364024332698453e-01 
4189 -3.252037602088559e-01 
4190 7.605227469858290e-01 
4191 1.643468955630414e+00 
4192 -1.377571651188154e+00 
4193 -3.039387276642416e-01 
4194 1.086461324624971e+00 
4195 1.725479825770074e+00 
4196 -7.909847042108910e-02 
4197 8.492145026503738e-01 
4198 2.934262885957460e-01 
4199 3.423939957763315e-01 
4200 1.990820463502525e-02 
4201 -1.844124088380629e-01 
4202 1.055175368673842e+00 
4203 -1.039793244759794e+00 
4204 1.906457563325151e-01 
4205 8.017633919513728e-01 
4206 -1.675153372367759e-01 
4207 -2.601376528741774e-01 
4208 -1.200424055549476e-01 
4209 -1.932006330886861e+00 
4210 6.122446472294972e-01 
4211 1.410707581575807e+00 
4212 3.977388072737041e-01 
4213 -5.959975080132788e-01 
4214 -3.810662905057480e-01 
4215 -2.150657980569615e+00 
4216 6.292559116588654e-02 
4217 1.613284163195504e-01 
4218 6.681929605009618e-02 
4219 -5.287133568620974e-01 
4220 -1.077985197742177e-01 
4221 -7.086227819907754e-01 
4222 5.120281906981444e-02 
4223 1.448917063736333e+00 
4224 7.118228102087943e-03 
4225 -6.994491949971106e-01 
4226 -4.753138363049512e-01 
4227 3.833358741105761e-01 
4228 -9.316257535251777e-01 
4229 -6.044578266864654e-01 
4230 1.925647524490115e+00 
4231 -5.506109482315172e-01 
4232 -3.349077363310964e-01 
4233 1.984071881277305e+00 
4234 -7.816830662860383e-01 
4235 -3.388937433909683e-01 
4236 -7.529621937572250e-01 
4237 -9.177815201703678e-01 
4238 2.648676286934197e-01 
4239 -6.728910065030987e-01 
4240 1.444365132662230e-01 
4241 -8.326708331400453e-01 
4242 7.695975867806342e-01 
4243 -2.749822656812014e-01 
4244 -1.839764481268984e+00 
4245 -3.771321838799798e-01 
4246 1.281526022037237e+00 
4247 -5.128616430349368e-01 
4248 -2.564588391212739e+00 
4249 -1.010276013853726e+00 
4250 -1.256700603421986e+00 
4251 1.139471819227999e+00 
4252 1.653876865736921e+00 
4253 1.970840228970819e-01 
4254 -1.438042944251327e+00 
4255 -1.072809999016610e+00 
4256 5.129214252084433e-01 
4257 3.494514438485428e-02 
4258 -7.103449080542551e-01 
4259 -2.179161427194690e+00 
4260 -1.329583958831917e+00 
4261 -1.075616373080971e+00 
4262 2.461289109747171e-01 
4263 -2.800456467953571e-01 
4264 -5.582267220067693e-01 
4265 -1.112878199814231e+00 
4266 -1.294241742438321e+00 
4267 4.515479162787975e-01 
4268 -1.033138238042985e+00 
4269 -1.170108122638987e+00 
4270 3.825936739369404e-01 
4271 3.199609828805745e-01 
4272 -2.238809333467127e+00 
4273 -6.610002886389201e-01 
4274 2.809413553635773e-01 
4275 -1.260189365435715e+00 
4276 1.140622510270694e+00 
4277 3.331639729375240e-01 
4278 -8.090146465275211e-01 
4279 8.129634280471941e-01 
4280 3.312287114363646e-01 
4281 1.040517486505032e-01 
4282 2.072866261344574e+00 
4283 -4.727802512985889e-02 
4284 -8.357116141007358e-01 
4285 6.116742020122888e-01 
4286 1.704394443709968e+00 
4287 1.762474667573080e+00 
4288 -1.095902809986183e+00 
4289 1.123982476135277e+00 
4290 9.288926877242693e-01 
4291 2.937884045423809e+00 
4292 -8.562265179372787e-01 
4293 -9.260803480909827e-01 
4294 8.726116224599843e-02 
4295 6.276328864709384e-01 
4296 -6.136397686613787e-02 
4297 1.212546351432447e-01 
4298 -3.968069294610571e-01 
4299 -6.842559821234175e-01 
4300 1.577603329802418e+00 
4301 7.709693167261075e-01 
4302 -3.589736674066846e-01 
4303 2.216243369684517e-01 
4304 3.294539038500433e-01 
4305 -2.332597458347374e+00 
4306 1.695052072151209e+00 
4307 1.745814452130510e-01 
4308 1.348996769569462e+00 
4309 1.527569106737156e+00 
4310 -1.750901986315772e+00 
4311 -6.407334879270257e-01 
4312 -4.132928900316540e-01 
4313 1.095158026365002e+00 
4314 3.640399720588162e-02 
4315 -2.638136133025171e+00 
4316 1.255336957108675e+00 
4317 -6.118767593705641e-01 
4318 2.619657544866740e+00 
4319 3.434873371090693e-01 
4320 9.372552086586021e-02 
4321 1.012645496685858e+00 
4322 -1.371645002806738e+00 
4323 2.905126069994419e+00 
4324 5.273681272440571e-01 
4325 3.604371648049665e-02 
4326 1.862523404072707e-01 
4327 7.022286157044172e-02 
4328 1.320904457656973e+00 
4329 6.904338987881531e-02 
4330 -7.325021375970352e-02 
4331 1.126890240494622e+00 
4332 4.484026230640057e-01 
4333 -8.449825287846444e-01 
4334 -1.378187987716414e+00 
4335 -8.752343421744445e-01 
4336 -9.957906100417621e-01 
4337 -2.384292804449109e+00 
4338 -1.058414724003820e+00 
4339 4.608138902265151e-01 
4340 2.607386577096622e-01 
4341 1.010712131352886e+00 
4342 7.902030428839966e-01 
4343 -8.916350118297859e-01 
4344 -3.169234961695399e+00 
4345 8.068814413913307e-01 
4346 7.699336351940609e-01 
4347 2.543271793007649e+00 
4348 1.037231221820725e-01 
4349 5.150567387764609e-01 
4350 2.488225243124839e+00 
4351 3.140703456080671e-01 
4352 -2.491786996105659e+00 
4353 5.396524685967828e-01 
4354 1.899500893757313e+00 
4355 3.701135148624947e-01 
4356 1.925375305216879e+00 
4357 1.526535916206459e+00 
4358 3.074783574150496e-01 
4359 -8.709744768573171e-01 
4360 3.228718609971231e-01 
4361 -7.374542969791726e-01 
4362 1.583989039219734e+00 
4363 2.715491027285043e+00 
4364 5.087502476070295e-01 
4365 -2.257047019682314e-01 
4366 -8.146700907935257e-01 
4367 1.735514497749100e+00 
4368 -6.466847305526597e-01 
4369 -1.274679832975603e+00 
4370 1.266702782261751e+00 
4371 -1.003491197564472e+00 
4372 -2.295597696187251e-01 
4373 5.940749383030888e-01 
4374 -1.871255979206620e+00 
4375 9.487605839237768e-01 
4376 3.269590792585816e-01 
4377 -4.979500059238928e-01 
4378 2.853127419897663e-01 
4379 -1.087977875539738e+00 
4380 -1.528791136930217e+00 
4381 -7.270355677316032e-01 
4382 5.297623236931522e-01 
4383 1.393197668467135e+00 
4384 -1.912879653784510e+00 
4385 3.520331968545894e-02 
4386 -4.239702988926823e-01 
4387 -7.442670715466640e-02 
4388 -1.212469350746901e+00 
4389 -3.266524443760072e-01 
4390 -4.836371935597069e-01 
4391 2.340387610233356e-01 
4392 1.617810149694258e+00 
4393 1.479799297111616e+00 
4394 -1.036001170508411e+00 
4395 -1.224198586161819e+00 
4396 -2.735464537579242e-01 
4397 -8.769553331264534e-01 
4398 2.450891690630549e-02 
4399 -3.178048349502418e-01 
4400 -1.678919766190441e-01 
4401 -7.088087759101588e-01 
4402 -3.930246221374957e-01 
4403 1.920639873808079e+00 
4404 5.164176284194539e-01 
4405 1.156105938742648e+00 
4406 -5.343823665884252e-01 
4407 -8.582875750857061e-01 
4408 4.038744198574194e-01 
4409 1.938835375494022e+00 
4410 -8.037410107145893e-02 
4411 -1.652827898874789e+00 
4412 -9.018684788093190e-01 
4413 -1.357981390802395e+00 
4414 5.656081358215720e-01 
4415 -2.056406808033456e+00 
4416 5.804406455143097e-01 
4417 8.956285290485079e-01 
4418 -3.104120720015374e+00 
4419 -7.591341482574118e-01 
4420 -1.440237849901017e+00 
4421 -8.260429647623098e-01 
4422 -1.357463274412769e+00 
4423 -1.062626082924797e+00 
4424 1.187111851429137e+00 
4425 -3.727992869269423e-01 
4426 3.443335141208711e-01 
4427 -7.646196376644206e-01 
4428 2.414900761070093e+00 
4429 2.504921811534617e+00 
4430 6.979768434368085e-02 
4431 -6.490342174361541e-01 
4432 9.321220520283288e-01 
4433 2.875732403993795e-01 
4434 6.216483180510112e-01 
4435 4.404336125090955e-01 
4436 -1.464505498014479e-01 
4437 -3.595240832977519e-01 
4438 1.949625557598613e-02 
4439 2.938699729417836e-01 
4440 6.988675409393472e-01 
4441 1.306625807561567e-02 
4442 3.280839190662974e-02 
4443 1.820179658740349e+00 
4444 1.833532477862277e+00 
4445 1.580581319589529e+00 
4446 1.723572717800425e-01 
4447 7.062862026158123e-01 
4448 1.767880438859041e-01 
4449 5.526425646390836e-01 
4450 1.917453451438069e+00 
4451 6.957624625476705e-02 
4452 7.304463764675784e-01 
4453 1.556046972662725e+00 
4454 1.545564618574106e+00 
4455 -1.055133723050670e-02 
4456 3.142944678418623e-01 
4457 9.819075700384555e-01 
4458 1.161927679355988e+00 
4459 1.361120197336022e+00 
4460 6.767594074999010e-01 
4461 4.527312064030883e-01 
4462 9.919314698123169e-01 
4463 -3.601314169787151e-01 
4464 -1.467378547484658e+00 
4465 7.484617458096087e-01 
4466 5.922119529281978e-03 
4467 -9.568410594077691e-01 
4468 -2.726512003309589e-01 
4469 9.609194676665966e-01 
4470 1.335485027776270e+00 
4471 7.533039994555587e-01 
4472 8.754544175896409e-01 
4473 -4.707841494708550e-01 
4474 8.578025557832622e-02 
4475 9.970793153191611e-01 
4476 -1.487182738734348e+00 
4477 -2.809889129370060e-01 
4478 -2.115626347439575e-01 
4479 -3.397057479370712e-01 
4480 -4.272132664532763e-01 
4481 -6.633741227974144e-01 
4482 -7.910866462769754e-02 
4483 -5.703449748883687e-01 
4484 -8.688620856447803e-02 
4485 -5.961324752346443e-02 
4486 -2.249950765706394e-01 
4487 -3.840390476575233e-01 
4488 2.207092865365653e-01 
4489 -2.021588256358320e-01 
4490 -2.220063698131798e+00 
4491 1.605144751144300e-01 
4492 1.062017725434017e+00 
4493 -3.927280275340372e-01 
4494 -1.286941203730559e+00 
4495 -1.235333490163999e+00 
4496 3.273865759350731e-01 
4497 -2.698742989257842e-01 
4498 -2.404436953921234e+00 
4499 2.538764193795816e-01 
4500 4.889143687627538e-01 
4501 2.179400704471685e-02 
4502 1.008079229770954e+00 
4503 8.675485925243561e-01 
4504 6.208763500881156e-01 
4505 -3.508445106863347e-01 
4506 4.352682472913767e-01 
4507 3.377252846181861e-01 
4508 1.775561855468538e+00 
4509 6.793050975557844e-01 
4510 -1.454110190601109e+00 
4511 2.725183797927953e-01 
4512 1.176174873912972e+00 
4513 3.543703630966433e-01 
4514 1.278344498402933e-02 
4515 -2.982138801043329e+00 
4516 -1.804005867032328e+00 
4517 -9.515744922393466e-01 
4518 -2.734575291012629e-01 
4519 -2.945599049765866e-01 
4520 -3.928548993554539e-01 
4521 6.612130180390917e-02 
4522 -5.157373069195675e-01 
4523 2.020075102982825e-01 
4524 -5.607893063129230e-01 
4525 1.033899892237026e-01 
4526 9.403402407011112e-01 
4527 -7.813413515867826e-01 
4528 6.080239992415473e-01 
4529 1.865842050622677e+00 
4530 -7.458663760710740e-01 
4531 8.344230379480900e-01 
4532 1.088533518373820e+00 
4533 -3.182252573556024e-01 
4534 7.646475160773819e-02 
4535 8.862415721269166e-01 
4536 1.860077752815636e+00 
4537 -2.311654419657182e-01 
4538 2.393742010904527e+00 
4539 5.399686058241548e-01 
4540 -4.797349266021889e-01 
4541 -9.411614918441208e-02 
4542 6.718073273902680e-01 
4543 5.208293011192100e-01 
4544 -6.747515475478579e-01 
4545 1.690816203498205e+00 
4546 1.575542358405123e+00 
4547 1.180332345380493e-01 
4548 -1.744962390757845e+00 
4549 1.457415605801786e+00 
4550 1.670977235521356e+00 
4551 -2.297291549133295e-01 
4552 7.415615976754161e-01 
4553 4.319872429695177e-01 
4554 1.259144197050643e+00 
4555 9.345199963457447e-01 
4556 -2.514587687156659e+00 
4557 -1.788489938180171e-01 
4558 7.111669494522003e-01 
4559 -6.717005544529853e-02 
4560 1.052561876094171e+00 
4561 -5.687736675322397e-02 
4562 -5.883675167356681e-01 
4563 -8.548662909954288e-01 
4564 -1.368537200938732e+00 
4565 -5.245638164462652e-01 
4566 -9.863940671801528e-01 
4567 6.502541602526969e-01 
4568 5.168858702336353e-01 
4569 -7.591789119974953e-01 
4570 -8.316009856305070e-01 
4571 -1.920712062858011e+00 
4572 -7.011356799373517e-01 
4573 -4.514166946403895e-03 
4574 -6.740581180445853e-01 
4575 1.075276795471813e+00 
4576 2.193528575878174e+00 
4577 -5.505085112409528e-01 
4578 -8.464976115792933e-01 
4579 -1.596634083418585e+00 
4580 2.817740309985676e-01 
4581 -1.652056838424928e+00 
4582 -1.674843995182579e+00 
4583 1.930387237088936e+00 
4584 8.277822930656907e-02 
4585 -1.517741103048107e+00 
4586 -5.841806071535272e-01 
4587 1.061688582984162e+00 
4588 -6.458803451685170e-02 
4589 -1.430124403632697e+00 
4590 9.621478987053702e-01 
4591 -7.722570353367106e-01 
4592 -1.917926706055957e+00 
4593 1.578424850109680e+00 
4594 -1.551994362495860e+00 
4595 -1.938510972682609e-01 
4596 5.498107745403610e-01 
4597 -1.425406906024180e+00 
4598 1.002885542736205e+00 
4599 2.416637264022106e-01 
4600 -1.060188579676961e+00 
4601 -8.843128541030031e-01 
4602 -3.234839989313360e-01 
4603 8.003859435523828e-01 
4604 9.314434334107606e-02 
4605 -3.845168440776912e-01 
4606 1.021521247456687e-01 
4607 -7.954404031158650e-02 
4608 -2.221564171591681e+00 
4609 1.317613465019845e+00 
4610 1.453552462472417e-01 
4611 -4.366822558561981e-01 
4612 1.980956355929948e+00 
4613 1.445765351065570e-02 
4614 2.813318215539825e-01 
4615 -2.166948770500046e+00 
4616 4.508100382906091e-01 
4617 -6.584408789980019e-01 
4618 -1.137334471898318e+00 
4619 1.407308629705840e+00 
4620 1.407578382442124e+00 
4621 -2.584631361768520e-02 
4622 -8.711797395343374e-01 
4623 -2.917781760309761e+00 
4624 -2.916742972770041e-01 
4625 1.089077572776770e+00 
4626 -6.415962099626422e-02 
4627 7.467808728317510e-01 
4628 1.112682584793432e+00 
4629 -2.861940549547536e-01 
4630 7.973892466280295e-01 
4631 1.081938734648948e+00 
4632 -3.732436562740958e-01 
4633 4.168524734046931e-01 
4634 6.063843906647239e-01 
4635 1.557562461349980e+00 
4636 5.354558877039594e-01 
4637 9.745855362503235e-01 
4638 3.645548756781840e-01 
4639 8.232389768991123e-01 
4640 1.574687393659376e+00 
4641 2.678044959681226e-01 
4642 2.362921028194270e+00 
4643 1.763213869140745e+00 
4644 -5.603215923596064e-01 
4645 9.297746841938647e-01 
4646 1.901957827487141e+00 
4647 1.704004319856448e+00 
4648 6.698038483913836e-01 
4649 1.543492757358893e+00 
4650 1.249389473943102e+00 
4651 1.190570342706184e+00 
4652 -1.006638580726273e+00 
4653 -1.414672793129012e-01 
4654 1.087472266139805e+00 
4655 6.520255721385607e-01 
4656 1.397841307294183e+00 
4657 -7.740895648365447e-01 
4658 -5.429891527697798e-01 
4659 1.419744654898727e+00 
4660 4.298123626091001e-01 
4661 3.435229676555192e-01 
4662 -4.894658559004976e-01 
4663 1.498189870898050e+00 
4664 -3.614129003912850e-02 
4665 4.693329518884244e-01 
4666 4.204555513236444e-01 
4667 -1.065908731027119e+00 
4668 1.139795251920356e+00 
4669 2.132182064146129e-01 
4670 -6.141366263480138e-01 
4671 -2.061843102821731e+00 
4672 6.003289381364451e-01 
4673 4.093845590489494e-01 
4674 -1.353669384500300e+00 
4675 -4.548915033299258e-01 
4676 -9.410370979332965e-01 
4677 -1.916325268511086e+00 
4678 -1.198012988125493e-01 
4679 -8.698783948563468e-01 
4680 -2.472486630540837e-01 
4681 1.291194726248508e-01 
4682 -1.820106206509217e+00 
4683 -2.109172433832403e-01 
4684 1.458958465611691e+00 
4685 3.703121387031793e-02 
4686 -1.368075174009812e+00 
4687 -1.992521452480099e+00 
4688 1.043498477518248e-01 
4689 -1.588395499419181e+00 
4690 -2.244143933751535e-01 
4691 1.040354190379351e+00 
4692 -4.767017644577540e-01 
4693 -1.425118216335187e-01 
4694 6.121153519619214e-01 
4695 1.443941687097091e+00 
4696 1.850350950200748e-01 
4697 -1.911352610643922e+00 
4698 2.176707891746874e-01 
4699 -3.047526959087076e-01 
4700 -3.236904713561385e-01 
4701 -6.218396838633931e-02 
4702 -2.856405598039905e+00 
4703 6.080406894987581e-01 
4704 2.915592697307773e-01 
4705 -1.052008259746871e+00 
4706 -2.788088811761293e-01 
4707 -1.460850768216156e-01 
4708 -6.814759652249986e-01 
4709 -6.760560293734459e-01 
4710 5.284205652693105e-01 
4711 -1.287443513133471e+00 
4712 -1.969079139834830e+00 
4713 2.145564137752458e-01 
4714 -7.524834083854495e-01 
4715 -1.579992601179719e-01 
4716 3.308603260608644e-01 
4717 -1.474729151231126e-01 
4718 6.070735684744150e-02 
4719 -1.586129206872742e+00 
4720 -2.912902313945027e-01 
4721 1.038793019874286e-01 
4722 -9.101944150818492e-01 
4723 3.855047844719641e-01 
4724 -3.741633119437171e-01 
4725 -2.177771276614850e-01 
4726 -3.547718680885397e-01 
4727 -1.085692697465162e-01 
4728 6.332617035760398e-01 
4729 -1.429186605658543e-01 
4730 7.051482339823738e-01 
4731 3.183278160075266e-01 
4732 -6.392421118479172e-01 
4733 1.009573331222332e+00 
4734 9.895826770958333e-01 
4735 -3.553669885469818e-01 
4736 -1.904111000515714e+00 
4737 1.732762548878069e+00 
4738 5.006417921277793e-01 
4739 1.583277768062102e+00 
4740 1.338563937995797e+00 
4741 -3.586756346919523e-01 
4742 2.282234097218841e+00 
4743 2.679936434389139e+00 
4744 3.650243333584559e-01 
4745 1.655913742977069e+00 
4746 2.890569897955830e+00 
4747 3.227462371242719e-01 
4748 -3.621733270097920e-01 
4749 1.301932211416132e+00 
4750 1.052980810576314e+00 
4751 2.519149091715425e+00 
4752 1.655365597447596e+00 
4753 -8.379774216689425e-01 
4754 1.248217425591210e-01 
4755 2.303713177590966e+00 
4756 -6.864574503224118e-02 
4757 -5.941154847924783e-01 
4758 -8.810683106133975e-01 
4759 2.028806668423885e+00 
4760 8.486362156252200e-01 
4761 -5.255003169509402e-01 
4762 9.087890382247531e-01 
4763 1.167210804126653e+00 
4764 5.100867622613841e-03 
4765 2.270009567082215e+00 
4766 -6.539014898450674e-01 
4767 -2.216599841738640e-02 
4768 2.059364555532471e-01 
4769 -1.071438818961321e+00 
4770 -6.157273254571580e-02 
4771 6.002725813988140e-01 
4772 -9.442601784956844e-01 
4773 -1.827737658197136e+00 
4774 2.785411109926645e-01 
4775 1.948059111607424e-01 
4776 5.373181209636191e-01 
4777 -7.229648178192288e-01 
4778 -2.155736650845457e+00 
4779 2.028270080810604e-01 
4780 1.714057633637004e+00 
4781 9.430472555213375e-02 
4782 -7.395477939059802e-01 
4783 1.044755494134982e+00 
4784 8.280060830465851e-01 
4785 4.386591545740925e-01 
4786 1.145067965783195e+00 
4787 -1.976194726111327e-01 
4788 3.910940983857898e-01 
4789 2.410062045715832e+00 
4790 4.348202492543218e-01 
4791 5.143701946188618e-01 
4792 4.423637461234107e-03 
4793 4.679537472268198e-01 
4794 2.468801713855884e+00 
4795 2.335106070224448e+00 
4796 1.007116888283837e+00 
4797 1.647413785394968e+00 
4798 8.608595524005727e-01 
4799 -9.117655447796992e-02 
4800 1.485111756393901e-01 
4801 7.472263742598546e-01 
4802 1.463454778618619e+00 
4803 3.180285557095915e-01 
4804 -8.969197511614483e-01 
4805 -3.991809318122604e-01 
4806 7.698375169004298e-01 
4807 2.150651341272760e+00 
4808 7.370510320144853e-03 
4809 -7.851344928551599e-01 
4810 1.647809271681020e+00 
4811 1.465274074744958e+00 
4812 7.118759702925944e-01 
4813 1.291162985530514e+00 
4814 -7.245486613243592e-01 
4815 5.792957031985786e-01 
4816 -7.623291367521405e-01 
4817 -1.114261097343811e+00 
4818 5.848835434660070e-01 
4819 1.257208782029920e+00 
4820 -1.077441969895513e-01 
4821 -1.762590121816163e-01 
4822 7.517780015792639e-01 
4823 3.174442699244129e-01 
4824 -8.113372739945461e-01 
4825 1.009062189354970e+00 
4826 8.185947682947901e-02 
4827 7.833235694986669e-01 
4828 1.372249306376875e+00 
4829 3.756204181268712e-01 
4830 1.951275499292086e+00 
4831 9.471319859250439e-01 
4832 1.398828519483958e+00 
4833 7.185059462074475e-01 
4834 7.085617899458883e-01 
4835 1.071003786074584e+00 
4836 7.897293464687829e-01 
4837 1.818440147298504e-01 
4838 -4.655229972546648e-02 
4839 7.160028847311160e-01 
4840 -4.620618914317421e-01 
4841 -1.512039395127703e+00 
4842 7.846325238536583e-02 
4843 6.747024415674064e-01 
4844 -1.275969488912133e-01 
4845 -2.062478918916884e-01 
4846 5.932398473817353e-01 
4847 8.245991408202126e-01 
4848 -1.078067942625537e+00 
4849 1.255154553854680e+00 
4850 4.808656833223111e-01 
4851 -1.010419289989642e+00 
4852 5.769072264369356e-01 
4853 -5.391506591011787e-01 
4854 1.791754095385027e+00 
4855 4.078181720536505e-01 
4856 -8.452894757158110e-01 
4857 -1.022998825793068e+00 
4858 -4.598498037770107e-01 
4859 2.788727363426062e+00 
4860 2.196566552831167e-01 
4861 -3.601734948532940e-01 
4862 -4.109738021428844e-01 
4863 -1.034838756550176e+00 
4864 -7.075975852913869e-03 
4865 -1.940219059630064e+00 
4866 -5.553783597300342e-01 
4867 -1.993819308445348e+00 
4868 6.218289315858521e-01 
4869 5.810093140127242e-01 
4870 -6.301231231167217e-01 
4871 -1.115589632448341e+00 
4872 -4.979751997685117e-01 
4873 5.221352742377564e-01 
4874 7.230405420332173e-01 
4875 -9.549602110845228e-01 
4876 -2.381981775927696e-01 
4877 1.451521616062752e-01 
4878 5.942827561765305e-01 
4879 -1.598573535363299e+00 
4880 -1.171060179764266e-01 
4881 -1.480387938637051e+00 
4882 -4.517281608862510e-02 
4883 -4.597522112998908e-01 
4884 3.172030126263040e-01 
4885 -2.024394890767026e-01 
4886 -1.184406775762445e+00 
4887 -3.507657345962429e-01 
4888 -1.104630388518941e-01 
4889 -1.026298718865748e+00 
4890 1.081158000759510e+00 
4891 -2.151959717898064e+00 
4892 -7.365922278152757e-01 
4893 5.778555443000883e-01 
4894 -1.186321569324752e+00 
4895 -3.526506660632803e-01 
4896 -1.117786785536432e+00 
4897 -1.075842404916840e+00 
4898 -6.920659765794808e-01 
4899 1.668972602744791e-03 
4900 -1.071076945262636e+00 
4901 -8.067284715183774e-02 
4902 2.715345568740026e-01 
4903 -1.526218790133218e+00 
4904 -5.994362961980984e-01 
4905 -6.236103855972541e-01 
4906 -5.842949318454137e-01 
4907 -2.453794513614462e+00 
4908 3.215585156010135e+00 
4909 -2.911117406272435e-01 
4910 -1.756464469620273e+00 
4911 1.280852116437510e+00 
4912 -8.202838459970274e-01 
4913 -2.283121181406417e+00 
4914 2.017583552669311e+00 
4915 6.627380791787016e-01 
4916 -6.569105720560157e-01 
4917 3.071535965734579e-01 
4918 -3.517427969291316e-02 
4919 7.216426196202592e-01 
4920 -2.263512320797674e+00 
4921 -4.956267204984051e-01 
4922 4.208574322038479e-01 
4923 6.373036019063579e-01 
4924 3.115718529773837e-01 
4925 4.591649593727100e-01 
4926 -1.668291300914401e-01 
4927 -6.798638663073486e-01 
4928 8.948808214998983e-01 
4929 8.873159547235387e-01 
4930 5.557869521636750e-03 
4931 7.731088289522396e-01 
4932 1.214641128242909e+00 
4933 3.345773471882375e-01 
4934 -3.832445407790275e-01 
4935 -5.564902844111208e-01 
4936 9.052289093205493e-01 
4937 -2.323096561196313e-01 
4938 1.315905087218159e-01 
4939 8.980449093971344e-01 
4940 6.701446184226268e-01 
4941 1.147244746019544e+00 
4942 4.210503436291359e-01 
4943 6.441114205395775e-01 
4944 -1.339931721766898e-01 
4945 1.764455705644530e+00 
4946 6.212543395243345e-01 
4947 2.688355436733328e-01 
4948 4.127673287308290e-01 
4949 1.328030772584254e+00 
4950 3.046202219506076e-01 
4951 2.182157064040655e+00 
4952 -2.071760828051081e+00 
4953 -2.886132600584648e+00 
4954 2.607079391814356e+00 
4955 1.997289647971051e+00 
4956 -1.120179645564872e+00 
4957 1.333807372005905e+00 
4958 9.077109899929330e-01 
4959 -7.811694443585581e-01 
4960 -6.240141166240456e-01 
4961 4.326673791871285e-01 
4962 -8.242090071990203e-01 
4963 -1.183558555653603e+00 
4964 2.852329628669878e-01 
4965 -4.080119290386677e-01 
4966 6.858143410212775e-01 
4967 1.162612538454912e+00 
4968 5.025964909946151e-01 
4969 5.575358084882763e-01 
4970 4.879048310664101e-01 
4971 6.340071321937160e-01 
4972 1.761872964243816e+00 
4973 8.528543511215791e-01 
4974 5.424260687262892e-01 
4975 -7.177483112183011e-01 
4976 9.212752236249202e-01 
4977 4.474819503913494e-02 
4978 -3.745185685883882e-01 
4979 -6.959553464538991e-01 
4980 -6.075243577409654e-01 
4981 -8.000975638450089e-01 
4982 1.984735058458776e+00 
4983 4.086033396805772e-01 
4984 4.118791145791347e-01 
4985 1.896241879022075e+00 
4986 -4.258515088034308e-01 
4987 1.644641450786081e+00 
4988 -1.485858140015723e+00 
4989 -1.517721997725939e+00 
4990 -1.531705010542312e-01 
4991 2.046140370011724e+00 
4992 2.580455496982569e+00 
4993 -2.697614789334706e-01 
4994 1.049437666688484e+00 
4995 1.583193270084265e+00 
4996 -2.042428766800124e+00 
4997 8.209996033466477e-01 
4998 7.905816729409981e-01 
4999 1.943583558929229e+00 
5000 2.878814631917047e-01 
5001 9.739545670677029e-01 
5002 8.089577637546612e-02 
5003 8.410819587210399e-01 
5004 -4.282625462039953e-01 
5005 -1.669133507213434e+00 
5006 -9.006117818907793e-01 
5007 2.680823287278840e-01 
5008 2.702024705401243e-01 
5009 -2.259606651572624e+00 
5010 -1.734225313474729e+00 
5011 1.053143427517805e+00 
5012 -1.430269766970214e+00 
5013 -8.688502211177838e-01 
5014 -8.602402135032118e-02 
5015 -7.204761607030331e-01 
5016 -2.626498763725511e+00 
5017 3.653007800645298e-01 
5018 -6.958974971733267e-01 
5019 -8.962493750193420e-01 
5020 -3.743108273312367e-02 
5021 -9.229297399160481e-02 
5022 2.214916965419615e-01 
5023 -1.201836540074573e+00 
5024 -1.754710061091080e-01 
5025 -2.184924540057968e-01 
5026 2.233769291036010e-01 
5027 -4.691285288053490e-01 
5028 2.505653502265436e-01 
5029 3.032942586619147e-01 
5030 -2.624752658955659e-01 
5031 -6.463557332894948e-01 
5032 -1.309016361083287e+00 
5033 1.306488574922806e-01 
5034 5.739931097862045e-01 
5035 -3.972953206219522e+00 
5036 4.198115717399593e-01 
5037 4.216981181686676e-01 
5038 9.689082310200580e-01 
5039 -6.480428595512621e-01 
5040 1.774292108127427e+00 
5041 1.727834885744866e+00 
5042 -2.119764920488042e-02 
5043 -1.944570189820289e+00 
5044 4.221060434822703e-01 
5045 -1.322477832171498e-02 
5046 5.590879968898574e-01 
5047 -2.576056327804951e-01 
5048 3.619634649165557e-01 
5049 2.334174273068109e+00 
5050 1.911094208555817e-01 
5051 -1.386948792675097e+00 
5052 -6.750392021474012e-02 
5053 9.668830443865212e-01 
5054 7.599758287005091e-01 
5055 -2.992285494377325e+00 
5056 1.901650421063416e+00 
5057 -2.686649183153992e-01 
5058 -5.088099474126874e-01 
5059 6.989011267915681e-01 
5060 -1.089521752659899e+00 
5061 -1.320328487793979e+00 
5062 -6.460768439220488e-01 
5063 -4.303426227504251e-01 
5064 3.869369287294583e-02 
5065 -9.993854027322204e-01 
5066 -1.484799776840623e+00 
5067 -8.790906369801695e-01 
5068 -1.967845464035981e+00 
5069 -3.589558388953841e-01 
5070 -8.571907541111711e-01 
5071 1.384122394311156e+00 
5072 -1.530926133069756e-02 
5073 -7.070307028665713e-01 
5074 -2.047325411830641e-01 
5075 -2.110727533372892e+00 
5076 6.396335631130680e-01 
5077 1.059655553568458e+00 
5078 5.251386705885910e-01 
5079 8.987666856350342e-02 
5080 7.086141314140320e-01 
5081 1.310482553578662e+00 
5082 1.371402491789120e+00 
5083 -1.845137311339811e+00 
5084 9.076220489096738e-01 
5085 9.640535983721648e-01 
5086 -5.059521722085565e-01 
5087 1.299936165358264e+00 
5088 1.811092699377135e+00 
5089 1.189278767971078e+00 
5090 9.854147716170579e-01 
5091 -5.907900038063971e-01 
5092 2.456410947102555e+00 
5093 3.390961758041132e+00 
5094 1.669519522036514e+00 
5095 8.579110112685591e-01 
5096 8.333895461918189e-01 
5097 7.214910051872651e-01 
5098 2.990324145031623e+00 
5099 2.622677727486211e-01 
5100 8.594174541525827e-01 
5101 3.027284674048647e+00 
5102 1.052907152696052e+00 
5103 -9.116126206194378e-01 
5104 4.695448734192629e-01 
5105 -8.559060038328157e-01 
5106 2.045528928229558e+00 
5107 -5.064916885923054e-01 
5108 -7.122076230120352e-01 
5109 8.929684081911263e-01 
5110 9.708725688085321e-01 
5111 -2.048296619799984e+00 
5112 -1.245867619922708e+00 
5113 -2.740187786889397e-01 
5114 1.987896385266432e-01 
5115 7.017628112407459e-01 
5116 4.287782123629593e-01 
5117 -5.442691844357959e-02 
5118 -8.085042155115980e-01 
5119 -1.184775011799587e+00 
5120 4.217137983314240e-01 
5121 8.027924803691201e-02 
5122 2.386825689186514e-01 
5123 4.672174800438224e-01 
5124 9.371535399306135e-01 
5125 5.647822896775786e-01 
5126 -3.957880393638151e-01 
5127 -1.875594539669785e-01 
5128 -9.773884139411695e-01 
5129 -2.093478953893760e+00 
5130 -5.037025151423689e-01 
5131 1.023497586042911e-01 
5132 4.490400583321726e-02 
5133 9.475543853930396e-02 
5134 -1.285307988518722e+00 
5135 -3.765246546142861e-01 
5136 -4.305017803399552e-01 
5137 -3.062083470892102e-01 
5138 -1.514003860357101e+00 
5139 -2.009680566397632e+00 
5140 9.775348414411472e-01 
5141 -3.567144026706155e-01 
5142 -1.276764755062664e-01 
5143 2.039267785689856e+00 
5144 2.897534017942722e-01 
5145 1.126863301318163e+00 
5146 4.878144127531311e-02 
5147 -1.343117281411437e-01 
5148 2.616255284668531e-01 
5149 1.081326123976744e+00 
5150 -1.052300402630602e+00 
5151 -1.133582433988481e+00 
5152 -1.122256876364571e+00 
5153 -4.104666445563590e-01 
5154 -2.009838246090484e+00 
5155 -7.412097741043188e-01 
5156 3.563427184596992e-01 
5157 -1.388471606862233e+00 
5158 5.436518458664401e-01 
5159 -2.235286851845722e+00 
5160 -1.065517085153627e+00 
5161 2.050546908782715e+00 
5162 -1.205690245782548e+00 
5163 -4.385652392347420e-01 
5164 2.011906368191038e+00 
5165 -3.328541194233767e-01 
5166 1.393855870965713e+00 
5167 1.018084698553829e-01 
5168 1.726628405099681e+00 
5169 1.879074350350363e+00 
5170 6.419158975903548e-01 
5171 1.663980736429661e-01 
5172 2.012056166230018e-01 
5173 4.244575811482253e-01 
5174 3.152783965832692e-01 
5175 9.119633335558640e-01 
5176 1.652350311086477e+00 
5177 2.423856583896454e+00 
5178 5.901312587783638e-01 
5179 1.000510899089032e+00 
5180 5.183701132058078e-01 
5181 3.673787589194781e-01 
5182 1.566856929998656e+00 
5183 -1.429172890239234e+00 
5184 1.541617919958008e-01 
5185 4.680613713628294e-01 
5186 -2.802678019521041e-01 
5187 3.117304287379062e+00 
5188 9.642001370497064e-02 
5189 8.522519513852694e-02 
5190 6.778810522827391e-02 
5191 -1.582492699900540e+00 
5192 2.444833504984288e-01 
5193 2.697672077178703e-01 
5194 -6.875095570913388e-02 
5195 2.055432302346764e-01 
5196 -6.142482059765030e-01 
5197 -8.807836239281396e-01 
5198 -5.427522355936398e-02 
5199 -1.252377420467749e+00 
5200 -8.322465235147108e-02 
5201 -5.697676168155130e-01 
5202 -1.439399203953859e-01 
5203 -9.148558274118225e-01 
5204 1.600995543309288e-01 
5205 -2.685597437982166e-01 
5206 -1.014518991943827e+00 
5207 -7.001921013497990e-01 
5208 -2.213431555979099e+00 
5209 -3.094462144395765e+00 
5210 -6.763773680186361e-01 
5211 6.089419934531675e-01 
5212 -1.793860572198312e-01 
5213 -7.029885071471006e-01 
5214 -3.492111973761218e+00 
5215 7.313607428226478e-01 
5216 -1.393039875944270e+00 
5217 -2.459118963639425e+00 
5218 1.094988135318025e+00 
5219 1.639241480969103e+00 
5220 2.225913426947661e+00 
5221 1.781796297914764e+00 
5222 -5.548656211584720e-01 
5223 1.057728801940095e+00 
5224 -1.170859907897570e+00 
5225 -1.284619256540743e-01 
5226 2.431737503449712e+00 
5227 -3.686855670624776e-01 
5228 9.804752952278114e-01 
5229 1.013012126928829e+00 
5230 2.788845102146134e-01 
5231 9.584129588810403e-01 
5232 -4.653956401269028e-01 
5233 6.231788512323795e-01 
5234 1.715652345805119e+00 
5235 8.735939020983434e-01 
5236 -1.200490412371031e+00 
5237 1.060296356166580e+00 
5238 1.354855987915905e+00 
5239 -4.228502848786662e-02 
5240 4.972699151785924e-01 
5241 2.719227765620732e+00 
5242 3.160295953607731e-01 
5243 -1.186596776495977e+00 
5244 2.904615040489221e-01 
5245 1.424600755576515e+00 
5246 -9.870358757096635e-03 
5247 1.101806620715285e+00 
5248 7.877213573915496e-01 
5249 8.771905821419539e-02 
5250 1.118210036165056e+00 
5251 -1.388284522420889e-01 
5252 5.272389050478364e-01 
5253 2.036853705618368e+00 
5254 8.864383124015995e-01 
5255 3.906629534327558e-01 
5256 1.030242097806403e+00 
5257 1.039568753670130e+00 
5258 1.588064604280523e+00 
5259 -4.523051544570514e-01 
5260 -1.995699670153099e-02 
5261 7.576237932634518e-01 
5262 1.140031688101387e+00 
5263 3.948012653484089e-01 
5264 5.706011641300803e-01 
5265 1.935590065590829e+00 
5266 -1.541955853808382e+00 
5267 1.687886252990781e+00 
5268 -6.221638085467562e-02 
5269 -2.847193115209641e-01 
5270 1.050906227495634e+00 
5271 4.706685400809287e-01 
5272 2.789656938178009e+00 
5273 7.589013917404492e-01 
5274 5.151591674915215e-01 
5275 1.353738750794213e+00 
5276 2.570799088819422e+00 
5277 6.166989117020980e-01 
5278 2.771250520572022e+00 
5279 5.942021343952428e-01 
5280 7.700275396360474e-01 
5281 6.643102939848016e-01 
5282 7.083077279558738e-01 
5283 2.275900796743746e+00 
5284 -2.016119584508717e+00 
5285 -5.900215229980049e-01 
5286 6.834112013593944e-01 
5287 1.067846811248828e+00 
5288 9.363610647500205e-01 
5289 1.982025411149277e-01 
5290 -8.913932081968448e-02 
5291 3.306358739375547e-01 
5292 -8.269475178294123e-01 
5293 -1.560030364368838e+00 
5294 5.880952780592743e-01 
5295 -7.070111126250203e-01 
5296 1.084942343480355e+00 
5297 6.058529977718154e-01 
5298 -1.693489372369634e+00 
5299 -5.468282132547518e-01 
5300 6.013824797898008e-01 
5301 -1.739675423717439e-01 
5302 -7.852249957826543e-01 
5303 9.391425278929614e-01 
5304 8.190903833844841e-02 
5305 -6.297226535545093e-01 
5306 3.884584280003160e-01 
5307 5.702983833561470e-01 
5308 -6.212912571083725e-01 
5309 2.682944790525189e-01 
5310 -7.537169726171309e-01 
5311 7.754100338714104e-01 
5312 5.338981569721483e-01 
5313 -1.321770506667222e+00 
5314 -1.075070824694139e+00 
5315 4.607341169770244e-01 
5316 6.135961042706384e-02 
5317 -2.155864906208028e-01 
5318 -1.597396625397379e+00 
5319 -6.207585901672390e-01 
5320 7.285290484952305e-01 
5321 -2.119307323896055e+00 
5322 -1.852663160448641e-01 
5323 -3.006934192758197e-01 
5324 5.376132135302845e-01 
5325 1.199965593765257e+00 
5326 -1.690056213799011e+00 
5327 2.571176975877486e-01 
5328 1.387253482346487e-01 
5329 -5.657340874995223e-01 
5330 -7.624779134387707e-01 
5331 -7.662168344553584e-01 
5332 1.561115984741185e-01 
5333 -8.992072598766269e-01 
5334 -8.219635967991602e-01 
5335 -7.995130616331778e-01 
5336 5.171248269351317e-01 
5337 -5.532789921180670e-01 
5338 -1.146530437667926e+00 
5339 1.955798554808392e+00 
5340 -1.899840688342693e+00 
5341 -2.250248286469589e+00 
5342 7.930630853807310e-01 
5343 7.898194874755811e-02 
5344 -1.782932956417537e+00 
5345 4.430008934726981e-01 
5346 -1.224552899290251e+00 
5347 1.016016683809023e+00 
5348 9.029166301764421e-01 
5349 -5.911367996230136e-02 
5350 -3.349393108416682e-01 
5351 7.423179419715434e-03 
5352 4.118644075501938e-01 
5353 -6.580042281009263e-01 
5354 1.470300507476500e-01 
5355 4.566263918461912e-01 
5356 8.012841749109655e-01 
5357 2.963734933538486e-02 
5358 3.832123380762186e-01 
5359 -1.050401360598968e+00 
5360 -4.018477693818283e-01 
5361 -1.122911239321872e+00 
5362 -8.699381360058719e-01 
5363 1.525599284358949e+00 
5364 -1.855329557414843e-01 
5365 -1.619310416129952e+00 
5366 -7.459574376001384e-01 
5367 3.481712130610755e-01 
5368 1.386532911068397e-01 
5369 -6.447113973825599e-01 
5370 -1.379411149422781e+00 
5371 -7.157413627745861e-01 
5372 9.953249183819016e-01 
5373 -7.935145309176957e-01 
5374 3.748131386754278e-01 
5375 1.579342577018099e+00 
5376 9.822249931956488e-02 
5377 1.025053246140351e+00 
5378 8.748569966405831e-01 
5379 -2.303875989145258e-01 
5380 -1.298523845349671e+00 
5381 -4.891170739528119e-02 
5382 1.922461784826551e-01 
5383 1.838101074353098e+00 
5384 2.295864797861748e+00 
5385 4.627207306098868e-01 
5386 3.375038205949499e-01 
5387 4.375639169180403e-01 
5388 -1.754347021506237e-01 
5389 -6.332302406425845e-01 
5390 2.522969706683330e+00 
5391 2.703625047500450e-02 
5392 -3.748490747911125e-01 
5393 3.930165199643905e-01 
5394 -4.886425774237500e-01 
5395 3.096384333494006e+00 
5396 -5.935699573927048e-01 
5397 -3.529285703382737e-01 
5398 1.379354499115246e-01 
5399 6.938197173394152e-01 
5400 9.321428100504640e-01 
5401 8.470659380526488e-01 
5402 5.101245672918909e-01 
5403 -1.109398694728759e-01 
5404 -3.069208498192725e-01 
5405 -7.731725547963474e-01 
5406 1.894465802921747e-01 
5407 -7.302774538065229e-02 
5408 9.511781699136179e-01 
5409 1.230399251450440e+00 
5410 -4.792002603624086e-01 
5411 -1.313600707638179e-02 
5412 -7.013175239673366e-01 
5413 -5.460376502893335e-01 
5414 7.698794592369435e-01 
5415 -3.332341393001257e-01 
5416 9.456452254687345e-01 
5417 5.136300702036126e-02 
5418 9.586560298340806e-01 
5419 1.176050301002778e+00 
5420 -2.872411183800683e-01 
5421 -4.740187080589608e-02 
5422 4.617876239711418e-01 
5423 5.031071606092212e-01 
5424 -2.658548972830375e-01 
5425 9.639342549091029e-01 
5426 -1.809305933231933e-01 
5427 -5.254047846376167e-02 
5428 4.896522417016155e-01 
5429 6.528122762805998e-01 
5430 1.553056548904223e+00 
5431 1.873881774432018e+00 
5432 2.193680531836085e-01 
5433 7.278805094249210e-01 
5434 2.151256903584762e+00 
5435 2.134247772997977e+00 
5436 1.714805917204727e-01 
5437 1.043581369039619e+00 
5438 -1.269155860972373e-02 
5439 1.291585224922101e+00 
5440 1.764651764252041e+00 
5441 -4.231767077488832e-01 
5442 1.256936586662287e+00 
5443 3.730013870368115e-01 
5444 2.463587875589083e-01 
5445 2.299962039598403e-01 
5446 4.182831136598977e-01 
5447 7.122974350001389e-01 
5448 1.870414092898745e-01 
5449 3.644796957925052e-01 
5450 1.850966712817378e+00 
5451 1.040300437946817e+00 
5452 9.939574476363456e-01 
5453 1.817063800095504e-01 
5454 2.430223194624259e+00 
5455 1.924460111345376e+00 
5456 -5.099845102156789e-01 
5457 5.972048016344923e-01 
5458 2.713352046086389e-01 
5459 2.976042329537242e+00 
5460 1.874411059478223e-01 
5461 -7.868817694229083e-02 
5462 9.420268034737681e-01 
5463 1.637829462625350e+00 
5464 -4.199508545173516e-02 
5465 2.030033409690519e-02 
5466 2.285380670763470e+00 
5467 3.632857934447231e-01 
5468 5.234532847896319e-01 
5469 1.453730090119902e+00 
5470 5.072306707408423e-01 
5471 9.196194325782756e-01 
5472 8.040578617963327e-01 
5473 -1.613161343528399e+00 
5474 1.241517506261712e+00 
5475 -9.892372452938154e-03 
5476 -1.352472633733504e-01 
5477 6.839320976279569e-01 
5478 -1.587523350268767e-01 
5479 1.370177455058651e+00 
5480 3.914397901053196e-01 
5481 -2.137356199152296e-01 
5482 1.210029449357884e+00 
5483 1.315466161148370e+00 
5484 1.455153152445663e+00 
5485 -2.119900011910951e+00 
5486 -1.744282044745727e+00 
5487 7.556340315072413e-01 
5488 -3.990650662747555e-01 
5489 -3.022941923607583e+00 
5490 -1.014924193755841e+00 
5491 -1.076546891117494e+00 
5492 -7.588025402393240e-01 
5493 -2.887280724151148e-01 
5494 -1.108729199666664e+00 
5495 1.198923664216599e+00 
5496 -1.107010872456574e-01 
5497 -3.061202165002559e-01 
5498 -6.010945942681916e-01 
5499 1.389629954335469e+00 
5500 1.035284690779498e-01 
5501 2.946356647403132e-01 
5502 -7.838046058158007e-01 
5503 -9.242597818520690e-01 
5504 -9.819740748409824e-01 
5505 -3.537993660922498e-02 
5506 2.125771363648478e-01 
5507 2.810914783191782e-01 
5508 6.422728190242696e-01 
5509 7.669625888912380e-01 
5510 1.642206231454897e+00 
5511 2.020673515226909e-01 
5512 -2.887357211908811e+00 
5513 -1.179913391628137e+00 
5514 1.236442965970449e+00 
5515 -5.670510612048262e-01 
5516 -1.701639445911261e+00 
5517 7.627274086207260e-01 
5518 -1.169191306238870e+00 
5519 -2.326482139315072e-01 
5520 -2.874524062328321e-01 
5521 -4.392402068490960e-01 
5522 8.667828135614148e-01 
5523 -1.963532390658719e+00 
5524 -2.956011723538705e+00 
5525 -2.641106848142949e-01 
5526 -2.893157141395344e-01 
5527 9.272291086334993e-04 
5528 -1.924479430716874e+00 
5529 1.348705073712663e-01 
5530 -8.674919487803707e-01 
5531 -1.639538522131395e+00 
5532 3.202888919484648e-01 
5533 -2.135453246170790e-01 
5534 1.206245678516860e+00 
5535 -5.356530047712121e-01 
5536 -1.782705068924517e+00 
5537 -2.858154067808549e-02 
5538 -9.538994614401248e-01 
5539 6.030733559470340e-01 
5540 6.179055110512318e-02 
5541 -1.373521182876695e+00 
5542 -2.153342191070362e+00 
5543 2.288053422935180e+00 
5544 -2.539577440233292e-01 
5545 -2.044471842927762e+00 
5546 1.481380450385509e+00 
5547 7.904639604761462e-01 
5548 -1.897897598648939e+00 
5549 4.623338764138699e-01 
5550 6.662271933004004e-01 
5551 5.535438840263242e-01 
5552 -3.043215526382453e+00 
5553 -2.030721206340824e-01 
5554 -1.504698904558899e+00 
5555 -2.023518815183355e+00 
5556 -7.653609990501158e-01 
5557 -1.210435548671243e+00 
5558 8.583698527048220e-01 
5559 5.234078517116699e-01 
5560 2.571565846562400e-03 
5561 3.789290325042471e-01 
5562 3.014129522225255e-01 
5563 -7.034692646736281e-01 
5564 -1.859716291027798e-01 
5565 -8.893018577278330e-01 
5566 7.620169382873639e-01 
5567 1.329840150513641e+00 
5568 -4.719161413741130e-01 
5569 6.434613939929288e-01 
5570 -6.994624662391373e-02 
5571 -8.381301603296851e-01 
5572 1.154293966763903e-02 
5573 1.831217464612851e+00 
5574 6.108277238132244e-01 
5575 3.015946972938658e-01 
5576 1.363292587989278e+00 
5577 6.025021951459051e-01 
5578 9.594374248292390e-01 
5579 -7.036275213824765e-01 
5580 -1.922475174005347e-01 
5581 -2.078022642319199e-01 
5582 -1.346982657349112e+00 
5583 -3.533100848777925e-01 
5584 1.345951212926759e+00 
5585 5.621795256840552e-01 
5586 -2.229390738530569e+00 
5587 -2.284686759027707e+00 
5588 -1.916402311189776e-01 
5589 -1.088854861815585e+00 
5590 1.009931303029886e-01 
5591 4.381924699587404e-01 
5592 2.791679310336813e+00 
5593 7.908608172520120e-01 
5594 -1.014678095692489e+00 
5595 -3.242119081542589e-01 
5596 9.807611193517329e-01 
5597 3.180073162642197e-01 
5598 -1.059681643289047e+00 
5599 6.874001093730590e-01 
5600 3.685722650838604e-01 
5601 -1.076199248573538e+00 
5602 1.361699290328281e+00 
5603 2.301436127459159e-01 
5604 -1.471272535143254e-01 
5605 1.140104312258809e-01 
5606 1.398672685366460e+00 
5607 -4.203109658208324e-01 
5608 -1.434148486513974e+00 
5609 1.937059894269788e+00 
5610 2.174659567031242e-01 
5611 1.341650753015542e+00 
5612 6.059655894682592e-01 
5613 5.066106972433233e-01 
5614 5.318318184427803e-01 
5615 2.437773694728850e-01 
5616 8.412612882456337e-01 
5617 -8.035064843208446e-01 
5618 -1.156609781813254e+00 
5619 1.511054164532492e+00 
5620 -1.199492098739352e-01 
5621 -1.276634798261788e+00 
5622 6.557690450592247e-01 
5623 1.261034829871809e-02 
5624 -7.096281882771949e-01 
5625 3.425222004753650e-02 
5626 -1.121245891094461e+00 
5627 5.312710141096154e-01 
5628 -6.291814557014044e-01 
5629 -2.251427046831776e+00 
5630 4.696261688877233e-01 
5631 -2.626345210940480e+00 
5632 1.759779693898886e+00 
5633 -1.605484680356370e+00 
5634 -2.477131735655605e+00 
5635 1.474834008590057e-01 
5636 -1.150146844338733e+00 
5637 -2.275567465132250e+00 
5638 -2.380327622723263e+00 
5639 8.046467951984103e-01 
5640 1.296913439972389e+00 
5641 -4.560600766690535e-02 
5642 1.261560249248309e+00 
5643 -2.103874812931549e-01 
5644 -6.305776517998773e-01 
5645 1.970205399090984e+00 
5646 6.941532835273978e-01 
5647 -2.440573195015243e+00 
5648 -1.942894114020391e-01 
5649 1.245994054141228e+00 
5650 2.109263262584402e-01 
5651 -1.524576717121408e+00 
5652 1.284409534236061e+00 
5653 -1.018077058633176e+00 
5654 1.238642660159298e+00 
5655 -1.692274726896537e-01 
5656 -2.512854011764076e-01 
5657 5.871374864162081e-01 
5658 1.509967671257274e-01 
5659 1.664801277447198e+00 
5660 2.305440104230994e-01 
5661 8.862444197748568e-01 
5662 -6.233893811366733e-01 
5663 3.415384983745439e-01 
5664 -7.203457750487542e-01 
5665 2.222935012512111e-01 
5666 6.664818263171777e-03 
5667 5.401893371668929e-01 
5668 7.934280080941055e-01 
5669 -4.460372462652118e-01 
5670 -1.056252513203912e+00 
5671 5.498073080102497e-01 
5672 -1.883729162903649e+00 
5673 -1.660307218340699e+00 
5674 8.761437418540553e-01 
5675 1.340073745582867e+00 
5676 1.378924613985907e+00 
5677 1.812933789510610e+00 
5678 -5.780402015095851e-01 
5679 -3.501805102628793e-01 
5680 -2.685004067392319e+00 
5681 -1.664673208835148e+00 
5682 1.611236652627520e+00 
5683 9.835930977830028e-02 
5684 -6.970574391141958e-01 
5685 -1.586010570078170e+00 
5686 -1.927458984388276e+00 
5687 -6.903197741792311e-01 
5688 -1.681939428291556e+00 
5689 -1.299048676514498e+00 
5690 -7.831618665603727e-01 
5691 -1.483165721633776e+00 
5692 -7.094177246917867e-01 
5693 -9.793837550973945e-01 
5694 -3.024647603870205e-01 
5695 5.179476407137722e-01 
5696 1.835759507533178e-01 
5697 1.062080394087028e+00 
5698 -3.732816191246874e-01 
5699 -2.669197161721905e-01 
5700 -7.082172488704502e-01 
5701 -7.414784479872614e-01 
5702 3.782438022573064e-01 
5703 -3.222442980571978e+00 
5704 -1.221656882947508e-01 
5705 -6.368989343168294e-01 
5706 -2.414366292130372e+00 
5707 1.016647983127089e+00 
5708 -1.339144791421990e-01 
5709 -2.012973903699026e+00 
5710 -2.808908355855445e+00 
5711 -4.638516779925662e-01 
5712 4.385828325384445e-02 
5713 -4.325952512179013e-01 
5714 -7.084559919163657e-01 
5715 -8.221875574532918e-01 
5716 -5.765881635189823e-01 
5717 -3.400719020123223e-01 
5718 -2.318738398935581e-01 
5719 1.272722106967202e+00 
5720 -2.361746486357709e+00 
5721 -9.645055927299756e-01 
5722 3.200007785103437e-02 
5723 -1.079213237398124e+00 
5724 -6.838232223512520e-01 
5725 1.179693230643178e+00 
5726 -7.067410045811564e-01 
5727 -5.144553522761999e-01 
5728 -3.882570183607813e-01 
5729 -8.310240845568112e-01 
5730 -2.967729315247885e-01 
5731 -1.306860378686252e+00 
5732 1.708616049104862e-01 
5733 2.907864481207322e-01 
5734 -9.249795219314958e-01 
5735 1.123326240029128e+00 
5736 1.389745961596972e+00 
5737 -4.079254422292682e-01 
5738 -1.033192262332796e-01 
5739 -2.925999874445747e+00 
5740 -6.002718185042129e-01 
5741 1.789299614820316e-01 
5742 -1.845070372672330e-01 
5743 6.187390096394643e-01 
5744 -8.426656685033338e-01 
5745 -1.712661798485585e+00 
5746 -4.319114469851829e-01 
5747 3.555968265561206e-01 
5748 -1.147962537093002e+00 
5749 -6.267947185038737e-01 
5750 1.527711046489490e+00 
5751 9.758350006048598e-01 
5752 -2.395356838979350e+00 
5753 1.032359448595208e-01 
5754 8.231874717689283e-01 
5755 1.945339851560857e+00 
5756 2.128772684342002e-01 
5757 -1.461265835205260e-03 
5758 1.190588277339468e-01 
5759 4.106011023903496e-01 
5760 -7.632345318311237e-02 
5761 9.824457593307288e-01 
5762 -3.178791925307772e-02 
5763 1.239944508218859e+00 
5764 4.637753038743694e-01 
5765 2.142576641546651e-01 
5766 2.618407122486732e-01 
5767 8.310524491608864e-01 
5768 6.915271729681230e-01 
5769 1.258682057269787e+00 
5770 3.409287237718649e-01 
5771 2.350337525242449e+00 
5772 8.954473430339708e-01 
5773 5.521650411097713e-01 
5774 5.130181644954167e-01 
5775 1.095621752596381e+00 
5776 -1.575969252543229e+00 
5777 -1.182931018439628e-01 
5778 1.394090173235471e+00 
5779 2.507369203046971e+00 
5780 -1.184873881074730e+00 
5781 8.915146933545577e-01 
5782 5.566721959888816e-01 
5783 -9.766277853274787e-01 
5784 -4.669828605222828e-02 
5785 3.180196405182337e+00 
5786 -2.381336419508173e-01 
5787 -2.357296252677348e+00 
5788 -1.940374776156034e-01 
5789 1.863399068233432e-02 
5790 1.009660245074341e+00 
5791 -2.173854634816993e-01 
5792 5.318280573749772e-01 
5793 8.002131129923857e-01 
5794 -1.143970336442538e+00 
5795 9.482684218404419e-01 
5796 -4.152217795372273e-01 
5797 1.928460074554322e+00 
5798 -6.030453582029000e-02 
5799 5.227782430471186e-01 
5800 4.089190019363002e-01 
5801 -3.413072458406437e-01 
5802 2.402638002421202e+00 
5803 8.340948908495189e-01 
5804 2.489896626083363e-01 
5805 2.010723579695513e+00 
5806 -9.753675740799321e-01 
5807 -2.916408870330826e-02 
5808 6.001278739718378e-01 
5809 6.868941547151588e-01 
5810 -1.532389516334059e-01 
5811 -4.769410583575048e-01 
5812 -7.191459307974701e-01 
5813 5.004713702951009e-02 
5814 1.209259065343614e+00 
5815 -1.326671153159248e-01 
5816 1.518928667011265e+00 
5817 -2.244442115381557e-01 
5818 1.013136181225950e+00 
5819 1.176529382551763e+00 
5820 -5.852439418809405e-02 
5821 9.155693379150521e-01 
5822 1.173716126729161e+00 
5823 1.160862218944332e+00 
5824 1.764225936359588e+00 
5825 7.387984568426381e-01 
5826 8.106068789898836e-01 
5827 -2.989065938216580e-01 
5828 -3.407450505479848e-01 
5829 -1.430792725686799e-01 
5830 -3.659997735635327e-01 
5831 8.064573174944245e-01 
5832 1.563474510064254e+00 
5833 -4.899656156658166e-01 
5834 6.746984781253506e-01 
5835 -2.037086439256510e+00 
5836 -1.266194443125301e+00 
5837 -9.172616004155053e-02 
5838 -2.185784618834423e+00 
5839 6.820006745161242e-01 
5840 3.324179685267690e-01 
5841 -1.726852851841471e+00 
5842 9.935409138900726e-01 
5843 -2.237027638224197e+00 
5844 8.947595486300628e-01 
5845 -1.770868581254955e-03 
5846 -3.214856763175957e-01 
5847 -5.908905718235130e-01 
5848 -6.084661969618349e-01 
5849 1.131472022839171e+00 
5850 -9.120724741074808e-01 
5851 9.821764797855472e-01 
5852 -1.435600798510370e+00 
5853 -2.746631848817907e+00 
5854 2.801112260983839e+00 
5855 1.583825329100527e+00 
5856 -1.037509658644940e+00 
5857 3.566021088791023e+00 
5858 -1.742598111881970e+00 
5859 -2.359373799420080e+00 
5860 1.278577614124957e+00 
5861 -4.114366735179154e-01 
5862 1.355500373244636e+00 
5863 2.611841058699562e+00 
5864 1.775047228440408e+00 
5865 7.670941885533249e-01 
5866 7.515333606273651e-02 
5867 -1.507296678569100e+00 
5868 9.690726931543868e-01 
5869 1.220353586299822e+00 
5870 1.530346647623543e+00 
5871 -4.278904203320242e-01 
5872 -7.527507784783251e-02 
5873 2.577559759122453e+00 
5874 2.136758129744843e-01 
5875 -2.401611700242773e+00 
5876 1.130416987088372e+00 
5877 2.965163204062450e-01 
5878 2.749556179692049e+00 
5879 -8.966727508145125e-01 
5880 1.185045075635152e+00 
5881 7.432305488657964e-01 
5882 1.051693321803550e+00 
5883 1.802511400388437e+00 
5884 4.509497351742203e-01 
5885 1.143290833532917e+00 
5886 2.860317226880915e-01 
5887 -1.195284024395928e+00 
5888 2.600691134802987e-01 
5889 5.873566007603321e-01 
5890 4.660324666554885e-01 
5891 -1.644146285516592e+00 
5892 1.436980039739297e+00 
5893 1.072725977491680e+00 
5894 -7.360512697654553e-02 
5895 9.287694239561075e-01 
5896 1.861837678299952e-01 
5897 -5.372323707698400e-01 
5898 2.142307698118816e+00 
5899 3.331108945993203e-01 
5900 1.361690501480218e+00 
5901 2.428349951841079e+00 
5902 2.212698973799395e+00 
5903 -1.246633869365268e+00 
5904 -9.495624595787251e-01 
5905 2.654451382020096e+00 
5906 1.786849860981289e+00 
5907 1.030413187050323e+00 
5908 1.543944868611041e+00 
5909 1.952436630241111e+00 
5910 1.926261172220204e+00 
5911 8.921861122949711e-01 
5912 2.327688139794907e+00 
5913 4.793535258780131e-01 
5914 2.174696454262897e+00 
5915 9.856876672612065e-01 
5916 3.657139997553380e-01 
5917 8.646893975282283e-01 
5918 1.326613603825566e+00 
5919 1.910537327894007e-02 
5920 3.037002573797129e-01 
5921 2.254426127836280e+00 
5922 -6.401202122918153e-01 
5923 1.414342138251368e+00 
5924 9.405915187183237e-01 
5925 -8.737313735361756e-01 
5926 1.661187423722494e+00 
5927 2.051266293747407e-01 
5928 6.467422477139261e-01 
5929 4.046702309490741e-01 
5930 6.810172631351548e-01 
5931 2.129386011769670e+00 
5932 3.476266194364772e-01 
5933 -1.574134520901179e-01 
5934 2.582221514490147e-01 
5935 -3.013941642782817e-01 
5936 1.713647663051232e-01 
5937 -6.776930269092137e-02 
5938 2.998117937179702e-01 
5939 1.014054888314123e+00 
5940 -7.550793447237816e-02 
5941 4.882359129208331e-01 
5942 1.233593262716739e+00 
5943 -2.984767433308369e-02 
5944 -6.288443463116185e-01 
5945 2.786602642449430e+00 
5946 2.894618120246811e-01 
5947 3.380477972928241e-01 
5948 -1.529378776107873e-01 
5949 7.803067922053451e-03 
5950 2.975766459523677e+00 
5951 -5.164576950357949e-01 
5952 3.504885217955144e-01 
5953 5.172059739568348e-01 
5954 5.109347127955528e-01 
5955 2.263274443959862e+00 
5956 -1.551283306154789e+00 
5957 -1.332826008479330e+00 
5958 6.793981289401021e-01 
5959 -7.180946083898233e-01 
5960 -4.280466269568692e-01 
5961 -5.754664892385972e-01 
5962 -1.797675378769405e+00 
5963 3.530333329622595e-01 
5964 6.454125476198564e-01 
5965 3.643034725479418e-01 
5966 -6.485460167327275e-01 
5967 -1.762505808032705e-01 
5968 -6.142434244435151e-01 
5969 4.143703987957303e-01 
5970 3.735487054269994e-01 
5971 5.552782103871760e-01 
5972 -3.097326604527458e-01 
5973 -7.095678796593216e-01 
5974 1.468897745365100e+00 
5975 -5.604662572804506e-02 
5976 3.864820322701624e-01 
5977 6.725579078479433e-01 
5978 -1.314074139456455e+00 
5979 -1.394310104002104e-01 
5980 -4.100112405981591e-01 
5981 -1.115699900637954e+00 
5982 -6.782528588456588e-01 
5983 -1.814611244633705e-01 
5984 1.407281510905309e+00 
5985 -5.889167679131767e-01 
5986 4.995627698036466e-01 
5987 1.330784288222339e-01 
5988 6.140115642089917e-01 
5989 1.039941112447765e+00 
5990 -4.893219334828099e-01 
5991 1.272180738570688e+00 
5992 1.641826350581007e-01 
5993 1.608909407214367e-01 
5994 7.127422568327019e-01 
5995 8.651597780327581e-01 
5996 2.394959153338397e-01 
5997 -1.850806181603808e-01 
5998 9.182796577213335e-01 
5999 1.665166094980187e+00 
6000 -1.174680405899481e-01 
6001 -7.365127304596958e-01 
6002 -1.144143939090105e-01 
6003 1.931591020267001e+00 
6004 7.632411592307038e-01 
6005 -3.004827993031292e-01 
6006 -1.196682995594498e+00 
6007 1.749031755627899e+00 
6008 -6.370985179782217e-01 
6009 -1.801614772111608e+00 
6010 1.802479486747923e+00 
6011 -6.036958730579487e-01 
6012 7.932790476849207e-01 
6013 1.323498232490409e+00 
6014 1.131490856628686e-01 
6015 -6.807820798222257e-01 
6016 -9.120859452975516e-01 
6017 -2.007478306005056e+00 
6018 5.234109855558964e-01 
6019 -1.635552186832993e+00 
6020 -1.899098727681446e+00 
6021 -2.048765832605406e+00 
6022 -1.721406226273605e+00 
6023 -6.546345602483298e-01 
6024 -1.447990320494038e-01 
6025 -5.378522044014692e-01 
6026 -1.688821479553561e+00 
6027 -1.096271615456326e+00 
6028 -3.416753318373950e-02 
6029 -7.897452565123030e-01 
6030 1.172736147628813e+00 
6031 -4.432238119409816e-01 
6032 1.318438411463289e+00 
6033 1.097356283321413e+00 
6034 -7.467543400100273e-01 
6035 -3.980743287799364e-01 
6036 5.286164756314400e-01 
6037 1.675387478842684e-01 
6038 4.960303740386198e-01 
6039 7.240614778916006e-01 
6040 1.034823694774984e+00 
6041 1.114659267472840e+00 
6042 2.349687496598644e+00 
6043 4.385116434464876e-01 
6044 3.935083959973892e-01 
6045 1.050594913241029e+00 
6046 2.043618535122130e-01 
6047 -3.570541253288911e-01 
6048 9.123181346143067e-01 
6049 -2.629806795602410e-01 
6050 6.175274783102211e-01 
6051 7.397401141988588e-01 
6052 1.462927569377070e+00 
6053 -2.164700576353126e-02 
6054 -6.742401315312616e-01 
6055 1.072074535552753e+00 
6056 1.147296945583973e+00 
6057 -9.731271334293784e-01 
6058 1.178100056759513e+00 
6059 1.791010379191424e+00 
6060 -7.677320379288045e-01 
6061 -3.783366790750423e-01 
6062 -9.988035107392179e-01 
6063 -1.003576960537352e-01 
6064 7.461652762946450e-01 
6065 -2.724132189457230e-01 
6066 2.368842367758137e-02 
6067 6.434334321666829e-01 
6068 -2.130728324938944e+00 
6069 -1.522694029663691e+00 
6070 1.334375240087709e+00 
6071 8.057975178870526e-01 
6072 5.461174792803156e-02 
6073 1.128510914787387e+00 
6074 -1.076880810955039e+00 
6075 5.905041265479605e-01 
6076 2.331269058486988e+00 
6077 2.250897155227662e-01 
6078 1.111533200950252e+00 
6079 1.007197838875740e+00 
6080 6.017971796435053e-01 
6081 2.653865226006905e-01 
6082 1.703352919698530e+00 
6083 8.229963427066617e-01 
6084 7.935988004044573e-01 
6085 1.377470284936114e+00 
6086 1.391915023915270e+00 
6087 2.432085010510825e+00 
6088 -3.907666456334952e-01 
6089 -1.484762658259554e-01 
6090 3.444881270640542e+00 
6091 -3.459324345455851e-01 
6092 4.044991189625220e-02 
6093 2.114589798368025e+00 
6094 2.322950577291417e+00 
6095 1.217098184174730e+00 
6096 6.913461891775362e-01 
6097 6.174325059365320e-01 
6098 2.881645248783852e+00 
6099 -1.136926757851557e+00 
6100 -2.444041635742605e-01 
6101 2.860929149446112e-02 
6102 -7.829719614451362e-02 
6103 1.331060359019355e+00 
6104 7.298707414104432e-01 
6105 3.878012258120602e-01 
6106 4.623441025118703e-01 
6107 -9.865528583105235e-01 
6108 -1.290752603823633e+00 
6109 4.528515511247004e-01 
6110 -5.299604106460217e-01 
6111 8.507635277173047e-01 
6112 1.017079716377783e+00 
6113 -1.146479242988293e+00 
6114 5.541666215754928e-01 
6115 -1.996939290780055e-02 
6116 -2.441436567455043e+00 
6117 -1.445914458515129e+00 
6118 1.657577795762325e-01 
6119 3.359970173110018e+00 
6120 -2.096573805568588e+00 
6121 1.142807053277390e+00 
6122 8.443775887285805e-01 
6123 8.462111505618812e-01 
6124 2.703144675191777e-01 
6125 1.973052905548795e+00 
6126 3.248560576477967e-01 
6127 -1.823704643956600e+00 
6128 7.806512926219691e-01 
6129 -3.513556185625005e+00 
6130 -1.588691951904404e+00 
6131 2.487324421564077e-01 
6132 6.062747999746343e-01 
6133 -4.314392215463451e-01 
6134 -9.202549336277109e-02 
6135 3.295431484977497e-01 
6136 -3.074777537890389e+00 
6137 3.098517932986442e+00 
6138 4.000222183171757e-01 
6139 -2.813416368967824e+00 
6140 -2.383963922514151e-01 
6141 -3.320966787651476e-01 
6142 2.448049874309846e+00 
6143 1.076115222546093e-01 
6144 1.410905105206571e+00 
6145 1.264585297784481e+00 
6146 -3.370983027129772e-01 
6147 2.340478002568659e+00 
6148 2.030075828550876e+00 
6149 -3.614452514069351e-01 
6150 1.567078804994068e-01 
6151 3.294189292995431e-02 
6152 1.483666622985982e+00 
6153 -3.384921781953597e-02 
6154 -6.490434976572297e-01 
6155 7.033712327093657e-02 
6156 -1.337447622824911e+00 
6157 -1.288902348596682e+00 
6158 -1.373933443027103e-02 
6159 -2.750523162614960e+00 
6160 -2.047664571226049e+00 
6161 -3.864083468794108e-02 
6162 -1.420869316137054e+00 
6163 1.462492995690387e+00 
6164 -6.710175091957612e-01 
6165 -1.231691406560861e+00 
6166 9.511248786984245e-03 
6167 -8.802175460750243e-01 
6168 -1.332945159872452e+00 
6169 -1.096967590645929e+00 
6170 8.443796471487098e-01 
6171 -1.353223147253212e-01 
6172 -1.704886820289699e+00 
6173 1.047785099777181e-01 
6174 4.428286040879891e-01 
6175 5.951394307971448e-01 
6176 -9.248542326141294e-01 
6177 -9.240339880235952e-01 
6178 4.035569312197853e-01 
6179 6.859853185524600e-01 
6180 -2.752187414866427e-01 
6181 6.791480393777791e-01 
6182 9.592212077051510e-01 
6183 -1.418919091508856e+00 
6184 -3.791462254114838e-01 
6185 1.339141800551774e+00 
6186 -9.739630990972430e-01 
6187 -1.707545229315614e+00 
6188 -1.017231074087585e-01 
6189 -1.332176135545533e+00 
6190 -1.781428209866972e+00 
6191 -2.189647819817829e-02 
6192 1.427486452960594e+00 
6193 -2.077568126689013e-01 
6194 7.268714821259092e-01 
6195 2.788880319425052e+00 
6196 -2.772937864238223e+00 
6197 -1.869710405473338e+00 
6198 1.865416978128484e+00 
6199 1.149338005381166e+00 
6200 -2.712417180244597e+00 
6201 -1.108973474224696e-01 
6202 -1.282474499591856e+00 
6203 2.507613319679642e+00 
6204 2.364472858051082e+00 
6205 9.147410753140064e-01 
6206 -9.900828719149209e-01 
6207 -9.961748803486105e-01 
6208 -7.030476797750439e-01 
6209 -1.331420960929394e+00 
6210 1.216092936997740e+00 
6211 -3.814956400758339e-01 
6212 -8.929481902465394e-01 
6213 5.630805231653710e-02 
6214 -3.032376499818076e-01 
6215 4.767720223844815e-01 
6216 -1.457367560164929e+00 
6217 -1.251554190753259e-01 
6218 -2.058306874944760e-02 
6219 -5.017902138464773e-01 
6220 -9.751625324814664e-01 
6221 2.115034426955066e-01 
6222 -9.158179847520105e-01 
6223 -1.599433591729930e+00 
6224 9.740330474755338e-03 
6225 3.090645015306417e-01 
6226 -3.497148180628371e-01 
6227 -2.039950930414678e+00 
6228 -6.247656011062747e-02 
6229 3.879192211801363e-01 
6230 1.588231637693344e-01 
6231 -1.008520416750073e+00 
6232 -3.255287143118377e-01 
6233 3.901516367078194e-01 
6234 -3.231244753572328e-01 
6235 -6.643433192235932e-01 
6236 1.588875404347045e+00 
6237 2.037491634452559e+00 
6238 9.242079451209695e-01 
6239 1.003144764622434e+00 
6240 6.899101059726358e-01 
6241 1.630258980665451e+00 
6242 2.771623412337445e+00 
6243 9.540526235086882e-01 
6244 -3.290434986874276e-01 
6245 5.858783824748105e-01 
6246 8.568073875563200e-01 
6247 1.353448040022178e+00 
6248 2.590362988562229e-01 
6249 9.546935562066221e-02 
6250 8.295662702881438e-01 
6251 8.510110637241070e-01 
6252 1.880379507274896e+00 
6253 1.399137326667735e+00 
6254 -2.267819909065410e-01 
6255 7.959832179793533e-02 
6256 1.262393434499349e+00 
6257 -2.022182704219673e-01 
6258 1.677080378336472e-01 
6259 6.196161640493872e-01 
6260 -2.851649653402656e-01 
6261 -1.916452016277462e+00 
6262 8.884903040812679e-03 
6263 9.679327921510952e-01 
6264 1.429720829065970e-02 
6265 -1.787426737511469e+00 
6266 -1.170658784725208e+00 
6267 7.826946153005474e-01 
6268 5.065424198397325e-02 
6269 -4.006701843394321e-01 
6270 -2.074292933735713e+00 
6271 -1.393066731258344e+00 
6272 -2.060616790328768e-01 
6273 -1.067136599392948e+00 
6274 -1.710107054961714e+00 
6275 -5.050009077618455e-01 
6276 -8.243385999146844e-01 
6277 -2.253826213044876e+00 
6278 8.619452110142446e-01 
6279 -1.525197251354033e+00 
6280 -2.016462870604537e+00 
6281 1.808073323051387e+00 
6282 -1.768827658747220e+00 
6283 2.407785463874664e-01 
6284 -2.480195826681340e-02 
6285 -1.414657851068538e+00 
6286 -9.389503199581781e-02 
6287 1.903654439589617e+00 
6288 8.275237603196044e-01 
6289 -9.938557539180348e-01 
6290 2.152584678234677e+00 
6291 5.671719899843863e-01 
6292 -9.303888922149212e-01 
6293 1.422773738549697e+00 
6294 1.092121232430150e+00 
6295 2.090110021235116e-02 
6296 -1.149774866064561e-01 
6297 7.603976982698112e-01 
6298 5.567757268770428e-01 
6299 -1.611586358711877e+00 
6300 1.181723231809606e+00 
6301 5.261430555834136e-02 
6302 1.290701795439351e+00 
6303 1.882526042303222e+00 
6304 6.766061331071167e-01 
6305 7.226092214840236e-01 
6306 1.198426520980177e+00 
6307 7.953198428519698e-01 
6308 -2.379325753958985e-01 
6309 3.471438431058408e-01 
6310 1.806563572353035e+00 
6311 -1.075047370418148e-01 
6312 1.975031624447417e-01 
6313 1.914463908849707e+00 
6314 -6.616143723185488e-01 
6315 -7.050410367085266e-01 
6316 8.675322846318261e-01 
6317 -1.369412925488862e-01 
6318 1.011759651198131e+00 
6319 2.192530335146773e+00 
6320 1.059159172493458e+00 
6321 6.777026274958048e-01 
6322 4.608146558802006e-01 
6323 1.802654857259236e+00 
6324 -1.129068608399100e-01 
6325 1.505958399393908e-01 
6326 1.506169630550113e+00 
6327 2.182776652812308e-01 
6328 -1.433443432939271e+00 
6329 7.290837206051122e-01 
6330 1.400158890549782e+00 
6331 1.103034276823934e+00 
6332 4.867470032131188e-01 
6333 -1.117057337634739e-02 
6334 3.267315459196738e-01 
6335 6.489415267390010e-01 
6336 -1.061072516728779e+00 
6337 -8.737195123867170e-01 
6338 4.180115765143579e-01 
6339 -2.248677621326110e-01 
6340 -1.010780706340003e+00 
6341 7.544380793840290e-01 
6342 -7.546457788286050e-01 
6343 -8.908735299692361e-01 
6344 8.184893919253317e-01 
6345 6.177984606890731e-01 
6346 2.350719379531808e-01 
6347 -6.297314349696383e-01 
6348 3.731965326350675e-02 
6349 -4.788256582880718e-01 
6350 -1.622795183260330e+00 
6351 -9.594836180827148e-01 
6352 3.507566876625478e-01 
6353 4.447022566373076e-01 
6354 -2.077207297208146e+00 
6355 -1.448435281543448e+00 
6356 -4.144071321332218e-01 
6357 -8.973276188853979e-01 
6358 -7.779171789341702e-01 
6359 -1.302241551913085e+00 
6360 5.917928933298654e-01 
6361 -1.989073316951256e-01 
6362 -2.292992308444888e+00 
6363 -1.718804749286192e+00 
6364 -1.573858047310387e+00 
6365 -1.726661072444352e+00 
6366 2.996141247117095e-01 
6367 -5.165439135511433e-01 
6368 -1.113978396791498e+00 
6369 3.114536349804865e-02 
6370 -7.441893233442665e-01 
6371 -1.006983122674999e-01 
6372 1.571828336367349e-01 
6373 6.676095193366097e-01 
6374 -1.186224026011920e+00 
6375 -4.511646094880887e-01 
6376 -1.187615032996872e+00 
6377 -4.249535986722872e-01 
6378 3.950340110627047e-01 
6379 -1.331704979128494e+00 
6380 -1.217531974983455e+00 
6381 4.504605425986000e-01 
6382 1.351229477719236e+00 
6383 -1.070442923079383e+00 
6384 -1.327641560019077e+00 
6385 8.047122311437137e-01 
6386 -4.724928126837047e-01 
6387 -2.351910113242861e-01 
6388 1.106934419948764e+00 
6389 3.303453605784257e-01 
6390 2.877211102334474e+00 
6391 7.345497490110429e-01 
6392 -9.032115962808364e-01 
6393 6.385430237116722e-01 
6394 1.990859296073608e+00 
6395 2.536598485611314e+00 
6396 2.571470717269201e+00 
6397 1.099898164004791e-01 
6398 3.264261232331676e-01 
6399 1.500480959603305e-01 
6400 2.519532831879531e-01 
6401 4.023352645842695e-01 
6402 2.090396024158865e-01 
6403 3.012278659136370e-01 
6404 4.030090384526140e-02 
6405 2.596760262278578e-01 
6406 1.297869828401838e-01 
6407 1.701307932820364e+00 
6408 1.537100272579584e+00 
6409 -1.953512915593811e-01 
6410 8.973975008038549e-01 
6411 2.532354610596854e-01 
6412 1.008211524729312e+00 
6413 2.268575027436232e+00 
6414 1.395043971294665e+00 
6415 -1.564312439170037e+00 
6416 2.871367179193114e+00 
6417 4.633607220334041e+00 
6418 -4.227184328659280e-01 
6419 -3.561048797799530e-01 
6420 -2.873124359885694e+00 
6421 -8.529755013818681e-01 
6422 1.787577501699655e-01 
6423 -1.069700552823240e+00 
6424 2.343309985742404e+00 
6425 -2.491845047403487e+00 
6426 -1.840392647595429e+00 
6427 6.502670884680751e-01 
6428 -1.421769100541358e-01 
6429 -5.172974940041676e-02 
6430 -8.897094548268611e-01 
6431 -3.482226398989866e+00 
6432 2.225485148081219e-01 
6433 4.502341769798524e+00 
6434 -1.754597448779087e+00 
6435 -2.767277149673539e+00 
6436 1.664377537323532e+00 
6437 3.692799811473740e-01 
6438 4.438104858157484e+00 
6439 -3.561860708986102e-01 
6440 1.102293178691186e+00 
6441 2.717713208600545e+00 
6442 -1.115267479285477e-01 
6443 3.450321244182284e+00 
6444 5.386897569652437e-02 
6445 1.230089155620165e-01 
6446 2.306338616289913e+00 
6447 -1.010659027866473e-01 
6448 7.026646836357461e-01 
6449 5.794112134538496e-01 
6450 -8.694509534455647e-02 
6451 6.906717620064678e-01 
6452 1.287677358722836e+00 
6453 6.488396259686725e-01 
6454 4.987978304982577e-01 
6455 4.590664945413041e-01 
6456 1.188751971250046e+00 
6457 9.533257256437611e-01 
6458 1.155800840311387e+00 
6459 6.474735646360825e-01 
6460 -2.378028380299876e-01 
6461 -8.458856560840902e-01 
6462 3.478317369635538e-01 
6463 9.430253825704406e-01 
6464 -3.839112317212064e-01 
6465 1.172978128084513e-01 
6466 -1.185895108284427e+00 
6467 2.826949956079460e+00 
6468 2.427897732349978e-01 
6469 -6.884424808337900e-01 
6470 -9.557682440080442e-01 
6471 -4.499023488749752e-01 
6472 -9.773860451995108e-01 
6473 -5.032484664526252e-01 
6474 -8.066459943819618e-01 
6475 1.477716130113609e+00 
6476 1.953349719199238e+00 
6477 -1.045906974578720e+00 
6478 -1.334135293626329e+00 
6479 9.981022574787415e-01 
6480 -2.538512516660151e+00 
6481 -7.146545836737592e-01 
6482 1.821842563352472e+00 
6483 1.786129291121129e+00 
6484 -2.041134450149736e-01 
6485 3.588405977846414e-01 
6486 1.653813964256459e+00 
6487 -4.097033802504969e-02 
6488 -2.024228380191376e+00 
6489 1.126831647171002e+00 
6490 -1.073333963115044e-01 
6491 -5.288356044037839e-01 
6492 -3.277959722265751e-01 
6493 -1.196283407707143e-01 
6494 -2.852570941470327e+00 
6495 -1.151453130108153e+00 
6496 1.468868793993274e+00 
6497 -1.944886110835813e+00 
6498 2.198622600256138e+00 
6499 -1.453190969712305e+00 
6500 -7.994161763193482e-01 
6501 2.098206581386618e+00 
6502 -2.305465262422483e+00 
6503 -4.374663790112752e-01 
6504 1.079073302267935e-01 
6505 -1.566925357124772e+00 
6506 1.961057034184950e+00 
6507 -1.133052267782567e+00 
6508 -1.466973478557783e+00 
6509 1.100644354215859e+00 
6510 -1.373806965328276e+00 
6511 6.570036619683444e-01 
6512 -1.489725326890439e+00 
6513 1.688674040107732e-01 
6514 9.266468363325063e-01 
6515 -4.719996378169208e-01 
6516 -8.183508934051945e-01 
6517 1.544740963692304e+00 
6518 2.550592995700863e+00 
6519 3.353136969931433e-01 
6520 -7.625180221867740e-01 
6521 2.691873017266940e-01 
6522 9.093085924634227e-01 
6523 1.555818254960380e+00 
6524 -8.165300170291429e-01 
6525 9.350613290688919e-01 
6526 -2.247081566124553e+00 
6527 8.110455642041468e-01 
6528 4.583016309573645e-01 
6529 -1.750557835763683e+00 
6530 -4.661513851501394e-01 
6531 8.485052699789637e-01 
6532 -1.099467772790370e+00 
6533 1.008467251527752e+00 
6534 -6.860982134122311e-01 
6535 9.421589755292040e-01 
6536 -1.090856177066427e+00 
6537 3.374690547942696e-01 
6538 5.359537220181042e-01 
6539 2.760953211944617e-01 
6540 3.463373129245343e+00 
6541 1.769129446390678e+00 
6542 4.392758484225101e-01 
6543 1.118345440239860e+00 
6544 -5.497910943356802e-01 
6545 7.664217916172349e-01 
6546 1.646622869773111e+00 
6547 -8.868760929103957e-01 
6548 1.724598386719259e-02 
6549 -7.115203455150045e-01 
6550 4.479082970822024e-01 
6551 1.668786651608337e+00 
6552 1.229741716727216e+00 
6553 -1.599111636345470e-02 
6554 2.633677220301359e-01 
6555 1.576577788359995e-01 
6556 -2.431900373205789e-01 
6557 3.884643632239650e-01 
6558 6.600463473148256e-01 
6559 8.925426878370213e-01 
6560 5.629538893578167e-01 
6561 2.800893017745418e-02 
6562 3.780861745326780e-01 
6563 5.676184890260778e-01 
6564 1.467517651316740e+00 
6565 -2.761637268786546e-01 
6566 4.212067610507350e-01 
6567 1.892602442758760e+00 
6568 1.936676986118487e+00 
6569 3.411233360866341e-01 
6570 3.921643566227325e-01 
6571 -6.880412719991792e-01 
6572 1.372682774845802e+00 
6573 1.044301791048642e+00 
6574 3.335026257373345e-01 
6575 -4.627562207526534e-01 
6576 5.502985092139351e-01 
6577 8.025721138020002e-01 
6578 -1.040709979593872e-01 
6579 1.555226842352882e-01 
6580 7.040842307373553e-01 
6581 3.225125373404643e-01 
6582 6.595935369236707e-01 
6583 2.253404624505933e-01 
6584 7.344209409217894e-01 
6585 -4.471207182741584e-01 
6586 7.078341248129353e-01 
6587 2.409602196564841e+00 
6588 -1.425015104547725e+00 
6589 -3.456406417093209e-01 
6590 9.965576817972542e-03 
6591 -2.599201876197492e-02 
6592 1.374728007617208e+00 
6593 -4.818204387295057e-02 
6594 -6.393992676311059e-01 
6595 -3.527137078531267e-01 
6596 2.580689586296270e-01 
6597 -1.037633200158443e+00 
6598 -5.508853894460088e-01 
6599 -1.369375023364201e+00 
6600 3.431709073105696e-01 
6601 -8.382241461753890e-01 
6602 -1.161002510272000e+00 
6603 8.571466952541493e-01 
6604 6.810338618026915e-02 
6605 -2.451777144195560e-01 
6606 2.193257430191205e-01 
6607 1.250565603682978e+00 
6608 -6.311220177624163e-01 
6609 -1.032318958676863e+00 
6610 1.791897646504418e-01 
6611 3.739328238993190e-01 
6612 -9.403196777893169e-01 
6613 -2.552889627479250e-01 
6614 -1.237141658038796e+00 
6615 -1.809776399785747e-02 
6616 8.859463331106646e-01 
6617 -3.904027736719860e-01 
6618 1.650257031695377e-01 
6619 -9.727452761715273e-01 
6620 9.330533742635477e-01 
6621 -7.283479452517727e-01 
6622 1.492188096164514e-01 
6623 8.709048094310455e-01 
6624 -9.834907901948303e-01 
6625 -1.477672633914251e+00 
6626 -2.122173849295059e-01 
6627 5.142748868712588e-01 
6628 -1.635245907449885e-01 
6629 -1.019033461508932e+00 
6630 -5.464372238584181e-01 
6631 1.583716505524761e+00 
6632 -8.427855187063679e-01 
6633 -7.173331467061520e-01 
6634 -3.927580034569023e-01 
6635 5.632570962542436e-01 
6636 1.798965742623668e+00 
6637 3.576766719450047e-01 
6638 2.782123851363065e-01 
6639 1.452809645923743e+00 
6640 1.107513779317246e+00 
6641 -2.728134160242810e-02 
6642 1.141243137085790e+00 
6643 5.064546832854598e-01 
6644 -1.008525591060541e+00 
6645 -1.107507497517915e+00 
6646 -4.574054298689801e-01 
6647 3.131962023255577e-01 
6648 -1.351667214649779e-01 
6649 -5.201534036110897e-01 
6650 -1.686373799024504e+00 
6651 -3.564411262509028e-01 
6652 2.500689932883284e-01 
6653 -9.560059751026344e-01 
6654 -2.217213685893801e+00 
6655 -5.101508905639716e-01 
6656 -8.901098245770727e-01 
6657 -3.641688691351216e+00 
6658 -1.520394677023019e+00 
6659 1.535638509457914e+00 
6660 1.554588099442572e+00 
6661 2.444901622722863e-01 
6662 -1.080257439711849e+00 
6663 -2.879285617434404e-01 
6664 -2.774402876213837e+00 
6665 -9.964845718411758e-01 
6666 1.224616091604061e+00 
6667 5.221575773643455e-02 
6668 -3.534416100066497e-02 
6669 3.275911505855426e-01 
6670 -6.437601433182636e-01 
6671 2.973137954116022e-02 
6672 -5.225963319151073e-01 
6673 3.830730400409458e-01 
6674 4.510072951446037e-01 
6675 -7.398073171737258e-01 
6676 5.406088997366130e-01 
6677 -2.801601602004434e-01 
6678 1.079356517683187e+00 
6679 7.209235232127722e-01 
6680 -3.683789542428565e-01 
6681 1.136904862263012e+00 
6682 4.218796392008959e-01 
6683 1.951508329444252e-01 
6684 -7.049156760420212e-01 
6685 -4.322319256764203e-01 
6686 4.296470380139700e-02 
6687 1.018818926193906e+00 
6688 1.809966875844254e+00 
6689 6.260671525192074e-01 
6690 1.100575192415752e-01 
6691 6.295673079755210e-01 
6692 3.682479911343614e-01 
6693 4.037782935150480e-01 
6694 6.195484108786526e-01 
6695 6.372908162368128e-01 
6696 1.174969539840086e+00 
6697 1.773148140667606e+00 
6698 3.891944421835743e-01 
6699 3.415707816478070e-01 
6700 -3.751956950833001e-01 
6701 6.730769214729841e-01 
6702 7.214714092331588e-01 
6703 -2.960313384359526e-01 
6704 1.435202265110388e+00 
6705 1.005318253691075e+00 
6706 6.547147391112259e-01 
6707 1.143643020379666e+00 
6708 7.210986501535867e-02 
6709 1.857697383136756e+00 
6710 8.149257043424188e-01 
6711 1.090420217345125e+00 
6712 8.710133692191292e-01 
6713 4.377452476483801e-02 
6714 4.869046746153824e+00 
6715 2.474296702784881e-01 
6716 3.072257579968761e-01 
6717 3.293315638006207e+00 
6718 -2.476317247105898e-01 
6719 8.951537762991080e-01 
6720 2.331838149466116e-01 
6721 4.215951618580229e-01 
6722 9.484077881983127e-01 
6723 4.312845701865690e-01 
6724 5.061271533163286e-01 
6725 -1.726226374904946e+00 
6726 -3.663166124094339e-01 
6727 7.626929452629296e-01 
6728 1.231951380390450e-01 
6729 5.678245595648351e-01 
6730 -1.262108792692212e+00 
6731 1.714921442066110e+00 
6732 -3.950842460409951e-01 
6733 -1.023939509493232e+00 
6734 -3.201964588282699e-01 
6735 2.026246250718590e+00 
6736 -1.055407183023074e+00 
6737 -1.475997538640712e+00 
6738 1.000845254436205e-01 
6739 1.450994497309091e+00 
6740 7.839195567224969e-01 
6741 1.064171178453302e+00 
6742 1.894754709378026e-01 
6743 -7.349841962572912e-01 
6744 -2.147436231532604e+00 
6745 1.260709330645853e+00 
6746 6.039957211267054e-01 
6747 -1.343700815148440e-01 
6748 3.674477882400706e-03 
6749 -1.532966213799265e+00 
6750 2.168369578834221e+00 
6751 -5.177155345169187e-01 
6752 -1.404257915532266e+00 
6753 3.003078923063869e-01 
6754 -1.900633320704342e-01 
6755 3.834280288536958e+00 
6756 2.170879199292528e+00 
6757 3.254464221924598e-01 
6758 1.870364881361428e+00 
6759 7.207627678905933e-01 
6760 -9.153369822729698e-01 
6761 -4.350975537655039e-01 
6762 2.824024720575105e+00 
6763 1.377124283779806e+00 
6764 9.026469639697279e-01 
6765 9.666875263049571e-01 
6766 -1.287046739275232e+00 
6767 1.210230814659893e-01 
6768 1.104421354832076e+00 
6769 -8.794358972742370e-01 
6770 1.017713288769614e+00 
6771 -7.755094697124612e-01 
6772 -6.295865389414024e-01 
6773 -1.423634737745770e-01 
6774 -6.986073741707914e-01 
6775 7.205580403160637e-01 
6776 -2.389936786995443e+00 
6777 -6.639461426983304e-01 
6778 -5.509814593694172e-01 
6779 -1.541040420865878e-01 
6780 -3.978280106971324e-01 
6781 -5.955973002710347e-01 
6782 1.248324096385498e+00 
6783 2.375715689404969e+00 
6784 6.612735073036743e-01 
6785 5.549920546165517e-01 
6786 1.693626671812874e+00 
6787 1.133685319823753e-01 
6788 8.043709548340175e-01 
6789 1.921944061168411e+00 
6790 -6.214416010542249e-01 
6791 -5.638379956315728e-01 
6792 1.378093154360614e+00 
6793 -9.029571702855542e-01 
6794 5.342851500905410e-01 
6795 7.437353864414973e-01 
6796 -2.888081796011796e-02 
6797 7.458483894990467e-02 
6798 -6.987098681055842e-02 
6799 -1.395908586756510e+00 
6800 -3.735902264233854e-01 
6801 1.289330006160652e+00 
6802 -8.889921148077499e-01 
6803 1.332868398159718e-01 
6804 8.352401915037134e-01 
6805 -3.876915362069965e-02 
6806 4.717242187030323e-01 
6807 -3.210554818436419e-01 
6808 1.182575726535313e+00 
6809 2.079732051801713e-01 
6810 5.078547427129612e-01 
6811 1.642643030554561e+00 
6812 -1.573142717583004e+00 
6813 -9.916738840969366e-01 
6814 1.982882975495916e+00 
6815 7.881502496267660e-02 
6816 -1.812764165151896e+00 
6817 1.375571554680468e+00 
6818 -7.385738505779503e-01 
6819 -5.594982523812413e-01 
6820 -1.945629364821039e+00 
6821 -1.859787621154963e+00 
6822 8.236183775737477e-01 
6823 -2.169657375517353e-01 
6824 -8.644421411602595e-01 
6825 -1.483948700561256e+00 
6826 -1.301156257297945e+00 
6827 4.947279042874524e-01 
6828 1.876183882387237e-01 
6829 3.520920015652537e-01 
6830 1.665001535779494e+00 
6831 -9.774238642492829e-02 
6832 -6.082232921951868e-01 
6833 1.133251370469807e+00 
6834 -4.657868339046279e-01 
6835 -2.811922466767429e+00 
6836 -7.694420439069752e-01 
6837 -1.558628932551977e+00 
6838 6.186908542873560e-01 
6839 4.117348781534579e-01 
6840 2.931285208246825e+00 
6841 -1.063935646993212e+00 
6842 1.949489561927937e-01 
6843 -8.983132604679357e-01 
6844 -5.090010780071655e-01 
6845 1.689725579806481e+00 
6846 -2.923703134216341e+00 
6847 3.476242471908143e-01 
6848 1.407030991149862e+00 
6849 -3.059609824008763e-01 
6850 -6.939834017242161e-01 
6851 -2.275635449292144e+00 
6852 -8.724372010058530e-02 
6853 -4.050667598236746e-01 
6854 1.594681108365931e-01 
6855 -1.525561446583324e+00 
6856 -7.614743450437118e-01 
6857 3.423443619139591e-01 
6858 -1.180808978372514e+00 
6859 -7.584734540796526e-01 
6860 9.879014398188407e-02 
6861 -1.109697261925050e+00 
6862 -1.282584591230985e+00 
6863 -8.043851712648673e-01 
6864 -6.225812794843216e-01 
6865 -1.308947632107030e+00 
6866 -8.899322227792338e-01 
6867 -4.492477517013935e-01 
6868 -5.059583280903890e-01 
6869 -1.085819877108495e+00 
6870 -6.561529950495317e-01 
6871 -4.010443676412312e-01 
6872 -1.291400806986931e+00 
6873 -1.186760691570632e+00 
6874 -1.036000021556426e+00 
6875 8.882138734068932e-01 
6876 7.029637653333195e-01 
6877 -4.066215590857191e-01 
6878 -8.436201958892098e-01 
6879 2.450394572826017e+00 
6880 1.158087661265843e-01 
6881 -1.432512709903270e+00 
6882 4.372500351308695e-01 
6883 1.335398684778874e-02 
6884 -2.001773401815117e+00 
6885 -1.371947368605481e+00 
6886 -6.818314692018783e-02 
6887 1.069492492209076e+00 
6888 -6.031379193257106e-01 
6889 7.605849409680184e-01 
6890 -8.843354443976625e-01 
6891 -2.919995183868348e-01 
6892 -2.278456411865548e+00 
6893 -6.165347117713894e-01 
6894 3.520696951494077e-01 
6895 2.393811031455679e+00 
6896 9.830913754443762e-02 
6897 -1.531178293117153e+00 
6898 -1.122485368576510e+00 
6899 1.119876499550313e+00 
6900 2.766034486527380e+00 
6901 9.917450136029414e-01 
6902 -1.075856984841006e+00 
6903 -1.197803145769996e+00 
6904 5.867008246496891e-01 
6905 5.070230688991652e-02 
6906 -7.598345538053274e-02 
6907 -6.089770428302281e-01 
6908 -3.032547717189061e-01 
6909 -5.273963518959794e-01 
6910 7.195942415730996e-01 
6911 -2.897012733062557e-01 
6912 -3.836493321418003e-01 
6913 5.932165130040911e-01 
6914 -6.113735804855682e-01 
6915 -1.734262007332693e-01 
6916 -5.809123600821066e-01 
6917 5.196828893789713e-01 
6918 1.090395348759289e+00 
6919 -9.999062095208064e-01 
6920 3.619844627100557e-01 
6921 1.348806622305713e+00 
6922 6.526729375821068e-01 
6923 -4.413234798385713e-01 
6924 -5.291121630598414e-01 
6925 -1.804500640794331e-01 
6926 1.863130274213803e+00 
6927 2.530376490317891e-02 
6928 8.356624560297081e-01 
6929 1.191736044898082e+00 
6930 -3.297593724974011e-01 
6931 7.312688898380157e-01 
6932 5.273541883584622e-01 
6933 -5.255650711769617e-01 
6934 -5.558173555853132e-01 
6935 1.282697741566697e+00 
6936 6.854319845611077e-01 
6937 -1.123139722646272e+00 
6938 2.019026564394559e+00 
6939 -9.707900637077131e-01 
6940 5.534019553630486e-01 
6941 2.140357829247416e+00 
6942 1.735113767438251e+00 
6943 2.432184137265676e-01 
6944 -2.256791166432696e+00 
6945 1.141781701701713e+00 
6946 2.289046809016764e+00 
6947 -2.578055083557004e-01 
6948 6.399629018972096e-01 
6949 -2.324353188864535e-01 
6950 4.326835672369577e-01 
6951 -7.056359353882662e-02 
6952 3.736015656154584e-01 
6953 -1.532608141698950e+00 
6954 -3.578989423197511e-01 
6955 5.874136284616096e-01 
6956 -7.627583983255848e-02 
6957 5.017383284224569e-01 
6958 1.242225302872401e+00 
6959 1.208592154865081e-02 
6960 -9.514985923420157e-01 
6961 7.393840482327063e-01 
6962 -5.264883019843922e-01 
6963 3.877373095985219e-02 
6964 2.012950303499596e-01 
6965 -5.046964109499168e-01 
6966 -5.917266751496599e-01 
6967 1.415484975109673e+00 
6968 1.513064775746220e+00 
6969 -1.065346152268230e-01 
6970 7.417339777649273e-01 
6971 -1.843274869825989e-01 
6972 -4.147578732771081e-01 
6973 8.573222223326726e-01 
6974 2.444107951177388e-01 
6975 -9.295408113588700e-01 
6976 3.189066781959614e-01 
6977 -3.456426845740887e-01 
6978 3.543139738161459e-01 
6979 -5.547839647139176e-01 
6980 -2.787551624444711e+00 
6981 -5.237558328336599e-01 
6982 3.632920201330276e-01 
6983 8.093256187328670e-01 
6984 -1.475520686015142e+00 
6985 -3.162285136388587e-01 
6986 1.323391252024339e+00 
6987 -1.467414197087216e+00 
6988 -9.978422424649428e-01 
6989 2.676532772520020e+00 
6990 -1.142416739106546e+00 
6991 -2.953424757835960e+00 
6992 5.899875823585372e-01 
6993 -3.823902142960894e-01 
6994 1.018311357070689e+00 
6995 -1.837727779857024e-01 
6996 -9.923836494410105e-01 
6997 1.291715020098249e+00 
6998 -1.355084275739656e+00 
6999 -1.551890738819492e+00 
7000 -3.735924837825153e-02 
7001 -6.286972282730426e-01 
7002 -9.566553179663830e-01 
7003 -2.219163858073742e+00 
7004 7.808054839815367e-01 
7005 -1.064200416410660e+00 
7006 -6.938197255048628e-01 
7007 -1.077619745433020e+00 
7008 -4.020428285820148e-01 
7009 1.229748560059214e+00 
7010 -1.818589833566359e-01 
7011 -8.256231051365515e-01 
7012 -1.109396613538767e+00 
7013 -4.321301784161819e-01 
7014 1.774854119612386e-01 
7015 -7.303548144650207e-01 
7016 -5.806416489686126e-01 
7017 -4.260386499681817e-01 
7018 -1.424731480829224e+00 
7019 2.650735383219934e+00 
7020 1.321348853926077e+00 
7021 -2.583788579772747e-01 
7022 -1.074363770722099e+00 
7023 -3.798954954163132e-01 
7024 -2.339741860384863e-01 
7025 -1.920051200748291e+00 
7026 4.069943985939258e-01 
7027 -4.138197663142762e-01 
7028 7.540757585857413e-01 
7029 8.986482078040957e-01 
7030 -1.705495980380250e-02 
7031 4.670101517950012e+00 
7032 -3.900104391859644e-01 
7033 -3.168931827053939e-01 
7034 2.808168574454474e+00 
7035 7.486304232349077e-01 
7036 2.018985797865027e+00 
7037 9.042343413435533e-01 
7038 5.960155774675797e-01 
7039 1.640079709203231e+00 
7040 -3.033494677249556e-01 
7041 2.107952563290389e-01 
7042 -5.217100329620736e-02 
7043 1.025107641519304e-02 
7044 -2.042406970263315e-01 
7045 -3.239933053862387e-01 
7046 3.638937215054765e-03 
7047 1.738922393602153e-01 
7048 5.797182547587765e-01 
7049 1.095761768565006e+00 
7050 5.957079343699261e-01 
7051 5.846505733327241e-01 
7052 2.616122289868391e-01 
7053 7.446247955281812e-01 
7054 5.763121761079076e-02 
7055 -2.683978925691968e+00 
7056 -1.775117207503940e-01 
7057 3.602793728728019e-01 
7058 -2.767157177255381e+00 
7059 -1.167332474116451e+00 
7060 9.066799020661177e-01 
7061 -4.813132382253882e-01 
7062 -2.064119633586690e+00 
7063 -2.053999244981422e+00 
7064 3.067017940610103e+00 
7065 -6.654000189280581e-01 
7066 1.225732732791486e-01 
7067 -1.870266174452715e+00 
7068 1.234156295860222e+00 
7069 1.311203198436936e+00 
7070 -1.545392701515313e+00 
7071 -1.818611996330716e+00 
7072 -1.875168941317655e+00 
7073 -4.334694834531854e-01 
7074 6.060241473765657e-01 
7075 -5.395833428539673e-02 
7076 6.711841760628494e-01 
7077 1.110147137397410e+00 
7078 8.835966898329622e-01 
7079 -6.554176574509480e-01 
7080 3.178038464205334e+00 
7081 1.505866502384982e+00 
7082 -1.118422708627817e+00 
7083 -4.104497852325691e-01 
7084 4.720200280906441e-01 
7085 -1.855087481736473e-01 
7086 -2.477645186004042e-01 
7087 8.690627611216462e-01 
7088 1.104261427253607e+00 
7089 6.196020975074086e-01 
7090 -4.325326567993306e-02 
7091 7.959011590661275e-01 
7092 4.185610196122933e-01 
7093 5.411833221102224e-01 
7094 1.131354921360335e+00 
7095 2.454442154245263e+00 
7096 -1.955555211360734e-02 
7097 -2.343981489156685e-01 
7098 1.423805883463475e+00 
7099 2.573739363579868e+00 
7100 -5.877545885629371e-01 
7101 3.410893078547079e-01 
7102 6.273833814273645e-01 
7103 4.558587841903429e-01 
7104 9.733807672171186e-01 
7105 -4.648810002567604e-01 
7106 -4.359522073875443e-01 
7107 7.482305228945582e-01 
7108 6.959474906608927e-01 
7109 -7.549707289537952e-01 
7110 -1.473807150586371e+00 
7111 2.795033432031185e+00 
7112 1.934951432666972e+00 
7113 -2.985892148462145e-01 
7114 3.723300160818232e-01 
7115 -8.904251399003378e-01 
7116 1.172056356395347e+00 
7117 7.309650624936866e-01 
7118 6.472010711221016e-01 
7119 1.549887527237434e+00 
7120 1.725945521860599e+00 
7121 1.047678991511954e+00 
7122 2.243196292941178e-01 
7123 -7.981268887974976e-01 
7124 -1.656081370826531e+00 
7125 -7.848110083006954e-01 
7126 3.995084223938252e-01 
7127 -2.285833925811530e-02 
7128 2.162743436305927e+00 
7129 -4.805952486537851e-01 
7130 -6.162822355139509e-02 
7131 6.178792267412893e-01 
7132 -1.240940606342103e-01 
7133 -2.333013832101706e-02 
7134 -6.631529091112796e-01 
7135 3.640154813225988e-01 
7136 -1.471175949606011e+00 
7137 -9.774995398491949e-01 
7138 8.072042623361537e-01 
7139 -1.144509151334188e+00 
7140 1.875456756054079e-01 
7141 2.100978195115759e-01 
7142 -6.572304700911707e-01 
7143 -2.301003933758798e+00 
7144 -8.024742194513180e-01 
7145 6.367787679530074e-01 
7146 -1.103037374920356e-01 
7147 -4.402024732287328e-01 
7148 -1.234580575365203e+00 
7149 -1.252322639267706e+00 
7150 1.316193221100623e+00 
7151 -8.237111338898843e-01 
7152 -1.115130297613020e+00 
7153 -2.453877791585024e-01 
7154 -7.689396320258033e-01 
7155 4.014902153277584e-01 
7156 -2.472724608519260e+00 
7157 -9.899433566499731e-01 
7158 2.875020311308001e-01 
7159 -6.809706413219689e-01 
7160 1.061672829953167e+00 
7161 -2.749019569829207e-01 
7162 -5.842656282153060e-01 
7163 1.199504634971746e-01 
7164 -4.505133203037305e-03 
7165 -8.265601408809541e-02 
7166 1.779800797286196e+00 
7167 -1.332177927358163e+00 
7168 -4.087030410657458e-01 
7169 3.526320369426403e+00 
7170 6.723789058772376e-01 
7171 3.405744431104349e-01 
7172 1.380035777154654e+00 
7173 1.231608145522763e+00 
7174 4.011145581133910e-02 
7175 9.958537168842859e-01 
7176 1.942498655834274e+00 
7177 -1.492619697622229e+00 
7178 2.666323670458122e+00 
7179 9.407831917798877e-01 
7180 -3.792403172206213e-01 
7181 1.250844655753135e+00 
7182 -3.063079874493932e+00 
7183 2.142731970693210e+00 
7184 1.315798353087748e+00 
7185 -8.460341146217157e-01 
7186 4.910827973295708e-01 
7187 -1.367074844253870e+00 
7188 -3.941344432884701e-01 
7189 -6.307045975618811e-02 
7190 -6.229233776671844e-01 
7191 -8.952635013326302e-01 
7192 -3.746287377396575e-01 
7193 -5.459223219617093e-01 
7194 -1.183947969699715e+00 
7195 -5.693766630579786e-01 
7196 1.379448008547380e+00 
7197 6.843953166566509e-01 
7198 -6.105265906657691e-01 
7199 1.939640344339161e+00 
7200 -1.524919262996628e-01 
7201 -4.130254397078792e-01 
7202 2.407900563797588e+00 
7203 1.066090022009455e+00 
7204 6.860250800751754e-01 
7205 1.230743693988801e+00 
7206 7.989321264838412e-01 
7207 6.698672715617819e-01 
7208 -6.647876076991766e-01 
7209 1.368197337958976e+00 
7210 5.601141577809768e-01 
7211 1.823167400334799e+00 
7212 2.115641411322204e+00 
7213 1.372562059936416e+00 
7214 1.770421767946964e+00 
7215 -5.864798892535176e-01 
7216 6.827867849999750e-01 
7217 3.364165191880647e+00 
7218 6.022790410423381e-02 
7219 2.268899048754526e+00 
7220 4.621078704406187e+00 
7221 1.562732461317627e+00 
7222 2.889203227381039e+00 
7223 1.121298091076446e+00 
7224 9.212230722096167e-01 
7225 4.514393113206157e-01 
7226 1.248495248102645e+00 
7227 2.143159875013870e+00 
7228 1.554365014892141e+00 
7229 -9.740472960421183e-01 
7230 -5.811226235522629e-01 
7231 8.427095757080560e-01 
7232 1.433691759804935e+00 
7233 -3.232531213990575e-01 
7234 -7.712380836337014e-02 
7235 7.157995576132153e-03 
7236 2.648134542991018e+00 
7237 1.731735735113422e+00 
7238 2.870837831149517e-01 
7239 -2.186420475746859e-01 
7240 -2.417814955768490e-01 
7241 -1.239086711444576e-01 
7242 1.178263084652033e+00 
7243 6.657785913195541e-01 
7244 6.345286810217024e-02 
7245 -7.906766931386188e-01 
7246 -5.681133666751610e-02 
7247 -1.073372430189916e-01 
7248 1.631835123637572e-01 
7249 -1.335951032659398e+00 
7250 -1.301086882120535e+00 
7251 6.950057650781389e-01 
7252 -8.297617435380698e-01 
7253 -1.311460460874802e+00 
7254 -1.191239954624300e+00 
7255 1.618773803945166e+00 
7256 -1.056029975579127e+00 
7257 -5.048799201769656e-01 
7258 8.509970669712480e-01 
7259 1.226845732994797e+00 
7260 6.453303988753653e-01 
7261 6.735637416162511e-01 
7262 -2.286421672632615e-01 
7263 -1.494416176880267e-01 
7264 6.638100566692935e-02 
7265 -1.300385323146714e+00 
7266 -4.751131309833762e-01 
7267 6.177139216588117e-01 
7268 3.982998900939881e-01 
7269 -1.071174509646990e+00 
7270 -1.753377897614778e+00 
7271 9.715118461407081e-01 
7272 -4.626543047517752e-01 
7273 2.606794437502125e-01 
7274 -1.140075371394114e+00 
7275 -1.833645348898183e-01 
7276 -3.478003676803400e-01 
7277 -2.993966947472516e+00 
7278 -7.340788888469570e-01 
7279 1.379067200058806e+00 
7280 -4.024721344786559e-01 
7281 -3.079357831575123e+00 
7282 -2.798191649014306e+00 
7283 -3.052117201740481e-01 
7284 1.430366454595371e+00 
7285 -8.369169621769180e-01 
7286 -2.986685869583272e+00 
7287 -7.973660826340939e-01 
7288 -2.524037824425035e-01 
7289 2.986328668768178e-01 
7290 4.516535874777410e-01 
7291 -2.250407444601202e+00 
7292 -2.777392645267649e+00 
7293 -1.426750029086571e+00 
7294 2.199007264911378e+00 
7295 1.101565608174955e+00 
7296 -4.511917190074323e-01 
7297 1.096910227057537e-01 
7298 -2.891325620924656e-01 
7299 1.408981780954462e+00 
7300 4.738330413086765e-01 
7301 7.919273953697700e-01 
7302 -1.430719264820993e+00 
7303 1.267185710479116e+00 
7304 1.049239978769664e-01 
7305 -7.377154925886705e-01 
7306 -1.045640390871035e+00 
7307 -7.916336406859396e-01 
7308 -6.037085715329898e-01 
7309 -9.688796382070217e-01 
7310 2.038693826974004e-01 
7311 2.997819875555965e-01 
7312 -1.167668359428990e+00 
7313 1.015024301662356e+00 
7314 -8.969602443509734e-01 
7315 9.787506821475037e-02 
7316 -1.223460146942368e+00 
7317 -2.730233322865699e-01 
7318 3.106971302595511e-01 
7319 6.242233482874869e-01 
7320 1.078778213573366e+00 
7321 -7.517631150790606e-01 
7322 -5.201480208139108e-01 
7323 1.302537838986651e+00 
7324 1.160041472615886e+00 
7325 -7.259002627120172e-02 
7326 -9.967507062001914e-02 
7327 3.177466207263684e-02 
7328 1.752238999666643e-01 
7329 -4.161890926784628e-01 
7330 5.855488273429862e-01 
7331 7.294652575837455e-01 
7332 -3.172814017796508e+00 
7333 -2.012682882283871e+00 
7334 -2.243629454065627e-01 
7335 8.098497785311156e-01 
7336 -5.305465374947090e-01 
7337 -2.844898005156090e-01 
7338 -7.569301889649681e-01 
7339 -1.936562681708857e+00 
7340 8.123901472811974e-02 
7341 -3.248543711444768e-01 
7342 -7.157165431222559e-01 
7343 -7.698954003939604e-01 
7344 6.869463250867518e-01 
7345 -1.337072050829889e+00 
7346 -9.166510249222440e-01 
7347 -2.229126064877029e+00 
7348 -2.830577077752833e-02 
7349 -1.044949974011670e+00 
7350 -2.178981851479261e+00 
7351 1.006597650582318e+00 
7352 1.302812057984117e+00 
7353 -6.431362526816661e-01 
7354 -9.874960998441659e-02 
7355 -1.157564508607526e+00 
7356 -1.572842833850530e+00 
7357 -6.283850793924919e-01 
7358 5.804636901458676e-01 
7359 2.911043228338046e+00 
7360 -6.906461617468806e-01 
7361 9.782548857388371e-01 
7362 2.002189996876500e+00 
7363 -4.055616780645996e-01 
7364 -6.156148936299678e-01 
7365 5.524184035684911e-01 
7366 2.561382666387131e+00 
7367 1.047677106966258e+00 
7368 1.007789776055533e+00 
7369 6.799003813835374e-01 
7370 5.577933123181092e-01 
7371 4.070261177098720e-01 
7372 5.334516101239828e-01 
7373 9.712589877663359e-01 
7374 7.422027868416049e-01 
7375 9.583312328272600e-01 
7376 2.035693069851830e+00 
7377 -2.998351867505266e-01 
7378 2.124110839815431e+00 
7379 7.767304396959394e-01 
7380 -2.238118957052880e-01 
7381 1.089597653028557e+00 
7382 -2.164393515674184e-01 
7383 1.692732779634428e+00 
7384 -5.063577847627676e-01 
7385 -1.105860786000716e-01 
7386 6.892716293993886e-01 
7387 9.297120280327018e-01 
7388 5.875944593116075e-01 
7389 7.614964801745732e-01 
7390 2.279242295349668e+00 
7391 6.689983161578041e-01 
7392 3.635628968637996e-01 
7393 1.931170988200659e+00 
7394 1.212288276512488e+00 
7395 5.736300406152676e-01 
7396 3.861645246351174e-01 
7397 -3.943602882925485e-01 
7398 7.790142779157861e-01 
7399 3.465506271437781e+00 
7400 1.679569440926323e+00 
7401 -1.492319959408129e-01 
7402 8.040437141186615e-01 
7403 1.480303025523770e+00 
7404 -5.721760701393955e-01 
7405 8.273875471171092e-01 
7406 4.432398027041653e-01 
7407 -8.435150028211374e-02 
7408 -1.294880697493670e+00 
7409 -1.044847307500610e-02 
7410 1.469717370930200e-01 
7411 8.045788718943253e-01 
7412 4.291642149497861e-01 
7413 9.017373494535824e-01 
7414 1.270880610188822e-01 
7415 4.228374392312212e-01 
7416 -2.803455858231493e-01 
7417 4.626310516494275e-02 
7418 2.150554132731683e+00 
7419 -1.191809103037065e+00 
7420 2.025212138294464e-01 
7421 -2.273452725923395e-01 
7422 5.520651788451523e-01 
7423 -3.960655915178664e-01 
7424 -1.465493055875237e+00 
7425 -1.228019792905677e-01 
7426 -4.811762991020723e-01 
7427 5.068106606445223e-01 
7428 -1.229929887175870e-02 
7429 1.495389116081297e-01 
7430 7.310349403711063e-01 
7431 8.766633843503828e-01 
7432 -1.195506561174365e-01 
7433 1.063480602438169e+00 
7434 5.540171177893410e-01 
7435 -4.532501427512171e-01 
7436 4.924435236302666e-01 
7437 7.678773476971394e-01 
7438 8.036686723415557e-01 
7439 1.393324929660029e-02 
7440 5.454577424756824e-01 
7441 6.079209153126016e-01 
7442 1.116556536788705e+00 
7443 1.577908996701164e+00 
7444 4.240943760462624e-01 
7445 5.508607901472414e-01 
7446 4.496836983525768e-01 
7447 -2.365863056360032e-01 
7448 1.236981882695121e+00 
7449 1.955936062639777e+00 
7450 -6.358074754832042e-01 
7451 -1.102135790206221e+00 
7452 -7.938378388472055e-01 
7453 -5.690993417155868e-01 
7454 9.383833020183503e-01 
7455 -6.546418158111146e-01 
7456 1.346477111160792e+00 
7457 -6.854855079370786e-01 
7458 -3.619696179090681e-02 
7459 1.160486342447612e+00 
7460 -1.309507020957823e+00 
7461 -1.056930925875307e+00 
7462 3.734306803436169e-01 
7463 -1.486291107366909e+00 
7464 -7.324136153189010e-01 
7465 1.982279400312159e-01 
7466 -1.014093327117577e-01 
7467 -6.555593480079241e-02 
7468 5.380876059990752e-02 
7469 8.698623672148690e-01 
7470 -1.714222516101638e-01 
7471 -3.041990625728418e-01 
7472 -1.383153542605505e+00 
7473 -1.509053327271859e+00 
7474 7.160017581484993e-01 
7475 -5.905376565312263e-01 
7476 -2.553027061154372e+00 
7477 -6.649784665829538e-01 
7478 6.401301302513900e-02 
7479 -1.437868390454501e+00 
7480 -2.909401364258892e+00 
7481 -1.981431049893103e-01 
7482 -4.145354790926081e-01 
7483 -9.306774362387688e-01 
7484 -5.526365737093460e-01 
7485 -3.828044977166836e-01 
7486 -6.104949296594746e-01 
7487 2.521952383326961e-01 
7488 -1.756953941458809e+00 
7489 -1.300106748035786e-01 
7490 2.701366308557473e-01 
7491 -1.497789864781484e+00 
7492 1.663599761729104e-01 
7493 4.956131901067666e-01 
7494 -5.117916099338706e-01 
7495 -2.999532284760391e-01 
7496 -4.909780062144194e-01 
7497 -2.998153854425212e-01 
7498 4.232878551444968e-01 
7499 8.953729798070333e-01 
7500 -1.351283856255598e-01 
7501 -4.712488676495274e-01 
7502 9.430481204869355e-02 
7503 -1.235818068108430e+00 
7504 -1.938039829016792e-01 
7505 -9.337706180637122e-01 
7506 -1.638298865279239e+00 
7507 4.558978000954499e-01 
7508 1.953684666769219e-01 
7509 -1.679561769544986e+00 
7510 3.255987321497540e-01 
7511 8.034731561087058e-01 
7512 -6.061492042482931e-01 
7513 -1.060939825096544e+00 
7514 -5.501799965974320e-01 
7515 8.662844551980560e-01 
7516 8.982259939907815e-01 
7517 7.295019746171388e-01 
7518 -5.843293165121870e-01 
7519 -1.721262129668850e-01 
7520 -1.854348491846338e-01 
7521 3.281770230246822e-01 
7522 -6.867691691473065e-01 
7523 -3.148270743967038e-01 
7524 -2.185481714745460e-01 
7525 -9.027090005611834e-01 
7526 3.410329930578281e-01 
7527 -1.529246121514860e+00 
7528 -6.723374585785271e-01 
7529 -1.522865702621458e+00 
7530 -7.351950470867549e-01 
7531 -7.225638223142014e-01 
7532 -6.246633137619836e-01 
7533 -7.665869240446078e-01 
7534 -1.049638970085245e+00 
7535 -6.666863039428229e-01 
7536 9.476873411870455e-01 
7537 -1.700874423603966e-01 
7538 4.087889337776278e-01 
7539 -1.831717872480022e+00 
7540 -2.538684249242262e+00 
7541 -2.102958709877198e-01 
7542 -9.725969582913359e-02 
7543 -1.452077710189470e-01 
7544 3.222497989791833e-02 
7545 6.885548080667414e-03 
7546 -3.025039933244878e+00 
7547 -1.037273681605145e+00 
7548 1.333893419414208e+00 
7549 1.186575373793412e+00 
7550 -7.747017179205327e-01 
7551 -2.065083955083173e+00 
7552 5.254052726096154e-01 
7553 2.551211212062319e-01 
7554 5.603443825516306e-02 
7555 -8.127524758349243e-01 
7556 7.744189490076142e-01 
7557 -1.274623299456780e-01 
7558 -1.876642018723523e-01 
7559 4.228055917205994e-01 
7560 2.195015518964886e-01 
7561 -1.249583672570996e+00 
7562 6.407480502855543e-01 
7563 2.230170169680298e+00 
7564 1.982351813572571e-01 
7565 3.819357149609796e-01 
7566 -3.999329458824097e-01 
7567 1.714578336257317e-01 
7568 -3.980655512992350e-01 
7569 -1.911340597395142e-01 
7570 7.922561463687765e-01 
7571 3.266934878130305e-01 
7572 4.329350587708307e-01 
7573 -9.776165231618383e-01 
7574 -1.103178242318402e+00 
7575 -1.630803039449281e+00 
7576 4.082868427893977e-02 
7577 -7.589896986346314e-01 
7578 -1.981421652734024e+00 
7579 2.937919690524883e-01 
7580 2.811723370870874e-01 
7581 4.621947984283929e-01 
7582 1.340357388751437e-01 
7583 2.313971655280009e+00 
7584 -8.433513539301284e-02 
7585 -6.308256061420709e-01 
7586 1.478026275029505e+00 
7587 -1.120308427365519e-01 
7588 -8.801330973689874e-01 
7589 1.187170203273000e+00 
7590 1.998871127049979e-01 
7591 1.508950872871250e-01 
7592 -7.182321157284924e-01 
7593 1.408292078249724e-01 
7594 1.063938513689217e-01 
7595 4.863824119617587e-01 
7596 9.372731823959456e-01 
7597 -8.156277262218370e-02 
7598 6.145781751358673e-01 
7599 -1.585294420966965e-01 
7600 -9.687410215812906e-01 
7601 -3.911983047108408e-01 
7602 -1.136569374269020e+00 
7603 7.471058990723800e-01 
7604 -2.462557294566564e-01 
7605 -7.249188063149276e-02 
7606 5.743874454130458e-01 
7607 -2.770259294263860e-01 
7608 -6.290314721396792e-01 
7609 1.026155773674756e+00 
7610 -4.799446247939833e-01 
7611 -1.254051272463882e+00 
7612 3.416811315720717e-01 
7613 -2.555837678043558e-01 
7614 4.402042968178110e-01 
7615 -8.086896039358207e-01 
7616 -4.876357409331349e-02 
7617 -1.542469286934930e-01 
7618 -5.707573758094946e-01 
7619 3.997040361955578e-01 
7620 -1.399713921109592e+00 
7621 -1.528786020010702e+00 
7622 8.621972094531024e-01 
7623 -3.368143334644021e+00 
7624 -1.146732781702710e+00 
7625 -6.497714635293197e-01 
7626 -2.073564314538249e+00 
7627 1.447887710335770e-02 
7628 -5.619728088038334e-01 
7629 -1.818613569752820e+00 
7630 3.122521149971639e-01 
7631 -1.918316015759554e+00 
7632 -1.190825801021393e+00 
7633 -3.208679857547455e-01 
7634 -2.998326270946826e+00 
7635 -8.100606009765672e-01 
7636 -3.872817915297633e-01 
7637 -2.010896954610060e+00 
7638 -1.603306073383876e+00 
7639 -8.799487392871679e-02 
7640 -1.057624343248692e+00 
7641 -1.683535587157942e-01 
7642 -6.625261175349635e-01 
7643 -6.762676217398320e-02 
7644 3.894308519144551e-01 
7645 -6.262608223658870e-01 
7646 5.828430983086592e-01 
7647 -7.660839146527314e-01 
7648 -2.022190445091178e+00 
7649 1.852406057229296e-01 
7650 -1.179382345245842e+00 
7651 -4.526497354020175e-01 
7652 1.665161164950247e-03 
7653 -1.189072002262441e+00 
7654 2.226550447512364e-01 
7655 4.352324419515393e-02 
7656 1.598265851522693e+00 
7657 7.057925149425043e-01 
7658 -5.383892333985142e-01 
7659 3.937523754494532e-01 
7660 8.075286019864095e-01 
7661 1.792102856298590e-01 
7662 -4.731075655255796e-01 
7663 7.409916405573197e-01 
7664 7.670830610200741e-01 
7665 -1.934976611679544e+00 
7666 -3.879284994787364e-01 
7667 -4.120483290234060e-01 
7668 -3.025056265200195e+00 
7669 -2.127168443145343e+00 
7670 2.469284683876342e-01 
7671 3.292327311638009e+00 
7672 -1.253903468989799e+00 
7673 1.827585591628856e-01 
7674 8.445718898976491e-02 
7675 5.657207201425488e-01 
7676 9.997693382819571e-01 
7677 1.296174641579337e+00 
7678 -8.343903553529505e-02 
7679 1.032868686104745e+00 
7680 -3.429948443125170e-01 
7681 -2.364367898066861e-01 
7682 -8.936790724719860e-01 
7683 -4.529554483039421e-01 
7684 -4.891436873659061e-01 
7685 -1.158261894876783e+00 
7686 -3.950339933736983e-01 
7687 -2.080893607549712e-02 
7688 5.651559133316145e-03 
7689 9.317624587079093e-01 
7690 -5.257405067212241e-01 
7691 -1.301905335622036e+00 
7692 3.280566594775908e-01 
7693 1.186960762708439e+00 
7694 1.347071880999761e-01 
7695 -1.230910721090169e+00 
7696 1.623832344260399e+00 
7697 1.958070112703612e-01 
7698 1.523331057296606e-02 
7699 9.480243680057916e-01 
7700 -1.671825810941319e-01 
7701 -3.687333969509770e-01 
7702 -4.731226980906827e-01 
7703 2.500631699176926e-01 
7704 -9.536345954708452e-01 
7705 1.148399039730026e-01 
7706 -8.397349349331984e-01 
7707 -5.454357683544242e-01 
7708 6.885351069133656e-01 
7709 8.935421803613455e-02 
7710 -4.164148787461597e-03 
7711 -1.363612737315162e-03 
7712 -1.353107495906393e-01 
7713 6.755775427850871e-02 
7714 -3.932980866530431e-01 
7715 5.329183887762667e-01 
7716 -2.473414236526420e+00 
7717 -8.758924849279693e-01 
7718 -1.498869952747293e+00 
7719 -1.396419767988089e+00 
7720 1.040286199517160e+00 
7721 -1.682110689816670e+00 
7722 -3.133186111806558e+00 
7723 -7.507613252127132e-01 
7724 -2.192404594931462e-02 
7725 -1.257807488207222e+00 
7726 -5.460719878733047e-01 
7727 -4.429477378359547e-01 
7728 -1.719115921530158e-01 
7729 -5.460244162186024e-01 
7730 -2.314212511634657e+00 
7731 -9.124538840867159e-01 
7732 -9.434546656271188e-01 
7733 -6.619593258319104e-01 
7734 2.041702490961341e+00 
7735 7.703691610239302e-01 
7736 5.414536535711018e-01 
7737 1.763697792245557e-01 
7738 -1.606616817433659e-01 
7739 9.094910843750521e-01 
7740 1.017925092330265e-01 
7741 4.731549456119223e-01 
7742 -1.127216742408687e+00 
7743 1.571110801202515e+00 
7744 5.439570428300545e-01 
7745 -4.901391966351137e-02 
7746 1.073254809574294e+00 
7747 -2.051497811024449e+00 
7748 -6.418486119937116e-01 
7749 5.294171619276262e-02 
7750 6.135998673914163e-01 
7751 4.540923807026145e-01 
7752 -5.147519829696680e-01 
7753 1.249825969382525e+00 
7754 2.492712625954162e-01 
7755 2.016743180076855e-01 
7756 -1.121467815881121e-01 
7757 1.141533080102082e+00 
7758 -1.764668828114608e-01 
7759 -8.784286867486348e-01 
7760 1.120403725355967e+00 
7761 -1.237265866663588e-01 
7762 -9.188489827503250e-01 
7763 -3.478933883526157e-01 
7764 -1.002343733838828e+00 
7765 -2.474757180793764e+00 
7766 -6.376901422064133e-01 
7767 6.452514345664964e-01 
7768 -6.286781908083373e-02 
7769 -1.055519185912413e+00 
7770 -8.758992810397230e-01 
7771 -7.617659192882968e-01 
7772 -8.188711621083403e-01 
7773 2.639569296081626e-01 
7774 -1.394911169210176e+00 
7775 3.343693770974627e-01 
7776 -8.564157620883016e-01 
7777 6.783773059424424e-03 
7778 6.891567829399565e-01 
7779 2.611149813636598e-01 
7780 -7.892415773194716e-01 
7781 1.057033471244322e+00 
7782 4.394170456986951e-01 
7783 -6.788562040889712e-01 
7784 -9.962306174876150e-01 
7785 3.627239168995782e-01 
7786 -1.785025120830725e-01 
7787 -1.607838247450460e+00 
7788 -3.342059070499813e-01 
7789 6.950665613295753e-01 
7790 2.490057344508269e-01 
7791 -1.742251332280352e+00 
7792 8.589199182644081e-01 
7793 2.548743133936113e-01 
7794 5.437326740616892e-01 
7795 1.105315684382476e+00 
7796 -2.613691538670285e-01 
7797 1.217176184582373e+00 
7798 -2.552077820175345e-01 
7799 -6.942552919841601e-01 
7800 -3.697215042134294e-01 
7801 -3.914258985847177e-01 
7802 1.852041326572556e+00 
7803 5.066465627264088e-01 
7804 9.781796840286637e-01 
7805 1.505624320849713e+00 
7806 1.316975622325960e-01 
7807 1.212346607562367e+00 
7808 -4.967579255754184e-01 
7809 4.377744630007503e-01 
7810 8.591569235510793e-01 
7811 -1.536031024835065e+00 
7812 1.202917188944117e+00 
7813 4.630196820420709e-01 
7814 3.783919751781539e-01 
7815 2.996688643535465e-01 
7816 1.594826134031849e+00 
7817 6.463445520594511e-01 
7818 -6.020138769975342e-02 
7819 -1.843223969241629e+00 
7820 -1.786217221597922e-01 
7821 -2.478265281572690e+00 
7822 -3.819107580060699e-01 
7823 7.120659678452632e-01 
7824 -1.501221330729850e-01 
7825 -9.548292739593854e-01 
7826 -1.560327133888544e+00 
7827 1.842953688708089e+00 
7828 -8.049555570923084e-01 
7829 -1.536865853159446e+00 
7830 -1.677036338361151e+00 
7831 -3.262930082751006e-03 
7832 6.189542013894651e-01 
7833 -1.203011097595126e+00 
7834 -6.607493127582220e-01 
7835 -1.400632184074156e-01 
7836 7.222919127813722e-01 
7837 5.474799588023702e-01 
7838 7.289268844302633e-01 
7839 2.157139359095987e+00 
7840 -3.966879744224103e-01 
7841 6.967020265360249e-01 
7842 9.608429308380912e-01 
7843 9.680888150772826e-01 
7844 -5.331765845015721e-02 
7845 4.814904789663040e-01 
7846 1.507346886867601e+00 
7847 1.304855033703008e+00 
7848 1.225072365416942e+00 
7849 9.688234008771409e-01 
7850 1.200653271155752e+00 
7851 1.182452205181370e+00 
7852 8.803689971364183e-01 
7853 6.833497704407436e-01 
7854 5.144871897117070e-01 
7855 2.310368749517496e+00 
7856 2.157850059042027e+00 
7857 1.646182412683112e-01 
7858 6.210349005163807e-01 
7859 7.850925471274988e-01 
7860 9.042314750647372e-01 
7861 1.657625012843817e+00 
7862 3.236111642110202e-01 
7863 3.820579234674398e+00 
7864 2.664198467169082e+00 
7865 1.582966728278833e-01 
7866 -7.091434216707375e-02 
7867 4.504684463353439e-01 
7868 1.064433458885413e+00 
7869 5.357684955672630e-01 
7870 7.580794018580629e-01 
7871 1.445926341565294e+00 
7872 -6.867856598883574e-01 
7873 3.953771884197889e-01 
7874 1.276467518372285e-01 
7875 8.185584401022604e-01 
7876 8.418129622104774e-01 
7877 2.669131873693813e-01 
7878 1.210217174766250e+00 
7879 1.889667625872860e+00 
7880 -1.582091554399200e-01 
7881 -6.124476849922338e-01 
7882 -8.240728956633311e-02 
7883 1.698287895655629e+00 
7884 1.938781143457380e-01 
7885 2.864606644302267e-01 
7886 -4.214221769281195e-01 
7887 -1.899457597785457e-01 
7888 1.771755155401384e-01 
7889 -1.619288929138393e-01 
7890 -4.655048480288055e-01 
7891 5.262366326556591e-01 
7892 -6.468987517396650e-01 
7893 -2.154260312004149e+00 
7894 9.177931395052291e-01 
7895 1.643526219913765e-01 
7896 -1.037303590373531e+00 
7897 6.323834655153152e-01 
7898 -1.076745107615415e+00 
7899 1.274674132080784e+00 
7900 6.792430784343643e-01 
7901 -5.623997029823677e-01 
7902 -3.670735847583981e-01 
7903 7.525803225477162e-01 
7904 2.122016690554430e+00 
7905 -6.612296673614734e-01 
7906 -8.748975673474852e-01 
7907 1.321012243163182e+00 
7908 -1.209297569911858e-01 
7909 -4.663790115058457e-02 
7910 -2.967126325604711e-01 
7911 1.190118415214709e-01 
7912 -3.124311412569363e-01 
7913 -3.230419613625372e-02 
7914 -3.924015804787675e-02 
7915 5.529536298796696e-01 
7916 3.821510109998763e-01 
7917 -3.636628712333698e-01 
7918 -2.285137339119480e+00 
7919 -1.027828130594486e+00 
7920 1.720913674136787e+00 
7921 -1.694172975708223e+00 
7922 -1.145210394211233e+00 
7923 1.986175607509801e-02 
7924 2.743287466286751e-01 
7925 -2.652287121303295e-01 
7926 -1.209773659955135e+00 
7927 -5.177866799286956e-01 
7928 -2.245119108457418e+00 
7929 -1.446847024823827e+00 
7930 -2.334461584870303e+00 
7931 -1.160857506463480e+00 
7932 -1.148622436370781e+00 
7933 -2.948653703404924e+00 
7934 -7.396269515555810e-01 
7935 -7.194674899486418e-01 
7936 2.994971373832974e-01 
7937 7.160823732335588e-01 
7938 -9.397595451096182e-01 
7939 -1.192564873936927e+00 
7940 -6.948413921640856e-01 
7941 -9.659575666762362e-01 
7942 -2.161533686455411e-01 
7943 -2.894410931029098e-01 
7944 1.546379608505829e-01 
7945 -6.832851991269425e-01 
7946 -7.184844937411224e-01 
7947 7.354372222556840e-02 
7948 -1.401452436688903e+00 
7949 -5.793394302804760e-01 
7950 -2.087224496614617e+00 
7951 -1.339655061869078e+00 
7952 -2.718400208692939e-01 
7953 -2.549799828236658e+00 
7954 -1.226546278090747e+00 
7955 -1.599403295239886e+00 
7956 6.215796156795882e-01 
7957 2.859143154088949e-01 
7958 -1.981260134299040e+00 
7959 1.149088486306193e+00 
7960 1.115787826095088e-01 
7961 -2.201365551964244e-01 
7962 1.402122925637881e+00 
7963 -2.251635038229184e-01 
7964 -2.165221257030511e+00 
7965 -1.283555472086075e+00 
7966 -1.596418712614077e+00 
7967 6.444884173720732e-02 
7968 3.796465753207948e-01 
7969 -3.949724861926125e-01 
7970 -3.842142645194964e+00 
7971 -1.881557345440499e+00 
7972 -9.637349020993284e-01 
7973 -3.329034078652040e+00 
7974 -1.734313026918305e+00 
7975 8.678125427744694e-01 
7976 -2.342875676465538e-01 
7977 -8.023941538110511e-01 
7978 7.094615026397190e-01 
7979 -1.294633656421468e-01 
7980 1.230452682780064e-01 
7981 4.435873053223011e-01 
7982 -1.618753362532070e+00 
7983 -5.979434675420841e-01 
7984 -1.843757994769967e+00 
7985 -5.282457621286932e-01 
7986 -1.318205567414161e+00 
7987 7.463310999752560e-01 
7988 -4.460800864072282e-01 
7989 -1.034923860884154e+00 
7990 -5.947211161187477e-01 
7991 -7.886855839517249e-01 
7992 -1.513718503803460e+00 
7993 1.305672966616391e-01 
7994 -1.576650805869717e+00 
7995 5.795425934361167e-01 
7996 2.620147885615499e-01 
7997 -1.501229214176676e+00 
7998 3.576739667108480e-01 
7999 7.327637947033749e-01 
8000 3.612635858685859e-01 
8001 7.067400366052442e-01 
8002 1.229926701031269e+00 
8003 7.478074813506712e-01 
8004 4.570318020852215e-01 
8005 4.424236142254518e-01 
8006 4.973880929635674e-01 
8007 -3.749300642720966e-01 
8008 4.387015488893029e-01 
8009 8.594874699048191e-01 
8010 1.351030864103997e+00 
8011 1.304431837724912e+00 
8012 -2.153972567955682e-01 
8013 6.314668114396763e-01 
8014 1.207885538811574e+00 
8015 1.241431273976292e+00 
8016 -2.675639018804475e-01 
8017 -7.030764632109232e-02 
8018 9.792617758299549e-01 
8019 8.116156319767818e-01 
8020 -8.101976191499410e-01 
8021 3.190112935538206e-01 
8022 7.876916108034198e-01 
8023 -9.364906461277964e-02 
8024 -3.215185732995839e-01 
8025 1.255326294440501e+00 
8026 8.790346110552796e-02 
8027 -2.409069324467207e-01 
8028 3.207697762842479e-01 
8029 7.202741552574768e-02 
8030 1.633277845287510e+00 
8031 1.407192967048275e+00 
8032 9.184879308847603e-01 
8033 8.015139459349502e-02 
8034 4.934276044191520e-01 
8035 2.134526178254397e-01 
8036 2.250350096841998e-01 
8037 8.617899419090347e-02 
8038 1.267685630934327e+00 
8039 -1.760986033315567e-01 
8040 2.423645448689497e-01 
8041 1.641137165914081e+00 
8042 -4.763833106178992e-01 
8043 -1.261054802707227e+00 
8044 1.531307653686458e+00 
8045 -1.523446375701996e-01 
8046 1.516455561947158e+00 
8047 3.980944310888632e-01 
8048 3.980222843545327e-01 
8049 -8.430487297332530e-02 
8050 8.124338346770430e-01 
8051 2.768149313668251e-01 
8052 -2.455096172251360e+00 
8053 -7.134701122668188e-01 
8054 -5.572054981451662e-01 
8055 2.280467999126021e+00 
8056 -5.412455940992156e-01 
8057 -1.628683181258624e-01 
8058 8.868270573872509e-01 
8059 -1.914417121637831e-02 
8060 1.099188304409077e+00 
8061 2.201529075127451e+00 
8062 8.287330121018909e-01 
8063 -5.829235956598823e-01 
8064 -4.946418588799893e-01 
8065 5.819845897472365e-01 
8066 1.005697834590837e+00 
8067 4.635443604393735e-01 
8068 6.433953494916902e-01 
8069 1.725563681910481e-01 
8070 7.588388071321044e-01 
8071 -1.853880280541974e-01 
8072 -2.689274276839157e-01 
8073 1.618626010922841e-01 
8074 5.275652498207526e-01 
8075 1.259668641387924e-01 
8076 3.523676303806390e-01 
8077 -4.877422257536251e-01 
8078 1.214996157776177e+00 
8079 1.233067663111700e+00 
8080 8.397813969781691e-01 
8081 1.922272523179662e+00 
8082 -4.379521079739476e-01 
8083 -4.563523486783295e-01 
8084 9.188911405726664e-01 
8085 9.858374280379349e-02 
8086 2.138128501659513e-01 
8087 -1.245603034209322e+00 
8088 1.605619227659569e+00 
8089 5.191363604475870e-01 
8090 -6.657572097113711e-01 
8091 1.246104876628170e+00 
8092 -1.193156238168454e+00 
8093 -5.743538504748267e-01 
8094 1.322295784068596e+00 
8095 -8.193040712574799e-02 
8096 5.091320945913695e-01 
8097 7.802249577809918e-01 
8098 -4.629736556721868e-01 
8099 -7.758911266787629e-01 
8100 3.713667107451086e-01 
8101 -2.638782880773439e-02 
8102 5.663213649954607e-01 
8103 -6.149735145059129e-01 
8104 7.391145424412847e-02 
8105 -3.167574996070978e-01 
8106 9.189937781691110e-01 
8107 -2.610190937364960e-01 
8108 -1.776078203169686e-01 
8109 4.373620144970052e-01 
8110 -2.474930169809590e-01 
8111 -1.956937938551036e+00 
8112 -2.770413480773520e-01 
8113 -5.927704138221636e-01 
8114 -1.013862677532730e+00 
8115 -1.201171463868145e+00 
8116 -6.329568370524685e-01 
8117 -2.112298645542807e+00 
8118 2.681927648556330e-01 
8119 -5.779485722262190e-01 
8120 -1.402123060668383e+00 
8121 -8.836777843670853e-01 
8122 -1.529886706504203e-01 
8123 -1.257295928024162e+00 
8124 -2.265751701342611e+00 
8125 5.248458093541689e-02 
8126 -1.312229565222132e+00 
8127 -8.502967451652955e-01 
8128 -1.001803172208460e+00 
8129 -1.287493516057240e+00 
8130 -3.025761283294174e-01 
8131 -2.336572362733965e+00 
8132 -1.140209292219525e+00 
8133 -2.058979025294865e-01 
8134 4.006782508594635e-01 
8135 8.813479368733923e-01 
8136 -7.537738320004339e-01 
8137 6.318276316821055e-01 
8138 7.884776935200285e-01 
8139 -3.503983219968458e-01 
8140 -5.655523425418910e-01 
8141 -5.195617522112156e-01 
8142 -7.414908254231664e-01 
8143 9.071856252069079e-01 
8144 1.402602599297009e+00 
8145 -7.997073960551795e-01 
8146 5.683313998182524e-01 
8147 6.270793573056109e-01 
8148 1.764874118946031e-01 
8149 5.731404684384565e-01 
8150 -4.247368755628502e-01 
8151 5.737387656887923e-01 
8152 -5.060036605868279e-01 
8153 -1.017600377248622e+00 
8154 -2.843903941502244e-01 
8155 3.455580264257086e-01 
8156 -1.327747879097599e+00 
8157 -1.028333277359029e+00 
8158 -2.662809378638481e-01 
8159 3.351303039957414e-02 
8160 -1.286026352257872e+00 
8161 -2.169819523273530e-01 
8162 -1.766261501063003e+00 
8163 -2.389032130163562e+00 
8164 -1.142768412201427e+00 
8165 -5.423969728299299e-01 
8166 -1.356672807032820e+00 
8167 -3.455867188891671e-01 
8168 5.679120031320496e-01 
8169 -1.269319482226176e+00 
8170 -3.167164304487751e-01 
8171 -6.422693329831377e-01 
8172 -9.167637729553295e-02 
8173 -2.785407529767138e-02 
8174 -4.370550749526936e-01 
8175 -1.977580732880421e+00 
8176 -2.547364746945115e+00 
8177 9.297565539598360e-03 
8178 -1.151400930451149e+00 
8179 -3.674785421767188e-01 
8180 -3.281931333888909e+00 
8181 -1.662244049164435e+00 
8182 -2.491135245361262e-01 
8183 -2.515943608276809e+00 
8184 -3.075441555705851e-01 
8185 1.212592559446781e+00 
8186 -1.301389231111926e+00 
8187 -4.586143696038651e-01 
8188 1.571049334297079e+00 
8189 5.230084290768212e-01 
8190 1.424211593274585e+00 
8191 8.162360150818834e-01 
8192 -7.601193914841033e-01 
8193 5.074125654044271e-01 
8194 -3.305044170319562e-01 
8195 7.450645026772722e-01 
8196 -1.561578339298788e-01 
8197 6.860592723389568e-01 
8198 1.466302375022934e+00 
8199 4.404598738178167e-01 
8200 5.782706388622996e-01 
8201 2.010608974116587e+00 
8202 1.255205168479760e-01 
8203 7.587366156195614e-01 
8204 4.081217709374239e-01 
8205 -5.044668544938867e-01 
8206 1.285959802097042e+00 
8207 2.257700930417102e+00 
8208 4.628001758072921e-01 
8209 -1.936144503684061e-01 
8210 5.164327228816613e-01 
8211 2.069051492739376e+00 
8212 1.254721154887066e+00 
8213 1.608656853762292e+00 
8214 -1.053325446038093e-01 
8215 -2.074346666984962e+00 
8216 3.426463532804861e-01 
8217 1.646504923732424e-01 
8218 -3.448132619796651e-01 
8219 1.481308607878467e-01 
8220 -1.103243141298748e-01 
8221 6.577005404139570e-02 
8222 1.028777067324190e+00 
8223 -1.232972672903146e+00 
8224 -1.275018321240993e-01 
8225 1.222318569027994e+00 
8226 -1.072702209732211e+00 
8227 -2.391750961309145e-01 
8228 -8.369249362345283e-01 
8229 -4.861813498269781e-01 
8230 1.125123300858293e+00 
8231 8.751302157948601e-01 
8232 -6.992475106198621e-01 
8233 -7.666859788815710e-01 
8234 1.839966616864633e-01 
8235 8.837568976058189e-01 
8236 3.047627418349689e-01 
8237 1.672404637312235e+00 
8238 4.780190386441303e-01 
8239 -7.237406431571551e-01 
8240 6.486643075954394e-02 
8241 4.726041334086277e-01 
8242 8.282173680651420e-01 
8243 4.478292463700697e-01 
8244 1.731101612423980e-01 
8245 1.344562596326372e-01 
8246 1.091603664994028e+00 
8247 1.443720252973134e-01 
8248 -4.621585622553659e-01 
8249 2.337568253692691e+00 
8250 2.285909898621406e-01 
8251 -2.609447796387939e-01 
8252 3.211110127824001e-01 
8253 1.032800605278989e+00 
8254 1.216002813631932e+00 
8255 -1.368775554031864e+00 
8256 7.641657994429558e-01 
8257 -3.386052840450950e-01 
8258 -6.098931609402887e-02 
8259 6.027496284236924e-01 
8260 8.201235226873059e-01 
8261 -5.409547520833535e-01 
8262 -4.076611820422719e-01 
8263 -1.188826171281490e+00 
8264 5.413150342862516e-01 
8265 8.068290299817877e-01 
8266 -3.404243669608522e-02 
8267 -8.914961625129922e-01 
8268 2.938364064804891e-02 
8269 5.755810430342205e-01 
8270 4.769120431559633e-01 
8271 -1.403202781958758e+00 
8272 -3.513024268697324e-01 
8273 1.103520998223415e+00 
8274 1.130016653119295e+00 
8275 3.002332077695777e-01 
8276 -1.186607372343215e+00 
8277 -1.424046124460519e+00 
8278 1.119184077072963e+00 
8279 -1.537161546298170e-01 
8280 -1.098220334985282e+00 
8281 -1.634810913390687e+00 
8282 -2.218206403817826e+00 
8283 7.979137139583435e-01 
8284 1.076178740936867e-01 
8285 1.894622218805531e-01 
8286 -1.920433229630806e+00 
8287 -3.556398649990335e-02 
8288 1.467222822589167e+00 
8289 -5.319284661682074e-01 
8290 8.105556180555755e-01 
8291 -1.666011103561672e+00 
8292 -9.151459582094688e-01 
8293 -1.632661573003543e+00 
8294 -1.943485590148529e-02 
8295 -2.930750419661956e-02 
8296 -7.629084704060296e-01 
8297 -8.818144740391599e-01 
8298 -1.770187567676159e+00 
8299 8.825441809425120e-01 
8300 -1.820145438458019e+00 
8301 -1.104453195745369e+00 
8302 -2.267257903159418e+00 
8303 -4.169721781149532e-02 
8304 5.748687610681162e-01 
8305 -2.432072100071905e+00 
8306 -1.732782799588918e+00 
8307 -7.043876834462469e-01 
8308 4.134076092225804e-01 
8309 -1.644637860211631e+00 
8310 -3.365710845584399e-01 
8311 -1.973330054298720e-01 
8312 -2.512673278739413e+00 
8313 -2.626238007458338e-01 
8314 3.840296301157303e-01 
8315 -3.173994279529111e-01 
8316 -1.937580924120821e-01 
8317 4.617964932221422e-01 
8318 8.378264250928061e-03 
8319 4.886960568681962e-01 
8320 -2.268855048878335e-01 
8321 -9.456539653021141e-01 
8322 -8.757212723452010e-01 
8323 -1.199576708218192e+00 
8324 -1.118763073486623e+00 
8325 -1.057396798372627e+00 
8326 -1.427503420258644e+00 
8327 -1.052852012665541e+00 
8328 -5.484815806351530e-01 
8329 1.041870307212974e+00 
8330 6.320451712716385e-01 
8331 -1.774826546786145e+00 
8332 2.769465435341045e+00 
8333 2.791215644643135e+00 
8334 9.011771702616711e-01 
8335 7.191955003681581e-02 
8336 9.702194290374052e-01 
8337 -2.902539305292111e-01 
8338 8.533671370017427e-01 
8339 9.771156974197108e-02 
8340 6.784944778086419e-01 
8341 5.423350690213335e-01 
8342 -9.264663273794418e-01 
8343 -2.171694027012293e-01 
8344 1.237774466080807e+00 
8345 -1.658467984487840e-01 
8346 7.973540325143017e-01 
8347 -7.034031650451099e-01 
8348 4.197125867229494e-01 
8349 1.202501487690302e+00 
8350 -2.715479888968967e-01 
8351 -1.908687284686302e+00 
8352 -1.085749039290480e+00 
8353 -5.973073819576720e-01 
8354 -1.355413101485334e+00 
8355 -1.685675072511736e+00 
8356 -4.439996193774107e-01 
8357 -2.587191557043081e+00 
8358 -2.585998361363344e+00 
8359 -1.855753231027002e+00 
8360 1.007798853978853e+00 
8361 -1.617857542821073e+00 
8362 -1.499646122575856e+00 
8363 -1.634281491281361e+00 
8364 -9.388008687803086e-02 
8365 -9.082007440431602e-01 
8366 -2.038833031297221e+00 
8367 -2.119813122300874e+00 
8368 -3.983353983166651e-01 
8369 -1.154510469859547e+00 
8370 -2.691616210344832e+00 
8371 -9.217604145944628e-01 
8372 2.696811313571778e+00 
8373 -7.751557444430049e-02 
8374 8.082698391750029e-02 
8375 -1.023703455992577e+00 
8376 -8.976089386047371e-01 
8377 1.083097198519014e-01 
8378 -6.431202987971292e-01 
8379 1.434435327120875e+00 
8380 7.088420828628522e-02 
8381 -1.422004046482983e+00 
8382 3.263383405993407e-01 
8383 6.396526818178595e-01 
8384 -2.105283820619210e+00 
8385 -3.725830797650523e-01 
8386 -5.897857415412487e-01 
8387 -8.925280313372635e-01 
8388 1.396895780309394e+00 
8389 1.494869803636291e+00 
8390 -1.229340744248479e-02 
8391 -7.398503227119880e-01 
8392 -8.904639824499397e-01 
8393 3.776992903610288e-01 
8394 9.719027014066940e-01 
8395 -8.605684276550063e-01 
8396 -3.693301653760415e-01 
8397 -4.071699705926470e-01 
8398 -3.167536759665623e-01 
8399 1.010434701100932e+00 
8400 4.419621233189371e-01 
8401 1.880469250905801e-01 
8402 6.768183648860143e-01 
8403 5.977620186934489e-01 
8404 1.959352541090182e+00 
8405 1.982581663108309e+00 
8406 1.133897156438621e-01 
8407 -2.412655118076207e+00 
8408 -4.075327470790695e-01 
8409 -4.634561886332643e-01 
8410 7.026003106259699e-01 
8411 6.600622155304623e-01 
8412 9.633964831396523e-01 
8413 4.318664192514624e-02 
8414 4.185144608256844e-01 
8415 -1.090257905208634e+00 
8416 -8.718700160516838e-01 
8417 7.174323093518445e-01 
8418 -7.670314804377132e-01 
8419 -6.673258814877455e-01 
8420 -5.484782741976368e-01 
8421 3.425456330519067e-02 
8422 -1.096509257922120e+00 
8423 -1.061540370528804e+00 
8424 1.372487233089345e+00 
8425 -9.443171771723556e-01 
8426 -3.155322621418480e-01 
8427 1.292420907148585e+00 
8428 3.736290526104230e-01 
8429 1.154954774419663e-01 
8430 8.288477676046874e-01 
8431 4.049325510211643e-02 
8432 -1.589494634067714e+00 
8433 4.053124566406238e-02 
8434 -3.972211645279669e-01 
8435 4.408104421869649e+00 
8436 1.559644999713828e+00 
8437 7.062223070299885e-02 
8438 7.972554279648738e-01 
8439 1.037821620778714e+00 
8440 3.626411009263982e-01 
8441 1.511509045621766e+00 
8442 1.055086570666658e+00 
8443 3.051036641796692e-01 
8444 -5.312147748971431e-01 
8445 -2.210246509692005e-01 
8446 -8.478154894113218e-01 
8447 7.535534314395392e-01 
8448 1.082951052742898e+00 
8449 -1.441524448200579e+00 
8450 -2.125708205526365e-01 
8451 -4.392364118290058e-01 
8452 -3.388182123280834e+00 
8453 -2.594871120858757e+00 
8454 -2.258745453346169e+00 
8455 1.987233537177699e+00 
8456 -7.148238397753076e-01 
8457 -1.234283155405375e+00 
8458 -1.161376161776225e+00 
8459 7.874035035445173e-01 
8460 -7.005912794361752e-01 
8461 5.078147340773479e-01 
8462 -4.947384141077363e-01 
8463 6.966348476302867e-01 
8464 5.152807043565460e-01 
8465 -2.163136522306766e-01 
8466 -5.222127361425806e-01 
8467 -1.155368016424905e+00 
8468 5.483833621379290e-01 
8469 -3.983403368062101e-01 
8470 -1.482155225779635e+00 
8471 -1.017602066387553e-03 
8472 5.787266793910765e-01 
8473 -1.723823002528979e+00 
8474 -2.817182618360367e-01 
8475 -2.226138435234622e-01 
8476 3.030667581898830e-01 
8477 1.013236492548189e+00 
8478 -1.365391419630806e+00 
8479 7.529454974940668e-01 
8480 9.890885643050547e-01 
8481 -6.954105497285164e-03 
8482 -2.028062187114574e-01 
8483 -1.536658408563386e-01 
8484 8.735991030143662e-01 
8485 -2.164652141749163e-01 
8486 -6.099404400521604e-01 
8487 2.135787074798931e+00 
8488 9.906583685628421e-01 
8489 3.932258398781968e-01 
8490 9.630304532404416e-01 
8491 -7.259928727835061e-01 
8492 -1.111128187833532e+00 
8493 2.642862495131770e-01 
8494 2.767599786242572e-01 
8495 1.378870779796642e-01 
8496 8.910297035784528e-01 
8497 4.863164515065562e-01 
8498 -3.046084996576644e-01 
8499 -8.173621195637389e-02 
8500 1.925559751549074e+00 
8501 8.359019739930872e-01 
8502 1.996747653193357e-01 
8503 1.069859033124571e+00 
8504 4.860135170504140e-01 
8505 1.604056008581805e+00 
8506 7.244061076429125e-01 
8507 1.956845899986108e+00 
8508 2.278267534678902e+00 
8509 -1.221846703984049e-01 
8510 2.981821407214924e+00 
8511 5.376443225848829e-01 
8512 -2.516952716622082e-01 
8513 -3.132002927122088e-01 
8514 -1.841610886593368e-01 
8515 4.030817752291265e+00 
8516 1.900913185651208e+00 
8517 1.665103914106643e+00 
8518 -9.977499739687265e-02 
8519 2.137979484422750e-01 
8520 7.919473853159821e-01 
8521 -7.555881814568759e-01 
8522 6.348910623173990e-01 
8523 1.717657758490783e-01 
8524 -3.273074545053614e-01 
8525 -8.279911757973093e-01 
8526 -4.883619962023980e-01 
8527 9.716278754823071e-01 
8528 -3.696797128129388e-01 
8529 -1.859584849851049e+00 
8530 -8.920424951070226e-01 
8531 3.753360636277575e-01 
8532 2.442192016912559e-01 
8533 -7.166726648455007e-01 
8534 -1.829727195737945e+00 
8535 5.190988674284077e-01 
8536 5.054196277098665e-01 
8537 -1.511684155661182e-01 
8538 2.562451890197985e-01 
8539 -6.344509142899194e-01 
8540 4.330887479671124e-01 
8541 1.293609582242671e-01 
8542 8.070400310399674e-01 
8543 -6.848133488935793e-01 
8544 5.510515437444355e-01 
8545 -2.646451609007305e-01 
8546 -1.200107784653410e-01 
8547 7.977215889748441e-01 
8548 9.561422376287072e-01 
8549 4.529842867518064e-01 
8550 -1.043564322874750e+00 
8551 5.249096849012542e-01 
8552 6.502849123560964e-01 
8553 2.167606708132714e-01 
8554 5.550662859240751e-02 
8555 -2.448433559958332e-02 
8556 -1.722070506239163e-01 
8557 -1.287442272689936e+00 
8558 3.070145668593014e-01 
8559 7.774170882030681e-01 
8560 7.158512518772000e-01 
8561 1.578314661275215e-01 
8562 -6.844421963651967e-01 
8563 1.593163375995489e-01 
8564 5.225534837350424e-01 
8565 -8.234216325608719e-02 
8566 -1.288436845571873e+00 
8567 -5.677508351371432e-01 
8568 3.628961177973977e-01 
8569 -6.358957482615898e-01 
8570 -7.758013886820950e-01 
8571 -7.395352155753422e-01 
8572 7.811881470505287e-01 
8573 -1.066155421820506e-01 
8574 -1.286638267174319e+00 
8575 -9.112758792188611e-01 
8576 -6.191618561333327e-01 
8577 -2.062387795622485e-01 
8578 -8.579238557384199e-01 
8579 -1.280635843353808e+00 
8580 -5.278038437605544e-01 
8581 -8.884947058296414e-01 
8582 -2.015616150324292e-01 
8583 -8.266897404685859e-01 
8584 -2.581016807048036e-01 
8585 3.683493464931651e-01 
8586 -1.253775166771564e+00 
8587 9.636565830364917e-01 
8588 6.867166908551610e-01 
8589 -6.431408242365337e-01 
8590 -4.945927820082730e-01 
8591 -1.128436856888715e+00 
8592 -6.809890883214904e-01 
8593 -9.970530706281681e-01 
8594 -5.306493761836231e-01 
8595 1.101591373536087e+00 
8596 -3.036490159817011e-01 
8597 -1.299672619753274e+00 
8598 -5.839975075634857e-01 
8599 2.858796762909446e-01 
8600 -1.895300849022934e+00 
8601 -2.549985598627717e+00 
8602 -2.500672257640801e+00 
8603 -2.646323720144865e-02 
8604 -6.670548725856804e-01 
8605 -2.812212291836117e+00 
8606 -5.161295920907224e+00 
8607 -3.829816960259727e-01 
8608 9.874048938542755e-01 
8609 -2.397787199743017e+00 
8610 -1.198369239770076e+00 
8611 -1.410529940073800e+00 
8612 1.002618031044818e+00 
8613 -5.946362262503553e-01 
8614 -1.951823723301012e+00 
8615 1.175452842076488e+00 
8616 -1.658264962406815e+00 
8617 -1.281131405581460e+00 
8618 8.304171690265264e-01 
8619 -4.574408402762701e-01 
8620 1.774314381955811e-01 
8621 3.889015961617086e-01 
8622 -3.590973154253739e-01 
8623 -1.911647864605081e-01 
8624 -4.690658878194551e-02 
8625 -1.296709929701554e-01 
8626 2.925677628795431e-01 
8627 -6.469983777983368e-01 
8628 -3.008439087853931e-01 
8629 -2.046778275259302e+00 
8630 8.197181603238064e-01 
8631 -2.154360861565542e-01 
8632 7.403618177025936e-01 
8633 -2.895660549319937e-01 
8634 -1.503161484141828e+00 
8635 6.030436047950267e-01 
8636 1.165044403602422e+00 
8637 -4.871703645303948e-02 
8638 -1.405323662493493e-01 
8639 1.232382623399257e-01 
8640 9.069457142807009e-01 
8641 2.222382061091102e+00 
8642 4.069850739659006e-01 
8643 -1.186707865351728e+00 
8644 7.174416195196316e-01 
8645 1.820195910221756e-01 
8646 8.974365342296048e-01 
8647 5.153520039270533e-01 
8648 2.240490002150323e+00 
8649 7.773960053384327e-01 
8650 1.411811739525919e+00 
8651 9.556819759765518e-01 
8652 -1.404160604854468e-01 
8653 7.659438511139151e-01 
8654 2.220589367054354e-01 
8655 -1.150375578564375e+00 
8656 1.282302443964817e+00 
8657 5.996321936155974e-01 
8658 -5.039314409206748e-01 
8659 -7.118154944565278e-02 
8660 6.088902906075555e-01 
8661 -5.354665011187854e-01 
8662 1.650428319929175e-01 
8663 4.826298751937428e-01 
8664 1.399356809350117e-01 
8665 3.433024632743536e-02 
8666 7.132736603307330e-01 
8667 8.905449002766368e-01 
8668 3.619013895601477e-02 
8669 -2.824283145760401e-01 
8670 7.041078364002740e-01 
8671 7.552646361847472e-01 
8672 -3.875925414663444e-01 
8673 1.427989080582333e+00 
8674 2.864808315408821e-01 
8675 3.757642829920865e-03 
8676 -1.725250441872300e+00 
8677 -1.164243877570862e+00 
8678 8.301496962125737e-01 
8679 1.484172757133018e+00 
8680 -8.159885342787351e-01 
8681 9.675020921761688e-01 
8682 -8.045122738130189e-02 
8683 5.864693400795646e-01 
8684 -2.497891874906484e-02 
8685 1.394286817970985e-01 
8686 2.046391237493846e+00 
8687 -5.170964546675643e-01 
8688 -7.434794720110351e-01 
8689 1.329618945244484e+00 
8690 -9.038761609167042e-01 
8691 1.225490960902953e+00 
8692 5.869789054141513e-01 
8693 -1.427773041667702e+00 
8694 3.789103859651985e-01 
8695 4.093938572314793e-02 
8696 -1.876681190947226e-01 
8697 -2.660889937070570e-01 
8698 1.536773734800146e-01 
8699 7.844119991022902e-01 
8700 8.857140120265417e-01 
8701 5.057547009351224e-01 
8702 4.904475710675021e-01 
8703 9.977798027232990e-01 
8704 -6.179154300186435e-01 
8705 6.043273768459089e-01 
8706 3.051727281004949e-01 
8707 -1.037644903502443e-02 
8708 3.940279719278471e-01 
8709 9.464671092393490e-01 
8710 5.127503088232324e-01 
8711 2.171193726752792e-01 
8712 1.696898656054994e-01 
8713 5.160370635115302e-01 
8714 1.132936299351397e+00 
8715 6.631473839561998e-02 
8716 3.475322905066737e-01 
8717 9.258987418741618e-01 
8718 8.874519812355001e-01 
8719 -1.617005132922923e-01 
8720 -3.209049070912656e-01 
8721 -7.565260387858272e-02 
8722 2.468550605911922e-01 
8723 1.302342578674591e+00 
8724 3.616329272737751e-01 
8725 9.676952169935724e-01 
8726 8.564684127978601e-01 
8727 -2.743088541590462e-01 
8728 1.205700329501833e-01 
8729 2.261061932614878e+00 
8730 -3.252191556922562e-01 
8731 -1.263600887247723e+00 
8732 8.348407755857599e-01 
8733 1.729108689405773e+00 
8734 7.431354873419721e-02 
8735 -2.285537977789227e-01 
8736 7.601056295128127e-01 
8737 -2.032391990137120e+00 
8738 1.856369252219972e+00 
8739 1.821225665900749e-01 
8740 6.117998994170210e-01 
8741 7.180175994410418e-01 
8742 2.190902734959953e-01 
8743 -3.975356149460489e-02 
8744 -1.989340692158444e+00 
8745 5.125030809975482e-01 
8746 1.014810953823461e-01 
8747 -2.085092327955355e+00 
8748 -7.422133144887932e-01 
8749 -1.044917828798748e+00 
8750 9.312773232279948e-01 
8751 9.198135033279455e-02 
8752 -6.102134648798035e-01 
8753 -3.993492677330506e-01 
8754 2.222629920267465e-02 
8755 -1.285172304292974e+00 
8756 5.666388223943188e-01 
8757 1.108176379998800e+00 
8758 -1.632791298527323e-01 
8759 -2.024846316123439e+00 
8760 -1.499974797094216e+00 
8761 -7.212643888137338e-01 
8762 -2.150524332897027e-01 
8763 -3.232834745076249e+00 
8764 5.771010755601701e-01 
8765 -7.764776674169341e-01 
8766 -1.324064806563235e+00 
8767 -1.090795236187126e+00 
8768 -1.660181779915328e+00 
8769 -1.202535643237287e+00 
8770 -4.136078869785966e-01 
8771 -9.480513440386485e-01 
8772 -2.267804766090828e+00 
8773 -1.108984145680047e+00 
8774 6.543122745917699e-01 
8775 6.216871051098266e-01 
8776 -2.853386234361188e+00 
8777 -1.514465006476456e+00 
8778 3.147657950992560e-01 
8779 -5.416120660635899e-01 
8780 -2.235514360826770e+00 
8781 -7.914996961691982e-01 
8782 -1.082631394425280e+00 
8783 -1.567100395877733e-01 
8784 2.295364721270793e-01 
8785 -1.819376165610493e-01 
8786 -4.611784986700891e-01 
8787 -7.968010708870745e-01 
8788 -2.828416225198252e-02 
8789 1.988791565357655e-01 
8790 -2.411029099045669e-01 
8791 -3.362384101049490e-01 
8792 5.444776409858770e-02 
8793 -1.357957950945454e+00 
8794 -1.671165232205920e-01 
8795 2.421531868054928e-01 
8796 -3.756166810044026e-01 
8797 -2.893543525294293e+00 
8798 -3.357947409681487e+00 
8799 -3.241792745311174e+00 
8800 -4.920647744133323e-01 
8801 -3.358772619462650e+00 
8802 -3.203925242212327e+00 
8803 -1.478124253928050e+00 
8804 2.875188277343683e-01 
8805 -6.438782530809852e-01 
8806 -1.338790405112674e+00 
8807 -7.069353100685021e-01 
8808 -2.861890114949231e+00 
8809 1.077152346385487e+00 
8810 -3.441398405885225e-01 
8811 -3.924828311556434e+00 
8812 -1.695629523171112e-01 
8813 3.312656069973824e-01 
8814 7.663261163268204e-01 
8815 -1.624745060596846e+00 
8816 -8.420329924424864e-02 
8817 -6.406039626153620e-01 
8818 -7.874480142783976e-01 
8819 1.166947221408687e+00 
8820 -2.317426623140663e+00 
8821 -2.858529291379091e+00 
8822 -8.957275046000578e-01 
8823 -9.835678389066307e-01 
8824 9.597117911205838e-02 
8825 -1.424303194590935e-01 
8826 -1.440393825561704e+00 
8827 -9.766930556505807e-01 
8828 -7.375637457594348e-01 
8829 -9.045883739883002e-01 
8830 7.299101503628107e-01 
8831 -3.953539023770758e-01 
8832 7.341530885116588e-01 
8833 1.919991692368916e-01 
8834 -1.600881898662606e+00 
8835 7.376204982030157e-02 
8836 -1.109421319804852e+00 
8837 -1.863123272272105e+00 
8838 4.785417248429678e-01 
8839 9.114254211179480e-01 
8840 -5.801968230758022e-01 
8841 -3.069428544943746e-01 
8842 -8.365119858902973e-01 
8843 -7.530996247543887e-01 
8844 1.034201401639065e+00 
8845 6.964137495505092e-01 
8846 8.821744931949360e-01 
8847 1.108725576414241e-02 
8848 6.374461801755664e-01 
8849 2.563650578018312e+00 
8850 6.777058230370488e-01 
8851 -1.381122105356257e+00 
8852 7.595206698250364e-01 
8853 1.205044306360549e+00 
8854 2.886307775787349e+00 
8855 1.363687286790896e-02 
8856 5.586897823226930e-01 
8857 2.403043682344243e+00 
8858 4.829688884146255e-01 
8859 7.153885970560072e-01 
8860 7.121023768863672e-01 
8861 8.266196427344648e-01 
8862 1.827968806874110e+00 
8863 -1.033901619907880e+00 
8864 6.806203306509340e-01 
8865 5.078711415888745e-01 
8866 6.377767425532470e-02 
8867 3.825345392253006e-01 
8868 -4.638426808453115e-01 
8869 5.304893252103774e-01 
8870 1.070682629294693e+00 
8871 -5.766302958879740e-01 
8872 -2.053334897646143e-02 
8873 -5.734106250644210e-01 
8874 1.077891701058770e+00 
8875 -7.244293121077759e-01 
8876 -7.803554404443575e-01 
8877 -5.567907721582593e-01 
8878 -1.004298822539304e+00 
8879 1.155514884024274e+00 
8880 -8.215814192430164e-01 
8881 3.220361008202199e-01 
8882 -3.542298477680927e-01 
8883 -2.324576894663887e+00 
8884 1.322684072411237e+00 
8885 -1.527615117148714e-01 
8886 -7.025992337855289e-01 
8887 -7.214548533034341e-02 
8888 4.295230766880848e-01 
8889 -2.935681902022608e-01 
8890 -9.557967773941805e-01 
8891 -4.278641969494101e-01 
8892 6.731415985630979e-01 
8893 6.839214415962080e-01 
8894 -5.260242986282488e-01 
8895 1.104745636512287e+00 
8896 1.462075842288454e+00 
8897 -7.380115586016132e-01 
8898 1.618508026599714e+00 
8899 -9.414481062317089e-01 
8900 -8.311188511607926e-01 
8901 5.904237624145997e-01 
8902 -1.266116089316743e+00 
8903 2.854938045143200e-01 
8904 -9.566708203715654e-01 
8905 2.987047248548941e-01 
8906 -1.884107640411808e-01 
8907 -2.707155345786942e-01 
8908 2.353143591315895e-01 
8909 1.216488136012026e-01 
8910 8.354747192509516e-01 
8911 8.599700665573630e-01 
8912 -1.080231335085775e+00 
8913 1.349334024287029e-01 
8914 5.033972975177693e-01 
8915 8.333284982780617e-03 
8916 -3.281269672666560e-02 
8917 1.093474826198928e+00 
8918 1.010481217561079e+00 
8919 -2.213958181058815e+00 
8920 4.518036358187953e-01 
8921 1.995682384228539e+00 
8922 -2.737372763853338e-01 
8923 -5.593787073638501e-01 
8924 -1.768638269442398e+00 
8925 -1.383580135040887e+00 
8926 5.117938311258303e-01 
8927 4.434639935821442e-01 
8928 -4.413217237614604e-01 
8929 -3.822166238599976e+00 
8930 -2.002817791067706e+00 
8931 1.058883222791505e+00 
8932 -2.252269696753155e+00 
8933 -1.523737911179277e+00 
8934 -2.028639033639540e+00 
8935 -2.585206289099949e+00 
8936 -5.651772027621206e-01 
8937 -7.378714809862877e-01 
8938 -3.859321292422678e+00 
8939 -1.945746743371572e+00 
8940 1.672017988005281e-01 
8941 -2.002283414816046e+00 
8942 -1.121082945183202e+00 
8943 -5.412904259706603e-02 
8944 -8.298166244042339e-01 
8945 -2.310797055988930e-01 
8946 -7.989853441721132e-01 
8947 8.400437838632901e-01 
8948 7.058108674727602e-02 
8949 -3.415833197813201e-01 
8950 -9.495680512725487e-01 
8951 -4.501911305126207e-01 
8952 -3.267860331283027e-01 
8953 -6.984834344753393e-02 
8954 -8.180236895135126e-01 
8955 -1.385913029503289e-01 
8956 3.381034817878454e-01 
8957 3.742667767285205e-03 
8958 -6.275304173639991e-02 
8959 1.765281039141136e-02 
8960 -7.386241708200909e-02 
8961 1.081496791010916e-01 
8962 -1.073523764909376e+00 
8963 7.043714598968649e-02 
8964 -7.969124194206959e-01 
8965 -1.238526222936121e+00 
8966 -6.938371553955653e-01 
8967 5.778235851642530e-01 
8968 -1.899096447808642e+00 
8969 -3.240526329511911e-01 
8970 8.658950647913282e-01 
8971 -1.308887577954723e+00 
8972 -1.942225535909922e+00 
8973 2.502068733447085e+00 
8974 1.459403899208540e+00 
8975 1.244144864588913e+00 
8976 3.639372658255502e-01 
8977 2.732204265059230e-02 
8978 1.142633615474708e+00 
8979 3.639073185503922e+00 
8980 1.458359089990377e-01 
8981 1.186648010910749e+00 
8982 -1.502440451048790e+00 
8983 -9.103224419555829e-01 
8984 2.867850566638061e-01 
8985 7.710852000175238e-01 
8986 -3.954347538342574e-01 
8987 4.414020180766016e-02 
8988 1.298338098225523e-01 
8989 -5.490960186913679e-01 
8990 6.980992247437257e-01 
8991 1.694503681147535e-01 
8992 -3.782757825997691e-01 
8993 -1.632123716023132e+00 
8994 -5.745404216141901e-01 
8995 2.116744653660093e+00 
8996 5.561684943492147e-01 
8997 9.101062398005802e-02 
8998 -4.271721663191221e-01 
8999 -5.116711436909506e-01 
9000 -3.166594691153870e+00 
9001 -6.787648585861195e-02 
9002 -1.527421337544291e-01 
9003 5.333553680964945e-03 
9004 -1.569646902422260e-01 
9005 -1.357824256789433e-01 
9006 -6.324781740945463e-01 
9007 2.938637404227848e-01 
9008 2.477992765319618e-01 
9009 -1.367071051337347e+00 
9010 9.738518119519444e-01 
9011 2.297873555259237e+00 
9012 -6.133291367206201e-01 
9013 6.319777690113350e-01 
9014 9.853573568826918e-01 
9015 1.524948589395169e+00 
9016 -6.993156012971061e-01 
9017 2.743046077850174e-01 
9018 -6.160457381689366e-01 
9019 -1.299992918710285e+00 
9020 -1.540493316180136e+00 
9021 -8.834179540134531e-01 
9022 -2.039071316687879e+00 
9023 1.835038795997712e-02 
9024 2.535064570394743e-01 
9025 -6.353270156740032e-01 
9026 -1.590263755812357e+00 
9027 -7.504546593830262e-01 
9028 -5.517601890139286e-02 
9029 -8.930351572844013e-01 
9030 -2.823533977400297e-01 
9031 1.720762724532195e+00 
9032 -1.183444216097910e+00 
9033 5.840082391667395e-01 
9034 -9.229173519358886e-01 
9035 7.336124528630145e-01 
9036 -4.197682985442599e-01 
9037 4.801526440649869e-01 
9038 2.155691565642896e+00 
9039 1.259725230314378e+00 
9040 -1.203001046981972e+00 
9041 1.093237103267593e+00 
9042 1.153580309737418e+00 
9043 1.325130870857341e+00 
9044 1.283585750766008e-01 
9045 9.106995360612684e-01 
9046 7.923230624914497e-01 
9047 1.484933591503594e+00 
9048 1.022467179087021e+00 
9049 -3.144574132616023e-01 
9050 3.656299353795571e-01 
9051 4.270644547801521e-01 
9052 -2.064237075768583e+00 
9053 1.652662109614016e+00 
9054 -1.249411036854770e+00 
9055 -1.142130380926852e+00 
9056 8.420083228118920e-02 
9057 -9.046175376915350e-01 
9058 -4.015299506726562e-01 
9059 2.780371093593397e-01 
9060 -1.422984025530965e+00 
9061 -5.705700255098103e-01 
9062 1.053021402909076e+00 
9063 -1.271315796526402e-01 
9064 -1.205846944560393e+00 
9065 3.040339006932103e-01 
9066 -2.003238751138718e-01 
9067 1.768323729187827e+00 
9068 1.229903268998211e+00 
9069 -4.366839927769912e-02 
9070 6.854939374912966e-01 
9071 2.069485831428020e+00 
9072 2.014871896525623e+00 
9073 1.117312670529694e+00 
9074 3.702652051043567e-01 
9075 -1.901739602405176e-01 
9076 -1.462347587181323e-01 
9077 -2.693753455916239e-01 
9078 -4.683301736274348e-01 
9079 1.137179775812825e+00 
9080 2.583816293354436e+00 
9081 -6.088564309904582e-01 
9082 -1.079032057551682e+00 
9083 -1.354248104056046e+00 
9084 5.659766455174785e-01 
9085 -5.142448052400563e-01 
9086 -1.798214806172107e+00 
9087 -1.130336945076453e+00 
9088 2.016426559958652e-01 
9089 -6.976604390315922e-01 
9090 -8.521303047927105e-01 
9091 7.961554025903643e-01 
9092 7.830015844476058e-01 
9093 -7.792818976220069e-01 
9094 1.012993417390720e+00 
9095 -9.320403701394738e-01 
9096 -1.526143809975749e-01 
9097 1.295404773875719e+00 
9098 1.636655247992288e+00 
9099 2.165424274491425e+00 
9100 -6.524726025182265e-01 
9101 2.614554031427795e-01 
9102 1.919813175697586e-01 
9103 2.835818376473737e-01 
9104 -4.652234272120087e-01 
9105 -6.847100863475850e-01 
9106 3.061117010618756e-01 
9107 1.308144269023728e+00 
9108 -1.529632668646200e+00 
9109 4.504604051085789e-01 
9110 3.001761993223255e-01 
9111 -1.358423251644016e+00 
9112 -1.192669467936069e+00 
9113 1.893074785372934e+00 
9114 -1.440211880250946e-01 
9115 7.229575385702026e-02 
9116 1.428419844840292e-01 
9117 7.550001730588500e-01 
9118 5.946099317329646e-01 
9119 1.119021662579467e+00 
9120 8.358990715171036e-01 
9121 -4.247849568059415e-01 
9122 1.131753201383450e+00 
9123 1.227649009976162e+00 
9124 -1.372178524343125e-01 
9125 1.975427626474373e-01 
9126 -7.056020634964342e-01 
9127 -7.069045756731686e-01 
9128 7.977938396202117e-02 
9129 -1.056766898191267e+00 
9130 -7.458341400362090e-01 
9131 -1.005347930612738e+00 
9132 3.739316005053309e-01 
9133 -9.339396479923441e-01 
9134 -1.145095138025860e+00 
9135 3.746991161396181e-01 
9136 1.900515081641950e-01 
9137 6.556987273517513e-01 
9138 4.643528933360895e-01 
9139 7.169408422231897e-02 
9140 -9.001015693918092e-01 
9141 -6.682392423437989e-01 
9142 1.359155165718829e+00 
9143 2.496961678171050e+00 
9144 6.590687152934366e-01 
9145 6.546852590798055e-01 
9146 1.196171863632694e-01 
9147 8.414988365491323e-01 
9148 9.330164128500312e-01 
9149 9.852839489682407e-01 
9150 1.752259120889881e+00 
9151 1.573739876759397e+00 
9152 3.022786183402485e+00 
9153 1.558166358320962e+00 
9154 -3.264010688103554e-01 
9155 1.470187351742275e+00 
9156 1.195911754343013e+00 
9157 -3.412533737610187e-01 
9158 8.575957811761650e-01 
9159 1.714414276234992e+00 
9160 -1.876967941481138e-01 
9161 -2.691149228044678e-01 
9162 -1.075414195344178e+00 
9163 -4.497111336385426e-01 
9164 4.928952219827354e-01 
9165 1.141830282214433e+00 
9166 -7.187461452921272e-02 
9167 3.219935788763236e-01 
9168 -1.639600482968116e+00 
9169 -3.521791239026586e-01 
9170 1.226766346558052e+00 
9171 4.346374975358310e-01 
9172 3.872992281183624e-01 
9173 6.061353014318858e-01 
9174 -3.277936622666021e-01 
9175 1.089752244134004e+00 
9176 -2.740198215440458e-01 
9177 -5.039486278230669e-01 
9178 2.171832188357766e+00 
9179 -2.494457204853097e-01 
9180 6.043083035771356e-01 
9181 1.256891942856231e+00 
9182 2.329486000737071e-01 
9183 -4.444428932962113e-02 
9184 -2.950025525206757e-01 
9185 5.747285575158155e-01 
9186 -6.737600938334859e-01 
9187 6.660578130022685e-01 
9188 -4.939696463960190e-01 
9189 -1.403856725818285e+00 
9190 9.478156490156100e-01 
9191 3.936359493509294e-01 
9192 -4.393755192819743e-01 
9193 3.816927304316907e-01 
9194 -1.549737092099947e+00 
9195 9.952762065047255e-01 
9196 4.365206873559630e-01 
9197 -4.295247854885763e-01 
9198 -5.075729145393428e-01 
9199 -2.099315543958135e-01 
9200 1.891718941564295e+00 
9201 -6.478556734720651e-01 
9202 -2.311990030917469e-01 
9203 -3.071502002671674e-01 
9204 1.209392511754365e+00 
9205 4.541882433583743e-01 
9206 -8.385177622165453e-01 
9207 3.000283401195442e-01 
9208 -4.919234350967387e-01 
9209 -2.038759371434702e-01 
9210 6.084158806467448e-01 
9211 4.713124418048156e-01 
9212 -1.470817329971853e+00 
9213 -5.893828464718365e-01 
9214 -7.299794918204374e-01 
9215 -6.415533157505794e-01 
9216 -1.124492916044955e-01 
9217 -1.286816307336974e+00 
9218 -1.576955418295012e+00 
9219 -1.866046383618171e-01 
9220 -1.406883979968339e-01 
9221 -7.114297732272518e-01 
9222 -1.379670683912244e+00 
9223 -3.494902068361470e-01 
9224 3.665264303285908e-01 
9225 -3.185330826575256e-01 
9226 -5.451110070091789e-01 
9227 -3.873563230125199e+00 
9228 -2.295462958717335e-01 
9229 2.462006033073025e-01 
9230 -7.732636035576465e-01 
9231 3.098351460717542e-01 
9232 1.169303127777888e+00 
9233 4.066243792492316e-02 
9234 -1.057761285061221e-01 
9235 -4.002971474788622e+00 
9236 4.978964263380912e-01 
9237 -3.390945762753950e-01 
9238 -3.501704867942874e-01 
9239 -2.314962239682638e-01 
9240 8.171999876860585e-01 
9241 -5.262057726915192e-02 
9242 -2.469166314743172e-01 
9243 7.935256693083076e-01 
9244 -1.876460951488650e-01 
9245 -8.406631701204510e-01 
9246 2.232609073747745e-01 
9247 -2.068848532530316e-01 
9248 -1.881315336766402e+00 
9249 -1.314429741412628e+00 
9250 -3.757398457440321e-01 
9251 8.604245759080577e-01 
9252 7.760301969470680e-01 
9253 7.958821580267775e-01 
9254 -2.905842067931111e+00 
9255 5.739212985870606e-01 
9256 4.996748868551447e-01 
9257 -1.662122207195017e+00 
9258 2.799470596476580e-01 
9259 -1.823179899258976e+00 
9260 8.536777734408876e-01 
9261 -6.482699427311325e-01 
9262 -2.127502129264491e+00 
9263 6.279688123947570e-01 
9264 -5.484891686353141e-01 
9265 -3.482047912217039e-01 
9266 2.350773356300821e-01 
9267 -3.714473394805689e+00 
9268 -1.178214305335332e+00 
9269 1.555923262629290e+00 
9270 -1.964261419784045e-01 
9271 -2.043686795910423e-01 
9272 5.432058932109427e-01 
9273 4.996687238043513e-01 
9274 3.527667227976369e-01 
9275 -2.364367731922801e+00 
9276 -1.128529062351151e+00 
9277 -7.804711176477691e-01 
9278 -1.018978015228467e-01 
9279 7.909515010508290e-01 
9280 -2.765808300542116e-01 
9281 -7.202900769688303e-01 
9282 -5.180444002839355e-01 
9283 2.328114701840162e-01 
9284 1.445338623763993e-01 
9285 1.150445911349409e+00 
9286 3.389056200750082e-01 
9287 3.497319224179301e-01 
9288 -3.408329663838240e-03 
9289 1.443068573132908e+00 
9290 1.287283677053078e-01 
9291 -9.046710617815503e-01 
9292 2.290944774861060e+00 
9293 5.449375389820011e-01 
9294 -4.894456906423478e-01 
9295 5.924134781175209e-01 
9296 1.522285483459997e+00 
9297 1.752441348951280e+00 
9298 7.324452998348711e-01 
9299 9.902984287412741e-01 
9300 1.131962290730350e+00 
9301 2.374627989013942e-01 
9302 2.467250743372824e+00 
9303 1.128810461889188e+00 
9304 3.156155688592917e-01 
9305 6.331719615853975e-01 
9306 1.653793370929331e+00 
9307 2.466414556592559e+00 
9308 2.593546615770460e-01 
9309 2.177913567597725e-01 
9310 2.393381682821261e-01 
9311 -7.288667905682128e-01 
9312 4.966749125498007e-01 
9313 1.561436493654738e+00 
9314 -1.192836986126299e+00 
9315 -4.906921817093516e-01 
9316 8.239877976849029e-01 
9317 6.290005907810841e-01 
9318 1.059396376543516e+00 
9319 -1.010222182282978e-01 
9320 1.061557873965738e+00 
9321 6.096721749957548e-01 
9322 -1.868669832259312e-01 
9323 2.227109935985263e+00 
9324 1.981216902571346e+00 
9325 6.620004148045099e-01 
9326 7.042425145097798e-01 
9327 1.838839983791857e+00 
9328 5.047168401652111e-01 
9329 1.336563401813395e+00 
9330 2.383325306510939e+00 
9331 -5.376677210353175e-01 
9332 5.211703135083284e-01 
9333 9.190063617981790e-01 
9334 1.838464900208516e+00 
9335 -4.312642825054650e-02 
9336 1.336772968670208e-01 
9337 1.344387415003360e+00 
9338 7.955170509907847e-01 
9339 1.284303935607392e+00 
9340 1.338819140449216e+00 
9341 1.771286833178519e+00 
9342 9.727341559629936e-01 
9343 7.016715351795792e-02 
9344 1.500106494407633e-01 
9345 3.875529002851291e-02 
9346 6.892388827067140e-01 
9347 1.236797047080765e+00 
9348 7.909992301604487e-01 
9349 1.270373460458109e-01 
9350 3.856878887771602e-01 
9351 3.008148877410502e-01 
9352 2.234548235606682e-01 
9353 9.607070112075962e-01 
9354 4.826364208863949e-01 
9355 1.684924399567392e-01 
9356 -3.726337149630080e-01 
9357 3.914360654104076e-01 
9358 2.085302057741387e+00 
9359 -2.723238896477660e-01 
9360 7.788344059847470e-01 
9361 1.503685705741124e+00 
9362 -1.698388863727787e-01 
9363 6.769265813567652e-01 
9364 6.499905820499378e-01 
9365 5.178816735236217e-01 
9366 -1.530806843670156e-01 
9367 7.930766827808580e-01 
9368 3.804743194422085e-01 
9369 -4.612901848951287e-01 
9370 9.803286173734892e-01 
9371 7.107722942507648e-01 
9372 1.400741175197480e-01 
9373 3.933853137683526e-01 
9374 6.848975703157899e-01 
9375 8.742110822756747e-01 
9376 -1.842075842857992e-01 
9377 9.261044158112055e-01 
9378 -2.860073998885374e-01 
9379 -3.661626860304038e-01 
9380 -5.895528640173101e-01 
9381 -9.853605791696951e-01 
9382 -1.421606427583269e+00 
9383 -1.436475947316647e-01 
9384 -2.865227813055715e-01 
9385 -9.509491336932719e-01 
9386 -1.042493490687513e+00 
9387 -1.999131642759668e+00 
9388 -8.354923701681191e-01 
9389 3.565955053504261e-01 
9390 -6.110417383091213e-01 
9391 -2.293139254996155e+00 
9392 -2.029775704478828e+00 
9393 6.668849005293779e-01 
9394 -9.284463521612077e-01 
9395 -7.488348979668092e-01 
9396 6.240079745077654e-01 
9397 -2.731158343972817e-01 
9398 -1.393577134314814e+00 
9399 6.513200319339141e-01 
9400 -1.749956729945441e+00 
9401 -2.713315226181108e+00 
9402 4.353213543399991e-01 
9403 8.943010580986407e-02 
9404 6.157403025829026e-01 
9405 7.740761110712968e-01 
9406 2.188743031442636e-01 
9407 -1.030881300024578e+00 
9408 -3.523357766203938e+00 
9409 6.224093829077101e-01 
9410 -9.332692296045532e-01 
9411 -1.441519399344804e+00 
9412 4.627752232932016e-01 
9413 -7.104485130021968e-01 
9414 2.641062389564002e-01 
9415 -1.742816594081184e+00 
9416 -6.790156198424514e-01 
9417 -2.497727035610946e+00 
9418 -2.176323533083060e-01 
9419 1.093092070995986e+00 
9420 -6.085695101934645e-01 
9421 -2.393818862913874e+00 
9422 -4.700200348700472e-01 
9423 -6.447428188606665e-01 
9424 -2.854804561707356e+00 
9425 -6.180776714467754e-01 
9426 4.582069932666136e-01 
9427 -2.923025435724487e-01 
9428 -3.287915839210040e+00 
9429 -1.236033819223322e+00 
9430 -2.296485377555281e-01 
9431 2.218478771259961e+00 
9432 -1.842266056295671e-01 
9433 -8.253417173505961e-01 
9434 -4.675244556172101e-01 
9435 -2.062543181376122e-01 
9436 -4.227663916346227e-01 
9437 -7.714444735796877e-02 
9438 -7.017792910182631e-01 
9439 -2.405836719936682e+00 
9440 -1.249518615561572e+00 
9441 -1.708668466382205e+00 
9442 -1.276609719548415e+00 
9443 1.097778466755852e-01 
9444 7.275862037326003e-01 
9445 -2.713528786872018e-01 
9446 -1.590789877955014e+00 
9447 -1.564182078750854e+00 
9448 -1.284875836379425e+00 
9449 -1.510528126032185e+00 
9450 -2.114704590978026e-01 
9451 -1.392724629878146e-01 
9452 3.080488259211857e+00 
9453 1.296260372325491e+00 
9454 4.674854156810703e-03 
9455 -1.180148949499976e+00 
9456 -2.733160053450449e-01 
9457 3.616266782324409e-01 
9458 1.434114963285047e-01 
9459 -3.485516619157037e-01 
9460 -2.902753285827268e-01 
9461 -3.959132032496120e-01 
9462 6.610958239776843e-01 
9463 -1.127662944395747e+00 
9464 -3.831621501221122e-01 
9465 9.248555501858201e-02 
9466 1.276994187012425e+00 
9467 1.464332181202404e+00 
9468 -6.286233970908019e-01 
9469 1.250527301725209e-01 
9470 -1.298293195233168e-01 
9471 -8.749515019092475e-01 
9472 8.142846821454328e-02 
9473 -2.010642766104664e-01 
9474 5.012663726644839e-03 
9475 -1.912239258290101e+00 
9476 -1.223206780731546e-01 
9477 -3.614917468095921e-01 
9478 -3.006759493569880e-01 
9479 -1.412865196196528e+00 
9480 6.490703554586166e-03 
9481 -1.186426721414049e+00 
9482 -3.809449374861890e-01 
9483 7.318099167407420e-01 
9484 -6.192606696500737e-02 
9485 1.733117536048340e+00 
9486 -1.409213345694419e+00 
9487 -1.828997331576167e-01 
9488 -1.068115896589714e+00 
9489 3.925391847115945e-01 
9490 7.048441229829043e-01 
9491 -1.669380945736405e+00 
9492 6.235791715998347e-01 
9493 1.418143658929892e+00 
9494 -1.500878557036329e-01 
9495 -5.966035463951658e-01 
9496 7.502593998077719e-01 
9497 8.135337557880558e-01 
9498 1.555662288856383e-01 
9499 7.133993194569777e-01 
9500 6.698866029598498e-01 
9501 2.687445458913030e-01 
9502 1.045093175858443e+00 
9503 -1.177444812345569e+00 
9504 3.093187701155664e-01 
9505 6.331482416245801e-01 
9506 -3.510617403733258e-01 
9507 8.325821693486212e-01 
9508 1.173792997815134e-01 
9509 5.266026880025031e-01 
9510 1.962611728338652e-01 
9511 9.646634540950322e-01 
9512 -1.275098940741873e+00 
9513 -1.994368952539047e+00 
9514 1.486554942934621e+00 
9515 2.053968783629023e+00 
9516 -1.598000232341831e+00 
9517 -8.423954778562689e-02 
9518 3.023270613792304e-02 
9519 -4.136065847342915e-01 
9520 -3.787348466048281e+00 
9521 5.310868523548545e-01 
9522 3.353750428112583e-01 
9523 -6.455535238145005e-01 
9524 -1.179316178805266e+00 
9525 9.934668345806211e-01 
9526 -6.234570955963765e-02 
9527 -9.617047076728591e-02 
9528 -1.914642300464446e-01 
9529 -2.436327215731894e-01 
9530 -7.800380751214799e-01 
9531 -9.817226540059176e-01 
9532 -1.045329906561713e+00 
9533 -8.269449035847116e-01 
9534 -5.165376735062001e-01 
9535 -7.567617384173583e-01 
9536 2.165307324154169e-03 
9537 4.660133564575266e-01 
9538 -1.578689894871597e+00 
9539 1.739331360087900e-02 
9540 -1.709669074245556e+00 
9541 -1.483084799528062e+00 
9542 5.771924677935829e-01 
9543 -1.469292800963710e-01 
9544 -1.003503157763359e+00 
9545 7.210194482877368e-01 
9546 -9.199655328592272e-01 
9547 -3.374504080875874e-01 
9548 1.733672519931870e+00 
9549 1.097385963572041e+00 
9550 3.879640800052416e-01 
9551 -4.642695886154523e-01 
9552 1.540786734018922e+00 
9553 -3.551655998508765e-01 
9554 7.790103302636671e-01 
9555 -1.755520112892635e-01 
9556 -9.164500680284081e-01 
9557 -1.151588646851874e+00 
9558 -1.156458528502329e-01 
9559 -2.396591764687419e-01 
9560 -1.037091954447428e+00 
9561 -5.065603403549750e-01 
9562 -1.891960031262782e+00 
9563 -1.249775964756320e+00 
9564 -1.009751055077003e+00 
9565 8.321409384150269e-01 
9566 -9.374487728573118e-02 
9567 -3.504128560398871e+00 
9568 6.790768725406571e-01 
9569 7.510193875013459e-02 
9570 -8.294230149854083e-01 
9571 -1.885210375599420e-01 
9572 3.344122341169826e+00 
9573 1.576180960424402e-01 
9574 8.137535454142815e-01 
9575 -1.581847464726341e+00 
9576 -2.996765159332269e+00 
9577 -5.262321215567145e-01 
9578 4.478453948927591e-01 
9579 2.214872256002596e+00 
9580 2.334944091122304e+00 
9581 8.759308915735530e-01 
9582 8.313487412309860e-01 
9583 -3.722816879582241e-02 
9584 -8.685054353393181e-01 
9585 8.823441194346409e-01 
9586 3.881684837328441e-01 
9587 -2.288801866828866e-01 
9588 5.040433424099047e-01 
9589 -5.417838452008168e-01 
9590 -1.375043527377661e-02 
9591 -4.123026126020732e-01 
9592 1.370494148753158e+00 
9593 2.019087176423160e-01 
9594 -7.589749912685938e-01 
9595 -1.151420744800647e-02 
9596 3.355930011017647e-01 
9597 1.347084919183326e-01 
9598 -1.273692025997378e-01 
9599 1.902353879936624e-02 
9600 2.156669674223932e-01 
9601 2.129567884459292e-01 
9602 -1.891310690879155e-01 
9603 5.278120610646459e-03 
9604 1.741206661533017e-02 
9605 -1.018066902463010e-01 
9606 1.655480500133776e-01 
9607 -2.273035866809382e+00 
9608 -5.635573583081729e-01 
9609 -7.545665931700413e-01 
9610 -1.128517325632961e+00 
9611 -5.632597948533559e-01 
9612 -3.661223922281059e-01 
9613 -7.987940803373800e-01 
9614 1.598358688959245e+00 
9615 1.080190474143391e+00 
9616 -4.204807541026637e-01 
9617 -1.746174706082459e+00 
9618 1.425908199695766e+00 
9619 1.389932516665710e+00 
9620 -6.952740636165005e-01 
9621 -1.680412633312722e-01 
9622 -1.830686413960369e+00 
9623 1.371835036337671e-01 
9624 7.367299123158727e-01 
9625 1.070058077375123e-01 
9626 6.031970618742943e-01 
9627 -1.352592536644478e+00 
9628 2.205082553922337e+00 
9629 1.411037455017006e+00 
9630 3.844872047616826e-01 
9631 3.949942487468171e-01 
9632 1.839672266044273e+00 
9633 -9.855103028169908e-02 
9634 1.281264256038944e+00 
9635 6.869494141749860e-02 
9636 1.631048836435298e+00 
9637 2.024320088658780e+00 
9638 -2.644605742329466e-01 
9639 4.648186787103858e-03 
9640 -5.787161994225970e-01 
9641 -6.093072107481121e-01 
9642 2.053059715996642e+00 
9643 -4.242646480189020e-02 
9644 -1.438237737261284e+00 
9645 7.878431352642970e-02 
9646 1.736797101688348e+00 
9647 -2.331152870343217e-01 
9648 2.879228657309491e-01 
9649 2.521450628728288e+00 
9650 3.192403848174779e-01 
9651 -4.159668727301445e-01 
9652 9.916154336921061e-01 
9653 6.618300421651773e-01 
9654 9.144149532586057e-02 
9655 -2.266871151380183e+00 
9656 1.083278301187073e+00 
9657 -4.221867949848054e-01 
9658 -7.073902897229267e-01 
9659 8.587403598069496e-01 
9660 -8.266542197232267e-01 
9661 -1.777163934097689e+00 
9662 -5.696975854299458e-01 
9663 1.440820547543268e-02 
9664 -5.260729482032436e-01 
9665 -7.558630177035323e-01 
9666 3.087555632519373e-01 
9667 6.961315982290276e-01 
9668 -1.547278109937852e+00 
9669 -5.997611194459973e-01 
9670 -6.305008116201030e-02 
9671 -2.750602803195161e+00 
9672 9.299298364432510e-01 
9673 -2.212554878655582e-01 
9674 -1.553405843305838e+00 
9675 -1.573869369391532e+00 
9676 1.438259581837817e+00 
9677 9.939503942025783e-02 
9678 -6.473766124080129e-01 
9679 2.904222154655005e-01 
9680 1.745882774691843e+00 
9681 2.313072644459442e-01 
9682 4.055565466911960e-01 
9683 -1.276037759432271e+00 
9684 -6.781650796907426e-01 
9685 9.896876309243299e-01 
9686 4.944879793337403e-02 
9687 -2.805762849179866e+00 
9688 2.380889213155532e-01 
9689 -5.189674421930138e-01 
9690 -1.523410194122530e+00 
9691 6.867549514164003e-01 
9692 6.317318848820132e-01 
9693 -3.785508929440881e-01 
9694 8.364932478707074e-01 
9695 -1.228423320129210e+00 
9696 -1.353228150582476e+00 
9697 -7.846879475332765e-01 
9698 6.032426498056524e-02 
9699 -3.109214496174268e-01 
9700 5.984089096255705e-01 
9701 -1.652754131904871e+00 
9702 1.525656142827523e-01 
9703 7.961705911527711e-01 
9704 1.163000919633599e+00 
9705 6.336541717851810e-01 
9706 6.194251091102114e-01 
9707 -9.203238430860802e-01 
9708 8.346751519402260e-01 
9709 4.699302357747673e-01 
9710 -3.569421778263792e-01 
9711 7.114344520429141e-01 
9712 1.184551187664937e+00 
9713 7.781967456145936e-01 
9714 3.295899474652118e-01 
9715 9.600018239264095e-01 
9716 1.231375861699975e+00 
9717 1.226557729946606e+00 
9718 -2.952232478215359e-01 
9719 -5.268235039958634e-01 
9720 -5.701472783741497e-01 
9721 -8.554053844342555e-01 
9722 5.390345999335927e-01 
9723 -2.039803998121656e-02 
9724 -4.025014592032260e-01 
9725 3.735046242733098e-01 
9726 2.284666836670124e-02 
9727 1.713740153117370e-01 
9728 -2.202278390705650e-01 
9729 6.128308697998605e-01 
9730 -1.115962784844405e-01 
9731 9.028099000636240e-01 
9732 -3.166975069054261e-01 
9733 1.770863502232183e-01 
9734 1.709878861029114e+00 
9735 1.636202632333758e+00 
9736 8.784072344974462e-01 
9737 1.433434299105789e+00 
9738 1.339236813534598e-01 
9739 8.325140436332412e-01 
9740 -2.202872981116959e+00 
9741 -1.131136827416652e+00 
9742 3.453880037868592e-01 
9743 -1.286297385095483e+00 
9744 1.976894065968170e+00 
9745 -9.983675634753200e-01 
9746 -8.191100067032432e-01 
9747 1.559896825209820e-02 
9748 1.003944680853272e+00 
9749 -2.078467442313014e-01 
9750 -8.160160001796084e-01 
9751 -9.365506017483843e-01 
9752 3.336113487116896e-01 
9753 2.996093575816470e-01 
9754 7.302340619932995e-01 
9755 -1.628756678942227e-02 
9756 6.600488973639972e-01 
9757 2.405356083051032e-01 
9758 -1.180014742130376e-01 
9759 1.147984349127714e+00 
9760 1.418968844061408e+00 
9761 1.080458866791608e+00 
9762 4.433193844275522e-01 
9763 -1.640556821572576e-01 
9764 -8.517772062300953e-01 
9765 -3.448828291446573e-01 
9766 5.886919931783470e-01 
9767 -5.648161627557877e-01 
9768 8.241848808171783e-02 
9769 -1.602913899159219e+00 
9770 -7.593871787189364e-01 
9771 2.491031437810748e+00 
9772 2.305219090588905e-01 
9773 -1.403921094469675e+00 
9774 -8.503446440228596e-01 
9775 1.024341631260691e+00 
9776 -9.759505588674082e-01 
9777 -4.505422648030394e-01 
9778 -9.395380613474773e-01 
9779 -3.206642038503278e-01 
9780 -4.124309693862059e-01 
9781 -1.155081863567961e+00 
9782 -4.669090714492027e-02 
9783 2.114145810192056e-01 
9784 6.092484660047627e-01 
9785 -3.672038643031530e-01 
9786 7.809907749569321e-02 
9787 4.299030563619965e-01 
9788 1.177092208969664e-01 
9789 -3.226790257465110e-01 
9790 -7.802063228230130e-02 
9791 5.449426871261891e-01 
9792 2.813647818927203e-01 
9793 3.306720400444895e-01 
9794 -8.416727702238750e-01 
9795 -5.516494109108728e-01 
9796 5.213177497029989e-01 
9797 2.526193210653061e-01 
9798 -1.465157711093897e+00 
9799 7.111493876266476e-01 
9800 1.061399365953481e+00 
9801 -1.467110969643222e+00 
9802 -4.156081096220769e-01 
9803 -8.279052793214084e-01 
9804 -2.637421316804140e-01 
9805 -9.406504648285507e-01 
9806 2.484728199826481e-01 
9807 7.295272228019515e-01 
9808 -1.127021055245577e+00 
9809 1.793713733627492e+00 
9810 -7.333349819260933e-02 
9811 -1.012656735771998e+00 
9812 -5.650849872821349e-01 
9813 6.151179068495705e-01 
9814 1.089575845737701e+00 
9815 1.134949944719961e+00 
9816 5.111282915743109e-01 
9817 -1.789576337983337e-01 
9818 1.963213989303986e+00 
9819 3.058836678847132e+00 
9820 -1.575151615072967e+00 
9821 7.037121355560062e-01 
9822 1.365619832828751e+00 
9823 -2.577358736942591e-02 
9824 -1.061917455384466e+00 
9825 -4.369918526483876e-01 
9826 6.405418773063448e-01 
9827 3.395139093886210e+00 
9828 2.874611773092206e-01 
9829 4.614410991110046e-01 
9830 -5.314573765843147e-02 
9831 -1.278293306644307e+00 
9832 7.705302659824791e-01 
9833 -2.411219748165783e-01 
9834 -5.009241943857809e-02 
9835 8.828899521605107e-01 
9836 -4.210962160167705e-01 
9837 -4.878010929891569e-01 
9838 -1.272080776579534e+00 
9839 5.117642787986143e-01 
9840 3.561729785916450e-01 
9841 -1.792206004688217e+00 
9842 -3.955843947192634e-01 
9843 -6.350673790573148e-02 
9844 -9.425133523869220e-02 
9845 5.543515655890843e-02 
9846 3.090859405964350e-01 
9847 -2.224462356078974e-01 
9848 -1.193863158290198e+00 
9849 8.009738092780841e-01 
9850 -1.500006234114329e+00 
9851 -5.015830796363371e-01 
9852 5.225338012671973e-01 
9853 -5.419390418041371e-01 
9854 -4.883045864155039e-01 
9855 -1.615977240336492e+00 
9856 1.373854781583294e+00 
9857 1.018606037752871e+00 
9858 -4.099578977274975e-01 
9859 1.220244271863510e+00 
9860 2.057422599873125e-01 
9861 4.924855412168795e-01 
9862 -1.095720579487025e+00 
9863 -2.238933092980280e+00 
9864 -4.176018288964380e-01 
9865 -1.496508373252748e+00 
9866 -1.532145354846022e+00 
9867 -3.667093556012106e+00 
9868 9.708233636031268e-01 
9869 -2.244438722247327e+00 
9870 -3.960989418172437e+00 
9871 7.213473192016036e-01 
9872 -2.359959251665765e+00 
9873 -1.074313136430262e+00 
9874 -1.965328908370954e+00 
9875 -1.851108506304701e+00 
9876 -3.623300888961402e+00 
9877 -1.125157845275866e+00 
9878 7.060067938564936e-01 
9879 3.776953377830698e-01 
9880 -3.234261081004188e+00 
9881 -3.858155402074874e-01 
9882 -1.846574538080040e+00 
9883 1.466349415936276e+00 
9884 -3.623601673206355e-01 
9885 1.674533974539834e-01 
9886 -8.423059463778731e-01 
9887 -6.104868514547216e-01 
9888 1.189586323988587e+00 
9889 -1.599437344931673e+00 
9890 -4.749329223421980e-01 
9891 -5.181732733815724e-01 
9892 -2.967589481060321e-01 
9893 -1.956120098261682e+00 
9894 -1.274351173218058e+00 
9895 1.039745762389761e+00 
9896 -7.455309241482755e-01 
9897 -4.303651048598515e-01 
9898 -1.696483169927562e+00 
9899 -5.698689334010706e-01 
9900 -7.305257605765396e-01 
9901 -1.723109963118692e-01 
9902 -2.084664103808340e+00 
9903 -2.395446098359599e+00 
9904 -1.156883505090181e+00 
9905 -9.874982795483658e-01 
9906 -9.978951457338755e-01 
9907 -9.035406175097292e-01 
9908 -2.072863294538570e-01 
9909 -1.360053330252569e+00 
9910 -2.263472129992483e+00 
9911 1.579127116595304e-01 
9912 -1.155126062416406e+00 
9913 -4.300565083831349e-01 
9914 -7.291594736768980e-01 
9915 -3.605947587781466e-01 
9916 1.672716072751615e+00 
9917 7.440640656172119e-01 
9918 -1.242596724085567e-01 
9919 -9.124851990592693e-01 
9920 -8.260714011921675e-01 
9921 -4.386801326507519e-01 
9922 -1.283667161651756e-01 
9923 2.310914678460511e+00 
9924 5.282951622950099e-02 
9925 -1.482352698381376e+00 
9926 -1.771538795857310e-01 
9927 6.914995837933483e-01 
9928 -9.775669420771815e-01 
9929 5.111970365386168e-01 
9930 -7.918835334895480e-01 
9931 1.249198458174925e-01 
9932 -7.078532826746087e-01 
9933 2.255740332661702e-01 
9934 1.234875761851693e+00 
9935 1.097420491510624e+00 
9936 9.950937345644730e-01 
9937 3.533632325015981e-01 
9938 -9.319838408611908e-01 
9939 -1.424710688401668e-01 
9940 6.299346605496398e-01 
9941 1.009843482015183e-01 
9942 5.513600268344399e-01 
9943 1.524086432232939e+00 
9944 2.651891468820066e+00 
9945 2.008700201648962e+00 
9946 4.189655476479418e-01 
9947 -3.168721226618747e-02 
9948 3.193350369153208e-01 
9949 1.908795307350095e+00 
9950 -1.980789234138614e-01 
9951 -1.277261375109308e+00 
9952 5.274740437943403e-01 
9953 6.680160815707178e-01 
9954 1.305866973441681e-01 
9955 6.288767493312992e-01 
9956 2.919523765041864e+00 
9957 1.240141300008822e+00 
9958 7.346562320614711e-01 
9959 1.946786190655793e+00 
9960 2.164949060587799e+00 
9961 1.372785504143620e+00 
9962 3.020946681492756e+00 
9963 6.132778301818500e-01 
9964 1.233739804603149e+00 
9965 1.673633163699987e+00 
9966 5.656550778525099e-01 
9967 1.690399946457510e+00 
9968 6.350485148282294e-01 
9969 -6.858719417618999e-01 
9970 1.207905376984846e+00 
9971 8.021879789062992e-01 
9972 -8.514493971098744e-01 
9973 8.339154130228863e-01 
9974 1.096824412833875e+00 
9975 8.575730846961299e-01 
9976 -3.996436101014187e-01 
9977 1.854212035257475e+00 
9978 9.200605697924863e-01 
9979 2.353518630839121e-01 
9980 -8.416190485480647e-01 
9981 9.952352755935987e-01 
9982 2.279204701965212e+00 
9983 1.121744850979708e+00 
9984 7.904807798665365e-01 
9985 5.177812795399886e-01 
9986 7.422558969949539e-01 
9987 8.704642700540821e-02 
9988 -3.071524582789368e-01 
9989 3.433446588870422e-01 
9990 5.978742409066925e-01 
9991 -2.709143709378207e-01 
9992 4.468801259612460e-01 
9993 1.954522900526660e-01 
9994 -3.027125987600957e-01 
9995 -5.565996072964030e-01 
9996 -2.003644835107423e-02 
9997 2.627529331739406e-01 
9998 5.171644526540432e-01 
9999 4.029715345029427e-01 
10000 6.608951494660566e-02 
10001 2.827447828195128e-01 
10002 6.277388136764664e-01 
10003 5.996163704907482e-01 
10004 9.326199365506310e-01 
10005 4.689551292501056e-01 
10006 1.816221382275672e-01 
10007 1.263591532133185e+00 
10008 1.684284545923255e-01 
10009 1.207276387332945e+00 
10010 7.968852027682631e-01 
10011 -5.302205894857865e-01 
10012 1.347702080543213e+00 
10013 2.067122756030987e-01 
10014 7.615445057699072e-01 
10015 2.760254204693021e-01 
10016 -2.582510359197087e-01 
10017 -7.264677739209729e-01 
10018 -3.165490286428987e-02 
10019 -3.692924632354853e-01 
10020 -2.148392292559046e-01 
10021 6.154327027861989e-01 
10022 -1.966490854937777e+00 
10023 -2.206123907835547e+00 
10024 -4.940936860874824e-01 
10025 3.492812870993441e-01 
10026 -6.363412454179261e-01 
10027 -2.055302281893282e+00 
10028 -4.901893802589248e-01 
10029 -5.867753152888754e-01 
10030 1.070168680441973e+00 
10031 2.671991067869563e-01 
10032 -1.462550308078574e+00 
10033 5.368529148484379e-03 
10034 1.170676027507520e-01 
10035 9.962185222645183e-01 
10036 3.845609720955451e-02 
10037 2.170619467328063e-01 
10038 -1.946028980810518e-01 
10039 6.378145076385981e-01 
10040 -1.727402162235994e-01 
10041 -3.635854166961447e-01 
10042 3.150038670777506e-02 
10043 -3.562657268356273e-02 
10044 -1.433556783146292e+00 
10045 -1.068684592845648e+00 
10046 -1.696329145033132e+00 
10047 -6.148126927561676e-01 
10048 -1.405670770876481e+00 
10049 -1.780132222788210e+00 
10050 -1.466310729769266e+00 
10051 8.083909754875285e-01 
10052 -5.646492034967138e-02 
10053 -1.957249861218765e-01 
10054 -4.031920880930088e-01 
10055 1.518716631711882e+00 
10056 -5.064792559135118e-01 
10057 -8.018698701826767e-01 
10058 6.485745809750897e-01 
10059 -5.668157322698865e-01 
10060 9.709075096108130e-01 
10061 2.179540140915002e-01 
10062 1.408087253221869e-01 
10063 -1.235794716038176e+00 
10064 -1.767724542160038e+00 
10065 -5.046204852129813e-01 
10066 -3.709099043175616e-01 
10067 -1.810454952369025e-01 
10068 -2.086960772796331e+00 
10069 -2.578896194682942e+00 
10070 1.018832844810496e+00 
10071 -1.581322316012690e-01 
10072 -9.954812930013365e-01 
10073 -1.944362385968304e-01 
10074 -8.711253932245994e-02 
10075 1.221753749976225e-01 
10076 -2.832703808447096e+00 
10077 -1.491196083039556e+00 
10078 -1.275421278922159e-01 
10079 -3.587597805574886e-01 
10080 -5.427074607597043e-01 
10081 1.131968217989611e+00 
10082 -4.474383743120038e-01 
10083 1.399267368244610e-01 
10084 9.476905761731023e-01 
10085 -8.818987967209052e-02 
10086 1.516172304359354e-01 
10087 1.167896529423581e+00 
10088 9.772127447253917e-01 
10089 8.547477189941859e-02 
10090 1.307871242612836e+00 
10091 1.581791534169239e+00 
10092 2.856958275464589e+00 
10093 3.126074764595602e+00 
10094 1.560420786077983e+00 
10095 6.086336965889901e-01 
10096 -8.341483175325476e-01 
10097 1.203393602112958e-01 
10098 7.160457515852380e-01 
10099 1.454964745192138e+00 
10100 6.987919073242816e-01 
10101 9.407127375562016e-01 
10102 8.549361429488398e-01 
10103 -2.486127110454965e-01 
10104 -5.873591861520022e-02 
10105 2.985937558439544e-01 
10106 3.982727193813002e-01 
10107 -2.701023889205047e-02 
10108 -6.520652837602932e-01 
10109 -6.086256698087789e-01 
10110 -2.074340941610238e+00 
10111 -7.970552278150338e-02 
10112 2.232533517214917e-01 
10113 -3.714978461985820e+00 
10114 7.246564934341164e-01 
10115 -8.264945012864541e-01 
10116 -3.093254418249756e+00 
10117 -5.501291107549999e-01 
10118 -4.735846426416119e-01 
10119 -1.474643955943469e+00 
10120 -1.700036210862993e+00 
10121 1.478429970105049e+00 
10122 -1.650780949757571e+00 
10123 -2.849894107639693e+00 
10124 -1.397313356362045e+00 
10125 -8.009918375427288e-01 
10126 2.934608034040372e-01 
10127 -3.540703007354316e-01 
10128 -3.128824534054923e-01 
10129 -1.565998423026620e-01 
10130 -1.830705420273202e+00 
10131 -1.506691301059924e+00 
10132 -1.407559993912890e+00 
10133 -8.075267512793165e-01 
10134 1.115498058533637e+00 
10135 1.072270510108666e+00 
10136 1.558358247401814e-01 
10137 2.755192317678044e-01 
10138 -7.491549600876792e-01 
10139 -1.367920223026408e-01 
10140 8.038326794805840e-01 
10141 1.328126016877061e+00 
10142 -3.477920465269713e-01 
10143 -2.764216670350263e-01 
10144 1.613636018533759e+00 
10145 1.826338250538565e-01 
10146 9.016878152457095e-03 
10147 -1.568747634492582e+00 
10148 2.088356790646281e-02 
10149 -1.905949945979525e-01 
10150 1.092834731394644e+00 
10151 2.735446189384208e-01 
10152 5.779050771199008e-01 
10153 5.884748804969757e-02 
10154 4.794356949025293e-02 
10155 -2.759277810749044e-01 
10156 -8.175798665458133e-01 
10157 7.139606362166502e-02 
10158 2.501498597390203e-01 
10159 -1.534601571923100e+00 
10160 -8.590808861350394e-01 
10161 -4.324198382231744e-01 
10162 2.644549877643513e-01 
10163 -5.946076972792571e-01 
10164 -1.249268194768308e+00 
10165 -6.965680291834455e-01 
10166 -1.399744787959236e+00 
10167 -1.153493561502184e+00 
10168 -2.143971640032978e-03 
10169 -1.248419449159396e+00 
10170 -1.012806887265055e+00 
10171 -2.286249215565202e+00 
10172 -1.617041809727950e+00 
10173 -6.984136334963749e-02 
10174 -2.564176336722727e-01 
10175 -1.629017604897073e+00 
10176 -8.530254196255334e-01 
10177 -1.242211331288663e+00 
10178 -1.289656048550717e+00 
10179 -2.783302998496325e-01 
10180 -2.449650604100410e-01 
10181 -1.154988871189886e-01 
10182 -1.605996339344299e+00 
10183 -3.280383380107673e-01 
10184 8.835343489890670e-01 
10185 2.301356560305571e+00 
10186 1.166949854671912e+00 
10187 -2.919550577452030e+00 
10188 -2.044241283056012e+00 
10189 2.832319923847754e-02 
10190 1.504655070433562e+00 
10191 9.956424291677787e-01 
10192 1.210310907408544e-01 
10193 -8.178533806467462e-01 
10194 -6.237482446000953e-01 
10195 8.542052808423566e-01 
10196 -5.129620059585991e-01 
10197 6.678253701587801e-01 
10198 -1.729880368082132e+00 
10199 -3.318837084912044e+00 
10200 -7.510472804922851e-01 
10201 -1.380671872607036e+00 
10202 -2.045613845466801e+00 
10203 -1.686546110309795e+00 
10204 -1.609113689204807e+00 
10205 -3.022974397771584e+00 
10206 -2.036808271303821e-01 
10207 1.835645550153793e+00 
10208 -1.580367912279213e+00 
10209 3.151276015567760e-01 
10210 -2.468851398469579e-01 
10211 -1.769849898058915e-01 
10212 -9.677755221180775e-02 
10213 1.238518599077280e+00 
10214 8.591554596888411e-01 
10215 1.141785118232216e+00 
10216 -3.260616410276994e-01 
10217 -1.314764113764277e-01 
10218 -5.687774107240079e-01 
10219 1.914711463612353e+00 
10220 6.787876296394428e-01 
10221 -1.682561429172454e+00 
10222 4.518223944878140e-01 
10223 1.201772640644324e+00 
10224 -5.121174946266609e-01 
10225 -5.106385650276762e-01 
10226 -1.517214864980192e+00 
10227 9.575872804437928e-01 
10228 -9.130182476250098e-01 
10229 9.841340716962274e-01 
10230 -7.685147590867895e-01 
10231 -8.670935394714323e-01 
10232 -4.630707978514019e-02 
10233 -2.033876254380656e-01 
10234 3.684076011098120e-01 
10235 -1.083989271488925e-01 
10236 2.062808129319067e-02 
10237 -3.729219333792275e-02 
10238 -1.257804397527014e-01 
10239 1.420027174903875e-01 
10240 -2.222469757046930e-02 
10241 6.646227952270969e-01 
10242 5.282902048605074e-02 
10243 1.067245794284621e+00 
10244 -8.898732547112231e-02 
10245 -7.066694952446102e-02 
10246 2.498352571930217e-01 
10247 -9.870848784873082e-01 
10248 3.036061799385188e-01 
10249 -1.156981987265738e+00 
10250 -7.185127089190796e-01 
10251 2.122171499592826e+00 
10252 -7.165243647643764e-02 
10253 -8.330634530705410e-01 
10254 2.165850250596932e+00 
10255 1.397037566005916e+00 
10256 -1.704634872455034e+00 
10257 -5.416892867668318e-02 
10258 1.098551119766216e+00 
10259 7.380525469441422e-01 
10260 5.999743118122789e-01 
10261 1.094212726368769e+00 
10262 -3.874901987154571e-01 
10263 1.122004513601669e+00 
10264 -1.784485173261129e+00 
10265 -2.120411163126313e-01 
10266 1.642439299360041e+00 
10267 -3.235169226874093e+00 
10268 1.546807591966843e+00 
10269 3.720095715997536e+00 
10270 -9.349540136089706e-01 
10271 1.228885634664672e+00 
10272 6.410858975107647e-01 
10273 -2.665048819516540e-02 
10274 2.467005527494016e+00 
10275 -2.394941815854213e+00 
10276 9.743271203282886e-02 
10277 4.062787902327076e-01 
10278 -3.861119054245905e-01 
10279 1.221417517621187e+00 
10280 -4.918673624048541e-01 
10281 -1.379606223103745e+00 
10282 -4.934127025360583e-01 
10283 -8.769502011402051e-01 
10284 -1.601117884209114e+00 
10285 -2.140048922549280e+00 
10286 -8.079676380270019e-01 
10287 1.232093910591590e+00 
10288 -1.578290944096474e+00 
10289 6.259759217299157e-01 
10290 -2.556547570039240e-01 
10291 -9.507837529590667e-01 
10292 -3.051520440879824e-01 
10293 8.261333487972075e-01 
10294 -2.506813037493150e-01 
10295 1.399048044841847e+00 
10296 1.187942877601289e+00 
10297 1.085334758270346e+00 
10298 1.198598312935677e+00 
10299 1.135874418270738e+00 
10300 -1.110558645120234e+00 
10301 2.126497215615825e-01 
10302 1.900218435042982e+00 
10303 -6.485525678823210e-01 
10304 1.668598819787426e-01 
10305 -7.580568980909047e-02 
10306 -2.930141420728128e-01 
10307 1.892168713687470e+00 
10308 -6.961344764761124e-02 
10309 -1.593415336946231e-01 
10310 -1.568802502802104e+00 
10311 4.012191328244389e-01 
10312 3.292644585659430e-02 
10313 -5.449323569768364e-01 
10314 2.194932722863121e+00 
10315 -5.673061384016147e-01 
10316 2.530674817272155e+00 
10317 3.122694591420653e+00 
10318 -1.785718544056998e-01 
10319 -2.973257470786746e-01 
10320 -1.034405651504480e+00 
10321 -5.083634988931673e-01 
10322 1.735902384563152e+00 
10323 1.463645316380630e+00 
10324 -9.809718282110922e-01 
10325 -1.186815001105396e-01 
10326 5.549282975143429e-02 
10327 3.433153178551729e-01 
10328 -1.318826040747928e-01 
10329 -7.992335332496099e-01 
10330 -1.791092769216796e-01 
10331 1.189692542326799e+00 
10332 -8.955918887464948e-01 
10333 -1.223254265359850e+00 
10334 -1.523854173258546e+00 
10335 1.205636363930709e+00 
10336 2.859524429843562e-01 
10337 1.407318301743637e+00 
10338 -7.759775795850626e-01 
10339 -2.288351082977679e+00 
10340 8.937805054257965e-01 
10341 1.105304122941623e+00 
10342 2.056557977472513e-01 
10343 1.265057425305577e+00 
10344 -4.874527702065604e-01 
10345 5.146738896712537e-01 
10346 3.901102968341220e-01 
10347 1.362872737441042e+00 
10348 2.044535151805094e+00 
10349 1.487097753437216e+00 
10350 1.970464666147706e+00 
10351 4.671171699186132e-01 
10352 -9.426061013109919e-01 
10353 9.647957903313888e-01 
10354 5.729829386212666e-01 
10355 1.051592341133579e+00 
10356 2.236364217285514e-01 
10357 5.462356517255684e-01 
10358 -1.672108201874834e-01 
10359 4.075279915262950e-01 
10360 1.490977106119214e+00 
10361 -3.764935002177560e-01 
10362 1.214302263400470e+00 
10363 1.269815071222421e+00 
10364 -1.011388082806882e+00 
10365 8.813974241321203e-01 
10366 4.066846081853469e-01 
10367 -4.332249782306293e-01 
10368 -9.859646018027031e-01 
10369 5.718673495317803e-01 
10370 1.008433771410443e-01 
10371 -1.238638971500441e-01 
10372 -1.664628789873172e+00 
10373 3.912052360096648e-01 
10374 1.028228896879128e+00 
10375 2.862855901194674e-01 
10376 6.679186716272619e-01 
10377 -1.227416421091236e+00 
10378 6.425016899502309e-01 
10379 -5.016448263790213e-01 
10380 -7.742069926723590e-02 
10381 5.211669108233109e-01 
10382 -9.662420994135305e-02 
10383 -7.197511192148541e-01 
10384 -3.761390015512723e-01 
10385 1.433018826152168e+00 
10386 1.009755246778758e+00 
10387 -8.396027836012482e-01 
10388 1.065388133096985e+00 
10389 1.452310760310717e+00 
10390 1.203536404659591e+00 
10391 2.039772378887399e+00 
10392 -4.683037144188660e-01 
10393 1.951259437448543e+00 
10394 1.484902829943793e+00 
10395 4.171249907302340e-01 
10396 -1.521455388402136e+00 
10397 -1.591814487677774e+00 
10398 -6.701245591176723e-01 
10399 6.353633322885581e-01 
10400 1.467801355494192e+00 
10401 -5.315147920964555e-01 
10402 -1.399602156390232e+00 
10403 4.055542062500463e-01 
10404 -1.383837668633809e+00 
10405 -1.595878141252428e+00 
10406 1.435259158026152e+00 
10407 1.217512450714813e+00 
10408 7.317822553456380e-01 
10409 2.180862804418266e-01 
10410 5.281508425898704e-01 
10411 1.370632567916767e-02 
10412 5.814507962051892e-02 
10413 2.910886767159386e-01 
10414 -4.799794219572179e-01 
10415 6.174860478972618e-01 
10416 6.378322916848291e-01 
10417 -3.535785456888052e-01 
10418 1.102248645404094e+00 
10419 -9.245168971892025e-02 
10420 5.301524296065577e-02 
10421 -7.653740243149776e-02 
10422 -1.483750071146633e-01 
10423 2.266041044343604e-01 
10424 -5.606255645984680e-01 
10425 -1.410531707665183e-01 
10426 3.918020806827407e-02 
10427 -1.579420794496320e+00 
10428 2.710480059352945e-01 
10429 -2.501934836261700e-01 
10430 -4.883507410873522e-01 
10431 -1.686275910037139e-02 
10432 2.412157146469934e-01 
10433 -8.159434496900655e-01 
10434 8.557569129207428e-02 
10435 -5.551774402764006e-01 
10436 -3.861428278795103e-01 
10437 -1.151440741315497e-01 
10438 -4.247915770831941e-01 
10439 -5.731093312713154e-01 
10440 -4.027269857519956e-01 
10441 1.729606379290660e+00 
10442 -1.109285374725380e+00 
10443 -8.653676975497978e-01 
10444 -4.309487127947255e-01 
10445 -1.016547733415718e+00 
10446 1.674689123704295e+00 
10447 -6.529189392944239e-01 
10448 -4.788475874336857e-01 
10449 -1.000106336961106e+00 
10450 -1.602996948058563e+00 
10451 1.832458512882552e+00 
10452 -4.675798261787879e-02 
10453 -6.232222326662137e-01 
10454 1.571509305663879e-01 
10455 -3.447128428670125e-01 
10456 1.261078676128689e+00 
10457 -7.054702426207580e-01 
10458 -9.734639878858454e-01 
10459 -1.476054472330967e-01 
10460 8.513106634387468e-01 
10461 -8.664709612844492e-01 
10462 4.623548121853498e-01 
10463 2.958575049227286e-01 
10464 2.206007264073991e+00 
10465 5.551061807692722e-01 
10466 5.360136325187177e-01 
10467 7.394817137246618e-02 
10468 7.896489220220318e-02 
10469 3.838736269097024e-01 
10470 -9.285151612395087e-02 
10471 5.491674349226043e-01 
10472 1.755465255817416e+00 
10473 9.641942980523102e-02 
10474 4.197386658068550e-01 
10475 -3.655196030251449e-01 
10476 -4.394703266083481e-01 
10477 1.459061512487993e-01 
10478 -1.231306798347175e-01 
10479 -8.392076501523643e-01 
10480 7.892241496391951e-01 
10481 -1.277390691184472e+00 
10482 -2.511652463849147e-01 
10483 1.039792013103745e-01 
10484 7.997908350250742e-01 
10485 -6.167723208757947e-01 
10486 -1.737709868393325e+00 
10487 -7.871679238224439e-01 
10488 -2.137979840290751e-01 
10489 -1.352234937399053e+00 
10490 -2.216559384585354e+00 
10491 -2.169008378670034e+00 
10492 -1.178234894314765e+00 
10493 -1.020007905324681e+00 
10494 3.193097150032290e-01 
10495 2.226598551552179e-01 
10496 -8.841417897154903e-01 
10497 -3.332877925147913e-01 
10498 -1.085735646471943e-02 
10499 -2.157871726624504e+00 
10500 -1.106692776673752e-01 
10501 -6.668264854297419e-01 
10502 -4.736837713055730e+00 
10503 1.285612199178910e+00 
10504 1.613206069018471e+00 
10505 -4.326504905756344e+00 
10506 1.177854719939786e+00 
10507 -1.970999711445018e+00 
10508 -2.686204389401304e+00 
10509 1.184837238513404e+00 
10510 -1.378065070180131e+00 
10511 -3.292427785963214e+00 
10512 -3.303161663559012e+00 
10513 -1.039094104045552e+00 
10514 -2.456274880141939e+00 
10515 7.297458205718971e-01 
10516 -1.205420326397574e+00 
10517 -2.285156809312609e+00 
10518 7.640485516818118e-01 
10519 -1.501281472439164e+00 
10520 -7.371000315154621e-01 
10521 1.231015433277050e+00 
10522 -2.193812126773725e+00 
10523 1.824973970192690e-01 
10524 -2.635731095733338e+00 
10525 -3.124710156985551e+00 
10526 -6.809379134998649e-01 
10527 -6.822118299649949e-02 
10528 -2.899025018401590e-02 
10529 -1.307888128514481e+00 
10530 -3.353013021510378e+00 
10531 -1.311541833598421e+00 
10532 -8.863087438826547e-01 
10533 -2.582465834553255e-01 
10534 -1.493357298118466e+00 
10535 -9.888167237155041e-01 
10536 -2.417897931995641e-01 
10537 -2.387870530783864e-01 
10538 -5.243658840691942e-01 
10539 -2.606944418244014e+00 
10540 2.217306749457471e+00 
10541 -9.767139471492835e-01 
10542 -6.930568146249809e-01 
10543 -1.889930888478506e-02 
10544 -5.638234423770671e-01 
10545 -5.505644849722812e-01 
10546 6.905936798583601e-02 
10547 8.324091717870947e-01 
10548 1.849792751370097e-01 
10549 3.588114281172262e-02 
10550 -5.483019520491026e-03 
10551 3.503988531825791e-01 
10552 -1.011585899980078e+00 
10553 2.510778208730255e-02 
10554 5.993579705170465e-01 
10555 -6.858139724291266e-01 
10556 -9.358554871858957e-01 
10557 4.755211636086582e-01 
10558 -2.437592263644033e-03 
10559 8.478065495786313e-01 
10560 1.519537853290153e+00 
10561 1.739268039285827e+00 
10562 -8.714725339997462e-01 
10563 -1.599635120164646e+00 
10564 2.281119738039194e-01 
10565 -5.061152742508575e-02 
10566 3.042429857153669e-01 
10567 -7.693198720571685e-01 
10568 2.111626792990821e+00 
10569 1.901592629597464e-01 
10570 -2.970415474596051e-01 
10571 -1.448846255751028e+00 
10572 6.933315675736598e-01 
10573 2.321491453856922e-01 
10574 -7.508117492268757e-01 
10575 -9.080875509844264e-01 
10576 5.932043700929738e-01 
10577 2.556736116010776e-01 
10578 3.872521985051278e-01 
10579 -2.029154989373793e-01 
10580 -1.453402663362796e+00 
10581 -3.520965855123299e-01 
10582 4.936792202560045e-01 
10583 -7.976632627402033e-01 
10584 -4.287362538338087e-01 
10585 1.567337114734072e+00 
10586 -1.819116542910419e+00 
10587 4.376584541378636e-01 
10588 -9.151875831507562e-01 
10589 -1.874866557910923e+00 
10590 3.515705938850698e-01 
10591 1.945694598023387e+00 
10592 2.766541504698801e+00 
10593 2.118068478416141e+00 
10594 2.691017059007965e-01 
10595 2.049100374669917e+00 
10596 -1.310679965877540e+00 
10597 8.466445551528385e-01 
10598 2.313647640778023e+00 
10599 2.711856225603186e+00 
10600 7.237819969511122e-01 
10601 9.975494735985829e-01 
10602 1.781429113235428e+00 
10603 1.748624777885366e+00 
10604 1.372231013826884e+00 
10605 1.254609533692465e+00 
10606 2.870744176827401e-01 
10607 -6.813634357750459e-02 
10608 1.427144200092155e+00 
10609 4.946876340568594e-01 
10610 7.314048550706073e-01 
10611 -4.621566869161683e-01 
10612 -1.811970838486076e-01 
10613 8.044128678645458e-02 
10614 1.342630862665702e+00 
10615 -1.418181452993893e+00 
10616 -2.756371695903756e-01 
10617 9.469745700961901e-01 
10618 -1.125085685740733e-01 
10619 -1.268053882216175e+00 
10620 3.068754968279613e-01 
10621 1.018564167651546e+00 
10622 1.879823468107642e-01 
10623 -5.212159602480453e-03 
10624 1.034460718630935e+00 
10625 -4.857901746952447e-01 
10626 1.315587644618779e+00 
10627 7.665604308125357e-01 
10628 1.707637949875539e+00 
10629 1.120323224835258e+00 
10630 1.279439830586305e-01 
10631 -7.885132003796700e-01 
10632 -1.167724774769830e+00 
10633 -7.987308181973948e-03 
10634 5.005522304071877e-01 
10635 1.267187308340934e+00 
10636 -1.140702958431241e+00 
10637 -1.414871221810970e+00 
10638 6.255401143088613e-01 
10639 1.376655931167225e+00 
10640 -1.006010347643794e+00 
10641 -7.904098265428098e-01 
10642 -1.676452769809897e-01 
10643 1.210644387756845e+00 
10644 2.405450092158192e-01 
10645 4.116081982617039e-01 
10646 -1.195749409451117e+00 
10647 1.138947758473847e+00 
10648 -1.198176286717108e-01 
10649 -3.897507076149844e-01 
10650 -5.047575918100845e-03 
10651 -1.587378662919690e-01 
10652 -6.053132789091812e-01 
10653 -4.891904839182920e-01 
10654 -2.929052573627231e-01 
10655 -1.018524201240111e+00 
10656 6.297832136076117e-01 
10657 6.287378590715711e-01 
10658 -1.806956384065557e+00 
10659 -1.965635988941587e+00 
10660 1.879878436740423e-01 
10661 -1.259062086355581e+00 
10662 -4.666504920198827e-01 
10663 1.692365576755602e-01 
10664 -1.169750640419331e+00 
10665 -3.951944372278015e-01 
10666 -1.327718321096097e+00 
10667 1.025365050400196e-02 
10668 -1.991090694032670e-02 
10669 -1.122752587239535e+00 
10670 1.107744140124047e+00 
10671 -7.876959689025607e-01 
10672 -5.893247476973610e-01 
10673 1.041152598239115e+00 
10674 -1.612583328970846e+00 
10675 -1.956238761389699e-01 
10676 3.334071756226906e+00 
10677 1.358032993093666e-01 
10678 8.340537002702406e-01 
10679 2.561651454908362e-01 
10680 1.326321433987137e-02 
10681 -7.621935057342402e-01 
10682 1.090574044487508e-01 
10683 4.259948480377676e-01 
10684 1.473892594273282e-02 
10685 -6.310758176095269e-01 
10686 6.060811719982354e-01 
10687 6.337475281785139e-01 
10688 -1.157177772468542e+00 
10689 1.400086260850554e-01 
10690 -1.565436240336586e-02 
10691 3.463099179935597e-01 
10692 -5.074884715345465e-01 
10693 -4.308342334065904e-01 
10694 -5.658100498760117e-01 
10695 1.104773531134466e+00 
10696 4.099639558601033e-01 
10697 -2.496386842756348e+00 
10698 1.047271656381315e-01 
10699 -1.085055214597082e+00 
10700 5.573202133029438e-03 
10701 2.542949512547363e-01 
10702 -1.780500511531824e+00 
10703 -2.558987222594538e-01 
10704 -1.757409913396598e+00 
10705 -3.306288896237126e-02 
10706 -1.306488420189370e+00 
10707 -2.437800935720317e+00 
10708 -1.498235905883513e+00 
10709 -1.985824928645321e+00 
10710 1.481105479252444e-01 
10711 -2.906244799621023e+00 
10712 -7.046034612465858e-01 
10713 -1.210665348086809e-01 
10714 -1.766480497571944e+00 
10715 2.351051668347568e-01 
10716 4.038244075312744e-01 
10717 -8.247367964252234e-01 
10718 9.197660742040037e-02 
10719 9.074517219233439e-01 
10720 -7.530105386773084e-01 
10721 2.298685659582780e-01 
10722 1.420263534289661e+00 
10723 -5.824178277685331e-01 
10724 1.426703721920211e+00 
10725 2.097107105463933e+00 
10726 1.758847691165705e-01 
10727 7.945685318320296e-01 
10728 1.286933365174248e+00 
10729 6.035237878546073e-01 
10730 2.529502081805805e+00 
10731 6.645607431242928e-01 
10732 -2.813378585216521e-01 
10733 1.299123470573335e+00 
10734 7.647530960086807e-01 
10735 5.720080524157372e-01 
10736 1.605923175112925e+00 
10737 -2.952153049799399e-01 
10738 2.145905461040233e-02 
10739 -2.614364328011707e-01 
10740 6.474473162773507e-01 
10741 4.900450471035035e-01 
10742 -1.028816750784634e+00 
10743 1.196939287847137e+00 
10744 3.496734798212333e-01 
10745 -9.032973096025972e-02 
10746 1.230917158747541e+00 
10747 2.114572790459630e-01 
10748 1.798993062243964e-01 
10749 6.328199198538863e-01 
10750 6.199056800375650e-01 
10751 -1.611962404765957e+00 
10752 -8.105713688716616e-01 
10753 1.882903318975452e-01 
10754 7.991983529153610e-02 
10755 8.577078994458404e-01 
10756 6.815020459601505e-01 
10757 -1.048727646779737e+00 
10758 -1.254278072825177e+00 
10759 -2.168086714717375e+00 
10760 -1.449133078835012e+00 
10761 -7.694644457383852e-01 
10762 -1.831284446553532e-01 
10763 -3.523464354514370e-01 
10764 1.309377191351373e+00 
10765 1.506041815056964e+00 
10766 -6.243409172110884e-01 
10767 -3.058180964367487e+00 
10768 -6.156252917762809e-01 
10769 -5.030850585230854e-01 
10770 3.040061337002020e-02 
10771 -4.732834334899459e-01 
10772 -1.587027282437563e-01 
10773 -1.143495611471629e+00 
10774 2.850945603507227e-01 
10775 -1.593291634363339e+00 
10776 -1.295025379299444e+00 
10777 -9.091136513492143e-01 
10778 -9.136320036596579e-02 
10779 -1.895154668801319e-01 
10780 -7.953085193013935e-01 
10781 4.160314044490695e-01 
10782 -1.249630002801622e+00 
10783 -1.126923307946876e-01 
10784 -9.372046260549250e-01 
10785 -1.029327969085162e+00 
10786 -4.143417177223643e-01 
10787 -4.631511296377052e-01 
10788 1.421840935452731e-01 
10789 3.270655831448528e-01 
10790 -1.673308433521931e-01 
10791 -9.084431894256068e-01 
10792 -1.183531051657413e+00 
10793 3.264810637327849e-01 
10794 -9.519995897153573e-02 
10795 1.236169696977052e-02 
10796 -7.249107893104539e-01 
10797 -1.777359848285587e-01 
10798 3.902717906870539e-01 
10799 -6.719314263743591e-02 
10800 -7.877228476887098e-01 
10801 4.995411829374837e-01 
10802 7.876811668741480e-01 
10803 6.981465025082667e-02 
10804 -1.503686511586722e+00 
10805 -1.170114021257189e+00 
10806 2.255917094869424e-01 
10807 -2.220816503147442e+00 
10808 -2.343550093562901e+00 
10809 -1.924603375204422e+00 
10810 -3.250917635991787e+00 
10811 4.281344545128735e-01 
10812 4.199344825377408e-01 
10813 -1.984793540328543e+00 
10814 -1.230951474018176e+00 
10815 -4.364348309792968e-01 
10816 -1.084034941654356e+00 
10817 2.685544719018077e-01 
10818 -9.480183589009117e-01 
10819 -5.531602423617673e-01 
10820 9.373305337546509e-01 
10821 9.947893500349034e-02 
10822 -5.759699689571747e-01 
10823 -1.141026209483470e+00 
10824 -2.077096135483065e+00 
10825 6.516049238849968e-02 
10826 1.984159786135672e-01 
10827 2.004994955101494e+00 
10828 -1.639333639366523e+00 
10829 -1.727411212830109e+00 
10830 2.721045658542616e+00 
10831 -1.025166427499179e+00 
10832 3.904395187064755e-01 
10833 2.465025366879029e-01 
10834 8.180806407656972e-01 
10835 1.572154393880871e+00 
10836 -1.171311087010850e+00 
10837 -7.050069687222414e-01 
10838 -2.378930972885696e-01 
10839 -1.099551047709745e+00 
10840 -1.358790643347291e+00 
10841 -1.117317894508684e+00 
10842 -1.101708805873849e+00 
10843 -1.257052667935666e-01 
10844 4.433980047454871e-01 
10845 7.116247157810450e-01 
10846 4.364649401720126e-01 
10847 -5.897403528511211e-01 
10848 -1.182990334331122e+00 
10849 -3.940087602388490e-01 
10850 1.270280052836482e+00 
10851 -3.375082969218758e-01 
10852 -1.571515026918676e-01 
10853 -2.321726142655027e+00 
10854 2.770520171055912e-01 
10855 6.498118041394081e-01 
10856 -3.707057804605877e-01 
10857 -3.294619318604918e-01 
10858 -1.267772970002087e+00 
10859 -7.382759015061435e-01 
10860 -1.060648945266786e+00 
10861 1.314514646588382e-01 
10862 -1.891159244227223e-01 
10863 -2.415544426065037e+00 
10864 4.363399457064304e-01 
10865 -1.233242931011874e+00 
10866 -2.656859912307335e+00 
10867 -1.173302543826171e+00 
10868 -1.150918733009336e-01 
10869 -2.041771115567944e+00 
10870 -7.936012133983048e-01 
10871 -1.450110939632802e-01 
10872 -4.866224265607541e-01 
10873 6.354469677560461e-01 
10874 -1.114066028805320e+00 
10875 6.088099448270974e-02 
10876 2.556911011095354e-01 
10877 1.687597159453742e-01 
10878 5.478212683663394e-01 
10879 -8.035924156590232e-02 
10880 3.902867086433686e-01 
10881 1.626902535313523e+00 
10882 3.020589965143620e-01 
10883 2.050603038769787e+00 
10884 2.003162414395373e-01 
10885 4.487779354954446e-01 
10886 2.509209695162857e+00 
10887 -1.803309371531128e-01 
10888 1.363379127922035e+00 
10889 1.219398281621853e+00 
10890 7.409947856730025e-01 
10891 3.106049347182693e+00 
10892 1.600345189693334e-01 
10893 4.218071615216078e-01 
10894 7.578274298043756e-01 
10895 -3.367714255566429e-01 
10896 4.994212541512345e-01 
10897 9.087919779889392e-01 
10898 -3.730483440042345e-01 
10899 -3.800718369592776e+00 
10900 5.315154760399909e-02 
10901 5.232812292468738e-01 
10902 -5.132838855184773e-01 
10903 -1.026634247504322e-01 
10904 -2.512486097550872e+00 
10905 2.512269176698075e-01 
10906 -2.201894444408998e-01 
10907 -9.011476145452763e-01 
10908 -3.534515946982144e+00 
10909 -9.002315913702855e-02 
10910 4.171218427089561e-01 
10911 1.647067376944617e+00 
10912 -2.513817676260031e+00 
10913 -1.931105441607481e+00 
10914 1.020043439088857e-03 
10915 -1.198835927857192e+00 
10916 1.345041034683470e+00 
10917 1.671558530400504e+00 
10918 -1.048124000343726e+00 
10919 -9.777686493157752e-01 
10920 -2.049157723851377e+00 
10921 -9.223723093409970e-01 
10922 8.508893946436712e-02 
10923 -1.097685373864116e+00 
10924 3.225702278211666e-02 
10925 -5.452220590810485e-01 
10926 -2.723681975072829e-01 
10927 -9.945272753363138e-01 
10928 -1.296910603940481e+00 
10929 -5.068764447761749e-01 
10930 2.453476961092332e-01 
10931 -1.019792735783489e-01 
10932 8.219308227917104e-01 
10933 8.270148562326608e-01 
10934 -4.634104186843322e-01 
10935 7.639911446357938e-01 
10936 4.889712656860754e-01 
10937 -1.786926739196850e-01 
10938 4.921989715960885e-01 
10939 2.141199073851061e+00 
10940 1.367795219111949e+00 
10941 -1.967999378070498e+00 
10942 -1.014913161873978e+00 
10943 1.392853751759335e-02 
10944 1.871792954376507e+00 
10945 1.130788914897971e-01 
10946 -8.414523082743646e-01 
10947 9.540718191277182e-01 
10948 1.822553177029279e+00 
10949 1.547519913905871e+00 
10950 3.947375049103777e-01 
10951 1.914802914413619e+00 
10952 8.143750696318350e-03 
10953 -6.322731007317497e-01 
10954 1.737514939680732e+00 
10955 2.246369647822101e+00 
10956 -1.004064324847665e-02 
10957 8.759720140026774e-01 
10958 -2.377337735538020e-01 
10959 1.588772231242875e+00 
10960 3.504232069186304e-01 
10961 1.789643531745399e-01 
10962 2.772826827080830e-01 
10963 -6.887244913084738e-01 
10964 -2.630829320884692e+00 
10965 -7.854916643335789e-01 
10966 -1.250444201792406e+00 
10967 4.940173933044393e-01 
10968 1.987261943173553e-01 
10969 6.850743653481872e-01 
10970 1.390456420794147e-01 
10971 -2.793009855061884e+00 
10972 -7.595009302138092e-02 
10973 6.163969615517821e-01 
10974 -1.597057813782802e+00 
10975 -1.069202156421748e+00 
10976 1.756006356251844e-01 
10977 -1.158016959350687e+00 
10978 6.589544150594083e-01 
10979 -3.104059575118141e-01 
10980 -1.356293791013233e+00 
10981 6.287943244998279e-01 
10982 4.302527639873223e-01 
10983 5.936446608536917e-01 
10984 -1.141771300031299e-01 
10985 7.301646043983542e-01 
10986 6.647725623203654e-01 
10987 -2.607663328766378e-01 
10988 1.329095282873398e-01 
10989 1.436382040112083e+00 
10990 -5.816222261833783e-01 
10991 4.697248327128160e-01 
10992 2.194440972051694e+00 
10993 7.407188311863299e-01 
10994 -5.768413996828170e-01 
10995 2.889921373129168e-01 
10996 8.795743567498672e-01 
10997 -2.565005632354707e-01 
10998 1.822908321766873e+00 
10999 5.155262585813455e-02 
11000 3.285023722430808e-02 
11001 1.883547496568927e+00 
11002 -4.461244951096991e-01 
11003 -6.481611580846150e-02 
11004 8.716469650664249e-01 
11005 -7.515618952727496e-01 
11006 7.385372044363480e-01 
11007 -1.273386204455007e+00 
11008 1.171924916721804e+00 
11009 -6.352135377339677e-01 
11010 -7.669131737756000e-01 
11011 -1.042707837704541e+00 
11012 -9.766206411541593e-02 
11013 -1.294341698083997e+00 
11014 -7.863659282242964e-01 
11015 -2.876839319803300e-01 
11016 -3.103071457801448e-01 
11017 2.592660042305605e-01 
11018 5.502140624323235e-01 
11019 -1.594087477226268e-01 
11020 9.782896139415895e-01 
11021 1.043931126983591e+00 
11022 8.372408211497765e-01 
11023 4.770975296707007e-01 
11024 -1.861265570467939e+00 
11025 -2.567969675741979e-01 
11026 1.690427152030446e+00 
11027 2.565170906314469e+00 
11028 -6.112532253020361e-02 
11029 6.877453017861529e-01 
11030 5.797106609273792e-01 
11031 4.433016091028055e-01 
11032 -3.227879599914137e-01 
11033 1.620814876301851e-01 
11034 2.028710103628244e-01 
11035 1.186147687998261e+00 
11036 4.062088443352823e-01 
11037 1.260667587906915e-01 
11038 1.565957906160773e-02 
11039 -1.776179230714885e+00 
11040 -1.471841036134059e-01 
11041 2.222662782853339e-01 
11042 -6.725001529251316e-02 
11043 -5.015458598916035e-01 
11044 5.115383482997493e-01 
11045 -1.227855677237990e+00 
11046 -1.393444662970144e+00 
11047 7.750697701533577e-01 
11048 7.877141875382581e-01 
11049 -2.588354593473458e+00 
11050 5.539055045184631e-02 
11051 1.090180904131085e+00 
11052 -1.121666369388218e+00 
11053 -3.537912713495161e-01 
11054 -1.013942744005422e+00 
11055 7.349982992740629e-02 
11056 -1.690751660368166e+00 
11057 1.822082349968744e-01 
11058 -6.383414775081222e-01 
11059 -7.431228678805366e-01 
11060 -1.088600033524197e+00 
11061 -5.680656840741243e-01 
11062 -1.768405704154893e+00 
11063 1.124020820962063e+00 
11064 -1.097100027479699e-01 
11065 -3.273950189802584e+00 
11066 2.667737343846505e-01 
11067 2.014496822392680e-01 
11068 -6.419050221895829e-01 
11069 1.731061994264533e-01 
11070 -1.617343975347610e+00 
11071 -1.043683192699900e+00 
11072 -2.092745679406174e+00 
11073 -8.767220768082094e-02 
11074 -6.416063573500160e-01 
11075 -1.337576864692891e+00 
11076 -1.156584672643008e+00 
11077 -1.179162241402867e+00 
11078 -2.039231186297340e-01 
11079 1.769543445816339e-01 
11080 -6.937969826535316e-01 
11081 -1.164222265407741e-01 
11082 -7.399067484660145e-01 
11083 6.803625346387380e-01 
11084 7.431268505823805e-01 
11085 7.915039190252128e-01 
11086 6.118946450761917e-01 
11087 -1.269226483089752e+00 
11088 8.802032130609098e-01 
11089 -2.020852064943623e-01 
11090 2.276267862636875e-01 
11091 1.204887288923053e-01 
11092 -1.135786966609295e+00 
11093 -1.362433302640567e+00 
11094 -3.884193697721963e-01 
11095 9.402203239067260e-02 
11096 -7.917642740701574e-01 
11097 2.344651978377945e-01 
11098 -1.669124664111535e+00 
11099 -5.878986194010872e-01 
11100 4.415255969366635e-01 
11101 1.408685469801885e-01 
11102 1.534107516549153e-01 
11103 4.264699394991645e-01 
11104 -1.983731808015493e-01 
11105 2.954211686262412e-01 
11106 -2.274226913699809e-01 
11107 3.894278186179901e-01 
11108 1.317774201089353e-01 
11109 8.601480403076324e-01 
11110 -3.990843913354956e-01 
11111 -5.422264124232260e-01 
11112 -2.397837894780344e-01 
11113 -1.780900755153185e+00 
11114 -5.349925773388080e-01 
11115 -8.882761692664731e-01 
11116 -3.451130343561287e-02 
11117 -1.376116232936584e-01 
11118 -1.063437137362825e+00 
11119 5.224358716146578e-01 
11120 4.968174695804099e-03 
11121 2.013630702018426e-02 
11122 9.147295061261391e-01 
11123 -1.690190507161959e+00 
11124 4.658185279786584e-01 
11125 5.562304059377146e-01 
11126 -8.780785853899194e-02 
11127 -4.342634402925483e-01 
11128 -1.176133091592149e+00 
11129 -8.096273885481799e-01 
11130 1.127196821261655e-01 
11131 -8.302298651738953e-01 
11132 -1.896193228566092e+00 
11133 -9.289506175331528e-01 
11134 -1.511531793472262e+00 
11135 -2.978978121255719e-01 
11136 -1.914693240594397e+00 
11137 -1.422577092534264e+00 
11138 -5.806483230201280e-01 
11139 -8.780259910551400e-01 
11140 -1.210851719946978e+00 
11141 -1.449442821894919e-01 
11142 -1.877593863134623e-01 
11143 -2.329097328327160e+00 
11144 -2.543648231205097e+00 
11145 -3.090665255018732e-01 
11146 -1.827277301226244e+00 
11147 2.762906073240056e-01 
11148 -1.935047862737302e+00 
11149 -2.806007842962104e+00 
11150 2.035125388949693e-01 
11151 -1.758062678038467e+00 
11152 -1.145054038309465e+00 
11153 -1.065537029030538e-01 
11154 -6.620295535065590e-01 
11155 -7.974533116466752e-01 
11156 -1.802856685745621e-01 
11157 -4.868706827567074e-01 
11158 -4.382953758849716e-01 
11159 -1.191432309639678e+00 
11160 1.016928062479454e+00 
11161 -2.198769297508800e-01 
11162 -9.539702806528021e-01 
11163 -1.270222021845220e+00 
11164 -5.950673546096523e-01 
11165 -1.042179133259374e+00 
11166 -1.337834828921969e+00 
11167 -2.569223374381613e+00 
11168 1.022203643490041e+00 
11169 -1.355882295638431e+00 
11170 -1.701353513557274e+00 
11171 5.198958776268836e-01 
11172 -1.635138491756835e+00 
11173 -2.333879343339496e+00 
11174 -2.948636314240739e+00 
11175 1.979111664524993e+00 
11176 1.300585647806196e-01 
11177 -1.427108121265830e+00 
11178 1.592778234773335e+00 
11179 -1.311890858540260e+00 
11180 -1.045996699641714e-02 
11181 1.769654622046453e+00 
11182 -1.224229992648186e+00 
11183 3.375276397819046e-01 
11184 -2.148694672789249e-01 
11185 -4.656527559774886e-01 
11186 1.198666963684873e-01 
11187 -1.125152997860592e-01 
11188 -1.912000887555593e+00 
11189 -7.619734611691025e-01 
11190 -1.282955901572086e+00 
11191 -9.965610811107067e-01 
11192 8.568604033055590e-01 
11193 -7.396977962282315e-01 
11194 -1.523399949477320e+00 
11195 -1.559967458144063e-01 
11196 5.474435956977495e-01 
11197 -6.485112038110902e-01 
11198 -1.479138501209823e+00 
11199 -2.862218657170893e-02 
11200 -6.404413481660607e-01 
11201 2.645012675221730e-02 
11202 7.917119474816003e-01 
11203 -2.093748119725539e+00 
11204 1.975556923327264e+00 
11205 2.514667254968539e+00 
11206 -8.133359087659928e-01 
11207 -6.369435535794135e-01 
11208 6.871888298652572e-02 
11209 -1.797730061687528e+00 
11210 1.160030668820887e+00 
11211 3.018628924978480e-01 
11212 -5.676885107761344e-01 
11213 5.023521194540481e-01 
11214 -1.268003006237024e+00 
11215 -6.563710420489397e-01 
11216 -6.477115652409935e-01 
11217 2.221138078836302e-01 
11218 -1.434435816567288e+00 
11219 -2.097731520621088e-01 
11220 2.060540088465412e+00 
11221 -7.545505535221044e-01 
11222 6.585283403982080e-02 
11223 -7.954927155949232e-01 
11224 6.213133876560315e-01 
11225 3.199369484051717e-01 
11226 -4.469954136152234e-01 
11227 1.677341569463478e+00 
11228 1.310579378173242e+00 
11229 4.768073290802187e-01 
11230 1.227808796901242e+00 
11231 -2.397997900013990e+00 
11232 1.774352244376392e+00 
11233 1.908515580583615e+00 
11234 -7.660136238709748e-01 
11235 6.624560785601606e-01 
11236 -1.024999271066142e+00 
11237 -8.787110631769954e-01 
11238 -9.036482656532614e-01 
11239 1.169891556164541e+00 
11240 4.655820439779233e+00 
11241 7.767055099860084e-01 
11242 6.242762728549863e-01 
11243 1.434595680693368e+00 
11244 6.218535457423691e-01 
11245 1.136461742109407e+00 
11246 1.902500130621475e+00 
11247 1.242405397304280e-01 
11248 -2.193003454166062e-01 
11249 8.392936605603777e-01 
11250 3.405044504349837e-02 
11251 1.384459380703120e+00 
11252 1.195294600120877e+00 
11253 -1.674594316315647e-01 
11254 -6.130590834564091e-01 
11255 -3.376089866447196e-01 
11256 4.813704613995735e-01 
11257 4.835934693256184e-01 
11258 -5.147088281214358e-02 
11259 -6.742052416102458e-01 
11260 -5.862463637010702e-01 
11261 -3.959194537355286e-01 
11262 1.669814143751639e+00 
11263 1.664225506656614e+00 
11264 -8.151574013158973e-01 
11265 1.310654902180902e+00 
11266 1.652605014246428e+00 
11267 1.938251347978785e+00 
11268 1.717410077209623e-01 
11269 4.686862659020324e-01 
11270 1.510210121827630e+00 
11271 1.303263792499888e+00 
11272 4.129820142986865e-01 
11273 -5.768544262397405e-01 
11274 6.400029452314571e-02 
11275 6.142137076956120e-01 
11276 4.415117710981590e-01 
11277 -4.993583844913103e-02 
11278 7.264273031140059e-01 
11279 7.891871133432445e-01 
11280 -1.356864536492630e-01 
11281 2.385526593891559e-02 
11282 5.604533627716295e-01 
11283 1.132438040547326e+00 
11284 3.614383098691222e-01 
11285 -2.979966503469498e-01 
11286 6.170555858347849e-01 
11287 1.112723860121120e-01 
11288 -4.861113893754379e-01 
11289 1.548869067351445e-01 
11290 -3.853145549257300e-02 
11291 -2.059211358445386e-01 
11292 5.962685613531716e-01 
11293 3.264281044034030e-01 
11294 -8.749417691432130e-01 
11295 -6.287796089867037e-01 
11296 -2.749434504405047e-01 
11297 -1.013003096590903e+00 
11298 5.645609440595629e-01 
11299 -1.563596713249556e+00 
11300 1.202828296777486e-02 
11301 1.131277305105311e+00 
11302 6.150366616768740e-02 
11303 -4.283117641992120e-01 
11304 -1.722022219523065e+00 
11305 7.175910164955426e-01 
11306 4.450214035112298e-01 
11307 4.080701369282260e-01 
11308 1.147050658942441e+00 
11309 1.227979080825849e+00 
11310 2.039277592698260e-01 
11311 1.225858171172048e+00 
11312 1.148130223974918e-01 
11313 -2.083182481002661e-01 
11314 2.497440728368557e+00 
11315 2.199384896497732e+00 
11316 8.021476998683885e-01 
11317 2.927244373095308e+00 
11318 -1.141106841538808e-01 
11319 3.315791364378837e-01 
11320 2.314698980042289e-01 
11321 -1.089558616379203e+00 
11322 5.152529968782694e-01 
11323 1.271740465173151e+00 
11324 -8.766565874492609e-01 
11325 -6.271907039604068e-01 
11326 -2.575958433941524e-01 
11327 -1.851293968195650e-03 
11328 -7.652650026057815e-01 
11329 -2.068708185734222e+00 
11330 -6.905157182049922e-01 
11331 4.740114892578393e-01 
11332 -9.929962770334567e-01 
11333 -6.731664268096060e-01 
11334 -3.504606158457285e+00 
11335 1.631431886747069e-01 
11336 -2.582049730597682e-01 
11337 -5.275363267674849e-01 
11338 2.233203024125724e-01 
11339 -2.557884940982493e+00 
11340 -6.975143802374432e-01 
11341 -1.966581316580206e-01 
11342 -1.814298596832983e-01 
11343 -1.802057880293126e+00 
11344 -2.690123975846782e+00 
11345 -2.100086503848359e-01 
11346 -1.213549962945277e+00 
11347 4.721136223819832e-01 
11348 4.507959332923325e-01 
11349 -5.524979222900647e-01 
11350 6.758704526533882e-01 
11351 -2.190140057085383e-01 
11352 -2.751169885687918e-01 
11353 -3.110024442826674e-01 
11354 1.115987393404305e+00 
11355 -3.138632937747969e-01 
11356 -2.463604323718028e-01 
11357 2.429507854521287e-01 
11358 -4.187767849058962e-01 
11359 1.112568475700199e+00 
11360 -2.033412097874248e-01 
11361 -6.655175548402117e-02 
11362 5.164049084898327e-01 
11363 5.330405557721848e-01 
11364 8.965101434708854e-01 
11365 1.176646276317550e+00 
11366 3.571621669085506e-01 
11367 1.159976512718117e+00 
11368 -4.650308036936352e-01 
11369 -1.989385151038856e-01 
11370 5.302185362341492e-01 
11371 6.247621264713644e-01 
11372 2.246893961678331e-01 
11373 -6.443291339699858e-01 
11374 -9.847042187147379e-01 
11375 4.568273767925952e-01 
11376 9.303571367254210e-01 
11377 -1.560901552810941e-01 
11378 -2.972555146146044e-03 
11379 1.153757173328728e+00 
11380 -1.238816955123284e+00 
11381 -2.407968825216796e-01 
11382 5.620453728039058e-01 
11383 1.041938233667035e+00 
11384 -1.284616410591009e+00 
11385 7.960093246379560e-02 
11386 -1.442296794239116e-01 
11387 1.577543916033997e+00 
11388 -2.580714615435272e-01 
11389 -9.112082192358725e-01 
11390 4.721933994079708e-03 
11391 9.874216924389200e-01 
11392 -1.496911087148883e-02 
11393 -2.800432831362498e-02 
11394 -3.067848356064871e-02 
11395 -2.694106640533981e-01 
11396 1.060947259285270e+00 
11397 2.147942822870662e+00 
11398 2.854300641801045e-01 
11399 -7.435683288466020e-01 
11400 -3.567127459502080e-01 
11401 2.249270682530879e-01 
11402 1.848327395753949e+00 
11403 -6.612999886821904e-01 
11404 -8.003502100586715e-01 
11405 4.580280441264525e-01 
11406 -9.291010341263546e-01 
11407 2.176864397250100e+00 
11408 5.662340649572726e-01 
11409 -1.734342941492382e+00 
11410 8.011920917206081e-01 
11411 -3.501648624736910e-01 
11412 7.206837381919931e-01 
11413 7.057841597665883e-01 
11414 -1.523913269703759e+00 
11415 -3.429050811939998e-01 
11416 -1.047051330237983e-01 
11417 -9.812875858936727e-01 
11418 8.278069923767174e-02 
11419 -3.907093615292703e+00 
11420 -1.418448490559236e+00 
11421 -1.467824549937332e+00 
11422 7.685313154781578e-01 
11423 -1.518186486778610e+00 
11424 -1.711573223482513e+00 
11425 9.092938534813684e-01 
11426 -1.631241998414308e+00 
11427 4.345796274966572e-02 
11428 -4.506820944373888e-02 
11429 -4.845362052461103e-01 
11430 -1.524818894579397e-01 
11431 8.542673818425271e-02 
11432 5.181064210150043e-01 
11433 -7.105556328472443e-01 
11434 -5.837962873243037e-01 
11435 3.491290368113984e-01 
11436 7.911440330277757e-01 
11437 5.862985843008336e-01 
11438 -4.234981665755400e-01 
11439 -5.101201550367694e-01 
11440 -4.490166721854673e-01 
11441 6.360991900831885e-01 
11442 8.680810799240696e-01 
11443 -1.617314001484199e+00 
11444 2.945750571385474e-01 
11445 1.887619702821927e-01 
11446 8.489342526014813e-01 
11447 -4.986912906166023e-01 
11448 4.647791142745715e-01 
11449 -3.747850253849468e-01 
11450 1.000842817944784e+00 
11451 8.658357664600904e-01 
11452 -2.109641674873032e-01 
11453 1.962863562577088e-01 
11454 1.384127388861544e+00 
11455 -4.910976263703184e-01 
11456 -2.387505677396242e+00 
11457 3.191445581996272e-01 
11458 -2.286917346042397e-01 
11459 9.164986167186463e-01 
11460 9.582023321251482e-01 
11461 1.114461127264634e+00 
11462 2.698109651301293e-01 
11463 3.105669696543609e-01 
11464 2.093357468631736e+00 
11465 -4.017940624258572e-02 
11466 8.638231406596523e-01 
11467 -8.370654716036272e-02 
11468 1.863543167055710e-01 
11469 -4.474843831450416e-01 
11470 1.506247578212630e+00 
11471 -1.084313809001680e+00 
11472 2.815686964745263e-01 
11473 2.551735683334523e-01 
11474 1.768706023207364e-01 
11475 3.379939347139193e-01 
11476 -4.587229127552598e-01 
11477 -6.337093988666107e-01 
11478 -3.949916704774356e-01 
11479 5.242527793535356e-02 
11480 -6.664105067406044e-01 
11481 -1.153376622106003e-01 
11482 1.114841784772488e+00 
11483 9.243207426167691e-01 
11484 -7.608567489256377e-01 
11485 -1.986926885334115e+00 
11486 1.832144770064814e+00 
11487 2.825526493880110e+00 
11488 -1.823522508634376e+00 
11489 -1.877185276964407e+00 
11490 5.040627940391934e-01 
11491 3.886846571894381e+00 
11492 -1.356969334021727e+00 
11493 1.023335611025058e+00 
11494 -2.176685131825394e+00 
11495 -1.297786055268459e+00 
11496 -2.435456010545498e-01 
11497 -2.266026184983825e+00 
11498 -5.596195143361972e-01 
11499 -1.407536398179717e+00 
11500 -1.838479717439269e-01 
11501 -9.993488494394868e-01 
11502 -1.620058656748034e+00 
11503 -1.023073437355810e+00 
11504 -1.780139865197405e+00 
11505 -9.497155733450173e-01 
11506 -4.503310929474648e-01 
11507 -4.083416062958798e-01 
11508 -2.632845319732670e+00 
11509 -6.314316479018230e-01 
11510 3.222439389886809e+00 
11511 -6.919758043635489e-02 
11512 -8.944521109575275e-01 
11513 3.228939744375694e+00 
11514 2.507657625565417e-02 
11515 -2.530959643595915e-01 
11516 1.821500648026819e-01 
11517 4.125059101913108e-01 
11518 2.036429612200160e+00 
11519 -1.548708832592094e-01 
11520 1.869163374593668e+00 
11521 1.552569453721768e+00 
11522 1.115226396187149e+00 
11523 1.127015196604363e+00 
11524 1.366291237302935e+00 
11525 2.134657732530115e+00 
11526 1.453864131392100e+00 
11527 1.340957966320518e+00 
11528 3.459567225580477e+00 
11529 -8.228462722354007e-02 
11530 2.947597092263992e+00 
11531 2.669287724315484e-01 
11532 8.645845659009966e-01 
11533 -9.512453616134567e-02 
11534 -5.219091542852760e+00 
11535 -8.599446707801077e-01 
11536 1.214315771665804e+00 
11537 -1.746565993795566e+00 
11538 -5.221779746035446e-01 
11539 -4.115299714291035e+00 
11540 -1.120214916446857e+00 
11541 1.766974458062238e-01 
11542 -9.369642463283236e-02 
11543 -3.900964594409090e+00 
11544 -2.610447700552943e+00 
11545 -5.177416637207326e-01 
11546 -3.335324813569966e+00 
11547 -1.969387599971402e-01 
11548 4.457463151642956e-01 
11549 -3.049838330788968e+00 
11550 -2.226515326212760e+00 
11551 -1.065908679379177e+00 
11552 2.835756519179099e-01 
11553 -2.294907649319671e+00 
11554 2.077481444910529e-01 
11555 -4.134598445324096e-01 
11556 -9.233971474271059e-01 
11557 3.546885585209983e-01 
11558 -6.535962313311340e-02 
11559 1.050886057246955e-01 
11560 -2.617611943384809e+00 
11561 -1.433850097778786e+00 
11562 -9.127384705429425e-01 
11563 1.267699820496957e-01 
11564 7.992358682267239e-02 
11565 1.018769010163088e-01 
11566 -5.064192747179308e-01 
11567 4.770917985334850e-01 
11568 -1.206790938709256e+00 
11569 -2.278921910036439e+00 
11570 -5.566551814748117e-01 
11571 9.684200266898551e-01 
11572 1.356020067053615e+00 
11573 -3.936477004271419e-01 
11574 5.110611020549177e-01 
11575 2.279448212096105e+00 
11576 -1.151539780334027e+00 
11577 1.352327732024323e+00 
11578 1.584038768086846e+00 
11579 2.413398158370920e-01 
11580 1.803400737301912e+00 
11581 -2.585993378448764e-02 
11582 8.560019802350529e-01 
11583 4.896636682746328e-01 
11584 2.011562202814666e+00 
11585 5.491825661867362e-01 
11586 -9.018151897516539e-01 
11587 3.526444718474194e-01 
11588 7.972961896200038e-01 
11589 -1.236646767042595e-01 
11590 1.869520338710627e+00 
11591 8.241149423013990e-01 
11592 8.601845526632340e-01 
11593 2.583274132309830e+00 
11594 2.554130535895692e-01 
11595 2.678453815603190e+00 
11596 3.433924232876844e-01 
11597 4.192952585993987e-01 
11598 1.319682740987433e+00 
11599 -1.351711349050450e+00 
11600 1.855957227085829e+00 
11601 7.004260567169593e-01 
11602 -1.574801399891663e+00 
11603 7.765624142396312e-01 
11604 8.315776305603715e-03 
11605 -1.525823003547198e+00 
11606 -9.987743507614341e-01 
11607 -1.449038532396755e+00 
11608 -7.216497333448538e-01 
11609 6.773536660734817e-01 
11610 1.051710386007052e+00 
11611 -1.252838856469356e+00 
11612 5.020025131877214e-01 
11613 1.815789427534282e+00 
11614 9.028473592911964e-01 
11615 -9.048139253397102e-01 
11616 -3.922723705528636e-01 
11617 1.232608465001026e-01 
11618 9.346232843686174e-01 
11619 7.382924021785793e-01 
11620 8.886014240846790e-01 
11621 -3.416691259211789e-01 
11622 2.223342961774143e-01 
11623 -6.273215683019985e-01 
11624 -2.012180091351981e-01 
11625 -1.264120470544935e+00 
11626 1.955425789066714e-01 
11627 2.377913045058024e+00 
11628 -2.335856630006659e+00 
11629 -2.262056165571510e+00 
11630 -5.530343760281117e-01 
11631 -1.213133645726218e-01 
11632 -1.426165871419353e+00 
11633 -1.380345276757481e-01 
11634 -2.352057303431606e+00 
11635 -6.632645053509522e-01 
11636 1.668824773239636e+00 
11637 2.032133964868598e-01 
11638 -1.879832900338687e+00 
11639 1.971227689001436e+00 
11640 1.474124447900425e+00 
11641 -1.030290451638373e+00 
11642 4.341420042573468e-01 
11643 -1.159551905410948e-01 
11644 6.504779490531933e-02 
11645 5.792480476755492e-01 
11646 -2.670620251859117e-01 
11647 -4.261774597906258e-01 
11648 -6.945507492848998e-01 
11649 -2.314776297759998e+00 
11650 -1.035258685502613e+00 
11651 2.657785242739008e-01 
11652 1.526868471787380e+00 
11653 -9.680112449437802e-01 
11654 8.134530437057561e-01 
11655 9.191465783903322e-01 
11656 -1.724184849897105e+00 
11657 1.979653211020760e-01 
11658 1.305275611676142e+00 
11659 -2.773112296313013e-02 
11660 -7.979040796644291e-02 
11661 1.712295254542374e+00 
11662 9.964617744745361e-01 
11663 5.815531345264269e-01 
11664 1.319162909010721e+00 
11665 2.399671776345695e+00 
11666 3.062998378833158e-01 
11667 6.873315284369721e-01 
11668 7.153578360543712e-02 
11669 -6.628791066518759e-01 
11670 1.443763947174754e+00 
11671 9.103673061117397e-01 
11672 1.396331524216893e+00 
11673 -3.821132900678019e-01 
11674 -3.888230403876569e-01 
11675 2.435639146483326e+00 
11676 1.513901340055995e+00 
11677 -2.383665710876350e-01 
11678 -1.894722701294065e+00 
11679 1.093257232174829e+00 
11680 9.312693498300606e-01 
11681 -4.265839542028776e-01 
11682 3.189997849878196e-01 
11683 -1.462599451274849e+00 
11684 7.616643051670785e-02 
11685 5.039414530711115e-01 
11686 7.173039296696734e-01 
11687 -3.475286338015378e-01 
11688 3.238934856108748e-01 
11689 2.135569387451138e-01 
11690 -2.747857499508439e-02 
11691 5.818786408244945e-01 
11692 -1.135534458389294e+00 
11693 -9.763528567081851e-01 
11694 2.001014992847039e-01 
11695 -1.250262614244295e+00 
11696 -3.858261155915690e-01 
11697 8.053705526165682e-01 
11698 -7.253859355880926e-01 
11699 -2.814388585497178e+00 
11700 -1.534523895808255e+00 
11701 -5.854002578634496e-01 
11702 -2.865279581872164e-02 
11703 -8.703501815846916e-01 
11704 -1.269368145245846e-01 
11705 5.896417375658355e-02 
11706 -7.544026286262957e-01 
11707 -7.428335167157797e-01 
11708 1.987020047745572e-01 
11709 -2.858021848784137e-01 
11710 -3.183890055718957e-01 
11711 -1.170395754017870e+00 
11712 -1.124415601541503e+00 
11713 -6.882445736674074e-01 
11714 -1.021269392167886e+00 
11715 3.903961835197352e-01 
11716 1.565584061858489e-01 
11717 -6.386052368535542e-01 
11718 -1.083970114770688e+00 
11719 -5.908647704865200e-01 
11720 7.065354680671516e-01 
11721 -1.896382980245803e-01 
11722 8.246410831865023e-02 
11723 6.736780822787416e-01 
11724 -2.307425816085505e-01 
11725 -5.427664733770122e-01 
11726 4.755249368912704e-02 
11727 5.887841927621716e-01 
11728 4.104999994858298e-01 
11729 -1.863694046139464e+00 
11730 -6.018807349271098e-01 
11731 1.379012610998452e+00 
11732 1.100989966081559e+00 
11733 -1.437400876245104e-01 
11734 -1.288901285819974e+00 
11735 -1.104663960345382e+00 
11736 -1.088687441811556e+00 
11737 -1.665010648570004e-01 
11738 2.078407391221714e-01 
11739 -2.085860892717777e-01 
11740 1.092939222242530e+00 
11741 -1.096033447579380e-01 
11742 7.930380421282549e-01 
11743 -5.668802375732014e-01 
11744 3.873363387130813e-02 
11745 4.461739488048710e-01 
11746 9.223069243881627e-03 
11747 5.239817916695180e-01 
11748 -4.658709749789646e-01 
11749 -4.347666941298682e-02 
11750 -1.069923380161284e+00 
11751 -1.244375130765697e-01 
11752 9.573178939327829e-01 
11753 -1.249942745109311e+00 
11754 -1.146622263782942e-01 
11755 -3.077530765542427e-01 
11756 3.524758446721590e-01 
11757 2.194562659202319e-01 
11758 3.974352882396463e-02 
11759 -1.491940193095103e-03 
11760 -2.766975797460760e+00 
11761 4.457691171736948e-02 
11762 -6.123600001679081e-02 
11763 -1.407440108428017e+00 
11764 -2.801039063916070e-01 
11765 5.315373974343586e-01 
11766 -1.055606733691971e+00 
11767 -2.959904731985645e-01 
11768 -9.857736658550941e-01 
11769 -1.845543661168783e+00 
11770 7.736220766799977e-02 
11771 -6.047607596498024e-01 
11772 -2.138629023843387e+00 
11773 -1.962162662409785e+00 
11774 -4.332721023490905e-01 
11775 -1.529547156491713e+00 
11776 -1.142610322803176e+00 
11777 -1.004386579973188e+00 
11778 -1.858941467491020e+00 
11779 -1.809033614994333e+00 
11780 -2.463799720149974e+00 
11781 -1.407709120708467e+00 
11782 -7.800256963192476e-01 
11783 -1.525788238193892e+00 
11784 -1.648929430897702e-01 
11785 -7.636831339895602e-03 
11786 -1.888893385719502e+00 
11787 -4.784120458773074e-02 
11788 -7.147749249811251e-02 
11789 -4.675140856540531e-01 
11790 -6.574874378380250e-01 
11791 -5.655788375430919e-01 
11792 5.778593482418007e-02 
11793 -2.409208186165697e+00 
11794 4.534627786658221e-01 
11795 3.425883826812189e-01 
11796 -1.826417897833249e+00 
11797 1.576135439145079e-01 
11798 -2.277454218759919e+00 
11799 -1.220155778217874e+00 
11800 -1.672148119246770e+00 
11801 -1.136907798850427e+00 
11802 -6.266108371543552e-01 
11803 -2.867971130262504e+00 
11804 1.023207015233138e-01 
11805 -2.120454080245128e-01 
11806 4.351486550151864e-01 
11807 -3.368919612697983e-02 
11808 -8.101092209682805e-01 
11809 -1.503834092621950e-01 
11810 2.207462017683815e-01 
11811 4.177995534508539e-01 
11812 3.504150695607925e-01 
11813 -4.617906976872255e-01 
11814 -1.003499289261151e+00 
11815 -8.691519063064120e-01 
11816 -7.145448670313033e-01 
11817 2.661557238795565e-01 
11818 -7.776265857361948e-01 
11819 -1.870152744282048e+00 
11820 -1.305796388876177e+00 
11821 -4.632667462481271e-01 
11822 -8.389651203611383e-02 
11823 -6.111849770032157e-01 
11824 3.825959480079305e-01 
11825 3.561450709478616e-01 
11826 -9.175488117279504e-01 
11827 2.044532502956688e-01 
11828 -5.628252600691531e-01 
11829 -7.121964974104914e-01 
11830 7.908057346892118e-02 
11831 -2.817714823455669e-01 
11832 8.274548147629539e-01 
11833 -8.021029875208298e-01 
11834 1.492466324018373e-02 
11835 -1.137603556873722e+00 
11836 -1.529871599385518e+00 
11837 3.879235091672275e-01 
11838 -1.969563606098901e+00 
11839 2.316367599577044e-01 
11840 -4.957681626442789e-02 
11841 -5.618528792888328e-01 
11842 3.815428909768773e-01 
11843 -1.058148513604300e+00 
11844 -1.135594643777029e+00 
11845 -2.230896609767201e-01 
11846 9.014295263111898e-01 
11847 3.031274031822820e-01 
11848 -8.933747557255454e-01 
11849 6.265684121731343e-01 
11850 -2.514524869322940e+00 
11851 1.115866832065179e+00 
11852 -3.561456129156185e-01 
11853 -1.241318855691196e+00 
11854 4.629955817052540e-01 
11855 1.319750623716261e+00 
11856 -6.436415206659364e-01 
11857 5.601286276651005e-01 
11858 -1.019444798340002e-01 
11859 9.470402813420956e-02 
11860 3.620591486452593e-01 
11861 2.719814474833239e-01 
11862 8.333956036809476e-01 
11863 1.855012467999287e+00 
11864 8.865086198653193e-01 
11865 8.950684317673626e-01 
11866 8.429065292729842e-01 
11867 9.274277369337269e-01 
11868 1.011562442278157e+00 
11869 1.249913658957448e+00 
11870 -9.050961285484862e-01 
11871 -2.844835477433139e-02 
11872 2.146873161716911e+00 
11873 -9.394015310612822e-01 
11874 -7.682104674339775e-01 
11875 -1.279103198406021e-01 
11876 2.723284134923958e-02 
11877 -1.387771452089769e+00 
11878 2.987477396558270e-01 
11879 -6.770003482913937e-02 
11880 5.749528796804274e-01 
11881 2.145682592943794e+00 
11882 -8.470683853496828e-01 
11883 1.842437909112293e-01 
11884 4.349673932724376e-01 
11885 -4.776767411230006e-01 
11886 -4.641847861073717e-01 
11887 1.604729205854954e+00 
11888 2.974645212174535e+00 
11889 -1.141369273367550e+00 
11890 4.184980198734299e-01 
11891 3.267140205967537e-01 
11892 1.334900811366127e+00 
11893 1.857350452820673e+00 
11894 -6.213348076287206e-01 
11895 -7.986392680206010e-01 
11896 1.398271574076725e-01 
11897 4.168388401755391e-01 
11898 -1.569082169354201e-01 
11899 -1.329077790591012e+00 
11900 1.615719919988413e-01 
11901 -1.366424729021327e-02 
11902 2.861499503248386e+00 
11903 1.553306246462858e+00 
11904 -4.229176242487761e-01 
11905 6.142256668833002e-01 
11906 1.687713545321892e+00 
11907 8.522400924656499e-01 
11908 -9.474961736784179e-01 
11909 4.117263553370608e-01 
11910 -8.680435105666304e-02 
11911 -6.459460781335906e-02 
11912 1.225674565948514e+00 
11913 -9.165858583692048e-01 
11914 5.529761932035081e-02 
11915 3.855682046386912e-01 
11916 1.481440846466358e-02 
11917 6.988225730048617e-01 
11918 1.912864925762190e+00 
11919 1.648024212862936e+00 
11920 -9.830833929127734e-01 
11921 5.349191500162420e-01 
11922 2.737558197934797e+00 
11923 1.039049937748711e+00 
11924 8.479319041815722e-01 
11925 9.844129507896401e-01 
11926 7.892736994509071e-01 
11927 7.250232156922568e-01 
11928 -4.026471767444424e-01 
11929 -1.079071652228858e+00 
11930 3.511668186734159e-01 
11931 1.936631890623502e+00 
11932 8.604814474387028e-02 
11933 -1.108305294209903e-01 
11934 -1.251454177583049e+00 
11935 1.634111586081485e-02 
11936 -1.000178531863655e+00 
11937 -2.992626065843723e-01 
11938 -7.349585413286912e-01 
11939 -4.180010773988596e-01 
11940 -1.959660496579598e+00 
11941 -1.831628594469149e+00 
11942 1.049116634860062e+00 
11943 2.611712807058081e-01 
11944 -9.089849604612028e-01 
11945 -4.643561551316715e-01 
11946 -1.624542209420510e+00 
11947 -2.505645671051311e-01 
11948 7.614147138780121e-02 
11949 8.133382867610354e-01 
11950 6.026547174662783e-01 
11951 1.032173374292135e+00 
11952 8.265888153929775e-01 
11953 7.204014266572808e-01 
11954 2.176765141451544e-01 
11955 -3.696030782564996e-01 
11956 -1.678928156106251e+00 
11957 -1.505693622787056e+00 
11958 6.300623256942480e-01 
11959 4.713950908762352e-01 
11960 9.053994660106995e-01 
11961 -1.843348517067133e+00 
11962 -2.613484605127306e+00 
11963 1.073702266860051e+00 
11964 -2.508160473399735e-01 
11965 -1.012103727170065e+00 
11966 -1.355181539208442e+00 
11967 -6.017320235766119e-01 
11968 -6.187944149958600e-01 
11969 3.916288022499754e-01 
11970 -7.682796530708567e-01 
11971 -1.692922177962831e+00 
11972 -1.891300238863386e-01 
11973 -8.831860522057896e-01 
11974 -1.244683378768518e-01 
11975 -7.824596301822295e-01 
11976 -1.268060371332045e+00 
11977 -4.167611081027222e-01 
11978 -2.138730574918031e+00 
11979 1.356592956531725e-02 
11980 3.962370907698717e-01 
11981 -1.376596931523254e+00 
11982 -1.021063316006328e+00 
11983 -3.652636203767484e-02 
11984 3.261431394838303e-01 
11985 2.284062397564919e-01 
11986 -8.690178972581460e-01 
11987 -7.133557045722113e-01 
11988 1.555756256641928e-01 
11989 8.125467648132143e-03 
11990 -4.102050822115759e-01 
11991 1.565953475196416e+00 
11992 4.369248218811523e-01 
11993 4.952234296840421e-01 
11994 9.554169557529119e-01 
11995 -1.104465385153352e-01 
11996 -1.886197807284130e+00 
11997 3.182361295575663e-02 
11998 1.809119563567195e+00 
11999 -1.333966848461212e-01 
12000 -1.258362185705449e+00 
12001 2.975056870790470e-01 
12002 -4.461567541555129e-01 
12003 9.176769915331309e-01 
12004 -7.996464718930820e-01 
12005 -4.128765218113142e-02 
12006 5.468541088217230e-01 
12007 2.270843201587967e+00 
12008 3.712662460660351e-01 
12009 3.510395884647470e-03 
12010 1.508327233453353e+00 
12011 7.231666150587225e-01 
12012 1.368908758890383e+00 
12013 1.959989418024009e+00 
12014 4.630768714827624e-01 
12015 -9.868058700718002e-01 
12016 3.330833287934435e-01 
12017 7.076198747710813e-01 
12018 3.646221418400519e-02 
12019 -5.312557987249312e-02 
12020 -3.218411036823446e-01 
12021 -1.615412149478712e+00 
12022 9.177319988354271e-02 
12023 6.020162201225622e-01 
12024 1.513761213240302e+00 
12025 -2.504542208000695e-01 
12026 -3.940270995654547e-01 
12027 -4.372570125743261e-01 
12028 -4.974651020859407e-01 
12029 -2.788690436417945e-01 
12030 -2.310563711624761e+00 
12031 -6.915914335302966e-01 
12032 1.325791732077242e+00 
12033 7.937863757709904e-01 
12034 -9.640323856757794e-01 
12035 -1.951336755197056e+00 
12036 -1.648601130567564e+00 
12037 -8.521792357974436e-01 
12038 -7.468457364146959e-01 
12039 3.537100348955547e-01 
12040 7.896795118849506e-02 
12041 -7.816551141587643e-01 
12042 -1.227309223393652e+00 
12043 1.202158188010512e-01 
12044 3.090070133534334e-02 
12045 -9.899244961543646e-01 
12046 -1.143270657992243e+00 
12047 1.032290830135046e+00 
12048 -9.266569022912658e-01 
12049 1.729547542216169e-01 
12050 1.117313389962449e+00 
12051 1.994700588506632e+00 
12052 2.611210811750800e-01 
12053 9.940991971779236e-01 
12054 -1.845144962879500e+00 
12055 -6.219143181012052e-01 
12056 -1.601170206235148e+00 
12057 -2.835624617708947e+00 
12058 2.817696435695737e-01 
12059 -4.806922916432282e-01 
12060 -3.631615582775107e-01 
12061 -2.520422581229336e-01 
12062 -1.237564268424993e+00 
12063 -1.487079855040388e+00 
12064 -2.699226759162524e+00 
12065 -7.890064976025206e-01 
12066 2.119909431080697e-01 
12067 -1.305957853720275e+00 
12068 -4.601948753318312e-01 
12069 -3.836810517886005e-01 
12070 -1.411635374439886e-01 
12071 -7.708726042371562e-02 
12072 8.641176372413351e-02 
12073 -9.724672579344093e-02 
12074 -4.879509253429059e-01 
12075 -3.717149282012076e-01 
12076 -1.006740716873729e+00 
12077 1.327139818248859e-02 
12078 -1.349882476004757e+00 
12079 1.212053269368703e+00 
12080 -2.674148114846323e-01 
12081 -1.208424736350151e+00 
12082 -2.081066755346229e-01 
12083 4.663708228630709e-01 
12084 -1.792277285554617e-02 
12085 -2.229858078012709e-01 
12086 5.317422542048400e-02 
12087 -2.949819288186676e-01 
12088 -1.005265192507309e+00 
12089 2.188057159166707e-01 
12090 -4.739448892089315e-01 
12091 3.713688660641338e-01 
12092 6.705757163595721e-01 
12093 -3.684531458752299e-01 
12094 1.247086295898245e-01 
12095 1.909372956381902e-01 
12096 9.296515359057363e-01 
12097 -7.005184322620814e-01 
12098 1.030955283325999e-02 
12099 -6.388582111432233e-01 
12100 -2.760241751965864e-01 
12101 -4.759870273039766e-01 
12102 -1.275739357189252e+00 
12103 6.350264206805277e-01 
12104 -9.385615836174466e-02 
12105 -8.459620521083998e-01 
12106 -8.033119724113598e-01 
12107 2.979434645330114e-01 
12108 -9.302721655245382e-01 
12109 2.030678172326486e-01 
12110 -1.922191201910999e-01 
12111 -3.316162651778145e-01 
12112 -3.209419786842275e-01 
12113 4.299627584679293e-01 
12114 -2.226235412901509e-01 
12115 -8.694555121671810e-01 
12116 1.425165884500897e+00 
12117 8.755688993240407e-01 
12118 2.065140217485827e+00 
12119 1.975132702733449e+00 
12120 -3.410771167359489e-01 
12121 7.314961930086941e-01 
12122 3.544517072415130e+00 
12123 1.402166107980803e+00 
12124 -1.276504559713043e+00 
12125 9.941533163461750e-01 
12126 3.721308751606891e+00 
12127 -2.010737781989120e+00 
12128 1.011188972955095e+00 
12129 1.720850119784747e+00 
12130 -1.177095247235201e+00 
12131 1.840888697591568e+00 
12132 -4.444154150229216e-01 
12133 -7.732133600154727e-01 
12134 1.868870667800635e+00 
12135 -8.351502469912621e-01 
12136 4.181020727093707e-01 
12137 1.125160856105055e+00 
12138 1.949231004458184e-01 
12139 1.782069127646571e+00 
12140 4.939433903475762e+00 
12141 4.125950258867856e+00 
12142 9.037503565855736e-01 
12143 -1.865076785291934e+00 
12144 -9.127211502238282e-01 
12145 1.191720016550161e+00 
12146 2.867096212843963e+00 
12147 5.589130579882762e-01 
12148 -1.448489714279315e+00 
12149 -2.309759673745133e+00 
12150 -1.884633768593921e-01 
12151 -9.528684886392833e-01 
12152 7.098603285458078e-01 
12153 6.892886191720057e-01 
12154 -1.016595434562551e+00 
12155 -2.301063559646485e-01 
12156 -2.131609326904830e+00 
12157 4.343422344609433e-01 
12158 5.954757072752181e-01 
12159 -2.158551635702405e-01 
12160 1.138280983790241e+00 
12161 -9.986041839660638e-01 
12162 -1.780029701522969e-01 
12163 -1.126937325006105e+00 
12164 -4.681909095587036e-01 
12165 -5.496015740935994e-01 
12166 -3.322833686268451e+00 
12167 2.674020193401204e+00 
12168 1.666259735407515e+00 
12169 5.370054302062902e-01 
12170 5.391336553640500e-01 
12171 -3.824325238594285e+00 
12172 -2.208708791925799e+00 
12173 2.152377020733932e+00 
12174 -2.929091875750762e+00 
12175 -1.415042724271222e+00 
12176 -1.027919640041846e+00 
12177 -4.081740356138623e+00 
12178 -5.468410708833051e-01 
12179 5.578697929882018e-01 
12180 2.256016237751629e-01 
12181 1.269246569873526e-01 
12182 -2.491418322662080e+00 
12183 3.340848405179015e-01 
12184 -1.466430361045427e+00 
12185 -6.505176505595326e-01 
12186 1.383816311928922e+00 
12187 1.085456366606203e+00 
12188 1.460248112980651e-02 
12189 6.829352272618193e-01 
12190 -1.218073276182692e+00 
12191 -1.689000868445155e+00 
12192 -7.978672769089651e-01 
12193 -8.392153961292494e-01 
12194 -1.120814423981190e+00 
12195 1.068687272645445e+00 
12196 1.054666035825237e-01 
12197 -1.770905257058753e+00 
12198 1.285323001351390e+00 
12199 -2.675718817076465e-01 
12200 -5.019297222443462e-01 
12201 1.019096911670994e-01 
12202 -2.158417985151925e-01 
12203 2.329340566826381e+00 
12204 8.598364083503430e-01 
12205 8.401535311452325e-01 
12206 3.337425448866767e-01 
12207 5.203870594737804e-01 
12208 -5.692829457523430e-02 
12209 -7.250043347298527e-02 
12210 1.702814321861955e+00 
12211 -5.650838424333012e-01 
12212 1.551873654536868e+00 
12213 1.423803231836804e+00 
12214 2.921754672987251e-01 
12215 3.375251114784895e+00 
12216 -3.059034643453235e-01 
12217 -6.634549316540614e-01 
12218 2.783334358076233e+00 
12219 -1.061903200155510e+00 
12220 3.850454373462373e-01 
12221 1.944661870325573e+00 
12222 -1.035582586618485e+00 
12223 -5.122389767703032e-02 
12224 7.552397887904431e-01 
12225 -1.778420995697959e-01 
12226 9.924963677299439e-02 
12227 -5.666432043789355e-02 
12228 4.372639139811125e-01 
12229 3.285067090461410e-01 
12230 6.870570546603045e-01 
12231 1.096299677568710e-01 
12232 1.079921102312081e+00 
12233 1.211500602489928e+00 
12234 -1.435412028548155e-01 
12235 -2.577621590919106e-01 
12236 2.457192973004492e+00 
12237 3.525502749119128e-01 
12238 2.053201673602787e-01 
12239 -6.707271475453127e-01 
12240 1.612246060953391e+00 
12241 4.196390948802158e-01 
12242 -1.524007616270464e+00 
12243 -2.941653503882036e-01 
12244 3.849722949460153e-01 
12245 -3.162706061345259e-01 
12246 -1.314668037116715e+00 
12247 -5.839130781059503e-01 
12248 9.675494814184876e-01 
12249 4.064414323295203e-01 
12250 -6.156922632361580e-01 
12251 -1.085700885408146e+00 
12252 5.749898534028369e-01 
12253 -2.912945729298405e-01 
12254 -3.405681398105977e-01 
12255 1.973297722669205e+00 
12256 1.545668840665400e+00 
12257 -8.245962576600527e-01 
12258 9.256472205011301e-01 
12259 6.393742327426831e-01 
12260 -4.685635338474294e-01 
12261 1.619322863743579e+00 
12262 1.165612337233180e+00 
12263 -9.338480352598770e-01 
12264 -8.583496256249396e-03 
12265 2.269935188828895e+00 
12266 -1.928304493404380e-01 
12267 3.050455634612527e-03 
12268 -5.618716037012379e-01 
12269 -1.269004792331917e+00 
12270 4.176921475605235e-01 
12271 -7.133930672805376e-01 
12272 8.731922141231225e-01 
12273 -1.117914592454081e-01 
12274 9.573250469903052e-01 
12275 -2.337137886131825e-01 
12276 -4.550381458351165e-01 
12277 1.310901135188138e+00 
12278 1.873629193348191e-01 
12279 3.185269496624466e-01 
12280 -2.954920125930960e-01 
12281 1.126132985773538e+00 
12282 5.247285809268506e-01 
12283 -5.166789572561689e-01 
12284 5.713953669867445e-01 
12285 1.345433032328645e+00 
12286 9.503047758843944e-01 
12287 6.929582424139873e-01 
12288 -4.060932511945872e-01 
12289 1.156505775561582e+00 
12290 2.001840561780332e+00 
12291 7.800327434216139e-02 
12292 7.755046984143429e-01 
12293 4.830707899885349e-01 
12294 -4.816666531834479e-01 
12295 -3.249588676956155e-02 
12296 -5.042113687188516e-01 
12297 5.026825695119368e-01 
12298 -5.937556803701319e-01 
12299 7.217979688494947e-01 
12300 8.026059126233440e-02 
12301 -1.527556645693180e-02 
12302 1.079684012665847e+00 
12303 1.171792306337001e+00 
12304 -4.321684615771830e-01 
12305 1.316486210259349e-01 
12306 1.032922743449524e+00 
12307 1.759727493849887e+00 
12308 -4.309352993889191e-01 
12309 -2.036530035442408e-01 
12310 9.153811188828159e-01 
12311 2.078043141421685e+00 
12312 1.360535577838405e+00 
12313 5.921666903761182e-01 
12314 6.952955521823488e-01 
12315 -1.793979828274230e-02 
12316 5.494704679450483e-01 
12317 8.773374905409548e-01 
12318 -1.547428959425318e+00 
12319 1.819274904265784e-01 
12320 3.182524968268416e-01 
12321 -4.196413852757266e-01 
12322 -9.134152951230514e-01 
12323 -1.290150949495172e+00 
12324 1.285628391368213e+00 
12325 -5.932525857691818e-01 
12326 1.304058116212930e+00 
12327 1.409889671338959e+00 
12328 -9.499085777368770e-01 
12329 -1.246545354476521e+00 
12330 -4.748341592508053e-01 
12331 1.131438472856710e+00 
12332 -5.638840666097525e-01 
12333 -9.578881983391365e-01 
12334 -2.885255854622719e+00 
12335 -2.699107785346802e+00 
12336 -9.752123807302605e-01 
12337 -1.052112336283183e+00 
12338 -2.553682181265984e+00 
12339 -1.126485424060805e+00 
12340 -4.530366783290500e-01 
12341 -1.033299766283623e+00 
12342 6.361602125275624e-02 
12343 -1.105123558867717e+00 
12344 -1.800667801225643e+00 
12345 -1.592687164415607e-01 
12346 9.659593002873904e-02 
12347 -6.677347979665605e-01 
12348 2.991967615963344e-01 
12349 1.938441409743929e-01 
12350 9.005481587496807e-01 
12351 2.304807076467211e-01 
12352 -1.314527287729510e-01 
12353 -9.704062246083783e-02 
12354 4.804707395472647e-01 
12355 -2.180697152573650e-01 
12356 -6.113764387197129e-02 
12357 2.805090776218512e-01 
12358 8.586947043503378e-02 
12359 7.498934092204895e-01 
12360 1.465026718797495e-01 
12361 -2.190761263362830e-01 
12362 4.835971389362030e-01 
12363 7.906436988811310e-01 
12364 1.506098031173654e+00 
12365 7.725794512051603e-01 
12366 -5.830403477541004e-01 
12367 4.134092241650910e-01 
12368 1.329208889514363e+00 
12369 2.140854069574832e+00 
12370 1.642031811460618e+00 
12371 -4.161209250252566e-01 
12372 2.977433350871608e-01 
12373 2.051304634215999e-01 
12374 1.190498832690866e+00 
12375 1.162738620811800e+00 
12376 1.681490194995092e-01 
12377 1.035187122122690e+00 
12378 2.258473462291816e-01 
12379 1.807209557477555e+00 
12380 1.006944954947216e+00 
12381 6.866009070101473e-01 
12382 2.518984435962934e-01 
12383 2.890461277897914e-01 
12384 8.289018647657633e-01 
12385 1.108222112987779e+00 
12386 -7.870040385914637e-01 
12387 -7.241230094857176e-01 
12388 1.832215419012356e-01 
12389 -7.987942575006627e-01 
12390 8.049163159259348e-02 
12391 -4.996833222496590e-01 
12392 8.443306087155712e-01 
12393 -6.274972204121735e-01 
12394 -3.892098616572116e-01 
12395 -1.126061494255342e+00 
12396 -3.557228346063672e-01 
12397 -3.085268075243572e-01 
12398 -1.099366468865683e+00 
12399 -1.577411251547784e+00 
12400 1.444477757006553e-01 
12401 5.536181687553255e-01 
12402 -9.372143506860267e-01 
12403 -1.290519536598151e+00 
12404 -2.230381237410396e+00 
12405 -1.551672387510525e+00 
12406 1.452466819718600e+00 
12407 -1.278463208264946e+00 
12408 -3.991679305787927e-01 
12409 2.451339056624633e-01 
12410 -1.372270121159178e+00 
12411 -1.234123856141950e+00 
12412 -2.118819566901835e+00 
12413 -1.352459966585105e+00 
12414 2.393343901414617e-01 
12415 -2.353195864121344e+00 
12416 -2.002771795581448e+00 
12417 -1.357074453405918e+00 
12418 -1.833125017363236e+00 
12419 1.956804733579980e-01 
12420 -3.070351476836741e-01 
12421 -1.331244190751175e+00 
12422 -2.865428624722189e-01 
12423 -1.072535939474586e-01 
12424 -1.400329794702199e+00 
12425 9.602945895833492e-03 
12426 8.229824673906346e-01 
12427 7.805316434764307e-03 
12428 -1.955520571166061e+00 
12429 -7.842380741851716e-01 
12430 1.086613337495074e+00 
12431 -2.339205190911370e+00 
12432 -6.427437884688801e-02 
12433 -2.202418733811854e-01 
12434 -3.297417265630628e+00 
12435 2.776906653420156e-01 
12436 -2.123127061527830e+00 
12437 -3.609191152196110e+00 
12438 -1.186953614180666e+00 
12439 -8.234636756032744e-01 
12440 -1.274280387017495e+00 
12441 -1.792968245179655e+00 
12442 -2.757648756351507e+00 
12443 -1.960685350315048e-01 
12444 4.342352670150976e-01 
12445 -3.618785934374863e-01 
12446 -4.361888622314048e-01 
12447 7.867234462054630e-02 
12448 -1.751521268956305e+00 
12449 3.761491829083414e-01 
12450 -1.817977510037463e-01 
12451 -3.109568617707609e+00 
12452 -6.528354776242782e-01 
12453 -4.645272022225777e-01 
12454 -3.309482732074652e-01 
12455 -1.239134984760718e+00 
12456 -8.291329760085341e-01 
12457 -3.577037797639273e-01 
12458 -8.291235618800341e-01 
12459 3.559564053033923e-02 
12460 -7.349992016617768e-01 
12461 -1.605275585178567e+00 
12462 1.057253015278181e+00 
12463 -3.703115592537637e-01 
12464 -1.088378211352394e+00 
12465 3.735769074579243e-01 
12466 -1.273686344094894e+00 
12467 -1.036566889300042e+00 
12468 -4.132308786020040e-02 
12469 -8.199230554657175e-01 
12470 -7.650808391416354e-01 
12471 -1.854105728348968e+00 
12472 1.704111472643080e-01 
12473 -1.762197238013896e-01 
12474 -2.142286610646540e+00 
12475 -4.500143559654640e-01 
12476 -2.398260700844326e+00 
12477 -3.080108789015279e+00 
12478 2.573561331404381e-01 
12479 -7.183014758344402e-01 
12480 -2.071229535710437e+00 
12481 -2.535354964508159e-01 
12482 -1.650838093923973e+00 
12483 -8.233865027156375e-01 
12484 -1.854027708237911e+00 
12485 -1.341160880852716e+00 
12486 -6.149476842726562e-01 
12487 -1.264671053625367e+00 
12488 5.064156515216869e-01 
12489 -2.644585896249957e-01 
12490 -1.575991654549181e+00 
12491 6.775454259145439e-01 
12492 -7.137508014282875e-01 
12493 -4.089373181651171e-01 
12494 -1.484128084686344e-01 
12495 -2.553693943503489e-01 
12496 1.178889929024360e+00 
12497 -1.335233876383818e-01 
12498 9.577275936981250e-01 
12499 1.631699765774081e-02 
12500 -1.180973033231899e+00 
12501 2.877000338079793e-01 
12502 5.116650858608430e-01 
12503 4.462793680263074e-01 
12504 2.664396914400465e-01 
12505 -4.228122914440174e-01 
12506 5.365329111453733e-01 
12507 2.104860294627943e-01 
12508 9.372123874387573e-01 
12509 1.400379209478237e+00 
12510 -1.501919378533880e+00 
12511 8.089257702595209e-02 
12512 7.627645584782252e-01 
12513 -1.938841224613742e-01 
12514 9.311979707237768e-02 
12515 -1.179366911010526e+00 
12516 -3.359500417755097e-01 
12517 -3.784577365622068e-01 
12518 -1.017863314027670e+00 
12519 4.204097564652530e-01 
12520 -2.381698255517554e-01 
12521 4.446187208485660e-01 
12522 -1.680497532429762e+00 
12523 6.288850761992691e-02 
12524 1.188788415958353e-01 
12525 -5.572855519943055e-02 
12526 -6.320611053439548e-01 
12527 6.422682745200279e-01 
12528 1.268133468655897e+00 
12529 -5.418785469778181e-01 
12530 6.689049391885598e-01 
12531 2.557901313425247e-01 
12532 -7.994019350261294e-01 
12533 1.368561436087344e-01 
12534 -6.256302431578392e-01 
12535 2.694993309432032e-01 
12536 -1.098389805300052e+00 
12537 -2.145941334633065e-01 
12538 -1.276153335330691e+00 
12539 4.915942230111444e-01 
12540 -3.924632451236050e-01 
12541 -5.381689088888061e-01 
12542 -1.595061994131589e-03 
12543 7.273339566680518e-01 
12544 1.263589484623331e-01 
12545 6.024406733950870e-01 
12546 2.396665255563338e-01 
12547 -1.788833134975844e-01 
12548 1.357840592209284e+00 
12549 -3.814877048941394e-01 
12550 2.358744836284786e+00 
12551 -5.533939671614186e-01 
12552 -1.185930137108511e+00 
12553 2.570771229219472e-01 
12554 -5.064954089915793e-01 
12555 1.903417538846501e+00 
12556 -1.193218436679620e+00 
12557 -4.407771005160324e-01 
12558 2.198110597601217e+00 
12559 1.386055268206009e+00 
12560 -3.654663503204211e-01 
12561 2.058581625180769e+00 
12562 7.275375793974026e-01 
12563 5.387525865409107e-01 
12564 3.464883254271269e-02 
12565 5.856697597206778e-01 
12566 3.907890326455675e+00 
12567 1.191579243637842e+00 
12568 3.543774207536838e-01 
12569 7.682430935526824e-01 
12570 2.895962727761246e+00 
12571 1.080733346180006e+00 
12572 6.412728405442402e-01 
12573 3.023069291842216e+00 
12574 4.042187787299166e-01 
12575 -1.885092282369235e-01 
12576 -1.144002111726571e+00 
12577 -7.464910778413618e-01 
12578 3.044180292485088e+00 
12579 1.564206364808957e+00 
12580 1.427818794897641e-02 
12581 4.170383963616374e-01 
12582 -1.944929786401748e+00 
12583 -1.224523376692823e+00 
12584 -4.605995832908325e-01 
12585 -6.854151946429307e-01 
12586 1.574040990055702e+00 
12587 -6.469048364035733e-02 
12588 -1.649756295403358e+00 
12589 1.641763220297874e+00 
12590 -5.118236066273869e-01 
12591 2.585825944074131e-01 
12592 -1.637587672167151e+00 
12593 -1.907384279748887e+00 
12594 1.279624131203795e+00 
12595 1.273642426371897e+00 
12596 -3.141959564065900e+00 
12597 -1.308324534371621e+00 
12598 -1.274094817704873e+00 
12599 -1.745837677479410e+00 
12600 5.830818132598185e-02 
12601 2.381408481976282e-01 
12602 -9.509693230908730e-01 
12603 -3.264564387799781e-01 
12604 -1.821345801321326e-01 
12605 -9.261940847487432e-01 
12606 -2.585619176953118e-01 
12607 2.337484317069814e-01 
12608 -7.451106595285638e-01 
12609 1.286788434214841e-01 
12610 -1.578055963819225e-01 
12611 1.087037856625094e+00 
12612 1.654001260370602e-01 
12613 1.228228212642804e+00 
12614 3.060800069118689e-01 
12615 -1.964945489826526e-01 
12616 4.821777908627845e-01 
12617 2.321499533249284e-01 
12618 9.417592812679292e-01 
12619 6.932839047681423e-02 
12620 4.756681710163992e-01 
12621 1.642485986466893e+00 
12622 -3.479903386992546e-01 
12623 -4.735053534508455e-01 
12624 -2.812062562018407e-01 
12625 4.984969585350689e-01 
12626 1.073831014359951e+00 
12627 1.259977007787862e+00 
12628 7.620593796898810e-02 
12629 6.139121740417651e-01 
12630 4.206951062552897e-01 
12631 -9.080834311747557e-01 
12632 -4.103505908829502e-02 
12633 5.054019194794642e-02 
12634 -1.576696495519432e+00 
12635 6.165427328060568e-01 
12636 -9.357078700105913e-01 
12637 -1.769191357814454e+00 
12638 6.247254879325693e-01 
12639 -1.266575039733717e+00 
12640 2.761595910412540e-01 
12641 -1.299920520081395e-01 
12642 -1.159511015434972e+00 
12643 3.890624144085921e-01 
12644 -7.289450533316396e-01 
12645 -8.339439066535765e-01 
12646 5.823428089277023e-01 
12647 1.176322769779585e+00 
12648 5.993077070517294e-03 
12649 7.632149006068482e-01 
12650 1.271500802489076e+00 
12651 8.024531655444085e-01 
12652 8.635638577894090e-01 
12653 1.069367412912686e+00 
12654 4.078544565704068e-01 
12655 8.830734574964914e-01 
12656 8.934448877949815e-01 
12657 1.389555377645059e-01 
12658 1.231185821861214e-01 
12659 -9.148446852902263e-01 
12660 1.030092660075425e+00 
12661 1.068716326119302e+00 
12662 -9.209464022623360e-01 
12663 -1.550688302930480e-01 
12664 2.163991651551585e-01 
12665 -4.202843210122977e-01 
12666 4.076651112250662e-01 
12667 -7.806449515339489e-01 
12668 1.408051060342773e-01 
12669 -9.229029059920221e-01 
12670 -9.922974322183337e-01 
12671 -8.985390198914284e-01 
12672 -1.468872884627065e+00 
12673 -9.240629742398510e-01 
12674 -1.640073954696874e+00 
12675 -5.446913616625466e-02 
12676 2.100983523805954e+00 
12677 6.209057194469999e-01 
12678 -1.723384371222625e+00 
12679 3.941436931138453e-01 
12680 9.103077241901891e-01 
12681 -5.065412695063110e-01 
12682 1.243060011388114e+00 
12683 1.227596920302528e+00 
12684 -9.405877513872722e-01 
12685 -9.700413197010144e-01 
12686 8.913152614216515e-01 
12687 9.947944364697620e-01 
12688 -8.302471473029529e-01 
12689 1.139175205957391e+00 
12690 -8.051531685286971e-01 
12691 -9.040570480087141e-01 
12692 -4.373848907851267e-01 
12693 9.092943036312107e-01 
12694 -6.987271708184947e-01 
12695 -9.613074295777010e-01 
12696 2.829681020645604e+00 
12697 -6.699441195102356e-01 
12698 -5.993191169618070e-01 
12699 -1.310143212027351e-01 
12700 -1.690185145149158e-01 
12701 1.392385421730363e-01 
12702 -2.205707704133205e-01 
12703 3.764886902361184e-01 
12704 -1.475225962236032e+00 
12705 1.418531155500244e-02 
12706 3.850833877031719e-01 
12707 -4.556085946942071e-03 
12708 9.347756540019654e-01 
12709 8.180464761860772e-01 
12710 5.479019941070402e-01 
12711 -1.422415276994339e+00 
12712 -7.833195180927746e-01 
12713 3.188229882093495e-01 
12714 2.915889110555366e-01 
12715 -9.532103170925633e-01 
12716 -1.865732027303010e+00 
12717 -1.590262267074263e+00 
12718 1.732462222076800e+00 
12719 -5.321647436358329e-01 
12720 -9.123299072670576e-01 
12721 1.510223217729888e+00 
12722 -1.096708106871725e+00 
12723 -7.871495618140180e-01 
12724 -5.472833028020593e-01 
12725 -2.813555624152094e-01 
12726 3.116668811837446e-01 
12727 8.628662403142754e-01 
12728 5.440077098666102e-01 
12729 2.527168850222070e-01 
12730 1.268905478473177e-01 
12731 4.868860488738725e-01 
12732 1.633550666640997e-01 
12733 9.797876857069554e-01 
12734 -1.459542330908638e+00 
12735 5.287704718783124e-01 
12736 2.742258042493079e-01 
12737 -7.837872514591346e-01 
12738 7.309942345662361e-01 
12739 -5.467563382469769e-01 
12740 -4.474986914769065e-01 
12741 -4.427690241635967e-02 
12742 7.574658962144089e-01 
12743 -1.223195214441821e+00 
12744 -1.367366789394639e+00 
12745 -1.357882815204436e+00 
12746 -1.011746167524743e+00 
12747 -3.916868494705010e-01 
12748 7.406040900363535e-01 
12749 -9.196787284615127e-01 
12750 -2.601669366263391e+00 
12751 -9.191229460802068e-01 
12752 3.462019720735824e-01 
12753 -8.014363030936245e-01 
12754 -7.985208170234054e-02 
12755 -2.940255642298116e-02 
12756 -1.022962684849577e+00 
12757 -3.298222027109559e-01 
12758 1.122796964427971e+00 
12759 1.325294582289488e+00 
12760 2.242800684700645e-01 
12761 3.907523742590429e-01 
12762 -3.397341876910271e-01 
12763 1.030410223066930e+00 
12764 -3.417839466484719e-01 
12765 1.602939221204090e+00 
12766 6.081313751291841e-01 
12767 1.353408833292434e-01 
12768 -5.460568288392452e-01 
12769 7.675877850003798e-01 
12770 9.356424890517138e-01 
12771 1.712610612064570e+00 
12772 1.941716167618574e+00 
12773 1.332439582128174e+00 
12774 3.966260588310784e+00 
12775 4.105121096509484e-01 
12776 -7.254111029068253e-01 
12777 3.317593494381414e+00 
12778 1.843008871053347e+00 
12779 2.261337782440385e-01 
12780 1.340036145260129e+00 
12781 1.946146568591522e+00 
12782 2.149523946304797e+00 
12783 3.656456955956871e+00 
12784 2.822463388520573e+00 
12785 2.292024315543247e+00 
12786 7.013287731500457e-01 
12787 3.107878011527672e-01 
12788 1.428329654781094e+00 
12789 2.596654815989851e+00 
12790 1.739467577700358e+00 
12791 -3.439524109758591e+00 
12792 1.572171716915665e+00 
12793 9.794298754883135e-01 
12794 1.396255273988805e+00 
12795 1.762584995281193e+00 
12796 2.301102927702520e+00 
12797 -1.491129009194291e+00 
12798 5.701069328719740e-01 
12799 -1.475808767995915e+00 
12800 3.738018863547261e-01 
12801 -8.005974838067810e-03 
12802 -1.821130757618470e-01 
12803 -2.691777884966387e-02 
12804 -7.217201842574435e-02 
12805 -4.117013046315051e-01 
12806 -1.619774654884933e+00 
12807 -1.511225122724844e+00 
12808 -1.792237368756582e+00 
12809 -5.196776017971251e+00 
12810 -8.253416634662830e-02 
12811 2.527106521660669e-01 
12812 4.722120083016579e-01 
12813 8.751579152767371e-01 
12814 -2.465349278097127e+00 
12815 -1.431507193355079e+00 
12816 -6.638459293738171e-02 
12817 -1.605062297035200e+00 
12818 6.362237219130031e-01 
12819 -1.293659762167878e+00 
12820 1.791708462831468e-01 
12821 -5.288702299572109e-01 
12822 7.217641813912063e-01 
12823 4.577764381606498e-01 
12824 -1.629483526719750e+00 
12825 4.244131924117205e-01 
12826 4.717157127041978e-01 
12827 2.740862630711088e+00 
12828 3.202415848820043e+00 
12829 1.053516753255702e+00 
12830 8.849008833150138e-02 
12831 -4.986798011942078e-01 
12832 1.950871448128120e+00 
12833 2.285082206311755e+00 
12834 9.110560261028988e-01 
12835 3.948184679170705e-01 
12836 2.194641843675859e+00 
12837 7.873712567093465e-01 
12838 2.228179030655702e+00 
12839 4.649277183868218e-01 
12840 2.019383628614910e+00 
12841 1.774104735471498e+00 
12842 3.387089718942442e-01 
12843 7.154232870589595e-01 
12844 1.950568502174652e+00 
12845 3.171878909746934e-01 
12846 9.471035051434614e-01 
12847 1.604487618153556e+00 
12848 8.414434389022695e-01 
12849 -4.251579965194394e-01 
12850 2.291161799797597e+00 
12851 1.107800418082254e+00 
12852 9.167244531741201e-03 
12853 2.309799674039254e-01 
12854 -1.853505484994291e+00 
12855 1.170651883593432e+00 
12856 2.850025118699178e-01 
12857 7.077004223845249e-01 
12858 -1.731570881685885e-01 
12859 -9.142868899246581e-01 
12860 -2.193492521458267e-02 
12861 9.902891748745979e-02 
12862 3.569551328969335e+00 
12863 1.355702072032566e-01 
12864 -2.084789591861162e+00 
12865 1.772737887897352e+00 
12866 -5.499967374999182e-03 
12867 7.487579385996651e-01 
12868 1.364794037140995e+00 
12869 1.428592144399592e-01 
12870 1.469320372885551e+00 
12871 2.181663370992063e+00 
12872 1.278654658369717e-01 
12873 1.360319639675055e+00 
12874 9.558617685630161e-01 
12875 2.007384660720962e+00 
12876 7.314918608659646e-01 
12877 1.080163783865211e+00 
12878 -6.169844844051181e-01 
12879 -7.501090195315191e-01 
12880 1.952252143260275e+00 
12881 1.567101663078324e-01 
12882 -5.444548617340710e-01 
12883 1.783704575427186e-01 
12884 2.975446738534845e+00 
12885 1.554572896122154e+00 
12886 -5.595200485153572e-01 
12887 2.240548299368704e-01 
12888 -2.193953040013270e-01 
12889 1.787402176933905e+00 
12890 1.673725338868978e+00 
12891 9.920631933810148e-02 
12892 -2.595154848464177e-01 
12893 1.168672911475315e+00 
12894 2.514329283234368e+00 
12895 -7.641620070925695e-01 
12896 2.490787761902191e-01 
12897 3.087294045474338e+00 
12898 -4.591972448025925e-01 
12899 6.336082027926334e-01 
12900 -6.375382623058158e-01 
12901 -3.116300113380441e-01 
12902 3.012418965158142e+00 
12903 5.013902814429698e-01 
12904 5.065078815512294e-01 
12905 4.396383776096650e+00 
12906 2.107527980407391e-01 
12907 1.202604371414807e+00 
12908 -4.769157844707405e-01 
12909 2.999095105650156e-01 
12910 1.692064769714842e+00 
12911 -8.688589406081981e-01 
12912 2.025952864580173e+00 
12913 3.829098999727083e-01 
12914 2.231626290240088e-02 
12915 8.513026181141164e-01 
12916 -6.288743327962097e-01 
12917 -8.095957709438106e-01 
12918 7.358485861912381e-01 
12919 9.694410489329684e-02 
12920 -4.592439491668082e-01 
12921 2.805492799213621e-01 
12922 1.395524859484377e-01 
12923 6.482868511588454e-01 
12924 -1.110944943887333e+00 
12925 1.069965722704091e-01 
12926 -3.821610008576394e-01 
12927 5.182042944562674e-01 
12928 1.124867165287978e-01 
12929 1.388319667720462e-01 
12930 -3.208514174042561e-01 
12931 -2.260022744656093e-01 
12932 3.271770266519345e-01 
12933 -9.838313532687658e-01 
12934 3.102725632469525e-01 
12935 -9.112019218433465e-01 
12936 -5.364910053132226e-01 
12937 6.628099994130571e-01 
12938 -1.583071479528833e+00 
12939 -2.319540806279301e-01 
12940 1.522784531735196e-01 
12941 -2.667439493612194e+00 
12942 1.259996179352352e+00 
12943 1.348237403735332e+00 
12944 1.317322371094306e+00 
12945 5.714908932454298e-01 
12946 -1.733274845205646e+00 
12947 1.217833467811179e+00 
12948 -4.416836215416250e-01 
12949 -5.771094882353621e-01 
12950 3.225676858091577e-01 
12951 -6.078623643537481e-01 
12952 1.360847122914818e-01 
12953 -4.781588894259599e-01 
12954 6.499741416786616e-01 
12955 2.715961735678421e-01 
12956 -2.850076819269467e-01 
12957 -1.190618042095482e-01 
12958 -6.388493621085123e-02 
12959 9.326970546661114e-01 
12960 -4.611443686994831e-01 
12961 -7.019868847706672e-01 
12962 1.213905821662902e+00 
12963 5.744049531783088e-01 
12964 1.224634727546772e+00 
12965 2.279293312602245e+00 
12966 -1.269098440458502e-01 
12967 -3.203533607331222e-01 
12968 2.662314811759587e-02 
12969 1.666999128220759e+00 
12970 3.197333549876436e-01 
12971 -9.264615360451518e-01 
12972 9.528272526841192e-01 
12973 7.395780049593420e-01 
12974 4.467070615368079e-01 
12975 -2.139185172384169e+00 
12976 6.377429291070059e-01 
12977 1.013736091992110e-01 
12978 -6.421137096818683e-01 
12979 3.442911020392876e-01 
12980 -1.775926818890055e-03 
12981 -1.805997546035645e-01 
12982 -8.936970857764938e-01 
12983 -2.386184787146083e-01 
12984 2.488080820626059e-01 
12985 3.195822145619212e-01 
12986 1.068734273879685e-01 
12987 -5.525280332661617e-02 
12988 -7.361474316136618e-01 
12989 -3.526958360330505e-01 
12990 3.825698970977690e-01 
12991 3.522900988248271e-01 
12992 -6.126232459268527e-01 
12993 -1.205077629129472e+00 
12994 -3.463270954868131e-01 
12995 9.051508226811158e-01 
12996 6.674649968078722e-03 
12997 -2.604984974362022e-02 
12998 -4.439249434043959e-01 
12999 1.279315717588500e+00 
13000 -7.020356985948267e-01 
13001 1.088801441856576e+00 
13002 6.769564068606567e-01 
13003 3.537396408211574e-01 
13004 5.793510267489943e-01 
13005 1.549250411080103e-01 
13006 7.320944286631381e-01 
13007 1.652261102272198e+00 
13008 7.391529571022648e-02 
13009 1.242608843065341e+00 
13010 1.100122418309715e-02 
13011 -1.124999656274011e+00 
13012 -1.127007619992185e+00 
13013 3.220320632025864e-02 
13014 3.439628871539121e-01 
13015 4.099093930384603e-01 
13016 2.506143732728644e+00 
13017 6.345988130254063e-01 
13018 2.491978105741502e-03 
13019 -6.765914809919421e-01 
13020 5.402263580160928e-01 
13021 1.195178887967178e+00 
13022 -1.402746989945454e+00 
13023 -1.047902459089911e-01 
13024 6.170586801884159e-01 
13025 -1.568576960791215e+00 
13026 -2.146808667929551e-01 
13027 -1.763329746789497e+00 
13028 -2.413947857479723e-01 
13029 7.078759517824011e-01 
13030 -2.875875141993261e+00 
13031 -7.069592086202222e-01 
13032 1.573054615045793e-01 
13033 -1.056362825718383e+00 
13034 -9.478045655938417e-01 
13035 2.916355405489172e-01 
13036 -8.660110121208381e-02 
13037 1.510637909711828e-01 
13038 8.100005650905298e-02 
13039 -2.378382975637065e+00 
13040 -1.794910790904708e+00 
13041 -4.978345002435242e-01 
13042 -8.532624770326925e-01 
13043 1.148785576514839e+00 
13044 5.714526501985280e-01 
13045 -2.670830396481663e-01 
13046 -2.496922945388140e+00 
13047 -2.303045221663425e+00 
13048 4.719619576133297e-01 
13049 -2.306699708682152e+00 
13050 -2.632988896835604e-01 
13051 -4.824762695537808e-01 
13052 -2.363546801724761e-01 
13053 -4.338318460171374e-01 
13054 7.612441996890624e-01 
13055 -1.637423384495835e+00 
13056 -2.549204090015926e+00 
13057 -3.452369726613493e-01 
13058 -6.322716109716123e-02 
13059 6.177316756521575e-01 
13060 -1.294494678299656e+00 
13061 -9.294191485635676e-01 
13062 4.436678650443491e-01 
13063 -1.349760189819046e+00 
13064 -5.972422317059402e-01 
13065 -6.963578105154894e-01 
13066 -1.552195649894695e+00 
13067 -4.045381847103092e-01 
13068 -4.923421358229862e-02 
13069 -1.229339543408117e+00 
13070 -5.729367746394829e-01 
13071 -1.463820878098655e+00 
13072 -2.503495862049625e-01 
13073 -8.118586628559628e-01 
13074 -6.823135558689837e-01 
13075 3.466860901121266e-01 
13076 8.004622301397095e-01 
13077 -9.361467189196399e-01 
13078 -7.407663115938573e-01 
13079 -1.858754554018545e+00 
13080 -8.520709500668080e-01 
13081 1.904930820795982e+00 
13082 1.290694368212345e-02 
13083 7.408622258579478e-01 
13084 6.311937184909426e-01 
13085 3.322139531033921e-02 
13086 -2.132705167723441e-01 
13087 -2.255135096787152e-01 
13088 -5.623396098328827e-01 
13089 -1.841379711682020e+00 
13090 -1.862220431635431e-01 
13091 2.844478980273171e+00 
13092 -1.861518098221427e+00 
13093 -1.310231218224149e+00 
13094 -3.886884568899624e-01 
13095 -3.696545692805597e-01 
13096 -1.766415867451583e+00 
13097 -2.377874734891094e-01 
13098 -1.393352609448589e+00 
13099 -4.915322156067213e-01 
13100 -7.680100762564925e-01 
13101 -5.402660151192272e-01 
13102 -3.667335815888728e-01 
13103 -4.909745897528956e-01 
13104 -1.147409535384379e-01 
13105 -1.791321677640830e-01 
13106 2.813330439220414e-01 
13107 -1.665068363654016e+00 
13108 -1.838771554976100e+00 
13109 -6.984073881635267e-01 
13110 6.901087520257093e-01 
13111 -2.190785343131098e+00 
13112 -8.988750120220621e-01 
13113 8.680895463921177e-03 
13114 -2.247726484208052e+00 
13115 1.539271280922615e-01 
13116 1.878228524550893e+00 
13117 -1.265752584380368e-01 
13118 -1.366781543796682e-02 
13119 -2.967334380276776e+00 
13120 -4.547723033244928e-01 
13121 -1.507032995855055e-01 
13122 -3.928280217741431e-01 
13123 1.679903275997043e-01 
13124 1.542784842215455e+00 
13125 -1.087564274756083e+00 
13126 3.360756087700473e-01 
13127 -1.421003777974038e+00 
13128 2.948872548053704e-01 
13129 1.292574590160489e+00 
13130 -3.750716405586548e-01 
13131 -1.372768586486262e+00 
13132 3.567887494785635e-01 
13133 -3.993232769194296e-01 
13134 3.435513030998458e-01 
13135 1.948976030737093e-01 
13136 6.641642441718714e-01 
13137 -6.159706354519241e-01 
13138 -3.681380831599063e-01 
13139 4.603018619792159e-01 
13140 -1.445870346311234e+00 
13141 -6.283281098677572e-01 
13142 2.889562145870339e-01 
13143 3.723706358338461e-01 
13144 -8.805909405112008e-01 
13145 4.213966596290149e-01 
13146 1.063555916649068e-01 
13147 -8.921783567268786e-01 
13148 -5.839238189041973e-01 
13149 6.711175313160649e-01 
13150 4.166324597730267e-01 
13151 3.765109972765289e-02 
13152 -5.132682534656832e-01 
13153 -5.393404574324675e-01 
13154 3.108078335232392e-01 
13155 3.319389016277769e-01 
13156 2.729481258883434e-01 
13157 4.567641320195209e-01 
13158 -8.591438315311113e-01 
13159 -6.061191886416968e-01 
13160 -3.223379785745678e-01 
13161 -3.693969798771841e-01 
13162 3.292795177352351e-02 
13163 -1.101715195812405e+00 
13164 -7.683216231743192e-01 
13165 -8.909497750210993e-01 
13166 -1.997826503930438e-01 
13167 -1.906745059029669e-02 
13168 -7.536859097147565e-02 
13169 -2.097099519131720e-01 
13170 -5.594065370906887e-01 
13171 4.206126343349489e-01 
13172 1.763045183730981e-01 
13173 -7.903109407623414e-01 
13174 2.838791605443320e-01 
13175 -1.170926513435670e+00 
13176 5.771192301440420e-02 
13177 1.203879753064448e+00 
13178 -1.057387445119214e+00 
13179 3.328332139534704e-01 
13180 -1.186027458905477e-01 
13181 -1.020771982916668e+00 
13182 -7.380484503496543e-02 
13183 3.113115837392172e+00 
13184 6.787650785895553e-01 
13185 -4.992140079729413e-01 
13186 2.695696417483773e+00 
13187 1.741851685505211e+00 
13188 6.468526680632305e-01 
13189 1.433469426871246e+00 
13190 3.526226198587271e-02 
13191 -2.813404739757048e-01 
13192 3.675278462477146e-01 
13193 -4.293356826675644e-01 
13194 -1.920049955149127e-01 
13195 1.412433279201998e+00 
13196 1.733484133404685e+00 
13197 -1.530615690683850e+00 
13198 -3.866213338272706e-01 
13199 1.016311752634820e-01 
13200 3.314247200874595e-02 
13201 -3.502257948990398e-02 
13202 1.071365090302036e+00 
13203 -4.247140583519915e-01 
13204 -7.857145366099878e-01 
13205 -1.024588892444794e+00 
13206 2.501856629999599e-01 
13207 -6.034234713527471e-01 
13208 6.292179570765561e-01 
13209 2.181506334849475e+00 
13210 -1.347061094610583e+00 
13211 -3.331383376428317e-03 
13212 -3.651417857088246e-02 
13213 2.845501259102298e-01 
13214 3.015105845527867e+00 
13215 2.693542736578623e+00 
13216 -6.066875238948095e-02 
13217 8.017728318123615e-01 
13218 1.207463091200974e+00 
13219 4.297603194486107e+00 
13220 -2.535711316418666e-01 
13221 -6.978201098008522e-01 
13222 2.156573774071921e-01 
13223 -1.062816378866638e+00 
13224 5.331457518785521e-01 
13225 -2.305842708701852e-01 
13226 -2.587357793884053e+00 
13227 6.163195960793943e-01 
13228 -8.346880506184328e-01 
13229 -1.999668420117362e+00 
13230 5.925711399137560e-02 
13231 -3.303506103281372e-01 
13232 6.799764570147465e-01 
13233 1.464238310899174e-01 
13234 -7.992465503958550e-01 
13235 -4.899092190006975e-02 
13236 -1.335100183344521e+00 
13237 -2.644980321450900e+00 
13238 -5.114318440323203e-02 
13239 -5.242798725919966e-01 
13240 -8.221234784104832e-01 
13241 -2.484423929191339e-01 
13242 -7.818794102566899e-01 
13243 -3.590369711653599e-01 
13244 8.975242925893910e-04 
13245 -5.428535499461806e-02 
13246 3.150818623286895e-01 
13247 -6.523635209742977e-01 
13248 9.248510072786543e-01 
13249 6.252001620131336e-01 
13250 -2.900887053763720e-01 
13251 -6.685929551806263e-01 
13252 -4.672392994773055e-01 
13253 -3.704692628646520e-01 
13254 1.425010615786728e-01 
13255 -2.118308213205398e-01 
13256 8.832506513111191e-01 
13257 1.586500294820103e+00 
13258 -3.705088287104152e-01 
13259 1.029232020626787e-02 
13260 5.868983248321413e-01 
13261 5.418363996464995e-01 
13262 2.333664775454570e+00 
13263 -3.906118439507428e-02 
13264 1.398470753988486e-01 
13265 9.810828396650230e-01 
13266 2.397381259622306e-01 
13267 3.491926649137554e+00 
13268 8.690452443649656e-01 
13269 3.209970404822539e-01 
13270 -6.565185610082899e-01 
13271 5.930509004589786e-01 
13272 2.342787199322070e+00 
13273 -5.386240689876334e-01 
13274 1.088531201258675e-01 
13275 1.363600163338082e+00 
13276 8.455972435312153e-02 
13277 -1.379510316595682e-01 
13278 3.853720450275654e-01 
13279 -1.184274903172899e+00 
13280 -7.968459407107198e-01 
13281 -4.204487759813555e-01 
13282 -4.201926160894492e-01 
13283 6.316202036818506e-01 
13284 -4.488095235500960e-01 
13285 -1.527395773624735e+00 
13286 9.606010214910728e-01 
13287 5.421222616935639e-01 
13288 -7.930915190861235e-01 
13289 -3.276888069276604e-02 
13290 -1.028868315082725e+00 
13291 8.692479821752409e-01 
13292 2.826684713047727e-02 
13293 -2.593843749413478e-01 
13294 -1.573015175043284e+00 
13295 2.502535410178290e-01 
13296 4.912701633035680e-01 
13297 -9.527645713455484e-01 
13298 -5.590921486069848e-01 
13299 -1.465913199986378e+00 
13300 -2.797192378170046e-01 
13301 3.213752037359861e-01 
13302 -1.598503415735218e+00 
13303 1.124501727922240e+00 
13304 -9.098456737382283e-01 
13305 -1.090078123188465e+00 
13306 -1.002661173143840e-01 
13307 -4.509297449796530e-01 
13308 1.449449402474527e+00 
13309 7.520699324376806e-01 
13310 -1.058986271274703e-01 
13311 -6.445166198804094e-01 
13312 1.604541476755723e+00 
13313 1.377167543047675e+00 
13314 1.246581753092174e+00 
13315 -1.074642521057539e-01 
13316 1.052641221081505e+00 
13317 9.917329955672786e-01 
13318 3.465180473713349e+00 
13319 3.586168795908251e-01 
13320 -9.440692134034251e-02 
13321 3.047228138303627e+00 
13322 -1.271069125246125e+00 
13323 2.941742078582575e-01 
13324 -2.932359524374546e-01 
13325 -1.091164400984539e-01 
13326 -1.027005065381585e+00 
13327 -1.230986108919948e+00 
13328 2.153022365866205e+00 
13329 -2.915467638900074e+00 
13330 -1.034770309222235e+00 
13331 3.410606690416800e-01 
13332 -6.012445493697052e-01 
13333 -8.720199257970007e-01 
13334 -1.814055944088113e+00 
13335 -1.636248100192260e+00 
13336 -1.326017284638186e+00 
13337 -6.889633763559185e-01 
13338 -1.316817291156642e+00 
13339 -1.301184099352248e+00 
13340 -4.857424299633585e-01 
13341 -4.792109400270545e-01 
13342 -1.197601945307308e+00 
13343 1.916137117658637e-01 
13344 3.479895113799918e-01 
13345 -1.261600574206054e+00 
13346 -1.311728513184056e-01 
13347 -1.156598875972798e+00 
13348 5.063041656650219e-01 
13349 -5.430252021623939e-01 
13350 -1.792463206095269e+00 
13351 -6.866035313328163e-01 
13352 3.543013177756784e-01 
13353 -1.671975129007764e+00 
13354 -1.088981723475461e+00 
13355 -4.451166534501395e-01 
13356 2.143025086730753e-01 
13357 -5.459138324911240e-01 
13358 -7.332146129422080e-01 
13359 -1.404388652256409e+00 
13360 -9.338030919040035e-01 
13361 -1.835402870568505e+00 
13362 -3.376239659544721e-01 
13363 -8.582053884954312e-01 
13364 -4.412527650633962e-01 
13365 -1.543103677216684e+00 
13366 -7.591898809278144e-01 
13367 -3.515917910381197e-01 
13368 -1.155343998450374e+00 
13369 1.501516518757980e+00 
13370 -1.210408807468043e+00 
13371 -1.068799849140697e+00 
13372 -5.686651118687770e-01 
13373 -6.459919646773682e-01 
13374 2.900497777893215e-01 
13375 1.002127401436175e+00 
13376 4.934188902750580e-01 
13377 2.604265006702235e-01 
13378 8.579616360909087e-02 
13379 2.210552556633874e+00 
13380 4.663831045232732e-01 
13381 3.052883031888484e-01 
13382 4.131913423925569e-01 
13383 -5.827718316300627e-01 
13384 -5.741661388341823e-01 
13385 -2.998643018116037e-02 
13386 -1.263009305287755e-01 
13387 3.115354695442607e-01 
13388 -1.300363349308849e+00 
13389 -1.043276504278274e+00 
13390 8.027921494971384e-01 
13391 -1.096366650774360e-01 
13392 -2.040147239908012e+00 
13393 -2.233298350395792e-02 
13394 -1.133569515391073e+00 
13395 -5.836171799205276e-01 
13396 -1.777575229429585e+00 
13397 -2.170855813753676e+00 
13398 -4.579761900463494e-01 
13399 -1.403752616519719e+00 
13400 7.555800723369077e-01 
13401 1.379123755532857e+00 
13402 -2.445743519111558e+00 
13403 3.097442735900027e-01 
13404 -1.046488956977036e+00 
13405 5.834322739196247e-01 
13406 2.858424301380424e+00 
13407 -8.859985495244202e-02 
13408 2.738592767809864e-01 
13409 2.792235025680484e+00 
13410 3.926380672433901e-01 
13411 1.749286151865635e+00 
13412 4.110413781961311e+00 
13413 2.555765363009461e+00 
13414 1.333552055132330e+00 
13415 2.936322463529712e-01 
13416 2.679397047791091e+00 
13417 1.375324734917729e+00 
13418 1.555085295101282e+00 
13419 -8.503075868426450e-01 
13420 -1.586786749431617e+00 
13421 1.138759827705944e-01 
13422 4.750620843489917e-01 
13423 4.876825313061218e-01 
13424 7.236152268528957e-01 
13425 -2.310999858680288e-01 
13426 -1.003370856882893e+00 
13427 1.086010330550758e+00 
13428 -3.545111144182774e-01 
13429 -6.446022718423897e-01 
13430 1.398974311653576e+00 
13431 3.086497781693663e+00 
13432 -5.867744510677351e-01 
13433 1.145185752322264e+00 
13434 -3.039159240517750e-01 
13435 2.832026340911117e-02 
13436 -2.604148231763113e-01 
13437 1.390001533611994e+00 
13438 3.423850319459610e-01 
13439 1.134383615216899e+00 
13440 4.290998441057055e-01 
13441 4.078770848433382e-01 
13442 -1.665409307623075e-01 
13443 1.297901468890823e-01 
13444 3.555364863196908e-01 
13445 -8.676820884870834e-01 
13446 -4.563204948422936e-01 
13447 -1.348754007112072e+00 
13448 -1.361310389480232e-01 
13449 -2.071768293240494e+00 
13450 -2.345972084241482e+00 
13451 -1.933616060161803e+00 
13452 7.423722675865828e-03 
13453 -1.542741800404541e+00 
13454 7.814461024815040e-01 
13455 3.056743255251285e+00 
13456 -3.411890583707464e+00 
13457 2.813110025634064e+00 
13458 5.447620085566121e-01 
13459 1.214056520508712e+00 
13460 4.295644489430196e+00 
13461 3.102743011286847e+00 
13462 2.271746199917121e+00 
13463 2.809041378040312e+00 
13464 1.197574813878413e+00 
13465 1.610721048404705e+00 
13466 4.594884946179004e+00 
13467 -6.038292165245635e-01 
13468 3.169234142630340e+00 
13469 5.132633698601984e+00 
13470 1.176368705743784e+00 
13471 1.793918888939040e+00 
13472 4.428960802210681e-01 
13473 -6.480929247847450e-02 
13474 3.293431481339247e+00 
13475 1.819379297536827e+00 
13476 1.912301964744327e+00 
13477 -1.550314612780472e-01 
13478 -7.235214330593098e-01 
13479 1.631989274528430e+00 
13480 1.301860148447814e+00 
13481 -4.206342474230241e-02 
13482 -3.261052193411270e-01 
13483 5.038015950420941e-01 
13484 5.709379664129567e-01 
13485 -4.508451773439797e-01 
13486 1.300683420497934e+00 
13487 1.705101727899683e+00 
13488 2.490232125052585e-01 
13489 2.046974703308558e-01 
13490 -8.355043668436456e-01 
13491 1.007953821347542e+00 
13492 8.740062128402436e-01 
13493 -5.713133597858403e-01 
13494 -4.547280863510716e-01 
13495 -2.112146641971232e-01 
13496 -3.130112543517251e-01 
13497 1.572614782110687e+00 
13498 -4.828463583508869e-01 
13499 -1.267716756277521e+00 
13500 6.858886549733806e-01 
13501 1.100294973502102e+00 
13502 1.712203681636206e-01 
13503 6.698637955695076e-01 
13504 1.576527506160790e+00 
13505 1.788530197758787e+00 
13506 1.324684753153037e+00 
13507 8.156098684699438e-01 
13508 1.391845631855410e+00 
13509 1.430442414423662e+00 
13510 4.192456103696060e+00 
13511 -5.031166399393218e-01 
13512 2.437354313329974e-01 
13513 2.377836126184517e+00 
13514 3.543414023098206e-01 
13515 2.404704856534900e+00 
13516 3.806727818837626e-02 
13517 8.687244481359278e-01 
13518 6.172954519889485e-01 
13519 5.862139082584586e-01 
13520 2.835178843799168e+00 
13521 1.880084653255382e+00 
13522 1.623897878430655e+00 
13523 -7.282503967792058e-01 
13524 2.576352423627589e+00 
13525 3.065029766824575e+00 
13526 9.656216938676705e-01 
13527 -8.972888701272598e-01 
13528 6.989599732697279e-01 
13529 1.546264189627769e+00 
13530 -8.608767758868439e-01 
13531 -1.130067787100767e+00 
13532 -1.408218542768389e+00 
13533 -1.022080662894968e+00 
13534 1.328614334350613e-01 
13535 -5.456931196828854e-01 
13536 2.381036916246342e+00 
13537 -5.133956684243636e-01 
13538 -1.088428575580304e+00 
13539 2.785436892322988e-02 
13540 -1.242922070991458e+00 
13541 7.001893104292677e-01 
13542 -1.047651278712316e-01 
13543 -1.152036349346363e+00 
13544 5.200546814816689e-01 
13545 1.437962554493808e+00 
13546 -5.117869778201860e-01 
13547 -1.049881852169078e+00 
13548 5.411788724277532e-02 
13549 -5.804075082315980e-01 
13550 -4.085498900211744e-01 
13551 -6.205491064883828e-02 
13552 3.150596173875076e+00 
13553 -4.873439861776005e-01 
13554 -1.179212247410307e-01 
13555 3.415648571147520e-01 
13556 -1.127219880816407e-01 
13557 -1.051584764698547e-02 
13558 4.785570027090354e-01 
13559 -5.879481832745816e-01 
13560 -7.641318229155786e-01 
13561 7.471845818937046e-01 
13562 -1.881018731230842e-01 
13563 2.578013496813764e-01 
13564 2.022735905674853e-01 
13565 -3.316760587261429e-01 
13566 -6.538640588976259e-01 
13567 5.528696406376860e-01 
13568 2.701737312235755e-01 
13569 -1.587618844229653e+00 
13570 5.228466516382301e-01 
13571 -1.269562943902364e-01 
13572 -6.182526972722552e-01 
13573 -4.638153436781985e-01 
13574 -1.918472875677458e+00 
13575 1.418832563842154e+00 
13576 -1.041505491142690e+00 
13577 -7.848710332017056e-01 
13578 3.570283961764689e-01 
13579 -3.756725087634749e-01 
13580 2.501672466903143e-01 
13581 2.589554268498415e-01 
13582 1.375193634357387e-01 
13583 -4.664760353455081e-01 
13584 8.618205131066349e-01 
13585 1.339732584805904e-01 
13586 -1.133822384725915e-01 
13587 4.800916568107617e-01 
13588 1.153977581701899e+00 
13589 2.723911142593963e-02 
13590 -4.127669742988328e-02 
13591 2.842957634696809e-01 
13592 1.216252305837900e+00 
13593 6.096600111966357e-02 
13594 6.815873744758105e-01 
13595 -7.468558001582681e-01 
13596 1.219782115326154e-01 
13597 2.767834147754220e-01 
13598 1.455289444377395e+00 
13599 6.833605882855468e-03 
13600 -3.114536398245725e-01 
13601 1.035599411688677e+00 
13602 1.483853213786563e+00 
13603 1.077005993041664e+00 
13604 -3.030363784188224e-01 
13605 6.033120823234753e-01 
13606 2.140060041489214e-01 
13607 7.363510090724471e-01 
13608 6.477457067105115e-02 
13609 -3.235484634296529e-01 
13610 4.284561156266695e-01 
13611 9.014200679222653e-02 
13612 5.897022462547080e-01 
13613 1.041544069353993e+00 
13614 -3.385692770260706e-01 
13615 -4.089110524583924e-02 
13616 9.449718681640505e-01 
13617 2.742897479063593e-01 
13618 3.069475890797935e-01 
13619 -2.496882153021995e-01 
13620 1.093611940715091e+00 
13621 5.523772338957283e-01 
13622 2.157938116424539e-01 
13623 -1.713171105715189e-01 
13624 9.084123177471870e-01 
13625 1.608870891342681e-01 
13626 1.766132663104974e-01 
13627 6.499121586819553e-01 
13628 1.392552360483106e-01 
13629 -5.368143291206426e-01 
13630 4.341807372118308e-01 
13631 -8.795569489855652e-01 
13632 9.814449422332662e-01 
13633 -1.097852743679571e+00 
13634 -7.064091376759098e-01 
13635 9.257786926859660e-01 
13636 8.395107019445268e-01 
13637 2.402416966878680e-01 
13638 -7.366065229110309e-01 
13639 1.400161619734728e+00 
13640 -2.268054051567651e-01 
13641 1.319063856456292e-01 
13642 1.220610438802327e+00 
13643 -8.440545876593355e-01 
13644 1.158898934628106e+00 
13645 2.945030950451104e-01 
13646 -8.162410278916931e-01 
13647 -1.231841075812688e+00 
13648 1.607811411523077e-01 
13649 3.687206958736962e-01 
13650 -9.703904665213349e-01 
13651 -8.699002372861814e-01 
13652 5.301828737032159e-01 
13653 -8.813498344728827e-01 
13654 1.846176047661713e-01 
13655 -4.800338235297754e-01 
13656 -2.202577514901028e-01 
13657 3.811438681664930e-01 
13658 1.783449351512769e-01 
13659 1.090763406307445e+00 
13660 -2.352451875446394e-01 
13661 1.246138312901935e+00 
13662 -1.580105449894605e+00 
13663 1.822396826793923e-01 
13664 -6.637227717118747e-01 
13665 -2.400334668214438e+00 
13666 8.595283797045393e-01 
13667 -5.394703834937041e-02 
13668 3.566008918707100e-01 
13669 7.681105716882239e-01 
13670 8.182115632357343e-01 
13671 -8.756958728877396e-01 
13672 -2.668622033955286e+00 
13673 1.546078313466758e+00 
13674 -7.899347610694970e-01 
13675 -1.659819578920696e-01 
13676 -2.255870011644882e-01 
13677 -6.057409400737988e-01 
13678 1.733999646768553e+00 
13679 -1.702554227799720e-02 
13680 1.003644504683793e+00 
13681 1.599812661762947e+00 
13682 -2.599576731826385e-01 
13683 -3.153960345272400e-01 
13684 1.111144828876569e+00 
13685 7.567884389681298e-01 
13686 8.561458926404198e-01 
13687 -3.548617380795985e-02 
13688 5.325008251035604e-01 
13689 4.269508183568085e-02 
13690 -1.415958133321622e-01 
13691 2.908850693035583e-01 
13692 3.722211610121787e-01 
13693 -3.364791020231018e-01 
13694 7.464499775869935e-01 
13695 -3.890540918971402e-01 
13696 -3.036951075359442e-01 
13697 -1.066977592192885e+00 
13698 -2.419693626608243e-01 
13699 2.547091772081051e-02 
13700 -3.774894702155084e-01 
13701 -7.944180735075848e-01 
13702 -1.251383442540470e+00 
13703 -9.295471964632257e-01 
13704 -1.145720318801636e-01 
13705 -6.775517427134918e-01 
13706 4.134647727238482e-02 
13707 -8.970679627197191e-01 
13708 5.411130039206752e-01 
13709 5.272712317950037e-01 
13710 1.364896953082138e-01 
13711 1.180229465382677e+00 
13712 -4.938958761249785e-01 
13713 -4.309603487103994e-01 
13714 1.144553538698251e+00 
13715 1.346099401355448e+00 
13716 -4.606304021877599e-01 
13717 1.305561295936946e-01 
13718 5.074697008148563e-01 
13719 1.344397482762439e-01 
13720 -4.956988237107709e-01 
13721 8.586475295190705e-01 
13722 -6.253211943974060e-01 
13723 1.398445531202336e-01 
13724 6.720374446325216e-01 
13725 6.167615425993865e-01 
13726 3.669972058917901e-01 
13727 -5.970342334162013e-01 
13728 3.393634834129859e+00 
13729 1.927255632205422e+00 
13730 2.026769076066158e-02 
13731 -6.689649858489642e-01 
13732 -3.015954021610488e-01 
13733 -1.239028953639637e+00 
13734 8.316518921229255e-01 
13735 -1.307860300610357e+00 
13736 4.215805448648551e-01 
13737 4.155521548075674e-03 
13738 -2.840387934768191e-01 
13739 1.364229809602394e+00 
13740 -1.609489983249857e+00 
13741 4.419774485086633e-01 
13742 -3.407667055864154e-01 
13743 -8.382322379957780e-01 
13744 -8.730724758123838e-01 
13745 4.699009962389392e-02 
13746 7.969849934397865e-01 
13747 9.043170119043583e-01 
13748 6.564673632331430e-02 
13749 4.656952820478558e-02 
13750 9.395201785733422e-01 
13751 -1.110641747223135e+00 
13752 -1.243019640391910e+00 
13753 8.462816286669833e-01 
13754 -2.855296245498413e-01 
13755 -1.256728297090396e-01 
13756 1.360053555420395e-02 
13757 2.991949283396230e-01 
13758 2.227442049468191e+00 
13759 1.856839579963633e+00 
13760 -3.345347033520130e-01 
13761 1.227954306680109e+00 
13762 1.010104127160869e+00 
13763 1.012568487313387e+00 
13764 -5.963792073522232e-01 
13765 1.425649150082423e-01 
13766 -1.832128820895209e-01 
13767 2.551448091870086e-02 
13768 2.917391018856866e-01 
13769 -1.908972303341975e-01 
13770 -2.418585339077255e-01 
13771 -3.910118125690331e-01 
13772 7.803925099077834e-01 
13773 1.617583202995974e+00 
13774 5.392703545515258e-01 
13775 -7.641323074479330e-01 
13776 1.751159385235705e-01 
13777 -2.113814316005990e-01 
13778 1.006597110886295e+00 
13779 -4.300066537232704e-01 
13780 -1.201845832363854e+00 
13781 1.134690682491866e-02 
13782 -1.282682558530645e+00 
13783 -1.521837822171288e+00 
13784 -1.768201769577050e-01 
13785 -1.060275464031692e+00 
13786 2.875303705818953e-01 
13787 1.271869402733186e-01 
13788 -8.214872366748079e-01 
13789 -3.236033816004898e-01 
13790 4.103273676799323e-02 
13791 1.563645022744094e-01 
13792 -7.412968112387137e-01 
13793 3.602389677334264e-01 
13794 2.804685153622845e-01 
13795 9.087611412724246e-01 
13796 -6.496295020213218e-02 
13797 -6.586139248276554e-02 
13798 -3.661496752944301e-01 
13799 1.688255041753205e-01 
13800 -4.413796640049985e-01 
13801 -7.570217740842911e-01 
13802 -1.652802883511032e-01 
13803 1.668115615131272e+00 
13804 8.621461606081544e-01 
13805 2.525345210366384e-02 
13806 -1.653498774412136e-01 
13807 5.901841026230239e-01 
13808 -5.143281070285106e-01 
13809 2.038820988061308e-01 
13810 1.023021545802620e+00 
13811 3.051001609960518e-01 
13812 -3.673296684379853e-01 
13813 -2.865236630589211e-01 
13814 6.401686562625049e-03 
13815 2.419538333361593e-01 
13816 5.724358340711869e-02 
13817 -1.038605238002589e-01 
13818 -9.374040779329518e-01 
13819 8.770159334949582e-01 
13820 8.538580380527206e-01 
13821 -4.975916890733296e-01 
13822 -2.561673165190647e-01 
13823 9.886772576602091e-01 
13824 9.871277232464944e-01 
13825 -3.739942112441062e-01 
13826 -4.425025141014798e-02 
13827 1.286188049137557e+00 
13828 1.404710168731369e+00 
13829 4.173042173358313e-01 
13830 2.523345317859776e-01 
13831 3.074308041344457e+00 
13832 3.433580129073846e-01 
13833 9.572812525653025e-01 
13834 1.817599843173600e+00 
13835 6.800005244694447e-01 
13836 6.560509502305265e-01 
13837 6.406338975754833e-01 
13838 1.018046166173253e+00 
13839 1.780171672802631e+00 
13840 -3.508332325557779e-01 
13841 3.156575458253102e-01 
13842 3.102528843895591e-01 
13843 -5.559040520211256e-01 
13844 1.466341040727269e+00 
13845 1.377113688106946e+00 
13846 -7.941686821413804e-02 
13847 -1.041254995174468e+00 
13848 3.219684445301534e-01 
13849 3.331899874450724e-01 
13850 1.062025688611964e+00 
13851 -1.707883754100277e+00 
13852 -7.296527000412688e-01 
13853 1.745998551701947e-01 
13854 2.386343693240466e+00 
13855 2.155834058901931e+00 
13856 1.143537207871631e+00 
13857 2.151857873428459e+00 
13858 1.555174289677583e+00 
13859 -1.730981092069848e-01 
13860 -7.577782430808122e-01 
13861 7.563166954837582e-01 
13862 -5.061822646528003e-01 
13863 -8.637011801997224e-01 
13864 2.581269172175718e+00 
13865 -4.537349856252777e-01 
13866 2.852236369737813e-01 
13867 -4.747134155171099e-02 
13868 9.440644562907035e-01 
13869 1.925043332416555e+00 
13870 2.388849802205852e-01 
13871 2.991033180088400e-01 
13872 -2.374810786788140e-02 
13873 -1.615615378390921e-01 
13874 1.858045175993764e+00 
13875 -6.699240427468348e-01 
13876 -5.406527132932326e-01 
13877 6.759228670992781e-01 
13878 -6.298361121824031e-01 
13879 -7.796354437314933e-01 
13880 -8.272258125279602e-01 
13881 1.005101455846876e-01 
13882 5.107671732975987e-01 
13883 -5.837742771236505e-01 
13884 7.581833403025540e-01 
13885 1.053242059672842e+00 
13886 7.933431779408016e-01 
13887 -5.781650995575072e-01 
13888 -6.339796953514285e-01 
13889 2.793754355584508e-01 
13890 1.032143466498994e+00 
13891 8.348616181985609e-01 
13892 -6.529738485040582e-01 
13893 7.828018954539543e-01 
13894 -5.954701634041439e-02 
13895 -1.512285007799361e-01 
13896 -1.065375086697046e-01 
13897 3.827749491671701e-01 
13898 1.705718801892784e-01 
13899 6.824624028611445e-01 
13900 3.053293624752146e+00 
13901 3.484004019730450e+00 
13902 1.218830216106529e+00 
13903 7.880342991132240e-01 
13904 1.757990063795436e+00 
13905 1.688597602427775e+00 
13906 2.917169382148241e+00 
13907 9.082160512900335e-01 
13908 1.765635781376693e-01 
13909 2.058779236942941e-01 
13910 5.036781738057368e-01 
13911 9.278495433582391e-01 
13912 1.988866596011545e+00 
13913 8.564023751889454e-01 
13914 -6.073592302341672e-01 
13915 -5.023075060463058e-01 
13916 -9.395881217591208e-01 
13917 -7.881219912511886e-01 
13918 4.789124903513677e-01 
13919 9.635518456799163e-01 
13920 9.368722560710642e-01 
13921 4.219929553412238e-01 
13922 -2.340119540348680e-01 
13923 -6.916836148519239e-01 
13924 -5.064395720953082e-01 
13925 -1.965287178280822e-01 
13926 2.661251069675261e-01 
13927 -5.723081693864042e-01 
13928 -4.695567161441103e-01 
13929 -1.094652907388154e-02 
13930 -4.694766516093303e-01 
13931 -6.844274282987575e-01 
13932 -4.124616737675967e+00 
13933 -1.674272768556310e+00
[truncated: 1,099,085 more chars]
