# Supplementary material for: Anderson critical metal phase in trivial states protected by average magnetic crystalline symmetry
Source: Nat Commun. 2024 Apr 9;15:3069. doi: 10.1038/s41467-024-47467-2 (PMC11003978; doi:10.1038/s41467-024-47467-2)
Supplement: Supplementary file 3 — Source Data [file 41467_2024_47467_MOESM3_ESM.zip › Source Data/FS12/Size=80_W=3_E=0_gamma=0.55pi_AlphA=1.2_cNNN=0_pm.txt]

runtime=147.27 min, check=1.407669e-09, 
#index  #local chern marker
1 -3.333030609856401e-01 
2 -7.850607110199377e-02 
3 -1.687371643633451e-01 
4 -2.402877718061091e-01 
5 -9.893131583839056e-02 
6 -1.320851543768535e-01 
7 -3.009048544133892e-01 
8 -4.609067886250143e-01 
9 -1.933245447391864e-01 
10 -3.096448286097953e-01 
11 -1.915340416436386e-01 
12 -2.917389176355537e-02 
13 1.085512733925197e-02 
14 -1.673816204526732e-02 
15 8.383964777201026e-02 
16 -4.420387229856810e-02 
17 -5.495856746182072e-02 
18 2.007373669395469e-01 
19 1.343291058493691e-01 
20 -1.605650338719202e-01 
21 2.689667210002383e-01 
22 -6.657385930607070e-02 
23 3.175315701677319e-01 
24 6.567342658585082e-05 
25 -1.822796786079417e-02 
26 5.416566843988292e-01 
27 -1.571468530470429e-01 
28 2.062703663133542e-02 
29 -1.499459482600846e-01 
30 -4.211100736492531e-02 
31 1.082390369047299e-02 
32 -5.106208127032681e-02 
33 9.756767991947465e-02 
34 -1.604938229537503e-01 
35 3.952539018220660e-01 
36 -2.683438044523934e-01 
37 -4.509297081065091e-01 
38 1.379986278151628e-01 
39 -7.166053117183521e-02 
40 -2.772487140415147e-02 
41 -1.303232394947828e-01 
42 -5.338684008146432e-01 
43 7.527596165983026e-01 
44 3.104597143119718e-01 
45 -2.282599719714543e-01 
46 -1.459090517361033e-02 
47 -7.602718666288286e-02 
48 -3.146151102328611e-02 
49 -7.807147417085318e-02 
50 -1.773610459323929e-01 
51 -1.705661496283457e-01 
52 4.157591569804937e-01 
53 1.064013203039880e-01 
54 5.415382825475918e-02 
55 -4.794249647813324e-02 
56 3.115369926745675e-02 
57 -4.292977897755888e-02 
58 1.861883651239788e-01 
59 6.980219366582681e-01 
60 -3.034197629154560e-01 
61 1.938975157597063e-01 
62 -6.997296206175445e-02 
63 2.025719792085130e-01 
64 8.339250876004119e-03 
65 2.838104858312314e-02 
66 2.347855215768684e-01 
67 6.334437533975519e-01 
68 -5.781977063950948e-01 
69 9.790387629303149e-03 
70 -7.475171843127168e-02 
71 -3.030944234050140e-02 
72 7.217385619771227e-02 
73 3.659555967137018e-02 
74 -9.876593144531655e-03 
75 7.891270582896960e-02 
76 -3.266935333862053e-01 
77 -3.187734286455569e-01 
78 4.785007728242507e-02 
79 -1.471877870002294e-01 
80 -6.318586873998036e-03 
81 6.116190791112218e-02 
82 -4.031450828952952e-01 
83 2.144691223839811e-01 
84 -4.500524764497743e-01 
85 -1.032767834820933e-01 
86 7.818049663694784e-02 
87 -1.540359528984536e-01 
88 1.272966741309948e-01 
89 -2.685484512714487e-01 
90 -1.870291637876147e-01 
91 1.169825719040290e+00 
92 5.227990627624363e-01 
93 3.189981257673636e-01 
94 1.221161507601831e-01 
95 3.207159381359312e-01 
96 -2.101485253291843e-01 
97 -1.763193552856726e-01 
98 7.916165176154145e-02 
99 1.175189986352548e-01 
100 2.710030266331011e-01 
101 5.487365098436452e-01 
102 9.689216182523541e-02 
103 1.125467021685362e+00 
104 3.205774675874842e-02 
105 2.470610595740617e-01 
106 1.105205191944333e+00 
107 -5.530410325474514e-01 
108 1.964754657872186e+00 
109 8.512686199876413e-03 
110 7.846013568435688e-02 
111 2.347111411081888e-03 
112 1.394671330604791e-01 
113 -1.245004821752099e-01 
114 1.566252672982030e-01 
115 -2.268714071713540e-01 
116 -5.939336804960134e-01 
117 8.320874958675618e-02 
118 -3.328344669844630e-02 
119 -4.210014355064788e-02 
120 -2.672180650285070e-01 
121 -1.617967601601356e-02 
122 2.358170959197027e-02 
123 -5.136246958145058e-01 
124 3.057876294916770e+00 
125 1.099447315457841e+00 
126 3.701948669870733e-02 
127 4.828567561953325e-01 
128 5.129415721492924e-02 
129 1.485656188136947e+00 
130 1.665010784432728e+00 
131 9.459540684585330e-02 
132 3.799301045723915e+00 
133 -1.436785113586297e-01 
134 1.399410820161405e-02 
135 4.277776085240021e+00 
136 2.771879639358880e+00 
137 1.618345001429384e+00 
138 2.240558643379848e+00 
139 -2.769046886022806e-01 
140 1.930681041296010e+00 
141 3.061555168514550e-01 
142 8.114760247160352e-01 
143 1.201212072286069e-01 
144 7.720654277885478e-01 
145 -6.460005883150542e-01 
146 1.655028906183746e-01 
147 2.141453977835551e+00 
148 3.587429334207378e-01 
149 -6.650109938723318e-02 
150 -5.028861570819423e-02 
151 1.137011260956060e-01 
152 -3.102123563189294e-01 
153 5.521409960542187e-01 
154 2.062058199100642e-01 
155 4.494539150098665e-01 
156 -1.344805547509298e-01 
157 3.760471779652260e-01 
158 6.568637656904986e-01 
159 8.828237589684366e-01 
160 1.454804446828972e+00 
161 2.285297555522390e-01 
162 1.831209673191460e-01 
163 1.633619055699192e+00 
164 -8.899461963458513e-03 
165 -6.735413573127762e-02 
166 8.516986636654982e-02 
167 2.972577327392431e-02 
168 3.400104518231612e-01 
169 7.477140766321659e-01 
170 -4.329574689877167e-02 
171 -1.355023445761869e+00 
172 -1.608737949677211e+00 
173 1.236819165581454e+00 
174 6.528492587332740e-01 
175 1.279815803645560e+00 
176 3.165898275196263e-01 
177 -1.234896696578157e-01 
178 2.348858354773840e+00 
179 3.090089587609612e+00 
180 1.336273283861392e+00 
181 5.205695981676403e-01 
182 -2.614442687187950e-02 
183 7.220792546909395e-01 
184 -7.197564207003697e-02 
185 -8.834882519085482e-01 
186 8.690427508351122e-01 
187 9.768316285507426e-01 
188 5.896780171898854e-01 
189 1.709218682689027e-01 
190 -1.125768738904812e-01 
191 -3.189627904701638e-01 
192 -1.277725755755179e+00 
193 7.623441497965935e-01 
194 7.087309166276704e-01 
195 -5.903907575706538e-01 
196 4.100572072847766e-02 
197 2.475763370272982e-01 
198 8.240430992821045e-01 
199 4.367293330622521e-01 
200 2.209260189294195e-01 
201 2.510388125623936e-01 
202 -1.137491365579241e-01 
203 1.206468027140588e-02 
204 7.085952180979808e-01 
205 3.171273652300431e-01 
206 -7.174602815621080e-02 
207 2.755611145202396e-01 
208 2.575267781282328e-01 
209 -1.349300489232111e-01 
210 5.813187976641413e-01 
211 -1.570376738837833e-01 
212 8.082444693124323e-01 
213 3.181150540639757e-01 
214 -8.757421147954703e-02 
215 2.662624926848192e-01 
216 -7.148264517475694e-02 
217 -2.492534318484975e-01 
218 5.553962251227409e-01 
219 -5.597452815111922e-01 
220 -6.380415898971094e-01 
221 -2.803009098172067e-01 
222 -6.036276040715473e-02 
223 -3.332048834359988e-01 
224 2.863160795138678e-01 
225 6.990368045351639e-02 
226 -1.065293899998033e+00 
227 7.247357302993650e-01 
228 1.011264312836341e-01 
229 -8.460839309018848e-01 
230 -5.040957668932153e-02 
231 -4.121283615544412e-01 
232 -4.237800161128219e-01 
233 5.493561390342785e-02 
234 -8.064431648256793e-01 
235 5.011147209176290e-01 
236 1.309438386880757e+00 
237 8.389783299326758e-02 
238 -8.239076635870752e-03 
239 5.557109003249679e-01 
240 9.086694972373724e-01 
241 -1.170920599746702e-01 
242 -1.754933216895586e-01 
243 -3.137091277735337e-02 
244 1.354995492772967e-01 
245 6.597064152643727e-02 
246 -7.320263298036467e-02 
247 -8.033929025048017e-02 
248 6.320632105658035e-02 
249 -3.063855227634205e-01 
250 5.665535279773211e-02 
251 3.348696459068889e-01 
252 -1.780027171937659e-01 
253 -1.083307065037961e+00 
254 7.220108225411519e-02 
255 -2.741404862651946e+00 
256 -1.202075516586060e+00 
257 -3.397442949842193e+00 
258 -3.607407925260530e+00 
259 2.860138594244139e-01 
260 -5.027592096792559e-01 
261 -1.612640943858876e+00 
262 -3.935457528556367e+00 
263 3.676920668499310e-01 
264 -2.844722643821991e+00 
265 -2.341212422228122e+00 
266 -2.532064071865103e-01 
267 -1.841377084076006e+00 
268 4.192386838048059e-01 
269 -3.385396839868541e+00 
270 -1.213553264532955e+00 
271 -7.330995963244855e-01 
272 -1.242845596286464e+00 
273 -1.114148187918034e-01 
274 -2.177732065360217e+00 
275 -1.144349062395134e+00 
276 9.879206129353546e-02 
277 -1.895113425322962e+00 
278 4.058516437375704e-01 
279 -2.854409361099743e-01 
280 -2.545618244800827e-01 
281 -1.712899978048717e-01 
282 -2.645501480917022e-01 
283 -1.877190551105897e+00 
284 -5.941410668749841e-01 
285 -4.014392990259115e-01 
286 -3.784124670844002e-01 
287 -7.578377922430825e-02 
288 -4.948520925041642e-01 
289 -9.670481110840398e-01 
290 2.759794175380395e-01 
291 -3.531744938889216e-01 
292 7.961411920230024e-02 
293 1.842924977560932e-01 
294 -4.326695769691602e-01 
295 -3.294030903581881e-01 
296 -5.381809425284723e-01 
297 1.288488128890514e+00 
298 6.251284603472776e-01 
299 -1.473986531834758e+00 
300 -1.039384546834550e-01 
301 -1.430027308029188e-01 
302 3.352702961487413e-01 
303 -4.596363524478455e-01 
304 3.105565088000662e-01 
305 2.231011046276394e-01 
306 -4.140432145890280e-01 
307 1.183174000893956e+00 
308 4.666298749955046e-02 
309 3.129132187278921e-02 
310 -7.127311020839820e-02 
311 9.955198331341172e-02 
312 -5.116248225007505e-02 
313 -2.091257031307776e+00 
314 -4.044588882465727e-02 
315 -5.890034518056111e-01 
316 -1.167982586877271e-01 
317 1.488619043146496e-01 
318 -9.712658088520563e-01 
319 8.114556970769435e-02 
320 -1.225702137613070e+00 
321 1.263593741609101e+00 
322 4.950639997419817e-01 
323 -1.924444748491288e+00 
324 3.422013344011415e-01 
325 6.399119823236852e-01 
326 7.390212965691018e-01 
327 4.296512344766388e-01 
328 8.205064038800187e-01 
329 -4.589946551374852e-01 
330 1.013402490978529e+00 
331 1.071422020057968e+00 
332 4.910668891230575e-01 
333 5.907862839845554e-02 
334 6.123256710674837e-02 
335 -1.561253649144375e-01 
336 -4.611085411369562e-01 
337 -5.597215331640348e-01 
338 1.089925611067418e+00 
339 2.126740535362070e-01 
340 1.034283351085156e+00 
341 1.553750157415973e-01 
342 -4.963110148314280e-01 
343 -4.002146142222913e-01 
344 -1.462847255755848e-01 
345 -1.568239323305937e-01 
346 -1.238449235841171e-02 
347 2.581580704728340e+00 
348 7.905308908677523e-01 
349 5.654817114816177e-01 
350 9.608196152495919e-01 
351 -1.645563281633219e+00 
352 -1.972225833436360e+00 
353 -9.612600524276163e-01 
354 1.488401185865861e+00 
355 -1.126146568332375e+00 
356 6.184337098928481e-01 
357 -7.833403095049142e-01 
358 -8.124918457158128e-01 
359 -3.019966708373736e-01 
360 -7.834875191314820e-01 
361 2.183103026767819e-01 
362 -7.116261255233711e-02 
363 -1.717663226797326e+00 
364 -7.700915214768259e-01 
365 2.536913898165452e-02 
366 1.949508603929240e-01 
367 1.569471091957953e-01 
368 -2.253106412199981e-01 
369 -2.470076735491537e-01 
370 1.614352088303206e-01 
371 9.927068052167665e-01 
372 -1.685335766939771e-01 
373 6.481932630426349e-01 
374 -1.296836183383802e-01 
375 6.678592747706373e-01 
376 -2.621903086359165e-01 
377 -6.416132358023802e-01 
378 1.354536703912515e+00 
379 -2.158492318168445e+00 
380 -3.006130494688650e-01 
381 6.179796566366108e-01 
382 -4.623841860668421e-02 
383 -5.913885768621346e-03 
384 4.804416318877943e-01 
385 -1.113191378982522e-02 
386 3.382894546407703e-01 
387 -1.104237575560016e+00 
388 -3.492423348598850e-01 
389 -2.247491022469414e-01 
390 -6.449877018828819e-01 
391 1.627012181580910e+00 
392 -8.697530033223670e-01 
393 7.566181608677570e-01 
394 1.306187361971177e+00 
395 -9.925073790171095e-01 
396 -3.775410309008635e-01 
397 -7.859595432173112e-02 
398 3.584124226496379e-01 
399 5.092327222932121e-01 
400 1.603881773810319e-01 
401 -8.106747667554225e-01 
402 -6.250032265067876e-02 
403 9.865690691385141e-01 
404 2.721100203413545e-01 
405 6.926812658386591e-01 
406 -3.632434791815574e-01 
407 7.809702170463583e-01 
408 4.839065603100652e-01 
409 1.767168908812653e+00 
410 1.192122415709231e+00 
411 1.778045366493265e+00 
412 3.221797832680249e+00 
413 4.566669881218121e-01 
414 5.148524433142722e-01 
415 1.087993608646358e+00 
416 2.783903689534284e+00 
417 -5.256446076863982e-01 
418 -8.146480568374469e-01 
419 1.190612128203272e+00 
420 3.732032174809874e-01 
421 -4.695891321833123e-01 
422 -3.434204415139957e-03 
423 -6.111802407737324e-02 
424 -3.688668569126808e-01 
425 -1.373079627668208e-01 
426 -1.796907158196194e-01 
427 -3.179920090415490e-01 
428 2.713108125954007e-02 
429 -2.437643952492584e-01 
430 -6.481064285206173e-02 
431 -2.585061023070848e-01 
432 -3.135474659790492e-02 
433 -1.445054171203917e-01 
434 -5.679156666667102e-01 
435 -1.235229624161596e+00 
436 -2.020713647026144e-01 
437 -5.932662461449694e-02 
438 4.714111125867819e-01 
439 1.186131186965228e-01 
440 -4.705965311570217e-02 
441 -1.719155966695269e-01 
442 3.064545135263855e-01 
443 -3.952219866544878e-01 
444 -1.504821629317519e+00 
445 -5.734362711965356e-01 
446 -5.121029743793077e-02 
447 -6.002972599193753e-01 
448 1.188111863533704e-01 
449 -8.647916273436246e-03 
450 -6.220574337014320e-01 
451 -2.789844655473676e-01 
452 -6.046176058636928e-01 
453 -5.158827117392073e-02 
454 -5.918057741278889e-02 
455 -5.290193825699425e-01 
456 -2.806676733944362e-01 
457 -1.580876880835183e-01 
458 -5.517128754287437e-02 
459 -9.360717809884937e-02 
460 4.120509183380471e-01 
461 1.555445671488442e-02 
462 -7.436192108972294e-03 
463 -8.930423600169910e-01 
464 -8.763620205657745e-01 
465 -1.533574548593142e+00 
466 -2.459072407531498e-01 
467 5.867872829882554e-01 
468 -4.577037410353908e-03 
469 -1.278224085243388e-01 
470 -1.286186036397319e+00 
471 -5.553153178538659e-01 
472 1.260528262647909e-01 
473 -1.352982913450425e+00 
474 -2.079573890719801e-01 
475 2.386087066153682e-01 
476 1.705390219679236e+00 
477 -8.724259090355407e-01 
478 -5.451920407852375e-01 
479 -9.532969534977250e-01 
480 -6.517417829414071e-01 
481 -1.465561770274011e+00 
482 -1.515076389491364e+00 
483 1.661830799471165e-01 
484 -8.474629306413518e-01 
485 -7.828923962521595e-01 
486 -8.477525460574542e-01 
487 4.610357813325247e-01 
488 -1.089299229233834e+00 
489 3.764837187882415e-01 
490 -7.465109734786255e-01 
491 -2.820749121961711e+00 
492 -3.735360026040763e-01 
493 2.417242373488365e-01 
494 1.707129429380753e-01 
495 3.490624234066387e-01 
496 -2.169157240663961e-01 
497 7.774240555528308e-01 
498 4.982343336267061e-01 
499 -1.039845154915462e+00 
500 -1.123379825750653e+00 
501 -2.232827547277620e+00 
502 -8.322415522256714e-01 
503 4.139264493435275e-01 
504 1.995269074454838e-02 
505 -8.930384121661950e-02 
506 -1.565402123497599e+00 
507 -2.610138470204149e+00 
508 -2.349722891355242e+00 
509 9.238778688990413e-01 
510 4.776826113163247e-01 
511 5.449743087586336e-01 
512 -5.227190163864637e-01 
513 2.955045754760116e-02 
514 1.009576947892330e+00 
515 -2.824471893304836e+00 
516 -1.224068583670388e+00 
517 2.283063134639164e-01 
518 -1.578642786422037e+00 
519 -3.705518555044883e-01 
520 -7.095941984267909e-02 
521 -1.021382081399621e+00 
522 -3.580157094556049e+00 
523 6.976527858017830e-01 
524 -1.083608695324068e+00 
525 1.776851976816432e-01 
526 -7.169937944652033e-01 
527 -2.139293416506157e-01 
528 -1.495088048294510e-01 
529 -1.356044140106230e-01 
530 2.418621829467866e-01 
531 -1.389462132050535e+00 
532 -1.043387921060720e+00 
533 -3.612260880109702e-01 
534 -1.275903313749989e-02 
535 -1.049410949713063e+00 
536 -3.349830302118911e-01 
537 -4.922330559948163e-02 
538 -1.481419798441038e+00 
539 -5.059486185582459e-01 
540 -2.850575006220187e-01 
541 6.754337157318814e-02 
542 -4.933989557969178e-02 
543 1.545483552618862e-02 
544 -8.062358942207673e-02 
545 -3.453941147561241e-01 
546 1.180982677498582e-01 
547 -5.413778461107950e-02 
548 4.409407750906371e-01 
549 -5.785478832811108e-02 
550 -1.770992166572283e-01 
551 3.682300386241669e-01 
552 7.054271707207342e-02 
553 -8.863392225124379e-02 
554 -4.451070626128725e-02 
555 3.928164774570502e-01 
556 1.523909672282281e-01 
557 -1.319407284642950e-01 
558 -1.765705547515185e-01 
559 9.435775166064445e-02 
560 -2.687685428575775e-01 
561 -3.949258232180336e-01 
562 3.474437254138435e-01 
563 -1.374638551876864e+00 
564 -2.066797917001403e-03 
565 -2.436284970487366e-02 
566 -2.396082108429161e-01 
567 -1.120546110097232e-01 
568 -3.782328460905012e-01 
569 2.164553949337995e-02 
570 -2.440881268119820e-01 
571 -2.161635642245401e-01 
572 -1.011524212697127e-01 
573 2.013645742730748e-01 
574 -6.888812992502924e-02 
575 8.006519566508619e-02 
576 -6.150337950932280e-03 
577 -3.354714059149798e-01 
578 1.885406717610776e-01 
579 2.017789857232182e-01 
580 6.662917716524952e-02 
581 -4.370143225227289e-02 
582 -9.089861870020662e-02 
583 -5.242326612115424e-02 
584 -3.199237776077489e-01 
585 5.377647024987477e-02 
586 -4.245453034262121e-02 
587 1.064620563698777e-01 
588 8.272648093253174e-01 
589 2.999628804612017e-01 
590 2.554051777420839e-01 
591 4.031260397901765e-01 
592 -1.003872008978833e-02 
593 1.402958252520788e-01 
594 1.184370383322031e+00 
595 -2.596946674166681e-01 
596 4.154768150258967e-02 
597 -1.321192319145764e-01 
598 1.884489350594377e-01 
599 -1.366725795876442e-01 
600 1.402515564782964e-01 
601 3.677744767108799e-01 
602 -2.724732621627020e-01 
603 1.297259870857225e-01 
604 -1.654155446063593e-01 
605 -5.090471384462192e-01 
606 8.644747550823839e-02 
607 -3.915936072702957e-01 
608 2.217930312391535e-01 
609 -6.406123379835817e-01 
610 -9.059965918269758e-01 
611 3.243760823994993e-01 
612 -4.875505730945857e-01 
613 -6.918642717640404e-01 
614 -3.936266798572776e-01 
615 -7.086766577195464e-01 
616 -1.690416124652087e-01 
617 -4.936707850407671e-01 
618 -1.119084986191712e+00 
619 -2.509604972793889e-01 
620 -4.356924805801915e-01 
621 -2.550060223631560e-02 
622 2.172256849640757e-02 
623 -4.466865187724614e-01 
624 -7.942709523611882e-01 
625 -2.486432491731777e-01 
626 -3.826485250921894e-01 
627 -2.483754190086417e-01 
628 -4.068214402589106e-01 
629 -1.878192144909888e-02 
630 -2.117273432476398e-01 
631 -1.318595902698597e-01 
632 -1.041161999380004e-01 
633 1.272322338111309e-01 
634 -3.361276509372999e-01 
635 -2.717652147804874e-02 
636 -1.073319283314529e+00 
637 -1.178566488730427e-03 
638 7.397183578620926e-02 
639 1.082495908298126e-02 
640 6.215469986019773e-02 
641 -4.388473009221776e-01 
642 -4.062685490289084e-02 
643 -5.313129560802019e-01 
644 -5.323195660801581e-02 
645 -1.030389676159865e-02 
646 3.695623068931058e-02 
647 -2.170628418158781e-02 
648 -7.257950922386984e-01 
649 -1.096141862204557e-01 
650 -1.257418072847309e-01 
651 -8.641886388537435e-01 
652 -5.002136762687447e-01 
653 -3.877870086471831e-01 
654 -6.053321110079939e-02 
655 -1.693317345428716e-01 
656 -3.697277651999012e-01 
657 -1.235630052164323e-01 
658 -7.935748322381586e-01 
659 4.221271806905676e-01 
660 6.109946533493681e-01 
661 -1.304477413194352e-02 
662 5.788232686413360e-02 
663 3.555037375275608e-01 
664 3.743315136821987e-02 
665 8.998094295644295e-02 
666 4.625042054382814e-01 
667 1.845191643389812e-02 
668 -2.071385070269138e-01 
669 3.043839988512558e-01 
670 1.804035401711875e-01 
671 2.285579889554178e-01 
672 1.132078150315639e-01 
673 1.724264271935947e-01 
674 7.534967256403035e-01 
675 4.053245881772177e-01 
676 3.434637256773848e-01 
677 4.464011473447271e-01 
678 1.985024588209595e-01 
679 8.301343295178851e-01 
680 2.604682207309032e-01 
681 -1.101884510248790e+00 
682 5.141453041440320e-01 
683 4.385920103317790e-01 
684 3.362068865409300e-01 
685 2.608864727556660e-01 
686 -6.918338929299188e-01 
687 6.981112882079508e-03 
688 -3.170741790806103e-01 
689 2.979443648038684e-01 
690 4.454562158247492e-02 
691 5.643504369168749e-02 
692 5.542577571701372e-02 
693 3.235978063259864e-01 
694 1.684707635082865e+00 
695 8.846772510167121e-01 
696 3.103205191125899e-02 
697 -2.136216816847618e-01 
698 5.910283237837478e-02 
699 1.317566090430053e+00 
700 8.762665503707197e-01 
701 3.990371998790230e-01 
702 1.412992461458476e-01 
703 -4.674482713542404e-01 
704 -1.588933215130202e-01 
705 -4.887413112790374e-01 
706 1.142105534963199e-01 
707 -8.750610375212187e-01 
708 7.777558743022237e-01 
709 -4.755632682243380e-01 
710 -1.821232481700666e+00 
711 -8.252629490148382e-02 
712 -3.584651522627906e-01 
713 -5.929452536251488e-01 
714 1.200963674347488e-02 
715 1.930043964388786e-01 
716 8.751775260723314e-02 
717 -2.029312843776140e-01 
718 -1.196348678926309e+00 
719 -1.106471969080477e-01 
720 9.366501278709549e-02 
721 -5.993624948695280e-01 
722 -9.482938705351409e-01 
723 -1.836036284865049e+00 
724 -2.485152723101796e-01 
725 -2.069620620662063e-01 
726 3.327241279228827e-01 
727 -1.745907630970477e-01 
728 2.925097025699939e-01 
729 9.285891904448927e-02 
730 7.784174601985486e-01 
731 -1.580021042580368e+00 
732 -1.379409014054148e-01 
733 4.534674522737751e-01 
734 3.436228180260092e-01 
735 -9.621069442998107e-01 
736 5.974354591395778e-02 
737 4.318202602985164e-01 
738 -2.996084807535108e-01 
739 -1.589970521059660e-01 
740 9.271864396721392e-02 
741 -3.373416773147088e-01 
742 1.706423052564036e-01 
743 3.260409284388858e+00 
744 3.218565226597783e-01 
745 -5.496972029358631e-01 
746 1.135643352864161e+00 
747 2.354362584936179e-02 
748 3.980382902982808e-01 
749 1.046062091466822e+00 
750 2.110738373940562e-01 
751 -2.640520195903052e-01 
752 -5.168863415641902e-01 
753 5.229154582415837e-01 
754 2.642041157537841e-01 
755 1.538291052763373e-01 
756 1.244131513906690e+00 
757 5.182983503040584e-01 
758 -1.644105516497520e-01 
759 1.662465148687076e+00 
760 1.842288218608478e-01 
761 -3.012485195383121e-01 
762 2.413742010990586e+00 
763 2.670342528661628e-01 
764 1.337125620980516e+00 
765 6.252478934834951e-01 
766 9.636019917189970e-02 
767 4.516381945654156e+00 
768 -8.222431194868971e-01 
769 6.624477637903514e-01 
770 1.546313344272887e+00 
771 7.444111471550474e-01 
772 -6.229051682424099e-01 
773 1.082340999218388e-02 
774 8.400803595801563e-01 
775 3.968695137459044e+00 
776 -1.223239158992521e-01 
777 8.537107580011289e-01 
778 1.223639627660991e-01 
779 -1.100703518343873e-01 
780 8.758612179875780e-01 
781 -1.931148338677159e-01 
782 -4.106126298994608e-01 
783 6.816480212380112e-02 
784 2.927213687729243e+00 
785 9.162009795119154e-02 
786 -1.429616073226904e-02 
787 2.263252998833314e-01 
788 3.822139855554019e-01 
789 -2.864275641404490e-02 
790 -4.670623559101977e-02 
791 3.518619467876755e-01 
792 2.022388875680085e-01 
793 -3.751817080611920e-02 
794 3.152885821877739e-01 
795 -2.218734424362600e-01 
796 -7.960710969162584e-01 
797 -5.894892635922195e-01 
798 1.092303103156261e+00 
799 2.870570268909990e-03 
800 3.080587179563610e-01 
801 -3.761828806477983e-01 
802 -6.612547213997205e-01 
803 -2.759587909769532e-02 
804 -2.627641230079855e-01 
805 -6.394289905419230e-02 
806 -3.852387056601813e+00 
807 -2.441973758821865e-01 
808 1.789188408955545e+00 
809 -1.160106955111299e+00 
810 -2.443284181529461e+00 
811 -7.578734527095734e-01 
812 -3.052872481988340e-01 
813 -4.870129034967051e-01 
814 -1.152714368587043e+00 
815 1.872906929446426e+00 
816 -2.684840045311084e-01 
817 8.801369573124003e-02 
818 1.277726343879706e+00 
819 -8.334762980083302e-01 
820 5.289825438788675e-01 
821 1.989763603758682e+00 
822 9.348817663855739e-01 
823 2.902804227058500e-01 
824 -1.840736871616144e-01 
825 1.046132778439309e+00 
826 1.966451418839964e-01 
827 -6.559143507719960e-01 
828 1.595406469421732e+00 
829 1.040085540308562e+00 
830 7.235385586242266e-01 
831 -1.265376956823186e-01 
832 1.335211934585842e-01 
833 6.968850725030696e-01 
834 7.367108782914881e-01 
835 2.466429413169655e-01 
836 3.247776968232531e-01 
837 1.034770710980536e-01 
838 3.280025138635876e-01 
839 4.046873058807742e-01 
840 -1.727322476398881e-01 
841 7.223092991148663e-01 
842 7.671734415659897e-01 
843 7.160396469094388e-01 
844 6.798337430062263e-01 
845 6.509450272181313e-01 
846 4.911008532672734e-01 
847 4.630429069643746e-01 
848 2.351975130456649e-01 
849 -1.571550724089696e-01 
850 1.872580322596603e-01 
851 5.012379471832450e-01 
852 5.682219588150498e-01 
853 1.059269068910967e+00 
854 -3.488005103006838e-01 
855 -2.609614091445322e-01 
856 -2.725715493790716e-01 
857 -1.947077921352215e-02 
858 -4.036451280785269e-02 
859 -1.043287640869947e-01 
860 -9.520668531816701e-01 
861 -2.514943238862592e-01 
862 3.798490333655711e-01 
863 1.405893882969219e-01 
864 -2.551829918605693e-01 
865 1.102977898899550e+00 
866 1.265945491687912e-01 
867 -1.988757822824780e-02 
868 1.893065755481624e-01 
869 -1.618319428157747e-01 
870 -4.226404581872516e-01 
871 1.105381748422967e+00 
872 1.196802574117476e+00 
873 -6.787872889278809e-02 
874 1.023774921089638e+00 
875 -8.702037186244890e-01 
876 -7.638835383541449e-01 
877 8.751462631850133e-01 
878 -6.175959713075699e-01 
879 -1.977970082114938e-01 
880 1.959138296872017e-01 
881 1.486451533261702e-01 
882 2.951282767197574e-03 
883 6.702470993225521e-02 
884 -1.615757454331091e-01 
885 2.000428258620617e-01 
886 7.489877195354840e-03 
887 -5.492949796167701e-02 
888 5.976188995492396e-01 
889 -6.162900600724291e-02 
890 2.508150625577489e-01 
891 1.011937190594642e-01 
892 -3.589890623913580e-02 
893 4.083204198641974e-01 
894 2.298287986671581e-01 
895 -7.389402567893849e-01 
896 8.112497905863589e-02 
897 7.017019461190794e-01 
898 7.863787358281665e-02 
899 -2.759415805034793e-01 
900 -5.308129925654920e-01 
901 -8.280906689873897e-01 
902 -1.823768586853348e-01 
903 5.996825960728037e-01 
904 -2.906347137600717e-01 
905 -1.446617608115832e-01 
906 1.009862945142279e+00 
907 -7.352210291813138e-02 
908 9.732682006450442e-01 
909 9.426136037366936e-01 
910 -1.084478710560811e+00 
911 -5.126323555342260e-01 
912 2.537642666028102e-01 
913 2.413848338703184e-01 
914 2.906042413533554e-02 
915 -9.873331756051840e-01 
916 -2.208192231537951e-01 
917 -1.567651716888386e-01 
918 -1.124634504992870e+00 
919 -2.597702379600620e-01 
920 -4.692326505980557e-01 
921 -1.327943064196665e+00 
922 -2.426479921821389e-01 
923 1.358902231144365e-01 
924 -2.548032863874677e-02 
925 -1.172502387511371e+00 
926 4.135127124916833e-02 
927 -3.914918653789313e-01 
928 -2.106974239914445e+00 
929 3.588138390625393e-01 
930 3.589249494538636e-03 
931 3.543303078407951e-02 
932 -5.653372567248043e-01 
933 -2.688029914589393e-01 
934 -4.976588988970586e-01 
935 6.362746669058116e-01 
936 -4.443657743987526e-02 
937 -3.024233871665979e+00 
938 -2.675863486831931e-01 
939 -2.626056745436851e-01 
940 -9.107038526800094e-01 
941 -3.914512458949890e-01 
942 -2.185437442915048e+00 
943 -8.634409424395374e-01 
944 8.771394726122549e-01 
945 -3.353555435282109e-01 
946 -1.616362938745573e+00 
947 -4.938368545710866e+00 
948 -2.344515200544904e-01 
949 -1.626467106247001e+00 
950 -1.184056748140640e+00 
951 6.849455946123644e-01 
952 -2.974406545679068e-01 
953 -5.192028173742895e-01 
954 -1.092186745010354e+00 
955 -9.279369427090958e-02 
956 -2.058454400092865e+00 
957 3.530383184629741e-02 
958 2.004560326836993e-01 
959 -1.351649242406636e-01 
960 -1.794892758941278e+00 
961 -1.906655921851102e-01 
962 -4.448804524569851e-02 
963 1.458300293311562e-01 
964 -3.731685812988377e-01 
965 -6.945998815238419e-01 
966 7.028204597204440e-01 
967 -1.160486558834254e-01 
968 7.354280751611706e-01 
969 -6.463485779831382e-02 
970 -9.687779144937193e-01 
971 -6.685076551321188e-01 
972 -6.431342569362687e-01 
973 -1.319002055729632e-01 
974 4.056967787011664e-02 
975 8.613544446857074e-01 
976 -1.429419940058391e-01 
977 -3.392986799869575e-02 
978 2.452545366622965e-01 
979 -5.599235351235203e-01 
980 5.286497263857045e-02 
981 6.909060125336829e-01 
982 2.056226859280870e+00 
983 1.557643205580448e-01 
984 9.292053372924988e-01 
985 9.802786753200012e-03 
986 1.665599036357710e-01 
987 2.979808345498974e-01 
988 7.484588741889301e-01 
989 1.510545247176877e+00 
990 -1.839314386655872e+00 
991 4.390282577256530e+00 
992 2.589216380736356e+00 
993 -9.495931481512551e-01 
994 1.235417682147355e+00 
995 -2.384848873971787e+00 
996 -2.507287128064374e-01 
997 1.796461172774397e+00 
998 2.920787374140121e+00 
999 -2.989885018489984e-01 
1000 -5.816938413786247e+00 
1001 1.110600206125692e+00 
1002 1.530676821458303e+00 
1003 8.193033795700172e-01 
1004 2.888972100761286e-01 
1005 4.648797055521389e-02 
1006 1.562599061257528e+00 
1007 -3.607394821896731e-01 
1008 -2.302106719145882e-01 
1009 5.521961849686392e-03 
1010 3.411057595296709e-01 
1011 2.803475565063369e-01 
1012 2.921829376514946e-02 
1013 4.970962834286949e-01 
1014 -3.204274928087745e+00 
1015 -4.288536197689696e-01 
1016 7.021818812987347e-01 
1017 -1.005322845688744e-01 
1018 -1.175985829962600e+00 
1019 -1.035676607166221e+00 
1020 1.288281398378563e-03 
1021 -2.530295171399624e-01 
1022 -2.188114796455291e-01 
1023 9.492321360239437e-01 
1024 -2.069710245383213e+00 
1025 1.539616942263332e-01 
1026 6.703527335721072e-01 
1027 6.559399550371433e-01 
1028 5.331844445107529e-01 
1029 7.301945559720985e-01 
1030 1.151589702412259e+00 
1031 6.385233877795324e-01 
1032 -5.137534906938712e-01 
1033 9.317283657102949e-01 
1034 3.930683340943940e-01 
1035 2.038740502294141e-01 
1036 -1.074137217000145e-01 
1037 -1.299076276523339e-01 
1038 6.324278659450442e-01 
1039 -3.736709783765071e-01 
1040 1.427348802550525e+00 
1041 -4.290557473903509e-01 
1042 -4.927596894853258e-02 
1043 9.213536639804976e-01 
1044 1.658543686800316e+00 
1045 6.748438215959538e-01 
1046 7.393460776941997e-01 
1047 4.035906066494023e-01 
1048 4.346904424705282e-01 
1049 5.327537895221546e-01 
1050 1.539098303996198e+00 
1051 1.605022396567991e+00 
1052 1.369478227153158e+00 
1053 4.571862727767331e-01 
1054 3.284924015632492e-01 
1055 5.994257904828911e-01 
1056 1.983553584945975e+00 
1057 -1.520742178663439e+00 
1058 2.007930223632732e-01 
1059 -8.428269900147892e-01 
1060 -6.563480496916164e-01 
1061 3.028853427335968e-01 
1062 -1.233364946055528e-01 
1063 1.171791422567625e-01 
1064 -8.642022277083237e-01 
1065 -1.611421277242188e+00 
1066 1.197844715230699e-01 
1067 8.804100179391443e-01 
1068 -4.162313270145701e-01 
1069 -1.460223239021893e-02 
1070 -2.314886715273627e+00 
1071 1.144667198809329e-02 
1072 -3.297488410234971e-01 
1073 -5.026637808347678e+00 
1074 -1.518636319636771e+00 
1075 -8.468012073603252e-01 
1076 -1.682755185554227e+00 
1077 -2.311597280923990e+00 
1078 -2.014099278657000e+00 
1079 -2.712176743848785e+00 
1080 -2.369615121747087e+00 
1081 1.215690863019578e+00 
1082 -1.652883740512209e+00 
1083 -9.850545193547487e-01 
1084 2.616041933334115e-01 
1085 -4.109636764821059e-01 
1086 4.229841438515344e-01 
1087 -2.979591221624199e-01 
1088 -1.855953798151868e-02 
1089 -9.725512172365184e-01 
1090 -4.917535149966815e-01 
1091 8.507291054177335e-01 
1092 5.297638515566653e-01 
1093 -1.643846254307560e-01 
1094 -1.083760460079873e+00 
1095 4.556461734709931e-01 
1096 -1.251784888049277e-01 
1097 -1.900521539071208e+00 
1098 -8.921690999295764e-01 
1099 2.949407876679263e-01 
1100 -6.087170993511107e-01 
1101 -3.189480284762936e-01 
1102 2.440428358639806e-01 
1103 3.094775899898962e-01 
1104 -1.647911497976918e-01 
1105 -1.101149376477974e+00 
1106 1.760871036160886e-02 
1107 -3.535431054746644e-01 
1108 5.346898280796752e-01 
1109 1.617461523724914e-01 
1110 -1.398191298057855e-01 
1111 8.581969983486273e-01 
1112 -6.617509145992367e-01 
1113 -7.835758016059555e-02 
1114 -1.764406489073944e-01 
1115 1.283994493939006e-02 
1116 -2.216430353530000e-01 
1117 8.195943172593082e-01 
1118 -3.680955189068690e-02 
1119 1.290304505792787e-01 
1120 1.376256520256729e+00 
1121 7.537401663713885e-01 
1122 6.813533116066530e-01 
1123 2.323224371638614e-01 
1124 -1.741122981916053e+00 
1125 -8.226134229868182e-01 
1126 -1.049057788472112e-01 
1127 1.885968625652118e-01 
1128 -2.018532001799719e+00 
1129 4.947412865735956e-01 
1130 -2.154133302125262e+00 
1131 5.990115712922133e-01 
1132 -2.154218675523842e+00 
1133 -1.946803544703007e-01 
1134 1.123492574887469e+00 
1135 6.693344592371328e-01 
1136 -5.252618439275064e-01 
1137 6.791728594345962e-01 
1138 9.653800800247334e-01 
1139 3.057426927552879e-01 
1140 4.181832006061481e-01 
1141 -9.485642419084456e-01 
1142 4.979566329613297e-01 
1143 -2.194443738552506e+00 
1144 -3.051279526886579e+00 
1145 6.004207166311889e-02 
1146 -3.608754889591563e+00 
1147 -1.484294447669482e+00 
1148 -1.645388378651744e-01 
1149 -6.761011637555459e-01 
1150 -1.331726110767046e+00 
1151 -3.424203032973308e-01 
1152 -1.248791800276294e+00 
1153 -2.149431552558219e+00 
1154 -4.158243042651413e-02 
1155 -2.239620346859684e-01 
1156 -2.400284178906844e+00 
1157 -9.138390454060384e-02 
1158 2.021909200186688e-02 
1159 -2.688193643259554e+00 
1160 -3.079885652736750e+00 
1161 9.521806572656714e-01 
1162 -7.832468144743788e-01 
1163 -9.399160062142373e-01 
1164 3.897915927108702e-01 
1165 -5.501395885844230e-01 
1166 -2.134067890997053e+00 
1167 -4.656301384895163e-01 
1168 7.160187750338187e-02 
1169 -1.472348525148164e+00 
1170 -2.577387532980575e-01 
1171 -6.648346701003549e-01 
1172 -3.901474557720728e-01 
1173 -6.212669347025626e-01 
1174 -8.705187296549891e-01 
1175 -2.879008015057906e+00 
1176 -7.952698271103086e-01 
1177 -2.283449626166358e-02 
1178 -1.979431498169631e+00 
1179 3.258639483784888e-01 
1180 -3.152975735828040e-02 
1181 -1.505058668531143e+00 
1182 -3.737071800854310e-01 
1183 2.090426445171323e-01 
1184 7.369435966159311e-02 
1185 -3.308116881418025e-01 
1186 -1.083449845112294e+00 
1187 -4.674347731873107e-01 
1188 6.922436077046729e-01 
1189 2.381464741396142e-01 
1190 4.682878336267496e-01 
1191 1.400617651982583e+00 
1192 6.335589877666663e-02 
1193 2.392264430527467e-01 
1194 1.559589322798639e+00 
1195 1.332564852711206e-01 
1196 -9.554237840914857e-02 
1197 2.170889421864072e-01 
1198 -1.417761672489272e+00 
1199 1.344847510862016e-01 
1200 2.492165487645706e-01 
1201 -3.898900583194480e-01 
1202 -5.724733398287028e-02 
1203 -1.138533961397475e+00 
1204 -1.811680648582848e-02 
1205 2.554559308911166e-01 
1206 3.526836017540296e-01 
1207 -8.926796054925526e-02 
1208 -1.117823928865616e+00 
1209 -2.656454464873222e-01 
1210 1.995105578553555e-01 
1211 3.740707022973275e-02 
1212 -6.842685412615029e-01 
1213 -1.121973333600539e-01 
1214 -2.154040135541492e-01 
1215 -2.872890655733806e-02 
1216 3.080008070343082e-01 
1217 -9.754345538745501e-03 
1218 9.405492195206953e-02 
1219 -8.390198383818577e-01 
1220 -2.104558822201091e-01 
1221 2.469053566045093e-01 
1222 2.597370760096639e-01 
1223 8.542981530155542e-01 
1224 3.610198142136120e-01 
1225 -2.470474502651770e-02 
1226 6.535208372516746e-01 
1227 4.912438390906050e-01 
1228 -4.105461078234992e-01 
1229 2.758288476885184e-01 
1230 -6.603979378537415e-01 
1231 4.501502771896908e-01 
1232 -1.287002317958977e-01 
1233 -4.289697235787365e-01 
1234 -3.466464707687390e-01 
1235 -4.399226815480007e-01 
1236 3.796213258697108e-01 
1237 2.860724015570234e-01 
1238 -7.078094077955203e-01 
1239 -2.446949912067465e-01 
1240 2.768919854359989e-01 
1241 -1.308566037961622e-01 
1242 -1.111010793344009e-01 
1243 -5.280140391389507e-01 
1244 -9.891408086465546e-01 
1245 -1.126598098679064e+00 
1246 -7.915201849844523e-01 
1247 -2.781036842139002e-01 
1248 1.656892223721386e-01 
1249 -5.904188942739865e-01 
1250 -1.897548265165260e+00 
1251 1.210934743579833e-01 
1252 -4.512654106149325e-01 
1253 -1.131465155678375e+00 
1254 1.438988657774013e-02 
1255 -3.399091417711445e-01 
1256 -1.018532358819898e+00 
1257 4.686925737400779e-01 
1258 -8.318501575333346e-01 
1259 -2.198016763270731e-01 
1260 -8.786542707413615e-01 
1261 -1.281313576822529e+00 
1262 3.441890334897660e-01 
1263 -4.561145475921795e-01 
1264 -1.035012438603665e-01 
1265 -1.566233379553657e-01 
1266 1.207305968568600e-01 
1267 4.019684950728242e-01 
1268 9.452025245078114e-01 
1269 -1.030093470601259e-01 
1270 3.256693080054751e-01 
1271 -1.410954040791043e+00 
1272 -7.234845311741097e-01 
1273 3.433931256316112e-02 
1274 -9.213631932765286e-01 
1275 1.299184370917698e-01 
1276 -1.368467254534360e-01 
1277 -4.098661929514226e-01 
1278 -1.262370718326097e-01 
1279 -1.185939327067689e+00 
1280 -5.641154460572173e-01 
1281 -2.392922071141018e-01 
1282 -2.419604072179306e-01 
1283 -9.039180379848752e-01 
1284 -1.009233058296380e+00 
1285 -3.647592413435166e-01 
1286 5.926915889566831e-02 
1287 5.902186910163302e-02 
1288 -7.014760760444630e-01 
1289 -7.660901349495416e-01 
1290 -1.867434243539972e-01 
1291 -4.397358567597062e-01 
1292 1.143893976179784e+00 
1293 4.016803073624597e-01 
1294 -8.824583735806577e-01 
1295 1.615020073991593e-01 
1296 -7.587660336748731e-02 
1297 2.768013756334257e-02 
1298 5.974631820862335e-01 
1299 -8.860131729382363e-01 
1300 -5.783224149995851e-01 
1301 -5.043077199129870e-01 
1302 -2.045603586185868e-01 
1303 -9.421091412391475e-03 
1304 1.065138223578638e-01 
1305 -4.711458251762070e-01 
1306 -1.522633148891078e+00 
1307 -7.131371079703750e-01 
1308 -9.166258774047779e-01 
1309 1.063220917106032e-02 
1310 -2.167654135335561e-01 
1311 8.070628823525220e-03 
1312 -4.719878908859544e-01 
1313 -3.080777966286605e-01 
1314 -3.743705143987244e-01 
1315 -1.100124430501169e+00 
1316 -1.199099955591965e+00 
1317 -6.129278567541051e-01 
1318 4.418083983628482e-01 
1319 1.990080645746446e+00 
1320 2.256563204341286e-01 
1321 -5.814735233703150e-01 
1322 1.026918362965758e-01 
1323 -2.076492021646875e-01 
1324 -7.413567335594414e-01 
1325 1.162117783715731e-01 
1326 -1.198189492017934e-01 
1327 1.142696651484573e-01 
1328 -1.147287345781195e+00 
1329 6.803914744244208e-02 
1330 -2.428724167717831e-02 
1331 -7.048069339067736e-01 
1332 3.464593010476111e-01 
1333 4.231100156444689e-01 
1334 1.633590783760217e-01 
1335 1.154227673465235e-01 
1336 6.928798203004758e-01 
1337 -1.974002971059407e-01 
1338 2.734697406902287e-01 
1339 -2.903143551304702e-01 
1340 -2.627787895877670e-02 
1341 1.303800559340846e-03 
1342 -2.584140888436118e-02 
1343 9.268238324373804e-01 
1344 -8.730894665089856e-01 
1345 -1.952717076800308e-01 
1346 5.601295236418435e-01 
1347 4.640402509675418e-01 
1348 -6.669155184749559e-01 
1349 2.106818320371684e-01 
1350 -5.837029755380657e-01 
1351 3.044940624599122e-01 
1352 -1.189597199200615e+00 
1353 1.655571840773809e-01 
1354 -9.429498848393270e-01 
1355 -5.110631942350180e-01 
1356 -6.019501477424918e-01 
1357 -1.341324619657094e+00 
1358 -1.806870094537325e+00 
1359 -5.469082318810795e-01 
1360 6.938246958209512e-01 
1361 -1.191290305673575e+00 
1362 -1.611251822156627e+00 
1363 3.138380020831138e-01 
1364 -1.430322953509822e-01 
1365 -2.418985139556687e-01 
1366 -2.530334921689568e+00 
1367 -4.409078966348282e-01 
1368 -6.024336596238933e-01 
1369 -1.613713856600824e+00 
1370 -9.459691710845551e-01 
1371 -5.978412526987388e-01 
1372 -1.028447580656943e+00 
1373 -8.106540997453658e-01 
1374 -1.239121872995668e+00 
1375 3.137650663292232e-01 
1376 -5.335289657320119e-01 
1377 -4.337752291038099e-01 
1378 -1.980769355663728e-02 
1379 -1.176614368021741e+00 
1380 -5.711332489479817e-01 
1381 3.140572077541933e-01 
1382 -1.119322744804835e-01 
1383 -6.904071641715627e-01 
1384 1.861947300419765e-01 
1385 4.647992913456507e-01 
1386 -5.764423640856792e-01 
1387 -1.699950388087440e+00 
1388 4.393100541169220e-01 
1389 -3.547961127818283e-02 
1390 1.543385211157636e-01 
1391 1.485809013058587e-01 
1392 7.422596539406612e-01 
1393 -1.117922801374067e-01 
1394 1.800759083620722e-01 
1395 1.029679041133696e+00 
1396 5.935913492619397e-01 
1397 1.192264632965791e-01 
1398 1.529621313165021e-01 
1399 1.873739686753987e+00 
1400 1.782465311727589e-01 
1401 2.991798525350464e-02 
1402 9.316623276298345e-01 
1403 -1.475054880139504e-02 
1404 -1.151128252497064e-02 
1405 7.230604913757759e-01 
1406 2.398795234622849e-02 
1407 6.283920489712262e-01 
1408 -1.353835756517464e-01 
1409 -4.637692848601758e-01 
1410 4.563685161340911e-01 
1411 -3.964100489559548e-01 
1412 -1.004621875251889e+00 
1413 -1.644045772574080e-01 
1414 -2.024176188633024e+00 
1415 -4.934540210766704e-01 
1416 1.041688389653621e+00 
1417 -1.261670970129149e+00 
1418 1.074518422891121e-01 
1419 -9.706976380453282e-01 
1420 6.810123552803191e-01 
1421 -6.432680356881136e-02 
1422 -3.383474851720035e-01 
1423 1.910136322041560e-01 
1424 -3.489894915322003e-02 
1425 -6.696451324737070e-03 
1426 -3.730084930208077e-02 
1427 -4.144475249234104e-01 
1428 -3.466496410928694e-01 
1429 4.399838046374811e-02 
1430 1.274441930311890e-01 
1431 2.300808469661129e-01 
1432 -5.161698106340677e-02 
1433 3.682837620043673e-01 
1434 2.260459562614607e-01 
1435 3.331791301499957e-01 
1436 4.786262161438461e-01 
1437 1.174203120683541e-01 
1438 1.659774207627117e+00 
1439 -9.343863088959793e-01 
1440 -5.161445353932308e-01 
1441 -1.305701134227949e-01 
1442 3.818443310121221e-01 
1443 1.655832900485830e+00 
1444 1.477600236274249e+00 
1445 1.109408825563729e+00 
1446 -1.031692439747655e+00 
1447 -1.511882968194459e+00 
1448 -1.876751625190955e-01 
1449 -4.531118910751449e-01 
1450 7.514532175338472e-01 
1451 -8.147801378812921e-01 
1452 1.740328514443609e-01 
1453 3.413092075118397e-02 
1454 1.963635444396651e-01 
1455 5.470436982249514e-02 
1456 -8.375398805761931e-01 
1457 5.897437077174966e-01 
1458 4.402858536722953e-01 
1459 4.166666453718570e-01 
1460 3.576523154980975e-01 
1461 3.923805886816166e-01 
1462 -4.856251357363157e-01 
1463 3.461617226343905e-01 
1464 2.374391657410214e-01 
1465 1.754754070339597e-01 
1466 -1.433009633501423e-02 
1467 3.414919322038533e-01 
1468 -2.134976892077177e-02 
1469 4.705185162665676e-01 
1470 5.188594096535153e-01 
1471 1.365058620215606e+00 
1472 -6.554402861897742e-02 
1473 5.368779393527968e-01 
1474 4.578322688203376e-01 
1475 2.000774250636113e-01 
1476 7.648236535271675e-01 
1477 2.201563093806143e-01 
1478 5.242153267887203e-01 
1479 1.230911100461586e+00 
1480 3.838879965075193e-01 
1481 -3.807479637931812e-01 
1482 1.195362464900487e+00 
1483 1.435372030310792e+00 
1484 -1.007369034386427e-01 
1485 6.106976434495882e-01 
1486 5.367012688406306e-02 
1487 3.122008416695379e-01 
1488 2.204920938957889e-01 
1489 -2.542704256366126e-01 
1490 3.655849881284158e-01 
1491 6.324078332454761e-01 
1492 -1.197003800013880e+00 
1493 -5.305223353616372e-01 
1494 -7.762317307816952e-01 
1495 -6.782694921148703e-01 
1496 1.214509617665013e-01 
1497 -6.211857453814607e-01 
1498 -9.943771338804541e-01 
1499 7.446594034189265e-02 
1500 -2.002409241425800e-01 
1501 -8.340727923108729e-02 
1502 -9.480825222335696e-01 
1503 -7.158714879096926e-01 
1504 4.741927337528974e-01 
1505 -6.457049362778398e-01 
1506 1.984316103305696e-01 
1507 2.105536135835731e-01 
1508 -6.839527353636211e-02 
1509 4.942630486953613e-01 
1510 -9.060797973719823e-01 
1511 1.273551586167183e-01 
1512 -5.817098111162393e-02 
1513 -5.923474406723325e-01 
1514 3.367747795802258e-02 
1515 -3.993323804321777e-01 
1516 1.196875786502658e-01 
1517 -6.188629192575996e-01 
1518 2.140379362871149e-01 
1519 -9.555674957320932e-02 
1520 -1.020893218691374e+00 
1521 -2.292917014285007e-01 
1522 -4.279420054082285e-01 
1523 -3.211507678500491e-01 
1524 3.883334341059084e-01 
1525 3.507194210485429e-01 
1526 -2.003480040454701e-01 
1527 5.008986462870885e-02 
1528 8.141622775887508e-02 
1529 5.013941447434888e-01 
1530 5.359062013242769e-01 
1531 4.074543054300742e-01 
1532 -7.608140922976737e-02 
1533 1.622799211656032e-01 
1534 6.095411783968945e-01 
1535 -1.653549582566790e-01 
1536 -2.922722478615054e-01 
1537 4.610001666456153e-01 
1538 2.457535051810652e-01 
1539 6.650820241712462e-01 
1540 3.625789615634892e-01 
1541 7.648345001073369e-01 
1542 3.255524521986113e-01 
1543 -8.763085264547389e-01 
1544 1.403284010707204e-01 
1545 -4.682225897347745e-01 
1546 1.142221487367731e+00 
1547 1.978968592679121e-01 
1548 -1.240536241733774e+00 
1549 -1.242893834052363e+00 
1550 1.100829586543983e+00 
1551 -4.242963854043223e-01 
1552 -1.048484361035268e+00 
1553 -3.911408732281292e-02 
1554 -1.595744186515070e+00 
1555 2.591505525287783e-01 
1556 -1.279224154550022e+00 
1557 1.548781565781452e-01 
1558 -4.911216253044560e-01 
1559 -9.535336181814064e-02 
1560 6.284677108306284e-01 
1561 3.076668157832101e-01 
1562 -7.550489907069274e-02 
1563 -1.207372110863209e+00 
1564 -1.113624459232570e+00 
1565 -1.074540559373795e+00 
1566 5.578915693450444e-02 
1567 -3.900781408742854e-01 
1568 -2.252819720482709e-01 
1569 -1.636056533374534e-01 
1570 -1.644504111661947e+00 
1571 -2.196244221785424e-01 
1572 -5.027638516628246e-01 
1573 -5.423824686641326e-01 
1574 -1.763188083281749e-01 
1575 -2.679800247590221e-01 
1576 -2.566605686306714e-02 
1577 -7.120811309442922e-01 
1578 6.161600681521540e-02 
1579 -3.098666126756687e-01 
1580 -1.330331506408804e+00 
1581 -3.687795498585166e-01 
1582 -1.869520618530540e+00 
1583 -1.622738264537768e+00 
1584 -2.426292314422458e+00 
1585 -1.566765863143456e+00 
1586 -4.231213885623896e-01 
1587 -2.028351456514029e+00 
1588 -1.716415977188131e+00 
1589 -4.922183804311749e-01 
1590 -4.758337842304075e-01 
1591 -3.911640010528486e+00 
1592 -2.642587873034777e+00 
1593 8.505217830651761e-02 
1594 -3.319861311572586e+00 
1595 -1.024603697405642e+00 
1596 -4.514584845808450e-02 
1597 -1.716628732804472e+00 
1598 1.427916937021297e-01 
1599 -8.843376729861032e-01 
1600 -3.344367412146390e-01 
1601 -8.699441977986590e-02 
1602 -1.281061871535996e+00 
1603 -1.553124558584618e+00 
1604 2.527264629009241e-01 
1605 2.033926852033745e-01 
1606 -1.288298925332588e-01 
1607 -2.466556962790920e+00 
1608 -2.960222605010486e-01 
1609 9.004578853455066e-02 
1610 -1.546836549582496e+00 
1611 -6.217264700441200e-01 
1612 5.617686039128527e-01 
1613 -1.135682038315231e-01 
1614 -2.022762724537224e-01 
1615 -8.665577433329423e-01 
1616 -8.019155577658488e-02 
1617 -5.500310413393988e-01 
1618 2.982068309006146e-01 
1619 -6.802572573537247e-01 
1620 -2.087141902569273e-01 
1621 2.505693766864724e-01 
1622 2.044979442740504e-01 
1623 -9.061703830648415e-01 
1624 -1.685982166197776e-01 
1625 6.769961607877971e-01 
1626 -2.591752276182067e-02 
1627 -4.722071482112973e-03 
1628 4.625058202161862e-02 
1629 9.838494236952129e-02 
1630 -3.712455582996041e-01 
1631 -1.274044767473610e+00 
1632 -5.274359144673305e-01 
1633 4.923521058216041e-01 
1634 -4.178811284728646e-01 
1635 -6.885058003109157e-01 
1636 -4.038107887409951e-02 
1637 -2.578670057208020e-02 
1638 2.319621922345047e-01 
1639 1.356879201909436e-01 
1640 1.121353452861972e+00 
1641 9.125901024802909e-01 
1642 6.632792569579788e-01 
1643 -8.406184059538090e-01 
1644 2.610720394232516e-01 
1645 5.289579778662977e-01 
1646 -5.895373676923460e-01 
1647 -9.290230968519175e-02 
1648 -5.324403616093025e-02 
1649 -1.176714750457904e-01 
1650 2.397363402363711e-01 
1651 -1.007313994782713e+00 
1652 -2.272773780624577e-01 
1653 -8.511676487575053e-02 
1654 -2.616955417566960e-01 
1655 -2.017520828746329e-01 
1656 -7.846243333299997e-01 
1657 9.427484458456549e-02 
1658 -9.069970090522525e-02 
1659 -3.797852763733712e-01 
1660 -7.446135161564368e-02 
1661 2.953227816915028e-01 
1662 5.855144368693334e-01 
1663 -7.150013432086230e-01 
1664 3.522551761102284e-01 
1665 2.948945957174720e-01 
1666 -1.529334882498896e-01 
1667 -3.579189845684229e-01 
1668 2.944623386079092e-01 
1669 2.851126769364989e-01 
1670 -6.369878984208667e-01 
1671 1.331373699690691e-01 
1672 1.037879532972965e+00 
1673 -1.059219245063004e+00 
1674 4.509918180982933e-01 
1675 2.802007659674653e-01 
1676 -4.835324596015254e-01 
1677 2.013139505905765e-02 
1678 -2.905140717971506e-01 
1679 1.210988221415490e+00 
1680 -1.916653348699591e-02 
1681 -8.306134699311907e-01 
1682 1.325589441443530e-01 
1683 6.774143575210989e-01 
1684 1.227874163536145e-01 
1685 -2.040413063659251e-01 
1686 2.778337681053873e-01 
1687 2.854142451610169e+00 
1688 3.791334038642747e-01 
1689 2.777618157850943e-02 
1690 1.161684431550822e+00 
1691 7.521573316880786e-01 
1692 -4.136894145904197e-01 
1693 1.127764494034081e+00 
1694 -1.422823793955227e+00 
1695 -6.700373582257962e-03 
1696 2.480110077913367e-01 
1697 -4.886319628599839e+00 
1698 -2.351195544850543e+00 
1699 5.041167948769469e-02 
1700 -6.265953205580738e-01 
1701 -8.228243029389942e-01 
1702 -2.616613720038393e+00 
1703 2.861375584595580e-01 
1704 -3.008400456663878e+00 
1705 -2.310304416901167e+00 
1706 -3.161349063909162e-01 
1707 -2.160715586010216e-02 
1708 -2.151165923271992e-01 
1709 -1.104008910936704e+00 
1710 -7.660171972802691e-01 
1711 1.356836727127621e+00 
1712 -8.702803025101967e-01 
1713 -4.719401156119594e-01 
1714 -2.697964177913969e-01 
1715 -8.109550054208651e-01 
1716 2.821436674227717e-01 
1717 9.797163685449269e-02 
1718 -1.392646710475296e+00 
1719 -1.083169306454052e+00 
1720 9.337265501507062e-02 
1721 -4.221130552649031e-01 
1722 1.566038042722397e+00 
1723 3.334806009965189e-01 
1724 3.446907901864391e-01 
1725 1.767919337289587e+00 
1726 3.436598361146501e-01 
1727 -6.584013050454004e-03 
1728 1.817584825785313e-01 
1729 -1.623999858595430e-01 
1730 -7.647941874926868e-02 
1731 -1.507707010022626e-01 
1732 -2.304129938186648e+00 
1733 -1.713386164965769e+00 
1734 -1.424762480546293e+00 
1735 -4.303064048882677e-01 
1736 -6.942114374655285e-01 
1737 -2.397564437190176e+00 
1738 -2.126714319398586e+00 
1739 -1.932205140034846e-02 
1740 7.702687361206522e-01 
1741 1.225893754560849e-01 
1742 -9.256322375706815e-01 
1743 1.082946804379391e-01 
1744 -2.172937497624396e+00 
1745 1.508372063659024e-01 
1746 7.739792703933996e-01 
1747 -4.173580840710821e-01 
1748 1.000767989800646e-01 
1749 6.926010008077653e-01 
1750 8.851328044192147e-01 
1751 -6.561003633782605e-01 
1752 -4.376046449310229e-02 
1753 2.288333909819736e+00 
1754 5.548515284327911e-01 
1755 1.335181743629443e+00 
1756 3.479453381634835e+00 
1757 -1.721946046604576e-01 
1758 9.465455268742485e-01 
1759 -3.803392152782587e-01 
1760 9.171347588757512e-01 
1761 -1.236835871464376e-01 
1762 4.244369053825329e-01 
1763 5.294115628033933e-01 
1764 -7.765280523729181e-01 
1765 3.763032700541271e-01 
1766 -1.596581770007310e+00 
1767 -6.260570750727795e+00 
1768 2.448151772155834e-02 
1769 -8.525305448749944e-01 
1770 5.057649268909239e-01 
1771 6.191502844118516e-01 
1772 -4.861766523770508e-01 
1773 4.996313882306490e-01 
1774 1.056590124774719e+00 
1775 5.806669576249686e-01 
1776 -8.365563722652964e-01 
1777 -5.390030717878895e-01 
1778 -1.983047638762697e-01 
1779 4.389594766729107e-01 
1780 4.695230661630001e-01 
1781 -3.316735049933667e-02 
1782 -2.289560916010618e-01 
1783 -7.910491458747596e-01 
1784 7.740673985780101e-01 
1785 -1.847416379152403e+00 
1786 -1.916145971518287e-01 
1787 -1.996922350000609e+00 
1788 -9.163756809393770e-01 
1789 -1.083497376972890e+00 
1790 -2.347949469014171e+00 
1791 -2.451644746064759e-01 
1792 -7.188786665896116e-01 
1793 -6.691766756653786e-01 
1794 -1.949770590768601e+00 
1795 -5.784116163442646e+00 
1796 -2.005900117374272e-01 
1797 -1.147884227034091e+00 
1798 2.013779552581195e-01 
1799 -6.953718804368380e-01 
1800 -5.047005185211454e-01 
1801 3.935760639035768e-01 
1802 9.296146883826603e-01 
1803 -4.668278772569977e-01 
1804 2.826503844548613e-01 
1805 2.815887664947090e-01 
1806 6.025967936106098e-01 
1807 -3.537266435334043e-01 
1808 -1.953808614949089e-01 
1809 -1.653054416282069e-01 
1810 -6.751291234306905e-02 
1811 -5.962883882337132e-01 
1812 -2.630024018746246e-01 
1813 -2.572217328860238e-01 
1814 7.276846748757060e-02 
1815 -1.154437526021814e-01 
1816 2.023513151186336e-01 
1817 -2.335332853468931e-01 
1818 -3.646587073582960e-02 
1819 -1.028573851047265e-01 
1820 -1.723228759671889e-01 
1821 -1.012881572203281e-01 
1822 -1.423530490699760e-01 
1823 -7.013452411811443e-01 
1824 8.085069218620830e-02 
1825 -7.165423559733345e-01 
1826 -3.033217099873986e-01 
1827 -2.698720594205348e-01 
1828 1.912030063868637e-01 
1829 -2.924663973792005e-01 
1830 -1.661998424671363e+00 
1831 7.744405370186266e-01 
1832 -1.129755071345612e-02 
1833 -9.986909074942170e-01 
1834 -1.030938837722426e+00 
1835 -4.699450423911945e-01 
1836 9.080750168404396e-01 
1837 5.037950780978545e-01 
1838 -1.926020304327387e-02 
1839 -8.599683857094624e-01 
1840 -1.329670498598784e+00 
1841 1.139604696706058e-01 
1842 -3.379436955102428e-01 
1843 -4.091876258205372e-02 
1844 1.808969361424563e+00 
1845 7.279833535392188e-02 
1846 2.096167288579828e-01 
1847 -2.953414894230875e-01 
1848 -9.010673151404436e-02 
1849 -4.562034617142622e-02 
1850 -3.040430458330723e-01 
1851 2.405634409322333e+00 
1852 6.171685005447335e-01 
1853 -1.460163278434074e+00 
1854 4.072600034570857e-01 
1855 -7.919870081895535e-01 
1856 -7.010254342757288e-01 
1857 3.955805951668945e-01 
1858 -3.531827837695282e-02 
1859 5.314486646516282e-01 
1860 2.310593368732102e+00 
1861 4.838919329100250e-01 
1862 3.920289506629506e-01 
1863 -5.473753547130665e-01 
1864 -8.316000430341201e-01 
1865 1.606832238603463e-01 
1866 2.684111160165309e-02 
1867 -9.372118484914650e-01 
1868 -4.215372743925925e-01 
1869 -3.878031560253403e-01 
1870 -1.679920698392202e-01 
1871 -2.191708207544400e-01 
1872 4.285426875698286e-01 
1873 7.623447136532474e-02 
1874 3.385595027390631e-02 
1875 -2.641269182359317e-01 
1876 -1.485422730432341e-01 
1877 -2.978225376751192e-02 
1878 -2.971279396299172e-01 
1879 3.760396494596882e-01 
1880 -6.436807785846439e-01 
1881 -5.416930768280375e-01 
1882 -3.046803590704315e-01 
1883 1.717908916656033e-01 
1884 -9.618053463982590e-01 
1885 -4.044932874596805e-01 
1886 -5.660339965922667e-01 
1887 -5.575311901741573e-01 
1888 -2.469808375970205e-02 
1889 -1.111449982836656e+00 
1890 3.191276042903808e-01 
1891 -9.856159181873395e-02 
1892 -6.892066687645666e-02 
1893 -5.736839039520550e-02 
1894 -8.753596382048320e-01 
1895 -1.254268147731161e-01 
1896 -6.318893717868764e-01 
1897 -2.530659746105365e-01 
1898 -2.181812344980956e-02 
1899 -3.613737745452535e-01 
1900 -1.577930807522614e-02 
1901 -2.362022648942468e-01 
1902 5.354268276207627e-01 
1903 -2.110234582139742e-01 
1904 -1.553044234693793e-01 
1905 5.700367002968758e-01 
1906 1.538474239038778e-01 
1907 4.476086195924288e-01 
1908 -4.727469958990357e-01 
1909 5.410505473399766e-01 
1910 -4.203376974244610e-03 
1911 2.642259562277049e-01 
1912 4.456551118270710e-01 
1913 -3.546296351047007e-01 
1914 -2.120562006046512e-01 
1915 3.986595280391471e-01 
1916 -1.216798260953652e-01 
1917 8.687904251280690e-02 
1918 -1.728711843906385e-01 
1919 -8.282563262217747e-02 
1920 -3.343305220141454e-01 
1921 -1.030816673942515e-02 
1922 2.064593581185545e-01 
1923 -4.732406847667237e-01 
1924 -1.302615468329548e-01 
1925 6.609804527984636e-02 
1926 -1.941216191721176e-01 
1927 3.414335047613818e-01 
1928 -4.692012020093952e-01 
1929 -3.041139993938397e-01 
1930 7.201545604176005e-01 
1931 1.593241376544526e+00 
1932 9.374324911835312e-02 
1933 1.990731528255986e-01 
1934 -1.282693364304601e-02 
1935 1.117101631115206e+00 
1936 -1.284485194058878e+00 
1937 -3.775168691170113e-01 
1938 -1.548827017138839e-01 
1939 4.649473189095403e-01 
1940 -1.232549505981171e-01 
1941 9.260834052035036e-02 
1942 -3.030252641970032e-01 
1943 -7.888273620506747e-01 
1944 -1.545306329725343e-01 
1945 4.693880673947370e-02 
1946 -3.926773483227951e-01 
1947 -8.502751217730742e-01 
1948 -6.203297287243906e-01 
1949 -2.856985594525877e-01 
1950 -6.933957990015414e-01 
1951 -1.057585319553927e-01 
1952 -1.082756542487888e+00 
1953 -2.299188158560428e+00 
1954 -9.636055737904419e-01 
1955 4.996046238338492e-01 
1956 -1.115638577916337e+00 
1957 -3.172848311009153e-01 
1958 2.949611411513621e-01 
1959 -4.393138841436220e-01 
1960 -2.131436932569258e+00 
1961 -7.647529554966929e-02 
1962 -2.581619147234628e-01 
1963 8.660514143294369e-01 
1964 3.541734750631269e-01 
1965 -5.737630452728023e-01 
1966 -6.387612030809194e-01 
1967 -8.884463549818974e-02 
1968 -1.919543029365274e-03 
1969 -1.101526917124232e+00 
1970 1.357877476590406e-01 
1971 5.088328212855073e-01 
1972 -5.812588039747008e-01 
1973 -8.292002255289085e-02 
1974 4.526821269899744e-02 
1975 1.497507120903444e-01 
1976 -5.665647314552212e-01 
1977 -5.310347101612400e-01 
1978 -3.989842672772126e-01 
1979 -8.476787783443536e-01 
1980 6.551724934581259e-02 
1981 1.778531369504417e-01 
1982 -1.182382939582382e-02 
1983 -1.863566839517552e-01 
1984 -1.583011171674877e-01 
1985 -5.615863161110731e-01 
1986 -8.078672628503505e-01 
1987 -6.646317872046680e-01 
1988 1.955700033330970e-01 
1989 -1.018870660661760e+00 
1990 -1.216029742452374e+00 
1991 -3.608917369216555e-01 
1992 -3.515686271130771e-03 
1993 5.956768734730506e-02 
1994 -9.943426920199211e-01 
1995 -1.599112091624485e+00 
1996 -3.346202754125471e-01 
1997 2.151656643762695e-01 
1998 2.520289925427378e-01 
1999 -8.140160724075260e-01 
2000 3.630146895460286e-01 
2001 8.021791716932068e-01 
2002 1.090756839977380e-01 
2003 -7.194186892807588e-01 
2004 5.288674931808643e-01 
2005 1.147660154351988e-01 
2006 -7.833638694035960e-01 
2007 -4.160654629914596e-01 
2008 5.584886491439032e-01 
2009 -6.440956349114612e-01 
2010 7.548676015491433e-02 
2011 1.027785441757601e+00 
2012 -9.444910372768930e-02 
2013 1.565206001395575e-01 
2014 -1.433876267960347e+00 
2015 -1.804341161542038e+00 
2016 -4.754091337554012e-01 
2017 -1.046867217850440e-01 
2018 -8.269562013278692e-01 
2019 -2.822262208237429e-01 
2020 -2.577593568381235e-01 
2021 -6.621516455771263e-02 
2022 4.441302938342520e-02 
2023 -9.827278313659402e-02 
2024 -1.170854971537288e+00 
2025 9.329604128457233e-02 
2026 1.347832133974327e-01 
2027 4.153545895883565e-02 
2028 -8.258754307488054e-01 
2029 -1.407213513494301e+00 
2030 8.287801556071276e-01 
2031 4.359415629917784e-01 
2032 2.902413843350412e-01 
2033 -1.226305221941470e-01 
2034 -4.906590457502981e-01 
2035 1.477887820856944e+00 
2036 6.394534825275114e-01 
2037 -1.763680929702820e-01 
2038 1.527302850199111e-01 
2039 -3.332808846054004e-02 
2040 2.077573375309019e+00 
2041 1.239973126321641e+00 
2042 9.621923228366520e-01 
2043 8.366188542117605e-01 
2044 -5.395956805020458e-01 
2045 1.017714232420990e+00 
2046 1.113007366557228e+00 
2047 -5.295838641125361e-01 
2048 8.779994533717459e-01 
2049 -4.881793798420127e-02 
2050 7.421579425312143e-02 
2051 4.113519126738575e-01 
2052 9.058864757742930e-01 
2053 -1.363569275906937e+00 
2054 4.511932419958607e-02 
2055 2.202330020933188e-01 
2056 -7.847189315283604e-01 
2057 -2.241626714401611e-01 
2058 2.979668364824372e-01 
2059 1.541583755043970e-01 
2060 -7.944644158117612e-01 
2061 7.737625550705867e-01 
2062 -1.383319878337606e-01 
2063 1.165065572764193e-01 
2064 1.058515237292047e-01 
2065 2.277676479802437e-01 
2066 2.354511797358932e-01 
2067 -1.358116421188052e-01 
2068 6.196852925864118e-01 
2069 -2.562783345306322e-01 
2070 5.192596269635106e-02 
2071 6.912666089096448e-01 
2072 -1.835775500476814e-01 
2073 -2.467400579052810e-01 
2074 6.953308744381002e-02 
2075 1.857426966813251e-01 
2076 6.306906492211226e-01 
2077 6.679286484209348e-01 
2078 1.342792468590018e-01 
2079 2.583940187200593e-01 
2080 1.311346796889939e+00 
2081 2.850311467644886e-02 
2082 8.938581674172433e-02 
2083 -1.213866278128485e-02 
2084 4.928647445489788e-01 
2085 2.631015731838581e-01 
2086 -4.410674741109740e-02 
2087 9.214271129552806e-01 
2088 3.579506644622189e-01 
2089 1.148249938710424e+00 
2090 7.984323949559491e-01 
2091 -5.187360904017165e-01 
2092 5.757302252819172e-01 
2093 8.277020576363155e-01 
2094 1.336086407088432e+00 
2095 2.153245067481889e-01 
2096 -1.933464127617877e-01 
2097 7.972073491836874e-01 
2098 1.300160591231378e-01 
2099 8.419341772866064e-01 
2100 -6.758175854834246e-01 
2101 -4.029014889478388e-02 
2102 -4.665153996391527e-02 
2103 6.258459654145951e-02 
2104 1.033401158898556e+00 
2105 3.018420255346012e-01 
2106 -1.460076587061692e-01 
2107 1.831782701973743e+00 
2108 1.287317605500058e-01 
2109 -1.382616633381489e-01 
2110 1.161871192854725e-01 
2111 3.069553538848857e-01 
2112 8.172227642491677e-01 
2113 1.548262307413515e-01 
2114 1.432118390988809e-01 
2115 4.004146031349332e-01 
2116 7.938805616135228e-01 
2117 6.088035380420285e-01 
2118 9.922811317938798e-01 
2119 9.572309924085660e-01 
2120 2.937754580757004e-01 
2121 5.697960144168934e-01 
2122 1.888731863711824e-01 
2123 1.398156821193187e-01 
2124 6.089685713409857e-01 
2125 5.579229796035928e-02 
2126 1.208117245014096e+00 
2127 -2.805054934011763e-01 
2128 -4.959486100254063e-03 
2129 1.205772328743113e+00 
2130 -6.173111635785739e-02 
2131 7.678791495670351e-01 
2132 -1.242795473616447e-01 
2133 -4.871158230830525e-01 
2134 1.269354547299584e-01 
2135 -1.028020671753566e+00 
2136 2.508259068676215e-01 
2137 -5.507651558194444e-01 
2138 -1.396092159483874e-01 
2139 7.461374014827978e-01 
2140 -6.082969013692907e-01 
2141 -5.029467309625600e-01 
2142 -7.142936081099565e-01 
2143 9.118802914591555e-01 
2144 4.914898847086341e-01 
2145 1.443611674307475e-01 
2146 2.983110378636273e-02 
2147 1.738224677886807e-01 
2148 3.448313832230840e-02 
2149 -9.124685127174216e-01 
2150 -2.225175536785387e-01 
2151 -1.570542090836258e+00 
2152 6.288395870096176e-02 
2153 1.136524682515045e+00 
2154 -2.494801711572567e+00 
2155 -1.536714427515155e+00 
2156 -3.970413740184945e-01 
2157 -4.629360841255950e-01 
2158 -5.157936133455583e-01 
2159 3.821686088649588e-01 
2160 1.849441326388221e+00 
2161 -7.203037218882646e-01 
2162 1.716970092871987e-01 
2163 -1.511168436908508e-02 
2164 -7.560011921235193e-01 
2165 3.073725651860483e-02 
2166 4.441506285010005e-01 
2167 9.298862035716929e-01 
2168 -1.060648354380351e+00 
2169 2.493938375762878e-01 
2170 3.026681133580220e-01 
2171 4.495892522581076e-02 
2172 8.417399417320731e-01 
2173 3.730205266337778e-01 
2174 -1.011270676408530e+00 
2175 -1.791031033183439e-01 
2176 1.331232136670448e+00 
2177 4.718584732526830e-02 
2178 -4.391020198185826e-01 
2179 4.435773138044218e-01 
2180 4.682277504986002e-02 
2181 -1.702206847394452e+00 
2182 2.130647931657624e-01 
2183 -1.086325060492230e+00 
2184 2.752387382892826e-01 
2185 -9.367598787446307e-02 
2186 -2.450510993887062e+00 
2187 -1.736339290899409e+00 
2188 3.492501520949963e-01 
2189 1.393065786917666e+00 
2190 -3.564476792130268e-01 
2191 -1.434225089614926e+00 
2192 -2.744921385477376e-01 
2193 -2.058619950032825e+00 
2194 3.598880321498923e-02 
2195 5.693511668727045e-01 
2196 -2.715950324960841e-01 
2197 -5.562117074262529e-01 
2198 -1.565569753351190e+00 
2199 -5.311471660661128e-01 
2200 -8.293829464239909e-01 
2201 -1.986482994637562e+00 
2202 -8.621275866340007e-01 
2203 -2.083929513684931e-01 
2204 8.984644217513080e-01 
2205 2.988623086088283e-02 
2206 -2.013964143102502e+00 
2207 -8.847568282493055e-01 
2208 -4.655216660578179e-01 
2209 -6.854539158208306e-01 
2210 -8.838044719826769e-01 
2211 -1.944327271232211e+00 
2212 -1.305264658113332e+00 
2213 -2.376465978176307e-01 
2214 2.013897949730295e-02 
2215 -4.748614967166143e-01 
2216 -6.493382686482202e-01 
2217 -4.720283899842979e-01 
2218 -8.250073684173926e-01 
2219 -5.180302143235794e+00 
2220 -3.536945824415575e+00 
2221 -1.619417835199723e+00 
2222 5.820048111632624e-01 
2223 -5.655268138708439e-01 
2224 -3.208337945508327e-02 
2225 -9.810060663394650e-01 
2226 -7.207148367172307e-01 
2227 -8.743931093774459e-01 
2228 -1.710430439233407e-01 
2229 -9.070115797443595e-02 
2230 -4.828763212023204e-01 
2231 -1.857526612086628e+00 
2232 -1.661288867669904e+00 
2233 -3.186663761595171e-01 
2234 -3.596112713772375e-01 
2235 -4.994562746037579e-01 
2236 -3.793873510900069e-01 
2237 -5.273638925335334e-01 
2238 -7.020137949031511e-01 
2239 -2.326536290781997e-01 
2240 -2.213142080394677e-01 
2241 -1.418945441076766e-01 
2242 -9.152906398750518e-01 
2243 -2.002238477184722e+00 
2244 -8.155518431897042e-02 
2245 -1.020088235584751e+00 
2246 -1.225652879787485e+00 
2247 2.057330026343441e-01 
2248 -3.177657345112776e-02 
2249 -4.629952740337338e-01 
2250 -1.259929558430326e-01 
2251 -4.766517264746312e-01 
2252 -3.795628096070199e-01 
2253 -3.068601369259677e-01 
2254 6.107259077637007e-02 
2255 2.462333872822741e-01 
2256 -5.281488979510938e-01 
2257 -1.966248996941262e-01 
2258 -8.011063657026651e-01 
2259 2.133430787414580e-01 
2260 -1.134493214389082e-01 
2261 9.624566912056920e-02 
2262 -7.761121131016761e-02 
2263 1.093803251012903e-01 
2264 -2.770016729884461e-01 
2265 -2.082981423985719e-01 
2266 3.857702961235430e-01 
2267 -1.002297915269762e-01 
2268 9.066806496049958e-02 
2269 2.914654670303804e-01 
2270 -7.768378199875108e-01 
2271 -5.614089271199268e-01 
2272 1.290762245244342e-01 
2273 -2.105951374086160e-01 
2274 -4.124580009565056e-01 
2275 -1.697034048022915e-01 
2276 -9.943670070022841e-01 
2277 -8.781132768023708e-01 
2278 -1.146925043229619e+00 
2279 1.151052802297494e-01 
2280 -3.921101574299493e-01 
2281 2.173533240995903e-01 
2282 -1.377932624926707e+00 
2283 1.292714641991647e-01 
2284 7.933702825154693e-02 
2285 4.434106881988193e-01 
2286 2.092177969554538e-01 
2287 3.118441912128855e-01 
2288 7.472509492795092e-01 
2289 1.679972739230555e-01 
2290 9.413529382797761e-01 
2291 -4.219245708723034e-02 
2292 5.438629545352097e-01 
2293 9.962603252845884e-01 
2294 -1.935368019211877e-01 
2295 -4.206179881379702e-01 
2296 -2.110877151552575e-01 
2297 1.052880922208254e-01 
2298 4.820764554663858e-01 
2299 -8.230266716912895e-01 
2300 1.620488129381761e-01 
2301 2.982662292509309e-01 
2302 9.313591772752609e-02 
2303 2.822087017851244e-01 
2304 -3.658915799967071e-02 
2305 2.286188761947412e-02 
2306 4.961346774641422e-01 
2307 -4.229905600021148e-02 
2308 -1.736028801468092e+00 
2309 -2.771930311374984e-01 
2310 1.788522084583378e-02 
2311 1.002930181957634e+00 
2312 3.793642371884698e-01 
2313 -5.827620131522820e-02 
2314 -2.150346654964260e-01 
2315 3.952047340647361e-01 
2316 -2.569545495827524e-01 
2317 -2.288693782618670e-01 
2318 9.553778458085381e-01 
2319 8.948900737804677e-01 
2320 -3.871716532516205e-01 
2321 6.308677877724496e-01 
2322 5.944200746497738e-01 
2323 4.550756973434577e-01 
2324 2.669496745603264e-01 
2325 4.692207644220177e-01 
2326 1.025680632145390e+00 
2327 8.165208117896526e-01 
2328 1.721320136077664e+00 
2329 1.276265798320590e-01 
2330 4.237491443049267e-01 
2331 -7.169443509996790e-01 
2332 2.178598359972726e-01 
2333 -1.669000858735741e-02 
2334 -7.592135377493195e-01 
2335 -2.448842905570217e-01 
2336 6.239651235861883e-01 
2337 -1.400847264560598e+00 
2338 -8.751763408658314e-01 
2339 -1.241460525025096e+00 
2340 -7.977411639080718e-01 
2341 1.761141932701163e-01 
2342 2.267110035390450e-01 
2343 -1.145331734008978e-01 
2344 -1.523438213730470e+00 
2345 -1.085126502757591e-01 
2346 8.562248392730900e-01 
2347 3.927800671192199e-01 
2348 -3.435763902869387e-02 
2349 1.029684094094386e-01 
2350 4.218870568246600e-01 
2351 -1.513077700398600e-01 
2352 -2.893266203350012e-01 
2353 -5.449958079390117e-01 
2354 4.814491316497820e-01 
2355 1.883951275533755e+00 
2356 1.055749776684754e+00 
2357 1.845464344043386e+00 
2358 8.222018871682102e-02 
2359 8.705737681995887e-02 
2360 -7.492588222573783e-01 
2361 -5.473696445968060e-01 
2362 2.709012434340054e+00 
2363 -9.491809739512682e-01 
2364 -7.997282173191257e-01 
2365 -3.142325627351889e-01 
2366 -1.353473499116536e+00 
2367 -6.988095645379104e-01 
2368 8.312774114778351e-01 
2369 -8.705274568201770e-01 
2370 -4.755618301109517e-01 
2371 -4.305066417710848e-01 
2372 -1.812593305899115e-01 
2373 -1.095257252780701e+00 
2374 1.183648651409317e+00 
2375 7.722076808509061e-01 
2376 -1.393983510059325e-01 
2377 -3.725194955694117e-01 
2378 1.447065919377882e+00 
2379 6.459269733411179e-01 
2380 4.234784834220710e-01 
2381 9.460272763089045e-01 
2382 1.256310183282205e+00 
2383 2.522736433608913e-01 
2384 -9.739904927618548e-01 
2385 1.276643048022670e+00 
2386 -3.013990806656613e-01 
2387 -9.155558484908190e-02 
2388 1.234642684296914e+00 
2389 -2.998362836564438e-01 
2390 9.107885872380942e-01 
2391 2.445564321646920e+00 
2392 6.380304214998199e-01 
2393 1.066096961963133e+00 
2394 9.504031648405902e-01 
2395 1.810054557456453e+00 
2396 1.969651148408290e-01 
2397 1.365710557225572e+00 
2398 6.268888000514048e-01 
2399 -9.533996557613926e-01 
2400 1.911029157402806e+00 
2401 -1.615124595706532e-01 
2402 -7.614553165337209e-01 
2403 7.479651486023575e-01 
2404 -5.525562833357042e-01 
2405 -9.186119637686083e-01 
2406 6.633247346485823e-01 
2407 -6.546904023076883e-02 
2408 -4.456421367005575e-01 
2409 -1.563355530349484e+00 
2410 -4.143555365174567e-01 
2411 -2.863825958179192e-01 
2412 -2.507294277520144e+00 
2413 -3.562268537176112e-01 
2414 3.412943151588148e-01 
2415 1.214839172658460e+00 
2416 -1.610579398779336e+00 
2417 7.712021879537569e-01 
2418 1.348483633306380e+00 
2419 -1.157187705920188e+00 
2420 1.304518773060675e-01 
2421 1.091889893862218e+00 
2422 8.418522470710499e-01 
2423 -1.332979636958906e+00 
2424 -1.097833429692608e+00 
2425 7.617248620181433e-01 
2426 -4.466110622616004e-01 
2427 1.067381557559115e+00 
2428 -2.645392086221360e-01 
2429 -7.731252928118076e-01 
2430 -1.976780183635582e+00 
2431 -2.574691250143832e-01 
2432 -2.979461180834779e+00 
2433 -4.837345222753892e-01 
2434 -1.858692503257509e+00 
2435 -1.506155594235633e+00 
2436 6.047169640270390e-01 
2437 2.428538856656709e-01 
2438 -4.703498165071654e-01 
2439 9.229913102545196e-01 
2440 -4.808046657555794e-01 
2441 -5.019350647190254e-05 
2442 4.830388283771952e-01 
2443 -1.278312434740175e+00 
2444 -1.513395652221189e-01 
2445 -1.748794516942661e-01 
2446 -2.073681403319912e-01 
2447 -5.047476118193887e-01 
2448 -8.843144741328300e-01 
2449 -1.985198049683284e-01 
2450 -1.927378527344189e-01 
2451 -2.759795944449109e-02 
2452 -4.392761869122372e-03 
2453 7.786486789418534e-02 
2454 1.969164510519267e-01 
2455 -6.797742743505654e-01 
2456 -6.859328401675678e-01 
2457 -1.975049788153920e-01 
2458 -8.874800483032173e-02 
2459 5.106000152742447e-02 
2460 3.000466917810798e-02 
2461 -1.826424163667765e-01 
2462 -2.954931437013903e-02 
2463 -8.722955641724101e-01 
2464 -2.787227826446947e-01 
2465 -7.056777394145132e-01 
2466 -3.834138760283203e-01 
2467 -9.142074890711724e-02 
2468 -1.723987302618985e+00 
2469 -9.668713603678045e-01 
2470 -1.463450268101857e+00 
2471 3.562580593971890e-02 
2472 -2.330578849151491e-01 
2473 -7.877981844754259e-01 
2474 -5.231840045553305e-01 
2475 -2.945820883027475e+00 
2476 3.293118478011836e-01 
2477 2.573393783463191e-01 
2478 -1.564039225832274e+00 
2479 9.562816151999792e-01 
2480 -1.396656428696860e-01 
2481 -5.039592851497197e-01 
2482 -1.664455184756202e-01 
2483 4.194873418959811e-01 
2484 3.850822144029823e-01 
2485 -1.506925136852878e-01 
2486 2.371969875039770e+00 
2487 1.173534216911397e+00 
2488 9.074376144662223e-01 
2489 2.016418389498323e+00 
2490 -2.634831396373111e-01 
2491 1.996865784342709e+00 
2492 4.895734614782579e-01 
2493 1.493282681317238e-01 
2494 1.145402756744559e-01 
2495 9.713762875707497e-01 
2496 1.328859602845527e+00 
2497 2.472700567523338e-01 
2498 5.227693604558152e-01 
2499 1.084493628106175e+00 
2500 6.699000562162055e-01 
2501 1.650882130440700e+00 
2502 -8.994434685981659e-01 
2503 3.691830654368508e-01 
2504 2.983612653478661e-01 
2505 -3.665785558521372e-02 
2506 1.556438055179160e-02 
2507 1.558701149722048e-01 
2508 1.015363554826166e+00 
2509 -6.064081406085553e-01 
2510 8.933066460091120e-01 
2511 -7.750840823200436e-01 
2512 2.107488265940409e-02 
2513 -2.067198411288705e-02 
2514 -4.219441288744943e-01 
2515 1.056544562327491e+00 
2516 8.917506066018464e-02 
2517 1.290802017043146e-01 
2518 5.299344272365040e-01 
2519 -3.213758060533723e-01 
2520 -2.376454808532499e-01 
2521 -2.507964254936462e-01 
2522 9.257833328411891e-02 
2523 3.659960450648471e-01 
2524 -7.347037858110629e-01 
2525 -3.635228923356005e-01 
2526 1.729058816075540e-01 
2527 1.099123703379430e-01 
2528 -6.365908335152350e-01 
2529 1.316408913570806e-01 
2530 -4.329630332995892e-02 
2531 -2.693465678568112e-01 
2532 -7.155557773130830e-01 
2533 6.181529746156845e-02 
2534 -2.312876165315332e-02 
2535 -1.086950820332945e-01 
2536 -3.510609360302163e-01 
2537 -7.957143552043780e-02 
2538 -2.494614739793079e-01 
2539 -1.169085556651656e-01 
2540 -5.962498031591158e-02 
2541 -2.628898458648095e-01 
2542 -1.836812736928746e-01 
2543 -2.785577349085602e-01 
2544 1.031860410867806e-01 
2545 1.894986667643851e-03 
2546 -6.132252925252588e-01 
2547 -3.149988026510048e-02 
2548 -9.734581767396655e-02 
2549 -1.727408990997930e-01 
2550 3.844219997441602e-01 
2551 -4.018904126538129e-01 
2552 6.030916295831923e-03 
2553 1.943495780539976e-01 
2554 1.475726900886086e-01 
2555 -5.909948843715702e-02 
2556 3.962996209601056e-01 
2557 -5.310726257328170e-02 
2558 9.279179618376858e-02 
2559 -9.681123693679265e-02 
2560 9.361469980305007e-02 
2561 3.652566646477600e-01 
2562 8.990706192986653e-02 
2563 3.087740318079303e-01 
2564 4.491482719843182e-01 
2565 -8.906705500624391e-02 
2566 7.416262570052985e-01 
2567 8.300973160582339e-01 
2568 -6.043473513477620e-01 
2569 -3.868960685747899e-01 
2570 1.775141545825682e-02 
2571 1.160779341442329e+00 
2572 -2.739775536354468e-01 
2573 2.846351218050190e-01 
2574 -5.060765283385047e-01 
2575 -4.245540658184204e-01 
2576 3.899290387889290e-01 
2577 2.407411990557563e-01 
2578 -4.011450874718051e-01 
2579 -8.009016820657957e-01 
2580 9.308241003328792e-01 
2581 3.270113548170838e-01 
2582 2.103137693492707e-01 
2583 -2.913632631054907e-01 
2584 5.219434788363457e-03 
2585 -1.895670644564812e+00 
2586 -2.784490846029127e-01 
2587 3.499096943056915e-01 
2588 -2.958286484631792e-01 
2589 -4.926445845884635e-01 
2590 -8.999831251158875e-01 
2591 -1.204046590209893e+00 
2592 -7.415328130920146e-01 
2593 -4.420520832791725e-02 
2594 -8.732313395862979e-01 
2595 -1.244101247812226e+00 
2596 -1.017078246140119e+00 
2597 -1.488441935646148e+00 
2598 1.662049578244617e-01 
2599 1.564438289283210e+00 
2600 -2.187958244901081e-01 
2601 -1.988305061202607e-01 
2602 5.937782129042133e-01 
2603 9.581918220266398e-01 
2604 -6.286075053218343e-01 
2605 1.204197562345428e-01 
2606 -2.030937677105903e-01 
2607 -5.144858746008859e-01 
2608 5.903228404359296e-01 
2609 -7.527752990099895e-01 
2610 -8.000827632929795e-02 
2611 -2.490874926684611e-01 
2612 -1.030094470414350e-01 
2613 -3.129414600562146e-01 
2614 -1.673819139151473e+00 
2615 -7.603850890765945e-01 
2616 -5.667115043857637e-02 
2617 -1.336120921869292e-01 
2618 -4.353853061637017e-01 
2619 -9.692987411886186e-01 
2620 1.332173137265640e-02 
2621 1.429911233733218e-02 
2622 -1.003083254329580e-01 
2623 4.423333428511489e-01 
2624 -9.517675965471173e-01 
2625 -3.240987527072251e-05 
2626 5.852087509223755e-01 
2627 -3.859366702210114e-01 
2628 5.029886156473580e-01 
2629 5.770330317899645e-01 
2630 -5.752466680503396e-01 
2631 -1.504072272000643e+00 
2632 -7.884180323875155e-01 
2633 -1.042505489469950e+00 
2634 -8.434638315237081e-01 
2635 -3.923775289917966e-01 
2636 3.861799162661393e-01 
2637 -4.769905919775523e-01 
2638 -8.142262318691444e-01 
2639 4.104459197092165e-01 
2640 -1.520464035964947e+00 
2641 -8.469549079860000e-01 
2642 -3.621180364152608e-02 
2643 -5.166923854044959e-01 
2644 1.509680502549314e-01 
2645 3.458055817070202e-01 
2646 9.481242190385518e-01 
2647 7.512343231525171e-01 
2648 -4.692532461204602e-01 
2649 -7.601679704901751e-01 
2650 6.348830539001094e-01 
2651 1.644857665002289e-01 
2652 5.442946428193431e-02 
2653 -2.604211424586025e-01 
2654 4.023634194386970e-01 
2655 -5.263858747065023e-01 
2656 1.105013629578854e+00 
2657 2.286949793710289e-01 
2658 -7.301158989949923e-01 
2659 -1.182853782286437e+00 
2660 1.071314857779653e+00 
2661 -8.271496456728372e-02 
2662 1.153714124852779e-01 
2663 -2.840499349042741e-01 
2664 -4.622501042081126e-02 
2665 -3.195322840621291e-01 
2666 -1.583380022527394e-01 
2667 -1.387004001406686e+00 
2668 6.846917326892266e-01 
2669 -7.384231084556370e-02 
2670 8.813965127986259e-01 
2671 -2.504767959050028e-01 
2672 6.207100478907051e-01 
2673 -6.619827607871583e-01 
2674 -1.416367609352721e-01 
2675 1.365217338554471e+00 
2676 -8.937167286394637e-01 
2677 -4.410381451758223e-01 
2678 -8.653006249816954e-01 
2679 2.123299435963855e-01 
2680 7.217837042302596e-01 
2681 -1.236639599524384e+00 
2682 -4.231161679408689e-01 
2683 -1.702575928054648e+00 
2684 -6.993937281985596e-01 
2685 -6.401621125971710e-01 
2686 -1.305243932650618e+00 
2687 -1.774739177734759e-01 
2688 -2.361076868512392e-01 
2689 2.077757029648875e-01 
2690 2.072646299406841e-01 
2691 -6.107039475272423e-01 
2692 3.013001313011013e-01 
2693 3.438273925938864e-01 
2694 5.446856869330865e-01 
2695 -1.186222349109022e+00 
2696 -1.887880082024259e-01 
2697 1.305299796269765e+00 
2698 -1.212420462505805e+00 
2699 6.695487999502928e-01 
2700 -3.359225696798597e-01 
2701 -9.846832565547301e-01 
2702 5.132776938863822e-01 
2703 2.925063303200129e-01 
2704 5.855211324791706e-01 
2705 -4.457802905149026e-01 
2706 6.946872864790696e-01 
2707 1.360519399659591e+00 
2708 1.310131640488841e+00 
2709 1.512233441065883e+00 
2710 -1.169691069964208e-01 
2711 4.450444950075356e-01 
2712 7.965283055474048e-01 
2713 1.136545682488703e-01 
2714 4.362114902644052e-01 
2715 3.032181572938709e-01 
2716 7.145886407523512e-01 
2717 1.291547355786798e-01 
2718 3.545351006619077e-01 
2719 8.958722336795033e-02 
2720 -2.819267523029207e-02 
2721 -6.745764789911694e-02 
2722 -2.670737748924001e-01 
2723 -1.069575371717854e-01 
2724 9.924573871361331e-01 
2725 1.208815315742669e+00 
2726 -2.394039420243466e-01 
2727 9.046574241192241e-01 
2728 3.865639176939857e-01 
2729 -3.042351961229183e-01 
2730 2.008915262558332e+00 
2731 1.983483965274318e+00 
2732 4.538058740315752e-01 
2733 7.262834694573893e-01 
2734 -2.501535417108252e-01 
2735 1.341802387549937e-01 
2736 8.164954214941404e-02 
2737 -1.240900919806293e+00 
2738 -1.611639152640025e+00 
2739 4.833893705924318e-01 
2740 -7.514692313423896e-01 
2741 -2.135291159819869e+00 
2742 -5.035168701308145e-01 
2743 8.396612392941515e-01 
2744 5.838098325788412e-01 
2745 6.288900366212079e-01 
2746 -9.901754947144705e-01 
2747 -1.877024909458628e+00 
2748 7.611390657630217e-01 
2749 -3.197591907386720e-01 
2750 7.730238155701254e-01 
2751 4.322981889251344e-01 
2752 1.517777176747694e+00 
2753 6.717488481133005e-01 
2754 9.521302871786299e-01 
2755 1.842723368836395e+00 
2756 7.035685593484764e-01 
2757 -5.869481508307479e-02 
2758 3.533035246579354e-01 
2759 1.329873370936155e+00 
2760 3.858190341363130e-01 
2761 5.810349970109926e-02 
2762 3.681460286906018e-01 
2763 8.720820420174415e-01 
2764 1.614517965595479e-01 
2765 -1.051246048142921e-01 
2766 5.682703218952908e-01 
2767 3.433040811169050e-01 
2768 -2.635666744337018e-01 
2769 -4.041030130046525e-01 
2770 -6.458188637502603e-01 
2771 1.282168326167215e-01 
2772 -8.630264578895036e-03 
2773 -6.336771187634191e-02 
2774 1.063523841449262e+00 
2775 -6.299999354745936e-02 
2776 4.078693069767452e-01 
2777 1.518549942445500e+00 
2778 1.262285331039445e+00 
2779 3.025082403424696e-01 
2780 -3.938520363476191e-01 
2781 -3.612050858999575e-01 
2782 1.244968069777319e+00 
2783 -1.971655414206516e-02 
2784 1.606626520551800e-01 
2785 2.881654510541042e-01 
2786 2.548699089295733e-01 
2787 2.725932510628114e-01 
2788 3.265989308896788e-01 
2789 2.464103410574490e-01 
2790 -1.146438789616583e+00 
2791 -4.900997427509367e-01 
2792 4.930095431214266e-01 
2793 -1.258894709855892e-01 
2794 -3.534924597799587e-01 
2795 -6.888201902851990e-01 
2796 -3.923284606789754e-02 
2797 -3.585245322893421e-01 
2798 3.451418088181951e-01 
2799 -8.221749460367779e-01 
2800 5.076190508475498e-01 
2801 7.475628933993975e-01 
2802 -1.366760148795372e-01 
2803 6.095241893569732e-01 
2804 3.693762189804282e-01 
2805 -3.317717971095864e-01 
2806 4.117475535264503e-03 
2807 5.756867906160700e-01 
2808 3.131608297544289e-01 
2809 2.144989869597449e-01 
2810 1.259016865342498e+00 
2811 -2.025906474031980e-01 
2812 2.237364099478765e-01 
2813 -1.593695994370730e-01 
2814 -4.448218684225699e-01 
2815 3.311127373302367e-01 
2816 -5.173730055373280e-01 
2817 4.715856531058301e-01 
2818 -2.475999391055378e-01 
2819 -1.522915423289506e-01 
2820 -2.215622247249860e-01 
2821 -1.391406400141979e-01 
2822 2.648468884572100e-01 
2823 -1.707697252370151e+00 
2824 3.721981121306755e-01 
2825 5.359726070696747e-02 
2826 -2.836755400943077e+00 
2827 4.207099787624129e-01 
2828 -9.237570014276568e-01 
2829 -2.827834618649280e+00 
2830 -5.077291090089589e-02 
2831 4.104791427811029e-01 
2832 4.489449779034692e-01 
2833 -1.554463520771762e-01 
2834 -1.863997710223086e+00 
2835 -2.912724829629854e-01 
2836 -1.565110588075944e-01 
2837 -4.427843036565929e-01 
2838 -2.691873575198011e-01 
2839 -5.368824375753786e-01 
2840 -4.347051180740920e-01 
2841 1.140014109832241e-01 
2842 -1.473298344665735e-01 
2843 2.546423549679493e-01 
2844 -8.813266318344375e-01 
2845 -9.486842070780418e-01 
2846 -5.894245983847648e-01 
2847 -2.285441688180233e-01 
2848 -5.253760160785347e-01 
2849 -1.887766054945480e+00 
2850 -1.899096700369635e+00 
2851 -1.561114223311450e+00 
2852 -1.025099569238433e+00 
2853 -4.145016940025497e-01 
2854 -3.629260804500115e+00 
2855 -1.615652405130413e+00 
2856 -2.446145104185105e-01 
2857 -4.851575868752430e+00 
2858 -3.910861870432172e-01 
2859 -2.171361201691061e-01 
2860 -5.266771021595996e-02 
2861 -1.859068762207278e+00 
2862 -1.068303038118255e+00 
2863 -1.411897902463992e+00 
2864 -2.842672430480205e+00 
2865 -7.648261299304218e-02 
2866 -3.496644374353151e-01 
2867 -9.768601984800480e-01 
2868 -2.719889182455674e-01 
2869 -6.259254265505550e-02 
2870 5.236551392932224e-01 
2871 -1.817905224411276e-02 
2872 -6.859858402573011e-01 
2873 -4.165737930079754e-01 
2874 -2.166443795000450e-02 
2875 2.335565893123317e-01 
2876 -3.776091486443949e-01 
2877 2.373549680293962e-01 
2878 -3.411554344774716e-01 
2879 -1.406792432960051e+00 
2880 -7.854195878293496e-02 
2881 -6.518029864101265e-01 
2882 -7.898590540958540e-01 
2883 -7.135716876073726e-01 
2884 -6.895122894764524e-01 
2885 -2.255711103341385e-01 
2886 -1.097636295368467e-01 
2887 -5.149287482432149e-01 
2888 -1.014827250847334e-01 
2889 -2.094816553160277e-01 
2890 -5.708588184308098e-01 
2891 -7.129587954296579e-01 
2892 -9.869211600394213e-01 
2893 -4.035569664455631e-01 
2894 1.311610756186505e-01 
2895 -9.523241193156150e-01 
2896 2.052650599812954e-01 
2897 -1.686080055201554e-01 
2898 -5.135003026519230e-01 
2899 -4.364488620316208e-01 
2900 -3.024886884620270e-01 
2901 7.373294521189999e-02 
2902 -8.982368302194130e-02 
2903 1.759139584996097e-01 
2904 -3.204995279336023e-03 
2905 -2.046346810841391e-01 
2906 8.461464627280652e-02 
2907 -1.437557222487623e-01 
2908 -3.211251663911603e-01 
2909 1.037748360311857e-02 
2910 2.324552684785843e-01 
2911 -9.011334970168400e-02 
2912 -5.138326009108271e-01 
2913 -5.156986663187306e-01 
2914 -2.820284715879641e-01 
2915 -2.179442632655845e-01 
2916 -2.735075492328747e-01 
2917 -1.185144488104297e+00 
2918 3.835165113451895e-02 
2919 -8.541353753777967e-01 
2920 -3.719385762238908e-01 
2921 -1.533676617597727e-01 
2922 -1.544445449828885e-01 
2923 -4.492312406629880e-01 
2924 6.751475880868600e-01 
2925 2.203083415145582e-01 
2926 -3.553067731535541e-01 
2927 3.311153719152500e-01 
2928 3.524708290995043e-01 
2929 -3.081118297385633e-01 
2930 3.230326679465649e-01 
2931 -3.639603442873541e-01 
2932 -1.202330075009275e+00 
2933 -8.979787258519413e-01 
2934 7.698634293573679e-02 
2935 -2.029244138758544e-01 
2936 5.618840411671042e-01 
2937 -6.913877873536378e-01 
2938 -1.317442472209836e+00 
2939 -8.363754860672574e-01 
2940 1.648722831939424e-02 
2941 -6.742764933122485e-01 
2942 3.531650773535423e-01 
2943 -6.846425982812226e-01 
2944 -8.436311742398399e-01 
2945 5.102856671720078e-02 
2946 -1.194667152270588e+00 
2947 -2.038054510805361e+00 
2948 -1.447493766125783e+00 
2949 -1.159911095294266e+00 
2950 -3.331375416688995e-02 
2951 -1.177542592869486e+00 
2952 1.414145921691838e-02 
2953 2.186885493418210e-01 
2954 -4.545800853492196e-01 
2955 -6.330959695206958e-01 
2956 -4.467322169887331e-01 
2957 3.331965868586624e-01 
2958 -9.787411757065717e-01 
2959 8.300456465434798e-02 
2960 4.103409847198499e-01 
2961 -1.150193346466545e+00 
2962 1.218620571473791e-01 
2963 -1.763489635540275e+00 
2964 1.344490526807730e+00 
2965 9.644824824633882e-01 
2966 -1.935285173626080e+00 
2967 3.746697666399107e-01 
2968 4.761631120960884e-01 
2969 -3.800012178388973e-01 
2970 9.122066094099403e-01 
2971 -1.249260719340365e+00 
2972 1.170497790326846e+00 
2973 -4.595246603542596e-01 
2974 -7.392501155746369e-01 
2975 6.702216819075987e-02 
2976 -1.271275771822183e+00 
2977 -6.828859720203927e-01 
2978 -5.436897789813114e-01 
2979 -4.335734129383813e-01 
2980 -7.629270803893952e-02 
2981 -1.096951148633160e+00 
2982 2.383160025682241e-01 
2983 2.992594971872322e-01 
2984 -1.052773166474755e+00 
2985 -1.444732903846400e-01 
2986 -6.078226426769150e-01 
2987 -3.321160825806215e-02 
2988 -5.812793159581910e-01 
2989 1.478892725006190e-01 
2990 -1.616717979980478e-01 
2991 1.011738840866108e+00 
2992 5.667000887488812e-01 
2993 1.256177777098073e-01 
2994 1.938258995033993e-01 
2995 -6.050639452178924e-01 
2996 -3.640721567921091e-01 
2997 -2.340297105459645e-01 
2998 -2.498475565595102e-01 
2999 8.639243829660702e-01 
3000 -2.280620539411483e-01 
3001 -1.244682989727694e-01 
3002 -2.805735085778179e-01 
3003 -2.412280158846627e-01 
3004 -8.130027168753371e-01 
3005 -5.929634686980030e-01 
3006 7.665995754878309e-01 
3007 -7.440444502569484e-01 
3008 -6.659631551636813e-01 
3009 3.428451423446566e-01 
3010 -1.747893127226338e-01 
3011 -3.534888171382148e-02 
3012 -1.212445236318944e+00 
3013 -8.592627096414591e-01 
3014 1.527379304320669e-01 
3015 4.881273473881957e-01 
3016 7.455851035165811e-01 
3017 3.118489707444831e-01 
3018 -2.833184682613684e-01 
3019 -1.141341035944531e+00 
3020 -8.537506830234434e-02 
3021 -8.397145817467049e-02 
3022 -6.378635081060468e-01 
3023 9.443908529729635e-01 
3024 1.684533212311680e+00 
3025 -2.581654920227534e-01 
3026 1.243281535861915e+00 
3027 -9.034521096195759e-01 
3028 -1.139457748588725e+00 
3029 5.493589372818322e-01 
3030 1.248204244454142e+00 
3031 9.758683046223905e-02 
3032 -1.296939485819431e-01 
3033 3.727403819697490e-01 
3034 -1.398545802389319e+00 
3035 -2.630674262713331e-01 
3036 2.337893528600921e-01 
3037 -6.850725534281389e-01 
3038 -3.923961085820971e-02 
3039 9.470892433542924e-02 
3040 6.927610532351676e-01 
3041 -2.453389043831930e-02 
3042 -1.841836309600630e-01 
3043 -1.221841752539705e+00 
3044 -2.162397840487489e-01 
3045 -2.127064687629589e-01 
3046 1.159530979971827e+00 
3047 -2.911188475431313e+00 
3048 2.321964739760797e-01 
3049 -1.653651809106040e-01 
3050 -1.288666701030369e+00 
3051 -9.610479605714003e-03 
3052 -2.365210472621785e-01 
3053 -7.558896105450994e-01 
3054 1.807963482528125e-01 
3055 3.103820441491250e-01 
3056 -1.635835566040590e+00 
3057 -7.893319500119181e-02 
3058 -2.888882368842272e-01 
3059 2.676742037013384e-01 
3060 -3.287179950160747e-01 
3061 2.206693645436037e-01 
3062 8.163513350088943e-01 
3063 5.102382745042279e-01 
3064 4.958411756519764e-01 
3065 3.168761376432826e-01 
3066 9.745727053587593e-01 
3067 9.443647195255787e-01 
3068 -4.211918824121564e-01 
3069 1.451906513938565e+00 
3070 -1.280930129294412e-01 
3071 -8.829214205567373e-01 
3072 -2.853962015213273e-01 
3073 6.674490521998059e-01 
3074 1.600818608319121e-01 
3075 -1.273437729106630e-01 
3076 -2.939943941037436e+00 
3077 -6.992732620366903e-01 
3078 1.697852372165658e-01 
3079 -6.399131326075028e-01 
3080 5.133353214487230e-01 
3081 -6.103582427896187e-01 
3082 -1.385368724056355e+00 
3083 -1.488375486309800e+00 
3084 -2.363350073591663e+00 
3085 7.444105061954057e-02 
3086 -1.259849391279102e+00 
3087 -5.389836172807208e-01 
3088 -2.303667984521873e-01 
3089 5.925983013448964e-01 
3090 -1.694570932175045e-01 
3091 -2.054423967813106e+00 
3092 3.237857037930480e-01 
3093 4.568124723758640e-02 
3094 6.248480844739823e-01 
3095 -3.825685285079590e-01 
3096 4.403067653887345e-01 
3097 -2.155408754387248e-01 
3098 3.076841070098303e-02 
3099 -3.531782027254607e-01 
3100 -3.322250543337261e+00 
3101 -8.925055804307108e-01 
3102 1.991476250017194e-01 
3103 -9.236936925906251e-01 
3104 -1.092888915859828e-02 
3105 3.328224201187679e-01 
3106 -9.446966067166885e-01 
3107 -7.330077232877199e-01 
3108 -1.813431105939175e-01 
3109 -1.242525320276289e+00 
3110 -1.071843515623968e+00 
3111 -2.548414406804043e-02 
3112 -1.740703502755208e+00 
3113 -3.924921712188850e-01 
3114 4.551151729306558e-01 
3115 -5.000303349223827e-01 
3116 -5.084296894610394e-01 
3117 2.845997525157479e-01 
3118 1.321339826446331e+00 
3119 1.706414180743004e-01 
3120 -1.787905722545496e+00 
3121 -4.576874517777800e-01 
3122 -2.120396915067711e-01 
3123 1.545541677200440e+00 
3124 1.097465594958314e-01 
3125 -2.061105301587871e-02 
3126 5.732154820492666e-01 
3127 -2.377253385394420e-02 
3128 1.209447103935893e+00 
3129 8.571365872507640e-02 
3130 3.202509246251234e-01 
3131 2.126811931460681e-01 
3132 3.507411734245606e-01 
3133 3.008954981718490e-01 
3134 3.512076344281357e-01 
3135 6.869138411606993e-01 
3136 3.711676576579929e-02 
3137 7.884081147643186e-01 
3138 -2.424305177288237e-02 
3139 1.324407794601135e-01 
3140 -1.243637043880752e-01 
3141 1.355325895365248e-01 
3142 -5.924948462308876e-01 
3143 1.020673237358364e+00 
3144 1.010382866110002e+00 
3145 -1.109446619380322e-02 
3146 4.899466184199512e-01 
3147 -7.692793250016655e-02 
3148 -6.266955405138031e-01 
3149 5.145663242147360e-01 
3150 1.207897765131462e-01 
3151 5.861394851609699e-01 
3152 1.369243505028799e+00 
3153 8.802652897430955e-01 
3154 -3.166835441379469e-01 
3155 -5.142907021638413e-01 
3156 9.619046294056330e-01 
3157 -1.851130027437400e-01 
3158 9.333325256245261e-01 
3159 4.251175066708170e-01 
3160 4.682951197671295e-01 
3161 2.758031119358673e-02 
3162 3.387686639379986e-01 
3163 3.474491193578819e-01 
3164 1.444138017311246e-01 
3165 -5.602838514612101e-01 
3166 4.822832759685866e-01 
3167 -2.408559375340757e-01 
3168 -3.822726219759676e-01 
3169 -6.190494929168377e-02 
3170 5.457263041723666e-01 
3171 -1.349593520664027e-02 
3172 1.222197040832592e-01 
3173 -3.085037429181986e-02 
3174 7.165193646116645e-02 
3175 -9.068902509937475e-02 
3176 -2.356447683044359e-01 
3177 -4.648765056516520e-02 
3178 -9.034390082072383e-02 
3179 1.583008330557200e-01 
3180 1.851139110778592e-01 
3181 5.260353262464666e-03 
3182 6.946410001238894e-02 
3183 2.113108043318859e-02 
3184 4.526167435544812e-02 
3185 3.602651705152478e-01 
3186 3.690904132380251e-01 
3187 -4.861385240411888e-01 
3188 9.292317471020388e-02 
3189 6.612031781113853e-01 
3190 1.164790986012319e+00 
3191 4.495877354216860e-01 
3192 -1.509649800974158e-01 
3193 1.607878334388720e-01 
3194 1.282342759434453e+00 
3195 1.811274379866606e-01 
3196 -1.135016868487206e-01 
3197 3.947997639936213e-01 
3198 6.589433396040860e-02 
3199 3.673366229785939e-01 
3200 1.082511828206054e-01 
3201 -4.935454852791595e-02 
3202 9.811482480709961e-02 
3203 3.681524959534404e-01 
3204 9.896563367203653e-02 
3205 1.327791895472655e-01 
3206 9.247782199300462e-01 
3207 -1.748413640871661e-01 
3208 3.821115391382250e-01 
3209 4.643218779181242e-01 
3210 -1.736806859203370e-01 
3211 4.617117267759667e-01 
3212 -9.816745570869054e-01 
3213 -1.093543058285429e+00 
3214 -2.057483129969815e-01 
3215 -5.450543648834750e-01 
3216 -4.126440899697280e-01 
3217 -3.964489916441269e-02 
3218 -5.360672032827306e-01 
3219 1.086727944102887e+00 
3220 3.397751969085622e-01 
3221 2.622560961195017e-01 
3222 -6.691213861686566e-01 
3223 2.216975521902328e-01 
3224 8.565667781185680e-01 
3225 -9.443502323701219e-01 
3226 3.654768558360069e-01 
3227 9.939098847361634e-02 
3228 5.885996588888507e-01 
3229 -1.545807509564696e-01 
3230 -1.034640820940769e-01 
3231 5.188955906118328e-01 
3232 -1.539907334114393e+00 
3233 -6.785945084781524e-01 
3234 4.823099216336026e-01 
3235 -9.731380470566327e-02 
3236 1.725906775401159e-01 
3237 4.594519391934014e-01 
3238 -1.923056595110823e-01 
3239 -2.509851327874354e-01 
3240 -6.760492241718632e-01 
3241 4.955049952705379e-01 
3242 -4.442624075823283e-01 
3243 -9.875089964724082e-01 
3244 3.250932858583802e-01 
3245 -1.051992228907157e+00 
3246 9.179380509223728e-02 
3247 2.107668761166514e-02 
3248 5.525432870772682e-01 
3249 -1.072492926940534e-01 
3250 -5.947389604625934e-01 
3251 3.280123618386449e-01 
3252 -3.455096428580169e-01 
3253 -2.232654401267438e-01 
3254 -1.651042968246596e-02 
3255 -5.348569049854264e-01 
3256 -4.362287835599497e-01 
3257 -1.136091909265527e-01 
3258 -8.024662957314115e-02 
3259 1.112635545685972e-01 
3260 -1.274538478812642e-02 
3261 3.415410644864595e-01 
3262 4.337000313230344e-01 
3263 -2.124621077218404e-01 
3264 -1.103492202375685e-01 
3265 2.892325369375226e-01 
3266 4.497077879077919e-01 
3267 2.017173764210570e-01 
3268 1.236814078962949e-02 
3269 3.946301602017551e-01 
3270 -1.396560191870984e-01 
3271 3.321444222664969e-01 
3272 3.065609939525174e-01 
3273 -1.958910420178888e-01 
3274 1.344355969580175e-01 
3275 -3.390100111877468e-01 
3276 4.222533071271120e-01 
3277 1.071829937350355e+00 
3278 3.082872509773909e-01 
3279 2.238618665582656e-01 
3280 -2.832619789462926e-01 
3281 -2.749122960805990e-01 
3282 8.826322601495823e-01 
3283 -3.321952514116182e-01 
3284 6.110623360046583e-01 
3285 -6.422166024765377e-02 
3286 2.693642719848667e-01 
3287 -5.318933652540839e-01 
3288 -6.875160758499644e-01 
3289 6.242029857544067e-01 
3290 -2.910442458329777e-01 
3291 -3.855389176095979e-01 
3292 -3.194532340774819e-01 
3293 6.785436421098454e-01 
3294 4.941880361659039e-01 
3295 3.512404491062402e-01 
3296 -8.223680406876953e-01 
3297 -1.526450966242360e-01 
3298 1.412732128008190e+00 
3299 1.106362739747906e+00 
3300 9.076865169245931e-01 
3301 2.113999769475822e+00 
3302 -4.168200383514326e-01 
3303 6.358780966281220e-01 
3304 -6.622738856945835e-01 
3305 -5.881694089780695e-01 
3306 2.400420480640128e+00 
3307 2.933302273594537e+00 
3308 -7.828783612272202e-01 
3309 -4.097803333407302e-01 
3310 -2.583950810302267e-01 
3311 8.259633341480767e-02 
3312 9.644930677759687e-02 
3313 -2.035313294116528e+00 
3314 -1.401931741082226e+00 
3315 4.037308625562083e-01 
3316 -2.744389092714206e-01 
3317 -1.549637451244134e+00 
3318 -3.704211128847548e+00 
3319 -1.243393551768935e+00 
3320 -3.079887408066296e-01 
3321 -1.126017035309242e+00 
3322 -4.937897131878546e+00 
3323 -4.969200500211995e-01 
3324 -8.155476131116046e-01 
3325 -3.212149757555940e-01 
3326 -2.213702284087817e-01 
3327 -6.953095754749121e-01 
3328 -1.067101434073270e+00 
3329 -1.052041657768400e+00 
3330 -4.429548656634001e-01 
3331 1.355379881189717e-02 
3332 4.703982925063885e-01 
3333 -5.543614820103446e-01 
3334 -1.178447426986666e+00 
3335 -8.278123776646065e-01 
3336 4.519611940995996e-01 
3337 8.586422499678490e-01 
3338 -5.953809482819024e-01 
3339 -7.748560847224424e-01 
3340 7.322980612161094e-01 
3341 -1.380514778989816e-01 
3342 1.685964859551273e+00 
3343 -1.690650465490136e-01 
3344 7.023116424399796e-01 
3345 4.648960328280451e-01 
3346 4.039270307287805e-01 
3347 6.349216340635707e-01 
3348 -1.491304213688706e-01 
3349 3.269194320555147e-01 
3350 -2.575332408312674e-01 
3351 1.035110451453428e+00 
3352 5.935238081447620e-01 
3353 -6.979317970777758e-01 
3354 2.783238077407984e-01 
3355 5.031589083861686e-02 
3356 5.130984896078727e-01 
3357 1.158690222995774e+00 
3358 2.664953157264186e-01 
3359 -4.037910094945292e-01 
3360 -2.202865883416092e-01 
3361 1.263075609025366e+00 
3362 3.054164062959286e+00 
3363 -2.637688396085484e-01 
3364 -4.084107337113331e-02 
3365 1.049120118254390e+00 
3366 2.085514475565563e+00 
3367 5.724630999972616e-01 
3368 -8.560203351736414e-01 
3369 4.624375321317941e-01 
3370 -1.012168825992259e-01 
3371 2.559249139789020e+00 
3372 1.075132468204129e-01 
3373 -6.188748784335318e-02 
3374 3.427864795271090e-01 
3375 2.014380530775863e+00 
3376 1.459911855638154e+00 
3377 8.721743609378545e-01 
3378 6.207915452502307e-01 
3379 -6.248643762047026e-01 
3380 -1.009214809156017e+00 
3381 -3.386354403764729e-01 
3382 -7.296752728858383e-03 
3383 -1.439052552488644e-01 
3384 -4.557229195606817e-01 
3385 -2.174241537243499e+00 
3386 -9.867976822160813e-01 
3387 1.501065544158454e+00 
3388 1.887721726219138e+00 
3389 3.022972167495775e-01 
3390 -2.382319005994727e+00 
3391 1.029946620252332e+00 
3392 1.023997059434570e+00 
3393 -1.147783568073516e+00 
3394 3.380959374965776e-02 
3395 -9.049103908749483e-01 
3396 1.924325247248588e+00 
3397 4.264219357623827e-01 
3398 -3.749117905268652e-01 
3399 1.204808349020839e+00 
3400 5.616629360036440e-03 
3401 -4.119491461346174e-01 
3402 2.288389000542806e-01 
3403 -7.377676320588651e-01 
3404 2.401009155115509e-01 
3405 6.970126411960722e-01 
3406 -1.506099622290422e-01 
3407 -4.111470431950164e-01 
3408 8.675529525973544e-01 
3409 2.079641200790386e-01 
3410 1.967751598600363e-01 
3411 -3.506390822502971e-01 
3412 -2.268348028451758e-01 
3413 -1.133756823534135e-01 
3414 3.580225079987515e-01 
3415 1.448368421184976e+00 
3416 -4.637036787064978e-01 
3417 -1.572859437729258e-01 
3418 5.477233244411858e-01 
3419 1.941338532609133e-01 
3420 -2.637523441932321e-01 
3421 2.478975744364514e-01 
3422 1.192088499658549e-01 
3423 1.582814003419800e-01 
3424 3.308419498607070e-01 
3425 2.536982662873813e-01 
3426 1.075610465235856e+00 
3427 9.695861863206736e-01 
3428 -4.737431223049553e-02 
3429 4.207858843057363e-01 
3430 1.390019611280207e-01 
3431 -5.572452825378678e-02 
3432 -4.052697466886032e-01 
3433 1.403312259034928e-01 
3434 8.428869649368147e-02 
3435 3.985536307145237e-01 
3436 2.726865414966614e-02 
3437 1.107725377824595e-01 
3438 3.649925175935906e-01 
3439 1.003430353865066e+00 
3440 2.378351330094822e-01 
3441 1.649287781434383e-01 
3442 3.273342457866352e-01 
3443 5.340566706950443e-02 
3444 -8.218729629527438e-02 
3445 4.244941303524778e-01 
3446 1.200226644795930e-01 
3447 6.099504046432794e-01 
3448 2.883675055639678e-01 
3449 1.003652152872866e-01 
3450 9.658342767107378e-02 
3451 -8.966769927089693e-02 
3452 1.623597164236756e-01 
3453 1.686190054037603e-01 
3454 -1.141485639353790e-01 
3455 1.000460491974484e-01 
3456 2.227328381951507e-01 
3457 -2.433907945233337e-01 
3458 -4.687180480528517e-02 
3459 3.676228991699119e-02 
3460 4.901772743488917e-01 
3461 4.294808972947511e-01 
3462 -1.985743055697631e-02 
3463 -1.352394303904907e+00 
3464 -2.406276310610223e-01 
3465 4.209638115008605e-02 
3466 1.152694960533851e-01 
3467 2.263561453741221e-01 
3468 -2.187774561012601e-01 
3469 -9.865374710528134e-02 
3470 -1.710869768123926e-02 
3471 -1.376025938150881e+00 
3472 -1.245594892145902e+00 
3473 -1.525424875861108e+00 
3474 -3.412111177713602e-01 
3475 -5.199662104240966e-01 
3476 -4.161600391229131e-01 
3477 5.399238766008551e-01 
3478 -1.130573272332615e+00 
3479 -4.896377149636256e-02 
3480 -2.910325692168320e-02 
3481 9.124042736457594e-01 
3482 -3.562229978285494e-02 
3483 -1.564408225046809e+00 
3484 5.117109545813381e-01 
3485 3.605693754854424e-01 
3486 -4.610008135454350e-01 
3487 -2.920143677978473e+00 
3488 1.015820419603190e-01 
3489 -2.577754335731131e-01 
3490 -1.142989940752591e+00 
3491 -4.735775921142226e-01 
3492 2.537175556722268e-01 
3493 -4.939393416230921e-01 
3494 -1.447309295544429e-01 
3495 -7.341414174905266e-02 
3496 -8.725465825389569e-01 
3497 -2.084319815185907e-01 
3498 -4.428073768731884e-01 
3499 -9.123402396890151e-02 
3500 -4.444488215918319e-02 
3501 -2.820627621398867e-01 
3502 8.332350925430626e-02 
3503 -3.406283038406333e-01 
3504 -1.893854492971959e+00 
3505 -2.841643979921794e+00 
3506 -2.621894630484168e-01 
3507 -1.602392671958586e+00 
3508 -6.176737289865294e-01 
3509 -1.043106085690393e+00 
3510 2.211810681344262e-01 
3511 -2.083187689260863e-01 
3512 -2.689146126613113e-01 
3513 2.469061493207564e-01 
3514 -5.247542552658936e-01 
3515 1.302965736051392e-01 
3516 2.856115392487036e-01 
3517 -5.492140791872495e-01 
3518 -1.672120340011784e-01 
3519 -3.655244538394247e-01 
3520 -4.480294362273926e-01 
3521 -4.079590868395570e-01 
3522 -3.259382402989915e-01 
3523 -2.346367882687636e-01 
3524 2.154482371008982e-01 
3525 3.032864895002904e-01 
3526 4.381281235212242e-02 
3527 -5.021794695523095e-01 
3528 -8.263876683242904e-01 
3529 -5.145600888087717e-01 
3530 1.439289804966570e-02 
3531 1.042149066571714e-01 
3532 -3.090400896449979e+00 
3533 -2.365334345647999e+00 
3534 -2.733088547131503e-01 
3535 -1.110970322690191e+00 
3536 -8.488158066757542e-01 
3537 -2.158343191563203e-01 
3538 -1.821400681131189e+00 
3539 -2.356695511077123e-02 
3540 -1.032493317511701e+00 
3541 -3.019229055558709e-01 
3542 -6.619441363582222e-02 
3543 -8.262063171607009e-02 
3544 -2.165574339942484e-01 
3545 -7.251461209907499e-01 
3546 -1.129333347111142e-01 
3547 4.620669230818526e-01 
3548 -2.382016664383578e-01 
3549 -1.947606190498108e-01 
3550 -1.567903594227331e-01 
3551 -2.147589344754531e-02 
3552 -4.974139181566362e-01 
3553 -1.261950297991955e-01 
3554 -1.745404320042717e-01 
3555 -2.012909075260516e-01 
3556 2.180875212045358e-01 
3557 1.505407139449020e-01 
3558 1.488266649799444e-01 
3559 3.631189179399927e-01 
3560 -5.445752732746084e-01 
3561 8.919303118084593e-02 
3562 -3.819791405190561e-02 
3563 -1.257413027908518e-01 
3564 1.573584689202634e-01 
3565 1.600355568647958e-02 
3566 1.187534924594442e-01 
3567 5.114163016508785e-01 
3568 2.999800191150587e-01 
3569 -5.643732123306904e-01 
3570 6.950562181073555e-01 
3571 1.274803427917963e-01 
3572 3.402614642637972e-01 
3573 5.151335907372109e-02 
3574 -4.262599660799127e-01 
3575 -9.134437545346902e-01 
3576 -4.756697657612320e-01 
3577 -1.156375992321482e+00 
3578 -4.217503420289164e-01 
3579 -2.601185477180327e-01 
3580 2.406605424992788e-01 
3581 1.996995523965337e-01 
3582 -1.950992593450259e+00 
3583 -1.193051562198366e+00 
3584 -2.805138533786984e-01 
3585 -2.063629621591038e+00 
3586 -4.659814932012577e-01 
3587 -8.912479328351197e-01 
3588 -8.811254917160763e-01 
3589 -9.089579419954683e-01 
3590 -1.613977007029689e+00 
3591 -1.274463062044263e+00 
3592 -1.423061095555076e+00 
3593 -2.910756148640621e+00 
3594 -1.410776482607543e+00 
3595 -3.825036125312906e+00 
3596 -4.006392868903902e-01 
3597 8.373448969180139e-02 
3598 -3.155890172681685e+00 
3599 2.807851760964907e-01 
3600 -3.906986613083560e-01 
3601 -2.159029603063061e+00 
3602 -1.259711441461969e-01 
3603 -1.324049375222183e+00 
3604 -2.093697725118399e+00 
3605 -4.443954560215674e-02 
3606 8.978323723361558e-03 
3607 2.946551753805010e+00 
3608 -1.691870625476550e+00 
3609 9.119373051910381e-03 
3610 -4.425785416492018e-01 
3611 -9.182506177170624e-01 
3612 -2.542645060626614e-02 
3613 7.938875006683841e-01 
3614 3.149737256351434e-01 
3615 8.767215648924716e-03 
3616 -7.090163514466966e-01 
3617 2.999944538410742e-02 
3618 -2.653153354079524e-02 
3619 3.700930483271688e-01 
3620 4.657613623228017e-01 
3621 -1.228519799529647e-01 
3622 9.669528841490792e-02 
3623 -1.038057264665131e+00 
3624 -5.414882199685697e-01 
3625 -4.817354197338070e-01 
3626 -4.262282422023387e-01 
3627 -1.057641280012352e-01 
3628 1.490029335102953e-01 
3629 1.484959341433738e-01 
3630 -2.687222652312588e-01 
3631 1.766029670294444e-01 
3632 -8.721501657925039e-01 
3633 -9.644262889528556e-01 
3634 1.647358831922154e-01 
3635 1.103126240066601e-01 
3636 -7.735200493428088e-01 
3637 -1.679369740351520e-01 
3638 -1.114491229954780e+00 
3639 -4.834661838882869e-01 
3640 -1.948670697714437e-01 
3641 -4.080803055466368e-01 
3642 -1.822699717089444e-02 
3643 -4.882175628031444e-01 
3644 -1.259712395824632e-01 
3645 -1.420266724045054e-01 
3646 -3.649972554500526e-02 
3647 -2.393468290965883e+00 
3648 -5.974964329448970e-01 
3649 -1.491867021045493e-01 
3650 -1.171265783301127e+00 
3651 9.591591665128975e-02 
3652 -6.912777723786963e-01 
3653 -9.508563141406714e-01 
3654 -2.542716782008239e+00 
3655 -7.351179472771586e-01 
3656 1.969966307266302e-01 
3657 7.418665515196210e-01 
3658 -5.296361918980865e-01 
3659 -4.005806828757308e+00 
3660 2.279106410647692e-01 
3661 1.339180397137594e-01 
3662 2.806525423398702e-01 
3663 6.970763394496540e-01 
3664 -2.399161544607159e-01 
3665 -2.036689230807118e-02 
3666 -1.033807584587110e-01 
3667 -1.037992043683370e-01 
3668 -1.276953384847961e-01 
3669 -5.968817025169136e-01 
3670 -6.748303538910425e-01 
3671 -1.503450569911606e+00 
3672 3.461351395056707e-01 
3673 -1.747906514788924e+00 
3674 -1.172149716755847e-01 
3675 -3.176129041531145e-02 
3676 -7.827966228739736e-01 
3677 -2.210367350092215e-02 
3678 -2.183634965149677e+00 
3679 -5.542946808032048e-02 
3680 1.166352533757433e-01 
3681 -1.074068325907217e+00 
3682 -1.185742087454563e-03 
3683 -1.591461358557181e+00 
3684 -5.868586567431486e-02 
3685 1.493344868613042e-01 
3686 3.809193830952584e-01 
3687 -5.418733984071922e-01 
3688 -1.250692713147257e+00 
3689 -3.626780718239195e-01 
3690 -4.096579069173800e-01 
3691 6.676463101752563e-01 
3692 -2.108641902552074e-02 
3693 3.682020277995449e-01 
3694 5.524559873222857e-01 
3695 -7.295675679379052e-01 
3696 1.730033387373013e-01 
3697 -4.214257150293915e-01 
3698 9.784662711782931e-01 
3699 -4.452115913928474e-01 
3700 6.210863553462770e-01 
3701 2.422174744589126e-01 
3702 3.226660132544498e-01 
3703 -5.083992116798735e-01 
3704 -1.884594616030024e-01 
3705 4.847663103519367e-01 
3706 -1.039765454050061e+00 
3707 -8.228041764443319e-01 
3708 -6.839370389909131e-01 
3709 -8.500789275952884e-02 
3710 8.320892074502314e-01 
3711 -1.360706626698699e+00 
3712 -5.792873268247859e-01 
3713 1.983150503731745e-01 
3714 2.966803356458128e-02 
3715 1.325755119380994e+00 
3716 -2.340029789448430e-01 
3717 6.927677699497518e-02 
3718 -1.438447302477691e+00 
3719 -5.350381742416853e+00 
3720 8.491752856909793e-01 
3721 -1.180675194304102e+00 
3722 -1.622000965919003e+00 
3723 -5.150541296741965e-01 
3724 -1.822031179556440e+00 
3725 -3.458927855867530e+00 
3726 -4.564870896963341e-01 
3727 -7.094582870461086e-02 
3728 -3.112118821779787e+00 
3729 -2.874505746451677e-01 
3730 -2.173279710662950e+00 
3731 -2.344244941795526e+00 
3732 -5.628381159729811e-01 
3733 -2.171416660178373e-01 
3734 -1.330640625831961e+00 
3735 -8.728675481734028e-01 
3736 -2.152096391896522e-01 
3737 -1.562818234464505e+00 
3738 -1.585587656803972e+00 
3739 -2.656191202367453e-01 
3740 -1.897784612558846e+00 
3741 -9.718862599684667e-01 
3742 -7.289498787612566e-01 
3743 -1.054719668343943e+00 
3744 -2.618438862292479e+00 
3745 4.953311150661744e-02 
3746 -1.219104278121403e+00 
3747 -1.063913424419287e+00 
3748 -8.692238761424799e-01 
3749 -4.898888921425896e-01 
3750 -2.262818644119926e-01 
3751 -2.375096809326211e-01 
3752 -1.598511107171504e-01 
3753 -9.592961377669269e-02 
3754 -4.661602701558229e-02 
3755 5.866943484855102e-02 
3756 4.816198936312473e-02 
3757 -6.737120862488083e-02 
3758 5.187900326339123e-01 
3759 8.725285942947561e-02 
3760 -1.221919158682152e-01 
3761 6.746165423292746e-01 
3762 3.239099908252306e-01 
3763 -1.259105283828584e-01 
3764 5.346148715372251e-01 
3765 -2.726492739418656e-01 
3766 -1.064033777430974e-01 
3767 1.573956067848508e-01 
3768 4.225831026937453e-01 
3769 -7.087348771969789e-01 
3770 -4.599863493841722e-01 
3771 5.682807950969553e-01 
3772 -7.417492014570100e-01 
3773 -3.587155803685380e-01 
3774 -2.300456723054146e-01 
3775 5.709048589799463e-02 
3776 -3.218200085432799e-01 
3777 4.909973360972467e-01 
3778 -7.462155909493846e-02 
3779 1.124403284103255e-01 
3780 -5.844768584732963e-01 
3781 -4.144437791978032e-02 
3782 7.825746448660194e-02 
3783 -3.187135179935884e-01 
3784 -2.052841315879528e-01 
3785 6.610666319922983e-01 
3786 -6.408306398672360e-01 
3787 4.515570487480691e-01 
3788 8.244350703140237e-01 
3789 -5.267569170567132e-01 
3790 -1.274781118837530e+00 
3791 1.664035995120211e-01 
3792 5.136776684650013e-01 
3793 -5.727588140364553e-01 
3794 3.781582573937888e-01 
3795 -8.844508557431077e-01 
3796 4.597623619142280e-01 
3797 7.791715247812323e-01 
3798 -2.305864701878556e-01 
3799 9.130955214177969e-02 
3800 1.502974957679168e-01 
3801 4.531159929289197e-02 
3802 1.078378851054781e-01 
3803 -1.565069032005095e-01 
3804 8.332435241471251e-01 
3805 6.092027143395310e-01 
3806 -1.931405088565240e-01 
3807 2.412309824470310e-01 
3808 3.779988338225839e-01 
3809 4.421224506157542e-02 
3810 6.593703513443600e-02 
3811 2.455598788060367e-02 
3812 1.908302716242392e-01 
3813 3.423239896541466e-01 
3814 2.786764050726814e-01 
3815 5.457175513286714e-02 
3816 1.496180949801464e-01 
3817 3.602511077789399e-01 
3818 3.488895242325484e-01 
3819 7.657082154077983e-02 
3820 -7.028358455186936e-01 
3821 -6.831186250748869e-01 
3822 1.129413749709478e-01 
3823 -6.687204246548553e-02 
3824 3.774927316249225e-01 
3825 -1.201599513943305e-01 
3826 -2.530937701628296e-01 
3827 7.144314579342452e-01 
3828 3.177685203561094e-01 
3829 5.654347786274063e-01 
3830 2.033210309539387e-01 
3831 4.217295368700049e-01 
3832 -3.501142817095137e-01 
3833 -2.137156057213137e-01 
3834 1.105197909886158e+00 
3835 1.518016425936210e-01 
3836 6.068806778951407e-01 
3837 -2.718943794659565e-01 
3838 7.659390452777090e-02 
3839 -1.969342397822344e-01 
3840 -3.124678522474756e-01 
3841 -1.364713657247603e-01 
3842 -2.814863602752781e-01 
3843 -5.568255416769322e-01 
3844 -1.749445966961651e-01 
3845 -1.494706491983011e-01 
3846 -5.360164149674519e-02 
3847 -3.377637258752292e-02 
3848 -3.211018280361343e-02 
3849 -5.710923425473942e-01 
3850 1.877214266931146e-01 
3851 -1.203221465210253e+00 
3852 -2.569236731069666e-01 
3853 -8.089905440415521e-02 
3854 3.740469716744326e-01 
3855 -4.283480506855993e-01 
3856 -6.710227650718678e-01 
3857 3.051080904653322e-01 
3858 1.884090105751322e-01 
3859 5.012454422292274e-03 
3860 9.281312647182554e-03 
3861 -4.273497780820970e-02 
3862 2.906014527770459e-01 
3863 1.153752738247920e+00 
3864 5.088509948336568e-01 
3865 -6.792772227723326e-02 
3866 7.626072250257545e-01 
3867 -1.173164216831847e-03 
3868 3.178873355717357e-01 
3869 9.992082399275253e-01 
3870 -2.085085618311081e-01 
3871 5.651431446117915e-01 
3872 -8.504194698410515e-02 
3873 1.366846360873711e-01 
3874 3.773392672508643e-01 
3875 -9.747318306595102e-01 
3876 4.408593714155800e-01 
3877 1.511081254714752e-01 
3878 2.712815227862625e-01 
3879 1.635358420951952e+00 
3880 -1.446376830590845e+00 
3881 -7.980396939853432e-02 
3882 1.641151750417295e+00 
3883 9.391685865388946e-01 
3884 -4.856596032241453e-02 
3885 5.741839536664702e-01 
3886 1.309101178814529e+00 
3887 -9.942986913011946e-01 
3888 -9.045695252812461e-01 
3889 5.064188858644119e-02 
3890 8.415679685673021e-02 
3891 1.515593444782003e+00 
3892 -9.340212488127311e-02 
3893 -8.117061745227179e-01 
3894 3.373688414519057e-01 
3895 -2.035683557684548e-01 
3896 -2.308003630914763e-03 
3897 -2.096928560707898e-01 
3898 -3.510051412097669e-01 
3899 -9.368447278732855e-02 
3900 4.257582458557362e-01 
3901 -8.673345354404997e-01 
3902 2.728113169453076e-01 
3903 9.389858542605043e-03 
3904 -1.349430014672773e-01 
3905 -5.069028366085407e-01 
3906 -7.614392506776284e-01 
3907 1.653773777487886e+00 
3908 6.673078245193591e-02 
3909 1.184988011240589e-01 
3910 -6.563719121866946e-01 
3911 -5.856110305420710e-01 
3912 -3.529631553613201e-01 
3913 1.637908780161490e-01 
3914 -3.091101748850216e-01 
3915 -5.057790983791972e-02 
3916 2.316555816899791e-01 
3917 -4.376632596136344e-01 
3918 2.040774882109963e-01 
3919 1.230384046495211e+00 
3920 -5.271072098217514e-02 
3921 7.940139489030261e-02 
3922 1.668181795938163e+00 
3923 2.257083782028695e+00 
3924 6.989678795957117e-01 
3925 6.125701234124176e-01 
3926 4.898574728123141e-01 
3927 -2.567430864561184e-01 
3928 -1.452365255144913e-01 
3929 -1.792347763707278e-01 
3930 5.085428605156228e-01 
3931 3.007792432442195e-03 
3932 -1.052183440695024e+00 
3933 3.886286376084921e-01 
3934 -2.542191456876632e-01 
3935 -1.807011589447735e-01 
3936 7.866942189706261e-01 
3937 -7.477867820733884e-01 
3938 1.013949651292001e+00 
3939 1.366207905708846e-01 
3940 -1.302587792900486e+00 
3941 -1.064532291968190e+00 
3942 7.749598697718185e-01 
3943 8.570319028021034e-01 
3944 1.268630563057858e+00 
3945 1.157081143727351e+00 
3946 -1.157929746938538e+00 
3947 -4.895356290827240e-01 
3948 -5.381002691162697e-01 
3949 -1.772395566145411e+00 
3950 2.379191473702032e-01 
3951 3.272731851273558e-01 
3952 2.301748172588480e+00 
3953 -6.008196653580664e-01 
3954 -7.223935093140047e-01 
3955 1.160538138183003e-01 
3956 -3.526547644959582e-01 
3957 2.481574479519842e-01 
3958 -5.650096966847828e-01 
3959 -4.725040685079898e+00 
3960 -1.796385400209587e+00 
3961 -2.523795898637513e-01 
3962 -1.235929866992858e+00 
3963 -7.060610168402546e-01 
3964 -7.687011644041775e-01 
3965 -1.166891119146330e+00 
3966 -5.500233586003218e-03 
3967 -7.745894037159423e-03 
3968 2.843322179290004e-01 
3969 7.274235772116359e-01 
3970 4.705179902763071e-01 
3971 -1.243713138989719e-01 
3972 4.188071379762643e-01 
3973 1.031508430507557e+00 
3974 -1.373227149481991e+00 
3975 9.157300688093756e-02 
3976 2.229560016716564e-01 
3977 -2.057517820451244e-01 
3978 2.810395735663496e-02 
3979 1.724504989153223e-01 
3980 1.777767217607414e-02 
3981 -9.446552096888014e-02 
3982 5.122736747327777e-01 
3983 2.005318498078765e-01 
3984 4.454386041600261e-01 
3985 5.153712818929175e-01 
3986 -8.629977995579902e-01 
3987 -1.599999123104702e-01 
3988 5.743199291483323e-01 
3989 -1.571041114467866e-01 
3990 4.048919090586356e-01 
3991 2.093743353450531e-01 
3992 2.622893553554940e-01 
3993 7.297581875390099e-01 
3994 6.468059705275844e-01 
3995 -2.211855055802045e-02 
3996 -4.568489648134149e-01 
3997 -1.832571116207401e-01 
3998 9.228645447717763e-01 
3999 2.176728749421989e+00 
4000 -6.944095771452303e-01 
4001 -5.620362742349501e-01 
4002 5.077934736279125e-01 
4003 4.987245137852450e-01 
4004 -6.230343895821041e-01 
4005 -2.374417845049020e-01 
4006 2.677248609786146e-01 
4007 5.177690193883501e-01 
4008 8.950216651732947e-01 
4009 -8.006061582410719e-02 
4010 -4.647068374460349e-01 
4011 9.609381978481522e-02 
4012 -8.318872354402040e-02 
4013 -4.706457789383524e-01 
4014 -1.582288447356840e+00 
4015 8.360907082536004e-01 
4016 7.473408483886954e-01 
4017 -3.135315011425653e-01 
4018 -1.689923853998304e+00 
4019 2.068063212077981e-01 
4020 -6.331965774790970e-01 
4021 -5.182477681015666e-02 
4022 1.807086980322691e-01 
4023 1.109146805539778e+00 
4024 6.859751988557024e-01 
4025 -1.865486325223744e-01 
4026 6.146844164235687e-01 
4027 -9.828413170465412e-03 
4028 2.523001158656601e-01 
4029 4.477242808965173e-01 
4030 1.201361179335475e+00 
4031 1.354473256637606e+00 
4032 -6.350318372906023e-01 
4033 3.355523106142202e-01 
4034 7.614695534043340e-01 
4035 1.159109945405082e+00 
4036 2.117203882465316e-01 
4037 6.489256180183236e-01 
4038 4.756718579613880e-01 
4039 5.045354403492390e-01 
4040 4.042134276796472e-01 
4041 -6.505870460360533e-02 
4042 -3.333454193787247e-01 
4043 1.123257187572652e+00 
4044 1.896746958262794e-01 
4045 -7.045735502653200e-01 
4046 -1.691825962152100e-01 
4047 -1.328627019613065e-01 
4048 -6.708080886536723e-01 
4049 5.252623164528127e-03 
4050 -3.939187018181708e-01 
4051 -5.420051160078507e-01 
4052 2.416132583317341e-01 
4053 -7.624963269393979e-02 
4054 -1.082906654016707e-01 
4055 -1.076162088701151e-01 
4056 3.181301978433212e-01 
4057 1.056449227142543e-01 
4058 5.641439489990084e-02 
4059 -2.208864351442132e-01 
4060 -4.732082850417596e-01 
4061 -6.047621733942341e-01 
4062 4.695641380717195e-01 
4063 1.060537166827908e+00 
4064 -2.966067568771469e-01 
4065 -9.015233724343627e-02 
4066 6.606151122661064e-03 
4067 5.175425359694465e-01 
4068 -6.730733919211941e-02 
4069 -9.450215631693595e-02 
4070 -1.298434946697871e-01 
4071 2.365034417971059e-01 
4072 3.676097652020930e-01 
4073 6.288090159779997e-01 
4074 -1.445423057133499e-01 
4075 6.989456919698191e-02 
4076 2.223372754576019e-01 
4077 2.548175873559290e-01 
4078 5.659194193567207e-02 
4079 -2.332031076678563e-01 
4080 3.735137257318800e-01 
4081 -1.413129214603454e-01 
4082 -4.724958634832982e-02 
4083 4.250025687334598e-01 
4084 -5.434743174688648e-02 
4085 7.718151949697544e-02 
4086 -1.861275582379754e-01 
4087 1.034834726405240e-01 
4088 -1.235050066275018e-01 
4089 2.328615941903875e-02 
4090 2.138951161569705e-01 
4091 1.754307089965940e-02 
4092 -6.292923024632542e-02 
4093 2.443610926163739e-01 
4094 -8.006661541617775e-02 
4095 2.716716447013421e-01 
4096 1.222857141018764e-01 
4097 1.745826899318013e-01 
4098 -1.214829634360031e-02 
4099 2.439258519289654e-01 
4100 2.168944234817797e-01 
4101 5.271193910208005e-02 
4102 2.007243451587191e-02 
4103 4.071120251478438e-01 
4104 4.643810092494178e-01 
4105 -3.985488290282750e-02 
4106 5.945092974272372e-01 
4107 5.757428446220617e-01 
4108 2.216428958758987e-01 
4109 -3.502663938522887e-02 
4110 -2.160750189227885e-01 
4111 -3.001137820567513e-01 
4112 -1.474204468420726e-01 
4113 -8.982301411882253e-01 
4114 -3.094312314237139e-02 
4115 -1.678131317995388e-01 
4116 7.470142234509311e-02 
4117 1.410557711662853e-01 
4118 -1.131765890530883e+00 
4119 -7.617678677647887e-01 
4120 -1.823971716992473e+00 
4121 6.786326447950849e-02 
4122 -8.742589021171825e-03 
4123 -8.916474887445227e-01 
4124 -4.602026683880892e-02 
4125 -6.181628472789394e-02 
4126 -5.735371335687516e-01 
4127 5.656969163970594e-01 
4128 4.505902792238624e-01 
4129 7.745296346469369e-01 
4130 -2.810822381412508e-01 
4131 2.791576498521134e-01 
4132 7.423329288176966e-01 
4133 1.055705603405172e-01 
4134 4.740701654704406e-01 
4135 -8.594245991061975e-02 
4136 4.456853161064024e-01 
4137 5.783794383487010e-02 
4138 -1.063639253222386e-01 
4139 3.899322214134173e-01 
4140 9.780392818816523e-01 
4141 2.390749245654648e-01 
4142 -1.473534194620281e+00 
4143 2.518203746221857e-01 
4144 -2.416714555735287e-02 
4145 -2.376616501749347e+00 
4146 8.579162994245165e-02 
4147 3.376146190521596e-01 
4148 -5.645670495211956e-01 
4149 1.428433225760778e-02 
4150 3.113444721945152e-01 
4151 1.622489536941943e-01 
4152 -2.165378542900109e+00 
4153 2.079712080678253e-02 
4154 1.002708093857121e-02 
4155 -1.814895720424146e-01 
4156 1.041258547812654e+00 
4157 5.622933836377682e-01 
4158 -4.674598952839539e-01 
4159 -1.339222270607313e-01 
4160 4.479877117156374e-01 
4161 -4.331258262044017e-01 
4162 -3.202794981761316e-01 
4163 -3.903068102695809e-01 
4164 3.239431863416478e-01 
4165 1.305502442298632e-01 
4166 2.801966132020199e-02 
4167 -5.943890522457086e-01 
4168 -3.573643406270411e-01 
4169 2.072420591302599e-01 
4170 -3.885213771197445e-01 
4171 4.226563172134719e-02 
4172 2.170286328726394e+00 
4173 -4.120828542987264e-01 
4174 -9.320171445283962e-01 
4175 -1.322586636511388e+00 
4176 -2.567183955392696e-01 
4177 3.301063982631757e-01 
4178 1.592172407101671e-01 
4179 7.937592805420964e-01 
4180 2.521798612507689e-01 
4181 -5.480481673145825e-01 
4182 7.240465114162041e-01 
4183 3.349746196747840e-01 
4184 -1.458540449719812e-01 
4185 1.881116666766122e-01 
4186 3.385103564161624e-01 
4187 3.167229028213827e-01 
4188 -6.458380899408120e-01 
4189 -4.203453299610998e-02 
4190 -4.229061919957748e-01 
4191 -3.316926662663856e-02 
4192 2.545353847963789e-01 
4193 -3.131964701050040e+00 
4194 1.506260685377581e-01 
4195 6.074770939977736e-01 
4196 3.021891541987216e-01 
4197 -1.507252097792982e-01 
4198 -2.024863470215736e+00 
4199 6.328451923389343e-02 
4200 -4.928439966107452e-01 
4201 1.239936846530481e-01 
4202 -4.096134576402634e-01 
4203 -1.643694990918344e+00 
4204 -1.903780111563278e+00 
4205 -2.517942575677143e-01 
4206 -6.573360711733351e-01 
4207 3.850041170237227e-01 
4208 1.599439477677500e-01 
4209 -6.193139460875902e-01 
4210 -6.012975828975013e-01 
4211 -6.537545124062819e-02 
4212 -7.723916304549372e-02 
4213 3.147483712978841e-01 
4214 -3.849061479930897e-01 
4215 -1.531538387630300e-01 
4216 -5.433676199555333e-01 
4217 -3.051531905589274e-02 
4218 5.731510775489874e-01 
4219 -1.673397318725159e-01 
4220 -7.167782299159746e-01 
4221 -6.599639483103987e-01 
4222 -9.805386478404884e-02 
4223 -6.244137908523570e-01 
4224 -3.223493349941052e-01 
4225 -4.832749080208368e-01 
4226 -5.356052390008545e-01 
4227 -2.240536809625055e-01 
4228 4.197849451666299e-01 
4229 3.445003328206177e-02 
4230 -2.961230716919864e+00 
4231 -1.484723408971576e+00 
4232 -8.146775608224230e-01 
4233 -3.837177173343939e+00 
4234 -4.929063177132845e-01 
4235 -1.003089366091853e+00 
4236 -1.387325575350682e+00 
4237 -4.345119496469222e-01 
4238 -2.108917345669481e+00 
4239 -1.264518354672812e+00 
4240 -3.842022901969761e+00 
4241 -1.269683263733301e+00 
4242 -7.102649992685934e-01 
4243 -1.320194977762833e-02 
4244 -4.105935581413327e-01 
4245 -1.374127516003779e+00 
4246 -5.292723168228253e-01 
4247 -1.768783850741450e+00 
4248 -2.369245243580508e+00 
4249 4.080882377731049e-01 
4250 7.770356748485859e-01 
4251 -3.152255932643233e-01 
4252 -2.230304691913391e-01 
4253 -8.926716907278248e-02 
4254 4.915273853437775e-01 
4255 1.039525731217467e+00 
4256 -2.178194785700110e-02 
4257 -3.732789502559691e-01 
4258 6.245517312214263e-04 
4259 8.320525020525500e-01 
4260 -1.768507732548284e-01 
4261 5.301291011127971e-01 
4262 -4.262597280769455e-01 
4263 -1.912245906399455e-01 
4264 -2.922707417570858e-01 
4265 -5.030373846048705e-01 
4266 2.108299138081655e-01 
4267 -3.168884654378522e-01 
4268 -1.267655282646952e+00 
4269 -4.670339225934188e-01 
4270 -6.297304433874874e-02 
4271 -6.255610192430303e-01 
4272 -3.701072478054767e-01 
4273 -1.704135907622264e-01 
4274 -9.064331573906395e-01 
4275 -4.573523689778112e-01 
4276 4.708666952428909e-01 
4277 -1.341810357152789e+00 
4278 -1.556673811417041e-01 
4279 1.935141916786571e-01 
4280 -1.177606849359611e+00 
4281 2.753645655864991e-01 
4282 -9.221892273127341e-01 
4283 -1.010909388834233e+00 
4284 3.303366593070238e-01 
4285 5.351771699982458e-02 
4286 9.736553544415043e-03 
4287 -2.179995650905754e-01 
4288 4.741201095550870e-01 
4289 1.025476996257065e+00 
4290 5.506177883777949e-02 
4291 3.531257033860856e-01 
4292 -1.212854985418699e-02 
4293 3.289618503288077e-01 
4294 -1.306734657709357e-01 
4295 -1.074046190940890e+00 
4296 -1.039898588582149e+00 
4297 6.239221926332156e-01 
4298 -7.687742168810082e-01 
4299 -5.006055405962208e-01 
4300 9.758141099780234e-01 
4301 -1.074062958385736e+00 
4302 2.604500446222409e-01 
4303 -9.695067602646481e-01 
4304 -1.060385012210368e+00 
4305 -2.766386969420878e-01 
4306 -2.323785098048391e+00 
4307 -5.606001745377328e-01 
4308 2.004228275380020e-01 
4309 -1.819191372566133e-01 
4310 -4.314559567109567e-01 
4311 2.656030802810189e-02 
4312 2.834503311163686e-01 
4313 -7.497410076527424e-01 
4314 -7.843512104372748e-02 
4315 -1.744659147458081e-01 
4316 3.478923149412396e-01 
4317 5.497234458210222e-01 
4318 8.304877651467462e-01 
4319 1.686518900697418e-01 
4320 -2.889790106144329e+00 
4321 1.027556348884156e+00 
4322 2.588614138858906e-01 
4323 9.598177100475145e-01 
4324 9.159352404201383e-01 
4325 5.763161485380096e-01 
4326 8.478051396735270e-01 
4327 -3.978781429371903e-02 
4328 4.691946655997811e-01 
4329 1.192771369293857e+00 
4330 7.506674308445190e-01 
4331 8.007844799706965e-01 
4332 5.071969204999824e-01 
4333 9.244726312634487e-01 
4334 1.451858585793373e+00 
4335 4.421123582563178e-01 
4336 4.445546030412130e-01 
4337 -2.391096912220398e-01 
4338 1.449633424651234e+00 
4339 -8.679051936020266e-01 
4340 5.723053059291419e-01 
4341 9.369982245683215e-01 
4342 -2.656612384812101e-01 
4343 -3.111099547965449e-02 
4344 -2.101658532652453e-01 
4345 -6.648048027910869e-01 
4346 3.774117330651364e-01 
4347 -6.620321665981852e-01 
4348 -2.532601605418642e-01 
4349 -3.402670815237362e-01 
4350 -4.341577135766624e-02 
4351 -1.829008454661930e-01 
4352 1.453589604647736e-01 
4353 9.403051582873015e-02 
4354 -4.338248441206251e-01 
4355 -3.567521066013237e-01 
4356 -3.066195259521346e-01 
4357 -3.549168073940091e-02 
4358 -8.682790186226219e-02 
4359 -2.761363188035356e-01 
4360 7.296759133940175e-01 
4361 -4.463300347459129e+00 
4362 -1.236786389906068e-01 
4363 -8.603966996534554e-01 
4364 -1.508053117790643e-01 
4365 -5.405489861603611e-01 
4366 -4.576365227032632e+00 
4367 -2.385041064357225e+00 
4368 -5.076006634683962e-02 
4369 -1.768855641462800e+00 
4370 -9.447024143685150e-01 
4371 -3.812312235237028e+00 
4372 -1.050062061457628e+00 
4373 -5.413594535106943e-01 
4374 -5.917801549820184e-01 
4375 -1.079859920250976e+00 
4376 -1.823498213037743e+00 
4377 -5.283451323239898e-01 
4378 -1.900282759850383e-02 
4379 2.795682180568063e-01 
4380 5.559400894489634e-01 
4381 -6.923573364308760e-01 
4382 -8.420236923052716e-01 
4383 -6.065991598232913e-01 
4384 -2.140790023959618e+00 
4385 -3.415028515200729e-01 
4386 -3.785932038652585e-01 
4387 -5.024711439698430e-01 
4388 2.931759071483711e-01 
4389 -2.227805051375059e-01 
4390 -2.708094159655309e-01 
4391 -4.541272123646812e-01 
4392 -3.799085051299224e-01 
4393 -9.940623067790251e-02 
4394 -5.657130210488558e-03 
4395 -6.691341967112457e-02 
4396 -3.899277599989892e-01 
4397 -1.330573591925885e-01 
4398 1.326840939908303e-01 
4399 6.756278567993017e-01 
4400 -7.786471553642972e-02 
4401 -6.991404295716355e-02 
4402 4.437471915775750e-02 
4403 -4.516113859763957e-01 
4404 1.380167563458848e+00 
4405 8.535206809921695e-01 
4406 9.376030498368016e-01 
4407 4.953895034598745e-01 
4408 2.504433181433006e-02 
4409 2.528180022719758e-01 
4410 9.127909827972398e-01 
4411 -8.015460457361173e-01 
4412 -4.262079006582615e-01 
4413 -1.422425270625785e-01 
4414 3.868653292228609e-01 
4415 5.085571281512404e-02 
4416 2.452316923792383e-03 
4417 -5.321740722018049e-01 
4418 4.010680035435245e-01 
4419 3.465159309457269e-01 
4420 -7.159246714300929e-02 
4421 -1.719730467515265e-01 
4422 -2.115113363934976e-01 
4423 1.901267836708965e-01 
4424 2.227743203799762e-01 
4425 1.142045945696300e+00 
4426 6.107628371092877e-01 
4427 6.961487984173685e-02 
4428 7.390470654735518e-01 
4429 1.280705616905910e-01 
4430 2.164388284112643e-01 
4431 4.750900215696491e-01 
4432 -1.788535306697096e-01 
4433 -5.317775222158937e-01 
4434 -4.836347023404173e-01 
4435 3.999591855731441e-01 
4436 6.461967105550747e-01 
4437 4.856063497666869e-02 
4438 -4.594651986975246e-01 
4439 5.489280694137403e-01 
4440 -1.743660873562191e-01 
4441 4.150998258112714e-01 
4442 8.672536692479903e-02 
4443 -7.688664346970476e-01 
4444 -5.177321313311762e-02 
4445 5.397707339162288e-01 
4446 -9.328505285252615e-02 
4447 -1.326677596681026e-01 
4448 -1.513261756397115e-01 
4449 1.030630277027152e-01 
4450 -3.039786769832722e-02 
4451 -3.104777240244661e-01 
4452 -5.598258656061375e-01 
4453 1.097790616187882e-01 
4454 -1.656136662012994e-01 
4455 1.382529416773458e-01 
4456 3.837699148018020e-01 
4457 -9.628766099073240e-02 
4458 -3.537909375355629e-01 
4459 -7.277722489894880e-01 
4460 -7.162921564600067e-02 
4461 -5.307587006672181e-02 
4462 1.273406642538809e-01 
4463 -3.851777501424913e-01 
4464 2.388119486991063e-01 
4465 3.620658206753846e-02 
4466 -2.025696167035182e-02 
4467 -6.613280085519004e-02 
4468 3.671292211700148e-01 
4469 -2.862218208600689e-02 
4470 5.561251217222872e-01 
4471 1.622184943260478e+00 
4472 1.225458089391456e+00 
4473 3.593774634311258e-01 
4474 5.022896375409474e-01 
4475 6.107026812112393e-01 
4476 1.588771839705313e-01 
4477 3.047969399566240e-01 
4478 -2.639344193805029e-02 
4479 2.595422754784353e-01 
4480 -2.042245206609613e-02 
4481 3.808695634162715e-01 
4482 -3.415017078158403e-02 
4483 2.330318275343545e-01 
4484 -7.029000403982316e-02 
4485 -5.805976244020654e-04 
4486 -3.519305643893795e-01 
4487 -9.444791206028138e-01 
4488 -5.724685648930513e-01 
4489 -2.170911020716154e-01 
4490 -4.306734743998927e-01 
4491 3.610723797482061e-01 
4492 -1.017302211636407e+00 
4493 -7.399300499673384e-01 
4494 -3.032479605028062e-01 
4495 2.701365383396505e-01 
4496 -1.830189448260524e-01 
4497 1.448628631346714e-02 
4498 2.191911769701805e-01 
4499 6.061299679362533e-03 
4500 -2.650617256827859e+00 
4501 -1.964268450473234e-01 
4502 4.633926093817659e-01 
4503 -6.810652976982107e-02 
4504 1.756801695727085e-01 
4505 -5.716155587608652e-01 
4506 -3.656453693807405e-01 
4507 7.214130049976814e-01 
4508 9.777322676811705e-02 
4509 -2.476892747956389e-01 
4510 -7.569014307890330e-01 
4511 2.841607632538685e-01 
4512 -2.763080065748530e-01 
4513 2.679453412875991e-01 
4514 -2.662584803240639e-01 
4515 -5.987147866371605e-01 
4516 3.364747274262303e-03 
4517 1.477445629908874e-01 
4518 1.038679324918642e+00 
4519 5.298558104269920e-01 
4520 1.679231119349362e-01 
4521 5.603616202452232e-01 
4522 2.686192334815012e-01 
4523 4.819991799388802e-01 
4524 4.477144867599233e-01 
4525 3.241417244635580e-01 
4526 6.197363518762892e-01 
4527 3.407091779125883e-01 
4528 1.118145937214305e+00 
4529 5.638511578915959e-01 
4530 3.479083255120002e-01 
4531 6.338410550143094e-01 
4532 5.489522251023647e-01 
4533 7.401823600411808e-01 
4534 2.892082124582020e-01 
4535 3.725533270113241e-01 
4536 7.227130713204045e-01 
4537 1.577662876786391e+00 
4538 7.934594060163309e-01 
4539 2.071117242249379e+00 
4540 6.585758560378633e-01 
4541 1.020556115312469e+00 
4542 1.167326073735476e+00 
4543 1.611721267606281e+00 
4544 -6.853234011632123e-02 
4545 4.442344351299015e-01 
4546 2.417382329216993e-01 
4547 6.747265018127295e-01 
4548 1.381135189148611e+00 
4549 -4.566463876905533e-01 
4550 -3.578744118385931e-01 
4551 8.775669731522761e-01 
4552 4.395297017459654e-01 
4553 -1.337596627398859e+00 
4554 1.507850905650099e-01 
4555 1.640585010545632e+00 
4556 -8.256791226322947e-02 
4557 -3.624797674116744e-01 
4558 9.179716003803280e-01 
4559 5.964823464934583e-01 
4560 -3.293106019477599e-02 
4561 8.822565137032156e-01 
4562 -3.968707180330012e-01 
4563 -6.720024095653048e-01 
4564 -1.056378164701565e-01 
4565 -2.015516504711563e-02 
4566 -9.433193550109389e-01 
4567 -5.916694846563452e-02 
4568 1.241243209066557e+00 
4569 -2.221187773419518e+00 
4570 -2.644212373140893e-01 
4571 3.293821051362950e-01 
4572 -6.119271445529081e-02 
4573 -3.730408610929119e-01 
4574 -1.926546386150452e+00 
4575 -3.834862233323387e-02 
4576 -8.633015047388649e-01 
4577 -6.819109377752427e-01 
4578 -4.900195901231049e-02 
4579 -7.486919048052193e-01 
4580 4.107163108491713e-01 
4581 -5.247718390890969e-01 
4582 2.514154795757413e-02 
4583 -4.841861992311143e-01 
4584 1.998677888781340e-01 
4585 3.219508913409894e-01 
4586 1.289561063259224e-01 
4587 1.105681731615068e-01 
4588 7.408088910146315e-02 
4589 -8.715690953928855e-02 
4590 5.586162352921231e-01 
4591 -1.472257576911634e+00 
4592 -3.138705807278575e-01 
4593 1.123959047962964e-01 
4594 7.654510578088974e-02 
4595 9.959845104374964e-01 
4596 7.804139686087503e-01 
4597 -2.267662811033218e-01 
4598 7.907183799645266e-02 
4599 -1.037867925553431e-01 
4600 -3.984262966874555e-01 
4601 -1.307868160960963e+00 
4602 3.425459355950958e-01 
4603 1.293894425743111e-01 
4604 -2.038403927961312e+00 
4605 -7.750045568463578e-01 
4606 -8.866621467559009e-01 
4607 8.564419451617944e-01 
4608 -9.546995872842894e-01 
4609 -4.535281783387617e-01 
4610 -5.897886988017397e-01 
4611 -1.520274949464336e+00 
4612 -9.884760863230073e-01 
4613 7.231312497553045e-01 
4614 -3.178467263882852e-02 
4615 -3.067632018510875e-01 
4616 4.797357899235021e-01 
4617 5.449761486041057e-01 
4618 1.803652972030906e-01 
4619 -7.618018543150399e-01 
4620 -4.064028222205574e-01 
4621 3.712301256465999e-01 
4622 -1.019715763520346e-02 
4623 -8.172584876553728e-02 
4624 5.466788069473506e-01 
4625 -1.524918538550696e-01 
4626 -1.371658611490441e-01 
4627 -4.181872369050469e-01 
4628 -1.509128521492506e+00 
4629 -7.153136496511230e-01 
4630 3.861102511419001e-01 
4631 5.319285561034194e-01 
4632 -5.439076487732973e-01 
4633 -5.847598729421721e-02 
4634 -6.693715048161856e-01 
4635 -7.577400526917015e-02 
4636 -8.866193080152011e-01 
4637 -3.950509783130720e-01 
4638 3.142571258761820e-01 
4639 4.799457889930207e-02 
4640 -4.396168697527271e-01 
4641 -2.682961211796985e-01 
4642 5.260465605122523e-03 
4643 -1.623026570240469e+00 
4644 5.810004136557555e-01 
4645 -3.665837264679625e-02 
4646 5.015109300881747e-01 
4647 1.870753136101032e-01 
4648 -1.063527577820331e-01 
4649 3.584641935663995e-01 
4650 2.383369336985610e-01 
4651 2.056165452077648e-01 
4652 -4.361592818906996e-01 
4653 3.461578967020144e-01 
4654 -1.958878508972701e-01 
4655 -1.683979493197089e-02 
4656 -5.453968097575449e-01 
4657 1.722388764981923e-01 
4658 8.947484038732892e-01 
4659 -2.048394836590426e-01 
4660 -5.354269109463864e-01 
4661 -6.725250470095294e-01 
4662 2.951672063118369e-01 
4663 -2.115754221965483e-01 
4664 8.360872538349326e-02 
4665 2.201253112709466e-01 
4666 2.041517831756847e-01 
4667 -4.378391820119454e-01 
4668 8.691026422290836e-01 
4669 7.438903737984095e-01 
4670 8.232885305126202e-01 
4671 -4.878160537664524e-01 
4672 7.946785360360927e-01 
4673 1.702738548078993e+00 
4674 2.582011873628149e-04 
4675 -3.170319534830951e-01 
4676 2.548101929471556e-01 
4677 5.892689001460616e-01 
4678 9.213054823219374e-01 
4679 -5.338151220258451e-02 
4680 1.474446211725470e+00 
4681 5.969153009793546e-01 
4682 7.645189398127719e-01 
4683 4.732815430683599e-01 
4684 6.906971480745396e-01 
4685 9.820535391823636e-01 
4686 2.978238965651536e-01 
4687 -3.273950646531970e-01 
4688 4.231958587246666e-01 
4689 1.833357104634375e-01 
4690 1.022341777106072e+00 
4691 4.139143257093991e-01 
4692 4.586323098808894e-01 
4693 3.310195649567513e-01 
4694 -3.145387168531193e-01 
4695 -8.192877719351604e-02 
4696 4.735307617355941e-02 
4697 3.381404299920480e-01 
4698 2.415480051485094e-01 
4699 5.508872386758302e-01 
4700 5.235185058987476e-01 
4701 -4.049499422942386e-02 
4702 4.620028592293766e-01 
4703 6.354340188288231e-01 
4704 -5.348443429387265e-02 
4705 -1.843688836558488e-02 
4706 8.756321829656297e-01 
4707 6.895866018629805e-01 
4708 -3.701568625269452e-01 
4709 1.877509458862685e-01 
4710 2.722677954618760e-01 
4711 -1.919139307684990e-02 
4712 -1.955639974503006e-01 
4713 1.277701889250959e-02 
4714 7.961009651846287e-01 
4715 -4.005384376667557e-02 
4716 9.694684446899517e-01 
4717 1.615568094531211e+00 
4718 -9.309880783217708e-02 
4719 5.035908056534300e-02 
4720 9.362034827106984e-01 
4721 -5.767328320001941e-01 
4722 1.091775384336288e+00 
4723 4.347904140328914e-01 
4724 -1.736350087308151e-01 
4725 2.834009377822360e-01 
4726 -3.840734361331270e-01 
4727 3.893762482385590e-01 
4728 -1.007014382990612e-02 
4729 -4.454827937602100e-01 
4730 1.995659064039285e-01 
4731 1.787329125391798e-01 
4732 -1.407475534918208e-01 
4733 -7.602194229513760e-02 
4734 5.759327958385900e-01 
4735 -3.113056975980002e-01 
4736 -2.933810517139508e-01 
4737 7.921621100707137e-01 
4738 4.116580826068533e-01 
4739 1.261767983765147e-01 
4740 1.510168719012069e+00 
4741 1.103309745380514e+00 
4742 6.120046860077372e-01 
4743 2.220371392236530e+00 
4744 1.221192711288284e+00 
4745 -6.232469802103007e-02 
4746 1.600482246788647e+00 
4747 1.195303402358362e+00 
4748 -1.041896433320727e-01 
4749 -2.997771950491177e-01 
4750 -2.264740568496088e-01 
4751 -2.803378704600540e-02 
4752 -8.369604040567540e-02 
4753 -7.732080284299334e-01 
4754 -4.228384216869607e-01 
4755 -4.868061815484260e-01 
4756 -8.849689086096114e-02 
4757 -1.395068582170069e-01 
4758 -6.117962226488011e-01 
4759 -1.043029638211794e-01 
4760 -1.032532722802090e+00 
4761 -3.229558666767229e-02 
4762 -9.880184666430256e-02 
4763 -8.003918296937378e-01 
4764 3.128901509117170e-01 
4765 1.119798876162644e-01 
4766 5.576971758981034e-01 
4767 -2.037625108237461e-01 
4768 5.647543539767399e-02 
4769 9.331292137501244e-01 
4770 -2.632112192632682e-01 
4771 -3.747341332685641e-01 
4772 2.267240692209124e+00 
4773 5.785237428389647e-01 
4774 -7.362847526112568e-01 
4775 4.284941781745940e-01 
4776 1.708645403704006e+00 
4777 2.907923355288606e-01 
4778 1.478119656854668e-01 
4779 5.745461558234514e-01 
4780 1.874757600444322e+00 
4781 1.070627830327056e+00 
4782 2.369569821484106e-01 
4783 -1.361830549324987e-01 
4784 1.791385200142378e-02 
4785 6.664628282644655e-01 
4786 3.386713019006388e-02 
4787 6.782153110769343e-01 
4788 -3.515852486697150e-01 
4789 -3.739337628114788e-01 
4790 1.418872083671385e-01 
4791 -7.352727317475800e-02 
4792 -9.522184795924564e-01 
4793 -2.051293413134070e-01 
4794 -1.754371773003841e-01 
4795 -6.555444545816308e-01 
4796 -5.242989102731965e-01 
4797 3.062357151074061e-02 
4798 -5.378460194909298e-02 
4799 -5.563418797025315e-01 
4800 -1.315203841179861e-01 
4801 8.974483011453327e-02 
4802 -3.715850643255390e-01 
4803 -5.658906475336406e-01 
4804 -3.348807332805476e-01 
4805 -2.872447931745411e-01 
4806 5.926528922628556e-01 
4807 1.632121262169060e+00 
4808 3.830639662499431e-02 
4809 2.277422209971365e-01 
4810 6.400943397710504e-02 
4811 5.173982504905292e-01 
4812 9.749931961251035e-02 
4813 5.176150422443700e-01 
4814 5.098037718440606e-01 
4815 1.459122838198344e+00 
4816 -2.732859327934887e-01 
4817 3.981398125487042e-01 
4818 4.456543780640978e-01 
4819 2.422720812208185e-01 
4820 -4.946848900078756e-01 
4821 -1.422163926072076e-01 
4822 4.384759637193227e-01 
4823 2.526842677950816e-01 
4824 1.409550028505729e+00 
4825 1.164595510924503e+00 
4826 -1.243886304219273e-01 
4827 2.036816220151010e-02 
4828 -6.558421367622091e-01 
4829 -2.777212418684233e-01 
4830 1.475721816323175e+00 
4831 -1.481149557311755e-01 
4832 -5.003890257679552e-02 
4833 6.851076150811680e-01 
4834 -5.789937256978239e-02 
4835 4.360334283665152e-01 
4836 -6.932930319745986e-01 
4837 -5.732497022204147e-01 
4838 5.931726031423640e-01 
4839 2.580530832671619e-02 
4840 -1.363747422166658e+00 
4841 -1.330710255286348e-01 
4842 4.704859010305628e-02 
4843 1.663355508345640e+00 
4844 -2.852326066805893e+00 
4845 -1.102585971821283e+00 
4846 5.570807477895626e-01 
4847 5.094823356484195e-02 
4848 -5.185594590742868e-01 
4849 -2.537460124045617e-01 
4850 -7.524034901604427e-01 
4851 9.367546579820439e-01 
4852 4.526178262718715e-01 
4853 -3.130868622808863e-01 
4854 4.494256138596754e-01 
4855 4.433146695306959e-01 
4856 3.536647942418406e-01 
4857 -2.343693163391996e-01 
4858 5.433642150590979e-01 
4859 -2.256529722192047e+00 
4860 -1.812099957383286e-01 
4861 8.215876079222790e-01 
4862 5.484462765574554e-01 
4863 2.912198868977292e-01 
4864 4.160318899026221e-01 
4865 1.070932297134455e+00 
4866 2.252495365822047e+00 
4867 5.649510252809994e-02 
4868 -3.256397065971332e-01 
4869 1.426722935662391e+00 
4870 7.817991799667883e-01 
4871 -1.747062133267681e+00 
4872 -7.778878043384221e-01 
4873 -2.798212885168896e-01 
4874 -1.196941238255359e+00 
4875 -8.119729982407811e-01 
4876 -1.895174988841078e+00 
4877 -2.860861984865355e+00 
4878 9.866404202572449e-02 
4879 -1.410771785093220e-01 
4880 -1.287591626664265e+00 
4881 -1.485633857025863e+00 
4882 -2.338762156562448e+00 
4883 -5.322102639262829e-01 
4884 -3.771764042455005e-01 
4885 -6.988484100097984e-02 
4886 -8.918049425189820e-01 
4887 -4.426646614354394e-01 
4888 -5.060740766931814e-01 
4889 2.202444321751972e-01 
4890 -1.652019709486738e-01 
4891 -6.588577292101934e-01 
4892 2.883027361326405e-01 
4893 -2.727950059093726e-01 
4894 -2.774455540369273e-01 
4895 -5.887618526875111e-01 
4896 4.416718443055734e-01 
4897 1.726217564276568e-01 
4898 3.165184645886318e-01 
4899 -3.689109186491631e-02 
4900 -1.356479280054320e-02 
4901 1.351719272652161e-01 
4902 -2.446387886933661e-01 
4903 3.190534368583505e-01 
4904 6.122167398997824e-01 
4905 -1.930423916570998e-01 
4906 6.516428328103925e-02 
4907 6.494607799160269e-02 
4908 -2.246789329268475e-01 
4909 -5.429672387454851e-01 
4910 -1.638712284873786e-01 
4911 3.015534957896529e-01 
4912 1.846702313388215e-02 
4913 1.049461394218311e-01 
4914 7.853395729965461e-01 
4915 1.914998215924082e-01 
4916 -1.096972752394713e-01 
4917 5.466115694247006e-01 
4918 8.940084115588974e-01 
4919 -9.093543862331156e-02 
4920 -2.659005084738658e-01 
4921 5.802462928496830e-01 
4922 4.919529473535037e-01 
4923 4.636932508101277e-01 
4924 6.372576455111885e-01 
4925 9.768230734072781e-01 
4926 1.705510827441276e+00 
4927 2.670493353252036e-01 
4928 3.642687853893316e-01 
4929 2.833528983002451e-01 
4930 6.441254013563231e-01 
4931 1.617383297288782e+00 
4932 2.006836711581937e+00 
4933 2.017184050424367e+00 
4934 8.767200700819450e-02 
4935 5.128223574790449e-03 
4936 8.651807909981705e-01 
4937 -5.949892667272448e-02 
4938 2.020234000297860e+00 
4939 8.234204681966840e-01 
4940 8.814243720914987e-01 
4941 1.543253504423766e-01 
4942 -2.150431719432727e-01 
4943 7.845205174825912e-01 
4944 1.336867692803434e+00 
4945 4.581651946901815e-01 
4946 1.465304368011792e-01 
4947 1.130681484874505e+00 
4948 1.157948919219761e+00 
4949 5.385613779079974e-01 
4950 -3.011916534003371e-02 
4951 -6.713490011449497e-01 
4952 7.717013239453757e-01 
4953 4.483212381633775e-01 
4954 -2.131517622661810e-01 
4955 1.090521209723972e-01 
4956 2.020581504757627e+00 
4957 7.912959452260666e-01 
4958 2.063130636005690e-01 
4959 8.288188865755188e-01 
4960 1.400560009319507e-01 
4961 1.726266138593160e-01 
4962 2.137875845824453e-01 
4963 4.724419476216072e-01 
4964 2.802872191280159e-01 
4965 6.057521832519397e-01 
4966 1.131597782291165e+00 
4967 6.637539366286699e-01 
4968 1.291789596346522e+00 
4969 7.479073347957523e-01 
4970 5.865325593786521e-01 
4971 -3.601281403787157e-02 
4972 1.331156497134550e+00 
4973 1.008732725070631e+00 
4974 -7.210732989324282e-01 
4975 -6.164003464690795e-01 
4976 7.276461519413172e-01 
4977 -9.717510349144154e-01 
4978 -3.359362466641821e-01 
4979 -5.123728083134826e-01 
4980 -1.255998907529293e+00 
4981 -1.602725592017959e-01 
4982 1.271100871570851e-01 
4983 1.397483729210946e+00 
4984 -1.553420005639397e+00 
4985 -4.658910589204938e-01 
4986 2.768260122187846e-01 
4987 4.446886315668675e-02 
4988 -1.346908241367273e-01 
4989 4.793235239824226e-01 
4990 -9.314302967249916e-01 
4991 -1.158428237986499e+00 
4992 -1.828617171940083e-01 
4993 -8.753159954217306e-01 
4994 -2.890023991222614e-01 
4995 -2.676019477884939e+00 
4996 8.489149094791142e-02 
4997 -3.107895091168393e-01 
4998 -3.011492246243753e+00 
4999 -6.049489392140394e-01 
5000 -9.324595182276113e-01 
5001 -2.803270921584935e+00 
5002 -3.235218050315600e-01 
5003 -1.128339365422225e+00 
5004 -4.427385337435218e-01 
5005 -9.853895207363002e-01 
5006 -3.473731616578670e-01 
5007 -7.555875503931789e-01 
5008 -5.409569565204680e+00 
5009 -3.719275406094494e-01 
5010 -7.022142909698209e-01 
5011 4.324350937998549e-02 
5012 -7.375681496011890e-01 
5013 -8.506242649123936e-01 
5014 2.853739574414611e-02 
5015 -4.423500200089333e-01 
5016 4.572049441017592e-01 
5017 3.325510756479059e-01 
5018 -6.444032038117526e-01 
5019 -5.083895198515144e-01 
5020 2.768195591304089e-01 
5021 -1.480432302755746e-01 
5022 2.455687282663046e-01 
5023 3.589779231911074e-01 
5024 -8.067297417393440e-02 
5025 -1.911780067666851e-01 
5026 3.118704174089232e-01 
5027 5.160369786779024e-01 
5028 -7.128023812831126e-01 
5029 -8.055094960216531e-01 
5030 4.422331705041751e-01 
5031 -1.290538398766007e-01 
5032 -6.390759025852526e-01 
5033 -1.270668463293128e+00 
5034 -1.183017401429492e+00 
5035 -1.598168169096707e+00 
5036 -1.036672816172622e-01 
5037 -1.444322451058636e+00 
5038 -2.354283987021876e-01 
5039 -7.273530666431161e-02 
5040 1.730793338543922e-01 
5041 4.928550131797538e-01 
5042 -1.009498751115004e+00 
5043 -2.738458820001271e+00 
5044 -3.850053394131550e-01 
5045 3.414218696383386e-01 
5046 5.733079613353034e-01 
5047 -1.784885791433068e-01 
5048 -1.689349954302158e-01 
5049 -1.303010294648612e-01 
5050 5.269354678997910e-03 
5051 1.821785460895826e-01 
5052 -8.682028731823598e-01 
5053 3.507748819753979e-01 
5054 1.155883486739584e+00 
5055 6.562457818129441e-01 
5056 -3.323113466160345e-01 
5057 -3.719404080176461e-02 
5058 1.491969993779103e+00 
5059 1.542870371504897e-01 
5060 -7.835385068404686e-02 
5061 9.153313253385449e-01 
5062 -3.457508687011113e-01 
5063 7.654848409815627e-01 
5064 -2.754998342664114e-01 
5065 -2.557757140003060e-01 
5066 1.482258851215564e+00 
5067 3.073720875010365e-01 
5068 -1.320036661413252e-01 
5069 1.074066532056319e+00 
5070 -3.934729103780282e-01 
5071 1.693574303716798e-01 
5072 1.277471826973850e+00 
5073 6.265799254806447e-01 
5074 4.410910300612770e-01 
5075 5.370970670296099e-01 
5076 3.175851224287573e+00 
5077 1.002722019071022e+00 
5078 7.341096381390669e-02 
5079 2.288428045109475e-01 
5080 -4.505756960337174e-01 
5081 -2.964854937588883e-01 
5082 2.933679158853311e-01 
5083 3.302439120662062e-01 
5084 -4.911526902751367e-01 
5085 -7.195145122051549e-02 
5086 -5.217364939908630e-01 
5087 -7.088390837030029e-03 
5088 -8.783757661243612e-02 
5089 -2.067600399794680e-01 
5090 9.192775454910258e-02 
5091 -3.789253839595179e-01 
5092 -5.095501050808090e-01 
5093 -1.362673457959526e-01 
5094 -2.450559826860546e-01 
5095 -4.004866948023290e-01 
5096 -6.840599932176437e-01 
5097 -8.441103992260551e-02 
5098 -8.329747764693902e-01 
5099 -2.795155207090231e-01 
5100 -1.120608226140316e-01 
5101 -6.947604957066415e-02 
5102 -9.614262306221720e-02 
5103 3.782331175614271e-01 
5104 -7.601682300759958e-02 
5105 -1.968289972150011e-01 
5106 1.307149652335531e-01 
5107 -5.398088382439441e-02 
5108 7.125427290978568e-02 
5109 8.189827429831630e-02 
5110 -9.020394355000919e-02 
5111 1.801456575084443e-01 
5112 -9.922795110556701e-02 
5113 3.766430328139134e-01 
5114 -1.658588368053087e-01 
5115 3.289451523209135e-01 
5116 3.078575432307675e-01 
5117 7.372910663021590e-02 
5118 1.351766822431977e-01 
5119 -2.573935486739670e-02 
5120 2.166593561184486e-01 
5121 -1.684411240381673e-01 
5122 -1.554480046252453e-01 
5123 2.755530142375122e-01 
5124 -2.664314602349790e-01 
5125 -4.329321296287295e-01 
5126 -2.641985214516684e-02 
5127 -9.950783321759242e-01 
5128 3.014908439376542e-01 
5129 -8.859762682607759e-01 
5130 -1.352680443409236e+00 
5131 1.280780377099322e-02 
5132 -4.330086959775296e-02 
5133 -5.451810954576229e-01 
5134 5.933175283953624e-01 
5135 -3.382448450496734e+00 
5136 9.231421431476523e-01 
5137 -2.745922152099461e-01 
5138 -2.506630596114893e+00 
5139 -2.028023284110871e+00 
5140 1.316094682133275e+00 
5141 -1.718934375233373e+00 
5142 -2.173349773917004e-01 
5143 2.680785235604384e-01 
5144 -2.092790967885961e-01 
5145 2.819429228822461e-01 
5146 1.071299274139101e+00 
5147 -1.462566579557525e+00 
5148 2.992459894515777e-01 
5149 4.466110500132459e-01 
5150 3.918202619976655e-01 
5151 -1.668579427944434e+00 
5152 -2.251612446545549e-01 
5153 1.929023431101681e-01 
5154 -4.073109805954807e-01 
5155 8.624162295864738e-01 
5156 1.023475365952078e+00 
5157 -4.813238362202590e-01 
5158 3.918524349272728e-01 
5159 4.908681000221997e-01 
5160 1.556697126686648e-01 
5161 4.602159547362307e-01 
5162 3.588363667409668e-01 
5163 3.473277278712816e-01 
5164 5.464774790207478e-01 
5165 6.613865841003080e-01 
5166 1.462482086009217e-01 
5167 5.317626260748695e-01 
5168 4.111845095279765e-01 
5169 3.300024712856160e-01 
5170 9.587992630443629e-01 
5171 -2.114200678999946e-01 
5172 -6.661176622433780e-02 
5173 1.805349840302553e-01 
5174 1.255550538200459e+00 
5175 7.542282010099354e-01 
5176 2.053845497605669e-01 
5177 1.388577394938402e+00 
5178 3.266373465409527e-01 
5179 8.088208953767575e-01 
5180 1.006961644095950e-01 
5181 -4.223327565711050e-02 
5182 3.189165345100907e-01 
5183 1.655191187116280e+00 
5184 1.430701513159880e+00 
5185 2.447002723604506e-01 
5186 7.308426352200839e-01 
5187 1.916217274190558e+00 
5188 3.592775592411690e-01 
5189 9.512437140474076e-01 
5190 2.059812560452025e+00 
5191 9.566053006739683e-01 
5192 -2.414991314378023e-01 
5193 6.744153847557800e-01 
5194 4.747990463590575e-01 
5195 1.204370416658231e+00 
5196 -1.943243236447566e-01 
5197 4.406362788278648e-01 
5198 -3.592728579532991e-01 
5199 -1.856400299876894e-01 
5200 7.234621826116302e-01 
5201 -8.500002450047159e-01 
5202 1.104329999916337e-01 
5203 3.066923132703535e-01 
5204 -1.566250482745475e-01 
5205 -9.692672316542530e-01 
5206 -1.179813451938203e+00 
5207 -1.256406489125170e-01 
5208 -9.604725493232138e-01 
5209 -1.330654128838017e+00 
5210 -1.002268778297604e-01 
5211 -7.280205024084307e-01 
5212 -6.551759754504634e-01 
5213 -6.670202521893368e-01 
5214 1.134429965996425e-01 
5215 9.897473018222662e-02 
5216 -2.014046515366628e+00 
5217 2.882862273537397e-01 
5218 -4.635692922861452e-01 
5219 -5.599585030336159e-02 
5220 -1.062137258557760e-01 
5221 -1.611640785352587e-01 
5222 2.898769658539415e-01 
5223 9.039848045741306e-01 
5224 1.924544783216747e-01 
5225 2.505836017818796e-01 
5226 -3.008204292386208e-01 
5227 5.762502700430550e-01 
5228 -3.647304666389685e-02 
5229 4.153600047258054e-02 
5230 -1.153656982164675e-01 
5231 -1.169141406639247e-02 
5232 2.544838946618377e-01 
5233 3.756396361397187e-01 
5234 -3.461323907259078e-01 
5235 -7.658642230936551e-02 
5236 1.396861883409379e+00 
5237 7.701295128117657e-01 
5238 5.138467897586976e-01 
5239 -9.710949994717151e-01 
5240 -3.977651458784708e-01 
5241 7.622226703869270e-01 
5242 -4.882325407130148e-01 
5243 5.285524145722056e-01 
5244 -4.566449616795711e-01 
5245 1.622085246410737e-01 
5246 2.279884776656240e+00 
5247 -5.035892650046378e+00 
5248 -1.141418014427085e+00 
5249 7.601982825180211e-01 
5250 -1.806149059551167e+00 
5251 1.046126013824658e+00 
5252 4.565170772128009e-01 
5253 -3.003986921801057e-01 
5254 1.453710483346055e-01 
5255 -1.818030090847001e-01 
5256 -1.084779940015726e+00 
5257 2.436889385470956e-01 
5258 -1.528754169796922e-01 
5259 6.794341056093015e-02 
5260 -7.458221848602320e-01 
5261 -7.242078864312029e-01 
5262 -9.802295420426980e-02 
5263 -1.116596451660580e+00 
5264 -1.087877313593394e-01 
5265 -2.118168952846180e-01 
5266 -6.265516597903528e-01 
5267 5.513829798082244e-02 
5268 -1.477711474630855e+00 
5269 -1.937372004055238e+00 
5270 4.228702590846291e-02 
5271 -5.557063356028792e-01 
5272 -2.784533872804700e-01 
5273 -5.339667567768650e-01 
5274 -1.387178913362291e+00 
5275 -4.017501048641187e-01 
5276 -1.431478254722858e-01 
5277 -4.989031919750423e-01 
5278 -1.485258957393462e+00 
5279 -1.298745970056104e-01 
5280 -2.574832943519531e-01 
5281 -2.480354700864941e+00 
5282 -2.004229129900169e-01 
5283 -7.569507552938595e-01 
5284 -9.413505216819342e-01 
5285 -2.696879811220178e-01 
5286 7.027133113618752e-01 
5287 -1.120550408133468e-01 
5288 -2.151422546916208e+00 
5289 2.536083721468264e-01 
5290 3.745338639900994e-01 
5291 6.163022306393924e-02 
5292 -2.018497080808833e+00 
5293 -6.048400706840252e-01 
5294 -6.114018483848283e-02 
5295 5.943113961935353e-01 
5296 -9.412733445823337e-02 
5297 -2.687323992324692e-01 
5298 2.079054466417489e-01 
5299 -2.299149956162585e-01 
5300 -2.459172693060264e-01 
5301 2.269791321051089e-01 
5302 -5.676408611466845e-01 
5303 -3.964785947099747e-01 
5304 -2.638114183976046e-01 
5305 -1.873052062594685e-01 
5306 -3.320295082075303e-01 
5307 -3.305043758878801e-02 
5308 -4.762828747107742e-01 
5309 -3.907248306774280e-02 
5310 -5.177566540271243e-01 
5311 -1.292283873313209e-02 
5312 -2.397994259317965e-01 
5313 -1.144526698637278e-01 
5314 -3.577804184598823e-01 
5315 -2.754591787444491e-01 
5316 4.250301626979221e-01 
5317 1.407602029522282e-01 
5318 2.740303361223680e-01 
5319 1.631112815202425e-01 
5320 3.243910171791825e-01 
5321 2.101686405841157e-01 
5322 1.215667341645410e-01 
5323 1.534849415062230e-01 
5324 -5.471945378128897e-01 
5325 -5.753364645081571e-01 
5326 5.319406123662767e-01 
5327 1.745496479152382e+00 
5328 3.523703361125209e-01 
5329 7.995830097351078e-01 
5330 -1.049203860057858e-01 
5331 7.676636950563184e-02 
5332 -2.130633380549716e-01 
5333 4.332420369063943e-01 
5334 3.583420411511691e-01 
5335 1.199180218064754e+00 
5336 1.276829293804631e-01 
5337 3.171827782325722e-01 
5338 4.859485507260216e-01 
5339 9.743705029703165e-01 
5340 -2.264475162229862e-01 
5341 2.029927267637749e-01 
5342 8.442625175466677e-01 
5343 3.207547586694158e-01 
5344 1.368672871027751e-01 
5345 1.602120075280205e-01 
5346 2.310642718889755e-01 
5347 5.247474260557592e-01 
5348 2.327985101793713e-01 
5349 6.629041998834989e-02 
5350 1.583009388329296e-02 
5351 -5.007872203220494e-01 
5352 5.688798692327621e-02 
5353 2.094099922706268e-01 
5354 -8.072977802046979e-02 
5355 9.497919638328475e-02 
5356 -2.554087948501126e-01 
5357 1.025349960010616e-01 
5358 6.528487180201218e-01 
5359 1.055648605421107e+00 
5360 2.151313148410310e-01 
5361 -5.378866356399188e-01 
5362 1.963545749465498e-01 
5363 1.202519874627722e+00 
5364 1.052099881381219e-01 
5365 -5.334587337204313e-02 
5366 -2.090131309564170e-01 
5367 1.057142410737728e-01 
5368 -3.492047513654393e-01 
5369 -8.873891545569838e-02 
5370 -1.149803173216453e-01 
5371 -1.753010712910998e-01 
5372 4.618200067130078e-01 
5373 -2.716337789742080e-03 
5374 6.110319472453987e-01 
5375 4.348652914025891e-01 
5376 -4.142626262594291e-01 
5377 1.674459414260361e-01 
5378 2.775248902836046e-01 
5379 7.691236504765031e-01 
5380 4.146808504011649e-01 
5381 2.120291038510393e-01 
5382 1.053324699321292e+00 
5383 3.419383947223512e+00 
5384 4.751113056429683e-01 
5385 3.540707703412175e-01 
5386 3.105421057273552e+00 
5387 8.361772972486030e-02 
5388 -1.194468443386249e-01 
5389 1.384689662531615e+00 
5390 -2.405761640186062e-01 
5391 -8.174274492904405e-01 
5392 1.661488104543312e-01 
5393 1.884271811050025e-01 
5394 9.068511949057452e-01 
5395 6.541072458478273e-01 
5396 6.267051879673592e-01 
5397 6.545375136076064e-03 
5398 2.092049783087356e-01 
5399 -3.528225287330215e-01 
5400 -5.703538642444410e-01 
5401 3.145546639491074e-01 
5402 3.955979305317506e-01 
5403 9.890795926385876e-01 
5404 -3.468385787036269e-01 
5405 2.308359424125826e-01 
5406 1.133616291793584e-01 
5407 9.578722171360482e-01 
5408 -8.314519498773779e-02 
5409 2.956337350546551e-01 
5410 9.902928970909849e-01 
5411 -2.880362453457302e-01 
5412 4.539999964211368e+00 
5413 5.409008840418931e+00 
5414 8.364639642549829e-02 
5415 1.223209278179875e-01 
5416 1.083579335591144e+00 
5417 1.564780053529458e+00 
5418 1.432690352176025e+00 
5419 -8.084226800619919e-03 
5420 3.046659747857582e-01 
5421 5.107689073962256e-01 
5422 -2.896287104842303e-02 
5423 4.286504028108837e-02 
5424 1.742874847553221e+00 
5425 4.583497674870063e-01 
5426 -2.301268649881571e-01 
5427 6.143589028229660e-02 
5428 5.840730548268588e-01 
5429 -2.388023122333665e-01 
5430 -4.890378741326428e-01 
5431 -4.846039945955986e-01 
5432 2.864518421828474e-01 
5433 -8.651334258445666e-03 
5434 -3.740606355231076e-01 
5435 1.461364631547359e-01 
5436 -6.413247998661085e-01 
5437 1.024346441044147e-01 
5438 -1.526219737774870e-01 
5439 -6.274392749957945e-01 
5440 -4.717050323912090e-01 
5441 -5.377176387398917e-02 
5442 -4.205545584063128e-01 
5443 2.279085808021827e-02 
5444 -1.183407496468333e-01 
5445 -2.285485522754454e-01 
5446 -2.905474766156216e-02 
5447 -1.870963591622762e-01 
5448 -7.455795046605640e-02 
5449 -2.132476036890840e-01 
5450 -2.301523993499175e-01 
5451 -5.739011193138995e-01 
5452 -9.145502809000815e-01 
5453 -1.857039815702456e+00 
5454 -4.912585760186604e-01 
5455 -8.808675612260373e-01 
5456 2.483642176563552e-01 
5457 -1.588174485759896e-01 
5458 -4.901250885685404e-01 
5459 2.131303834842943e-01 
5460 9.303903595264558e-02 
5461 8.061167992463314e-01 
5462 4.118693435454093e-02 
5463 -2.682010490288346e-01 
5464 -8.071787814707567e-01 
5465 -1.836890182374803e-01 
5466 1.161640806125600e+00 
5467 -2.153550397258726e-01 
5468 -2.189417775812492e-01 
5469 1.519783338997006e-01 
5470 1.572063190247328e-01 
5471 -1.250135829819114e+00 
5472 -2.469575815196627e-02 
5473 -1.868762414979322e-01 
5474 2.478690930239736e-01 
5475 2.636518298195393e-01 
5476 -2.438156487891088e-01 
5477 -2.343695429329310e-01 
5478 6.928915209828718e-01 
5479 -1.791354447994399e+00 
5480 1.948903932834930e-01 
5481 -6.477433434533010e-02 
5482 -1.887139512239239e+00 
5483 -2.882677048254307e-01 
5484 -8.609026529056030e-02 
5485 -1.375667339802778e+00 
5486 -3.578208544927622e-01 
5487 1.771086287512888e-01 
5488 2.167490386159341e-01 
5489 -5.664480910401469e-01 
5490 -4.196774401902276e-01 
5491 -5.169965532208769e-01 
5492 -4.882198548266614e-01 
5493 -2.483409943499326e-01 
5494 -2.475812360575642e+00 
5495 -5.844972272687510e-01 
5496 -2.380728155698831e-01 
5497 -1.825757874237062e+00 
5498 -5.525373418814962e-01 
5499 -1.643048215621475e+00 
5500 -1.601852091876022e+00 
5501 -2.707059628070133e-01 
5502 -7.474224675657395e-01 
5503 3.734316185663458e-01 
5504 -1.479323267419084e+00 
5505 2.676705512757017e-01 
5506 -3.240518877203421e-01 
5507 -2.898103538158596e+00 
5508 -1.757614165012137e+00 
5509 -6.757901801360630e-01 
5510 -7.579082983655496e-01 
5511 -2.103271821056680e+00 
5512 7.902335289367090e-01 
5513 -4.285403037396270e-01 
5514 -1.821898612685569e+00 
5515 -1.320478243139832e+00 
5516 -7.548213951708642e-01 
5517 -2.628103449947692e-01 
5518 -4.229735424614312e-01 
5519 -1.885848863654521e+00 
5520 -1.513653220061187e+00 
5521 -1.023227938474828e+00 
5522 -3.131388676203071e-01 
5523 -7.147839133140466e-01 
5524 -5.805010800127736e-01 
5525 -1.023185232570005e+00 
5526 -1.001415892634419e+00 
5527 -2.345843171065313e-01 
5528 -1.132284117874991e+00 
5529 -3.843469841945915e-01 
5530 3.965895873005484e-01 
5531 -7.187792883345733e-01 
5532 3.064841843736529e-01 
5533 1.223729200875501e-01 
5534 1.418752170693365e-01 
5535 5.536679649947636e-01 
5536 -2.845072378939120e-01 
5537 1.825078922494931e-01 
5538 1.806360218395937e-01 
5539 7.425272752597204e-01 
5540 1.429278867656517e-01 
5541 2.220781991720254e-01 
5542 1.564230360152601e-01 
5543 -1.433114650243280e-01 
5544 -8.499189227365311e-02 
5545 3.081907303407317e-01 
5546 4.966907680700595e-01 
5547 1.132239139662887e-01 
5548 5.176110358236182e-01 
5549 -3.088740988866545e-01 
5550 5.276464795625031e-01 
5551 5.211862994923145e-01 
5552 9.142140281149660e-01 
5553 4.482228512943515e-01 
5554 7.750229714162046e-01 
5555 6.757831324607925e-01 
5556 -2.562595324690504e-01 
5557 4.159515980116090e-01 
5558 -6.031474560133780e-02 
5559 3.847831153654970e-01 
5560 7.097322437286976e-02 
5561 5.398825094335918e-01 
5562 7.159515746290066e-01 
5563 1.425269953874366e-01 
5564 5.972113192483260e-01 
5565 4.612642947216609e-01 
5566 1.959769792770851e+00 
5567 3.566532309057860e-01 
5568 6.305211547746389e-01 
5569 2.309157238428053e+00 
5570 6.140978567866749e-01 
5571 8.385990367328593e-02 
5572 4.802586036377531e-01 
5573 3.759228083196158e+00 
5574 9.525255613001783e-02 
5575 3.001987937344044e+00 
5576 6.185051771940560e-01 
5577 2.775949347561083e+00 
5578 2.145987935349186e+00 
5579 3.390761415331962e+00 
5580 -1.315547188430281e-01 
5581 1.127114734132414e-01 
5582 3.809082643820465e+00 
5583 6.264716315743214e-01 
5584 7.662352703260131e-01 
5585 1.130581986939435e+00 
5586 -3.105851098507530e-02 
5587 5.218196205611507e+00 
5588 6.986906681623234e-01 
5589 5.443705396776687e-01 
5590 -2.700439335767814e-01 
5591 5.284272679805293e-01 
5592 9.151166539675371e-01 
5593 -7.417423741567064e-02 
5594 6.545712692270469e-01 
5595 1.496414686629820e-01 
5596 3.476350928738670e-01 
5597 1.924825328288150e+00 
5598 -1.579342275996052e-01 
5599 1.408919994773784e+00 
5600 1.745872556357960e-01 
5601 1.637593391448910e-01 
5602 -2.607057572700194e-03 
5603 1.125612792372020e+00 
5604 7.156215089573695e-01 
5605 1.943614839294794e-01 
5606 2.638321714349788e-01 
5607 -7.648484653385122e-02 
5608 -1.907618969270019e-01 
5609 6.283838666552068e-01 
5610 -8.032027432023381e-01 
5611 3.313671411215239e-02 
5612 -5.416797551845373e-01 
5613 1.474396799326496e-01 
5614 -3.882992813105513e-01 
5615 -8.121460642887713e-01 
5616 -4.997777629009301e-01 
5617 -2.530233465163739e-01 
5618 -2.144691847586412e+00 
5619 -1.923242081724055e-01 
5620 4.231718993548044e-01 
5621 -6.844783714201311e-01 
5622 3.152419111483661e-01 
5623 -3.226910457826292e-01 
5624 -3.533019958875967e-01 
5625 -1.205116780890319e-01 
5626 4.315849722991954e-01 
5627 -1.250486556985545e+00 
5628 -1.838606288969240e+00 
5629 -1.788549945327402e+00 
5630 -2.885176641816495e+00 
5631 -6.314946900756336e-01 
5632 -8.885668031753857e-01 
5633 -1.722992500363641e+00 
5634 -3.264820897486547e+00 
5635 -1.045151756386488e+00 
5636 -2.306811724608507e-01 
5637 -5.279129598354161e-01 
5638 -3.468018882824759e-01 
5639 -2.944794856513015e-01 
5640 -1.848000602736745e+00 
5641 -1.678152669679157e-01 
5642 -2.716217827225628e-01 
5643 -1.115752175806313e-01 
5644 -2.845209823464786e-01 
5645 -1.485784999108929e-01 
5646 -6.933836673529456e-02 
5647 -4.180247751279403e-01 
5648 -1.506281190522808e-01 
5649 -6.285299980819282e-02 
5650 -2.724185481542467e-01 
5651 -1.324931632428394e-02 
5652 2.550022928938654e-01 
5653 -1.191790360140477e-01 
5654 -3.210358247926728e-01 
5655 2.854187218215529e-01 
5656 -4.257583107690336e-01 
5657 2.213930288320437e-01 
5658 7.680717031153429e-01 
5659 -1.355363228606213e-01 
5660 -4.783321024602354e-02 
5661 -4.257867033863174e-02 
5662 1.406475961816996e-01 
5663 -1.520700648948111e-01 
5664 6.238102014070850e-01 
5665 -2.953954273603913e-01 
5666 -2.859479569646410e-01 
5667 4.230253493445212e-02 
5668 2.715737532947014e-01 
5669 -5.314688948759867e-02 
5670 -2.161470009038014e+00 
5671 -3.890545204155478e-01 
5672 7.471454715769764e-01 
5673 -5.616492776924846e-01 
5674 1.328899944021670e-03 
5675 -8.885592956716657e-01 
5676 -5.340668586641224e-01 
5677 1.421302790334137e-01 
5678 -5.743654671862444e-01 
5679 1.620936375930568e-01 
5680 -3.155264408897965e+00 
5681 -7.376967543150857e-01 
5682 7.893860401706357e-01 
5683 -3.308255468889205e-02 
5684 -1.093062691158589e+00 
5685 5.056014819462415e-01 
5686 1.252454521567652e-01 
5687 -7.081134791745838e-01 
5688 -1.982271586180389e-01 
5689 -1.953318222852473e-01 
5690 -5.773832596163546e-01 
5691 -6.555149115864892e-02 
5692 -6.619850603688882e-01 
5693 -7.571828412760055e-01 
5694 2.907311004499531e-02 
5695 5.896868207677461e-01 
5696 -1.165749808755955e+00 
5697 -1.289842030267875e+00 
5698 5.466477169363053e-01 
5699 2.084285111519680e-01 
5700 -1.360611908300840e+00 
5701 -5.664738361790550e-01 
5702 1.365889214040969e-01 
5703 2.934131601364111e-01 
5704 -9.214946538293358e-01 
5705 -8.895753068104416e-02 
5706 -1.096280839572883e-01 
5707 2.000202426379126e-01 
5708 -1.177127050341947e-01 
5709 5.840110604927211e-01 
5710 4.050476872128939e-01 
5711 1.666970175364535e+00 
5712 2.502081021779257e-02 
5713 4.934050522207083e-02 
5714 2.498158351287142e+00 
5715 -7.253619859476560e-01 
5716 7.411749330241255e-02 
5717 3.087637456640476e+00 
5718 -1.711013360138991e-01 
5719 8.796366501889092e-01 
5720 1.524685181330975e+00 
5721 1.666108396928602e+00 
5722 -2.746107392022999e-01 
5723 7.859664513542555e-02 
5724 5.830307597096861e-01 
5725 -4.892852701450486e-02 
5726 1.095403973246624e+00 
5727 -3.834521772185139e-01 
5728 -2.915793267007254e-01 
5729 3.347012339596196e-01 
5730 4.571010056144600e-02 
5731 2.444918244609999e+00 
5732 1.323540772401035e-01 
5733 1.543599793776961e-01 
5734 2.990746504996342e-01 
5735 -1.027537591254716e+00 
5736 -1.985483322941359e-01 
5737 -1.871381267216400e-02 
5738 -4.462750204927876e-01 
5739 2.493457374496546e-02 
5740 2.509111099787165e-01 
5741 -1.343102608640765e-01 
5742 2.371246287167125e-01 
5743 -2.149884667245250e-01 
5744 -9.828370374856994e-02 
5745 2.737481583386173e-01 
5746 2.305297011581183e-01 
5747 7.576164191495439e-02 
5748 7.935374883997521e-01 
5749 5.644813335344594e-01 
5750 5.270995277193535e-01 
5751 1.174778196902418e-01 
5752 1.631314711150031e-01 
5753 5.952724676900721e-01 
5754 3.973426336292343e-01 
5755 -2.463100223616713e-01 
5756 1.976967158517487e-02 
5757 2.551406081678218e-01 
5758 3.496611936053062e-01 
5759 5.679554313335524e-01 
5760 9.177101079792093e-01 
5761 4.087547648009768e-01 
5762 -7.146902195798281e-01 
5763 -5.010101799900593e-01 
5764 4.841765790692829e-01 
5765 -3.902690079178429e-02 
5766 3.880919974005977e-01 
5767 -1.888488529753359e-01 
5768 1.041817826633463e-01 
5769 -6.609826861707623e-01 
5770 1.159347131779386e-02 
5771 -2.962396205165850e-01 
5772 2.692758686158361e-01 
5773 -2.379626648777497e-01 
5774 -2.981783943428907e+00 
5775 -6.013064832307222e-01 
5776 1.898769321900124e-01 
5777 -3.024562579526044e+00 
5778 -2.463434318545090e-01 
5779 -2.026632410411978e+00 
5780 7.151424648975143e-01 
5781 -2.972873474508018e+00 
5782 1.617030881605924e-01 
5783 6.584230746520587e-01 
5784 -2.826333332102420e+00 
5785 7.171058293270673e-03 
5786 -1.323887106753166e+00 
5787 1.544699226864510e-01 
5788 -1.406354465953291e+00 
5789 1.905539451373175e-01 
5790 2.312873919170661e-01 
5791 -3.044574148933873e-02 
5792 -2.098345680405621e-01 
5793 1.553375114157065e+00 
5794 1.169593000830838e+00 
5795 4.717267026219481e-01 
5796 -5.589619643045565e-01 
5797 1.746584848638268e-02 
5798 4.156093990598719e-02 
5799 7.487122149471137e-01 
5800 1.816877807972910e+00 
5801 -2.549454343241194e-01 
5802 3.489345673995912e-01 
5803 1.799028634971472e-01 
5804 6.909514694072557e-01 
5805 7.534542002134588e-01 
5806 4.903044522582095e-01 
5807 7.952943206375486e-01 
5808 3.835849125024568e-01 
5809 -2.118823192307822e-01 
5810 1.293466851945826e-01 
5811 6.862936412182233e-01 
5812 -1.565997009317221e-01 
5813 -8.774089898108538e-02 
5814 -2.070448126663051e-01 
5815 1.022972799155948e+00 
5816 4.920125896727880e-01 
5817 4.613200789998854e-01 
5818 3.382780067818265e-01 
5819 3.590758390843658e-01 
5820 -1.593435700181426e-02 
5821 3.988138145662572e-01 
5822 2.140464926212769e+00 
5823 8.836263409217061e-01 
5824 2.712532713581948e-01 
5825 -1.413145197481794e-01 
5826 1.294309816986152e+00 
5827 3.348647786845439e+00 
5828 -1.311024399619405e-02 
5829 4.921555268183183e-01 
5830 7.400502705971346e-01 
5831 3.463452464903603e-02 
5832 5.264097036379708e-01 
5833 -2.357295198608082e-01 
5834 5.000360920573352e-02 
5835 1.747563008313853e+00 
5836 -1.352502296570295e-01 
5837 -1.368450543801292e-01 
5838 -3.167077914055801e-01 
5839 2.737866362405162e-01 
5840 2.229978370630726e-01 
5841 -9.286666599331231e-01 
5842 -5.862039209379614e-03 
5843 -2.827420101589184e-03 
5844 -4.022143549444269e-01 
5845 -8.449789290652430e-01 
5846 7.602197085563502e-02 
5847 1.010347857456413e-01 
5848 -1.271323849483313e+00 
5849 -4.097886183006134e-02 
5850 -3.010980717431524e-01 
5851 -8.513630094277794e-02 
5852 -1.881790390323717e-01 
5853 -6.234609831344535e-01 
5854 -1.932864059902980e-01 
5855 -2.049589866056910e-01 
5856 -3.702329931543237e-01 
5857 -5.971643976358023e-02 
5858 -1.002359868534638e-01 
5859 -1.128335903011552e-01 
5860 -1.406277428620052e-01 
5861 -3.976908253291547e-02 
5862 2.824057648924166e-01 
5863 -2.753399116370578e-02 
5864 2.384076498142785e-01 
5865 -1.155289054372469e+00 
5866 -4.571024384539746e-01 
5867 6.668632200144788e-02 
5868 -1.080787152263696e+00 
5869 -4.535703007825082e-01 
5870 -9.728431965048321e-01 
5871 2.447373776194040e-01 
5872 4.245188209124242e-01 
5873 9.149860149790572e-03 
5874 2.044024835289538e-01 
5875 1.306205177347518e-02 
5876 -4.127244396588254e-01 
5877 7.112764170675834e-01 
5878 -6.766906166425602e-01 
5879 -3.002053475014141e-01 
5880 1.862170225689936e+00 
5881 -1.183662293020562e+00 
5882 -3.499137855773775e-01 
5883 -1.369948406700080e-01 
5884 -2.156611462150629e-01 
5885 -5.659045135193875e-01 
5886 -1.845394939150390e+00 
5887 8.247565301901762e-02 
5888 6.564131703176183e-01 
5889 -1.091029718288916e+00 
5890 -6.132966636922973e-01 
5891 -7.017436337490134e-01 
5892 -1.951006697881388e+00 
5893 -6.010565213170386e-01 
5894 -1.110213858425660e+00 
5895 -7.911057290116170e-01 
5896 -4.399564497111740e-01 
5897 -1.251493996763449e+00 
5898 -1.832742481014118e+00 
5899 -4.109551107603019e-01 
5900 3.090461023909346e-02 
5901 -8.682054338226168e-01 
5902 5.367433984449301e-01 
5903 6.920271460829541e-03 
5904 -2.943462539553413e-01 
5905 -3.125389613429809e-01 
5906 -1.096358214627550e+00 
5907 7.704084392732589e-01 
5908 -5.527559432028567e-01 
5909 -6.763473126615942e-01 
5910 -4.972558588928682e-01 
5911 -5.928933425232928e-01 
5912 -1.997794959734033e-01 
5913 -3.161235724759963e-01 
5914 -1.160598624753254e-02 
5915 -7.851959333006088e-01 
5916 -7.795470708118138e-01 
5917 -3.031790926046596e-01 
5918 2.106021885660045e-01 
5919 -4.009881459693466e-01 
5920 -2.557996193860642e-01 
5921 -5.874129677446548e-01 
5922 -6.307643889623229e-01 
5923 -3.143617114949176e-02 
5924 3.871967872416782e-02 
5925 -1.149554807735382e-01 
5926 7.473991761332620e-02 
5927 -8.224329576670331e-01 
5928 -7.344549337417444e-01 
5929 -1.649159014023113e-01 
5930 -1.573860047879870e-01 
5931 -4.220098479005812e-01 
5932 -6.799168340782509e-01 
5933 -1.008625560611605e+00 
5934 -2.688861130105191e-01 
5935 -3.509483515750690e-01 
5936 -1.558514996527581e-01 
5937 -7.458461486838296e-01 
5938 -2.149208861763643e-02 
5939 -2.751826098540747e-01 
5940 -4.108945598347495e-03 
5941 -2.631878486685981e-01 
5942 -1.681206596105160e+00 
5943 6.471847500294203e-02 
5944 -4.670652048166714e-01 
5945 -4.632181023372410e-01 
5946 -5.251420785105050e-01 
5947 -9.103915469327280e-02 
5948 2.529792116365521e-01 
5949 -5.543527184383047e-02 
5950 -1.016603361428611e-01 
5951 -8.158949061358187e-02 
5952 -7.635942167280756e-01 
5953 -9.507463335247698e-01 
5954 1.641084289925370e-01 
5955 -3.248730315103867e-01 
5956 6.369662014236291e-02 
5957 -6.110177869433832e-02 
5958 8.130827409614047e-02 
5959 8.331637095554577e-01 
5960 -1.430230964728296e-01 
5961 -2.701238642566973e-01 
5962 1.699067210613919e+00 
5963 -6.019143383412091e-01 
5964 -7.302502140922365e-02 
5965 9.617914180426492e-01 
5966 -2.201687925320343e-01 
5967 -1.488993521664745e+00 
5968 -3.563494938038686e-01 
5969 1.460136543473144e-01 
5970 7.067530588517572e-02 
5971 3.576387675250983e-01 
5972 4.972616351806834e-01 
5973 3.986673920349986e-01 
5974 4.285712738515653e-02 
5975 5.256912137422137e-01 
5976 3.452150577015154e-01 
5977 1.942231479909988e+00 
5978 1.174085460587751e-01 
5979 6.642169088119935e-01 
5980 -2.467727142929709e-01 
5981 -3.361287124877641e-01 
5982 2.545122536386702e+00 
5983 -4.195301882249948e-01 
5984 6.388222656289058e-02 
5985 4.760520983242839e-01 
5986 -2.884299045541880e-01 
5987 1.841111310754354e+00 
5988 6.799447544416019e-01 
5989 3.695765076969149e-01 
5990 2.584229112861633e-01 
5991 3.479566107044205e-02 
5992 4.472348588682792e-01 
5993 3.963967021608745e-01 
5994 3.649089719788337e-01 
5995 1.326361229544177e-01 
5996 -5.969841669593107e-02 
5997 -1.308897541430407e-01 
5998 1.862586119613348e+00 
5999 3.196690334559897e-01 
6000 6.303273414030391e-01 
6001 1.767109046783829e-01 
6002 6.262946901061783e-01 
6003 9.764132571433478e-01 
6004 3.589636161914367e-01 
6005 -1.889618548474075e-01 
6006 -1.049024813169658e-01 
6007 -6.359425841917619e-03 
6008 5.103012057244740e-01 
6009 -6.938416318268814e-01 
6010 -5.435366097302294e-01 
6011 -1.033345876794812e-01 
6012 -6.833234410023654e-03 
6013 -8.401638090219034e-01 
6014 -3.905431502758742e-01 
6015 4.348159249957025e-01 
6016 2.061115930612195e-01 
6017 2.037783233220045e-01 
6018 -1.668201304634356e-01 
6019 4.143777553711425e-02 
6020 3.535990214796676e-01 
6021 7.683803527492366e-01 
6022 -1.027100693407170e-02 
6023 1.073721307465009e+00 
6024 5.365454636510166e-01 
6025 3.549761759847719e-01 
6026 -3.667920530332166e-01 
6027 4.919296531315662e-02 
6028 2.417697828439413e-02 
6029 -2.603071453314981e-01 
6030 4.691488833823071e-01 
6031 5.731854752702847e-01 
6032 -3.684690757955059e-02 
6033 -1.121539954674996e-01 
6034 3.897368860662896e-01 
6035 1.010299032640599e+00 
6036 5.300401717507898e-01 
6037 8.520074513608460e-01 
6038 3.303636261899164e-01 
6039 3.908270461308822e-01 
6040 5.693427678920314e-01 
6041 1.937819283389567e+00 
6042 6.650597761902196e-01 
6043 2.276668450123854e-01 
6044 4.575082466110051e-01 
6045 9.363789780133938e-02 
6046 9.580124547128008e-01 
6047 3.937428287087526e-01 
6048 1.316824272450453e+00 
6049 -4.291973881735214e-03 
6050 3.424206370546516e-01 
6051 1.059962878087702e+00 
6052 -2.229794663027316e-02 
6053 2.333658540447736e+00 
6054 -5.782175671633983e-01 
6055 1.422402338091481e+00 
6056 -3.084211109388861e-02 
6057 -3.207905542247741e-01 
6058 -6.107914073472871e-02 
6059 -3.212015187801428e-01 
6060 -9.212170982424019e-02 
6061 -2.437408235062972e-01 
6062 -9.316692740469705e-01 
6063 -3.889772573994139e-01 
6064 5.223455667409269e-01 
6065 2.923918923561528e-01 
6066 -2.443402986136602e-01 
6067 -7.101436441839302e-01 
6068 -9.435064582751758e-01 
6069 -1.151113325578617e-01 
6070 -1.014599488239736e-01 
6071 -4.480513849917468e-01 
6072 3.964963899202087e-01 
6073 9.871597165069165e-02 
6074 -1.081449182830585e+00 
6075 1.428825024335361e-01 
6076 8.449641583033446e-02 
6077 -3.424315732876940e-01 
6078 -8.914510843010767e-01 
6079 -8.257084958800047e-01 
6080 -7.158955390495507e-02 
6081 -9.093831404442416e-01 
6082 -7.779573815303454e-01 
6083 -6.946799160423096e-01 
6084 -2.265992099246986e-01 
6085 -7.092700809751253e-01 
6086 -1.483465999444354e+00 
6087 -3.570146559548433e-02 
6088 2.544019237147168e-01 
6089 -9.342823322173327e-01 
6090 -6.105133955830229e-01 
6091 -1.345793571398453e+00 
6092 6.364615549157510e-01 
6093 -7.717719845939157e-01 
6094 2.392716070683724e-01 
6095 -5.434022035978935e-01 
6096 -1.000876597178192e-01 
6097 2.834325972602804e-01 
6098 1.184843630026071e-01 
6099 -3.709343274893037e-01 
6100 1.667966928976348e-01 
6101 6.411667043967931e-01 
6102 3.515973635398218e-01 
6103 3.780263321067460e-01 
6104 -7.801633402997804e-01 
6105 5.688628508050380e-02 
6106 4.560462850138601e-01 
6107 1.303996045769444e-01 
6108 -2.880364069881605e-01 
6109 -1.010111119944521e-01 
6110 9.703329988874149e-01 
6111 4.325447286525688e-02 
6112 -2.822505453340985e-01 
6113 1.713247562729909e+00 
6114 7.841818797985543e-02 
6115 -1.424124047112657e-01 
6116 -2.556387975137812e-01 
6117 1.751930298160796e-01 
6118 7.098534329499055e-01 
6119 -1.515893669062883e+00 
6120 1.102307402433175e+00 
6121 -2.702879746094256e-01 
6122 -9.314522799888865e-01 
6123 2.957550275657296e-01 
6124 1.705788398084368e+00 
6125 1.184507766172842e+00 
6126 -1.179834732285763e+00 
6127 -6.077130013727678e-01 
6128 2.453181432227809e-01 
6129 9.760895259430211e-01 
6130 2.462584296486052e-01 
6131 -2.559002773619216e+00 
6132 1.034261121292028e-01 
6133 9.973845662518389e-01 
6134 -3.596121756513956e-01 
6135 -1.547489002108934e+00 
6136 2.589303383061275e-01 
6137 -7.076027585757849e-01 
6138 -3.928455040324895e-01 
6139 -1.337865188933323e-01 
6140 -2.433689628273337e+00 
6141 -1.556625457830818e+00 
6142 -2.346114199406926e+00 
6143 -7.089332331249176e-01 
6144 -2.162949172345700e+00 
6145 -1.300208299412489e+00 
6146 -1.580455222121340e+00 
6147 -4.348786746172816e-01 
6148 -1.543350732409037e+00 
6149 -4.217697976260358e-01 
6150 -2.878253240793878e-01 
6151 -2.979507253285178e+00 
6152 -1.552839041919698e+00 
6153 -1.033814774188539e+00 
6154 -1.786104113046989e+00 
6155 -4.789181931769017e-01 
6156 -3.036763491836796e+00 
6157 -2.201446444464521e+00 
6158 -2.104018182545529e-01 
6159 -3.509800282988101e-01 
6160 -4.775098301055118e-02 
6161 -1.645317688824708e-01 
6162 -2.061699358257522e+00 
6163 -1.447064521889992e+00 
6164 -1.763694368785160e+00 
6165 -2.083500167125335e-01 
6166 -7.584537511675535e-01 
6167 6.413051823262415e-02 
6168 -5.709220875040080e-01 
6169 -7.175474234172999e-01 
6170 -6.618492172264963e-01 
6171 -4.021876756711369e-01 
6172 3.226412993914248e-01 
6173 6.228596785277670e-01 
6174 -5.016366810784132e-01 
6175 5.105041344722488e-02 
6176 5.695072771941881e-01 
6177 8.033152531581407e-02 
6178 3.294492120228668e-03 
6179 -6.909682599912839e-01 
6180 3.552006685597448e-01 
6181 -1.993640458984592e-01 
6182 2.617058268929828e-01 
6183 7.561082040806399e-01 
6184 3.205348887863455e-01 
6185 3.035707196742125e-01 
6186 1.123060279219925e+00 
6187 1.228488582766192e+00 
6188 1.970964068798616e-01 
6189 8.371004458270694e-01 
6190 1.982595739209737e-01 
6191 -5.779186817918633e-01 
6192 2.952093210967058e-01 
6193 4.928227985593648e-01 
6194 -1.085719794909062e+00 
6195 -9.716808720718023e-02 
6196 1.609209347985893e+00 
6197 1.572569727861444e-02 
6198 3.884356706824674e-01 
6199 5.768808251373206e-01 
6200 9.956552377632318e-02 
6201 6.362455542996823e-01 
6202 3.964820460058461e-01 
6203 1.233435658281584e+00 
6204 1.755210121162895e-01 
6205 1.381149366119297e-01 
6206 2.061554233420506e-01 
6207 -2.428467658902786e-01 
6208 5.410408842135725e-01 
6209 1.113363734279855e+00 
6210 -2.084863073710323e-01 
6211 1.695011422204254e+00 
6212 9.612737797604416e-01 
6213 -2.200938005401063e-01 
6214 4.775676724731890e+00 
6215 2.199865458932114e+00 
6216 7.474288900135269e-01 
6217 2.700871209973547e-01 
6218 6.980644878370768e-01 
6219 4.975350585172845e+00 
6220 7.841346638592943e-01 
6221 2.284246697359996e-01 
6222 -1.839466269993972e-01 
6223 4.181269764963889e-01 
6224 4.285000710980721e+00 
6225 4.814454086184168e-01 
6226 -1.068590199672843e+00 
6227 1.007446230077175e+00 
6228 6.155749643397735e-01 
6229 8.773584812680921e-01 
6230 1.502244103929541e-01 
6231 2.860841809382780e-01 
6232 2.181061060104671e+00 
6233 1.273113561032934e+00 
6234 8.838085722074029e-01 
6235 3.716681985373583e-01 
6236 8.203138886835142e-01 
6237 1.087984413834703e+00 
6238 2.544102011998820e+00 
6239 -1.536707099171791e-01 
6240 -1.354716405769907e-01 
6241 4.336251083240464e-01 
6242 7.288714436235294e-01 
6243 2.034934809348052e+00 
6244 8.215458414061455e-01 
6245 6.953302330261703e-01 
6246 -1.194431501627953e-02 
6247 2.672583298665536e-01 
6248 5.056333812613634e-01 
6249 -4.069656045892189e-01 
6250 9.376937731039271e-01 
6251 3.560762116827113e-01 
6252 -5.772710250372988e-01 
6253 -1.412527269233936e-01 
6254 3.679711503555439e-02 
6255 -1.058613265913672e+00 
6256 -8.024862227408026e-01 
6257 -6.953636450685896e-01 
6258 -1.796697619634557e+00 
6259 -1.821691384881409e+00 
6260 -9.386979308514617e-01 
6261 -1.097652418840229e+00 
6262 -4.928388839976824e-01 
6263 -2.038340835427679e+00 
6264 -4.374953091621445e-01 
6265 -7.202034227249327e-01 
6266 -3.184648296323656e+00 
6267 2.772841264396842e-01 
6268 -1.012219802339533e+00 
6269 -1.876063123258761e+00 
6270 -4.783127864437484e+00 
6271 -7.899124054516252e-01 
6272 1.328471049657891e-01 
6273 -2.973953189239450e+00 
6274 -1.145555807573917e+00 
6275 -3.401387289793624e-01 
6276 -4.624346906119429e-01 
6277 -1.524454668251314e-01 
6278 -1.483860887684112e+00 
6279 -5.666578762130702e-01 
6280 -2.076646056940195e+00 
6281 -1.381225427236248e-01 
6282 -6.705462220118436e-01 
6283 -4.078942287525687e+00 
6284 -1.034209535841900e+00 
6285 -1.372845076600922e-01 
6286 -1.480942681863159e-01 
6287 -3.820393086854305e-02 
6288 4.601101208571675e-02 
6289 -1.364758573318522e+00 
6290 1.439588711411545e-02 
6291 -4.827961940864947e-01 
6292 -9.252149695866015e-01 
6293 -2.699713041225849e-01 
6294 -1.618274911034714e+00 
6295 1.699125722752708e-01 
6296 -8.021942469122598e-02 
6297 -7.780711132503099e-01 
6298 9.822019612893718e-02 
6299 -7.281133436188404e-01 
6300 -1.207232628709728e+00 
6301 -2.328066990653233e-01 
6302 -5.925527747609067e-01 
6303 -5.116680774377549e-01 
6304 3.074641319844595e-02 
6305 -1.796647648562109e-01 
6306 -8.399913271635584e-01 
6307 2.522479717528192e-01 
6308 4.816445620355186e-01 
6309 2.321876944764150e-03 
6310 -4.609318454984212e-01 
6311 -2.926673521552509e-01 
6312 2.730009443326646e-01 
6313 -2.707567949222492e-01 
6314 -1.164915834573064e-01 
6315 -4.375138625063870e-01 
6316 6.050438487581259e-02 
6317 -2.145449190156302e-01 
6318 1.738681242339120e-01 
6319 -5.931878154102771e-01 
6320 2.780535189091509e-02 
6321 2.770510994954684e-02 
6322 -1.296569196352678e-01 
6323 1.495764800420544e-01 
6324 4.665574259252356e-01 
6325 -1.075641397153746e-01 
6326 1.383860228328671e-02 
6327 -3.666914584070801e-01 
6328 -8.546814058485626e-01 
6329 -1.120886665036335e-01 
6330 1.680218809274353e-01 
6331 3.454526967093499e+00 
6332 6.200788804458366e-01 
6333 5.536593505495995e-01 
6334 -4.987280931050637e-01 
6335 -7.015788057731942e-02 
6336 -5.526245280205250e-02 
6337 3.196748065568247e-03 
6338 1.814951003301342e-01 
6339 1.102417790337354e-02 
6340 -1.074654990479121e-01 
6341 -9.936260755039230e-01 
6342 2.902346027673325e-01 
6343 -9.177366580177125e-01 
6344 -8.520771268067666e-01 
6345 -6.433171794295327e-01 
6346 6.986496373721168e-02 
6347 1.621778599979658e+00 
6348 -2.107211233921481e-01 
6349 -6.896276103621317e-01 
6350 6.195736725298341e-02 
6351 -3.193154825376857e-01 
6352 3.760129149287418e-01 
6353 -8.290300208803560e-01 
6354 -4.872672684769072e-01 
6355 9.817298603132665e-02 
6356 1.126588362774455e+00 
6357 5.133214263045671e-01 
6358 -1.055638419334684e+00 
6359 -3.267534139266582e-01 
6360 -5.611626529740634e-01 
6361 -1.961388496902041e-01 
6362 4.351766129806293e-01 
6363 -8.929622579073963e-01 
6364 1.652008481018318e-01 
6365 6.340327350272854e-01 
6366 -5.714152504016663e-02 
6367 2.084525977321575e+00 
6368 1.642354613875620e+00 
6369 1.175182157244982e+00 
6370 6.418951311072085e-01 
6371 7.238805370996189e-01 
6372 4.356998635387841e-01 
6373 5.049595830537633e-01 
6374 6.972711703423407e-01 
6375 -4.578480936651184e-01 
6376 3.471309246810941e-01 
6377 2.613617343068249e-01 
6378 -1.946347110789298e-01 
6379 1.143191196712286e+00 
6380 6.330742857026661e-01 
6381 1.639215827009630e-01 
6382 -1.150724281162773e-01 
6383 -1.753721968105086e-02 
6384 2.983756061901727e-01 
6385 3.116401295221748e-01 
6386 -1.841319237523922e-01 
6387 -2.296894383454742e-01 
6388 1.664954591708294e+00 
6389 4.801104532873771e-01 
6390 7.261623930499481e-03 
6391 -2.044555743695332e-01 
6392 7.018447121262436e-01 
6393 6.542061998080628e-02 
6394 1.478470406880346e-01 
6395 1.659295203205467e-02 
6396 7.244409284221749e-02 
6397 -6.224126113216225e-02 
6398 3.227976180796570e-02 
6399 -1.458598413092255e-01 
6400 -6.592952716203106e-03 
6401 -2.422587973921548e-01 
6402 -1.567457086483877e-01 
6403 -2.914577837687910e-02 
6404 -1.808418598242612e-01 
6405 -9.936269264680363e-02 
6406 -5.831118986082834e-02 
6407 -1.548779312156069e-01 
6408 -2.846177173559895e-01 
6409 -2.238775758698066e-02 
6410 -2.972065771962229e-01 
6411 -6.063167041660854e-02 
6412 9.966823584612889e-01 
6413 2.590049318553505e-01 
6414 -4.054067925880377e-01 
6415 -1.660074911904263e+00 
6416 -7.337024740148473e-01 
6417 3.381849574974571e-01 
6418 -1.675914538041604e+00 
6419 5.836237243133957e-01 
6420 -1.583795184944155e+00 
6421 -2.702016884146994e+00 
6422 2.568411546372852e-02 
6423 -3.185249842791887e+00 
6424 4.179142742977694e-01 
6425 9.938581258327965e-02 
6426 -3.895082996286967e+00 
6427 -3.838567370990571e-01 
6428 2.565263398420949e-01 
6429 -1.332987730452607e+00 
6430 8.369104640116351e-02 
6431 1.841698447814554e-01 
6432 4.400494795366171e-01 
6433 1.211174572520708e-01 
6434 5.315056850743768e-01 
6435 -3.793221789837678e-02 
6436 -1.481589341467959e+00 
6437 -9.514910807355217e-01 
6438 -1.615773010487881e-01 
6439 -1.323507275633736e-01 
6440 6.483714958050725e-01 
6441 1.806585505594009e-01 
6442 -1.020478941806026e+00 
6443 -3.889142902076675e-02 
6444 1.310699127318084e-01 
6445 4.034064688136763e-02 
6446 -1.093780299579617e-01 
6447 6.677538599630196e-01 
6448 2.154329257641980e-01 
6449 8.773136238127080e-02 
6450 3.402413629973748e-01 
6451 2.449213894715447e-01 
6452 4.381182634770616e-01 
6453 4.830528361271586e-02 
6454 5.011876435051545e-02 
6455 2.037919574802892e-01 
6456 -3.142748364031255e-01 
6457 -1.028870141662787e-01 
6458 -3.526695503071216e-01 
6459 5.138144017020785e-01 
6460 4.590870212624889e-01 
6461 -3.048553714472168e-01 
6462 2.483540010137086e-01 
6463 1.160769420042105e+00 
6464 1.132775311307583e+00 
6465 -6.694711250915586e-02 
6466 3.310082834584725e-01 
6467 1.406788594532375e+00 
6468 1.403860789630791e+00 
6469 4.809670438046852e-01 
6470 2.231402762050147e-01 
6471 1.457823226148755e-01 
6472 2.042510886331207e+00 
6473 7.853956419010882e-02 
6474 -1.674013583582592e-01 
6475 -1.084506278656815e-01 
6476 5.189392628331210e-01 
6477 5.206785251919845e-01 
6478 -1.094999871771780e-01 
6479 -1.506339706946654e-01 
6480 4.696593507071559e-01 
6481 -8.639806850565940e-01 
6482 9.871488483051882e-01 
6483 -3.782933220881370e-03 
6484 2.164640347461074e-01 
6485 -3.569793749610367e-01 
6486 -4.499616356043156e-01 
6487 3.043110209370933e-01 
6488 -7.372137255469687e-01 
6489 -3.362546809266612e-01 
6490 -3.829929989033082e-02 
6491 -4.029169856151573e-01 
6492 3.846988440591473e-01 
6493 2.381197053527389e-01 
6494 -5.738429381193793e-01 
6495 -2.543867930895940e-01 
6496 -2.602679823532772e-01 
6497 -9.681092560646217e-01 
6498 1.505472844079856e-01 
6499 -1.892323330389699e-01 
6500 -3.190699311487142e-01 
6501 -1.573245214832937e-01 
6502 -5.411060098812797e-01 
6503 -1.433613934098074e+00 
6504 -8.172540916424175e-01 
6505 -4.187888297020560e-01 
6506 -5.117136172167658e-01 
6507 -3.726332220764444e-01 
6508 -2.504046600017633e-01 
6509 -3.365093246387226e-01 
6510 5.095236662352065e-01 
6511 -6.155833759244600e-01 
6512 -4.062730432332455e-01 
6513 3.651335524212257e-02 
6514 4.815638021130000e-01 
6515 3.374616204213145e-01 
6516 -3.278765947453985e-01 
6517 -3.317109730243489e-01 
6518 -2.830984050163426e-01 
6519 7.652912612198566e-02 
6520 -1.909450913601060e-02 
6521 -1.185505645167381e+00 
6522 6.014574326083926e-01 
6523 -1.138109280369309e+00 
6524 1.272507957181125e-01 
6525 -2.179962078951773e-01 
6526 -4.371633367953195e-01 
6527 -1.281531541901194e+00 
6528 -4.339832436233274e-01 
6529 -1.800514670456046e+00 
6530 -1.707926863949276e+00 
6531 2.991896175652515e-01 
6532 7.860587149084363e-01 
6533 -7.182011457354199e-01 
6534 -2.801708563587713e+00 
6535 -9.224574039467215e-01 
6536 6.209579694792253e-01 
6537 -1.850766013457933e+00 
6538 -1.250391248645929e+00 
6539 -1.201306690141325e+00 
6540 -3.378580611626510e-01 
6541 -9.656345444281155e-01 
6542 -4.867150761549726e-01 
6543 -6.926323769637094e-01 
6544 -9.749205861395429e-01 
6545 -3.240351785776010e-02 
6546 -1.312033021572823e+00 
6547 -1.022253766918345e+00 
6548 -3.698300915987054e-01 
6549 -6.785983415639271e-02 
6550 -4.323635310223584e-01 
6551 -1.225411123070921e-01 
6552 -2.660632765282585e-01 
6553 -2.807467887190673e+00 
6554 4.470734895579240e-01 
6555 3.055033718570355e-01 
6556 -2.299130724676929e-01 
6557 -1.267051125982329e+00 
6558 -3.896673493663476e-01 
6559 4.905203070161490e-02 
6560 -5.994456204954669e-01 
6561 -9.317287966998445e-01 
6562 -1.857552425223693e-01 
6563 -1.079844030539180e+00 
6564 3.198388121887240e-01 
6565 -7.519330685588269e-01 
6566 -6.776461560206538e-01 
6567 6.442245270445450e-02 
6568 -1.358449424515483e-01 
6569 1.986079518854500e-01 
6570 -1.237480463152006e-01 
6571 -1.003874129546203e+00 
6572 -1.778696192783466e-01 
6573 2.456292639294692e-01 
6574 8.152699415556686e-01 
6575 -2.125977793688321e-01 
6576 -2.276787794837655e-01 
6577 2.967895979279007e-01 
6578 3.464297493528191e-01 
6579 2.333552828558734e+00 
6580 -1.033805915802967e-01 
6581 -4.356243827278151e-02 
6582 2.697680761475018e-01 
6583 1.824144695725547e-01 
6584 -2.354099756348121e-01 
6585 3.718916381477416e-01 
6586 4.068343166887471e-03 
6587 9.286489993778096e-01 
6588 3.140214060251980e-01 
6589 -7.314964125813265e-03 
6590 -1.819405321664707e-01 
6591 -3.192633052382725e-01 
6592 2.252827317148046e-01 
6593 5.828570455769342e-02 
6594 2.367311557835361e-01 
6595 -3.119509822556339e-01 
6596 1.048792870225640e-01 
6597 4.449168220125626e-02 
6598 6.025806256627688e-01 
6599 -3.343665066619051e-01 
6600 -8.009388937257561e-01 
6601 2.632610406034350e-01 
6602 1.839719057517104e-01 
6603 -5.566092635697313e-01 
6604 6.171658492335765e-02 
6605 8.120415134928964e-02 
6606 1.881785520166326e-01 
6607 4.040732105871515e-01 
6608 3.741846496428645e-01 
6609 1.354300881102871e+00 
6610 3.160812910068814e-01 
6611 2.367465984076217e-01 
6612 -4.108182952998822e-01 
6613 3.962196671812181e-02 
6614 1.978691013146179e+00 
6615 -1.614907531144516e-01 
6616 2.465069123597172e-01 
6617 1.158924868045040e+00 
6618 -2.814401205264061e-01 
6619 1.035054154905482e+00 
6620 1.122080614690305e-01 
6621 2.798993818158447e-01 
6622 7.345964659550268e-01 
6623 2.085973581730839e-01 
6624 2.574792921500722e+00 
6625 7.022446126285958e-01 
6626 9.366796103772064e-01 
6627 1.448895017001602e-01 
6628 -5.787768870882575e-01 
6629 -6.025607456315497e-02 
6630 -6.106900560438552e-02 
6631 4.600257122600305e-01 
6632 -1.627748639108934e-01 
6633 1.208962257141586e+00 
6634 4.074113118350266e-01 
6635 -4.239221492771399e-01 
6636 6.479298016506114e-01 
6637 7.784360702970226e-01 
6638 5.026312752261802e-01 
6639 1.876235994131885e-01 
6640 4.035254044990538e-01 
6641 1.448666544027092e+00 
6642 9.380372455062501e-01 
6643 4.095956277391365e-01 
6644 1.518468144092061e+00 
6645 2.285444412575894e+00 
6646 -1.960269614967975e-01 
6647 -3.740837112124345e-03 
6648 2.305329344011060e-01 
6649 -2.528354717618807e-02 
6650 5.518813746341206e-01 
6651 -2.041501646521415e-01 
6652 -1.611800924095044e-02 
6653 3.982884017650402e-02 
6654 7.771228271201040e-02 
6655 6.941041225383372e-03 
6656 -7.303841852618653e-01 
6657 1.838531713860047e-01 
6658 -2.875836732576652e-02 
6659 3.084001860642407e-01 
6660 -2.000390023261944e-03 
6661 -9.313406983446736e-02 
6662 1.058930594286969e-01 
6663 1.568505831175196e-01 
6664 2.761489312312386e-01 
6665 2.536132436304526e-01 
6666 6.265034200980350e-03 
6667 5.500393198545612e-02 
6668 8.457842804606427e-02 
6669 7.656152076910082e-02 
6670 1.040182532551138e+00 
6671 -2.580337447543636e-01 
6672 2.464833449517058e-01 
6673 2.191348046032153e+00 
6674 5.930473254661484e-01 
6675 5.566212702781165e-02 
6676 1.122560809647380e+00 
6677 -4.282796532811928e-02 
6678 1.278978897328259e+00 
6679 1.200976343171299e+00 
6680 7.593853876319818e-01 
6681 3.383374497364357e-01 
6682 -1.677502292487708e-01 
6683 8.282604749014297e-01 
6684 3.244913801743659e-01 
6685 2.356068936023038e-01 
6686 -1.175244114240713e-01 
6687 1.991340201530641e-01 
6688 1.213943700673612e+00 
6689 -4.931466077229417e-02 
6690 4.352703924034979e-01 
6691 -1.425768181714130e-01 
6692 -3.572279545278237e-01 
6693 -9.575670422562420e-02 
6694 -4.475840705102778e-01 
6695 -3.953819468817281e-01 
6696 -1.107671721463958e-01 
6697 -1.647555023101222e-03 
6698 -6.002490201291509e-01 
6699 -3.737859930630073e-02 
6700 -7.715330527353319e-01 
6701 -1.766817957018372e-01 
6702 -2.260632920198838e-01 
6703 -5.562940586853428e-01 
6704 5.506133136980359e-02 
6705 -1.039562740834750e+00 
6706 -2.147846182854124e-01 
6707 -3.406764019701375e-01 
6708 -5.734781764607644e-01 
6709 1.148894821893928e-01 
6710 6.927274687219298e-01 
6711 -9.692815050789130e-01 
6712 6.411939796024364e-01 
6713 6.821673376572748e-02 
6714 -2.019415038056615e-02 
6715 -1.388298214161364e+00 
6716 3.578271005592837e-01 
6717 1.358194754475146e-01 
6718 -1.522549797936998e+00 
6719 5.006413531016504e-01 
6720 7.920210948723631e-01 
6721 1.297018232647808e-01 
6722 -5.681615385143354e-03 
6723 -3.209085772582320e+00 
6724 6.512319905469552e-01 
6725 -6.672801773207535e-02 
6726 -9.046784336452379e-01 
6727 -4.500820451277575e-01 
6728 -6.025742291872650e-01 
6729 -1.272289658533957e+00 
6730 -9.260711136572641e-01 
6731 -6.375761025968151e-01 
6732 3.456771665705382e-01 
6733 -5.039114524464837e-01 
6734 -1.117209799123539e+00 
6735 -2.761905841314070e-01 
6736 3.539457614368562e-01 
6737 -2.539044497846651e-01 
6738 -8.093294591139593e-01 
6739 -1.122388378634008e+00 
6740 1.010811307025765e-01 
6741 -5.000284866831201e-01 
6742 -1.680021588919469e-01 
6743 3.437319676499273e-04 
6744 -5.051937809111433e-02 
6745 -7.910674903948092e-02 
6746 -7.799504894889818e-01 
6747 -5.234311702006020e-02 
6748 -4.048717592283869e-01 
6749 -1.308245730154299e+00 
6750 -5.663064394549490e-01 
6751 -6.850990087663552e-01 
6752 -5.345199614003274e-01 
6753 -2.303614087520945e-01 
6754 -9.304345197724186e-02 
6755 -5.934386668377804e-02 
6756 6.953129093526073e-01 
6757 3.211715704338286e-01 
6758 6.794212536797672e-01 
6759 -7.141087245482015e-01 
6760 7.265799028890014e-01 
6761 8.695121642816329e-01 
6762 -9.846059988060372e-01 
6763 2.503494903810422e-01 
6764 -9.059653742446712e-01 
6765 -1.863194514252999e+00 
6766 -5.982868689211287e-01 
6767 -8.950861890062138e-02 
6768 -1.747759407496646e-01 
6769 -4.431887736904471e-01 
6770 -6.470933588200327e-01 
6771 1.063207977402821e-01 
6772 1.196521378685398e-01 
6773 -2.927908103025287e-03 
6774 -1.012682520754931e+00 
6775 -6.760598146179543e-01 
6776 -5.382575390090343e-01 
6777 -2.391002443730744e-01 
6778 -1.284608155158176e+00 
6779 -8.629955468923177e-01 
6780 -3.488416486937289e-01 
6781 -1.661516630685453e+00 
6782 -5.801683092479829e-01 
6783 -2.067286803188436e+00 
6784 -4.281526769207852e-01 
6785 -3.727008147430050e-01 
6786 -1.565429585531292e+00 
6787 -2.392196765166194e+00 
6788 -2.964167654253329e+00 
6789 -2.330976966731677e+00 
6790 -1.594097483213861e-01 
6791 -8.120141929523866e-02 
6792 -7.649100578497392e-01 
6793 -7.764898187891901e-02 
6794 -1.388801112686717e+00 
6795 -9.045876267451356e-01 
6796 -6.716816450870582e-01 
6797 -7.186524129796404e-01 
6798 -3.457002503729618e-01 
6799 -2.655818159761819e+00 
6800 -4.829321571385105e-01 
6801 -2.407362836257850e-01 
6802 -2.866924109173927e-01 
6803 -7.552127065300304e-01 
6804 -3.918272328728372e+00 
6805 -2.803808683981123e+00 
6806 -4.376933719410048e-01 
6807 -1.444842764864633e+00 
6808 -1.291087097273837e+00 
6809 -6.503171481880938e-01 
6810 -5.882664784865583e-01 
6811 -6.823945648693530e-01 
6812 -7.317722864596090e-01 
6813 -2.091780805030761e-01 
6814 -8.816152478441124e-01 
6815 3.991381988891512e-01 
6816 -5.794482400732810e-02 
6817 9.778849033722741e-01 
6818 4.454096020286694e-01 
6819 -7.542190165996691e-01 
6820 1.963178234387969e-01 
6821 5.006273612801316e-03 
6822 1.555740682589415e+00 
6823 5.281187555882698e-01 
6824 7.489751361691694e-01 
6825 9.729724707173799e-01 
6826 2.922698302309387e-01 
6827 7.173311955014933e-01 
6828 1.424730595977781e+00 
6829 2.697079393805142e-02 
6830 1.031608750168833e-02 
6831 8.511322485420112e-01 
6832 1.373083654638750e-01 
6833 -3.847981454793823e-01 
6834 9.687735864240929e-01 
6835 1.085994704758810e+00 
6836 -9.805397652118580e-02 
6837 8.726675126033158e-01 
6838 -6.457706208927884e-02 
6839 1.048040462265735e+00 
6840 -2.223951497623702e-01 
6841 -2.254959844924926e-01 
6842 -7.862469763938885e-03 
6843 3.094324255854168e-01 
6844 -4.373269237028957e-01 
6845 -1.783098482230068e-01 
6846 1.090270673727333e+00 
6847 6.579042276410763e-01 
6848 7.988175104811501e-01 
6849 6.998164555568885e-01 
6850 4.092088305429413e-01 
6851 8.328957983049899e-01 
6852 1.506197280507702e+00 
6853 1.207761912425276e+00 
6854 3.767812689545668e+00 
6855 7.236829026026583e-01 
6856 2.607744368409446e+00 
6857 1.233903303574340e+00 
6858 1.714070076315617e-01 
6859 1.826201109469130e+00 
6860 8.826151167543478e-01 
6861 1.915062049112214e+00 
6862 2.998761102050132e-01 
6863 4.322839270302699e-01 
6864 8.311596074899270e-01 
6865 1.034278185336216e-02 
6866 1.133885563823582e+00 
6867 -2.300826924001559e-01 
6868 6.025327744234681e-01 
6869 5.040941799406822e-01 
6870 3.634934060734464e-01 
6871 2.895151995787559e-01 
6872 1.392905270727759e-01 
6873 6.874287181742977e-01 
6874 2.746509174852459e-01 
6875 1.070419256169765e+00 
6876 1.013254886914922e+00 
6877 4.890258829652182e-01 
6878 7.987192686115903e-01 
6879 3.367686476243514e-01 
6880 1.479229656484366e+00 
6881 3.955607115600497e-01 
6882 -7.485908593661091e-02 
6883 6.301762833570724e-01 
6884 1.974377489026087e+00 
6885 2.274786149648017e+00 
6886 -3.635493242694224e-02 
6887 -1.361129687161068e-01 
6888 4.269259124809274e-01 
6889 3.055542219380726e-01 
6890 1.399440228764510e+00 
6891 1.359360331241336e+00 
6892 -1.477139686689002e-01 
6893 -9.439291998794809e-02 
6894 -1.015588857647821e+00 
6895 -1.316945393922785e-01 
6896 5.734304175332939e-01 
6897 -1.436123215432892e+00 
6898 -4.448756001708241e-01 
6899 5.381740940496811e-01 
6900 -2.181141907594534e-01 
6901 -1.858703796372211e-01 
6902 -1.269316394896469e-01 
6903 3.262379488788469e-01 
6904 -9.971121685279818e-01 
6905 -2.972379084924203e-01 
6906 3.290474403366697e-01 
6907 -1.089002629675160e+00 
6908 -8.520208494123935e-01 
6909 -4.622175972712115e-01 
6910 -5.972760917598889e-02 
6911 -1.166149880270425e+00 
6912 -1.346642957488690e+00 
6913 7.350967562439698e-01 
6914 1.158609219571741e-03 
6915 -3.506782242597615e-01 
6916 -3.406652291071371e-01 
6917 -1.035065575390224e+00 
6918 -9.374423117043498e-01 
6919 -1.121746026319788e+00 
6920 -2.052499387928774e-01 
6921 -3.142799018931460e+00 
6922 -1.130186835337046e+00 
6923 -5.704143893680148e-01 
6924 -2.754534117606112e-01 
6925 -1.397749488268247e+00 
6926 -2.569264097822683e+00 
6927 -4.189529482222755e-01 
6928 -5.921086923210164e-01 
6929 -1.776873575823033e+00 
6930 -3.526094778694811e-01 
6931 -7.138981808241968e-01 
6932 -4.629130725873985e-01 
6933 -3.988157239224149e-01 
6934 -5.061384483454379e-01 
6935 -1.373822182399836e+00 
6936 -3.250016222497869e+00 
6937 -2.651334862397658e+00 
6938 -9.581624314722623e-02 
6939 2.343480346158428e-01 
6940 -1.994000953565553e+00 
6941 7.605839483093273e-02 
6942 -1.270193297160507e+00 
6943 2.472628621525577e-02 
6944 -2.386693946566660e-01 
6945 -8.157231764350760e-01 
6946 -4.087064655944925e-01 
6947 -9.515151545812056e+00 
6948 -1.773567597301778e+00 
6949 8.470873513628692e-02 
6950 -1.031289448737903e+00 
6951 -1.049905164752996e-01 
6952 -4.085268688753090e-02 
6953 -3.841426733754273e-01 
6954 -7.862255774750214e-02 
6955 -7.930636287126671e-03 
6956 -4.856476129284945e-01 
6957 4.650100517991719e-01 
6958 -3.563686474867717e-02 
6959 3.947374155156573e-02 
6960 -3.111384153841232e-01 
6961 2.062625227335854e+00 
6962 -4.363365051268708e-02 
6963 8.389534734516533e-01 
6964 8.904323291644990e-01 
6965 -2.736808035453690e-02 
6966 1.929156358355100e+00 
6967 1.754090562361004e+00 
6968 1.063526511470521e-01 
6969 1.248078340307079e+00 
6970 -9.255895370484551e-01 
6971 5.879205896702042e-01 
6972 -3.935038746514789e-01 
6973 -2.818105475478613e-01 
6974 -2.718560786776456e-01 
6975 1.229088338935558e+00 
6976 8.360306836739463e-01 
6977 -2.379507444528205e-01 
6978 -4.553171914617516e-01 
6979 4.373329218138658e-02 
6980 -1.646664970219810e-01 
6981 -2.679590582614684e-01 
6982 6.927588388616775e-02 
6983 2.147929098637824e-01 
6984 7.769136654960885e-01 
6985 6.396455118847997e-01 
6986 2.361442998700750e-01 
6987 -1.476012665306429e+00 
6988 -1.730343741736621e+00 
6989 -4.264241356814484e-03 
6990 -1.440407574753641e-01 
6991 1.656746801626912e-01 
6992 6.671576401481730e-01 
6993 5.271592743827409e-01 
6994 1.133528561206221e-03 
6995 4.271254262259469e-01 
6996 1.549249171708665e+00 
6997 1.815897538734287e+00 
6998 1.321647945027332e+00 
6999 1.356420729033989e-01 
7000 -4.687532680968012e-01 
7001 -3.774260357221856e-02 
7002 2.299833385696624e-01 
7003 1.073520692694321e+00 
7004 2.076099774347873e-02 
7005 -3.706008008570574e-01 
7006 8.302341409917241e-01 
7007 1.549906439946816e+00 
7008 9.363994413026743e-01 
7009 -1.399633211849882e-01 
7010 1.961268730021714e-01 
7011 -3.090005601621282e-01 
7012 4.119484441273243e-01 
7013 7.147151823934418e-01 
7014 7.977205986876342e-01 
7015 2.069336174338209e-01 
7016 1.276276256194421e+00 
7017 1.117075607347890e+00 
7018 1.664449724578821e-01 
7019 4.059854477636420e-01 
7020 -5.403235290186201e-01 
7021 6.285981663813427e-01 
7022 8.029831119866675e-01 
7023 1.044759767976370e+00 
7024 1.884917424562575e-01 
7025 -2.574922930338390e-01 
7026 9.429892878397820e-01 
7027 4.177890249019211e-02 
7028 4.737436578309820e-01 
7029 1.088343965788977e+00 
7030 -1.057942821400409e-02 
7031 1.615204739419479e-01 
7032 6.820838858641544e-02 
7033 2.107040644967039e-01 
7034 2.375969656705666e-01 
7035 -1.275540348006327e-01 
7036 -2.098364614798882e-01 
7037 -2.042641181262155e-01 
7038 -8.826413579889028e-02 
7039 -3.211259815838890e-01 
7040 8.801324043803081e-02 
7041 -9.626450559360220e-02 
7042 1.920438339259645e-01 
7043 2.897799998860732e-01 
7044 5.211546133660951e-02 
7045 2.170573302552193e-01 
7046 2.560504033322096e-01 
7047 -2.844990323278832e-01 
7048 -3.721538556903133e-01 
7049 3.993431287590264e-01 
7050 -1.675166266404237e-01 
7051 -1.409196678307192e-01 
7052 4.330478452906902e-01 
7053 6.984192199213002e-01 
7054 3.927543154712099e-01 
7055 9.310539124284888e-02 
7056 4.840477782910911e-01 
7057 4.116262157592949e-01 
7058 -2.431978687002859e-01 
7059 1.899066472730802e-01 
7060 8.076580345379577e-03 
7061 -2.102808666930883e-01 
7062 -1.597879092193579e+00 
7063 -4.367034811651330e+00 
7064 -4.515077470601833e-01 
7065 -7.997914728591837e-01 
7066 -1.149128223557284e+00 
7067 -6.139310061412487e-02 
7068 -7.717609945101903e-02 
7069 -2.814404085863701e-01 
7070 -1.098629862663374e-01 
7071 -1.023290853769412e-01 
7072 -5.846384733049258e-02 
7073 -1.209551697417582e-01 
7074 -5.342906539159626e-01 
7075 8.772472326781301e-02 
7076 -5.120931243197281e-01 
7077 -4.870169375889907e-02 
7078 -3.772147015787684e-01 
7079 -7.330975773742794e-01 
7080 -4.655872009641110e-01 
7081 1.075612515400750e-01 
7082 8.195312716208381e-02 
7083 -1.246262545230217e+00 
7084 -2.524846106201247e-01 
7085 4.942749731328298e-01 
7086 2.389832201385354e-01 
7087 1.727746784725155e-01 
7088 2.243996099451725e-01 
7089 2.956258006941197e-01 
7090 8.131080809304420e-01 
7091 4.480123479646298e-01 
7092 1.050114323369804e+00 
7093 3.416408308997113e-01 
7094 6.660718828328079e-01 
7095 4.759442547155547e-01 
7096 1.919224606561307e-01 
7097 2.193142378381270e+00 
7098 8.579284562438694e-01 
7099 1.405067808289380e+00 
7100 6.573787240935289e-01 
7101 -2.381862103618821e-01 
7102 2.381233149173317e+00 
7103 6.691774849218890e-01 
7104 7.463149252805773e-01 
7105 5.285575425945482e-01 
7106 -7.458825180069946e-02 
7107 8.376251282674477e-01 
7108 5.402801690381173e-01 
7109 1.315482306797388e+00 
7110 -8.073674219726997e-01 
7111 -7.878182384180921e-01 
7112 6.764444921175827e-01 
7113 -1.400079813806400e+00 
7114 1.160236654881130e-01 
7115 1.914341088621062e-01 
7116 1.138192246328662e+00 
7117 -2.121555415133602e+00 
7118 -5.167363270047090e-01 
7119 1.895797097035852e+00 
7120 -5.118654743168495e-01 
7121 1.510919661369934e-01 
7122 -1.079130267553060e+00 
7123 1.556216889815991e+00 
7124 1.080558822149170e-01 
7125 -7.052038968782435e-01 
7126 6.884964965449650e-01 
7127 -2.325613459073969e-01 
7128 -2.278375906877123e-01 
7129 -2.257900770584815e-01 
7130 1.027762356204365e+00 
7131 2.221056314280698e-01 
7132 -4.590240268091226e-01 
7133 9.192851861773954e-01 
7134 2.937093536281872e-01 
7135 -3.249818162307636e-01 
7136 -5.072599777543111e-02 
7137 -9.903791809489340e-01 
7138 -7.941893827090282e-01 
7139 4.424112401671595e-01 
7140 -2.254612326189362e-01 
7141 -9.825456574119321e-01 
7142 -5.596656939810806e-01 
7143 -7.557139244335360e-02 
7144 -6.632933596970153e-01 
7145 -3.179283756771721e-01 
7146 -3.442624541013929e-01 
7147 2.467396511781813e-01 
7148 -4.912390436463347e-01 
7149 -6.956593348845089e-01 
7150 -3.902274247679177e-01 
7151 3.377517936090294e-01 
7152 -2.516465347388202e-01 
7153 -2.038889638799665e-01 
7154 5.777895975502859e-02 
7155 1.216781987608256e-02 
7156 1.718326471566013e-01 
7157 1.155091425099395e-01 
7158 -1.348543863612981e+00 
7159 -8.268167672873050e-02 
7160 -2.255532586856579e-01 
7161 -2.023246571637844e+00 
7162 1.883267531781328e-01 
7163 1.055027145586592e+00 
7164 -5.009099997664553e-01 
7165 -1.784837179413879e-01 
7166 1.631386118707559e+00 
7167 2.007321184420590e+00 
7168 -1.996813897470906e+00 
7169 -2.208482837384546e-01 
7170 7.122793367564154e-01 
7171 4.751694606452827e-01 
7172 -8.562328433224861e-02 
7173 3.154390964588890e-01 
7174 5.107319587742415e-01 
7175 -7.674343019387532e-01 
7176 -7.608024138694752e-01 
7177 3.904167065713786e-01 
7178 -4.997383139426118e-01 
7179 2.380357490908595e-02 
7180 -1.002244013333679e+00 
7181 5.107099568436469e-02 
7182 -8.229273696900873e-02 
7183 -3.089084793835851e-01 
7184 -1.058457080890110e+00 
7185 1.204699336970110e-01 
7186 -1.692211190299110e+00 
7187 -3.559037685238688e-01 
7188 -1.596893243461537e-01 
7189 -5.732547767023299e-01 
7190 -1.417022009132520e-02 
7191 4.836398302068166e-01 
7192 -5.997955524080056e-02 
7193 -7.109016740015125e-01 
7194 -2.360423302109610e-01 
7195 -6.258742020342758e-01 
7196 -6.256274870727391e-01 
7197 -9.940503274770451e-01 
7198 -2.884485443346557e-01 
7199 1.561661090757961e-02 
7200 -2.515515153673539e+00 
7201 3.324376632432531e-01 
7202 -3.613643962018511e-01 
7203 -6.927505122381611e-01 
7204 -2.918516875362607e-01 
7205 -1.355617492587399e-02 
7206 -2.025196509054853e-01 
7207 -3.953994355186425e-01 
7208 -8.799595801615563e-01 
7209 5.489799507983312e-01 
7210 -5.911446623700208e-01 
7211 -2.139980352729956e-01 
7212 -8.117729963658084e-01 
7213 -1.463129824728450e-01 
7214 3.565588656073639e+00 
7215 -2.288673607563105e-02 
7216 3.243107814636438e-01 
7217 4.813001775202426e-01 
7218 1.251873361488248e+00 
7219 -5.839234729593418e-01 
7220 -1.455740662300827e-01 
7221 7.623348832468085e-01 
7222 -2.430361851970998e-02 
7223 1.027701977489306e+00 
7224 9.696339309955263e-01 
7225 5.478564855808501e-01 
7226 2.374068747224184e+00 
7227 -4.943936647053173e-02 
7228 -2.683578023129737e-01 
7229 -1.675642617868284e-02 
7230 4.657126598782505e-01 
7231 1.075509175428836e-01 
7232 2.606837801419912e-01 
7233 1.854677396415629e-02 
7234 5.651564380149721e-01 
7235 8.465518470067505e-01 
7236 1.870231077125540e-02 
7237 1.369983926584054e-01 
7238 -1.404326723461529e-04 
7239 4.926237440303259e-01 
7240 6.327099805891552e-02 
7241 -1.900837598133965e-01 
7242 3.659831789197152e-02 
7243 5.855165291964106e-02 
7244 4.407321495791299e-01 
7245 6.037385332728635e-01 
7246 1.577044582934559e+00 
7247 -2.612922268353121e-01 
7248 -5.696259634605622e-01 
7249 1.312690246328652e+00 
7250 6.696840178881965e-01 
7251 2.663209252579466e-01 
7252 -4.056139439064659e-01 
7253 2.067506650946332e-01 
7254 1.365024235671586e+00 
7255 1.346294214445899e+00 
7256 7.857726629629191e-01 
7257 -3.638219927744281e-02 
7258 9.856606733699147e-01 
7259 5.321446407193683e-01 
7260 -6.312711216161615e-01 
7261 4.572989656799412e-01 
7262 -5.661957063495502e-02 
7263 -3.702906290964822e-01 
7264 -5.943757659268682e-01 
7265 -1.250496114410803e-01 
7266 -9.626033841884836e-01 
7267 -2.607361114624358e-01 
7268 -7.214333039520886e-01 
7269 -1.174432083335574e+00 
7270 -5.147804724744364e-01 
7271 9.950184038948675e-01 
7272 -8.761313960680636e-01 
7273 -6.458863607645070e-01 
7274 -5.828391210825375e-01 
7275 -1.928679722359097e-01 
7276 -2.411946862140461e-01 
7277 -4.317253150216786e-02 
7278 -9.031379866821577e-01 
7279 9.936546713751919e-01 
7280 7.778971019119100e-01 
7281 4.340909658470822e-01 
7282 -7.910003390858385e-02 
7283 -7.244735585500227e-01 
7284 4.172586890518882e-01 
7285 1.345966794648765e+00 
7286 1.299415847413299e-01 
7287 2.372756739627102e-01 
7288 4.266238006819598e-01 
7289 1.284021191911718e-01 
7290 2.149815476831824e-01 
7291 4.568131963945257e-01 
7292 3.888031867535932e-01 
7293 1.215568056081807e-01 
7294 5.394851941240147e-02 
7295 3.123406329543375e-01 
7296 -6.135914007071536e-02 
7297 -1.370725817682370e-02 
7298 2.016269859148162e-01 
7299 1.283389921451361e-01 
7300 -6.542926636844697e-02 
7301 4.835096036000184e-02 
7302 4.239654579855552e-02 
7303 2.533643804700228e-01 
7304 1.792709858386150e-01 
7305 2.502520978001583e-03 
7306 2.580369038002353e-01 
7307 7.386107498960692e-02 
7308 -7.153866438107470e-02 
7309 2.978878854442857e-01 
7310 6.316019403605314e-02 
7311 1.251066248312440e-02 
7312 -8.138025727149052e-02 
7313 5.712429736133035e-01 
7314 3.469939188771926e-01 
7315 2.311810114900693e-02 
7316 3.273726305962774e-01 
7317 8.570450316616392e-02 
7318 -4.236662442584336e-01 
7319 5.088349017458651e-02 
7320 1.563632734038188e+00 
7321 -2.942175563984347e-02 
7322 -4.921471916717128e-01 
7323 -7.295524657780407e-02 
7324 -7.072737400016551e-01 
7325 -4.662329479447271e-01 
7326 -2.937310289251172e-01 
7327 3.408496158768722e-01 
7328 -5.597830125539815e-03 
7329 -2.524084912097360e-01 
7330 -5.368071791665292e-01 
7331 -6.295571629118998e-01 
7332 -1.678143899954789e+00 
7333 1.947403097044552e-01 
7334 -2.144446459304022e-01 
7335 -4.646956481038285e-01 
7336 -7.383661983339053e-01 
7337 -1.266091759510024e+00 
7338 -7.805972787449861e-01 
7339 2.921385591062455e-01 
7340 1.711089015774387e-01 
7341 -2.963740735997342e-01 
7342 -1.216467331882164e+00 
7343 -1.648875406755066e+00 
7344 -1.823268966281359e+00 
7345 -2.336251241013626e-01 
7346 -8.051275652404130e-01 
7347 -1.062038282620167e+00 
7348 1.192837234805243e+00 
7349 1.559076319609691e-01 
7350 4.456017475926544e-01 
7351 -1.545241812471846e+00 
7352 -5.827479025208386e-03 
7353 -1.495782508125191e-01 
7354 -2.850242221296946e-01 
7355 -1.215855534366134e+00 
7356 -3.838964117202430e-01 
7357 -5.046853079897122e-01 
7358 -2.567711965144376e-01 
7359 -2.097063945888133e-01 
7360 -2.451708337179962e+00 
7361 1.466265510429199e-01 
7362 7.499900505902524e-01 
7363 -3.944467803235139e-02 
7364 -1.477407852548268e+00 
7365 -4.770268182546022e-02 
7366 8.758174709088880e-01 
7367 1.031553885369277e-01 
7368 -7.932705568983194e-01 
7369 -4.578103746052556e-01 
7370 -2.276458794520368e-01 
7371 -7.992291165031150e-01 
7372 -3.010184364535514e-01 
7373 3.761689630938603e-01 
7374 -2.162275997590773e+00 
7375 -1.650120256779149e-02 
7376 -1.017322071555101e-02 
7377 -1.189379575958534e+00 
7378 -4.372247148727604e-02 
7379 -2.560748892189310e-01 
7380 -3.508553351680830e-02 
7381 -4.702408160974542e-01 
7382 9.637953241184065e-02 
7383 -8.434073955721182e-01 
7384 2.899769137949914e-01 
7385 4.020579086923972e-01 
7386 -2.457082999256565e+00 
7387 9.317169168938563e-01 
7388 1.094714824264047e+00 
7389 -1.328328623731542e+00 
7390 7.443912045373746e-01 
7391 6.661709588171101e-02 
7392 6.094723665436286e-01 
7393 1.670930018283344e+00 
7394 -2.679470525092043e-01 
7395 1.300358269385418e+00 
7396 7.421219889387339e-01 
7397 -3.696772835232849e-01 
7398 -1.485497987311967e+00 
7399 -8.151186642433751e-01 
7400 8.778439275551356e-01 
7401 1.037733206249494e-01 
7402 -9.611100738440203e-01 
7403 -6.509024015560237e-01 
7404 1.902241758968826e-01 
7405 -4.030973937414279e-01 
7406 -2.242343594252675e-01 
7407 -7.046874306726667e-01 
7408 6.743783732341115e-02 
7409 -9.722231193385590e-02 
7410 -1.978948874554454e-01 
7411 -2.269011688741928e-01 
7412 -1.212864234922220e-01 
7413 4.556208430141400e-02 
7414 -7.716808942777462e-01 
7415 8.010861376021988e-04 
7416 1.984686475950860e-01 
7417 -6.325634852421917e-02 
7418 -5.734374185893040e-01 
7419 -1.560890438880238e-01 
7420 2.101525503419563e-01 
7421 8.549138534911198e-01 
7422 -2.673332273111193e-01 
7423 -3.275033439888962e+00 
7424 -7.304218853699865e-01 
7425 7.635613177182063e-01 
7426 -1.382975944719203e+00 
7427 6.861744785341540e-01 
7428 -7.522076657454506e-02 
7429 -2.225066461397320e+00 
7430 -2.895503100244441e-01 
7431 -1.257797854995048e+00 
7432 -1.488373663001810e+00 
7433 -1.354441373643247e+00 
7434 -5.854229006808194e-01 
7435 3.899152702354085e-01 
7436 4.264552371750931e-01 
7437 -1.217226039219152e+00 
7438 -3.243275162775513e-01 
7439 -3.640301097661403e+00 
7440 -5.782908091859382e-01 
7441 -1.577134226913516e-01 
7442 -3.908665799415775e+00 
7443 -6.343396567694304e-01 
7444 -8.814988537396556e-01 
7445 -3.202270658439939e+00 
7446 7.577401574803880e-01 
7447 -4.178750470657456e-01 
7448 -1.049553359200048e+00 
7449 -2.191394720473780e-01 
7450 -2.018438277690232e+00 
7451 -2.605019017335173e+00 
7452 -1.645686002186302e+00 
7453 -2.688357972970615e+00 
7454 -3.984258191700049e-01 
7455 -1.590607405062871e-01 
7456 -8.378427272887689e-01 
7457 -1.043074487493204e+00 
7458 -1.953283976054719e+00 
7459 1.449135180027006e-01 
7460 -2.216304486032888e+00 
7461 -4.221286417242097e-01 
7462 -9.025448057028586e-01 
7463 1.255754817388752e+00 
7464 1.462124793552749e+00 
7465 2.677472981775608e-01 
7466 5.957733699618826e-01 
7467 -6.146697629500928e-01 
7468 1.060631434013527e+00 
7469 1.347204346741731e+00 
7470 9.765946731269759e-01 
7471 7.193536067451918e-01 
7472 3.452891361784355e-01 
7473 5.852843897793539e-01 
7474 5.829934661741151e-01 
7475 2.768205132820664e-01 
7476 -2.248656296049550e-02 
7477 5.957318676963087e-02 
7478 7.951240721770870e-01 
7479 2.430755239681876e-01 
7480 1.726333502211812e-01 
7481 -7.173010016552414e-01 
7482 3.122576289188161e-01 
7483 1.608241592447953e+00 
7484 -3.331351993404502e-01 
7485 -3.860036249454127e-01 
7486 5.009512439556028e-01 
7487 1.099982433799495e+00 
7488 -6.637335856096861e-01 
7489 3.976760966894948e-01 
7490 7.970690576189234e-01 
7491 4.329474931679566e-01 
7492 8.671198551922825e-01 
7493 1.886472904960995e+00 
7494 1.042617675489927e+00 
7495 8.440330356481383e-02 
7496 1.096503929830878e+00 
7497 1.379476991831215e+00 
7498 1.329265422284520e+00 
7499 1.063299751581009e-01 
7500 1.181965209963602e-01 
7501 3.683135964942566e-02 
7502 9.731168191321118e-01 
7503 9.846867411080595e-01 
7504 5.563211702055242e-01 
7505 5.266177985223117e-01 
7506 2.404201590238801e+00 
7507 2.045675017069887e+00 
7508 1.990053635227872e+00 
7509 2.417571401244730e+00 
7510 1.790027344360737e+00 
7511 7.134157913985956e-01 
7512 4.980687005281921e-01 
7513 8.597155702175491e-01 
7514 1.487768742836423e+00 
7515 7.615911357007765e-01 
7516 4.392879155398369e-01 
7517 1.702998580739882e+00 
7518 -2.778124583960014e-01 
7519 4.240190068957757e-01 
7520 8.708834992626800e-01 
7521 -6.508523162701405e-01 
7522 3.181583875093197e-01 
7523 -7.586854348636604e-02 
7524 -1.442560451160716e+00 
7525 -2.401390976425790e-01 
7526 5.809712035530451e-01 
7527 1.910839826662388e+00 
7528 1.577730703122422e-01 
7529 1.395137433978495e+00 
7530 -6.368108509707819e-01 
7531 -5.660656509233486e-01 
7532 1.329268764027433e+00 
7533 -2.380379958865924e-02 
7534 -4.407453578918387e-01 
7535 -5.941134502163259e-02 
7536 9.604287297162426e-01 
7537 -2.871302519856737e-01 
7538 6.154663712016480e-01 
7539 -4.290869927678647e-01 
7540 -1.031884337939746e+00 
7541 -6.990536006161827e-02 
7542 -5.561070549924542e-01 
7543 -1.387686225396128e+00 
7544 -2.714745877981688e-01 
7545 -1.724957827094995e-01 
7546 -1.419703467781089e+00 
7547 -3.155789483624818e-01 
7548 -3.791380046145483e-01 
7549 -1.431179451047860e+00 
7550 8.214424374857007e-02 
7551 2.165007541918647e-01 
7552 -6.848362710367860e-02 
7553 2.809240955664639e-02 
7554 6.330723765073660e-03 
7555 3.340055015790835e-01 
7556 -2.896448518637654e-01 
7557 -2.677025431081791e-02 
7558 -2.871241546837371e-01 
7559 -6.912403295734925e-01 
7560 3.666463220340305e-01 
7561 -9.118184481862626e-01 
7562 -5.715328437745582e-01 
7563 -2.970225215299980e-02 
7564 -1.302748933768092e-01 
7565 -8.041613765041821e-01 
7566 -1.750755467318334e+00 
7567 -2.832162775742689e-01 
7568 -2.033284740165488e+00 
7569 -2.129240957122263e+00 
7570 -1.309085347375625e+00 
7571 3.389773141277672e-01 
7572 -5.540766285914870e-01 
7573 4.339674989391808e-03 
7574 -1.199780109876811e+00 
7575 -3.948382474789478e-01 
7576 -8.748894008401198e-01 
7577 5.330016551348664e-02 
7578 -4.376372371792608e-02 
7579 -6.368895280397553e-01 
7580 -3.756294360531334e-01 
7581 -5.178134055704205e-01 
7582 -2.314496628254051e+00 
7583 -4.992388491674830e+00 
7584 -1.069532353977838e+00 
7585 -3.669462373452257e+00 
7586 2.427611048730963e-01 
7587 6.147455243903103e-01 
7588 3.857634682021626e-01 
7589 1.246046113823816e-01 
7590 -3.580786780840000e-01 
7591 -4.740558491588927e-01 
7592 -3.076731102476345e+00 
7593 1.558483056803513e+00 
7594 -3.383318138936185e-02 
7595 -1.914830638403079e+00 
7596 -9.155090940415010e-01 
7597 -1.118888738746482e+00 
7598 -5.681795814084764e-01 
7599 4.208619283047192e-01 
7600 4.328252582305930e-01 
7601 -3.234201465601594e+00 
7602 -2.288957324910844e+00 
7603 6.127459528403192e-01 
7604 -2.756591869857285e-01 
7605 -3.121938168100078e+00 
7606 -1.597334619249872e+00 
7607 -3.197265248929523e-02 
7608 5.061212013163363e-01 
7609 -7.272276113664630e-01 
7610 -1.379106235685840e+00 
7611 -9.869998880443771e-01 
7612 -2.159751914861065e+00 
7613 -8.081403088437863e-01 
7614 -1.015683561413229e+00 
7615 -1.121590362041334e-01 
7616 -9.089943338660196e-01 
7617 -9.506226468231367e-01 
7618 1.535732480274826e-01 
7619 -3.746760585001013e-01 
7620 -6.552822461839709e-01 
7621 -7.924881393622177e-01 
7622 -1.277863772386152e+00 
7623 -8.739238795879776e-01 
7624 -8.935981052415494e-01 
7625 -1.879635230689312e+00 
7626 -1.741075403417055e+00 
7627 -1.224599769808079e+00 
7628 -5.300725831979199e-02 
7629 -3.436007894602071e-01 
7630 -8.836054783935723e-01 
7631 -9.797692976063667e-01 
7632 -2.382141157810881e+00 
7633 -8.956515941144648e-02 
7634 6.317722031805796e-02 
7635 -1.893129093388981e+00 
7636 5.226128586420561e-01 
7637 9.643501012741416e-01 
7638 2.359719907041022e-01 
7639 6.700710585605428e-01 
7640 9.537391322869133e-01 
7641 1.075032803300388e-01 
7642 2.002643061670174e-01 
7643 -2.848295822140105e-01 
7644 5.014424761873982e-01 
7645 -1.920552470493063e-01 
7646 4.766568569006487e-01 
7647 -1.020255501456840e-01 
7648 -7.171045521307775e-01 
7649 1.003184112733573e+00 
7650 -5.060445018461056e-01 
7651 1.771727387788357e-01 
7652 8.095368970752628e-02 
7653 -4.205839339425558e-01 
7654 7.886702311693514e-01 
7655 9.145502007507378e-01 
7656 2.543560432983117e-01 
7657 7.425741059118980e-01 
7658 3.401536824176649e-01 
7659 3.536008454851325e-01 
7660 2.157990735211758e-01 
7661 1.138371987405921e-01 
7662 6.269009512765573e-01 
7663 -4.828013347872260e-01 
7664 5.994816650685752e-02 
7665 1.162159310749308e-01 
7666 5.947451467304866e-01 
7667 3.413362277261399e-01 
7668 1.371695032106575e+00 
7669 4.962194195022480e-01 
7670 1.882025363385756e-01 
7671 9.273605627854849e-02 
7672 -2.496643241657132e-01 
7673 2.222777356410541e-01 
7674 2.642427617518573e-01 
7675 -4.703807731592042e-02 
7676 -1.151085135065445e-01 
7677 -1.770886447402207e-01 
7678 1.240929148743593e-03 
7679 -1.543434318512260e-01 
7680 1.615432673290315e-01 
7681 1.836892027000756e-01 
7682 -6.880570175647210e-02 
7683 1.676026765396258e-01 
7684 -1.050461366662555e-02 
7685 -6.088778564105393e-02 
7686 2.787860136594773e-01 
7687 -1.551431044189462e-01 
7688 -8.123496375052966e-02 
7689 1.262187263301284e-01 
7690 1.337869548291737e-01 
7691 1.665593999155638e-01 
7692 3.500642453751433e-02 
7693 4.336282021768870e-01 
7694 4.472671500306049e-02 
7695 4.985802981778516e-03 
7696 2.544456270932167e-01 
7697 -2.821019152280534e-02 
7698 1.424605257654710e-01 
7699 -1.508975951329252e-01 
7700 2.035608449429648e-01 
7701 1.907907960560149e-01 
7702 -2.876852691095101e-01 
7703 7.791054095392185e-01 
7704 1.361114252418390e-01 
7705 -4.059824944978618e-01 
7706 7.759074275692840e-01 
7707 4.033254098345227e-01 
7708 1.311837678793736e+00 
7709 1.958290095345789e+00 
7710 -1.686374129511106e-01 
7711 -1.120827268206516e+00 
7712 -1.062008863857933e-01 
7713 1.520068701643882e-01 
7714 4.203686706348635e-01 
7715 -2.891735286172277e-01 
7716 -5.136682076735239e-02 
7717 -1.993376518745623e-01 
7718 -3.585942654424808e-01 
7719 -3.012445056438602e-01 
7720 -5.850419520993579e-01 
7721 5.013570008625802e-01 
7722 -5.096878192408760e-01 
7723 -6.355189850714031e-01 
7724 -6.250723550173134e-01 
7725 -5.888423626073683e-01 
7726 1.109372506659803e+00 
7727 1.031623106080183e+00 
7728 -5.223693191738112e-02 
7729 8.980352150046677e-03 
7730 4.565273726206869e-01 
7731 8.724938591163044e-01 
7732 -1.310605591350742e+00 
7733 -5.334647335919516e-01 
7734 -3.712502663835661e-02 
7735 7.495465745948388e-01 
7736 4.100468519729132e-01 
7737 5.590721953446729e-01 
7738 -3.471448702950098e-01 
7739 3.484731500576670e-01 
7740 6.328923604262525e-01 
7741 5.161474647487585e-01 
7742 1.078099079641570e+00 
7743 -5.571864203538129e-02 
7744 2.236569215792812e+00 
7745 1.402023713306767e+00 
7746 7.852765608308089e-01 
7747 -2.254603904163183e-01 
7748 1.172657417805810e-02 
7749 5.062156731455983e-01 
7750 1.201796782884619e+00 
7751 9.650804185964448e-01 
7752 5.166129914076879e-01 
7753 6.944343936760469e-01 
7754 1.298652118155751e+00 
7755 8.994842418408994e-01 
7756 6.554080809400672e-01 
7757 1.764504944048485e+00 
7758 1.555520626303495e+00 
7759 7.924159349385601e-01 
7760 -2.306335366145059e-01 
7761 1.107134821476386e+00 
7762 5.518535701793262e-01 
7763 2.041512961742398e-01 
7764 5.021916534437949e-01 
7765 2.931211623540608e-01 
7766 -1.713549381722642e-02 
7767 -5.275091793029352e-01 
7768 1.894159795677166e+00 
7769 6.131038224795522e-01 
7770 -7.449640033368036e-01 
7771 -3.118812466400513e-01 
7772 1.636044952517289e-01 
7773 -4.626680368853577e-01 
7774 9.686390183965510e-01 
7775 -8.541122587016299e-01 
7776 1.083483988410953e-01 
7777 3.805592267401068e-01 
7778 1.322490591671433e-01 
7779 -6.597862704842052e-02 
7780 -9.066646587876058e-01 
7781 -6.956298565724160e-01 
7782 9.525378017681448e-02 
7783 5.169461522597000e-01 
7784 3.234539216380988e-01 
7785 -2.825274564089604e-01 
7786 -3.548503726705034e-01 
7787 -4.269997064863334e-01 
7788 5.570953401405181e-01 
7789 5.243214101026896e-02 
7790 -2.621514750323710e-01 
7791 3.410890017678338e-02 
7792 -2.862457927244412e-01 
7793 -2.406244406705490e-01 
7794 2.156364038502886e-01 
7795 2.962697947646435e-01 
7796 -5.616451853522746e-01 
7797 4.090028893184902e-01 
7798 1.178931030870086e+00 
7799 9.950478017209020e-02 
7800 5.010889230397896e-02 
7801 3.301540986649793e-01 
7802 -3.188613341205046e-02 
7803 2.536003156960923e-01 
7804 4.997193865453091e-01 
7805 -4.312731690445882e-01 
7806 2.144742793800755e-01 
7807 9.858935844133161e-02 
7808 7.531921866745456e-03 
7809 -5.499032294347451e-02 
7810 -8.077368253141473e-02 
7811 3.742419498161543e-01 
7812 2.643031971449818e-01 
7813 4.147735504271818e-01 
7814 -8.180793581006802e-01 
7815 -1.305670266614292e+00 
7816 -1.506924983034062e-01 
7817 -1.369074410250874e-01 
7818 -6.245590903023743e-01 
7819 -5.388116863911194e-01 
7820 -1.264314172840179e-01 
7821 4.599277376850988e-01 
7822 2.024133240806066e-01 
7823 -1.631222925600385e+00 
7824 -1.990304401257146e-02 
7825 5.172956473534367e-02 
7826 5.812700567634280e-02 
7827 2.447508458108716e-01 
7828 4.676066373573008e-01 
7829 2.864092128812487e-01 
7830 5.621614707854517e-02 
7831 -2.540243846906876e-02 
7832 -5.291942222367563e-01 
7833 -8.701506120592795e-01 
7834 6.571892026482433e-02 
7835 2.483770887694632e-01 
7836 -7.259516681409038e-01 
7837 -6.178335208978237e-01 
7838 3.432411817751442e-01 
7839 -2.184999446074209e-01 
7840 -1.708746937309714e+00 
7841 6.169167703113405e-02 
7842 2.168503890855806e-01 
7843 9.868184675412830e-01 
7844 -1.196568196902344e+00 
7845 -3.923471637485748e-01 
7846 -4.172429409142268e-01 
7847 -1.353270714968887e+00 
7848 6.377756870193593e-01 
7849 9.050786359248391e-01 
7850 -1.429609261766340e+00 
7851 -1.478826353890360e-01 
7852 5.220607050319911e-02 
7853 -4.683638146327329e-01 
7854 -4.812936331144552e-01 
7855 -6.696857064241335e-01 
7856 7.886679960167279e-01 
7857 -6.175821388258064e-01 
7858 -1.797623272797788e-01 
7859 1.423486807859452e-01 
7860 -8.124522206472206e-03 
7861 -3.508709228632442e-01 
7862 -4.508113699343351e-01 
7863 1.094088820904806e+00 
7864 -3.145221199591457e-01 
7865 4.074572060949583e-01 
7866 -9.941789481753281e-03 
7867 -2.536158378738721e+00 
7868 1.921360075861530e-01 
7869 3.391043604661426e-01 
7870 2.530401462303131e+00 
7871 6.255458588593100e-01 
7872 3.875997923389271e-01 
7873 -2.617573839981855e-01 
7874 2.163832803458637e-01 
7875 2.486486396587087e+00 
7876 -2.244787481439451e-01 
7877 4.427976987739000e-01 
7878 1.726412026273366e-01 
7879 -4.462506884226739e-02 
7880 9.698830469026135e-02 
7881 3.737146642699194e-01 
7882 -2.705781574867943e-01 
7883 -5.372805206831035e-01 
7884 -7.969031662744718e-01 
7885 1.743616465543803e-01 
7886 1.634801115784246e+00 
7887 8.473513320036971e-02 
7888 -3.178746902786775e-01 
7889 1.026702496539581e+00 
7890 5.406603866153703e-01 
7891 2.927523921750438e-01 
7892 3.441734439827188e-01 
7893 1.371288465125579e+00 
7894 3.906254122399215e-01 
7895 -5.778658802410194e-01 
7896 3.508544617136869e-01 
7897 4.442072418676917e-01 
7898 3.898895674813443e-01 
7899 5.211048215619365e-01 
7900 4.350774786678342e-01 
7901 8.598242518114464e-01 
7902 -1.208092351369457e-01 
7903 5.044145486874248e-02 
7904 -1.048358077171242e+00 
7905 -7.402857527577885e-01 
7906 -3.713502724995836e-01 
7907 -4.250866442330591e-01 
7908 -2.547689422900792e-01 
7909 -1.903906078955854e-01 
7910 -5.469689498989467e-01 
7911 -4.803375356283734e-01 
7912 -8.062918928748776e-01 
7913 -2.907174480341651e-01 
7914 -5.285667453370269e-01 
7915 -3.727253744583635e-01 
7916 -9.939205080414242e-01 
7917 -1.517181627546938e+00 
7918 -9.457802603881119e-02 
7919 -5.210392909963271e-01 
7920 -8.100576150765489e-01 
7921 1.871990105133783e-01 
7922 -9.017597274965783e-01 
7923 -4.487585994136370e-01 
7924 -4.765270042161007e-01 
7925 -3.532630846774752e-01 
7926 -2.117080095970778e-01 
7927 5.886904640706967e-01 
7928 4.309040714498976e-01 
7929 1.530397181572775e-01 
7930 -4.072992842624449e-01 
7931 5.384451620992431e-02 
7932 -2.846476871795903e-01 
7933 -3.079155474792655e-02 
7934 5.259000179105716e-01 
7935 6.183540620412157e-01 
7936 -7.881414100426305e-02 
7937 3.038554610546575e-01 
7938 1.170558630559411e-01 
7939 8.267941249979978e-01 
7940 -1.408999275592230e-01 
7941 -7.066237266149012e-03 
7942 7.121287256116586e-01 
7943 -6.202232448086317e-02 
7944 -4.304303360377153e-02 
7945 -2.369729664232645e-01 
7946 1.934111076968401e-01 
7947 2.268686974349568e-01 
7948 -1.589878576525087e-01 
7949 -9.367623182811004e-02 
7950 -7.675950944629113e-02 
7951 3.414722597633394e-03 
7952 -4.253725557291876e-02 
7953 2.555741333263485e-01 
7954 2.093650752613060e-01 
7955 -1.992985541757517e-01 
7956 -6.912901528794374e-02 
7957 -2.627668443422699e-02 
7958 3.646712564801037e-01 
7959 -1.180894522359799e-01 
7960 5.321921835788018e-02 
7961 2.588087051356851e-01 
7962 -9.062553865979353e-02 
7963 -5.217007021425003e-01 
7964 -5.839936060438653e-02 
7965 -5.678812567505172e-02 
7966 -1.250750444504350e-01 
7967 -2.049848777076422e+00 
7968 -2.600745141831408e-01 
7969 2.409658176852220e-02 
7970 -5.736198659999152e-01 
7971 -3.089230768564835e-01 
7972 -5.874218648950461e-01 
7973 -1.830992474262300e+00 
7974 -2.704916743088878e-01 
7975 -1.015150995534788e-01 
7976 1.351189712467813e-01 
7977 3.110008058878236e-01 
7978 -6.883435944697355e-01 
7979 -1.680199019041632e-01 
7980 3.344895954064909e-01 
7981 -8.353560018806022e-02 
7982 -2.363996851228260e-01 
7983 6.560416381306123e-01 
7984 -1.945386386172333e-01 
7985 -9.697994960418583e-01 
7986 3.690674412582554e-01 
7987 -3.741017900344400e-01 
7988 -8.564822047170275e-01 
7989 -3.702944018020768e-01 
7990 -7.417325097223109e-01 
7991 -1.014734988665321e-01 
7992 -6.369635349532317e-01 
7993 -7.517248282221279e-01 
7994 -5.183954810368847e-01 
7995 -3.704369534933269e-01 
7996 -2.014422436385876e-01 
7997 -2.256402007518795e-01 
7998 1.913681990285220e-01 
7999 -2.392470836060397e-01 
8000 -1.273480104449917e+00 
8001 -1.860518403357579e-01 
8002 -6.089597165995767e-02 
8003 -1.076469082642507e-01 
8004 -2.395226533498550e+00 
8005 -2.004958544749071e+00 
8006 -9.021456034580593e-01 
8007 -5.022936516273045e-01 
8008 2.173934589751397e-01 
8009 -8.484048474342260e-01 
8010 -2.582759543789345e+00 
8011 1.553712403295811e-01 
8012 2.001431888738319e-01 
8013 -5.689236606338479e-01 
8014 -3.527549922451808e-01 
8015 -4.147393808240680e-01 
8016 -2.046151749399033e+00 
8017 5.899159807928877e-01 
8018 -4.765017752092450e-01 
8019 1.288048945878315e-01 
8020 6.194922333632231e-01 
8021 -1.901768209010318e-02 
8022 -8.769712583392799e-01 
8023 -2.443691773489506e-01 
8024 3.841934757045007e-01 
8025 -3.546268261454790e-01 
8026 -1.230288261994225e+00 
8027 1.487970303140819e-01 
8028 6.633255730141812e-01 
8029 7.473004616893086e-01 
8030 -5.958554081059385e-01 
8031 5.876670702175677e-01 
8032 3.313428159419153e+00 
8033 4.354361768592580e-01 
8034 -4.353902023873717e-03 
8035 -3.900100382800979e-01 
8036 1.253999839060170e-01 
8037 5.147082662525836e-01 
8038 2.061944563920613e-01 
8039 -7.397500661074259e-01 
8040 1.525818219220232e+00 
8041 2.143386240824794e-01 
8042 -7.697717542393960e-01 
8043 5.708266217732549e-01 
8044 4.184480259935003e-01 
8045 1.029549737989588e-01 
8046 1.308276998829885e-01 
8047 -7.965158867872851e-02 
8048 1.744235598232621e-01 
8049 -9.602909839034898e-02 
8050 -6.593963609265494e-02 
8051 2.215510884493619e-01 
8052 2.450794404950901e-01 
8053 -1.855362506011702e-02 
8054 -7.855226602269288e-02 
8055 -6.489001323405549e-01 
8056 2.270366400684037e-01 
8057 2.987556192211034e-01 
8058 -3.001806015952732e-01 
8059 1.650261763545241e-01 
8060 4.583278492510597e-01 
8061 -9.620088367247928e-02 
8062 -2.748189546272581e-01 
8063 1.500696369902532e-01 
8064 4.168737681640201e-01 
8065 -3.864106492468469e-01 
8066 -3.988872921251845e-02 
8067 -3.685677722227163e-02 
8068 1.238493390927361e+00 
8069 1.033028554373944e+00 
8070 -1.268730041696884e+00 
8071 -4.104998742574077e-01 
8072 1.811696815109122e+00 
8073 -1.125193863231953e+00 
8074 5.066739717702375e-01 
8075 -9.967751610450523e-02 
8076 -9.115744889930849e-02 
8077 -1.009853550501638e-02 
8078 -1.009895986828995e+00 
8079 2.154474472364260e-01 
8080 -1.110270456316503e+00 
8081 -2.554837074831076e-01 
8082 -8.319315182124289e-01 
8083 -3.480898604485857e+00 
8084 -1.062971828219327e+00 
8085 -2.284776064888372e+00 
8086 -9.359460086549402e-01 
8087 -5.122597049498907e-01 
8088 -8.183174039564336e-01 
8089 -7.971083471607575e-01 
8090 -7.152371919338981e-01 
8091 1.537258877136164e-01 
8092 -7.925485778346018e-01 
8093 7.145014711839219e-01 
8094 -1.097202229189793e-01 
8095 -3.381452159266739e+00 
8096 -6.998640365173848e-01 
8097 5.716498884203082e-01 
8098 -1.093045954417388e+00 
8099 -8.506307288167319e-01 
8100 9.471368847077623e-02 
8101 -1.298568387546053e+00 
8102 4.545833463950321e-01 
8103 5.307931988945002e-01 
8104 4.936977826709981e-01 
8105 2.750831751971970e-01 
8106 7.569034722800971e-01 
8107 9.658259799924327e-01 
8108 -5.179249192338699e-01 
8109 9.064625221156751e-01 
8110 -1.597483771044046e-01 
8111 3.636290196039733e-01 
8112 -2.042434894499256e-01 
8113 3.730720374832562e-02 
8114 4.280737887220275e-01 
8115 2.639252799552716e-01 
8116 1.096480588711791e+00 
8117 8.415817820706575e-01 
8118 6.622452437043579e-01 
8119 8.502891606065992e-01 
8120 3.292155393968947e-01 
8121 4.506652822974833e-01 
8122 1.773704530013082e+00 
8123 1.222979993320823e+00 
8124 7.739191230422403e-02 
8125 3.150229089508691e-02 
8126 5.671957054575146e-01 
8127 -1.227696224478079e-01 
8128 -2.465369544215890e-02 
8129 3.458755531199192e-01 
8130 3.023789305898886e-01 
8131 6.067465922016847e-02 
8132 6.379800061981757e-02 
8133 1.680811979086113e-01 
8134 2.461112421379936e-01 
8135 1.077625577326803e+00 
8136 3.349433773529130e-01 
8137 2.766345910582705e-01 
8138 2.995563438694425e-01 
8139 9.296809320412530e-01 
8140 1.725987952559460e-01 
8141 9.086118939454749e-01 
8142 1.052284473435201e+00 
8143 -5.520462632575696e-01 
8144 7.341590195955902e-01 
8145 2.524350428137915e+00 
8146 3.190403361428646e-01 
8147 6.713628000804530e-01 
8148 1.671184765918394e+00 
8149 7.616777344719164e-01 
8150 1.373714969132119e+00 
8151 1.500245978226145e-01 
8152 2.211401223513695e+00 
8153 -4.321162349959987e-02 
8154 7.544357417827471e-01 
8155 9.446221221100045e-01 
8156 1.236638535093918e-01 
8157 3.585351397032099e-01 
8158 2.818550015171509e-01 
8159 -4.174829093117754e-02 
8160 -1.235524200907282e-01 
8161 7.557054941484557e-01 
8162 -4.175367299754450e-02 
8163 6.329480052931981e-01 
8164 -8.366856682535254e-01 
8165 -1.108957943972536e+00 
8166 2.812529884887885e-01 
8167 2.825042892290202e-01 
8168 3.164726420128920e-01 
8169 5.267714461200061e-01 
8170 1.412718121325468e+00 
8171 -3.110697997715804e-01 
8172 1.596790820903396e-03 
8173 6.758262556031049e-01 
8174 9.683268609365706e-01 
8175 -5.102164776998921e-02 
8176 -2.059052163894413e-01 
8177 6.144329149711703e-02 
8178 -4.339160152711390e-01 
8179 -4.235722703721215e-01 
8180 2.055134686846368e-01 
8181 -2.339546721768504e-01 
8182 7.312718928554440e-02 
8183 -5.928053815601518e-01 
8184 -8.772729048184323e-01 
8185 -1.064960152439810e+00 
8186 9.114346794492224e-01 
8187 -3.877356583765759e-01 
8188 -7.705270943772626e-01 
8189 2.333093296950366e-01 
8190 5.237786987453136e-02 
8191 -1.648601388074944e+00 
8192 -7.364839615136594e-01 
8193 4.749570110412677e-01 
8194 -2.627972243064143e-01 
8195 -6.209619700335194e-02 
8196 -3.568673863445245e-01 
8197 -9.252064473358327e-01 
8198 4.407561177777444e-01 
8199 -4.986161231736804e-01 
8200 -1.187406525864614e+00 
8201 -1.069931863769750e+00 
8202 1.768574513935486e-01 
8203 1.082496818801065e+00 
8204 -1.172447865298898e+00 
8205 -9.344662269502859e-01 
8206 -1.966778883751648e+00 
8207 -2.142572119012318e-01 
8208 -3.216757580516040e-01 
8209 -2.914190426274918e-01 
8210 9.259391260936251e-01 
8211 -2.098316220055329e+00 
8212 -5.448658794222790e-01 
8213 8.189218933885675e-03 
8214 8.788375673035888e-02 
8215 1.170210670024925e-01 
8216 -2.205015566317115e+00 
8217 1.958828281508825e-01 
8218 -2.260661128128494e-01 
8219 3.340118912977638e-01 
8220 -3.114293593724793e-01 
8221 -2.987724732222675e-01 
8222 5.258096757633099e-01 
8223 1.295230974181530e-01 
8224 -1.648168321968484e-01 
8225 -4.518152942912509e-01 
8226 -1.099304414031842e-01 
8227 1.666135123544757e+00 
8228 6.170668134877116e-01 
8229 -7.701439673742536e-01 
8230 2.092892329382713e-02 
8231 2.140941445198838e-01 
8232 -3.173378511362995e+00 
8233 4.852881912196171e-01 
8234 -1.300323826940882e-01 
8235 6.283519939193707e-01 
8236 1.024684239426579e+00 
8237 -4.337580610806371e-02 
8238 -1.003058819756085e+00 
8239 -6.248420960743131e-01 
8240 7.665071296578684e-01 
8241 6.026295470044968e-01 
8242 -1.148557349067943e-02 
8243 -1.233495866048975e+00 
8244 -9.055211378415333e-01 
8245 -9.029677331866033e-02 
8246 -1.030609477334519e+00 
8247 -3.562158539198531e+00 
8248 -3.607599027454257e-01 
8249 1.217859398317872e-01 
8250 -2.676902960639457e+00 
8251 -6.621154322569309e-01 
8252 2.527670359089693e-01 
8253 -1.296678663148430e+00 
8254 2.616204970043666e-01 
8255 -3.405346944980584e-01 
8256 -1.051790983185250e+00 
8257 -9.684948935758947e-01 
8258 6.210472052385772e-02 
8259 2.057601182869275e+00 
8260 -2.446157624002789e-01 
8261 2.503447312520243e-01 
8262 -1.516965947317836e+00 
8263 -6.061991771116655e-01 
8264 -1.577473961101409e-01 
8265 -2.981878053286746e-02 
8266 3.454841236324867e-01 
8267 -1.385425287606322e+00 
8268 1.603348521823798e+00 
8269 7.618324799776229e-01 
8270 -3.492564503595140e-01 
8271 -1.250934612911524e+00 
8272 -2.301321164240156e-01 
8273 -3.216428630097742e-01 
8274 1.536370809835326e-02 
8275 3.028833631156404e-01 
8276 -5.738814659760926e-02 
8277 -1.401398555148252e-01 
8278 -3.768802388555069e-01 
8279 1.042493610456487e+00 
8280 -7.569013560164242e-01 
8281 -4.992239935020014e-01 
8282 4.865541388257085e-01 
8283 1.117941401322266e+00 
8284 2.609891103819507e+00 
8285 2.993994264315190e+00 
8286 1.577830154114188e-01 
8287 4.748298790593920e-01 
8288 -7.836499313237366e-02 
8289 8.198504333673112e-02 
8290 1.249203308264367e+00 
8291 6.928961023018851e-01 
8292 -2.154041828211655e-01 
8293 4.332126464587544e-01 
8294 -7.511704046227796e-02 
8295 -3.773982877199067e-02 
8296 5.972119482139848e-01 
8297 -1.053339009624716e-01 
8298 1.735443585612149e-01 
8299 -2.973223843552147e-01 
8300 7.021890047712855e-02 
8301 3.071682280763381e-01 
8302 -8.266733677235934e-02 
8303 9.453717893780130e-01 
8304 4.436901715497373e-01 
8305 4.591788373296926e-02 
8306 1.447423227768181e+00 
8307 -4.394018088841876e-01 
8308 4.567582723254910e-02 
8309 1.797491768993631e+00 
8310 6.681272367983788e-01 
8311 1.051216835688576e-01 
8312 -4.212341436120816e-02 
8313 5.407799201107212e-01 
8314 1.154396086173612e+00 
8315 -4.650762093085505e-02 
8316 7.633782751219509e-01 
8317 -2.234579363531593e-02 
8318 2.604347741181087e-01 
8319 -1.392643032412929e-01 
8320 1.895156126628499e-01 
8321 8.401013832883150e-02 
8322 1.599956230956328e-01 
8323 -6.235992164154515e-03 
8324 1.902457012313624e-01 
8325 6.424982847200242e-01 
8326 -3.226345828951366e-01 
8327 -2.636984082327692e-01 
8328 3.499771923727348e-01 
8329 1.983937365375796e-01 
8330 1.635684672467739e-01 
8331 -2.777497913497992e-01 
8332 7.335842499945000e-02 
8333 2.941534725347505e-01 
8334 8.363333318637179e-01 
8335 5.523789339637476e-01 
8336 -1.267424993090763e-01 
8337 3.841228776350716e-01 
8338 1.842471178007245e+00 
8339 1.147288439591694e+00 
8340 2.764924717065095e-01 
8341 9.734858923615181e-01 
8342 8.120510072585253e-02 
8343 9.233721834587715e-04 
8344 -1.070265870195401e-01 
8345 2.785086533290733e-01 
8346 6.126811539079718e-01 
8347 4.467305832029778e-01 
8348 1.326447393596716e-01 
8349 2.060737660667863e-01 
8350 -4.688190789431991e-01 
8351 4.639163450793583e-01 
8352 3.579457455847789e-01 
8353 -6.467310961785443e-02 
8354 -4.470172694499406e-01 
8355 2.029284450155028e-01 
8356 -8.523490351398540e-02 
8357 -2.210252407407559e-01 
8358 -4.102427128060680e-01 
8359 -4.154750638481448e-01 
8360 -2.450535331191661e-01 
8361 -2.236028337543115e-02 
8362 -1.818180759030759e-01 
8363 2.643984820944781e-01 
8364 2.199510379287669e-01 
8365 -1.739721003973632e-01 
8366 8.905408665233892e-01 
8367 -1.633339078738460e+00 
8368 4.648357189672687e-02 
8369 -6.772249696513886e-01 
8370 -1.211322886617249e+00 
8371 1.008340729536239e+00 
8372 7.850539033831085e-01 
8373 -1.628300805363375e+00 
8374 1.191318165402173e-01 
8375 -2.127654697192448e-01 
8376 4.699121652941605e-01 
8377 6.862525745883305e-02 
8378 -4.110074586476657e-01 
8379 -1.356511499197657e+00 
8380 2.518706935577014e-01 
8381 1.425561589794739e-01 
8382 -4.877647400429310e-01 
8383 1.858002771167457e-01 
8384 7.234967636434235e-01 
8385 9.258733506615575e-01 
8386 7.754625256241877e-02 
8387 -7.510428750145910e-01 
8388 1.435793046719313e+00 
8389 6.618119020310921e-01 
8390 1.336867185459481e-01 
8391 5.633971591422419e-01 
8392 9.170946290124151e-01 
8393 9.576837806353607e-01 
8394 5.366258582141000e-01 
8395 2.687591433722791e-01 
8396 1.653715561033619e+00 
8397 7.211992528643735e-01 
8398 3.121633710192802e-01 
8399 2.342784044736250e-01 
8400 6.795539150515925e-01 
8401 4.429229533378712e-02 
8402 2.474573255813853e-01 
8403 1.921650405242208e-01 
8404 2.943930102529310e-01 
8405 1.852527920777705e-01 
8406 -4.410509259697973e-01 
8407 -4.293547197460216e-01 
8408 2.387677779366217e-01 
8409 1.296939277505055e-01 
8410 5.582247270856538e-02 
8411 -6.926581549120219e-01 
8412 1.344378362492382e-01 
8413 1.569304827474368e-01 
8414 -3.853144859801576e-01 
8415 2.322405924385758e-01 
8416 3.041807966475126e-01 
8417 -1.101153918676482e+00 
8418 -1.906551893081218e-01 
8419 -6.673614409415664e-01 
8420 1.471832774221979e-02 
8421 -1.694481173349429e+00 
8422 -2.386951296906090e-01 
8423 -3.148536057133366e-01 
8424 -3.532752130355628e-01 
8425 2.738889277569208e-01 
8426 -4.810235981221963e-02 
8427 1.573863074959468e-01 
8428 -1.253117444287636e+00 
8429 7.977750455478513e-02 
8430 4.772499072803051e-01 
8431 -1.300066001291552e-01 
8432 1.949086261027974e-01 
8433 -3.649775688847069e-01 
8434 -7.077207760436056e-01 
8435 7.743194164831266e-01 
8436 4.268046387355287e-01 
8437 -3.262844098585447e-02 
8438 -4.150611298537297e-01 
8439 3.794250135529011e-01 
8440 -1.325708868112037e-01 
8441 -2.389717300459896e-01 
8442 5.377892410560403e-01 
8443 -1.782761742268963e-01 
8444 2.132217422232646e-01 
8445 2.239419093704632e-01 
8446 -3.049820620377004e-02 
8447 -5.531353039437628e-01 
8448 -1.080148035891213e+00 
8449 -2.107364326102161e-02 
8450 -5.535161784473006e-02 
8451 -3.119151326394530e-01 
8452 1.019614742765172e-01 
8453 -8.447160058790683e-02 
8454 -4.349602544944716e-01 
8455 -1.204142078323307e+00 
8456 1.851981352443144e-01 
8457 5.303547762177502e-02 
8458 -6.822981852076634e-01 
8459 -1.360841042828353e+00 
8460 1.439259636005269e+00 
8461 3.356498588142499e-01 
8462 -7.868801527752053e-01 
8463 -4.081118567544498e-01 
8464 3.349825953417661e-01 
8465 -2.638625487892816e-01 
8466 5.527745230742458e-02 
8467 -1.177339083550469e+00 
8468 -3.275592855753671e-01 
8469 -1.838872323907562e-01 
8470 2.870311248194330e-01 
8471 9.549586929991172e-02 
8472 1.926676666237103e-01 
8473 -9.522478280645457e-01 
8474 -5.573424475459312e-01 
8475 3.052937889860350e-01 
8476 2.211958608110321e-01 
8477 6.497086892093272e-02 
8478 6.547952214468972e-02 
8479 -1.736956948915267e+00 
8480 -1.799701164804210e-01 
8481 1.028408230256173e+00 
8482 -1.691358289900900e+00 
8483 -1.548915816834003e+00 
8484 -2.494640139781217e-01 
8485 -2.977935135919925e-01 
8486 3.046738982686242e+00 
8487 -1.078977220384160e+00 
8488 -1.289111207595041e+00 
8489 3.153104325602777e+00 
8490 7.178158706623476e-01 
8491 3.583557687461810e-01 
8492 1.555774535182161e+00 
8493 -2.571040280774391e-01 
8494 1.559965365949608e+00 
8495 7.904927901154012e-01 
8496 1.483072885808937e+00 
8497 9.746424043397828e-01 
8498 4.433396997104799e-01 
8499 -2.977969637060419e-01 
8500 -3.366713109285143e-01 
8501 -4.201395655207918e-02 
8502 -4.576005569757322e-01 
8503 -1.425727342384933e+00 
8504 9.564049590280775e-02 
8505 -1.008299438274209e+00 
8506 9.991652968372364e-01 
8507 5.867971740247759e-01 
8508 -1.061683518445981e+00 
8509 1.517926297777414e+00 
8510 1.752615719168314e+00 
8511 -1.502934600155685e-01 
8512 -8.806305379878397e-01 
8513 1.226450024818854e+00 
8514 8.606670610567827e-01 
8515 -2.023213775287824e+00 
8516 5.685061132095832e-01 
8517 -4.177002621343585e-01 
8518 2.769446509861297e-01 
8519 -7.788100298677336e-01 
8520 2.693085270016278e-01 
8521 -7.861420402207120e-02 
8522 -6.219639729130456e-01 
8523 -8.570595091534560e-01 
8524 -1.287699444453738e+00 
8525 -8.917312041482375e-01 
8526 7.001840144225524e-01 
8527 3.722290587338962e-01 
8528 4.568178318721998e-01 
8529 -3.379236285440269e-01 
8530 -7.329289291852473e-01 
8531 1.015119791846649e+00 
8532 1.080026118523058e+00 
8533 5.242610541669336e-01 
8534 1.969928539633806e-01 
8535 3.266758281000421e-01 
8536 -7.433150037685682e-01 
8537 3.187541313363227e-01 
8538 6.637468462792558e-01 
8539 1.080009077747315e+00 
8540 2.912634591587340e-01 
8541 1.008935776584166e+00 
8542 -2.786385171959331e-01 
8543 -5.179281854856445e-01 
8544 6.078052359094991e-01 
8545 -8.803435119872766e-01 
8546 1.214245829177745e-01 
8547 -2.616531997875594e-01 
8548 -7.068573891691833e-01 
8549 -7.164274869860553e-01 
8550 1.033753879060620e-01 
8551 -2.649254628468450e-01 
8552 -2.436973512086667e-01 
8553 -2.154837708672853e-01 
8554 -6.038363573288352e-01 
8555 4.474790568790063e-04 
8556 1.256035849114374e-01 
8557 8.925063535588565e-02 
8558 -5.503576172943283e-01 
8559 -1.698182155933736e+00 
8560 -3.443677907448877e-01 
8561 -9.233800513510493e-01 
8562 -1.139505138355776e+00 
8563 -4.331705591582310e-01 
8564 6.031571291302574e-01 
8565 -5.238109742718616e-01 
8566 2.589535752059606e-01 
8567 -1.353145330046709e+00 
8568 -6.498568022999204e-02 
8569 8.599920539542880e-03 
8570 -9.167792711803227e-01 
8571 7.164750671703469e-01 
8572 2.806186134811509e-01 
8573 -8.287053053533838e-01 
8574 1.962107210187382e-01 
8575 7.832309423073541e-02 
8576 6.608095577422712e-01 
8577 2.968796123434240e-01 
8578 -2.741433128471701e-01 
8579 3.333665190259135e-01 
8580 -1.442681701227261e-01 
8581 3.293061350048598e-01 
8582 2.757292744068657e-01 
8583 -5.709119753839326e-02 
8584 1.117251610816509e-01 
8585 -2.331822869841713e-01 
8586 3.239447721030648e-02 
8587 9.092041746136224e-02 
8588 -5.104692254240816e-01 
8589 -1.302444935815813e+00 
8590 -1.654530140382698e-01 
8591 3.810161731518579e-01 
8592 -1.415857143802398e-01 
8593 -3.081187284019277e-01 
8594 -5.539818169128839e-02 
8595 1.358802319176733e-01 
8596 -2.673799977543171e-01 
8597 -7.592168788103950e-01 
8598 -8.063178402210515e-02 
8599 -7.011302682143619e-03 
8600 -3.710542635829800e-01 
8601 3.772283060293770e-02 
8602 2.264223999326885e-02 
8603 -6.970143781945468e-01 
8604 -1.099985875801820e+00 
8605 -1.316395290710011e+00 
8606 -8.652586447811714e-01 
8607 8.598217889156429e-02 
8608 2.585363656402482e-01 
8609 1.400082340537553e-01 
8610 -8.261262899354576e-01 
8611 -6.513880343149658e-02 
8612 -1.457209465915195e-01 
8613 3.483907758550527e-02 
8614 -2.911690108562629e-01 
8615 -6.753941682231261e-01 
8616 -6.278246627646461e-01 
8617 -6.877466349727098e-01 
8618 -5.934094354307659e-02 
8619 -7.766335843488412e-01 
8620 -1.159591304196612e+00 
8621 -2.744778127185048e-01 
8622 -1.645612859796072e+00 
8623 -3.175136748667150e-01 
8624 5.588168786973519e-01 
8625 -8.872813010902086e-01 
8626 -2.333102528816876e+00 
8627 -9.380831702735237e-01 
8628 -4.000299714949596e-01 
8629 -1.371605561102554e+00 
8630 -3.821188548841828e-01 
8631 -5.046549592612751e-01 
8632 -3.230236105010266e-01 
8633 -8.915221342643409e-01 
8634 -5.136096334732377e-01 
8635 2.775497003327692e-01 
8636 -3.093822170735783e-02 
8637 -2.081107779688906e-01 
8638 -7.884721495968007e-01 
8639 -7.825463601125111e-01 
8640 -2.830671810596043e-01 
8641 4.091509458693888e-01 
8642 -1.929442112762496e+00 
8643 -1.080142242343512e-01 
8644 4.555682784418986e-02 
8645 -1.212665327611215e+00 
8646 -8.403454834353786e-01 
8647 -1.244431367478647e+00 
8648 9.920840953911156e-02 
8649 1.400206545959040e-01 
8650 -6.045055705410317e-01 
8651 -1.744431956518673e+00 
8652 -1.483206396710455e+00 
8653 -3.052919608315495e-01 
8654 -1.885286051095054e-01 
8655 1.397931041967743e-01 
8656 -3.473743049796120e-02 
8657 -2.233354223335623e-01 
8658 3.286959797417642e-01 
8659 6.614143977425752e-02 
8660 -2.119087239759675e-01 
8661 1.287622907284290e+00 
8662 7.004629440706772e-01 
8663 -2.634145389570874e-01 
8664 3.232446639875599e-01 
8665 1.474798522560222e+00 
8666 6.257976839520774e-01 
8667 1.759775868306823e-01 
8668 3.546521115295923e-01 
8669 2.617585287188596e-01 
8670 9.485875600169931e-01 
8671 -2.461680031204408e-01 
8672 -4.809189092951904e-01 
8673 1.266446428667513e+00 
8674 2.196219313227008e-01 
8675 8.585218487032137e-01 
8676 4.452528144171217e-01 
8677 -6.067864195114012e-02 
8678 -4.711129929400182e-03 
8679 -4.156592025731474e-01 
8680 7.947011432358930e-01 
8681 -1.154353286259401e+00 
8682 -3.895101385355257e-01 
8683 1.787540552561018e+00 
8684 2.564115982530624e-01 
8685 -4.512220297692435e-01 
8686 -1.401222197698222e-01 
8687 1.485542607838050e-01 
8688 2.961409867089071e-01 
8689 -2.560193379939268e-01 
8690 2.203045560294981e-01 
8691 5.190269026525925e-01 
8692 1.473225673453095e-01 
8693 1.988544839462572e-01 
8694 -3.844849038101216e-01 
8695 5.996318817675780e-01 
8696 -2.998018822240365e-02 
8697 -2.155385222472731e+00 
8698 -7.849725889429469e-01 
8699 2.339756102210094e-01 
8700 2.859043131280451e-01 
8701 1.252659739862082e+00 
8702 -1.341114509100319e+00 
8703 1.130731070010453e-01 
8704 8.463217037726889e-02 
8705 5.865853037351785e-01 
8706 4.993407870650411e-01 
8707 -1.153499698137670e+00 
8708 -1.446734102682288e+00 
8709 -1.024835009873188e+00 
8710 9.489924556368091e-02 
8711 -7.156998265487766e-02 
8712 3.740527156879396e-01 
8713 -1.280457912663771e+00 
8714 -2.658590284815205e+00 
8715 -1.532358242711071e-01 
8716 1.504220855745187e+00 
8717 2.719506200615773e-01 
8718 -7.916569496660991e-01 
8719 -1.120461488836728e+00 
8720 3.965125236908223e-02 
8721 4.124154234188155e-02 
8722 -7.793760494652291e-01 
8723 -2.162303961254121e+00 
8724 -6.067777855861097e-01 
8725 -4.339978819628850e-01 
8726 4.614698965489120e-01 
8727 -2.290061804005487e+00 
8728 -9.422652813901239e-01 
8729 5.156687010550315e-01 
8730 -1.812525008997981e-01 
8731 1.149724837940635e+00 
8732 8.828031834474470e-01 
8733 4.901768167940000e-01 
8734 -2.840551534253959e-02 
8735 -1.758511071949473e+00 
8736 4.049747602497529e-01 
8737 3.958960902113680e-01 
8738 1.254833831300797e-01 
8739 -4.646385444018596e-01 
8740 6.017027871095518e-01 
8741 -1.221015198381990e-01 
8742 -2.897708996560932e-02 
8743 1.273799676649948e-02 
8744 7.158796814315028e-01 
8745 3.275576574915184e-01 
8746 -6.721751977490327e-01 
8747 3.141136308879979e-01 
8748 -4.949325996826361e-01 
8749 -3.847753951246747e-01 
8750 6.310674599348428e-01 
8751 4.251772342357699e-01 
8752 -3.922727078003786e-01 
8753 1.011224049994290e-01 
8754 8.486393609178399e-01 
8755 8.840281814835768e-01 
8756 7.412918173564359e-01 
8757 9.413425039641483e-01 
8758 1.079963025830274e+00 
8759 1.781349864648220e+00 
8760 -3.082762746725932e-02 
8761 1.493056754544032e-01 
8762 1.662909673777845e+00 
8763 1.337549146005087e+00 
8764 5.389963829647576e-01 
8765 1.224922810720796e+00 
8766 5.572211389980873e-01 
8767 1.301518017405831e-01 
8768 3.601873831631122e-01 
8769 -5.889985565028583e-02 
8770 5.540475417346223e-01 
8771 6.104347500714931e-01 
8772 1.648170394800917e-01 
8773 1.775094777058810e-01 
8774 -8.977649637900531e-02 
8775 -5.124894000027497e-01 
8776 3.696024853394400e-02 
8777 1.604241767813222e-01 
8778 -1.609723908649032e-01 
8779 4.339866606987851e-01 
8780 1.861495822004204e+00 
8781 1.013496564171611e+00 
8782 -2.950140732509068e-01 
8783 1.008969922967832e+00 
8784 1.575573380962310e+00 
8785 9.855526992504187e-01 
8786 1.687430865721057e+00 
8787 2.595530528436219e-02 
8788 2.276770343375996e+00 
8789 9.322666252469615e-01 
8790 4.688585894023017e-01 
8791 6.397305802111755e-01 
8792 1.386153271857897e+00 
8793 -2.420843310969777e-01 
8794 3.373989225139999e-01 
8795 8.024586660878870e-01 
8796 3.211564759984895e-01 
8797 -5.695066064039130e-02 
8798 3.017789327809759e-01 
8799 1.896772604322117e-01 
8800 1.732539016967740e-01 
8801 4.568392733303725e-01 
8802 7.762176221002891e-02 
8803 -3.539035116274047e-01 
8804 9.536430831429273e-02 
8805 7.057745015632949e-02 
8806 -8.428374875428159e-02 
8807 -7.919940124961216e-01 
8808 5.499942832921157e-01 
8809 2.090195414323902e-02 
8810 -3.683370188046381e-01 
8811 7.616840949330936e-01 
8812 -5.276549092764322e-02 
8813 -1.489107455637647e-01 
8814 -5.448487645665725e-01 
8815 5.293223326056277e-01 
8816 2.947732153506888e-01 
8817 -9.290983209782226e-01 
8818 1.483944504529816e-01 
8819 7.889444315870666e-01 
8820 -2.726119240541104e-01 
8821 -5.572144525512058e-01 
8822 2.728947070850081e-01 
8823 8.869258585375704e-01 
8824 -1.138403644553385e+00 
8825 4.693929179625141e-01 
8826 4.740017419203309e-02 
8827 7.767347418571532e-01 
8828 4.248745570399706e-01 
8829 9.056135169050070e-01 
8830 6.098327872927519e-01 
8831 6.144122143814719e-01 
8832 -2.944806384845612e-01 
8833 -3.982699847980649e-01 
8834 2.162005429451597e+00 
8835 4.347659294029166e-01 
8836 2.188410807496391e-01 
8837 3.904218218980187e-01 
8838 1.006463667491655e+00 
8839 -3.115383365807317e-01 
8840 -2.436587773605148e-01 
8841 1.229096429044591e+00 
8842 2.891306348308247e-01 
8843 -4.689219903879898e-01 
8844 6.670009742023684e-01 
8845 1.314319092424351e+00 
8846 -3.929353884910999e-01 
8847 8.829171657257241e-01 
8848 -8.507439739433138e-01 
8849 -1.649211426213775e-01 
8850 2.777163160250631e+00 
8851 -1.085094156714906e-01 
8852 -1.246239325592523e+00 
8853 7.670493526233388e-01 
8854 -4.017390615241935e-01 
8855 3.227883645564513e-02 
8856 -4.442166698764142e-01 
8857 -1.437452449416912e-01 
8858 1.236709843983230e+00 
8859 -1.516426789599200e-01 
8860 -1.232617168609107e+00 
8861 3.362031293291348e-01 
8862 2.171358716717735e+00 
8863 5.671142120775924e-01 
8864 3.446011449288452e-02 
8865 1.373400229341639e+00 
8866 1.061648740174686e-01 
8867 2.670784422861799e-01 
8868 1.880460375014935e-01 
8869 2.519428138218770e-01 
8870 1.811634976545357e+00 
8871 -1.989722365894994e-01 
8872 1.515619573122205e-01 
8873 5.013601665576537e-01 
8874 8.262262081082868e-01 
8875 6.731032838086837e-01 
8876 2.699485813843736e-01 
8877 1.582703689079348e+00 
8878 1.347440731008092e-01 
8879 -7.476706190443929e-01 
8880 1.309213119412772e+00 
8881 7.734172707396932e-02 
8882 5.776739214252866e-01 
8883 -8.632578813741162e-01 
8884 3.122769372183103e-01 
8885 -7.502764373271034e-01 
8886 -2.673477217162999e-01 
8887 -1.927804086195046e+00 
8888 -7.366747393453937e-01 
8889 6.595753872087687e-01 
8890 -1.422689840675617e+00 
8891 -1.581842115133079e-01 
8892 7.755365335096218e-01 
8893 -1.279209436583710e+00 
8894 -1.173062232171167e+00 
8895 2.407492114978518e+00 
8896 1.071807440712258e+00 
8897 -1.124969896257264e+00 
8898 -1.425120653584491e+00 
8899 -2.606923596587217e-02 
8900 2.074269076680619e+00 
8901 1.106714881407383e+00 
8902 -7.346322507533624e-01 
8903 -8.440526062183284e-02 
8904 2.430820467881088e-01 
8905 -2.012857820959461e-01 
8906 1.811459844107224e+00 
8907 4.606139643139842e-01 
8908 -1.943103834443636e-01 
8909 5.840926864247712e-01 
8910 1.903561171068738e-01 
8911 1.304992371395821e+00 
8912 -1.046763720208344e-01 
8913 6.959322220179387e-01 
8914 -4.613298110683288e-01 
8915 -9.502192198968055e-01 
8916 1.740062855436195e-01 
8917 -2.878493453910361e-01 
8918 8.407166640076826e-01 
8919 6.031768612511401e-01 
8920 7.913366158733004e-01 
8921 3.477179204154791e-02 
8922 1.108999802771287e+00 
8923 3.451645299163198e-01 
8924 4.072434970937069e-01 
8925 1.583890682310269e+00 
8926 3.890552476566217e-01 
8927 1.456829878182812e+00 
8928 -7.929581547728777e-02 
8929 5.032111899017335e-01 
8930 -5.417082338234690e-01 
8931 -3.600289219304149e-01 
8932 4.423877950554573e-01 
8933 -1.901288216839140e-01 
8934 -7.405016761813027e-02 
8935 -1.028196205694350e-01 
8936 3.243305581956659e-01 
8937 -3.735932625408436e-01 
8938 -1.078799478681173e-01 
8939 3.129135748471943e-01 
8940 4.775482044903244e-01 
8941 2.415818358709997e-01 
8942 -5.587642564283055e-01 
8943 1.618044946389765e-01 
8944 -2.434923263841849e-01 
8945 -2.986114798677115e-01 
8946 3.913176679454364e-01 
8947 1.261711983686164e-01 
8948 -5.594038002991210e-01 
8949 -9.151160181324339e-02 
8950 -1.424521672796987e-01 
8951 7.007396069122304e-01 
8952 -1.483272479987803e-01 
8953 -1.431430532925911e-01 
8954 1.832705257952262e-01 
8955 1.207308937491415e-01 
8956 3.453176762054075e-01 
8957 7.609060144364779e-01 
8958 3.601751127131888e-01 
8959 1.908828309751535e-01 
8960 -2.052364804746096e-01 
8961 1.366700663101355e-01 
8962 1.593919756184787e-01 
8963 6.116849005638830e-01 
8964 8.717124186064527e-02 
8965 2.741848961919603e-01 
8966 6.480497600901544e-02 
8967 5.657419716299154e-01 
8968 -1.585229890505385e-01 
8969 -4.939012349830126e-01 
8970 4.362915779562359e-01 
8971 1.002980504175689e+00 
8972 9.172479961618388e-02 
8973 1.873709168534560e-01 
8974 5.591826779467578e-01 
8975 8.165060300547878e-01 
8976 -9.422080571745661e-01 
8977 5.661735049386331e-01 
8978 -1.182432728578424e-01 
8979 -1.680305772906283e-01 
8980 -9.643091131283498e-01 
8981 -7.215655800905353e-01 
8982 -5.475357230873946e-02 
8983 1.613025813550935e+00 
8984 4.670021365762146e-01 
8985 9.979536946420963e-01 
8986 1.162036147103159e+00 
8987 4.838451277974097e-01 
8988 4.086351001174477e-01 
8989 3.554361729890135e-01 
8990 1.877409108482121e+00 
8991 -2.171470388824213e-01 
8992 -4.833005977864631e-01 
8993 1.007334388079531e+00 
8994 -2.981256728474521e-01 
8995 8.957937116713676e-01 
8996 -1.767891666213914e-02 
8997 -6.643293259779971e-01 
8998 3.353070197639292e-01 
8999 1.142111779832254e-01 
9000 7.736266550281128e-01 
9001 1.985806365610548e-01 
9002 -5.019262050372000e-01 
9003 2.667232306162021e-02 
9004 6.254586127047014e-01 
9005 1.271738145679804e-01 
9006 9.220336710181255e-01 
9007 -5.953168730282545e-01 
9008 6.148664551771497e-01 
9009 1.142681723094051e+00 
9010 6.459013239358120e-02 
9011 5.187387678465667e-01 
9012 1.397098642580871e-01 
9013 -3.081303235072541e-03 
9014 -1.517899991863219e-01 
9015 2.353356306006934e-01 
9016 -1.816780318541895e-01 
9017 -6.609890273523007e-01 
9018 1.973829071232687e-01 
9019 4.061605297731815e-01 
9020 6.100544305844741e-01 
9021 9.340100906876446e-03 
9022 -4.757030144955000e-01 
9023 3.993246705175625e-01 
9024 -1.319927576072027e+00 
9025 -3.491769765394693e-01 
9026 -2.607452109810742e-01 
9027 5.054806431296189e-01 
9028 -4.319862036552632e-01 
9029 -3.982853703591726e-01 
9030 -1.564463376930338e-01 
9031 1.475171803311424e+00 
9032 2.403810852600344e-01 
9033 1.263635421444796e+00 
9034 1.082476716727916e+00 
9035 -5.128722059144873e-01 
9036 8.530695814193672e-01 
9037 1.861033672774672e+00 
9038 3.466540987038341e-01 
9039 2.107445649882916e-01 
9040 9.169444562369620e-01 
9041 4.378676349880760e-01 
9042 -5.136474340966888e-01 
9043 -1.274049898469346e+00 
9044 -7.202637249582226e-02 
9045 4.723401422731918e-02 
9046 -8.119312770653510e-01 
9047 -2.561190175680438e-02 
9048 3.642006254168926e-01 
9049 8.878088814505541e-01 
9050 -7.505825455171395e-01 
9051 7.318273831737467e-02 
9052 5.022565887376037e-01 
9053 -5.692411015408129e-02 
9054 -2.621393040057713e-01 
9055 2.549400593805015e-02 
9056 9.251084917073823e-01 
9057 4.315174047607068e-01 
9058 5.084509625488816e-01 
9059 -5.525812761795045e-01 
9060 -4.464189257193210e-01 
9061 -1.257422674884243e+00 
9062 3.858830392007083e-01 
9063 -1.256159219921839e+00 
9064 -2.843521106410026e-02 
9065 2.388160120619750e-01 
9066 -1.881903582241863e+00 
9067 5.134438472381233e-01 
9068 9.551545133437532e-02 
9069 5.277271970128648e-02 
9070 4.684244305461382e-01 
9071 -5.695119837935174e-01 
9072 2.567166462686017e-01 
9073 6.129187612397817e-01 
9074 5.152778260378529e-01 
9075 -4.925114842210790e-02 
9076 6.607365028703832e-01 
9077 -2.351930417417473e-01 
9078 2.640373293324609e-01 
9079 2.397340705496935e-01 
9080 -1.234413252638367e-02 
9081 4.731587195598322e-01 
9082 -2.629855871437724e-01 
9083 3.383043367282858e-01 
9084 3.939999799958849e-01 
9085 -5.067768354441439e-01 
9086 5.024700461120498e-01 
9087 -2.543287265283713e-01 
9088 9.114274556527246e-03 
9089 -3.023410054838503e-01 
9090 -5.235976517754105e-01 
9091 7.703880211097636e-01 
9092 -9.232837562099336e-01 
9093 -2.225177505483580e-02 
9094 -1.108601851545628e+00 
9095 -7.260363808012958e-01 
9096 -3.425877022254292e-02 
9097 1.834062192168626e-01 
9098 7.726749622033739e-02 
9099 -5.593885177383165e-01 
9100 4.124120581464434e-01 
9101 6.016974134541215e-01 
9102 1.706117999869450e-01 
9103 -5.663291185174780e-02 
9104 -2.898864826161270e-01 
9105 -1.700733066734476e-01 
9106 -1.555105257245881e-01 
9107 -7.044575740736439e-02 
9108 9.850485283872055e-01 
9109 2.808371584548522e-01 
9110 1.266262015205558e-01 
9111 3.440860396093789e-02 
9112 -1.259830386807153e-01 
9113 9.867731286403668e-01 
9114 2.317528694753482e-01 
9115 5.381185713168167e-01 
9116 1.001541660878303e-01 
9117 3.882615780220673e-01 
9118 -8.392683977774267e-02 
9119 1.646001616106774e-01 
9120 -7.670182589857891e-01 
9121 2.599368875969058e-01 
9122 -3.547495871856916e-02 
9123 7.462939247900805e-01 
9124 4.138443210791597e-01 
9125 1.285249217448630e+00 
9126 3.831845725909193e-01 
9127 2.272410104265362e+00 
9128 5.178313211260788e-01 
9129 -4.913640283846595e-02 
9130 3.423712844748013e+00 
9131 1.041092650876908e+00 
9132 -8.240194903588460e-01 
9133 -1.440392423934852e-01 
9134 -4.463007587030628e-01 
9135 -2.867396141257914e-01 
9136 5.236357532338246e-01 
9137 -3.464808078246197e-01 
9138 2.330280529856414e-01 
9139 -1.406181309413470e+00 
9140 -4.008476569811287e-01 
9141 -3.250990993641980e-02 
9142 4.502866106944042e-01 
9143 1.220924268976084e+00 
9144 -6.384920694659494e-01 
9145 1.172896502134773e+00 
9146 1.329841007163834e+00 
9147 2.248845618208483e-02 
9148 1.397883944155119e+00 
9149 1.192010231860748e+00 
9150 8.453685322166352e-01 
9151 8.249390837399331e-01 
9152 -6.951750288822035e-02 
9153 1.710703301647464e+00 
9154 4.227734801241752e+00 
9155 -4.839560573910233e-01 
9156 1.516512276780613e+00 
9157 1.842697073095063e+00 
9158 -2.040208740931800e-01 
9159 -1.507872997568012e+00 
9160 4.929732052374409e-01 
9161 2.642252428786058e-01 
9162 2.515101999083231e-02 
9163 -7.708694754864923e-01 
9164 2.760962529552039e-01 
9165 -3.854334971079855e-01 
9166 4.295774647023861e-03 
9167 4.127957730189691e-01 
9168 7.568001357239053e-01 
9169 -1.291114940302776e-01 
9170 6.668358109060722e-01 
9171 4.030096823319447e-01 
9172 1.916376968871200e-01 
9173 6.903802640342547e-01 
9174 -8.463863487909551e-02 
9175 8.014202547946926e-01 
9176 -1.020259550297718e-02 
9177 -2.571361361765356e-01 
9178 1.357012742476671e-01 
9179 -6.305798394606307e-02 
9180 6.196995613134996e-02 
9181 1.190701132707763e-01 
9182 -8.634999323867781e-02 
9183 -1.356103022549878e-01 
9184 -3.050623172374461e-01 
9185 3.743907891273721e-01 
9186 -4.259753812640500e-01 
9187 -2.935355233250583e-01 
9188 -3.879143381538680e-02 
9189 3.210384605207078e-01 
9190 3.802680902871060e-01 
9191 -3.866156946425761e-01 
9192 -7.704719003698124e-01 
9193 2.871942648630743e-01 
9194 5.181647231271232e-02 
9195 2.786697639260511e-01 
9196 -7.520382042126474e-02 
9197 5.168579490532592e-01 
9198 -1.434107340646248e-01 
9199 -1.124727262828635e-03 
9200 1.106339406087864e-01 
9201 -7.184843979196376e-02 
9202 5.844222876523787e-01 
9203 -1.036840204216097e-01 
9204 -4.451406455881137e-01 
9205 1.390555029342274e-01 
9206 1.831730589627946e-01 
9207 9.636694755744236e-01 
9208 -3.744231770875029e-01 
9209 1.409758978049709e-01 
9210 -1.802925068848089e-01 
9211 1.809485625771624e-01 
9212 -6.287722416520213e-01 
9213 -2.342271315261195e-01 
9214 2.765346021078841e-01 
9215 -5.709504872162936e-01 
9216 1.108758864449131e-01 
9217 5.013690464377227e-02 
9218 -4.900193545309544e-01 
9219 -3.457200108434147e-01 
9220 3.652256485378679e-01 
9221 -2.449818830122563e-01 
9222 1.939195123385205e-01 
9223 -8.008133346426083e-03 
9224 2.857333576980020e-01 
9225 -8.285101169323872e-02 
9226 4.856932586607984e-01 
9227 -1.758638538551904e-01 
9228 -2.644041658627085e-01 
9229 6.400785960405621e-01 
9230 9.665563923229226e-01 
9231 9.927351230216762e-01 
9232 -1.423168376381591e-01 
9233 4.394503021727504e-01 
9234 1.250016045513238e+00 
9235 -3.251231658213380e-01 
9236 3.938274086933896e-01 
9237 5.287454741086722e-01 
9238 5.950758473159681e-01 
9239 3.040481723040878e-02 
9240 -4.536505037497256e-01 
9241 -2.200203711804980e-01 
9242 3.811627561546126e-01 
9243 6.003515177994362e-01 
9244 -1.474009880279610e+00 
9245 -8.785428978549852e-01 
9246 -1.629171155509139e-03 
9247 -3.426089783710711e-01 
9248 -1.760694798854397e-01 
9249 -9.615500562286301e-02 
9250 5.621694298760543e-02 
9251 -1.313826066967252e+00 
9252 3.969468132159685e-01 
9253 1.972217239273115e-01 
9254 -1.254173965468353e+00 
9255 -7.398746876404959e-01 
9256 5.871433163658940e-01 
9257 -2.771189522714220e-01 
9258 -1.892101845479401e-01 
9259 -1.353709507467247e+00 
9260 2.006141802601098e-01 
9261 -1.200669081701107e+00 
9262 -3.176387731385243e-01 
9263 -3.039004835401058e-01 
9264 -4.098926922246925e-01 
9265 -8.335147194542536e-01 
9266 -8.052195622629884e-01 
9267 -8.115070729610151e-02 
9268 -2.098548854168186e-01 
9269 -1.042951540151512e+00 
9270 1.207262528659211e-01 
9271 1.097757235860992e-01 
9272 -1.573339333787710e+00 
9273 1.216534014093398e-01 
9274 7.262631068231408e-03 
9275 -1.089462965008186e+00 
9276 1.334342371054810e-01 
9277 -1.251175736226079e-01 
9278 -1.347960666082570e-01 
9279 -5.803640044924004e-02 
9280 1.236237598809348e-01 
9281 -4.483156394018105e-01 
9282 -1.552581863197862e-01 
9283 -2.457362733973109e-01 
9284 -6.013710027359532e-01 
9285 -1.413681603693532e-01 
9286 -4.765581600804675e-01 
9287 -2.510986884809153e+00 
9288 4.781007214093456e-02 
9289 -4.045468575934015e+00 
9290 -3.868320667806338e+00 
9291 -2.525410065372399e-01 
9292 -6.604343666212292e-01 
9293 -2.688025491142389e+00 
9294 -1.874818904906610e+00 
9295 -3.171394429433985e-01 
9296 -1.510107919418890e-01 
9297 -2.267345265351636e-01 
9298 1.503493672985541e-01 
9299 -2.842602071858869e+00 
9300 -1.332033257547778e+00 
9301 1.301188921023077e-02 
9302 2.278917332736021e-01 
9303 8.858872817979504e-01 
9304 -1.375071626038448e-01 
9305 1.996880247734454e-01 
9306 2.005025104382539e+00 
9307 -9.344488650991743e-02 
9308 -2.134809540123817e-02 
9309 6.160997216567319e-01 
9310 -1.178618956028251e-02 
9311 5.171413233779034e-01 
9312 7.599818405225024e-01 
9313 -2.758517582688504e-03 
9314 4.320810408000416e-01 
9315 -1.028560432971654e-01 
9316 4.101619672948638e-01 
9317 4.848194492163240e-01 
9318 -1.662936724303292e-01 
9319 4.607884868783153e-01 
9320 1.409157335312101e+00 
9321 1.906456906120274e-01 
9322 2.450061343757585e-01 
9323 7.736962732119157e-02 
9324 6.075832876279555e-02 
9325 1.120557792234537e-01 
9326 2.879314436083052e-01 
9327 -2.278327506580966e-01 
9328 8.158208342444707e-01 
9329 7.199513506773006e-01 
9330 -8.862048279819387e-01 
9331 -1.622661263096383e-01 
9332 4.259135601877140e-01 
9333 -2.356479654652235e-03 
9334 9.987713797044424e-01 
9335 -2.093482796226395e-01 
9336 -2.274635485474594e-01 
9337 1.163351282488721e-01 
9338 5.438833403213795e-01 
9339 8.266774525207025e-01 
9340 5.137501317839329e-01 
9341 -1.046679833464652e-01 
9342 -3.610814759741363e-01 
9343 1.410161728673621e-01 
9344 -8.177812321252657e-01 
9345 -2.162429824035886e-01 
9346 -8.921290946112304e-02 
9347 9.265083093803371e-02 
9348 1.061893529131316e+00 
9349 4.595320220664784e-01 
9350 -6.629528885708683e-02 
9351 -1.367560782629897e+00 
9352 3.472486017486089e-02 
9353 -1.942290400538130e-01 
9354 8.227450268094690e-02 
9355 -6.554297872328326e-01 
9356 1.809062950431343e-01 
9357 7.031257106040196e-01 
9358 -1.040864151531957e+00 
9359 -2.271148347116722e+00 
9360 -3.561221768074530e-01 
9361 -7.215675627923833e-01 
9362 -3.509971199006438e-01 
9363 -5.510174783331687e-01 
9364 -5.034804035081981e-01 
9365 -5.648700438276746e-01 
9366 7.072072383073063e-01 
9367 -6.559635177055159e-03 
9368 -1.722856089789413e-01 
9369 1.487438450479274e+00 
9370 2.560550536704033e-01 
9371 -3.735983662910323e-02 
9372 -1.701721745572847e-01 
9373 3.512287361261915e-01 
9374 5.547304288736982e-01 
9375 1.036872557547666e+00 
9376 4.940537840664108e-01 
9377 8.353443965713481e-01 
9378 3.363662956123880e-01 
9379 4.852857014336145e-01 
9380 1.275540016779922e-01 
9381 9.063479761970198e-01 
9382 1.749060455264580e-01 
9383 -6.917450311392358e-01 
9384 3.458328796782879e-03 
9385 1.628372283195556e-01 
9386 3.125832095956553e-01 
9387 -2.660166859951299e-01 
9388 -1.012340283459387e+00 
9389 -6.946992704140194e-01 
9390 9.436120690240463e-02 
9391 4.616868224790130e-01 
9392 7.522735349845110e-01 
9393 -4.850161341302029e-01 
9394 -2.588279734040140e-01 
9395 4.993940844434313e-02 
9396 -1.986453581434181e-01 
9397 1.128664432867223e-01 
9398 1.360126153009220e-01 
9399 6.548940618300443e-01 
9400 6.474022467180283e-01 
9401 1.033989218820438e+00 
9402 -9.537924258395221e-02 
9403 -1.016422312925414e+00 
9404 1.750680675270660e-01 
9405 -8.076576610039295e-02 
9406 5.328961233797433e-01 
9407 1.101254603035552e+00 
9408 5.072603670500734e-01 
9409 1.492985917250280e-01 
9410 4.334905645749231e-01 
9411 1.354097488578036e+00 
9412 -5.054808036029020e-01 
9413 -1.558952548354125e-01 
9414 7.860843766476017e-01 
9415 3.904800931315952e-01 
9416 8.241497105955199e-02 
9417 1.845191586914801e-01 
9418 4.256735065396218e-01 
9419 1.847788141893968e-01 
9420 -2.965549586754306e-01 
9421 3.530539115672283e-01 
9422 7.429975388641885e-01 
9423 3.329013745586497e+00 
9424 1.341250121829000e-01 
9425 2.580478730645507e+00 
9426 7.545718142751813e-01 
9427 1.416859702911650e-01 
9428 5.933370120288814e-01 
9429 2.809305897337421e+00 
9430 1.565990632560080e+00 
9431 8.230533947790278e-01 
9432 3.637322329428294e-01 
9433 -5.256006345560901e-01 
9434 -4.540256281683573e-01 
9435 8.474266583481420e-01 
9436 8.808325709863902e-01 
9437 6.910237050255595e-02 
9438 -9.393719477279837e-01 
9439 -7.568420637117643e-02 
9440 -2.089277039247169e-01 
9441 -2.471709105022991e-01 
9442 5.431657250316324e-02 
9443 -6.980203401652653e-01 
9444 -5.699725755647440e-01 
9445 5.209587395259148e-01 
9446 6.791065227524468e-01 
9447 3.735199515561478e-01 
9448 -1.775189510686294e-01 
9449 1.969591123554238e-01 
9450 1.063133030052654e+00 
9451 6.112253094738095e-01 
9452 -6.741577123254940e-01 
9453 1.810708449858261e-01 
9454 6.707297195476318e-01 
9455 3.216074676904752e-02 
9456 6.722099835526636e-01 
9457 5.530314996721510e-02 
9458 4.553523149013802e-01 
9459 7.768104054773404e-01 
9460 5.935074664805240e-01 
9461 7.866645080851586e-01 
9462 8.115301122092519e-01 
9463 -2.867402505714683e-01 
9464 1.031169683297841e-01 
9465 2.449406950218630e+00 
9466 8.525094772536170e-01 
9467 -7.657482974678348e-02 
9468 3.378581033680049e+00 
9469 4.715362939234929e-02 
9470 1.620247023827836e+00 
9471 9.780925926216146e-01 
9472 1.006993735430882e+00 
9473 1.277744403464084e+00 
9474 1.704811701897733e+00 
9475 5.479471968556257e-01 
9476 5.814986311683309e-01 
9477 1.636494510790085e+00 
9478 -1.302199129459124e-01 
9479 4.976959890269255e-02 
9480 7.549445188461799e-02 
9481 9.174657241825052e-02 
9482 7.596730387844657e-01 
9483 2.666358885662084e-01 
9484 2.344576277556510e-01 
9485 6.590188591065823e-01 
9486 -3.869320219769288e-01 
9487 -6.546077404872712e-01 
9488 2.861530703952379e-01 
9489 5.640633404787176e-01 
9490 5.029681857845018e-01 
9491 2.489843359939271e-01 
9492 -1.391759081153096e-01 
9493 8.202973515788414e-01 
9494 -1.199103248539779e+00 
9495 -2.512027483492640e+00 
9496 -1.603983637973574e-01 
9497 -2.346660523315876e+00 
9498 -2.571516711454581e+00 
9499 -5.717237770812928e-01 
9500 -6.779224449671178e-01 
9501 -2.177873566638190e+00 
9502 -4.212382691497812e-01 
9503 -3.897385108147989e-01 
9504 -6.754731373818244e-01 
9505 -2.012930117067369e-01 
9506 -6.340133349428200e-01 
9507 -1.307646407745244e+00 
9508 2.351113027926233e-01 
9509 4.453533569839799e-02 
9510 2.936205072922879e-01 
9511 3.449324218323231e-01 
9512 2.964473056037227e-01 
9513 -3.995885093571491e-01 
9514 7.190578350717922e-01 
9515 -4.929806983790181e-01 
9516 1.769637934469029e-01 
9517 -3.569255834784947e-01 
9518 -6.805531024859445e-01 
9519 9.869712178531902e-01 
9520 6.980523778929042e-01 
9521 1.967268089013770e-02 
9522 7.057779932827938e-01 
9523 -1.378980693625059e+00 
9524 3.416089281279956e-01 
9525 7.424515047800363e-01 
9526 3.903596788026766e-01 
9527 2.124395690512047e-01 
9528 1.972202230861710e-01 
9529 1.822020959883789e+00 
9530 1.516248732958782e+00 
9531 2.058587347012201e-01 
9532 1.099861124208768e+00 
9533 5.402251753537027e-01 
9534 7.891529572835952e-01 
9535 -1.130879595310168e+00 
9536 5.835028499405218e-01 
9537 2.170937424443047e+00 
9538 -2.277844856391557e+00 
9539 -6.199845336836701e-01 
9540 -5.002958320891019e-01 
9541 -6.819293880400585e-03 
9542 -7.356970817345908e-02 
9543 4.364524681111626e-01 
9544 1.463201693706023e+00 
9545 -5.779641304468776e-01 
9546 -4.513415163499571e-01 
9547 8.368106267455215e-01 
9548 -1.585105887344936e-01 
9549 -4.723065885067551e-01 
9550 -1.391426060569106e+00 
9551 1.466924226520747e-01 
9552 -1.795139793973919e-01 
9553 -1.516970033470780e+00 
9554 -4.472699803556492e-01 
9555 -8.253418350708566e-02 
9556 2.484334516474679e-02 
9557 -9.139261779635034e-01 
9558 -8.934531437505113e-01 
9559 -9.376196809340549e-01 
9560 -7.976920580105722e-01 
9561 -8.635134007271972e-01 
9562 -1.688431230017116e+00 
9563 -2.387009783069928e-01 
9564 -9.045699413978812e-01 
9565 -9.328212181018365e-01 
9566 -5.288557350238009e-01 
9567 -3.506990444558269e-01 
9568 3.095226658639953e-01 
9569 -7.643771706017433e-01 
9570 -1.063480946074919e+00 
9571 -1.527482540736662e-01 
9572 -6.628284694487302e-01 
9573 7.428165603792810e-03 
9574 -1.003111372030588e-01 
9575 2.659950611009084e-01 
9576 -3.069295145504424e-01 
9577 3.437851000791975e-01 
9578 -1.046023737165923e-01 
9579 -7.870374377248252e-01 
9580 6.839976379648448e-01 
9581 3.792096165526574e-01 
9582 3.857563457446321e-01 
9583 9.713538904581498e-01 
9584 2.719027645932091e-03 
9585 2.886930893288157e-01 
9586 4.840339508244449e-01 
9587 -2.789595870873755e-02 
9588 1.434621889207686e-01 
9589 1.967473903049514e-01 
9590 4.411340879828338e-01 
9591 -2.611880539155352e-01 
9592 -3.361025050847594e-01 
9593 3.640926063317844e-01 
9594 3.620227432651870e-01 
9595 3.636641632052422e-01 
9596 -4.670852340668771e-01 
9597 1.324162818782849e-01 
9598 6.485237273987912e-02 
9599 8.890520266052054e-02 
9600 2.882770209167983e-01 
9601 -4.563667974824872e-02 
9602 -5.984583627189992e-02 
9603 -3.494630809726050e-01 
9604 4.219181924472865e-02 
9605 1.064674415374298e-01 
9606 1.111547423034502e+00 
9607 -3.977135055958356e-02 
9608 3.251659370983391e-01 
9609 1.197141907451695e+00 
9610 7.360117498389200e-01 
9611 3.905582352107569e-01 
9612 -7.218196042193932e-02 
9613 7.502752305808064e-01 
9614 1.509230778184335e-01 
9615 -3.978802457985804e-02 
9616 6.202218774586646e-01 
9617 -1.351289350134153e+00 
9618 4.713619212354674e-02 
9619 3.721738220329097e-02 
9620 4.839660627542540e-01 
9621 -1.247739258102016e+00 
9622 -7.189956488747370e-01 
9623 9.978161561122627e-01 
9624 -6.345975450810709e-01 
9625 -4.785634565836802e-01 
9626 1.798989464662458e-01 
9627 -7.939196273881132e-01 
9628 1.947871202658596e-01 
9629 -6.238001871761786e-02 
9630 6.792485060679327e-01 
9631 1.183941788672275e-01 
9632 1.356654951418760e-01 
9633 -3.205974476608667e-02 
9634 1.836459026483543e-01 
9635 6.624262065193162e-02 
9636 3.601264196653007e-01 
9637 2.196733962936719e-01 
9638 1.277933638257095e-01 
9639 -3.890252047247385e-01 
9640 2.624328662128945e-01 
9641 1.838259826268596e-01 
9642 -4.407410884366819e-02 
9643 2.273945630098109e-01 
9644 1.854468074637373e+00 
9645 6.742746161020149e-02 
9646 -1.153521378565645e-01 
9647 1.309237479678367e+00 
9648 1.108249458305726e-01 
9649 -7.514787433546122e-01 
9650 6.867303653847330e-01 
9651 3.614618987778072e-01 
9652 -3.187725764735865e-01 
9653 -4.141796544887359e-01 
9654 -5.475990093237380e-01 
9655 -4.334764981479355e-02 
9656 3.556400006003405e-01 
9657 3.475042141692726e-01 
9658 -2.217447805763420e-01 
9659 -4.187450378180737e-01 
9660 3.298593782544162e-01 
9661 2.187089903956518e-01 
9662 1.048913600235727e+00 
9663 -3.164461626630949e-01 
9664 -4.152635203947939e-02 
9665 1.229591140495236e+00 
9666 -1.854788009739850e-01 
9667 3.573131204533842e-01 
9668 4.051423309945435e-01 
9669 -1.824965227167780e-01 
9670 6.766186377503614e-01 
9671 7.861930761317866e-01 
9672 -1.933017507443623e-01 
9673 2.453700840661455e-01 
9674 1.861081867304926e-01 
9675 7.137106531194901e-01 
9676 5.960635374095021e-01 
9677 6.258935875018190e-01 
9678 -1.686511874901135e-01 
9679 -5.259067249464021e-01 
9680 8.989027567923819e-01 
9681 2.716387418547551e-01 
9682 8.778035889017621e-01 
9683 -6.122236066011157e-01 
9684 4.119439117496692e-01 
9685 -7.501903009851503e-01 
9686 7.177739670999039e-01 
9687 -5.727339906615011e-01 
9688 4.438944357586641e-01 
9689 3.606454199534015e+00 
9690 -6.300181740775574e-01 
9691 1.500066779921573e+00 
9692 -1.718128565567840e-01 
9693 5.095722538488945e-01 
9694 5.076372386025088e-01 
9695 9.275532796855803e-01 
9696 2.719622401651818e+00 
9697 -2.587175906464643e-01 
9698 -2.303988094049840e-01 
9699 1.585353737255757e+00 
9700 6.389407652042253e-01 
9701 1.159723417305480e-01 
9702 -7.004801222551053e-01 
9703 -6.577976255257509e-01 
9704 -2.205973091930248e-01 
9705 -3.442459181848399e-02 
9706 -1.230902278250911e-01 
9707 7.909484168517401e-03 
9708 3.912002276841548e-01 
9709 -2.717197004823036e-01 
9710 -2.137399302405203e-01 
9711 1.470755482790386e+00 
9712 3.411365289884912e-01 
9713 -1.484483452630989e-01 
9714 1.758436066507937e-01 
9715 8.570097250770273e-01 
9716 4.215307598449464e-01 
9717 5.144363750086854e-01 
9718 -2.405274044182584e-01 
9719 6.074334823832129e-01 
9720 3.111707858818084e-01 
9721 -3.757996095726315e-01 
9722 3.583154495217998e-01 
9723 1.699892089671483e-01 
9724 9.269919477059940e-03 
9725 1.466879808792279e-01 
9726 -2.064690269716554e-01 
9727 -1.819238534648568e+00 
9728 3.523747157134713e-01 
9729 2.318119152053962e-01 
9730 -5.524005958327803e-01 
9731 -8.721182592239639e-01 
9732 -1.213585265328708e+00 
9733 -1.429375926637476e+00 
9734 3.757414519494437e-01 
9735 -9.545770318729655e-01 
9736 -1.794965337617585e-01 
9737 2.390741180890315e-01 
9738 -3.505804027850303e-02 
9739 5.511169737926442e-01 
9740 -9.520014612808015e-01 
9741 1.681857239699870e-01 
9742 7.044130384662678e-02 
9743 3.995519991995866e-01 
9744 8.554367771049243e-01 
9745 1.915136826029662e-01 
9746 1.385704011780991e-01 
9747 -1.626431643806757e-01 
9748 2.494594228128567e-01 
9749 6.064248687566683e-01 
9750 6.955090570285252e-01 
9751 1.044792380384945e+00 
9752 -2.343437552879945e-01 
9753 7.162980597204283e-01 
9754 3.290178100389624e-01 
9755 -4.634659335084710e-02 
9756 8.834816303329972e-01 
9757 1.369394800647584e+00 
9758 -4.017504607960008e-02 
9759 -3.661395321220497e-01 
9760 1.560980981768718e+00 
9761 -6.755753303146983e-01 
9762 4.376567615897240e-01 
9763 3.406757190927522e-02 
9764 2.327878862110999e-01 
9765 1.067329147788986e+00 
9766 -6.060956617523362e-02 
9767 2.217637237902011e+00 
9768 5.159337303440689e-01 
9769 8.523873018329056e-01 
9770 2.694081657249906e+00 
9771 -2.285198881621791e-01 
9772 2.092174209234816e-01 
9773 -5.185658789776244e-01 
9774 2.466326655725941e-01 
9775 -1.007315892388794e+00 
9776 3.840515753051636e-01 
9777 -7.852803390333574e-01 
9778 -3.782064788951977e-01 
9779 2.933606849323572e-01 
9780 -9.562372263016038e-01 
9781 -1.286935887671249e-01 
9782 1.304075561753555e-02 
9783 6.907179986622455e-02 
9784 -1.752006066460056e-01 
9785 1.296576038621556e-01 
9786 -1.117299999976936e-01 
9787 -1.117306221919186e+00 
9788 8.482488294149663e-01 
9789 1.139825422723697e+00 
9790 6.218109078037865e-02 
9791 8.605332094782122e-01 
9792 -1.030874807090947e-01 
9793 5.929617383394261e-02 
9794 -1.960926186638146e-01 
9795 5.926412188066179e-01 
9796 5.482516974374155e-01 
9797 3.442726092923095e-01 
9798 -3.507468902862435e-01 
9799 5.728210939329309e-01 
9800 -9.245346036092954e-02 
9801 -2.907907712554238e-01 
9802 1.743892993890145e-01 
9803 -2.352255367911429e-01 
9804 -1.930217589210801e-02 
9805 5.121909065687326e-02 
9806 -3.646860582526734e-01 
9807 -3.556403189730106e-01 
9808 1.294822828583097e-01 
9809 -1.821778114159368e-01 
9810 -4.980816048623424e-01 
9811 -8.969702124428628e-03 
9812 7.536340289776091e-01 
9813 4.513065407257130e-01 
9814 -5.127151635792541e-02 
9815 3.530987113089741e-02 
9816 -1.438810547079583e-01 
9817 -1.426752865482823e-02 
9818 1.248201096827176e-01 
9819 1.343532743404863e-01 
9820 -9.500564702991834e-03 
9821 -4.332013848968335e-01 
9822 -1.699904265069734e-01 
9823 -1.189051032855267e-01 
9824 -2.954956035760767e-01 
9825 -3.053327407427178e-01 
9826 -4.972753186175252e-01 
9827 3.079092616488510e-01 
9828 3.187322949839621e-02 
9829 -1.254642464169881e-01 
9830 7.212611629796277e-02 
9831 1.778502346519719e-01 
9832 1.491740009548719e-01 
9833 2.975780205653311e-01 
9834 -2.312575442443667e-01 
9835 -3.445605584127980e-02 
9836 2.143554062923525e-01 
9837 -4.669517002741687e-02 
9838 9.478385906717728e-02 
9839 9.942715020536423e-02 
9840 6.972915005393875e-02 
9841 -1.295589735830451e-01 
9842 1.250330038214766e-01 
9843 1.999273044097369e-01 
9844 -8.297315280268119e-02 
9845 -1.184859454925408e-01 
9846 -1.950562759243814e-01 
9847 -9.610001551304568e-01 
9848 1.544221134749636e-01 
9849 -4.557373123830213e-02 
9850 -5.701233968004239e-01 
9851 -1.506711463407108e-01 
9852 -7.226711846219332e-01 
9853 -8.557071224528173e-01 
9854 -5.345902851193379e-02 
9855 -3.912496193376163e-01 
9856 2.541276382982383e-01 
9857 -2.501643771127930e-01 
9858 -7.620167687874636e-01 
9859 -5.605304324046751e-01 
9860 1.320782020073956e+00 
9861 6.039488760873049e-01 
9862 -3.978996679604415e-01 
9863 -2.741576184963426e-01 
9864 -2.571713399353243e-01 
9865 -4.644634845481493e-01 
9866 -2.471031365893685e-01 
9867 -1.092726429479025e+00 
9868 -1.176406585546865e+00 
9869 -6.469102882873803e-01 
9870 -3.067292161189685e-01 
9871 -2.051523093351738e-01 
9872 -4.410511714769965e-01 
9873 -2.659409922966133e-01 
9874 -1.468264247062678e-01 
9875 -5.594923908884263e-01 
9876 -3.242940601887996e-01 
9877 -4.226301519764142e-01 
9878 -1.536432330902879e-01 
9879 1.309626628406217e+00 
9880 2.507645101248235e-01 
9881 -1.225960945816993e+00 
9882 -1.314976793221158e+00 
9883 -5.439084763831274e-01 
9884 -1.497184288926158e-01 
9885 6.290861579693350e-01 
9886 -6.196433514481157e-01 
9887 -3.016671318819546e-01 
9888 -1.232939232375490e+00 
9889 5.130716991852612e-02 
9890 8.259216236236749e-01 
9891 -1.099920903567424e+00 
9892 -8.809074442131495e-01 
9893 -1.945229548932012e-01 
9894 -4.084916607736063e-01 
9895 1.826120123737546e-01 
9896 -1.096003047767075e+00 
9897 -5.493812649513289e-01 
9898 -2.881234419176797e-01 
9899 7.464133005160456e-02 
9900 7.274595502095388e-01 
9901 2.196763017690137e-01 
9902 -1.272069542408947e+00 
9903 9.115284478832376e-02 
9904 1.743954918112569e-01 
9905 6.370777180416071e-02 
9906 -3.620214725629226e-01 
9907 -7.816642532103713e-01 
9908 6.756127750248903e-02 
9909 -1.375791620664076e-01 
9910 3.333432775645977e-01 
9911 -6.199179498710842e-01 
9912 -6.433822529557220e-01 
9913 5.158694937810283e-01 
9914 -1.789934029269022e-01 
9915 2.788947040899846e-01 
9916 2.432069108341560e-01 
9917 -5.606414608465128e-02 
9918 5.322897636189837e-01 
9919 -2.839870647456193e-01 
9920 -4.206735128385862e-01 
9921 -4.442601025471608e-01 
9922 -9.051640158538521e-02 
9923 5.081725949366512e-01 
9924 -2.542810764497349e-01 
9925 -4.856731141121154e-01 
9926 -1.999031224588764e-01 
9927 -3.059427199772520e-02 
9928 -8.602900608677789e-01 
9929 -1.846723512479780e-02 
9930 -3.041002831740785e-01 
9931 -1.265988176312578e-01 
9932 -1.735547340731839e-01 
9933 1.908878605749088e-01 
9934 -1.315783207364823e+00 
9935 -2.445537922041110e-01 
9936 -2.104504802888485e+00 
9937 -4.180891101814400e-01 
9938 -6.152087159863244e-01 
9939 2.850844291530086e-01 
9940 -9.171046954802821e-01 
9941 -4.187443761923324e+00 
9942 -2.096640001475154e-01 
9943 2.038436668986110e-01 
9944 -2.852079578345698e-01 
9945 -3.122000127970833e-01 
9946 -2.184358381464483e+00 
9947 -2.074862411450444e+00 
9948 -8.726829309492879e-01 
9949 4.595980533651318e-01 
9950 6.786908661603511e-01 
9951 6.224571365641002e-01 
9952 1.523234515431291e-02 
9953 3.097037280285662e-01 
9954 1.137777314588494e+00 
9955 -6.193698908937360e-02 
9956 1.463341236762073e-01 
9957 5.046211860648879e-01 
9958 1.290004048669943e+00 
9959 4.357471493964363e-01 
9960 -3.052721228167271e-01 
9961 1.304579642681465e+00 
9962 4.290907457023653e-01 
9963 5.498203799766562e-01 
9964 1.235118580924726e+00 
9965 1.275406644497745e-01 
9966 9.779190994277037e-01 
9967 3.349605865672590e-01 
9968 3.155110125470122e-01 
9969 -1.643086022383206e-01 
9970 -1.205670613284982e-01 
9971 2.553963745491119e+00 
9972 7.935655376529162e-03 
9973 -5.491544193132853e-02 
9974 1.515146139276671e+00 
9975 7.693935295121588e-01 
9976 -1.175046848753125e-01 
9977 1.253494147522116e+00 
9978 1.137333290283628e-01 
9979 8.666245895073712e-01 
9980 4.725049146310384e-01 
9981 3.672723428703836e-01 
9982 2.688089836586278e-01 
9983 1.262106532032226e-01 
9984 5.158550714688043e-01 
9985 1.109944375207090e-01 
9986 5.174007158853332e-02 
9987 1.113739409309812e+00 
9988 1.663397045824247e+00 
9989 1.951320330228459e+00 
9990 -1.544870977919732e-01 
9991 -1.805982892377053e-01 
9992 3.184908621479334e-01 
9993 1.634272527344080e-01 
9994 1.062373965775802e+00 
9995 -3.647002800270897e-01 
9996 2.355527048529663e-01 
9997 3.223098741415726e-01 
9998 -2.910861969880341e-01 
9999 -7.185924339476105e-02 
10000 -7.294275383413521e-01 
10001 3.288075019009501e-01 
10002 -6.417474832980175e-01 
10003 1.000736812329612e-02 
10004 1.034617436192207e-01 
10005 -1.281375446266165e-01 
10006 1.071941095421763e-01 
10007 1.990029731814803e-01 
10008 3.130909427273124e-02 
10009 4.159165554223440e-01 
10010 2.268650456092811e-01 
10011 1.843613488916005e-01 
10012 -7.941293410074498e-01 
10013 8.274631797387159e-02 
10014 5.263560523721286e-01 
10015 1.005609847428348e-01 
10016 1.054000290644622e+00 
10017 2.996237036885391e-01 
10018 2.497340904469778e-01 
10019 -2.739164420345944e-01 
10020 6.783151906267202e-01 
10021 3.650978949716450e-01 
10022 1.263325186172752e-01 
10023 -8.106737957483884e-02 
10024 4.157445664942249e-01 
10025 1.361832150869974e-01 
10026 2.521705594507437e-02 
10027 4.186488875401683e-01 
10028 5.067321874315415e-01 
10029 2.027021128269010e-01 
10030 2.211242214143139e-01 
10031 -1.328324731594438e+00 
10032 -1.134465567303159e-02 
10033 -2.470365195787724e-02 
10034 3.070302531421840e-02 
10035 4.151152329548849e-01 
10036 6.942345928739188e-01 
10037 1.518671601562989e-01 
10038 -2.348435254563845e-01 
10039 -4.412160202060859e-02 
10040 -2.685513747265604e-01 
10041 1.569924776660554e-01 
10042 5.623253377847830e-01 
10043 -3.619105751846534e-01 
10044 1.066787389538103e-01 
10045 7.049455290205970e-01 
10046 8.068480955911157e-01 
10047 3.777304042441185e-01 
10048 -3.131001736842075e-02 
10049 -7.785354407534933e-04 
10050 9.742686217974969e-02 
10051 1.042310666087471e+00 
10052 -1.293481957665901e-01 
10053 -2.306473795975036e-01 
10054 2.318072622236117e-01 
10055 -5.700280371898532e-01 
10056 1.072944149668111e-01 
10057 4.609977494683039e-01 
10058 -3.776735018336754e-01 
10059 2.421651479152258e-01 
10060 5.079421903061938e-02 
10061 -1.962863632332085e-01 
10062 1.093424925966638e+00 
10063 -9.764678734489516e-01 
10064 -8.493528834431724e-02 
10065 1.428135128799257e+00 
10066 -3.517511537068543e-01 
10067 1.632352659209442e-01 
10068 2.158618716787915e-01 
10069 -1.451501684636875e-01 
10070 4.055822699095231e-01 
10071 -3.467157854162145e-01 
10072 1.419696131001900e+00 
10073 -6.375151556262671e-01 
10074 1.203372506798727e-01 
10075 1.551432113933709e+00 
10076 1.802218775640993e+00 
10077 9.552380380439781e-01 
10078 -6.130577185321121e-01 
10079 -6.229353342184707e-01 
10080 -1.337488250619892e+00 
10081 7.952340503959078e-02 
10082 4.645304770283994e-01 
10083 1.862106143535514e+00 
10084 4.305710738088723e-01 
10085 7.272429634461023e-01 
10086 9.365238628874497e-01 
10087 1.689208468672823e-01 
10088 -8.435504130239075e-01 
10089 4.801223958484176e-02 
10090 1.381887206018186e+00 
10091 -2.805212207799676e-01 
10092 2.255868948158320e+00 
10093 3.919297769896619e-01 
10094 2.940965501866795e-01 
10095 1.916821051142381e-01 
10096 1.511701992599070e-01 
10097 6.835473648227545e-01 
10098 1.679462275743840e-01 
10099 3.636052238864518e-01 
10100 8.508130993485297e-01 
10101 1.699182879748932e-01 
10102 7.188200678344807e-01 
10103 4.676134479963312e-01 
10104 -2.123325810167484e-02 
10105 1.896622949156367e-01 
10106 4.477762531301374e-01 
10107 7.941949959246430e-01 
10108 6.420433469258335e-01 
10109 9.162315614390244e-01 
10110 5.120337674511037e-01 
10111 1.937303702221636e+00 
10112 4.584876220535342e-01 
10113 7.568230833565497e-01 
10114 1.027038054394426e+00 
10115 -7.437646885182011e-01 
10116 1.206579161527329e+00 
10117 1.533850028716249e+00 
10118 1.402174956946060e+00 
10119 -2.534996014914280e-01 
10120 -6.772148954762552e-02 
10121 1.420749572302713e+00 
10122 6.184127397582864e-01 
10123 -2.996283932761205e-01 
10124 -5.753926108167837e-01 
10125 -2.849764244289047e-01 
10126 5.632625923613002e-01 
10127 1.247047368626852e-01 
10128 8.590029448669941e-01 
10129 3.311923277440419e-01 
10130 -4.195998150804922e-01 
10131 1.656409139820062e-01 
10132 -1.337868533658771e+00 
10133 -6.290728630787801e-01 
10134 6.694404920837491e-01 
10135 -6.533553993946851e-01 
10136 3.003071633961896e-01 
10137 -1.261867230140856e+00 
10138 -1.334838210000735e+00 
10139 1.319940898644436e-01 
10140 -1.901656940855690e+00 
10141 -2.578710270108326e+00 
10142 -1.296451368087249e+00 
10143 4.678819636302527e-01 
10144 -3.001123313929339e+00 
10145 -2.233906813595023e-01 
10146 -1.351026293437791e+00 
10147 -1.554724214378025e+00 
10148 -8.193934285110361e-01 
10149 -1.449201716711636e+00 
10150 -4.647389947903211e-01 
10151 5.054716428770183e-01 
10152 -1.065522670029435e+00 
10153 4.862627465145347e-01 
10154 -7.190884101727276e-01 
10155 1.339961272822871e+00 
10156 1.668640367689658e-04 
10157 -3.880096448146071e-01 
10158 1.365100121142801e+00 
10159 9.915766056926975e-01 
10160 -1.695213984444359e+00 
10161 -1.120442844407537e+00 
10162 8.219745550980897e-01 
10163 -6.797461462808547e-01 
10164 1.984059110219315e-01 
10165 8.080730104034951e-01 
10166 -6.449637606277391e-01 
10167 5.975759428798607e-01 
10168 1.041623620620334e-01 
10169 1.236632154375501e+00 
10170 -1.003454756863306e-01 
10171 -1.674113468816217e+00 
10172 2.626464440472626e-01 
10173 -1.269585247600929e-01 
10174 2.193604981032363e-01 
10175 -1.601645380210980e+00 
10176 1.066395177083765e+00 
10177 1.459208611593943e-01 
10178 -4.090320064910817e-01 
10179 -1.284138816317789e+00 
10180 -1.148692611541267e-03 
10181 -2.505526397707040e-01 
10182 3.950925637064445e-02 
10183 1.085046528153493e-01 
10184 8.767950816728873e-01 
10185 6.393971345057099e-02 
10186 2.740294200081721e-01 
10187 -3.138927257397331e-01 
10188 -3.462033714010875e-01 
10189 5.271045361191112e-02 
10190 -4.495319228995851e-02 
10191 1.174837859507824e-01 
10192 6.124505759797770e-02 
10193 -1.701733938207608e-01 
10194 2.769650620847938e-01 
10195 -5.140511837262929e-01 
10196 -6.239265922257156e-01 
10197 -7.353698238375631e-02 
10198 -2.723425115682794e-01 
10199 -2.015341814571820e-02 
10200 -3.456264236032665e-01 
10201 -2.420500542044511e-01 
10202 -3.748704852661680e-01 
10203 -7.022320027276199e-02 
10204 4.871054182334909e-01 
10205 4.090466992283245e-01 
10206 5.041378862208121e-01 
10207 -1.719497236604006e+00 
10208 -6.670675958199167e-01 
10209 2.761049395164532e-01 
10210 2.278464114912910e-01 
10211 -6.656388039362606e-01 
10212 -1.472836321965000e-01 
10213 -9.715278025877336e-01 
10214 4.797514909522366e-02 
10215 -6.201398317361209e-01 
10216 -7.940561686928312e-01 
10217 5.682642322277548e-01 
10218 -3.991653416609225e-01 
10219 -5.067218661762103e-01 
10220 1.595696613296104e+00 
10221 3.171510498905991e-01 
10222 -5.332133290127154e-02 
10223 4.982051115514982e-01 
10224 1.746739070322402e-01 
10225 7.498318332012911e-01 
10226 4.043913256160727e-01 
10227 2.835546954106759e-01 
10228 3.570105895384613e-01 
10229 5.133862683457947e-01 
10230 7.435087244885225e-01 
10231 -1.860768380568597e-01 
10232 9.357113387546875e-01 
10233 7.700103595905438e-01 
10234 1.635760055030754e-01 
10235 -1.897008421131987e-01 
10236 4.532188217813716e-01 
10237 -1.464394134966380e-01 
10238 4.273452148994503e-01 
10239 -1.700089640677239e-01 
10240 2.273380376669745e-01 
10241 -2.491365855723432e-01 
10242 -2.435758275549145e-01 
10243 -2.933641734218380e-01 
10244 -7.452678860237035e-01 
10245 -9.846141620401836e-01 
10246 -6.789323348761443e-02 
10247 -7.936744000300545e-01 
10248 -3.146065190740887e-01 
10249 1.210383173433839e+00 
10250 -2.070577285330844e+00 
10251 7.259381553783635e-02 
10252 1.001199530977607e-01 
10253 -1.082437110917088e+00 
10254 2.669258566270722e-01 
10255 2.304124630364755e-01 
10256 1.047570813043598e+00 
10257 -2.774296790724404e-01 
10258 -9.048224488312465e-02 
10259 4.986143307626034e-01 
10260 -2.412606679985726e-01 
10261 1.564107968622905e-01 
10262 6.547202694645219e-01 
10263 4.801518980991111e-01 
10264 -1.044549262272653e+00 
10265 7.630483670655250e-01 
10266 4.838404285851157e-01 
10267 2.429904782624364e-01 
10268 -8.366903960729002e-01 
10269 -3.600377391313452e-01 
10270 2.252436643497425e-01 
10271 -8.302895812551890e-02 
10272 2.269406837871613e-01 
10273 2.346266154857443e+00 
10274 -2.773955752663070e-01 
10275 -2.842878971973430e-01 
10276 5.467580096562612e-02 
10277 -6.880273144460972e-02 
10278 3.178094435463924e+00 
10279 1.484854114508939e+00 
10280 1.544811723384787e-01 
10281 3.727425622094659e-02 
10282 8.605353368289043e-01 
10283 2.201791912496203e+00 
10284 1.436650137201585e-01 
10285 2.948716111942936e-01 
10286 2.863216612277268e-01 
10287 2.159249584774992e+00 
10288 5.357361587387902e-02 
10289 -1.000259057450938e+00 
10290 7.172298729195072e-01 
10291 2.685928155346032e-01 
10292 -6.972550370953488e-01 
10293 -1.773286049008587e-01 
10294 9.819862235632544e-02 
10295 3.464441792350718e-02 
10296 -1.279406274098431e+00 
10297 3.158355173125032e-02 
10298 4.447372757681969e-02 
10299 -5.141028654113819e-01 
10300 1.267823031367075e+00 
10301 3.107914421660413e-01 
10302 8.392350100795406e-01 
10303 -4.545937492515055e-01 
10304 -3.521717445749356e-02 
10305 6.962172492102280e-01 
10306 2.019576246581780e-01 
10307 1.461431559636854e-01 
10308 4.022229212784599e-01 
10309 2.209868373461736e-01 
10310 7.737129415744730e-01 
10311 3.569707667792881e-01 
10312 7.068281620612369e-01 
10313 1.096370851956853e+00 
10314 2.141640436086529e-01 
10315 7.442818265876194e-02 
10316 2.793508889386961e+00 
10317 1.570149419706578e+00 
10318 9.409953666862593e-01 
10319 5.041579072147628e-01 
10320 8.209071960410788e-02 
10321 -7.389858727931214e-02 
10322 3.144645818535316e+00 
10323 -8.580561756441043e-01 
10324 5.706788948727476e-01 
10325 6.015308278128360e-01 
10326 1.755063763502991e-01 
10327 -2.883186821136702e-01 
10328 8.964286064042626e-01 
10329 9.941498923829850e-01 
10330 -4.505231198749031e-01 
10331 -9.270836943002063e-01 
10332 -9.288109787004942e-01 
10333 -6.511889968670119e-01 
10334 -7.871669962946131e-01 
10335 9.568655375323622e-02 
10336 4.487410976394380e+00 
10337 -3.763458188776380e-01 
10338 -1.058847201906813e+00 
10339 -7.155065316669031e-02 
10340 2.262083071362810e-01 
10341 -6.532469642699519e-01 
10342 -6.451405677153924e-01 
10343 5.872419969611492e-01 
10344 4.631543048554067e-01 
10345 -1.275854714694647e+00 
10346 -5.220013180226347e-01 
10347 2.406243018455102e-01 
10348 -4.126618584421390e-01 
10349 -4.732104830625108e-01 
10350 -1.382558256217638e+00 
10351 3.193570954410658e-01 
10352 1.747360180338365e-02 
10353 -3.203341484149212e-01 
10354 -1.394005087195962e+00 
10355 -5.638074151813166e-01 
10356 -4.362666853568917e-01 
10357 1.882827843588588e-01 
10358 -2.853429187928085e-01 
10359 5.374912836362478e-01 
10360 9.477842328173159e-01 
10361 -9.304342540857493e-01 
10362 -2.558370418489258e-01 
10363 -8.017968926792197e-02 
10364 -2.620693291645879e-01 
10365 -2.973493185107444e-01 
10366 -2.796973150500293e-01 
10367 -9.661188560267875e-01 
10368 -3.287811992289568e-01 
10369 1.651071553901965e-01 
10370 -9.137303288304823e-01 
10371 1.378400024312638e+00 
10372 -2.658470660331275e-01 
10373 -1.343901089035321e+00 
10374 5.117065810943996e-01 
10375 -7.075453210433517e-01 
10376 -5.546775642299123e-01 
10377 7.318764121204632e-01 
10378 -2.077624609163367e+00 
10379 -3.456898894274139e-01 
10380 -3.549059800297053e-02 
10381 -1.219298312179701e+00 
10382 1.901896163653854e-01 
10383 -2.474041962193295e-01 
10384 1.307290824685410e-01 
10385 2.274473823023276e+00 
10386 -3.250936850378224e-01 
10387 -1.468290321018107e-01 
10388 2.238915446878205e-01 
10389 1.812030503627197e+00 
10390 1.391330854075709e+00 
10391 3.591335494915070e-01 
10392 1.037982549735613e-02 
10393 4.569355267946142e-01 
10394 1.777263889992570e+00 
10395 1.273357137313196e+00 
10396 -3.128211869436254e-01 
10397 1.021719858184617e+00 
10398 3.458914206259024e-01 
10399 -8.027546189552610e-02 
10400 6.724431281380511e-01 
10401 -5.023339379404823e-02 
10402 5.156441526036860e-01 
10403 -3.553233834013866e-01 
10404 -1.280630983921149e+00 
10405 -9.826586728352463e-01 
10406 1.757171819093095e-01 
10407 1.469064978751790e+00 
10408 -6.262489860609572e-01 
10409 3.321958323950114e-01 
10410 1.415961950731939e-01 
10411 6.162545367544430e-01 
10412 4.819159379787333e-01 
10413 1.009039625233436e-01 
10414 1.396161226961849e+00 
10415 -3.716736504553710e-01 
10416 3.595106127341666e-01 
10417 4.905721698719450e-01 
10418 5.135832499098841e-01 
10419 7.759728156732348e-01 
10420 -5.606553480420692e-01 
10421 -6.811042418926986e-01 
10422 2.263384091056703e-01 
10423 -2.839224064685888e-01 
10424 -3.028004773422046e-01 
10425 -7.438888675168838e-02 
10426 5.582027735360032e-02 
10427 -2.351169058524023e-01 
10428 7.807989080274406e-01 
10429 1.533846302540898e+00 
10430 5.509860186610167e-01 
10431 5.025936758805579e-01 
10432 -1.034247602306321e+00 
10433 5.024018937576403e-02 
10434 1.023938733344698e-01 
10435 -3.223864492764468e-02 
10436 6.298173430209922e-01 
10437 8.115921756724542e-02 
10438 -1.311158371154815e-01 
10439 -5.109178739394477e-02 
10440 -1.441214974967818e-01 
10441 -5.372684572768736e-02 
10442 7.411565830471831e-02 
10443 2.181240899545029e-01 
10444 8.159850188729024e-01 
10445 1.396952167229935e+00 
10446 2.442001967604539e-01 
10447 -9.451784044522255e-02 
10448 3.626310156427170e-03 
10449 3.611222656100415e-01 
10450 1.231851757394475e+00 
10451 6.065525904123670e-01 
10452 -3.388598649722585e-02 
10453 1.239818460449362e+00 
10454 2.263598190841044e-01 
10455 2.743894873669546e-01 
10456 4.854988496696532e-01 
10457 2.163462024255893e-01 
10458 6.602822347007524e-01 
10459 2.811264280124636e-01 
10460 -7.686521893087687e-01 
10461 4.124795916776816e-01 
10462 3.537880525840092e-01 
10463 1.119702188636418e-01 
10464 3.378533281224489e-01 
10465 -1.006960826288084e-02 
10466 2.964022031614837e-01 
10467 -3.576514938551459e-01 
10468 -4.577538720622543e-01 
10469 -6.015871707214203e-01 
10470 -2.011151043873384e-01 
10471 1.742497391618727e-01 
10472 -2.326453091334124e-01 
10473 -1.211442441438431e-01 
10474 -1.930792286862710e-01 
10475 -1.538642239975502e-01 
10476 9.556498837115781e-03 
10477 -6.608909568072430e-02 
10478 1.260164798471679e-01 
10479 -5.985911201308409e-02 
10480 -4.330027951387394e-02 
10481 7.790850097734917e-01 
10482 -7.217923024139471e-02 
10483 -5.764882802968579e-02 
10484 1.927815590914787e-01 
10485 -1.463769391113299e-01 
10486 8.253437768321924e-01 
10487 -1.759815227535151e-02 
10488 4.244298262099416e-02 
10489 3.910538359217671e-01 
10490 3.146464556839468e-01 
10491 9.068872839440275e-01 
10492 6.816943019598369e-01 
10493 2.274817629782882e-02 
10494 -4.285809252196442e-01 
10495 -9.145664072988499e-01 
10496 -3.570008107171833e-01 
10497 2.782687785411198e-01 
10498 4.670261273231017e-01 
10499 -1.007020881519380e+00 
10500 3.989884787863749e-01 
10501 6.432414632021436e-01 
10502 -1.616273079836002e-01 
10503 -5.662761150337638e-01 
10504 5.252554802206849e-02 
10505 -6.263075074883270e-02 
10506 -5.657521730857834e-02 
10507 -1.128885491851578e+00 
10508 -1.520171533316767e-01 
10509 -6.490428292985734e-01 
10510 1.245536225946041e-01 
10511 3.615193536333820e-02 
10512 -1.128060226897503e+00 
10513 -1.176109790742248e+00 
10514 -3.996925294661837e-01 
10515 -2.431047399915598e-01 
10516 -4.843963214675590e-01 
10517 -4.434472045514802e-01 
10518 -1.779969568421687e+00 
10519 -1.169037667935176e+00 
10520 -1.297112034933537e-02 
10521 -9.531199987464650e-01 
10522 -6.103115724993078e-01 
10523 -1.189728217782364e+00 
10524 -8.116391427114207e-02 
10525 -8.353950850744795e-01 
10526 -1.760590419500917e+00 
10527 -3.938645212886328e-02 
10528 -9.546171132718398e-01 
10529 -5.385910252088450e-02 
10530 -8.753109662643731e-01 
10531 -1.981210827691594e-01 
10532 -1.881444224290069e-01 
10533 -8.496153226841623e-01 
10534 4.245556329722006e-01 
10535 1.659876649613937e-01 
10536 -6.371282098606240e-01 
10537 1.029303321634333e+00 
10538 -4.805802847215057e-01 
10539 7.559570993017417e-01 
10540 -2.250992870461948e-02 
10541 -2.537645207419050e-01 
10542 1.887397340030356e-01 
10543 5.139067484059223e-01 
10544 -2.123922435433036e-01 
10545 -6.383408446977114e-01 
10546 -7.094879525293020e-02 
10547 2.062427371312846e-01 
10548 -2.150303056042786e-01 
10549 1.239176732156624e-01 
10550 -3.197301620534564e-01 
10551 -1.501278041761149e-01 
10552 1.261140822189408e-02 
10553 2.589391145254911e-01 
10554 -3.759059336644521e-01 
10555 -1.362135236573580e-01 
10556 5.961090874416332e-01 
10557 2.724412962649787e-01 
10558 2.381343844754590e-01 
10559 3.571496541078013e-01 
10560 4.056177938961737e-01 
10561 -3.669683093954109e-01 
10562 1.859779463795516e-01 
10563 1.213151850150339e-01 
10564 -2.322465899306204e-01 
10565 1.779006243937522e-01 
10566 -7.334894866819408e-02 
10567 -7.098882463732558e-01 
10568 -5.739661606655249e-01 
10569 3.101464797583144e-01 
10570 -7.404008557209641e-01 
10571 -4.019320005717878e-02 
10572 -1.796950678486681e-01 
10573 -6.095228744323586e-01 
10574 3.386926991088269e-01 
10575 -2.191384018651185e-01 
10576 5.130885267911453e-02 
10577 -2.244010209148134e-01 
10578 -9.058277290882384e-01 
10579 1.079270676976183e-01 
10580 -5.375903831793541e-01 
10581 -7.700971360769917e-01 
10582 -5.394837524985965e-02 
10583 -2.266177739382635e+00 
10584 1.920783307973515e-01 
10585 -1.354854114943971e+00 
10586 -8.157102065652475e-01 
10587 2.645429435011976e-01 
10588 -8.154638822199741e-01 
10589 -1.033547369760291e+00 
10590 -1.751072934359212e+00 
10591 -1.612461750991081e-01 
10592 -8.856941887021587e-01 
10593 -1.046256934571208e-01 
10594 -1.633703106554331e+00 
10595 -7.075178449423046e-01 
10596 -1.673665106156861e-02 
10597 -2.815445527641787e-01 
10598 2.553035815847355e-01 
10599 4.404597460959719e-01 
10600 -2.448557447330078e-01 
10601 -6.979018365716501e-02 
10602 1.503436472594442e+00 
10603 5.349728789860317e-01 
10604 1.756656394730700e-01 
10605 8.883505828301832e-01 
10606 1.580559719169131e-01 
10607 1.723860805282455e+00 
10608 6.022250678265193e-01 
10609 4.445028827784404e-01 
10610 -1.495241171971723e-02 
10611 9.250934314432986e-01 
10612 4.880708719077990e-01 
10613 3.517464654372585e-01 
10614 4.885250603491189e-01 
10615 7.112143844897444e-01 
10616 9.672155251631489e-01 
10617 1.006387369369645e+00 
10618 2.208728875830089e-01 
10619 9.838272200781321e-01 
10620 2.688052217265684e-01 
10621 1.434453227165583e+00 
10622 1.379507035367755e+00 
10623 -1.293242873965585e-02 
10624 3.420080225770950e-01 
10625 2.263170686001776e+00 
10626 1.102250375181022e+00 
10627 9.667428676971005e-01 
10628 1.042632009713409e+00 
10629 1.014805024227318e+00 
10630 1.295696282611872e+00 
10631 9.971842240024178e-01 
10632 1.486378983652102e+00 
10633 2.966486818618007e-01 
10634 1.378512161068938e+00 
10635 6.177528096519823e-01 
10636 -1.346302722498918e-02 
10637 1.930878661010819e-01 
10638 -2.971379194572861e-02 
10639 2.434956037139108e-01 
10640 -9.654541239005869e-02 
10641 -2.133723991363002e-01 
10642 -7.439520365243618e-02 
10643 -2.647100349420801e-02 
10644 3.311903528656344e-01 
10645 5.647681317765376e-02 
10646 -4.309273424344194e-01 
10647 -6.464654263175819e-01 
10648 3.842357138522209e-01 
10649 -2.061155659515755e-01 
10650 -4.761701051963086e-01 
10651 -5.869408912510436e-03 
10652 -2.880073632381970e-01 
10653 -8.382144102244135e-01 
10654 -3.587631266769353e-01 
10655 2.321983505931325e-01 
10656 -8.552990412429434e-02 
10657 -5.681691738702270e-01 
10658 2.514574198246181e-01 
10659 6.653082500182848e-01 
10660 -1.516331208062583e-01 
10661 9.414959948452628e-01 
10662 4.945013200534600e-01 
10663 1.926484000279353e-01 
10664 -6.452270526842534e-02 
10665 7.575029741688164e-01 
10666 9.398926230321472e-01 
10667 -8.577481107122606e-01 
10668 -3.924313601437199e-01 
10669 4.895587009123528e-01 
10670 2.749220961450483e-01 
10671 5.419307979026783e-01 
10672 2.705482922717831e-01 
10673 -1.446284519203569e-02 
10674 5.210669343027843e-02 
10675 -1.539027879327145e-01 
10676 -6.936638710792443e-01 
10677 1.304647652737177e-01 
10678 -7.162802329787760e-02 
10679 -1.900142333262514e-01 
10680 -3.392504191926620e-03 
10681 -6.781372698737011e-02 
10682 -5.031483973978291e-01 
10683 1.675880217221179e-01 
10684 1.771845597876904e-01 
10685 3.749850812731506e-01 
10686 -2.529998123175636e-01 
10687 3.406432022843476e-01 
10688 6.863017701018765e-01 
10689 -2.158740674440172e-01 
10690 -8.034024263480292e-01 
10691 1.606868435864875e-01 
10692 9.676731126349247e-01 
10693 -1.396961546843200e-01 
10694 3.797072247702281e-02 
10695 3.125871284613226e-01 
10696 -1.248164926154353e-01 
10697 -5.930871684538570e-02 
10698 -3.608589323866404e-01 
10699 1.270648636113681e+00 
10700 4.494131721320014e-01 
10701 -2.360089069642504e-02 
10702 -1.577491184330700e-01 
10703 -2.130631444989475e-02 
10704 4.507626991655974e-01 
10705 -6.757268540011112e-01 
10706 -1.671432178810854e-01 
10707 5.489696504086415e-02 
10708 3.696285704106293e-01 
10709 -4.279753827487174e-01 
10710 9.219011662487842e-01 
10711 9.319915816215198e-01 
10712 -1.483666661255090e-01 
10713 1.124198516489257e+00 
10714 -9.931479353415228e-02 
10715 1.518452900482795e-01 
10716 7.862592866122743e-01 
10717 2.740669755011173e-01 
10718 2.747516936224098e-02 
10719 1.063913619897799e+00 
10720 1.964434631745739e+00 
10721 1.111275773302111e+00 
10722 -1.309954459161115e-02 
10723 2.749702025415931e-01 
10724 1.755751602038647e+00 
10725 9.358332408911806e-01 
10726 6.485560059454224e-01 
10727 1.941660779285031e+00 
10728 8.625769447861070e-01 
10729 2.907196566537804e-01 
10730 3.125906420461629e+00 
10731 1.929948866382258e+00 
10732 9.799589111166619e-01 
10733 1.883550219819419e+00 
10734 3.834844534643533e-01 
10735 4.483708209631828e-01 
10736 4.377260770532447e-01 
10737 7.838179058621723e-01 
10738 8.451363438000076e-02 
10739 9.285169971215872e-01 
10740 3.582667110307391e-02 
10741 3.931752185324980e-01 
10742 2.120082428881039e+00 
10743 5.708825951530941e-01 
10744 2.482705466577343e-01 
10745 3.175622520842089e+00 
10746 8.473817663885080e-01 
10747 1.030096727244591e+00 
10748 2.480824627260163e+00 
10749 1.193963771865184e+00 
10750 1.497661976366992e-01 
10751 8.365467464046377e-01 
10752 9.228052621583964e-01 
10753 2.275488135170793e+00 
10754 1.472478553132447e+00 
10755 2.112756299478366e+00 
10756 7.470111565591255e-01 
10757 1.072853017561398e+00 
10758 -5.122586166639812e-01 
10759 1.886956303090959e+00 
10760 -3.601043553600376e-01 
10761 2.805255267388482e-01 
10762 -2.318080594588048e-01 
10763 6.166446932001342e-01 
10764 -5.310178496293579e-01 
10765 -1.180197990692556e+00 
10766 -2.133754529889963e-01 
10767 -1.876724668773325e+00 
10768 -3.430664510211656e-01 
10769 -8.618063724110017e-01 
10770 -2.242361171081318e+00 
10771 1.575841361270102e+00 
10772 2.709465281276077e-01 
10773 -4.136991041489084e+00 
10774 -3.611817079006731e-01 
10775 2.284389924651094e-01 
10776 -4.743408839099605e-02 
10777 4.712538713131470e-03 
10778 -5.903229459439073e-01 
10779 4.208484413766842e-01 
10780 -4.951466109087505e-01 
10781 9.967784739221629e-02 
10782 -2.631080357337858e-01 
10783 -8.946483418293149e-01 
10784 -1.451203270708592e+00 
10785 -2.205578325508810e+00 
10786 1.129021868281760e+00 
10787 2.626734501066148e+00 
10788 -5.578312705892514e-01 
10789 -1.079910161599149e+00 
10790 2.502837731845045e-01 
10791 4.530471509263798e-01 
10792 -6.428865200418254e-01 
10793 8.281488521955196e-01 
10794 1.605809241357873e-01 
10795 -6.563153247242906e-02 
10796 3.197976132239440e-01 
10797 -4.927397274210109e-01 
10798 -1.225073748054393e+00 
10799 -1.631941932978125e-01 
10800 1.040046938605467e+00 
10801 -3.920600316158254e+00 
10802 -8.753857972623208e-01 
10803 -2.085363348146870e-01 
10804 4.530690215982335e-01 
10805 -3.212611196634753e-01 
10806 -7.889840856700162e-01 
10807 1.429794982324338e+00 
10808 -4.220144122049507e+00 
10809 -2.296623990153471e+00 
10810 1.200186863866927e+00 
10811 -6.324154156996910e-01 
10812 -3.012020685587979e-01 
10813 -8.322401525762514e-02 
10814 -2.028353088796927e+00 
10815 9.780899635478879e-02 
10816 -6.122745456894355e-01 
10817 -1.396942929342267e+00 
10818 5.408148568303571e-01 
10819 -1.477100689998910e+00 
10820 2.197765731822539e-01 
10821 3.185463341770186e-02 
10822 -9.556140258378157e-01 
10823 -2.426162639324328e-01 
10824 -4.479723880608154e-01 
10825 -6.642557548042740e-01 
10826 9.424589297136774e-01 
10827 2.806180259617947e-01 
10828 7.162423237508568e-01 
10829 2.671470944366617e-01 
10830 -3.561439210963009e-01 
10831 -1.016238934136277e+00 
10832 -6.348908388239292e-01 
10833 -2.734510333872008e-01 
10834 -5.124946749473205e-01 
10835 1.295524191533849e-01 
10836 5.620087973680210e-01 
10837 2.633890662660081e-01 
10838 1.167263046775626e-01 
10839 -8.905914264930334e-02 
10840 1.079291595326940e-02 
10841 3.834187926641900e-01 
10842 6.462780760187357e-01 
10843 8.309217386197462e-01 
10844 3.203316424229103e-01 
10845 4.568405940757889e-02 
10846 -4.735988639319157e-01 
10847 1.386482189906513e+00 
10848 -1.048611636895294e-01 
10849 -5.433147398677415e-01 
10850 5.292138912320015e-01 
10851 -1.971041208125687e-01 
10852 5.382889030333289e-01 
10853 8.363137664406322e-01 
10854 -5.898554164277680e-01 
10855 -1.835943298123665e-01 
10856 -2.066060586033505e-01 
10857 2.560377170336205e+00 
10858 5.181122321700645e-01 
10859 9.000199792695344e-01 
10860 2.101708739318220e-01 
10861 3.729056063602422e-01 
10862 2.164255591948217e+00 
10863 8.549681980516707e-01 
10864 1.467209939105840e-01 
10865 5.883841894658285e-01 
10866 -2.629640556308899e-01 
10867 2.478358920639964e+00 
10868 3.100087162999243e+00 
10869 1.045776565826599e+00 
10870 8.695840936904113e-02 
10871 -3.817515764925208e-01 
10872 1.168064740962543e+00 
10873 2.405909096052988e-01 
10874 4.372427302685651e-01 
10875 3.938073372883970e-01 
10876 2.199663825017004e+00 
10877 -4.995193460125206e-02 
10878 5.698969130163249e-01 
10879 9.016172238412246e-01 
10880 -7.953275669192707e-02 
10881 -1.250269442197685e+00 
10882 -4.261964013785364e-01 
10883 -3.008017731775415e-01 
10884 4.715624863308460e-02 
10885 -2.090763489591712e-01 
10886 -4.050644268006339e-01 
10887 -5.787732636338206e-01 
10888 -6.129993568620898e-01 
10889 7.836242496888055e-02 
10890 -2.836000802972919e-01 
10891 -6.485211084709915e-01 
10892 -1.979073746888374e-01 
10893 9.559933190328825e-03 
10894 9.589143883607180e-02 
10895 -3.640078234658606e-01 
10896 6.871075043839107e-01 
10897 -5.474438145393549e-01 
10898 -7.107872829010646e-03 
10899 -3.562078340089902e-01 
10900 1.169186451980563e-02 
10901 5.920064514017200e-02 
10902 -1.431996371451589e+00 
10903 -5.250313125113725e-01 
10904 3.465880534345856e-01 
10905 -3.172562566111022e-01 
10906 -1.616105837978895e-01 
10907 -9.626718257210167e-01 
10908 -9.951549846263276e-02 
10909 4.789113670723902e-02 
10910 -1.785678713488243e-01 
10911 -1.530562231366167e+00 
10912 -6.590261070168448e-01 
10913 -1.020994047257683e-01 
10914 -2.824003554427248e-01 
10915 1.377253928521181e+00 
10916 2.394205441541680e+00 
10917 9.379602306611141e-01 
10918 1.227448708013851e+00 
10919 -1.416155023051039e-01 
10920 9.104741437838135e-01 
10921 5.805633820441181e-01 
10922 6.578303931285748e-01 
10923 5.330256893732681e-01 
10924 7.923136471241107e-02 
10925 3.776332657586350e-01 
10926 9.950741016595911e-02 
10927 -1.678000113155604e-01 
10928 6.913976845118279e-01 
10929 9.965190353138999e-02 
10930 -3.928096410972918e-01 
10931 5.552648999864911e-01 
10932 6.026762171992119e-02 
10933 -3.451979905434929e-01 
10934 -3.056013496654465e-01 
10935 3.996695986795182e-01 
10936 -2.586838274851694e-01 
10937 -1.825706683387225e+00 
10938 1.292771548909550e-01 
10939 -1.309993095356532e-01 
10940 7.996379865113237e-02 
10941 3.765370756073749e-01 
10942 -1.027501472371338e+00 
10943 9.418692291310024e-02 
10944 -3.384132311446736e-01 
10945 4.696722359870943e-01 
10946 2.080801016410709e-01 
10947 -1.403007793610605e+00 
10948 2.464070377308126e-01 
10949 2.768315826871878e-01 
10950 7.053590617430278e-01 
10951 1.567307796113983e-01 
10952 3.880557208457041e-01 
10953 1.927477033001825e-01 
10954 -2.488412003085373e-01 
10955 -6.440982876351705e-01 
10956 -1.158817276165612e+00 
10957 2.964791850364296e-01 
10958 1.480611297348341e+00 
10959 2.914623486483412e+00 
10960 1.331125535007456e-01 
10961 3.599554355415369e-01 
10962 -1.283358537841065e-01 
10963 1.337580593999572e+00 
10964 -1.229704450260660e+00 
10965 -6.014779271816353e-01 
10966 -6.635970315095007e-01 
10967 -5.296585835128275e-01 
10968 -1.185115348068358e+00 
10969 5.064563664393854e-01 
10970 -8.482192956305054e-01 
10971 -6.217660920375441e-01 
10972 3.859034605276873e-01 
10973 -2.591636617683141e-01 
10974 1.268475849066725e-01 
10975 -3.686851970160027e-01 
10976 -5.381285165743543e-02 
10977 3.596230309291172e-01 
10978 -3.854476719012053e-01 
10979 -1.516278046941104e-01 
10980 3.359456914177087e-01 
10981 -1.574373808614236e-01 
10982 2.175912447755017e-01 
10983 -4.067408984304333e-01 
10984 5.820548020875246e-02 
10985 -8.521625056349922e-01 
10986 -4.976794137470185e-01 
10987 -2.475091862924888e-01 
10988 -3.253772290878483e+00 
10989 -4.175028349486020e-01 
10990 -7.006357868337814e-01 
10991 -1.727274048188033e+00 
10992 -4.540938042310604e-01 
10993 -2.480170554811125e+00 
10994 -1.048802958836702e+00 
10995 -1.714865984179520e-01 
10996 -8.167046857172907e-01 
10997 -1.401769339108986e+00 
10998 -6.268054821340217e-01 
10999 -2.441990371463073e-01 
11000 -8.444166785853781e-01 
11001 -7.636570801624114e-01 
11002 -1.188969666413063e-01 
11003 2.774787926924153e-01 
11004 6.560900479628975e-03 
11005 -1.004800609946394e+00 
11006 3.712152837379043e-01 
11007 -3.480786375544359e-01 
11008 -9.074876947948182e-01 
11009 2.679682400150400e+00 
11010 -1.826444669259085e-01 
11011 -4.363006054466403e-01 
11012 7.931392116424727e-01 
11013 5.165700496662309e-01 
11014 1.077968081565867e+00 
11015 -4.489871927115217e-01 
11016 1.720839976646503e+00 
11017 1.484026711931970e+00 
11018 5.330215310421376e-01 
11019 2.775024065758893e-01 
11020 5.156602541977130e-01 
11021 5.346649492882777e-01 
11022 2.430707808757731e+00 
11023 -3.620890365608203e-01 
11024 2.286097758672070e-02 
11025 1.226615068596720e+00 
11026 2.069812187457545e-01 
11027 1.321229903281582e+00 
11028 1.977752854538162e-01 
11029 6.757743189166890e-01 
11030 2.319913700068489e-01 
11031 -3.256948431291604e-01 
11032 2.070129921462292e+00 
11033 1.764294147338059e-02 
11034 7.194685695064506e-01 
11035 -2.265885545669573e-01 
11036 -1.053384281185825e+00 
11037 -3.018418254252038e-01 
11038 3.722240357403080e-01 
11039 -5.064397332809268e-01 
11040 -2.344117966235522e-01 
11041 -2.482521805241476e-01 
11042 5.610574731127346e-01 
11043 1.476517205879341e-01 
11044 8.891064392921453e-03 
11045 2.148509087481057e-02 
11046 1.775089660918033e+00 
11047 -7.858953310214425e-01 
11048 -2.861175651713168e-01 
11049 3.489960371724506e+00 
11050 5.658210861922118e-01 
11051 4.690193109770607e-02 
11052 -1.522701079995789e+00 
11053 -1.427964160282607e+00 
11054 2.824968250542216e+00 
11055 3.209744576592947e-01 
11056 1.069509455128410e+00 
11057 1.065122872081268e+00 
11058 -8.304111543250756e-01 
11059 1.984105531491470e+00 
11060 -3.773018296760991e-01 
11061 4.987745589677229e-01 
11062 -7.955592643387164e-01 
11063 -1.288721741707079e+00 
11064 3.696595999717607e-01 
11065 4.691235665544380e-02 
11066 -6.073583881844475e-01 
11067 -8.676184233764133e-01 
11068 -1.192276522157165e-01 
11069 -9.846729461754564e-03 
11070 5.013293048242714e-02 
11071 6.437594393945217e-01 
11072 3.328781865004108e-02 
11073 -1.506028014336382e-01 
11074 1.178938477644557e-01 
11075 -2.698576114799254e-01 
11076 1.419855829529200e+00 
11077 1.381849264786567e+00 
11078 1.344556162405197e+00 
11079 2.267307005077719e-01 
11080 -2.430622500008652e-02 
11081 4.158241178588571e-01 
11082 -3.122118158133030e-01 
11083 1.139878198086724e+00 
11084 4.307858341084081e-02 
11085 -1.838105706312213e-01 
11086 1.088304498440298e-01 
11087 7.943371669017020e-03 
11088 5.401396495949207e-01 
11089 -2.724578144626070e-01 
11090 4.556738724061295e-01 
11091 2.457338034522414e-02 
11092 2.778240548654557e-01 
11093 6.546707335238098e-01 
11094 1.598397835217800e-01 
11095 -8.591090222052750e-02 
11096 1.022489992557391e+00 
11097 8.374086270597175e-02 
11098 7.642777823417933e-01 
11099 -1.890188681084691e-02 
11100 -1.142245639880800e+00 
11101 -3.588334540316083e-01 
11102 -3.027815791647904e-01 
11103 3.882582526478512e-01 
11104 3.147223171919724e-03 
11105 -3.716736265046456e-01 
11106 -2.026207605270005e-01 
11107 -6.673626822270057e-03 
11108 -3.202321428936690e-01 
11109 -4.529087925712149e-01 
11110 -1.039620289740955e-01 
11111 -3.321666024711503e-01 
11112 -1.555052430573407e-01 
11113 1.618999891494679e-01 
11114 -5.672418353825407e-01 
11115 2.321289341233420e-01 
11116 -3.617291914808685e-02 
11117 -1.521647533670548e-01 
11118 2.442775828254575e-01 
11119 -5.884182701211865e-02 
11120 3.268631869190681e-02 
11121 1.018660856140681e-01 
11122 6.462322393096988e-02 
11123 -5.809030160476307e-01 
11124 -5.627831580469163e-02 
11125 1.504809512259815e-01 
11126 3.706877810609363e-01 
11127 -4.241810234020425e-01 
11128 1.805132743086979e-01 
11129 2.713801494494370e-01 
11130 -3.443346602179593e-01 
11131 -5.196979619229671e-01 
11132 -3.235780129120484e-01 
11133 -4.360685629278510e-01 
11134 -3.904030564501599e-01 
11135 -3.479285247298465e-01 
11136 2.694791462059393e-01 
11137 -5.907200735564468e-02 
11138 -2.317127440863836e-03 
11139 -3.777697721207061e-01 
11140 -3.290962856048374e-01 
11141 -4.874186559134906e-01 
11142 -3.520898704797399e-01 
11143 -3.760975091879079e-01 
11144 -5.801596848207453e-01 
11145 3.702952589446805e-01 
11146 -3.598378096853600e-01 
11147 1.407269470035112e-01 
11148 1.128339154788782e+00 
11149 7.433161781943576e-01 
11150 5.693977063230395e-02 
11151 -3.724590689225279e-01 
11152 -1.835676927970244e-01 
11153 -5.568814908527896e-02 
11154 3.085875070889058e-01 
11155 6.946433474528450e-02 
11156 -5.648355169194968e-01 
11157 -5.821775435631414e-01 
11158 7.009681364624594e-03 
11159 -2.706644692937555e-01 
11160 -1.176746863655495e+00 
11161 1.338611978905080e-01 
11162 -3.535240916133429e-01 
11163 2.388708036458873e-01 
11164 -1.345246208853632e+00 
11165 -1.373536915784687e+00 
11166 -6.169851476491525e-01 
11167 6.252975450864524e-01 
11168 9.213183321190939e-02 
11169 -6.041465022821350e-01 
11170 -8.827346877051050e-01 
11171 5.188921672563154e-01 
11172 -8.918615260680774e-01 
11173 3.358668719653088e-01 
11174 -9.118065403162554e-03 
11175 -2.339767827926983e-01 
11176 -4.343138427883282e-02 
11177 9.857470696189271e-01 
11178 1.472097421710896e-01 
11179 -2.623009777156688e-01 
11180 -4.990534359489774e-02 
11181 2.226370423609901e-01 
11182 -5.211831297034095e-02 
11183 -2.093272821698750e-03 
11184 1.402010846427928e+00 
11185 -3.303271832122927e-01 
11186 1.427394884754228e-01 
11187 -1.244288539861518e-01 
11188 -1.482684727883673e-01 
11189 1.967878382651038e-02 
11190 -3.304237069636820e-01 
11191 -4.737140690088267e-03 
11192 -7.521682298408583e-01 
11193 3.839454251661748e-02 
11194 -2.458440682547675e-01 
11195 -1.579949045963012e-01 
11196 3.628069129443240e-01 
11197 1.374885129939705e+00 
11198 -2.963712042217883e-02 
11199 3.575857268952976e-02 
11200 2.058187118826184e-01 
11201 -2.415637264268320e-01 
11202 8.177357212077700e-01 
11203 2.838298880207875e-01 
11204 5.061123210266002e-02 
11205 1.705425617913653e-01 
11206 5.970192425268350e-02 
11207 -1.216213969486879e-01 
11208 -3.236420968475404e-01 
11209 9.889743772237419e-02 
11210 -1.562515175889634e-01 
11211 3.188460019339381e-01 
11212 8.712170390859550e-01 
11213 -2.061649510223266e-02 
11214 -2.202035497972463e-02 
11215 -2.678206638266387e-01 
11216 1.639564339177592e-01 
11217 1.553909298188421e-01 
11218 1.773683622477786e-01 
11219 3.561523479040950e-01 
11220 1.907283989269321e-01 
11221 1.625568083623320e-01 
11222 3.987157566930953e-01 
11223 3.626241047296001e-02 
11224 -1.436054695352365e-01 
11225 -1.143144295684697e-01 
11226 -1.825080042030388e-01 
11227 -5.548906653485041e-01 
11228 3.740281646144075e-01 
11229 -3.638725351977961e-01 
11230 -2.736175061876297e-01 
11231 -1.124556731380970e+00 
11232 -8.676024320287314e-01 
11233 -1.589644785466711e-02 
11234 6.570836089622463e-02 
11235 1.418515022487508e-01 
11236 1.015862722587235e+00 
11237 8.897260923083841e-01 
11238 -4.274289740650876e-02 
11239 5.834423599710392e-01 
11240 -2.364858282167910e-01 
11241 2.315044917686711e-01 
11242 6.856678493261893e-01 
11243 -3.382393573451345e-02 
11244 -9.796134873657558e-01 
11245 -1.042078433422521e-01 
11246 9.388086011830232e-02 
11247 6.901748281994247e-01 
11248 8.005468293946632e-01 
11249 5.841305901857163e-01 
11250 -2.988878816388061e-01 
11251 5.660517122639309e-01 
11252 2.852579053929848e-01 
11253 3.615032854150942e-01 
11254 2.170535109210249e+00 
11255 4.201297304013313e-01 
11256 7.569901093730075e-01 
11257 8.944128814453826e-01 
11258 5.490444549621335e-01 
11259 1.525644287930523e+00 
11260 6.446674325841333e-01 
11261 3.911116891173442e-01 
11262 -7.047862234400463e-02 
11263 9.264501388122390e-01 
11264 8.232310541582123e-01 
11265 5.850342967663894e-01 
11266 1.267323851951212e+00 
11267 3.753888788370470e-01 
11268 1.465453110657617e+00 
11269 1.115806047488354e+00 
11270 7.997436993466615e-01 
11271 2.890068856239095e-01 
11272 5.739486876157069e-01 
11273 1.231337876403173e+00 
11274 1.455400561929826e+00 
11275 1.788314419439496e+00 
11276 7.852296489599910e-01 
11277 7.158396648222550e-01 
11278 1.155068272999148e+00 
11279 5.153996920660742e-01 
11280 5.048365376573968e-01 
11281 -7.138086801109429e-02 
11282 2.575919779136741e+00 
11283 1.038620058021591e+00 
11284 1.770832774759583e+00 
11285 9.218833378553627e-01 
11286 -4.965307247678828e-02 
11287 4.476137162731025e-01 
11288 -2.084259349928413e-01 
11289 1.453396797349541e-01 
11290 6.317549426725534e-01 
11291 -9.580508720498443e-01 
11292 -1.494813265860715e-01 
11293 -4.320022077178456e-02 
11294 8.151802661429738e-01 
11295 -4.805936395428082e-02 
11296 2.060749349025809e-01 
11297 -1.759362800308157e-01 
11298 6.839127634412082e-03 
11299 1.545057039895070e-02 
11300 1.606832367166645e-01 
11301 -1.830621534754204e-02 
11302 -6.568692027209603e-01 
11303 -4.826888386578662e-01 
11304 -3.453332680570720e-01 
11305 -1.796879601429252e-01 
11306 2.452888557120666e-01 
11307 3.246822975168936e-01 
11308 7.742624452102588e-02 
11309 1.518498698921516e-01 
11310 -3.342615144524048e-01 
11311 -1.217088399488580e+00 
11312 -1.859097070169596e-01 
11313 2.375867727920307e-01 
11314 -5.961155517293966e-01 
11315 4.117561812220911e-01 
11316 5.462765240464453e-01 
11317 -5.161714678521494e-02 
11318 5.958778985497262e-01 
11319 -4.486835980377121e-01 
11320 1.099586397748089e-01 
11321 7.648721547064838e-01 
11322 1.624844854579562e-01 
11323 -2.695254124590636e-01 
11324 2.506447191919702e+00 
11325 1.241938226855575e+00 
11326 2.024463224106690e-01 
11327 6.254278325149547e-01 
11328 5.751290942213384e-01 
11329 1.642789262888550e-02 
11330 1.691083301573873e+00 
11331 -1.432867564988311e-01 
11332 -9.367826916661945e-02 
11333 9.929353677686246e-01 
11334 6.069049323617223e-02 
11335 1.061680121563331e+00 
11336 1.784070385063245e-01 
11337 -4.171265347182425e-01 
11338 -7.968605197798713e-01 
11339 7.860018718344283e-02 
11340 -1.371611391729414e+00 
11341 -1.810757989388668e+00 
11342 -3.220558153262159e-01 
11343 1.305136723947525e+00 
11344 -9.082727371299729e-01 
11345 -4.676296620309429e-02 
11346 -4.337948532236742e-01 
11347 -2.476162818583314e-01 
11348 -1.549022480954128e+00 
11349 -1.359551488782171e+00 
11350 1.975049320147812e-01 
11351 6.195754060530749e-01 
11352 -1.013552832689398e-01 
11353 2.355804054856669e-01 
11354 -1.077804843398122e+00 
11355 -3.210134625732587e-01 
11356 -1.221080009382418e+00 
11357 4.174976464263068e-01 
11358 6.885105669985644e-01 
11359 3.755744283559425e-01 
11360 6.098227374411600e-01 
11361 6.162788637767054e-01 
11362 -9.021410168372165e-02 
11363 -1.509922275252506e-01 
11364 8.610892768630349e-01 
11365 4.334003260701634e-01 
11366 2.211410409291400e+00 
11367 1.739287694973997e+00 
11368 1.725980035693078e+00 
11369 9.289556134846787e-01 
11370 5.365955976462717e-02 
11371 9.293129750725815e-01 
11372 -3.708519376448842e-01 
11373 1.496729505766041e+00 
11374 2.557563640997166e-01 
11375 -4.677273905866733e-01 
11376 1.301873779310895e+00 
11377 5.732419245193630e-01 
11378 -4.434373952236632e-01 
11379 2.538704605438425e-01 
11380 9.204927703045285e-01 
11381 4.315873676173111e-01 
11382 -5.450063569675808e-01 
11383 8.774167826100873e-01 
11384 1.054992301164839e+00 
11385 2.058108585286509e-01 
11386 1.302142031781415e+00 
11387 6.841162715524265e-01 
11388 7.268324053342240e-01 
11389 1.123346784989438e+00 
11390 -1.249628240927370e-01 
11391 1.296306526997018e+00 
11392 3.732469453294481e-01 
11393 3.827759500819098e+00 
11394 -6.009349912758044e-01 
11395 2.192444103413779e+00 
11396 -3.366194660929586e-01 
11397 -3.289293742487656e-01 
11398 7.657250777544184e-01 
11399 4.993134029788646e-01 
11400 4.296724998039726e+00 
11401 5.248441353185066e-01 
11402 -5.692939113334010e-01 
11403 4.478506147495234e+00 
11404 1.640719167132341e+00 
11405 4.486302490068567e-01 
11406 1.011264822697313e+00 
11407 8.532330880460970e-01 
11408 8.533547707197644e-01 
11409 5.183478697364422e-01 
11410 2.259542545099248e-01 
11411 1.115359828809210e+00 
11412 1.543017363023917e-01 
11413 4.657507135324064e-03 
11414 -9.065670612787124e-01 
11415 -6.243321709904525e-01 
11416 2.599101320592957e+00 
11417 -5.424950897417329e-01 
11418 2.743231200709940e-01 
11419 8.548691427159397e-02 
11420 2.600991229839996e-01 
11421 5.242290474337125e-01 
11422 2.453978441343534e+00 
11423 2.154113800377126e+00 
11424 1.050244558276281e+00 
11425 2.988044188589044e+00 
11426 4.584112926325483e-01 
11427 -3.892793280770987e-01 
11428 3.301759491402880e-01 
11429 1.487511047958946e+00 
11430 9.350646377461217e-01 
11431 7.341503985648411e-01 
11432 5.953530187394448e-01 
11433 8.705079584183718e-01 
11434 7.897805488815060e-01 
11435 7.355044299718394e-01 
11436 -1.486146827844538e+00 
11437 -1.832174256247369e-01 
11438 2.126586698473976e-01 
11439 7.351297156069410e-01 
11440 8.307304031154922e-01 
11441 -1.431911922536662e+00 
11442 1.668838456134525e-01 
11443 1.519202345222917e-01 
11444 -1.747376820894912e+00 
11445 5.934363674553368e-01 
11446 -4.594631408667551e-01 
11447 -2.350153161867298e+00 
11448 -2.692553009804790e+00 
11449 -5.093617857411837e-01 
11450 -1.600975862024901e+00 
11451 -2.745699006720763e+00 
11452 1.230512109371266e+00 
11453 -1.639415925073010e-01 
11454 -2.680744330499551e-02 
11455 8.854652058520016e-01 
11456 -1.233905113711294e+00 
11457 -1.218943521583506e-01 
11458 1.756014593548689e+00 
11459 1.481642976288217e+00 
11460 -2.097452813424167e-01 
11461 1.692093129107370e+00 
11462 1.636469479152661e+00 
11463 9.481945398827374e-01 
11464 -1.778871657570379e+00 
11465 -1.418567101278465e-02 
11466 1.369168394567288e+00 
11467 1.285724118860927e+00 
11468 1.386985707664321e+00 
11469 9.684117211212059e-01 
11470 2.506695375410276e-01 
11471 9.610083184721004e-01 
11472 7.089967590402759e-01 
11473 -9.301271959798293e-01 
11474 1.591606048391029e+00 
11475 -3.101050951237176e-01 
11476 -2.185546700283708e-01 
11477 -7.498436317178238e-01 
11478 -1.623418819376320e+00 
11479 1.618995125023404e+00 
11480 -6.271380400859923e-01 
11481 -3.150513633719348e-02 
11482 1.799459756938413e-01 
11483 -1.024051218424320e+00 
11484 -3.815588372687415e-02 
11485 1.538336407998245e-01 
11486 -2.701047093006643e-01 
11487 -3.792205119367409e-02 
11488 3.121386689249465e-01 
11489 -7.554304686303305e-01 
11490 1.831087201635380e-01 
11491 8.200968537345159e-01 
11492 -1.425761031330747e+00 
11493 -5.938751126389465e-02 
11494 2.787462674669853e-01 
11495 -4.634496898542888e-01 
11496 2.222844426104060e-01 
11497 6.930058087470911e-01 
11498 -2.080106759947006e-01 
11499 2.506467323708760e-01 
11500 6.099058356579596e-01 
11501 3.809717213481111e-01 
11502 7.990085511675669e-01 
11503 -9.426559505738282e-01 
11504 4.426152132899165e+00 
11505 -1.366030951793475e-01 
11506 -6.040457931363845e-01 
11507 6.159182073487580e-01 
11508 -1.252944684896615e+00 
11509 -1.775114639986397e+00 
11510 2.667925447881856e-01 
11511 2.112550999270377e+00 
11512 1.539509168825065e+00 
11513 -4.904359742691274e-01 
11514 -1.384838787454955e+00 
11515 4.283272470282161e-01 
11516 -1.531151849908510e+00 
11517 1.093894204923700e+00 
11518 -3.909527640401945e-01 
11519 1.269152111030201e+00 
11520 -4.900535158765630e-01 
11521 -1.390942952730873e-01 
11522 1.857667153141775e-01 
11523 -3.923091982386431e-02 
11524 2.451163726772264e-01 
11525 2.866251947651859e-01 
11526 -1.587170219889231e-02 
11527 -3.077181778707215e-01 
11528 -1.310426796398804e+00 
11529 -7.702993125129552e-01 
11530 6.134464280355081e-02 
11531 -2.329261533349766e-02 
11532 -6.194846340107125e-01 
11533 -3.513122737269612e-01 
11534 -1.589079759326172e-01 
11535 -3.046999069870844e-01 
11536 -1.172857709385642e+00 
11537 2.540136123580632e-04 
11538 1.431446390461767e-01 
11539 2.503900205428946e-01 
11540 3.277762987457876e-01 
11541 1.132302119129309e-01 
11542 -1.955734150867255e-01 
11543 -6.038696544394857e-01 
11544 -7.969576035341769e-01 
11545 1.420291259843085e-01 
11546 -1.842946399202747e-03 
11547 -1.743586998706995e-01 
11548 9.540269606073097e-02 
11549 -5.381192742462738e-02 
11550 6.205762416078308e-01 
11551 1.642813975057054e-01 
11552 -1.497637381407454e-01 
11553 4.126850377490673e-01 
11554 -3.956316060013194e-02 
11555 -5.724075602732365e-01 
11556 4.535384519644433e-03 
11557 8.985752805090205e-02 
11558 2.099600906330147e-01 
11559 3.806596033528118e-01 
11560 1.306859153063478e+00 
11561 1.372259925728691e-01 
11562 -3.366908008638205e-01 
11563 -2.323820744738024e-01 
11564 -1.998540698721267e-01 
11565 -8.381661952690597e-02 
11566 3.595799299903183e-01 
11567 7.861637651709245e-02 
11568 -1.132714457610822e-01 
11569 5.240191867069234e-01 
11570 3.540156868782959e-01 
11571 -1.073476457198371e-01 
11572 -2.341038661768925e-01 
11573 -4.735994228371151e-02 
11574 2.265219253139487e-01 
11575 1.664286363634867e-02 
11576 3.701281845138576e-01 
11577 -4.183242990166545e-01 
11578 1.994918290306377e-01 
11579 2.666444207315166e-01 
11580 -1.854891668482656e-01 
11581 2.572291475588998e-01 
11582 -8.086301443072155e-02 
11583 6.777663944071219e-01 
11584 -1.240257424286113e+00 
11585 -3.531256132405400e-01 
11586 4.290464214848967e-01 
11587 6.629123049842476e-03 
11588 -9.732855977903385e-01 
11589 -4.023724461208238e-03 
11590 -1.054166277288034e-01 
11591 -5.446502476177861e-01 
11592 -2.561575564071250e-01 
11593 6.114993197816871e-03 
11594 -4.040793873064946e-01 
11595 -5.664416217027659e-01 
11596 -6.954275832018958e-01 
11597 -6.684941973467003e-01 
11598 4.700838077071415e-01 
11599 6.309327052441288e-01 
11600 -2.631499762370461e-01 
11601 2.519135334622210e-01 
11602 -5.298355429080023e-01 
11603 5.148917922899156e-01 
11604 6.288667989730118e-02 
11605 6.561353216406437e-01 
11606 -4.256847518381310e-01 
11607 -2.428504945269362e-01 
11608 -1.403882818431312e-01 
11609 9.589793675721494e-01 
11610 2.797280584949389e-02 
11611 -9.902352327297491e-01 
11612 -2.371624783624187e-02 
11613 2.149816372826223e-01 
11614 -1.272061068512565e-01 
11615 -7.997981059999508e-01 
11616 1.835910994492320e+00 
11617 -1.118298971029527e+00 
11618 -2.460518593403262e-01 
11619 6.921952795719423e-01 
11620 3.009655294148416e-01 
11621 3.249641999515904e-01 
11622 -6.587281053816808e-01 
11623 -9.771145085296995e-02 
11624 4.583876586661733e-01 
11625 5.284377459668900e-01 
11626 -8.464601239957622e-01 
11627 -1.466093215752982e-01 
11628 3.963904469830893e-01 
11629 -7.402059906036533e-01 
11630 1.809374393642789e-01 
11631 -6.413524674050650e-01 
11632 -9.854955202510901e-01 
11633 5.222311162701675e-01 
11634 -2.170492139091436e-02 
11635 2.449618621267016e-02 
11636 -1.101995344382308e-01 
11637 -1.489482060989031e-01 
11638 7.426438970121162e-01 
11639 3.197048407607092e-01 
11640 4.627830066979102e-02 
11641 3.542010605341851e-01 
11642 1.997582250998728e-01 
11643 9.546302961915090e-01 
11644 -1.206607132228220e+00 
11645 -2.246384794315746e-02 
11646 2.156474408753028e-01 
11647 1.727009765270435e-01 
11648 -2.884738807250058e-01 
11649 6.796438206361027e-01 
11650 -1.453745561400812e-01 
11651 1.116134841091413e+00 
11652 6.077726420287476e-01 
11653 3.724290395158918e-01 
11654 -4.386313471529788e-02 
11655 -4.295125506799229e-02 
11656 1.025831493392613e+00 
11657 -8.145448621681256e-02 
11658 -6.314260131102196e-03 
11659 6.576864496161423e-01 
11660 7.016018318542004e-02 
11661 3.087130661370731e-01 
11662 4.295290845763310e-01 
11663 9.911278733861198e-02 
11664 1.972755041781972e-01 
11665 -3.086977311522326e-01 
11666 3.633720513789553e-01 
11667 6.615251657436634e-01 
11668 4.255479812689807e-02 
11669 3.288248944220563e-01 
11670 -1.323235977617832e-01 
11671 -1.666767644291609e+00 
11672 1.821964038054748e-01 
11673 -2.861905063884775e-01 
11674 -9.143435712961197e-01 
11675 -3.440246037300194e-01 
11676 6.183826948109222e-01 
11677 1.083641855799482e-02 
11678 -5.625781034260002e-01 
11679 3.224508155359808e-01 
11680 3.719264836254889e-01 
11681 -7.416521004687311e-02 
11682 -3.234861087522211e-01 
11683 -1.249939231725718e+00 
11684 -5.876719320859730e-01 
11685 -7.349928054955907e-01 
11686 3.431374261903223e-01 
11687 1.766733636773447e-01 
11688 -1.959426868891350e-01 
11689 -3.013493064087548e-01 
11690 -6.738108497645822e-01 
11691 -1.037310980994718e-01 
11692 2.252125830042394e-01 
11693 4.193277634857854e-01 
11694 3.908795409499116e-01 
11695 9.131671933843473e-01 
11696 2.033938060554320e+00 
11697 -5.598473680192063e-01 
11698 7.404775341743526e-01 
11699 2.261849018937801e-02 
11700 3.542570419796841e-01 
11701 -5.616935879657334e-02 
11702 -1.428520684645387e+00 
11703 -1.561406644953570e-01 
11704 -9.052702374872660e-01 
11705 7.466859164256898e-01 
11706 -6.470617990006626e-01 
11707 -1.933676790102250e-01 
11708 7.343175401866106e-01 
11709 -4.751609505835666e-01 
11710 -2.333649667043103e-01 
11711 -3.900687968537105e-02 
11712 4.093171917385190e-01 
11713 1.045910351171333e+00 
11714 -5.982901612284672e-01 
11715 -1.189383166365883e+00 
11716 -6.591942452186601e-01 
11717 -5.114128205062687e-01 
11718 2.434332779772898e-01 
11719 1.660511368044000e+00 
11720 2.910052680952429e-01 
11721 -6.576079094159237e-01 
11722 -4.514761336029597e-01 
11723 -1.687672580842577e-01 
11724 -5.997064309204870e-01 
11725 -2.052800340148269e-01 
11726 -1.651847821210905e+00 
11727 -4.084771814318912e-02 
11728 -2.847380442973532e-01 
11729 7.151166390113871e-01 
11730 -1.238674990691603e-01 
11731 -9.355954865327347e-01 
11732 -1.454520264348710e-01 
11733 -1.037089698571991e-01 
11734 4.825346691989046e-01 
11735 1.524610134601519e-02 
11736 -8.730732065884796e-02 
11737 -3.661643440851906e-01 
11738 -1.005329798950553e+00 
11739 7.907702600404523e-01 
11740 -4.056165033558063e-01 
11741 -9.868101197288454e-01 
11742 -3.033311142496513e-01 
11743 1.672801113317395e-01 
11744 1.341992776257505e-01 
11745 -3.999548088337343e-01 
11746 2.804536000431993e-01 
11747 1.081693369912298e-02 
11748 1.267490258990883e-01 
11749 1.330124681367077e-01 
11750 2.150951182549416e-01 
11751 -7.377992818985190e-01 
11752 -7.098035242778525e-01 
11753 1.992382943109877e-01 
11754 9.780567842547593e-02 
11755 1.721110952246994e-01 
11756 9.632839467961302e-02 
11757 -1.359096800353398e-01 
11758 -6.854920754630911e-01 
11759 -6.817327752131255e-01 
11760 4.435443948341882e-01 
11761 -9.508547905389024e-02 
11762 -3.843853408416462e-01 
11763 -5.755044115617449e-01 
11764 -1.547567400810832e-01 
11765 -1.887337936576811e-01 
11766 -1.348926160699307e-01 
11767 2.077995615059980e-01 
11768 -2.707366932064436e-01 
11769 -1.023233851448021e+00 
11770 -3.833018719205754e-01 
11771 6.528937844017847e-01 
11772 -2.793475379896795e-01 
11773 -3.076626939588926e-02 
11774 -2.225084038769853e-01 
11775 -5.156775336880388e-01 
11776 -5.422419002962755e-01 
11777 3.925468344299968e-02 
11778 -1.450425828589268e-01 
11779 -6.746843067017461e-01 
11780 7.723809805956773e-01 
11781 3.157120804274264e-01 
11782 5.999345529284221e-01 
11783 -1.287464263991939e-01 
11784 -9.416849595548164e-02 
11785 2.768732665317824e+00 
11786 2.344367112979943e-01 
11787 2.936648668347473e-01 
11788 9.242601765094857e-01 
11789 1.278235246947525e+00 
11790 5.583261682615548e-01 
11791 -1.487473286285539e-01 
11792 1.086965841579339e+00 
11793 -2.142330673934820e-01 
11794 1.936521693942122e-02 
11795 1.348722910087477e+00 
11796 -1.775842557238994e-01 
11797 -8.759577519713119e-01 
11798 1.610404959375898e-01 
11799 1.862955802681208e-01 
11800 5.873337526064273e-02 
11801 -1.936246463154580e+00 
11802 -6.018182320236637e-01 
11803 -2.259002648531878e-01 
11804 -2.065152025638630e-01 
11805 -4.940186475813244e-01 
11806 -1.645970624956977e+00 
11807 -1.872678813745876e+00 
11808 7.833983027815657e-03 
11809 -1.955791915927181e-01 
11810 -1.037299200957131e+00 
11811 -1.086078496591474e+00 
11812 -1.401852228734273e+00 
11813 -1.671302917459423e+00 
11814 -5.296673958851639e-01 
11815 -8.791176574025342e-01 
11816 -2.131651812889901e-01 
11817 -2.372339786056041e-01 
11818 -6.651053801641116e-01 
11819 -1.409225749074183e-01 
11820 4.705526404856208e-01 
11821 -3.345142558399737e-01 
11822 -3.067560746636931e-01 
11823 9.848516749114312e-02 
11824 5.180667064609947e-02 
11825 -5.688225761501915e-02 
11826 -5.502244813994015e-02 
11827 1.917772923812225e-01 
11828 -1.696165020600487e-01 
11829 -1.225054080613610e-04 
11830 1.573789553017385e-01 
11831 3.683437942386351e-01 
11832 -2.748576923760584e-01 
11833 -1.629025375069317e-01 
11834 2.231643255985921e-01 
11835 3.548278647374239e-01 
11836 5.151337041532428e-01 
11837 3.123737386274190e-01 
11838 4.481946926843818e-01 
11839 4.416059857340943e-01 
11840 3.432936700458003e-01 
11841 2.302097793741368e-01 
11842 4.158013101554129e-01 
11843 5.167643203315455e-01 
11844 -1.864982717179557e-01 
11845 1.248115089618687e-01 
11846 2.691831654830194e-01 
11847 -1.965142641705726e-01 
11848 2.666976648685466e-01 
11849 3.613543570754423e-01 
11850 3.793185594128274e-01 
11851 4.001572221325578e-02 
11852 3.512592550609436e-01 
11853 3.027291898571570e-01 
11854 4.405306322586330e-02 
11855 3.376309382944521e-01 
11856 2.571824383063131e-01 
11857 -1.897174300533751e-01 
11858 2.513519525724746e-01 
11859 3.005200685321739e-01 
11860 4.149204517171722e-02 
11861 2.033998222316675e-02 
11862 -8.030890805785051e-01 
11863 5.513617800747575e-02 
11864 4.331946457555681e-01 
11865 3.122367535967114e-01 
11866 3.235016318463564e-01 
11867 -1.224295697795479e-01 
11868 1.035330781792855e+00 
11869 1.064475975144908e+00 
11870 3.837542430806410e-01 
11871 -2.460210370061713e-01 
11872 -2.115678832066964e-01 
11873 2.154614085201336e-01 
11874 1.403561680570585e+00 
11875 -9.138459203460679e-02 
11876 5.625302791315251e-01 
11877 1.465583105184387e+00 
11878 4.495357948486519e-01 
11879 -1.293927721007665e-01 
11880 3.317113470578631e-02 
11881 8.371783578715160e-02 
11882 1.693324037595763e-01 
11883 -4.771174718419077e-01 
11884 9.514041160458631e-01 
11885 -2.007660255263038e-02 
11886 8.577636257025291e-02 
11887 -2.067010162855710e-01 
11888 2.696061430395246e-01 
11889 2.000937830689091e-01 
11890 1.533049119304623e-03 
11891 -1.910375292345168e-01 
11892 5.166566935135107e-01 
11893 6.590528699026867e-01 
11894 7.179859656974759e-01 
11895 3.928761955239221e-01 
11896 6.515220573590459e-01 
11897 1.054780821210290e+00 
11898 9.014128770786421e-01 
11899 -2.462013001032970e-01 
11900 1.157972682104388e-01 
11901 4.650202478962820e-01 
11902 1.459819626744526e+00 
11903 7.203516790796206e-01 
11904 5.111004538472579e-02 
11905 1.083124737072321e+00 
11906 8.791569778978611e-01 
11907 8.297715637232144e-01 
11908 4.534110848555688e-02 
11909 1.465183647831034e+00 
11910 1.055798046009365e+00 
11911 7.737617817086956e-01 
11912 1.170414658227904e+00 
11913 9.756264667622465e-01 
11914 6.512515400292274e-01 
11915 7.695513499846306e-01 
11916 -1.376525495245879e-01 
11917 9.540119156928821e-01 
11918 1.572238300423922e+00 
11919 3.204898090796557e+00 
11920 1.622183984932887e+00 
11921 4.193078484732977e-02 
11922 1.479588625102666e+00 
11923 3.074903570810786e-01 
11924 -1.917575591487184e-01 
11925 8.599383346106021e-01 
11926 -6.503476261791982e-01 
11927 9.215010008343920e-02 
11928 -2.242792895906679e-02 
11929 -3.870101880858792e-01 
11930 -5.721953609568584e-01 
11931 -4.912610588509386e-01 
11932 1.386921941763232e-01 
11933 1.559566380473352e-02 
11934 -7.153303698380764e-02 
11935 -3.490917071628817e-01 
11936 -2.110026009133677e-01 
11937 -1.425700560779343e-01 
11938 -1.009015060960319e-02 
11939 -2.904324659515544e-01 
11940 -1.621389220268192e-01 
11941 4.224541973065667e-03 
11942 2.302407096717019e-01 
11943 3.189850272467586e-01 
11944 -2.968541376488124e-01 
11945 1.021534803164720e-01 
11946 4.027204948894109e-01 
11947 8.707266298837914e-02 
11948 -4.501200254414800e-01 
11949 -8.781952403406670e-02 
11950 1.133522828015543e-01 
11951 1.743441037170678e-01 
11952 4.537646898929270e-01 
11953 3.374752012420629e-01 
11954 -1.040004600911660e-01 
11955 -1.793095917698191e-01 
11956 2.508403368183915e-01 
11957 4.585204310098809e-01 
11958 1.071147728105894e-01 
11959 1.125454868702404e+00 
11960 7.514468248759721e-01 
11961 3.242671840943628e-01 
11962 6.069649189923000e-01 
11963 -2.014187884950413e-01 
11964 -4.094025388520137e-01 
11965 4.135881011363374e-01 
11966 -1.222744339566449e-01 
11967 9.294490691190783e-01 
11968 5.253373189273093e-01 
11969 -1.346845617614140e+00 
11970 6.977876930774076e-03 
11971 9.409358715246238e-01 
11972 -3.184568749807834e-04 
11973 -2.232239195946436e-01 
11974 -3.983354342973375e-01 
11975 2.200927474420886e-01 
11976 -5.212461353737232e-01 
11977 -4.227123512506910e-01 
11978 -5.662872567888323e-01 
11979 -3.800731821939173e-02 
11980 2.099373727780307e-01 
11981 -1.216702111713042e+00 
11982 3.778166711105402e-03 
11983 -7.216952004949758e-01 
11984 -3.664827989189572e-01 
11985 2.392482969797095e-02 
11986 2.727918287063256e-02 
11987 -4.333259084879536e-02 
11988 5.540972264113271e-01 
11989 3.931529763981033e-01 
11990 -8.225466605085301e-02 
11991 -1.633210953167141e+00 
11992 -3.100003522295822e-01 
11993 5.968155678697858e-02 
11994 -4.565933185709139e-01 
11995 2.652503433069719e-02 
11996 -2.789161150638237e-01 
11997 -1.200600900832875e+00 
11998 -1.324909933440009e-01 
11999 -4.320133814504716e-01 
12000 4.205541066781192e-01 
12001 -2.388199701395125e-02 
12002 -6.996211746491886e-01 
12003 -4.043036553764778e-01 
12004 -4.347231397886835e-01 
12005 -1.711865008162466e-01 
12006 4.676997553703160e-01 
12007 3.944154531560279e-01 
12008 -6.358366052225793e-01 
12009 -2.088648649565002e-01 
12010 5.885326248716972e-01 
12011 1.455855684426478e-02 
12012 -1.439727014191179e-01 
12013 -1.544638257427479e-01 
12014 -1.396550700443338e-01 
12015 5.931295269121836e-02 
12016 1.213180627838386e-01 
12017 -9.033108702572336e-01 
12018 -3.027333780911734e-02 
12019 -3.026877199906410e-01 
12020 1.582003895657464e+00 
12021 8.268123417700836e-01 
12022 5.986067534337440e-01 
12023 6.284951901226541e-01 
12024 8.675196576162453e-01 
12025 1.366576207925631e+00 
12026 1.458655708998592e+00 
12027 -2.334958397043964e-01 
12028 3.684035422655383e-01 
12029 -1.458546235390384e-01 
12030 3.101965800856277e+00 
12031 -8.599635252160889e-01 
12032 8.615472390386015e-01 
12033 2.574663292598127e+00 
12034 -9.671759317104848e-01 
12035 1.035132021106837e+00 
12036 5.210862873074945e-01 
12037 3.346922810051415e-01 
12038 -6.720206352297280e-01 
12039 -5.571825963617320e-01 
12040 6.242215121700876e+00 
12041 -1.695964904446389e-01 
12042 4.679540367819428e-01 
12043 -1.167119802200852e+00 
12044 1.114652534643710e+00 
12045 5.069893048648322e-02 
12046 1.967341973071735e-01 
12047 2.205922258766103e-01 
12048 2.597834076317139e+00 
12049 1.012400975947031e+00 
12050 1.279976603163760e-01 
12051 -7.489379350424841e-01 
12052 -1.568523888330966e+00 
12053 -1.771913505719214e+00 
12054 3.054216499935374e-01 
12055 7.567195969091864e-03 
12056 7.143522316196317e-01 
12057 2.005800777385994e-01 
12058 -9.445374634419307e-01 
12059 -3.757613994515485e-01 
12060 -2.244319056781037e-01 
12061 7.031024839997976e-01 
12062 -8.962117803624245e-01 
12063 -3.105447717901526e-01 
12064 2.807569249877722e-01 
12065 1.253387899409129e+00 
12066 -3.553618264340130e-01 
12067 -6.002839987719696e-01 
12068 2.614789649134112e-01 
12069 -2.673589009881425e-01 
12070 9.179276125414331e-01 
12071 -6.986723392090520e-01 
12072 6.127339903180182e-01 
12073 9.223542203852271e-01 
12074 -8.568498906736215e-01 
12075 7.982529057201774e-01 
12076 2.338106569837680e-01 
12077 -1.186228227900216e-01 
12078 1.534974873402919e+00 
12079 -2.879805135375711e+00 
12080 -2.402198216078181e-01 
12081 7.793102439521381e-01 
12082 -4.450062790851783e-01 
12083 1.290796952932444e+00 
12084 -8.986337833082345e-02 
12085 -8.222528567594626e-01 
12086 1.429026345556905e-02 
12087 -2.931320616406519e-01 
12088 -1.612246129472256e+00 
12089 2.743801452979990e-01 
12090 4.079378494184023e-01 
12091 1.670062871870124e+00 
12092 2.315779419836463e+00 
12093 1.478223984866230e+00 
12094 1.512530232675328e-01 
12095 1.738707470829456e+00 
12096 -5.972168193762847e-02 
12097 -2.607399571739461e-01 
12098 1.286373430460626e+00 
12099 1.625825398371550e+00 
12100 1.594998523883413e+00 
12101 3.797257529408252e-01 
12102 1.487821625184705e+00 
12103 3.568502843503905e-01 
12104 1.197312082684588e+00 
12105 2.553537090245802e-01 
12106 2.216902482078774e-01 
12107 1.694933569181930e+00 
12108 -1.317516180238040e-02 
12109 1.211775492459859e-02 
12110 -1.647775750171295e-01 
12111 2.083280219431995e+00 
12112 1.848043595705630e-01 
12113 1.648563302769139e+00 
12114 8.231735474127987e-01 
12115 2.538253036717438e-01 
12116 4.030531292849409e-01 
12117 2.666145973363499e-01 
12118 8.310346648966005e-01 
12119 6.223910038363119e-01 
12120 -1.450458544342249e+00 
12121 -9.708790505742610e-01 
12122 1.612183927362495e-01 
12123 7.373769591711958e-01 
12124 -1.918306219505385e+00 
12125 -1.681548041999502e-02 
12126 6.262761960359573e-01 
12127 -1.014541949349483e+00 
12128 -3.619849986572302e-01 
12129 4.282225427533937e-01 
12130 -1.110879381194982e+00 
12131 -2.884240469449842e-01 
12132 -1.010414363247666e+00 
12133 -1.746569788419717e+00 
12134 -6.463616342218069e-02 
12135 2.114924370016108e-01 
12136 8.437035231408858e-01 
12137 6.206842530307575e-01 
12138 1.259007431062796e-01 
12139 -3.047038540833678e-01 
12140 1.387406920243503e-01 
12141 1.756605533982709e+00 
12142 1.015574876530118e+00 
12143 9.209682775671579e-02 
12144 1.378981024930994e-01 
12145 -7.925280021505700e-01 
12146 8.669256437019890e-01 
12147 -2.624300947772350e-01 
12148 7.690827699584706e-01 
12149 2.367745976265931e-01 
12150 6.678266510274793e-01 
12151 -2.785146481371943e+00 
12152 -8.779157760654883e-02 
12153 -1.634065750432107e+00 
12154 -1.769484651890735e+00 
12155 -8.138172008081936e-01 
12156 -6.816962525692292e-02 
12157 1.094492572545284e+00 
12158 -2.960881169903741e+00 
12159 -1.129190502044046e+00 
12160 2.950565030246731e-01 
12161 -2.084742778327258e-01 
12162 -8.386133190596315e-02 
12163 -1.776560385963565e-01 
12164 -6.819419894683765e-02 
12165 -1.514249592392629e-01 
12166 -3.708258755665435e-02 
12167 -1.106174154216931e-01 
12168 -2.553765959385335e-01 
12169 4.475082207756287e-01 
12170 -1.079817359079681e-02 
12171 1.672757423832577e-01 
12172 -4.388088089626007e-01 
12173 -4.900039554809427e-01 
12174 4.007127588166657e-01 
12175 7.905640836494700e-01 
12176 3.802431864711976e-01 
12177 3.480804365395451e-01 
12178 -4.610730446158630e-01 
12179 7.601287146046254e-01 
12180 -1.376729464029818e+00 
12181 -1.548637236728533e-01 
12182 5.250755700215429e-01 
12183 1.418549289563581e-01 
12184 -7.124009670958517e-02 
12185 2.486713325708021e-01 
12186 3.944402615929234e-01 
12187 1.839769841232931e+00 
12188 8.995183381824696e-01 
12189 -1.236606713457456e-01 
12190 6.442128311653054e-01 
12191 -9.721783328596456e-01 
12192 -3.114484290847612e-01 
12193 -6.738060578990877e-02 
12194 1.155251020163045e+00 
12195 2.114183292051998e+00 
12196 2.365751917361340e-01 
12197 5.367500102498710e-01 
12198 4.281065365430715e-01 
12199 -7.043516897145109e-01 
12200 3.190142397575061e-02 
12201 2.954789368252967e-01 
12202 2.808044795947549e-01 
12203 3.055479362305598e-01 
12204 -2.118757031594390e-01 
12205 1.426066916288518e-01 
12206 -7.844045290763768e-01 
12207 -4.641624054508667e-03 
12208 6.831908797167531e-02 
12209 -1.367407762781590e-02 
12210 -7.268415111384721e-02 
12211 -3.708637296696056e-01 
12212 -1.172734892796895e-01 
12213 4.732545100710397e-02 
12214 -8.780010443460754e-01 
12215 -4.090269626485606e-01 
12216 3.965687594300863e-01 
12217 -9.770480773873164e-02 
12218 1.865038704520724e-01 
12219 -3.918413776265829e-01 
12220 -1.202495840623708e+00 
12221 -1.178418811174218e+00 
12222 7.011079413382251e-01 
12223 -4.985226357971016e-02 
12224 -1.667798674426504e-01 
12225 5.572387789883612e-01 
12226 -1.515770361319823e+00 
12227 -1.076082318901644e+00 
12228 -9.884994582292224e-02 
12229 -1.806933513819208e+00 
12230 1.186726454126134e-01 
12231 6.543640954759707e-02 
12232 -2.195483502303794e-01 
12233 4.727189425625485e-01 
12234 -5.595350499310331e-01 
12235 -4.119500974834737e-01 
12236 -5.207055191295623e-01 
12237 -9.014226743356418e-01 
12238 8.264231234818066e-01 
12239 -1.227870399355634e+00 
12240 -8.779424880434941e-02 
12241 -1.011755377519044e+00 
12242 -1.023302687045085e+00 
12243 1.583785247933298e-01 
12244 -4.633428728505218e-01 
12245 -3.555889179326434e-01 
12246 -2.311729137945496e+00 
12247 2.058626637466630e-01 
12248 -1.748410014066668e-01 
12249 -1.833704052507065e+00 
12250 -8.549584486232747e-01 
12251 4.478585327827171e-01 
12252 -2.412601934909257e-01 
12253 -1.549461759602267e-01 
12254 -1.455403344598530e-01 
12255 -9.951211025325063e-02 
12256 -3.832221375263185e-01 
12257 7.788293767970082e-02 
12258 -1.236659753862999e-01 
12259 -4.735936100852479e-01 
12260 -1.740532800460237e-01 
12261 -3.891384651098605e-02 
12262 -4.299756133809348e-01 
12263 2.027278017932207e+00 
12264 -1.405002125767278e-01 
12265 5.958779800985032e-01 
12266 1.171425912878676e+00 
12267 5.960942767068871e-01 
12268 2.466509630460252e+00 
12269 3.500146024709972e+00 
12270 3.343061500758145e+00 
12271 7.772980794193417e-01 
12272 -3.878739043335953e-01 
12273 1.414481927506995e+00 
12274 3.934831335218786e+00 
12275 -1.968086582200241e-01 
12276 5.406619424788049e-01 
12277 2.538847321229000e+00 
12278 5.772896924629645e-01 
12279 -3.611733198353485e-02 
12280 1.871102187257316e+00 
12281 7.873870668605466e-01 
12282 1.973015971380856e+00 
12283 -1.983172889829500e-01 
12284 -1.971563556317703e-01 
12285 -5.113489478171392e-02 
12286 2.210821030477121e+00 
12287 -9.112085983440711e-02 
12288 -4.429101867954988e-01 
12289 2.647788006074398e+00 
12290 6.470462203854339e-01 
12291 -3.525042365443921e-01 
12292 -8.710877216728150e-01 
12293 1.832006419587302e+00 
12294 5.439382740543095e-01 
12295 -1.398016497185059e-01 
12296 1.707203100467993e+00 
12297 4.058894774632825e-01 
12298 8.344486587172679e-01 
12299 -2.204357325524915e-01 
12300 1.424710404179926e+00 
12301 1.896584117408197e-01 
12302 2.358732319309149e-01 
12303 -1.511261302858562e-01 
12304 4.840303701099085e-01 
12305 -8.656042794491524e-02 
12306 -1.485449965675951e-01 
12307 -3.232631680282088e-01 
12308 -4.348527574492785e-01 
12309 -2.134297438559814e-01 
12310 -6.111351061857769e-01 
12311 3.959578966459619e-01 
12312 7.024557050843502e-01 
12313 3.728073270833621e-01 
12314 -2.393501495971755e-01 
12315 -6.789644034099832e-01 
12316 3.190717083104119e-01 
12317 3.737942018155729e-01 
12318 -2.352672820738107e-01 
12319 -2.893386176615886e-01 
12320 -4.951030962380020e-01 
12321 1.048293093481410e-01 
12322 7.272697660369478e-01 
12323 9.498722454796088e-01 
12324 1.739600006018780e-01 
12325 2.524810938582444e-01 
12326 -6.738725831722114e-01 
12327 -7.786851786734368e-01 
12328 3.231796128809808e-01 
12329 -2.603739367747338e+00 
12330 -5.382756237150658e-01 
12331 1.511116145461579e+00 
12332 -3.911984233632633e-01 
12333 -1.426766037725963e+00 
12334 -2.792124272291393e-01 
12335 5.110089119396608e-01 
12336 -6.111820079988077e-01 
12337 -5.093609403495613e-01 
12338 -8.533365369617721e-01 
12339 -1.300022800169396e+00 
12340 5.023204947090423e-01 
12341 -9.697248897318780e-02 
12342 -6.610433264330227e-01 
12343 -2.780961569856799e-01 
12344 -3.767156845870498e-01 
12345 8.377462493306599e-02 
12346 -2.540387164386957e-01 
12347 -1.353918464488924e+00 
12348 6.689108802519543e-01 
12349 8.818841282788795e-01 
12350 -8.598652603080152e-01 
12351 -5.779952399358950e-01 
12352 4.291115499399611e-01 
12353 2.247187708290243e-01 
12354 -1.124754999321372e+00 
12355 -4.919940256398800e-01 
12356 -1.106950066071913e+00 
12357 -2.237642846208804e-01 
12358 1.006790849061905e-01 
12359 -7.972558256792723e-01 
12360 -2.131705122644989e-01 
12361 -2.143372526604574e-01 
12362 -4.985170956100011e-01 
12363 -1.369269882577235e-01 
12364 -8.628987058560121e-02 
12365 5.922263687826186e-02 
12366 -4.556615112385311e-01 
12367 -1.135011428597205e+00 
12368 1.452855622133626e-01 
12369 3.907632004686926e-01 
12370 -1.862830910919434e-01 
12371 -4.258185971609934e-01 
12372 -3.170537657737150e-02 
12373 3.115603065994519e-01 
12374 2.912823316863802e-01 
12375 -2.830778443605289e-01 
12376 9.326506152124768e-01 
12377 4.103729343745162e-01 
12378 1.050882330554903e-02 
12379 2.110093007531266e-02 
12380 -5.337174674546876e-01 
12381 1.933255016805211e-02 
12382 2.729860022886023e-01 
12383 3.746135535987973e-01 
12384 7.182676504885295e-02 
12385 -7.807794726857981e-02 
12386 4.763885980003893e-01 
12387 1.575820715768190e-01 
12388 -2.188117028446800e-01 
12389 1.575017985533236e-01 
12390 1.474443267942271e-01 
12391 -1.550968848804563e-01 
12392 -5.213206903878386e-01 
12393 6.787320899692534e-02 
12394 -4.172311930979780e-01 
12395 -2.686147566911331e-01 
12396 8.615587557900595e-02 
12397 -3.275166103093853e-01 
12398 -3.049925159402885e-01 
12399 4.545695079669092e-01 
12400 -1.384563491669627e-02 
12401 1.676673473128244e-01 
12402 -6.016252463508640e-03 
12403 -5.673700707001249e-01 
12404 -5.755959955689354e-01 
12405 4.304716534740937e-02 
12406 1.856094558096709e-01 
12407 -8.637745433743309e-01 
12408 6.017530922025324e-01 
12409 -9.050004743645018e-02 
12410 -6.430752802432819e-01 
12411 1.724635545439559e-01 
12412 9.556560166495286e-02 
12413 -7.052665689308827e-01 
12414 -9.596996959274899e-01 
12415 5.025141296962767e-01 
12416 -8.010375425248850e-01 
12417 -5.021440578440961e-01 
12418 -3.245129575763424e-01 
12419 3.261186936134907e-01 
12420 2.870595305398612e-01 
12421 4.734517747960547e-01 
12422 7.950322796706953e-02 
12423 3.998000900249675e-01 
12424 -5.395980850297853e-01 
12425 1.261706308068714e-01 
12426 -2.635130102422639e-01 
12427 3.856259847964070e-02 
12428 -2.709993008516041e-01 
12429 4.400751527816773e-01 
12430 8.368437885298031e-01 
12431 6.338618957641957e-01 
12432 1.149222893060499e+00 
12433 1.143470548483698e+00 
12434 1.638711344463308e+00 
12435 2.961134380110405e-02 
12436 5.614928907858688e-01 
12437 7.838683692684307e-01 
12438 2.028491357676207e-01 
12439 -3.142033714056539e-01 
12440 -3.809209532597456e-01 
12441 -7.001239066551500e-01 
12442 3.645303215328002e-01 
12443 -9.319850585774648e-01 
12444 -1.960843899907705e+00 
12445 -3.233199441031713e+00 
12446 4.990850574320708e-01 
12447 -1.856368313013174e-01 
12448 -1.655064361336867e+00 
12449 -1.539792564985009e+00 
12450 -1.943838598429180e+00 
12451 -1.700958714503436e-01 
12452 -9.441248399453191e-01 
12453 -2.720932570596446e+00 
12454 7.711531774607189e-02 
12455 6.923304797470299e-01 
12456 -1.107803048856961e+00 
12457 -1.035572034777880e-02 
12458 -5.258093524159289e-01 
12459 2.364204420336367e-01 
12460 -9.169609571215659e-01 
12461 2.054226359930928e-01 
12462 -2.632628670522609e-02 
12463 3.379636269594670e-01 
12464 -2.139702622611875e-01 
12465 -1.680784279722281e-01 
12466 1.088516749544061e-01 
12467 4.027325627868409e-01 
12468 6.285295548179134e-02 
12469 6.761209551723452e-02 
12470 -4.211800201257019e-01 
12471 4.163646320583008e-01 
12472 -1.685519572097599e-01 
12473 1.202988951433857e+00 
12474 5.583123967662867e-01 
12475 -3.013960550381357e-01 
12476 1.056203672954570e+00 
12477 1.337979132940153e-01 
12478 6.956268016531759e-01 
12479 -1.236835011232346e-01 
12480 7.399452304538532e-01 
12481 2.784506181935622e-02 
12482 7.337224307252553e-02 
12483 1.630570980604864e+00 
12484 1.022920279247833e-01 
12485 1.955931428920903e-01 
12486 5.120111165798621e-01 
12487 4.641475963177584e-01 
12488 1.590903246194137e-01 
12489 2.257016992263841e-01 
12490 2.131122794714085e+00 
12491 1.109141208907579e+00 
12492 6.954366305743953e-01 
12493 1.698619273093381e-01 
12494 4.665491878257669e-01 
12495 9.966776898862019e-01 
12496 -1.475857215420579e-01 
12497 1.315970706677539e+00 
12498 1.105435487352158e+00 
12499 -5.964197373979980e-01 
12500 7.113634008321264e-02 
12501 6.498619811987709e-02 
12502 4.621332365886073e-01 
12503 6.533683756114365e-03 
12504 8.657994866847434e-02 
12505 1.072243943015673e-01 
12506 -1.262017985509528e-01 
12507 3.902184021671075e-01 
12508 1.719481655733995e+00 
12509 3.891151314089634e-01 
12510 3.451050487545736e-01 
12511 7.475096547659493e-02 
12512 3.191186707965036e-01 
12513 3.000731128348106e-01 
12514 2.867256827568120e-01 
12515 6.779720948297490e-01 
12516 -4.069035684614372e-01 
12517 7.501127455347172e-01 
12518 1.023592104341049e-01 
12519 3.214456957661443e-01 
12520 8.711031516856357e-03 
12521 1.234030873148976e+00 
12522 1.202404305862852e+00 
12523 1.578771067108007e-01 
12524 -1.474521952245955e+00 
12525 -4.133849718765507e-01 
12526 1.128554170899990e-01 
12527 -3.631878410504438e-01 
12528 1.698648711089065e-01 
12529 -2.678690510597617e-01 
12530 -1.226589876009451e+00 
12531 -3.547177434611148e-01 
12532 3.070947250621121e-01 
12533 3.369590482753858e-01 
12534 -3.771927348937064e-01 
12535 5.170366046072560e-01 
12536 2.060873750142340e-01 
12537 2.587285257988947e-01 
12538 3.203958239590189e-01 
12539 -1.195117931637264e+00 
12540 7.887269206654933e-01 
12541 -5.177467859570350e-02 
12542 -3.260341531478221e-01 
12543 1.138094351117864e-01 
12544 3.452757572718245e-01 
12545 3.832983556902315e-01 
12546 1.232586893131306e-01 
12547 -6.786123527485564e-01 
12548 5.717664886280636e-03 
12549 2.354354160436033e-01 
12550 6.401518788578341e-01 
12551 6.189113724084186e-01 
12552 -7.089787765319236e-02 
12553 1.264233408003139e+00 
12554 3.073536023379654e-02 
12555 4.960641060843140e-01 
12556 3.178714433495967e-02 
12557 6.307279872358581e-03 
12558 6.587932760465980e-01 
12559 1.172723824435461e+00 
12560 -5.648789553354931e-02 
12561 7.669545643591569e-02 
12562 5.496304703046897e-01 
12563 1.494586565680568e-01 
12564 2.605640989052227e-03 
12565 -1.680305217070381e-01 
12566 6.707029056577822e-02 
12567 1.839125866751730e-01 
12568 -7.440173119025317e-02 
12569 -2.376530650852029e-01 
12570 2.127808972627687e-01 
12571 5.434866659092953e-01 
12572 1.392800254782080e-01 
12573 2.021151050187146e-01 
12574 1.425709045465605e-01 
12575 -3.492003186461985e-01 
12576 -3.624661106854645e-01 
12577 3.739479435620204e-02 
12578 -3.459187097717721e-02 
12579 8.973787947814884e-01 
12580 -2.973339595619015e-01 
12581 -3.407168656190900e-02 
12582 3.221144398618586e-01 
12583 -6.166198889732001e-02 
12584 -3.262041798091949e-01 
12585 5.655294046080662e-02 
12586 -5.500629500285820e-02 
12587 3.776728165479531e-01 
12588 -5.960895498185614e-01 
12589 -2.062033720464910e-01 
12590 -5.605981102248708e-02 
12591 -4.601815520190944e-01 
12592 2.335488195635121e-01 
12593 3.351499395815462e-01 
12594 -5.737379050465906e-01 
12595 -3.608860981891115e-01 
12596 1.994588347550065e-01 
12597 -5.152233381897988e-01 
12598 -1.075643509048120e-01 
12599 -2.317870166113748e-01 
12600 9.828619996311336e-02 
12601 -7.441955649552362e-01 
12602 -1.023149257324936e+00 
12603 3.702115067140464e-01 
12604 -2.656196638789791e-01 
12605 -1.164083185527157e+00 
12606 1.326021974962567e-01 
12607 2.461188156097187e-01 
12608 2.105800839253836e-01 
12609 -1.732291476234465e-01 
12610 -3.645438343903991e-01 
12611 3.880330149498128e-01 
12612 -9.808675538946442e-01 
12613 -5.871084495106155e-01 
12614 -2.505399363136755e-01 
12615 -1.254169300683848e-01 
12616 4.401900925816348e-02 
12617 -4.525291155864104e-01 
12618 -2.125383185797963e-01 
12619 1.676309816779659e-01 
12620 -7.191020153087166e-02 
12621 8.207789423031490e-02 
12622 -2.349919780347395e-01 
12623 1.509112399842024e-01 
12624 -1.137877043819112e-01 
12625 1.385427546016117e-01 
12626 -1.533601268895598e-01 
12627 -6.269802600164344e-01 
12628 -2.895133775801466e-01 
12629 2.277935486972480e-02 
12630 1.304748289922017e-01 
12631 -2.418207676087424e-02 
12632 1.829176529759016e-01 
12633 -2.118488959385228e-01 
12634 -4.777516695570997e-01 
12635 -5.815015534050088e-01 
12636 3.186466077831254e-01 
12637 1.733108423037888e-01 
12638 -6.028556617739835e-01 
12639 -5.283590690853744e-01 
12640 2.240959972153823e-01 
12641 3.577641649606376e-01 
12642 4.259492505054812e-01 
12643 2.430556189070146e-01 
12644 -1.223564897251991e-01 
12645 -1.883536947109241e-01 
12646 7.469813233413863e-01 
12647 -3.573091886171343e-01 
12648 -9.217365431075937e-01 
12649 4.904074001150862e-01 
12650 -3.741647737081679e-01 
12651 1.175764956336561e+00 
12652 1.758120920175995e-01 
12653 4.634953437021565e-01 
12654 5.822063022416326e-01 
12655 3.259134821351574e-01 
12656 6.388497792721685e-02 
12657 8.105084181196429e-01 
12658 7.920791474602834e-01 
12659 1.021328212675435e+00 
12660 -1.249110530824786e-01 
12661 2.456441254792534e-01 
12662 5.156931295755793e-02 
12663 1.536366832401433e+00 
12664 3.451264813883094e-01 
12665 3.464402080034359e-01 
12666 2.310971886726539e-01 
12667 6.409762482687772e-01 
12668 8.383517413021241e-03 
12669 2.453895640931696e-01 
12670 -5.626443508966447e-01 
12671 6.765167533886359e-01 
12672 1.180058389671194e+00 
12673 2.463056133510184e-02 
12674 9.386606893024356e-02 
12675 3.504663698319187e-01 
12676 3.680379415116346e-01 
12677 1.466585395856764e-01 
12678 -1.141864459861001e+00 
12679 2.786648547453265e-01 
12680 4.910969537876514e-01 
12681 -5.505354038170300e-01 
12682 -8.093123586963327e-02 
12683 -5.004418269077685e-02 
12684 -7.941287335983293e-01 
12685 -2.836128501422529e-02 
12686 4.505415714106587e-01 
12687 9.490118023406358e-02 
12688 -5.998310122709696e-01 
12689 -9.535754509764374e-02 
12690 -7.767424812522296e-01 
12691 -5.035613378231815e-01 
12692 -2.468973689320065e+00 
12693 -2.851710976403217e+00 
12694 3.808820782755699e-01 
12695 -1.183747303227655e+00 
12696 -8.866941728021688e-01 
12697 3.422868371083242e-01 
12698 1.100498100867993e-01 
12699 -4.621205600103152e-01 
12700 -2.531784592151924e-01 
12701 1.074856319146414e-01 
12702 2.072392310561771e-01 
12703 -2.307680241702801e-01 
12704 -7.377136910255156e-01 
12705 1.378518167036286e-01 
12706 -4.626639075702854e-03 
12707 -7.984474343287794e-02 
12708 3.483776567017177e-02 
12709 4.571596574055358e-01 
12710 8.229214993181962e-03 
12711 1.020819990410101e+00 
12712 4.304384260329289e-01 
12713 6.406642589150049e-02 
12714 8.727373793987214e-02 
12715 5.215243931939730e-01 
12716 8.761123912274928e-01 
12717 2.926393322090000e-01 
12718 5.892111441424597e-01 
12719 3.974311874178724e-01 
12720 1.005125495792577e+00 
12721 2.080356350605594e+00 
12722 4.390150000814824e-01 
12723 6.882608750250065e-01 
12724 3.615306663132074e+00 
12725 -7.416432666389481e-03 
12726 1.991139012909222e+00 
12727 4.630101621988814e-01 
12728 4.574072467573669e-01 
12729 1.209037847595521e+00 
12730 8.393235423082532e-01 
12731 2.924482795486427e+00 
12732 6.655060823786960e-01 
12733 2.612772957854367e+00 
12734 -2.676089812897431e-01 
12735 3.197653407552909e+00 
12736 3.146441812277775e+00 
12737 -1.794847460384388e+00 
12738 2.035632241713859e+00 
12739 5.299782316057929e-01 
12740 -1.106552692919849e+00 
12741 1.521474163203296e+00 
12742 8.565105933529257e-01 
12743 4.181776166776091e-01 
12744 7.303506520331231e-02 
12745 1.364668202727056e+00 
12746 -1.608311593160228e-01 
12747 1.023842474585294e+00 
12748 1.031701801351908e-01 
12749 -1.033211475356435e-01 
12750 1.036297563562976e+00 
12751 -5.355772110796722e-01 
12752 6.284251515542281e-01 
12753 5.308746476538241e-01 
12754 -2.065863287374781e-01 
12755 5.273934197930564e-01 
12756 4.304923840045810e-01 
12757 1.226146265461132e+00 
12758 1.104601193895732e+00 
12759 -1.263618283963424e+00 
12760 4.194616772672893e-01 
12761 -1.012175506705383e+00 
12762 -1.585450169022658e+00 
12763 -1.209682353166434e-01 
12764 -4.312637855170297e-01 
12765 -1.094731958661111e+00 
12766 -2.738886402351925e-01 
12767 4.482060460339740e-01 
12768 -4.930068859282466e-01 
12769 -6.717166046832056e-01 
12770 -1.046874942707527e+00 
12771 -3.866721145262964e-01 
12772 -2.838831828835728e-01 
12773 2.103784396231016e-01 
12774 6.694640489171302e-01 
12775 -1.225985348708624e+00 
12776 -9.714247579152494e-01 
12777 -5.503931213990561e-01 
12778 1.137414893674595e-02 
12779 5.654612775446929e-01 
12780 -2.220690441892612e-01 
12781 -9.600933123536668e-01 
12782 -1.518350065735337e+00 
12783 7.178369053164204e-01 
12784 5.676280655744957e-01 
12785 8.370899310171234e-02 
12786 2.454165570616370e-01 
12787 5.658405841206247e-01 
12788 -1.709530380399802e+00 
12789 -2.329052490445460e-01 
12790 1.688085650317685e+00 
12791 -7.293410087948666e-01 
12792 -1.903188575899432e+00 
12793 6.431613921417448e-01 
12794 -8.804490899582913e-01 
12795 -2.671869280791611e-01 
12796 -9.688700085986294e-01 
12797 -6.881789121797226e-03 
12798 3.591360277316988e-01 
12799 2.097374257421953e-02 
12800 1.500478930525582e-01 
12801 -2.676574505851222e-01 
12802 -2.540061142623250e-01 
12803 1.939046395743845e-01 
12804 1.099268712956567e-01 
12805 1.517445516428204e-01 
12806 3.935039927399275e-02 
12807 3.884755763872923e-02 
12808 -2.407921594145429e-01 
12809 2.634245211373373e-01 
12810 7.057069731927544e-02 
12811 -2.199420879215438e-01 
12812 -1.105437110568955e+00 
12813 -3.486341794008638e-01 
12814 6.836390650507417e-02 
12815 -1.234276684485353e+00 
12816 6.961872867560586e-01 
12817 4.605004218340523e-01 
12818 -1.171881879961452e+00 
12819 2.900480985730727e-01 
12820 6.770927613143179e-01 
12821 -1.266368324905354e+00 
12822 6.381513911728116e-01 
12823 1.713714609060702e-01 
12824 4.109441516008032e-01 
12825 1.125033785588916e-01 
12826 2.975286300482509e-02 
12827 1.266662429377469e+00 
12828 -4.862885446389055e-02 
12829 7.562813971856461e-01 
12830 3.364468924540837e-01 
12831 8.154527824160895e-01 
12832 8.268681812123101e-01 
12833 7.367014676204858e-01 
12834 7.181614128477511e-01 
12835 -5.175956905187877e-02 
12836 -2.444654492244347e-01 
12837 4.477441973008454e-01 
12838 5.265514226306043e-01 
12839 -1.514632060918988e-01 
12840 8.121119298050449e-01 
12841 6.276255836008512e-01 
12842 3.559692939019423e-01 
12843 3.006567107312214e-02 
12844 -1.668572112265377e-01 
12845 -2.024847027188848e-01 
12846 -1.771049009720692e-01 
12847 -8.505698749123982e-01 
12848 -2.163072521763691e-02 
12849 1.228405321859209e-01 
12850 -2.954168716783475e-02 
12851 -6.226889000797493e-01 
12852 -1.152826374091582e-01 
12853 1.612441148728325e-01 
12854 4.127346167089720e-01 
12855 -1.373672725164985e-01 
12856 3.660635078856092e-01 
12857 1.248216820140224e-01 
12858 -3.209489417281353e-01 
12859 3.493116299177181e-02 
12860 -7.503181581721419e-02 
12861 1.063163158367379e-01 
12862 1.112202230040237e-01 
12863 -7.469252962015618e-01 
12864 -1.626856330573420e-01 
12865 1.832758778015648e-01 
12866 -2.355318173686409e-02 
12867 -8.953396478601148e-01 
12868 1.122963625401782e+00 
12869 4.320007872374368e-01 
12870 -2.625916890259973e-01 
12871 -5.031903176386804e-01 
12872 -4.286070754914957e-01 
12873 -3.612962090612890e-01 
12874 7.444343831705631e-02 
12875 2.203227668145933e-01 
12876 6.069889480697874e-01 
12877 5.154024964997592e-01 
12878 -6.404812215840279e-01 
12879 -9.021458035087627e-01 
12880 1.808270197121889e-01 
12881 -1.686984465594522e-01 
12882 7.340935800838924e-02 
12883 -1.599264399971184e+00 
12884 -4.706549394502636e-01 
12885 9.008189773099855e-02 
12886 4.852222336570230e-01 
12887 -3.556834604855968e-01 
12888 -1.075256774102767e-01 
12889 9.366805741426325e-01 
12890 -5.666990299550934e-02 
12891 -1.720545384371271e-01 
12892 -1.311255246296101e+00 
12893 -7.554646225075367e-01 
12894 6.087226867031474e-01 
12895 3.542266276617994e-01 
12896 1.378887718252474e-01 
12897 5.886644094911663e-01 
12898 3.746852921885080e-02 
12899 -1.549041480392765e-01 
12900 4.072771179226726e-01 
12901 -1.090426819002121e-01 
12902 1.426507366257723e+00 
12903 -1.037732836818314e-02 
12904 2.362337346123947e-02 
12905 2.046102597111397e+00 
12906 4.839477333806195e-01 
12907 3.780057270799738e-01 
12908 5.758056539476100e-01 
12909 8.867076165680794e-01 
12910 5.090728408525584e-01 
12911 1.802860847498645e+00 
12912 1.645097145971340e+00 
12913 1.410270408827979e-01 
12914 1.210450419727450e-01 
12915 8.752990116005653e-01 
12916 4.863436909373428e-01 
12917 2.007506247461184e-01 
12918 2.554141585685613e-01 
12919 1.075776960874410e+00 
12920 1.287549670624488e-02 
12921 -3.645781321784750e-01 
12922 1.723855423056710e-01 
12923 -2.918628710061936e-01 
12924 -5.983563781945300e-02 
12925 -9.600540736925137e-02 
12926 -9.368770610837612e-01 
12927 -5.086047816773479e-01 
12928 -1.706930215110889e-01 
12929 2.321117554717151e-01 
12930 6.411103669678280e-03 
12931 -1.373733997270968e+00 
12932 6.225285706202758e-01 
12933 8.258012658561080e-01 
12934 5.078513522174953e-01 
12935 2.018479127900510e+00 
12936 2.499304598455205e-01 
12937 5.186470085851109e-01 
12938 3.455875715725564e+00 
12939 -3.953068387982141e-02 
12940 8.783168530734825e-01 
12941 3.573873795305214e+00 
12942 3.924884786199296e-01 
12943 -1.246319685445086e-01 
12944 -2.323701663855419e-01 
12945 1.729782875752768e-01 
12946 2.049245459449596e+00 
12947 5.531923363344027e-01 
12948 2.978636838253522e-01 
12949 1.866516807848159e-01 
12950 -5.031173072814185e-01 
12951 1.938040878994696e-01 
12952 -4.950803652067272e-01 
12953 -5.590886054447627e-01 
12954 6.014300571558345e-02 
12955 1.836339726446718e-01 
12956 3.195259340126837e-01 
12957 3.753664824969341e-01 
12958 4.572565910064473e-01 
12959 6.329457601283218e-02 
12960 -4.391655582683173e-01 
12961 -1.252952803183554e-01 
12962 -1.303155645777398e-01 
12963 6.224551972088133e-01 
12964 -4.226713878536041e-01 
12965 2.700402131778823e-01 
12966 6.478314177494209e-01 
12967 -3.885569307797012e-01 
12968 3.329148124911254e-01 
12969 8.770010558381177e-01 
12970 -2.592628024494121e-01 
12971 -1.017403675301697e+00 
12972 -9.750266584853952e-01 
12973 -5.097286864214863e-01 
12974 -1.009462579244671e+00 
12975 -2.881004764785300e-01 
12976 -5.958770617931792e-01 
12977 -8.400048398938390e-01 
12978 -1.782909306372961e+00 
12979 -7.748741812511031e-02 
12980 -1.873804167003390e-01 
12981 -9.011190636340131e-02 
12982 -1.025801493397885e+00 
12983 -1.055239353434878e-01 
12984 -6.170431603619871e-01 
12985 -6.241194980394400e-01 
12986 6.433154018138697e-02 
12987 -5.259339690787835e-02 
12988 -3.164062421987134e-01 
12989 8.877006974303296e-02 
12990 -3.159074220149833e-01 
12991 -1.993593922225331e+00 
12992 -6.608682439369631e-01 
12993 -4.330683330990273e-01 
12994 -1.025173044105234e+00 
12995 -1.871637050948001e+00 
12996 -3.412226291034638e+00 
12997 -2.254993867530403e+00 
12998 -1.123804435061609e+00 
12999 -8.207545885497500e-01 
13000 -2.208106792850472e-01 
13001 -3.184205818621028e-02 
13002 -3.083143591331838e+00 
13003 -4.928931624277523e-01 
13004 -6.935874932773158e-01 
13005 -2.116308949041934e-02 
13006 -5.397343513211535e-01 
13007 -3.828008201850162e-01 
13008 -1.008935011113594e-01 
13009 -3.094229481862526e-01 
13010 -5.948638478117605e-01 
13011 -1.007523974104281e+00 
13012 4.391434721786958e-01 
13013 -1.865699508917322e-01 
13014 -8.766036571023104e-02 
13015 -9.752735301067917e-01 
13016 -3.666974896124533e-02 
13017 8.265858860924066e-01 
13018 -6.232552937935462e-01 
13019 -5.152111467392645e-01 
13020 1.611653416922590e-01 
13021 -8.567419622616798e-02 
13022 1.454040289207145e+00 
13023 -7.289585076748636e-02 
13024 6.822610207523242e-01 
13025 1.417164062186708e-01 
13026 -3.351969466643350e-02 
13027 1.979001954865486e+00 
13028 5.639977870228754e-01 
13029 -5.367179585359662e-01 
13030 -3.994992699899881e-01 
13031 -1.933105435338716e-01 
13032 5.030261012696292e-02 
13033 -5.399088939384666e-01 
13034 3.993954587888916e-01 
13035 1.798051807367596e-01 
13036 -5.176448563627647e-01 
13037 -4.872773077678825e-01 
13038 -2.260631365081975e+00 
13039 -7.706922639053851e-01 
13040 -6.215592660052242e-02 
13041 -1.187889496538961e+00 
13042 -1.587765616948569e+00 
13043 -7.116795804949457e-01 
13044 -6.501552950971595e-01 
13045 1.247496624432001e-01 
13046 -4.229650879866033e-01 
13047 8.636122828734920e-02 
13048 -3.254287290413252e-01 
13049 2.945772841587921e-01 
13050 4.011348949354598e-01 
13051 8.190195514230274e-01 
13052 3.047709359270161e-01 
13053 5.455193819960349e-01 
13054 2.542887341976814e-01 
13055 -4.415952272067852e-02 
13056 2.717310212783925e-01 
13057 5.917456656314652e-01 
13058 4.410805391127434e-01 
13059 -7.749747675960089e-01 
13060 3.315357557446604e-01 
13061 5.549515549324394e-01 
13062 3.739245718219431e-01 
13063 -1.687725708623006e-01 
13064 4.215717279162605e-01 
13065 -8.773090854575202e-02 
13066 7.564689578577076e-01 
13067 4.952218925059176e-02 
13068 6.370093542482514e-01 
13069 -1.287774958063421e-01 
13070 -2.261222211450213e-01 
13071 -1.106303628283172e-01 
13072 6.252393945107024e-02 
13073 3.582107687458660e-01 
13074 -4.020871085020458e-01 
13075 -9.976770603897239e-02 
13076 2.156534577330331e-01 
13077 9.287716629237500e-01 
13078 -2.524830567121993e-01 
13079 5.123173994922878e-01 
13080 1.630094552791865e-01 
13081 -6.138219542403407e-01 
13082 4.590097301387188e-01 
13083 -5.289555737051470e-01 
13084 7.504439575869741e-01 
13085 4.093580177230158e-01 
13086 -1.505725836554571e-01 
13087 -6.923407303757700e-01 
13088 -4.968948043531414e-01 
13089 1.703230906398123e-01 
13090 6.191439112543963e-01 
13091 8.555891638089008e-01 
13092 -2.175566196465585e-01 
13093 5.896117208959716e-01 
13094 2.063984727606452e-01 
13095 -1.469838909730066e+00 
13096 -7.568405785914545e-01 
13097 -7.153663818278599e-01 
13098 -5.152725466833923e-01 
13099 6.002929926973611e-01 
13100 1.451553904926294e-01 
13101 -9.731001349750237e-01 
13102 4.759235888591221e-01 
13103 2.433381410283617e-01 
13104 -6.381892077118750e-02 
13105 3.002711007341853e-02 
13106 9.625609660996566e-01 
13107 8.720078614326591e-01 
13108 2.422368927130818e-01 
13109 1.285568455159573e+00 
13110 -4.567499702158823e-01 
13111 1.289959858325928e+00 
13112 2.949816235691815e-01 
13113 -1.880290184855622e-01 
13114 1.577574107484421e+00 
13115 -1.072414512107020e+00 
13116 1.052348200637448e+00 
13117 2.830346291597153e+00 
13118 1.020990604476925e+00 
13119 1.848735627820095e-01 
13120 5.614568491653724e-01 
13121 1.693697586899459e-01 
13122 5.157024176880861e-01 
13123 1.922914323165027e+00 
13124 7.894403500234679e-01 
13125 3.457149320319012e-02 
13126 5.499875617746663e-01 
13127 1.489001461242168e+00 
13128 1.667316155454881e-02 
13129 5.337392102434246e-02 
13130 2.085684259717825e-01 
13131 7.710974748957228e-01 
13132 9.946034676269403e-01 
13133 6.459547594093273e-01 
13134 -1.782494614118435e-01 
13135 8.820883752076066e-01 
13136 3.119981943884952e-01 
13137 2.599507966393894e-01 
13138 1.174202859150384e+00 
13139 5.944784275445784e-01 
13140 5.955535990860805e-01 
13141 1.109654698184555e-01 
13142 2.379932703882117e-01 
13143 2.119513209291728e-01 
13144 1.633873017801704e-01 
13145 3.605909437980042e-01 
13146 3.353665499011496e-01 
13147 2.028060251585568e-01 
13148 4.371024446296264e-01 
13149 6.640173676496748e-01 
13150 3.116739859471902e-01 
13151 5.059117395900360e-01 
13152 6.858856776586746e-01 
13153 -1.100994904531223e-01 
13154 9.763708292090266e-02 
13155 7.912267739192824e-02 
13156 -3.164244615532569e-02 
13157 -1.665598205364767e-01 
13158 -1.245179508370518e+00 
13159 -6.534514041260604e-01 
13160 1.624392543232688e-01 
13161 3.942078038987520e-01 
13162 8.696519603361755e-02 
13163 9.318936605044027e-02 
13164 1.112694705247752e+00 
13165 2.341945863003191e-02 
13166 -5.472526994436875e-01 
13167 -7.704353919861728e-01 
13168 7.343753189154831e-01 
13169 -6.509271307294968e-01 
13170 5.348828169769025e-01 
13171 7.678578373429788e-02 
13172 2.157490130247314e-01 
13173 1.055045780464361e-02 
13174 -7.574022870622173e-01 
13175 -5.261925409370533e-02 
13176 -6.287194238115342e-01 
13177 -1.725549601879655e+00 
13178 7.537477786075311e-01 
13179 -7.451284377517795e-01 
13180 -1.294847255196037e+00 
13181 1.394538556109880e+00 
13182 -2.636965626419876e-01 
13183 -2.439750865542051e-01 
13184 -1.531273969966083e+00 
13185 -3.682286941318785e-01 
13186 1.621422221664528e-01 
13187 3.484535559858988e-02 
13188 -4.534836880593657e-01 
13189 -9.861054460991775e-01 
13190 -1.383881957460629e-01 
13191 -8.077156281263386e-01 
13192 2.413354922555619e-01 
13193 6.560852041794459e-01 
13194 -1.172200581240704e+00 
13195 -7.236012835883757e-02 
13196 8.421870187917199e-01 
13197 9.751815723709688e-01 
13198 3.467727646463361e-01 
13199 7.224871139467839e-01 
13200 2.094695720524525e-01 
13201 4.064211397196316e-01 
13202 1.503717790995342e+00 
13203 1.381388559201373e-01 
13204 -5.208251998765587e-02 
13205 2.960607403756006e-01 
13206 9.347052120283532e-01 
13207 8.796971027930235e-02 
13208 1.074936790993368e-01 
13209 1.031354788747458e+00 
13210 2.519649601036637e-02 
13211 -3.441012515551278e-01 
13212 1.115314277271629e+00 
13213 1.018673931304489e+00 
13214 1.081431586095900e+00 
13215 2.478084834751543e-01 
13216 2.703672342719327e-01 
13217 1.269387035418438e+00 
13218 9.156913958397392e-01 
13219 -1.999321597189789e-01 
13220 4.466534506587004e-01 
13221 4.794039483888878e-02 
13222 -2.526774864193681e-02 
13223 -6.722255313075367e-01 
13224 1.394651040994934e+00 
13225 1.087653313585925e-02 
13226 -3.647247674628478e-01 
13227 5.294356185297296e-01 
13228 -3.607883309154390e-01 
13229 -3.750019957118174e-01 
13230 -3.357020193632676e-01 
13231 -6.778898177566685e-01 
13232 -1.206051443488101e-01 
13233 6.827689625362834e-04 
13234 -4.990405559092060e-01 
13235 -5.128641883332258e-01 
13236 1.313229178551996e+00 
13237 8.622788902313822e-01 
13238 4.963182118665367e-02 
13239 1.333297815624721e-01 
13240 2.820836976968571e-01 
13241 5.875532633663005e-01 
13242 2.017266066176284e-01 
13243 2.362983588628934e-01 
13244 -1.420110386322280e-01 
13245 -3.192419264706317e-02 
13246 1.737416123566784e-01 
13247 -2.735460309221902e-01 
13248 -1.182678141007846e-01 
13249 3.422864618878770e-01 
13250 2.986092700298097e-02 
13251 5.623276544654904e-01 
13252 8.722059214807215e-01 
13253 7.543750270207955e-01 
13254 4.798692221149682e-01 
13255 -1.373132388707499e-01 
13256 -1.981150827417965e-01 
13257 3.916457972308782e-02 
13258 5.845562368299122e-01 
13259 5.740360102735002e-01 
13260 -6.035625739698592e-01 
13261 -1.362982230404070e-02 
13262 -8.125958826713421e-01 
13263 -2.413088897016966e-02 
13264 -1.561820882964113e-01 
13265 -1.015110627361475e+00 
13266 8.911410335341706e-03 
13267 -3.971134550861674e-01 
13268 4.479319439324702e-01 
13269 8.368936432015669e-01 
13270 -1.468269670845340e+00 
13271 -8.814092333595834e-01 
13272 4.967519476118197e-01 
13273 7.944609343149933e-01 
13274 -5.626407080140553e-02 
13275 -3.246327189077447e+00 
13276 -1.015520942871505e-01 
13277 -7.728042161038597e-02 
13278 5.314698695513485e-01 
13279 5.180686731678180e-01 
13280 -5.023729219546366e-01 
13281 -1.510401996992866e-01 
13282 1.873320568907074e-01 
13283 3.075202449332270e-01 
13284 9.583102754695462e-01 
13285 2.544282916414609e+00 
13286 1.301252805744240e-01 
13287 -2.392023085168791e-01 
13288 1.120462952358697e+00 
13289 2.107949051478813e-01 
13290 1.590023600983529e+00 
13291 8.137692169267305e-01 
13292 8.246877167609951e-01 
13293 -3.154371291774878e-01 
13294 4.196860969355760e-01 
13295 5.109836235757018e-02 
13296 6.096654002039323e-01 
13297 -7.770894695472695e-01 
13298 -6.389816754124823e-01 
13299 4.897233319654761e-01 
13300 6.035408052318984e-02 
13301 3.979512052452726e-01 
13302 8.507268190722575e-02 
13303 5.477157886728047e-01 
13304 4.938250272351644e-01 
13305 1.861519582911520e+00 
13306 5.264586480421917e-01 
13307 -7.273144875216675e-01 
13308 7.987934429820708e-01 
13309 3.538045621617613e-01 
13310 1.252066566879252e+00 
13311 4.871337689835800e-01 
13312 5.111640545491095e-01 
13313 6.639520867703071e-01 
13314 2.938371738466821e-01 
13315 -5.636535820625082e-01 
13316 -3.554316042559024e-01 
13317 5.316769364776290e-01 
13318 -1.689019262017134e-02 
13319 -5.262938338028028e-01 
13320 7.581350930189484e-01 
13321 -3.891045924400459e-01 
13322 -1.570875116421098e+00 
13323 -8.554167409464414e-02 
13324 -1.225084907170054e+00 
13325 -5.360268152754558e-01 
13326 -1.394043136681332e+00 
13327 1.215504389959457e-01 
13328 3.907097237769960e-01 
13329 -1.288107592594300e+00 
13330 -1.188656894685062e+00 
13331 -5.940921645531357e-01 
13332 3.220379232926237e-02 
13333 -1.063257762506745e-01 
13334 -1.206535485203488e-01 
13335 -6.459255321993554e-01 
13336 -2.348348898603959e+00 
13337 7.542375066168933e-02 
13338 -3.197958285427806e-01 
13339 1.717700730748420e+00 
13340 -2.705904778157141e-01 
13341 -1.888457181267951e+00 
13342 -6.321326518134706e-01 
13343 -7.008710639077723e-01 
13344 -5.069186488753018e-02 
13345 -1.430107614094065e-01 
13346 -5.244391600659938e-01 
13347 1.086836389575667e+00 
13348 4.276071879316567e-01 
13349 3.834454178543825e-01 
13350 1.376497301578122e-01 
13351 7.605982647924993e-02 
13352 1.110368371762678e-01 
13353 2.001908079099507e-01 
13354 8.297628615316854e-02 
13355 1.107090214186560e-01 
13356 2.291414353670642e+00 
13357 7.291679533073291e-01 
13358 2.188991775301493e-01 
13359 4.337092642830943e+00 
13360 5.460002592731847e-01 
13361 1.434254218564904e+00 
13362 1.945827802369583e+00 
13363 1.282370779085335e+00 
13364 1.116885385831454e+00 
13365 1.961932441633861e-01 
13366 5.474193734610627e-01 
13367 -1.262046601359110e-01 
13368 3.933222171809069e+00 
13369 3.591401561993409e-01 
13370 2.891899959715071e-01 
13371 1.869266261824626e-01 
13372 8.501281329449166e-02 
13373 4.677850705046308e-02 
13374 1.244372129582327e+00 
13375 3.984438410851628e-01 
13376 -3.801890167781747e-01 
13377 6.013802967675330e-01 
13378 -3.928267870169013e-01 
13379 8.716977090066742e-01 
13380 4.915135363530960e-01 
13381 -1.124678554454162e-01 
13382 8.350716420802847e-01 
13383 -1.441329292982471e+00 
13384 8.330560859199653e-01 
13385 1.157846764086357e+00 
13386 -5.674821988232314e-01 
13387 5.955560586750180e-02 
13388 7.071557190374260e-01 
13389 -1.772712948403943e+00 
13390 -4.732420427499322e-01 
13391 -2.415583633840048e-01 
13392 1.246632644549428e+00 
13393 3.979944250639694e-01 
13394 -7.408190338177759e-01 
13395 -1.822990579440809e-01 
13396 -1.275813479075308e-01 
13397 -5.307911973037283e-01 
13398 -5.323167363917406e-01 
13399 4.578029116615350e-01 
13400 1.036338205207558e+00 
13401 -4.734458233919376e-01 
13402 -5.122468486526712e-02 
13403 3.406029238573473e-01 
13404 -8.611147585203351e-01 
13405 -7.869442260173543e-02 
13406 2.825740654564536e-01 
13407 -1.574091220922322e+00 
13408 -8.606526634901334e-01 
13409 -4.980194879713336e-01 
13410 -1.457654073274260e+00 
13411 -3.856519873509272e-01 
13412 -4.997995448192157e-01 
13413 -5.828350843095470e-01 
13414 -7.492362068838390e-02 
13415 -6.355392613729612e-01 
13416 1.640304904541497e-01 
13417 7.304354697663988e-01 
13418 -7.717335695005770e-01 
13419 -4.110060103684621e-01 
13420 -7.485010973902984e-01 
13421 -4.836591484670552e-01 
13422 1.035151929889455e+00 
13423 -1.689293208191784e+00 
13424 5.351917116870248e-01 
13425 1.522652787271633e-01 
13426 -1.590519783528741e+00 
13427 3.574800932461954e-01 
13428 4.999443578823916e-01 
13429 8.707205411295149e-02 
13430 -1.489583204983095e-01 
13431 -3.336837225869754e+00 
13432 -4.671539953921042e-01 
13433 -2.975210357364446e-01 
13434 -1.584035076693082e-01 
13435 -2.736204250785835e-01 
13436 5.897683803554377e-02 
13437 -5.741543583844207e-01 
13438 -1.352425584029258e+00 
13439 -3.862054929348913e-01 
13440 8.610407746470115e-02 
13441 -1.106119074261187e-02 
13442 2.418405477854876e-01 
13443 1.788470628531071e-01 
13444 3.356546203447041e-01 
13445 4.153318515276162e-01 
13446 5.650243493633453e-02 
13447 -4.353387302324150e-01 
13448 -3.962735337021254e-01 
13449 2.895897657334565e-01 
13450 -2.404164825473770e-01 
13451 1.386252008261566e-02 
13452 -3.006297995429304e-01 
13453 -3.008673992756996e-01 
13454 7.598616241444539e-01 
13455 1.016894519921007e+00 
13456 -3.641382836165596e-01 
13457 3.419307577501701e-01 
13458 1.681184152256833e+00 
13459 4.912995559490371e-01 
13460 5.087391011645239e-01 
13461 2.389089189348502e+00 
13462 1.115770415241490e+00 
13463 1.313265562524226e-01 
13464 -1.415196013259021e-01 
13465 8.099276707819807e-01 
13466 2.518770565386251e-01 
13467 2.086761303008477e-01 
13468 1.296678690015050e+00 
13469 9.472381365989052e-02 
13470 1.460828541324266e-01 
13471 1.577057248119380e-01 
13472 5.501904560475953e-01 
13473 1.345050577324237e-01 
13474 2.335410679713546e-01 
13475 -2.612870135528759e-01 
13476 -6.703862393677533e-01 
13477 -9.827993198810779e-02 
13478 1.612171637353957e-01 
13479 5.502802020681463e-01 
13480 -2.733809464625674e-01 
13481 1.454609357547032e-02 
13482 2.697687802295530e-01 
13483 4.708303814935889e-01 
13484 9.885690421470490e-01 
13485 9.603079057365648e-01 
13486 8.642883275531693e-02 
13487 -4.952693467104327e-01 
13488 9.844564189879340e-02 
13489 1.035012857036076e-01 
13490 9.204616824300976e-01 
13491 -1.604360712434135e-01 
13492 -2.164976158040034e-02 
13493 4.626566200153870e-01 
13494 -1.070524926620242e-01 
13495 -2.440981202972646e-01 
13496 1.061706975979032e-01 
13497 -6.737847700339146e-01 
13498 1.252431011861370e-01 
13499 -7.709897991836232e-01 
13500 5.846968505020422e-01 
13501 2.022918366829837e-01 
13502 -7.388004042236737e-01 
13503 3.707875958695094e-01 
13504 -4.133257036710861e-01 
13505 1.650030623628382e-01 
13506 1.224617220347347e+00 
13507 -1.045867923307250e+00 
13508 9.215098328934681e-01 
13509 1.538696390132943e+00 
13510 8.955804093547624e-01 
13511 5.158562616025578e-02 
13512 5.947211356849158e-01 
13513 1.756517171669426e-01 
13514 1.553433369543245e+00 
13515 -1.026931952809849e-01 
13516 4.525983881387917e-01 
13517 9.516713730053221e-01 
13518 -6.335843080453236e-01 
13519 -3.780281456468211e-01 
13520 -4.138443795677898e-01 
13521 -2.741715551504130e-01 
13522 7.857604361398325e-02 
13523 -1.520629933882537e-01 
13524 6.827523791053929e-01 
13525 4.467518154548514e-01 
13526 -5.955914189601779e-02 
13527 -5.833676379683352e-01 
13528 -3.026885139727363e-01 
13529 3.865639543317139e-01 
13530 -1.722731808875283e-01 
13531 5.359904685739212e-01 
13532 1.293583371072661e+00 
13533 -3.231229344208549e-01 
13534 4.442504677896839e-01 
13535 -1.573354867512840e+00 
13536 1.152524317933061e-01 
13537 3.380073142071560e-01 
13538 -4.116289131911290e-01 
13539 5.960988357735046e-01 
13540 2.838562287870258e+00 
13541 5.293657014283085e-01 
13542 2.794187136190827e-01 
13543 -2.728791459754171e-01 
13544 7.943371067508042e-01 
13545 -4.297047001771641e-02 
13546 -2.375211377720631e-02 
13547 4.447413698557928e-01 
13548 3.053096125671034e-01 
13549 -1.728360740966486e-01 
13550 2.224479686824330e+00 
13551 9.366236179776977e-01 
13552 1.252811147544537e+00 
13553 1.303162311511858e+00 
13554 6.333066363210255e-01 
13555 5.756694112517982e-01 
13556 7.522896654972506e-01 
13557 8.707645264705596e-01 
13558 1.355329046122969e+00 
13559 -1.226090924258105e-01 
13560 8.516129336646407e-01 
13561 1.778781844870396e-01 
13562 2.184039089631822e-01 
13563 -1.379817783864764e-01 
13564 1.924454685945336e-02 
13565 8.118495578572279e-01 
13566 -1.581009453415420e-01 
13567 -1.097588986661879e-01 
13568 -6.628652883394295e-01 
13569 -1.361539930514999e+00 
13570 1.538185479984323e+00 
13571 2.299141831918201e-01 
13572 1.167694585590330e+00 
13573 2.048417761883828e+00 
13574 -6.447003368557805e-01 
13575 -8.501028835984040e-01 
13576 -4.365040611814447e-01 
13577 1.404246011925193e-01 
13578 3.752339341851873e-01 
13579 3.630567753003179e-01 
13580 1.787520774975073e-01 
13581 -1.254701794454084e-01 
13582 4.563216150607822e-01 
13583 5.833752557066150e-01 
13584 1.168404873739696e-01 
13585 -1.493328929949066e-01 
13586 -1.337658156942786e-01 
13587 1.039549564052484e+00 
13588 3.776650917221339e-01 
13589 4.030691363987020e-01 
13590 -1.501951720951961e-02 
13591 1.705474186792581e-02 
13592 -2.141261343658060e-02 
13593 -1.168439887338527e-01 
13594 4.777928604176492e-01 
13595 3.447203412323530e-02 
13596 -1.236659439974043e-01 
13597 -4.458137198144053e-01 
13598 5.589070293947234e-01 
13599 -3.958469288663617e-01 
13600 3.290409202379044e-01 
13601 -2.237901180060842e-02 
13602 -8.022342891143465e-01 
13603 6.913467519616484e-01 
13604 -8.459908212085712e-01 
13605 -1.705472193155183e+00 
13606 -1.828617667444418e+00 
13607 -1.375561907725915e-01 
13608 6.023653814300534e-02 
13609 -1.156264446078158e-01 
13610 -2.246834538518829e+00 
13611 -1.351712614362463e+00 
13612 2.520335982042525e-01 
13613 -7.614915502361685e-01 
13614 9.944596227883168e-04 
13615 -2.178082593004620e+00 
13616 -5.004413634264044e-01 
13617 -1.238774531513534e+00 
13618 -8.045424899932495e-01 
13619 -1.116159535459480e-01 
13620 -2.655868835603232e-01 
13621 -1.689730081017681e+00 
13622 -2.514117805561756e+00 
13623 -3.977757835801201e-02 
13624 -1.850692479696280e+00 
13625 -2.634545013426053e+00 
13626 1.600681336629189e-01 
13627 -1.111883754895816e+00 
13628 -1.837650778750577e+00 
13629 -5.355629984047823e-01 
13630 -3.540664599249783e+00 
13631 -1.051013262008358e+00 
13632 -4.359264180472772e-02 
13633 -2.358874465931194e+00 
13634 -1.060615918555918e+00 
13635 -2.240534579609640e+00 
13636 -5.661338246005308e-02 
13637 -3.980914063127846e-01 
13638 -2.095987075354752e+00 
13639 -3.631282337945720e+00 
13640 -9.023079451844638e-01 
13641 -1.853551883236157e+00 
13642 -3.131879708544555e-02 
13643 -5.421694661827934e-01 
13644 -2.989489014465588e-01 
13645 -1.190762858850657e-01 
13646 -1.339428837324425e+00 
13647 -3.200215008909053e-01 
13648 -1.005778001929698e+00 
13649 -7.508691834523182e-01 
13650 -3.368273895553252e-01 
13651 -1.085369048003148e-01 
13652 -1.214917479435332e-01 
13653 2.102219085352834e-01 
13654 -8.533438127573030e-02 
13655 -1.025997262047795e-02 
13656 -8.403473998093610e-01 
13657 -8.345741015010914e-02 
13658 -3.288547145940771e-01 
13659 -1.031829560101829e-01 
13660 -8.379923426007995e-01 
13661 -3.750126889279873e-01 
13662 7.830850706523798e-01 
13663 5.940787998563434e-01 
13664 1.204583712264595e+00 
13665 -1.080201653251486e-01 
13666 5.172638578480845e-01 
13667 -4.085252609533839e-01 
13668 -3.191614307150177e-01 
13669 1.399967550094656e-01 
13670 -1.885872664780454e+00 
13671 9.684341888418446e-01 
13672 1.219124847549300e+00 
13673 -8.066274196720734e-01 
13674 3.152560496497600e-01 
13675 -1.802740567943277e+00 
13676 -3.971749228386521e+00 
13677 -8.481411262321995e-01 
13678 -2.712045279469831e-01 
13679 -1.647850857968705e+00 
13680 -6.985367708475930e-01 
13681 -1.320858794011430e+00 
13682 -1.665066967189760e+00 
13683 9.547933746584450e-02 
13684 3.369186035937546e-01 
13685 1.697763755108703e-01 
13686 6.592121153835200e-01 
13687 -1.861390371848826e-01 
13688 -1.256816444623541e+00 
13689 1.743877302210085e-01 
13690 9.837269526907853e-01 
13691 1.903456083477003e-01 
13692 -6.237425160631471e-01 
13693 5.326394593303023e-01 
13694 -1.147512284169333e+00 
13695 -5.805663565897591e-01 
13696 4.433026452900754e-01 
13697 1.119923587546292e+00 
13698 1.909687445444879e-01 
13699 -2.272325501231875e+00 
13700 1.852405262801612e+00 
13701 3.373813663032073e+00 
13702 1.291140898964635e-01 
13703 7.901691013030284e-01 
13704 3.909466182760963e-01 
13705 3.064043798367108e-01 
13706 2.223632398514670e+00 
13707 -1.146558175765014e-01 
13708 -5.653986097416765e-02 
13709 9.804868349284570e-01 
13710 4.248524390044468e-01 
13711 -1.324676752510032e+00 
13712 9.669098995398892e-02 
13713 1.231785792953049e+00 
13714 -4.962474838976539e-01 
13715 2.767541274269461e-01 
13716 -1.048701575943702e+00 
13717 -5.271714195175249e-01 
13718 -8.157028900131361e-02 
13719 -7.274572127243367e-02 
13720 8.025253698901395e-01 
13721 -6.868008670724349e-01 
13722 -7.947412465523079e-02 
13723 1.160690925739484e+00 
13724 1.434120488667198e+00 
13725 1.308663430002974e+00 
13726 1.112432500454963e+00 
13727 4.446414112924906e-02 
13728 1.106314349111717e-01 
13729 2.109079411069886e+00 
13730 -1.890754897945851e-01 
13731 1.854957356246887e+00 
13732 2.454356057451639e+00 
13733 8.179757070587200e-01 
13734 5.379416194851901e-01 
13735 -1.137151673251129e-01 
13736 9.946400262777334e-01 
13737 5.865145544607951e-02 
13738 7.544570532847154e-01 
13739 1.113871288376830e+00 
13740 9.325871027001169e-01 
13741 6.949574749370602e-01 
13742 1.349409386836502e+00 
13743 1.758958405271520e-01 
13744 -3.833178316222577e-01 
13745 2.259453802917140e-01 
13746 1.841902327878586e+00 
13747 -1.363707020218387e-01 
13748 4.640593346180132e-01 
13749 8.143761294384200e-01 
13750 5.656050532717527e-01 
13751 5.460964753572359e-02 
13752 -7.271991008797769e-01 
13753 1.281132718483662e-01 
13754 3.276269203252244e-01 
13755 5.915695727254159e-01 
13756 8.681927110234169e-01 
13757 1.265878266367605e-01 
13758 1.271280916425017e+00 
13759 1.349981752576057e+00 
13760 2.393360720949646e-01 
13761 6.460629732761523e-01 
13762 8.344650412195592e-01 
13763 5.284050629077564e-01 
13764 2.902904922222480e-01 
13765 1.365378470132068e-01 
13766 -4.761651406666083e-01 
13767 1.156537265282642e+00 
13768 1.005733845778418e+00 
13769 -4.515868797781170e-01 
13770 2.302821841943611e-01 
13771 5.145220579403615e-03 
13772 -2.239463666705614e-01 
13773 3.729802241536398e-01 
13774 -1.905332266492471e-04 
13775 9.298614458488309e-01 
13776 -2.781531354089931e-01 
13777 2.752102820073887e-01 
13778 8.561847018265345e-03 
13779 -1.677238810606308e-01 
13780 3.081420118216642e-01 
13781 8.557937269987029e-04 
13782 2.491383240096208e-01 
13783 6.914790346651789e-01 
13784 4.491007237381738e-02 
13785 9.697822624055942e-02 
13786 4.193082586852962e-01 
13787 1.685530222369947e+00 
13788 -2.591533023167273e-01 
13789 5.333784781588572e-02 
13790 6.883928008590813e-02 
13791 1.214430966336333e-01 
13792 2.682203560185500e-01 
13793 -2.898387973306563e-02 
13794 1.296994373792312e-01 
13795 8.044174992801660e-01 
13796 -4.849388492665293e-01 
13797 -2.283449056138429e-01 
13798 -3.794985690675499e-02 
13799 7.087551582193733e-01 
13800 -1.718765228324961e-01 
13801 3.350805796942593e-02 
13802 3.442982891124310e-01 
13803 -1.763359155741501e-01 
13804 8.635569348446380e-01 
13805 5.794343906633395e-01 
13806 3.005558101828876e-01 
13807 1.049525370387095e+00 
13808 4.342271841235631e-01 
13809 -1.208964119149041e-01 
13810 1.165203818518922e-01 
13811 5.340870798596590e-01 
13812 3.148187437671815e-02 
13813 -3.019640679485343e-01 
13814 -1.158436120117399e+00 
13815 1.064876855909452e-01 
13816 1.383055097208652e-01 
13817 -2.071408092697114e-01 
13818 -1.709375705418676e+00 
13819 1.551036021684233e-01 
13820 5.885086912704668e-01 
13821 -4.889959596012878e-01 
13822 -1.751730753332794e-01 
13823 -4.715884498978253e-01 
13824 2.386759459822483e-02 
13825 4.006691954715252e-01 
13826 -7.465880517436424e-03 
13827 -3.343445339674304e-01 
13828 -8.138826590628530e-02 
13829 3.658434487208334e-01 
13830 1.157043527120001e-02 
13831 1.136483364215662e-01 
13832 -2.072990687990143e-01 
13833 7.134223078703818e-02 
13834 3.890631160140375e-01 
13835 2.211317155386207e-01 
13836 -3.327452905283647e-01 
13837 4.959937295288870e-01 
13838 4.456352361636687e-01 
13839 6.524058848281834e-01 
13840 -3.535905490738044e-01 
13841 -1.829124792455518e-01 
13842 1.918427909001126e-01 
13843 3.456091817424681e-01 
13844 2.224785842773356e+00 
13845 -1.069573186116338e-01 
13846 -2.929995247974259e-01 
13847 5.296723488382014e-02 
13848 3.233983592360954e-01 
13849 -4.683033017504166e-02 
13850 2.998710083016865e-01 
13851 -3.081491199649415e-02 
13852 6.669833509577202e-01 
13853 7.690653927648448e-01 
13854 5.540356630421470e-01 
13855 7.586525172267475e-01 
13856 6.777320063983160e-02 
13857 5.791345691349401e-01 
13858 4.651719676171781e-01 
13859 1.603132971220376e-01 
13860 2.333487356481114e-01 
13861 3.916058474462165e-01 
13862 3.170998860877694e-01 
13863 5.100497726682986e-02 
13864 7.440545615493996e-01 
13865 -4.337744644399016e-02 
13866 4.876718598104099e-02 
13867 8.188729229143761e-02 
13868 -1.732619202870786e-02 
13869 -5.921863923431702e-01 
13870 5.804147257935730e-02 
13871 7.705303767521190e-01 
13872 -4.704067304998141e-03 
13873 9.350970882763014e-02 
13874 1.253342461079626e+00 
13875 -4.374187667178156e-01 
13876 -8.069579921027553e-01 
13877 1.221460753706527e+00 
13878 5.908946955839778e-01 
13879 2.638760462945126e-01 
13880 -2.209266139317713e-01 
13881 1.410529982253228e+00 
13882 1.838192420723266e-01 
13883 6.855378349486745e-01 
13884 1.993580717913899e-01 
13885 6.668053028523162e-01 
13886 1.237319860973075e+00 
13887 -8.124974780818756e-01 
13888 6.785114658098009e-01 
13889 -3.247183484793967e-01 
13890 4.301871003089741e-01 
13891 1.397528771806009e-01 
13892 -5.467363536981717e-02 
13893 9.201761559947434e-01 
13894 6.390063417311805e-01 
13895 3.144186214262847e-02 
13896 -5.534934226331815e-01 
13897 -2.014996234503686e-01 
13898 -2.670292348289703e-02 
13899 -6.446379241260018e-03 
13900 -4.260923971485081e-01 
13901 -4.047142482070526e-01 
13902 -4.046209779763956e-01 
13903 -1.928466218436193e+00 
13904 -3.255669046626450e-01 
13905 -1.248971746251389e+00 
13906 9.084929092416165e-02 
13907 -3.499719631004692e-01 
13908 -3.832323836778623e-01 
13909 -3.270886970988178e-02 
13910 -2.590597511717824e+00 
13911 -4.014574772592843e-01 
13912 -6.234419304824673e-01 
13913 -2.610767018137501e+00 
13914 -1.047086169883595e-01 
13915 -4.846994639883144e-01 
13916 -1.783870273588368e+00 
13917 -4.182438539728644e-01 
13918 -5.621486482718165e-01 
13919 -1.211641120588431e+00 
13920 -2.075070655395809e+00 
13921 -6.025702187545230e-02 
13922 -5.369368147061817e-01 
13923 4.619104671290872e-01 
13924 -9.202552534531063e-01 
13925 -2.325435750717526e-01 
13926 5.566541603471442e-01 
13927 2.909561868337309e+00 
13928 -2.182973756717748e-01 
13929 6.899669573202198e-01 
13930 1.342211819813750e+00 
13931 4.997652329052465e-01 
13932 1.995672653081742e-01 
13933 1.326005937181657e+00
[truncated: 1,099,265 more chars]
