# Supplementary material for: Anderson critical metal phase in trivial states protected by average magnetic crystalline symmetry
Source: Nat Commun. 2024 Apr 9;15:3069. doi: 10.1038/s41467-024-47467-2 (PMC11003978; doi:10.1038/s41467-024-47467-2)
Supplement: Supplementary file 3 — Source Data [file 41467_2024_47467_MOESM3_ESM.zip › Source Data/FS14/L=75_E=2.3562_Fp=1_phi_p=-0.47124_v=1_pm.txt]

runtime=545.35 min, E=2.356194e+00, r=10,q=4 fp=0.891007, 
#M  #Scattering  #Lambda  #errorbar  #precision  #n_iter
75 7.0000e-01 3.606137295263825e-02 3.049715e-05 8.457014e-04 100000
75 7.2979e-01 3.990304693277635e-02 3.990001e-05 9.999238e-04 147080
75 7.5957e-01 4.523037239222851e-02 4.522724e-05 9.999308e-04 295400
75 7.8936e-01 5.339712736479613e-02 5.339655e-05 9.999893e-04 628560
75 8.1915e-01 6.721727340319246e-02 6.721616e-05 9.999835e-04 1389720
75 8.4894e-01 9.385431174982334e-02 9.385353e-05 9.999917e-04 2985200
75 8.7872e-01 1.529674655293000e-01 1.529673e-04 9.999992e-04 6957480
75 9.0851e-01 3.078668644631255e-01 4.165808e-04 1.353120e-03 10000000
75 9.3830e-01 7.853783143414268e-01 1.883059e-03 2.397646e-03 10000000
75 9.6809e-01 2.196407951142513e+00 9.355711e-03 4.259551e-03 10000000
75 9.9787e-01 4.646825715779594e+00 2.932270e-02 6.310265e-03 10000000
75 1.0277e+00 6.856201607039643e+00 5.255022e-02 7.664627e-03 10000000
75 1.0574e+00 8.230534451181185e+00 6.803621e-02 8.266317e-03 10000000
75 1.0872e+00 9.229162465439890e+00 8.053184e-02 8.725801e-03 10000000
75 1.1170e+00 9.895387182427832e+00 8.859505e-02 8.953166e-03 10000000
75 1.1468e+00 1.046773003667668e+01 9.668386e-02 9.236373e-03 10000000
75 1.1766e+00 1.050892261314007e+01 9.581014e-02 9.117028e-03 10000000
75 1.2064e+00 1.074473107337042e+01 9.885476e-02 9.200301e-03 10000000
75 1.2362e+00 1.089216137901415e+01 1.006279e-01 9.238559e-03 10000000
75 1.2660e+00 1.087150348858465e+01 9.956759e-02 9.158585e-03 10000000
75 1.2957e+00 1.089675134674442e+01 9.928646e-02 9.111565e-03 10000000
75 1.3255e+00 1.096744404297112e+01 1.006362e-01 9.175906e-03 10000000
75 1.3553e+00 1.105921557395527e+01 1.012278e-01 9.153251e-03 10000000
75 1.3851e+00 1.123007039128777e+01 1.041827e-01 9.277121e-03 10000000
75 1.4149e+00 1.122698772222019e+01 1.037196e-01 9.238419e-03 10000000
75 1.4447e+00 1.115999452528213e+01 1.024599e-01 9.181002e-03 10000000
75 1.4745e+00 1.111668401733177e+01 1.025376e-01 9.223757e-03 10000000
75 1.5043e+00 1.123098960053754e+01 1.060301e-01 9.440850e-03 10000000
75 1.5340e+00 1.114830543191489e+01 1.062870e-01 9.533915e-03 10000000
75 1.5638e+00 1.110677823164466e+01 1.068770e-01 9.622681e-03 10000000
75 1.5936e+00 1.102598152535916e+01 1.071313e-01 9.716261e-03 10000000
75 1.6234e+00 1.105265026302077e+01 1.103049e-01 9.979949e-03 10000000
75 1.6532e+00 1.081116727071695e+01 1.088494e-01 1.006824e-02 10000000
75 1.6830e+00 1.048953646725277e+01 1.067922e-01 1.018083e-02 10000000
75 1.7128e+00 9.980605717315761e+00 1.026040e-01 1.028033e-02 10000000
75 1.7426e+00 9.035209308008683e+00 9.174603e-02 1.015428e-02 10000000
75 1.7723e+00 7.006416375783947e+00 6.471815e-02 9.236983e-03 10000000
75 1.8021e+00 3.593058946949331e+00 2.385592e-02 6.639447e-03 10000000
75 1.8319e+00 9.213099714278057e-01 2.676497e-03 2.905099e-03 10000000
75 1.8617e+00 2.690347934545147e-01 3.217141e-04 1.195808e-03 10000000
75 1.8915e+00 1.341427718984516e-01 1.341427e-04 9.999994e-04 3425600
75 1.9213e+00 9.363338774879171e-02 9.363316e-05 9.999975e-04 873240
75 1.9511e+00 7.670361400555271e-02 7.669980e-05 9.999502e-04 228680
75 1.9809e+00 6.739594997112022e-02 5.447019e-05 8.082116e-04 100000
75 2.0106e+00 6.133002635681772e-02 3.414535e-05 5.567477e-04 100000
75 2.0404e+00 5.675078353913117e-02 2.249565e-05 3.963937e-04 100000
75 2.0702e+00 5.319383455650099e-02 1.736305e-05 3.264110e-04 100000
75 2.1000e+00 5.025196285244575e-02 1.378547e-05 2.743270e-04 100000
