# Supplementary material for: Anderson critical metal phase in trivial states protected by average magnetic crystalline symmetry
Source: Nat Commun. 2024 Apr 9;15:3069. doi: 10.1038/s41467-024-47467-2 (PMC11003978; doi:10.1038/s41467-024-47467-2)
Supplement: Supplementary file 3 — Source Data [file 41467_2024_47467_MOESM3_ESM.zip › Source Data/FS14/L=36_E=2.3562_Fp=1_phi_p=-0.47124_v=1_pm.txt]

runtime=135.51 min, E=2.356194e+00, r=10,q=4 fp=0.891007, 
#M  #Scattering  #Lambda  #errorbar  #precision  #n_iter
36 7.0000e-01 7.494235502433678e-02 6.470031e-05 8.633344e-04 100000
36 7.2979e-01 8.274760572139969e-02 8.273529e-05 9.998511e-04 133200
36 7.5957e-01 9.373814579895248e-02 9.373364e-05 9.999519e-04 291800
36 7.8936e-01 1.102689860394344e-01 1.102673e-04 9.999848e-04 627160
36 8.1915e-01 1.377640642011296e-01 1.377641e-04 9.999999e-04 1356600
36 8.4894e-01 1.897134599913398e-01 1.897115e-04 9.999897e-04 2941280
36 8.7872e-01 3.015124114069390e-01 3.015108e-04 9.999948e-04 6803600
36 9.0851e-01 5.763228995836118e-01 7.533160e-04 1.307107e-03 10000000
36 9.3830e-01 1.308809830306188e+00 2.850023e-03 2.177568e-03 10000000
36 9.6809e-01 3.011792673782783e+00 1.052399e-02 3.494261e-03 10000000
36 9.9787e-01 5.418581991075080e+00 2.582036e-02 4.765150e-03 10000000
36 1.0277e+00 7.276377736337172e+00 3.954804e-02 5.435128e-03 10000000
36 1.0574e+00 8.684993722511102e+00 5.148743e-02 5.928321e-03 10000000
36 1.0872e+00 9.623763143906730e+00 5.959626e-02 6.192615e-03 10000000
36 1.1170e+00 1.032554574894040e+01 6.620716e-02 6.411977e-03 10000000
36 1.1468e+00 1.058515319023115e+01 6.782113e-02 6.407194e-03 10000000
36 1.1766e+00 1.078427507763028e+01 6.913464e-02 6.410689e-03 10000000
36 1.2064e+00 1.092171131742351e+01 7.005910e-02 6.414663e-03 10000000
36 1.2362e+00 1.098259084157281e+01 6.993677e-02 6.367966e-03 10000000
36 1.2660e+00 1.097681729710908e+01 6.969427e-02 6.349224e-03 10000000
36 1.2957e+00 1.105909409653359e+01 7.053844e-02 6.378320e-03 10000000
36 1.3255e+00 1.138889010114359e+01 7.405103e-02 6.502041e-03 10000000
36 1.3553e+00 1.085831790825650e+01 6.777512e-02 6.241770e-03 10000000
36 1.3851e+00 1.133779992415864e+01 7.294089e-02 6.433425e-03 10000000
36 1.4149e+00 1.175315903010661e+01 7.802200e-02 6.638385e-03 10000000
36 1.4447e+00 1.046866151464546e+01 6.343083e-02 6.059115e-03 10000000
36 1.4745e+00 1.213800060391679e+01 8.296387e-02 6.835053e-03 10000000
36 1.5043e+00 1.106466893285764e+01 7.111489e-02 6.427204e-03 10000000
36 1.5340e+00 1.101345526292523e+01 7.169143e-02 6.509440e-03 10000000
36 1.5638e+00 1.178977784274711e+01 8.166606e-02 6.926853e-03 10000000
36 1.5936e+00 1.075228585571744e+01 7.072941e-02 6.578081e-03 10000000
36 1.6234e+00 1.134397230305918e+01 7.924640e-02 6.985772e-03 10000000
36 1.6532e+00 1.089455429733211e+01 7.609654e-02 6.984824e-03 10000000
36 1.6830e+00 1.080231130818734e+01 7.749334e-02 7.173774e-03 10000000
36 1.7128e+00 1.030407119522578e+01 7.475059e-02 7.254471e-03 10000000
36 1.7426e+00 9.387495833280036e+00 6.751975e-02 7.192520e-03 10000000
36 1.7723e+00 7.501992637021575e+00 4.961316e-02 6.613331e-03 10000000
36 1.8021e+00 4.360998238813583e+00 2.189905e-02 5.021569e-03 10000000
36 1.8319e+00 1.489039537865511e+00 3.792168e-03 2.546721e-03 10000000
36 1.8617e+00 5.128115459324936e-01 5.884868e-04 1.147569e-03 10000000
36 1.8915e+00 2.693773605989005e-01 2.693754e-04 9.999925e-04 3178760
36 1.9213e+00 1.919484251169254e-01 1.919472e-04 9.999934e-04 791560
36 1.9511e+00 1.587314698115710e-01 1.587080e-04 9.998519e-04 218640
36 1.9809e+00 1.401049649697697e-01 1.136712e-04 8.113285e-04 100000
36 2.0106e+00 1.274375755435504e-01 7.425142e-05 5.826493e-04 100000
36 2.0404e+00 1.181719351989058e-01 5.372150e-05 4.546046e-04 100000
36 2.0702e+00 1.106970018066071e-01 4.016965e-05 3.628793e-04 100000
36 2.1000e+00 1.046482632469777e-01 3.332757e-05 3.184722e-04 100000
