# Supplementary material for: Anderson critical metal phase in trivial states protected by average magnetic crystalline symmetry
Source: Nat Commun. 2024 Apr 9;15:3069. doi: 10.1038/s41467-024-47467-2 (PMC11003978; doi:10.1038/s41467-024-47467-2)
Supplement: Supplementary file 3 — Source Data [file 41467_2024_47467_MOESM3_ESM.zip › Source Data/FS14/L=9_E=2.3562_Fp=1_phi_p=-0.47124_v=1_pm.txt]

runtime=25.95 min, E=2.356194e+00, r=10,q=4 fp=0.891007, 
#M  #Scattering  #Lambda  #errorbar  #precision  #n_iter
9 7.0000e-01 2.963748246388911e-01 2.791988e-04 9.420463e-04 100000
9 7.2979e-01 3.257639527643360e-01 3.257054e-04 9.998203e-04 143600
9 7.5957e-01 3.648280425825242e-01 3.647846e-04 9.998810e-04 281480
9 7.8936e-01 4.208835359665739e-01 4.208730e-04 9.999751e-04 551560
9 8.1915e-01 5.088668902944092e-01 5.088533e-04 9.999733e-04 1206800
9 8.4894e-01 6.628390052154987e-01 6.628387e-04 9.999995e-04 2643120
9 8.7872e-01 9.559411114399059e-01 9.559410e-04 9.999999e-04 5733720
9 9.0851e-01 1.547104028773936e+00 1.705540e-03 1.102408e-03 10000000
9 9.3830e-01 2.687691007144239e+00 4.214556e-03 1.568095e-03 10000000
9 9.6809e-01 4.509333429282003e+00 9.530334e-03 2.113468e-03 10000000
9 9.9787e-01 6.624834954739756e+00 1.730593e-02 2.612282e-03 10000000
9 1.0277e+00 8.379453400294452e+00 2.463062e-02 2.939407e-03 10000000
9 1.0574e+00 9.325440991578937e+00 2.864609e-02 3.071821e-03 10000000
9 1.0872e+00 9.233374827444717e+00 2.761574e-02 2.990861e-03 10000000
9 1.1170e+00 8.452135269620150e+00 2.348774e-02 2.778913e-03 10000000
9 1.1468e+00 8.316722472409287e+00 2.252082e-02 2.707897e-03 10000000
9 1.1766e+00 9.888886958452034e+00 2.963756e-02 2.997057e-03 10000000
9 1.2064e+00 1.336647174920019e+01 4.822582e-02 3.607969e-03 10000000
9 1.2362e+00 1.696985807934258e+01 7.149520e-02 4.213070e-03 10000000
9 1.2660e+00 1.830042179359458e+01 8.105064e-02 4.428894e-03 10000000
9 1.2957e+00 1.488450193859509e+01 5.690489e-02 3.823096e-03 10000000
9 1.3255e+00 8.659038719936778e+00 2.287864e-02 2.642169e-03 10000000
9 1.3553e+00 4.850121170451605e+00 8.545017e-03 1.761815e-03 10000000
9 1.3851e+00 3.380207384669863e+00 4.460410e-03 1.319567e-03 10000000
9 1.4149e+00 3.206038330537876e+00 3.999423e-03 1.247466e-03 10000000
9 1.4447e+00 4.129384862147678e+00 6.240795e-03 1.511314e-03 10000000
9 1.4745e+00 6.940270358102970e+00 1.543529e-02 2.224019e-03 10000000
9 1.5043e+00 1.385257658723560e+01 5.068190e-02 3.658662e-03 10000000
9 1.5340e+00 2.241532171254710e+01 1.187923e-01 5.299604e-03 10000000
9 1.5638e+00 2.333742070151170e+01 1.297573e-01 5.560054e-03 10000000
9 1.5936e+00 1.711001347961393e+01 7.604328e-02 4.444373e-03 10000000
9 1.6234e+00 9.234451647844935e+00 2.663357e-02 2.884153e-03 10000000
9 1.6532e+00 5.487175089023810e+00 1.118176e-02 2.037800e-03 10000000
9 1.6830e+00 4.892033243688865e+00 9.478450e-03 1.937528e-03 10000000
9 1.7128e+00 6.616355196983798e+00 1.674444e-02 2.530765e-03 10000000
9 1.7426e+00 9.486733426601003e+00 3.319192e-02 3.498772e-03 10000000
9 1.7723e+00 9.261247281307412e+00 3.417655e-02 3.690275e-03 10000000
9 1.8021e+00 6.217622051420801e+00 1.784538e-02 2.870129e-03 10000000
9 1.8319e+00 2.995126370438603e+00 5.098727e-03 1.702341e-03 10000000
9 1.8617e+00 1.477747747859965e+00 1.477742e-03 9.999963e-04 8338600
9 1.8915e+00 9.395843040117922e-01 9.395830e-04 9.999987e-04 2324960
9 1.9213e+00 7.253334103847402e-01 7.253148e-04 9.999744e-04 700520
9 1.9511e+00 6.165559813969330e-01 6.165145e-04 9.999327e-04 252880
9 1.9809e+00 5.500463003753657e-01 5.499177e-04 9.997662e-04 115200
9 2.0106e+00 5.027487091967194e-01 3.980093e-04 7.916665e-04 100000
9 2.0404e+00 4.675289394654244e-01 3.082271e-04 6.592686e-04 100000
9 2.0702e+00 4.386881949458745e-01 2.477847e-04 5.648311e-04 100000
9 2.1000e+00 4.154563216466158e-01 2.020914e-04 4.864323e-04 100000
