# Supplementary material for: Anderson critical metal phase in trivial states protected by average magnetic crystalline symmetry
Source: Nat Commun. 2024 Apr 9;15:3069. doi: 10.1038/s41467-024-47467-2 (PMC11003978; doi:10.1038/s41467-024-47467-2)
Supplement: Supplementary file 3 — Source Data [file 41467_2024_47467_MOESM3_ESM.zip › Source Data/FS14/L=100_E=2.3562_Fp=1_phi_p=-0.47124_v=1_pm.txt]

runtime=1185.04 min, E=2.356194e+00, r=10,q=4 fp=0.891007, 
#M  #Scattering  #Lambda  #errorbar  #precision  #n_iter
100 7.0000e-01 2.706428485606992e-02 2.361876e-05 8.726911e-04 100000
100 7.2979e-01 2.996884468199737e-02 2.996296e-05 9.998035e-04 152520
100 7.5957e-01 3.396489438339414e-02 3.396452e-05 9.999889e-04 305120
100 7.8936e-01 4.009936711663446e-02 4.009735e-05 9.999497e-04 629480
100 8.1915e-01 5.067830013317274e-02 5.067806e-05 9.999953e-04 1402440
100 8.4894e-01 7.094157948175377e-02 7.094096e-05 9.999913e-04 3009120
100 8.7872e-01 1.162816932204051e-01 1.162812e-04 9.999959e-04 7086040
100 9.0851e-01 2.372936128102779e-01 3.229936e-04 1.361156e-03 10000000
100 9.3830e-01 6.290566893325934e-01 1.551976e-03 2.467148e-03 10000000
100 9.6809e-01 1.909943521581889e+00 8.788688e-03 4.601543e-03 10000000
100 9.9787e-01 4.374289885525178e+00 3.105663e-02 7.099810e-03 10000000
100 1.0277e+00 6.686998786602071e+00 5.846654e-02 8.743315e-03 10000000
100 1.0574e+00 8.151135126475378e+00 7.791174e-02 9.558391e-03 10000000
100 1.0872e+00 9.140271265986401e+00 9.170986e-02 1.003360e-02 10000000
100 1.1170e+00 9.842526370234200e+00 1.021011e-01 1.037346e-02 10000000
100 1.1468e+00 1.015894064206974e+01 1.057690e-01 1.041142e-02 10000000
100 1.1766e+00 1.027367642508614e+01 1.064294e-01 1.035942e-02 10000000
100 1.2064e+00 1.076260039087217e+01 1.151472e-01 1.069883e-02 10000000
100 1.2362e+00 1.070292040040128e+01 1.129290e-01 1.055123e-02 10000000
100 1.2660e+00 1.084318631867550e+01 1.147481e-01 1.058251e-02 10000000
100 1.2957e+00 1.088748520423646e+01 1.155380e-01 1.061200e-02 10000000
100 1.3255e+00 1.086735590875929e+01 1.142621e-01 1.051425e-02 10000000
100 1.3553e+00 1.103747334099949e+01 1.172056e-01 1.061888e-02 10000000
100 1.3851e+00 1.121962225489424e+01 1.202702e-01 1.071963e-02 10000000
100 1.4149e+00 1.104780611485769e+01 1.167284e-01 1.056575e-02 10000000
100 1.4447e+00 1.117561622778423e+01 1.198049e-01 1.072021e-02 10000000
100 1.4745e+00 1.127848011746964e+01 1.224107e-01 1.085348e-02 10000000
100 1.5043e+00 1.105404099764060e+01 1.190636e-01 1.077105e-02 10000000
100 1.5340e+00 1.115839898515384e+01 1.230229e-01 1.102514e-02 10000000
100 1.5638e+00 1.086074238597132e+01 1.183101e-01 1.089337e-02 10000000
100 1.5936e+00 1.093700453835509e+01 1.219152e-01 1.114704e-02 10000000
100 1.6234e+00 1.074562466897312e+01 1.207533e-01 1.123744e-02 10000000
100 1.6532e+00 1.075650671126831e+01 1.252360e-01 1.164281e-02 10000000
100 1.6830e+00 1.047571244764881e+01 1.235896e-01 1.179772e-02 10000000
100 1.7128e+00 9.986999246545670e+00 1.189064e-01 1.190612e-02 10000000
100 1.7426e+00 9.028064956099847e+00 1.062900e-01 1.177329e-02 10000000
100 1.7723e+00 6.792867542962674e+00 7.110932e-02 1.046823e-02 10000000
100 1.8021e+00 3.279188022649387e+00 2.397937e-02 7.312593e-03 10000000
100 1.8319e+00 7.406768235023569e-01 2.204038e-03 2.975709e-03 10000000
100 1.8617e+00 2.066573155987120e-01 2.499049e-04 1.209272e-03 10000000
100 1.8915e+00 1.015647180350780e-01 1.015645e-04 9.999974e-04 3448960
100 1.9213e+00 7.043516708119514e-02 7.043301e-05 9.999694e-04 869240
100 1.9511e+00 5.760923472289299e-02 5.760416e-05 9.999120e-04 216040
100 1.9809e+00 5.059986872379902e-02 3.883462e-05 7.674846e-04 100000
100 2.0106e+00 4.598661292768748e-02 2.426198e-05 5.275878e-04 100000
100 2.0404e+00 4.257610988914924e-02 1.637389e-05 3.845793e-04 100000
100 2.0702e+00 3.989799819887423e-02 1.202454e-05 3.013821e-04 100000
100 2.1000e+00 3.771533744363798e-02 9.846287e-06 2.610685e-04 100000
