# Supplementary material for: Anderson critical metal phase in trivial states protected by average magnetic crystalline symmetry
Source: Nat Commun. 2024 Apr 9;15:3069. doi: 10.1038/s41467-024-47467-2 (PMC11003978; doi:10.1038/s41467-024-47467-2)
Supplement: Supplementary file 3 — Source Data [file 41467_2024_47467_MOESM3_ESM.zip › Source Data/FS14/L=120_E=2.3562_Fp=1_phi_p=-0.47124_v=1_pm.txt]

runtime=2002.49 min, E=2.356194e+00, r=10,q=4 fp=0.891007, 
#M  #Scattering  #Lambda  #errorbar  #precision  #n_iter
120 7.0000e-01 2.253156012815057e-02 1.825728e-05 8.102979e-04 100000
120 7.2979e-01 2.496665570906722e-02 2.496530e-05 9.999456e-04 145040
120 7.5957e-01 2.833468947113481e-02 2.833290e-05 9.999368e-04 286760
120 7.8936e-01 3.349685125109295e-02 3.349612e-05 9.999781e-04 650920
120 8.1915e-01 4.232270319519620e-02 4.232256e-05 9.999965e-04 1388560
120 8.4894e-01 5.928311221637386e-02 5.928232e-05 9.999866e-04 3028360
120 8.7872e-01 9.758717948865987e-02 9.758708e-05 9.999990e-04 7096680
120 9.0851e-01 2.002887910809441e-01 2.750622e-04 1.373328e-03 10000000
120 9.3830e-01 5.417798490979315e-01 1.352565e-03 2.496522e-03 10000000
120 9.6809e-01 1.734591474664482e+00 8.332179e-03 4.803540e-03 10000000
120 9.9787e-01 4.245796490812949e+00 3.271992e-02 7.706427e-03 10000000
120 1.0277e+00 6.542852627426464e+00 6.187586e-02 9.457016e-03 10000000
120 1.0574e+00 8.251472814263250e+00 8.783502e-02 1.064477e-02 10000000
120 1.0872e+00 9.102143582895533e+00 1.000746e-01 1.099462e-02 10000000
120 1.1170e+00 9.724069873703430e+00 1.097919e-01 1.129074e-02 10000000
120 1.1468e+00 9.869086550728538e+00 1.096002e-01 1.110541e-02 10000000
120 1.1766e+00 1.047899553977682e+01 1.215337e-01 1.159784e-02 10000000
120 1.2064e+00 1.035925446660142e+01 1.170082e-01 1.129504e-02 10000000
120 1.2362e+00 1.096230587786041e+01 1.295012e-01 1.181332e-02 10000000
120 1.2660e+00 1.060865022467912e+01 1.208231e-01 1.138912e-02 10000000
120 1.2957e+00 1.074939199974464e+01 1.233057e-01 1.147095e-02 10000000
120 1.3255e+00 1.078464805832490e+01 1.238140e-01 1.148058e-02 10000000
120 1.3553e+00 1.052211397566023e+01 1.167311e-01 1.109388e-02 10000000
120 1.3851e+00 1.108069065921126e+01 1.292373e-01 1.166329e-02 10000000
120 1.4149e+00 1.092965853669325e+01 1.253398e-01 1.146786e-02 10000000
120 1.4447e+00 1.113585384050771e+01 1.299332e-01 1.166801e-02 10000000
120 1.4745e+00 1.120988240759734e+01 1.325522e-01 1.182459e-02 10000000
120 1.5043e+00 1.091590730864085e+01 1.275340e-01 1.168332e-02 10000000
120 1.5340e+00 1.117455952727513e+01 1.357776e-01 1.215060e-02 10000000
120 1.5638e+00 1.112023215478638e+01 1.358449e-01 1.221601e-02 10000000
120 1.5936e+00 1.088595897506036e+01 1.330050e-01 1.221803e-02 10000000
120 1.6234e+00 1.057052569704371e+01 1.287644e-01 1.218146e-02 10000000
120 1.6532e+00 1.051867361840284e+01 1.314058e-01 1.249262e-02 10000000
120 1.6830e+00 1.051453059724548e+01 1.370624e-01 1.303552e-02 10000000
120 1.7128e+00 9.921491648850587e+00 1.289064e-01 1.299265e-02 10000000
120 1.7426e+00 8.737251475934105e+00 1.098565e-01 1.257335e-02 10000000
120 1.7723e+00 6.729967537909198e+00 7.725933e-02 1.147990e-02 10000000
120 1.8021e+00 3.087511582659765e+00 2.398304e-02 7.767756e-03 10000000
120 1.8319e+00 6.427155538960314e-01 1.947531e-03 3.030160e-03 10000000
120 1.8617e+00 1.746157960759997e-01 2.124780e-04 1.216831e-03 10000000
120 1.8915e+00 8.511756540609200e-02 8.511734e-05 9.999974e-04 3534560
120 1.9213e+00 5.886994288681965e-02 5.886916e-05 9.999866e-04 874080
120 1.9511e+00 4.802901063070065e-02 4.802527e-05 9.999222e-04 220760
120 1.9809e+00 4.217725786638733e-02 3.592018e-05 8.516480e-04 100000
120 2.0106e+00 3.833482871557568e-02 1.988373e-05 5.186859e-04 100000
120 2.0404e+00 3.547916946697020e-02 1.318086e-05 3.715099e-04 100000
120 2.0702e+00 3.324729030299264e-02 9.987702e-06 3.004065e-04 100000
120 2.1000e+00 3.143699055854822e-02 8.491511e-06 2.701121e-04 100000
