# Supplementary material for: Anderson critical metal phase in trivial states protected by average magnetic crystalline symmetry
Source: Nat Commun. 2024 Apr 9;15:3069. doi: 10.1038/s41467-024-47467-2 (PMC11003978; doi:10.1038/s41467-024-47467-2)
Supplement: Supplementary file 3 — Source Data [file 41467_2024_47467_MOESM3_ESM.zip › Source Data/FS14/L=25_E=2.3562_Fp=1_phi_p=-0.47124_v=1_pm.txt]

runtime=83.31 min, E=2.356194e+00, r=10,q=4 fp=0.891007, 
#M  #Scattering  #Lambda  #errorbar  #precision  #n_iter
25 7.0000e-01 1.077226367660086e-01 9.601374e-05 8.913052e-04 100000
25 7.2979e-01 1.187349148507059e-01 1.187103e-04 9.997924e-04 126200
25 7.5957e-01 1.343269664603560e-01 1.343260e-04 9.999932e-04 270360
25 7.8936e-01 1.573581897187678e-01 1.573517e-04 9.999588e-04 604640
25 8.1915e-01 1.951338303804103e-01 1.951289e-04 9.999750e-04 1313520
25 8.4894e-01 2.665644646708674e-01 2.665630e-04 9.999945e-04 2906000
25 8.7872e-01 4.157321356387469e-01 4.157301e-04 9.999951e-04 6597320
25 9.0851e-01 7.687754525526992e-01 9.829967e-04 1.278653e-03 10000000
25 9.3830e-01 1.635878342617146e+00 3.344312e-03 2.044352e-03 10000000
25 9.6809e-01 3.415108978056117e+00 1.056838e-02 3.094597e-03 10000000
25 9.9787e-01 5.693057945032075e+00 2.301480e-02 4.042609e-03 10000000
25 1.0277e+00 7.523737345420598e+00 3.478749e-02 4.623698e-03 10000000
25 1.0574e+00 8.849786427780975e+00 4.408705e-02 4.981708e-03 10000000
25 1.0872e+00 9.861056908005731e+00 5.186887e-02 5.259971e-03 10000000
25 1.1170e+00 1.035539948875581e+01 5.499761e-02 5.311008e-03 10000000
25 1.1468e+00 1.057336434934636e+01 5.607316e-02 5.303247e-03 10000000
25 1.1766e+00 1.087304022041412e+01 5.827735e-02 5.359803e-03 10000000
25 1.2064e+00 1.120755120047395e+01 6.109324e-02 5.451078e-03 10000000
25 1.2362e+00 1.082735653542936e+01 5.700496e-02 5.264901e-03 10000000
25 1.2660e+00 1.102553873354902e+01 5.855025e-02 5.310421e-03 10000000
25 1.2957e+00 1.198966578955229e+01 6.738149e-02 5.619964e-03 10000000
25 1.3255e+00 1.123577517218026e+01 6.024538e-02 5.361925e-03 10000000
25 1.3553e+00 9.556257118043780e+00 4.543120e-02 4.754079e-03 10000000
25 1.3851e+00 1.176960128142964e+01 6.466923e-02 5.494598e-03 10000000
25 1.4149e+00 1.350644737458624e+01 8.234244e-02 6.096528e-03 10000000
25 1.4447e+00 1.006381665592882e+01 4.944915e-02 4.913559e-03 10000000
25 1.4745e+00 8.786842835933308e+00 3.932946e-02 4.475948e-03 10000000
25 1.5043e+00 1.281641575923324e+01 7.675095e-02 5.988488e-03 10000000
25 1.5340e+00 1.304923920144164e+01 8.034848e-02 6.157330e-03 10000000
25 1.5638e+00 9.456270035601900e+00 4.619894e-02 4.885536e-03 10000000
25 1.5936e+00 1.053436149266107e+01 5.670258e-02 5.382631e-03 10000000
25 1.6234e+00 1.243993951575548e+01 7.784177e-02 6.257408e-03 10000000
25 1.6532e+00 1.091588113221560e+01 6.342625e-02 5.810456e-03 10000000
25 1.6830e+00 1.024133857671336e+01 5.830389e-02 5.692995e-03 10000000
25 1.7128e+00 1.064297982384496e+01 6.565249e-02 6.168619e-03 10000000
25 1.7426e+00 9.470847478554903e+00 5.666750e-02 5.983361e-03 10000000
25 1.7723e+00 7.702127731090194e+00 4.286456e-02 5.565289e-03 10000000
25 1.8021e+00 4.758410442381191e+00 2.066974e-02 4.343833e-03 10000000
25 1.8319e+00 1.839175920860416e+00 4.328598e-03 2.353553e-03 10000000
25 1.8617e+00 6.900923350442217e-01 7.630573e-04 1.105732e-03 10000000
25 1.8915e+00 3.780420837854920e-01 3.780399e-04 9.999942e-04 3018680
25 1.9213e+00 2.731732665834442e-01 2.731651e-04 9.999701e-04 735400
25 1.9511e+00 2.273577614687612e-01 2.273563e-04 9.999935e-04 221240
25 1.9809e+00 2.011725380489017e-01 1.770793e-04 8.802360e-04 100000
25 2.0106e+00 1.832203228514886e-01 1.123066e-04 6.129594e-04 100000
25 2.0404e+00 1.700756474113601e-01 8.369328e-05 4.920944e-04 100000
25 2.0702e+00 1.592265020377670e-01 6.756915e-05 4.243587e-04 100000
25 2.1000e+00 1.505288200099531e-01 5.277905e-05 3.506242e-04 100000
