# Supplementary material for: Anderson critical metal phase in trivial states protected by average magnetic crystalline symmetry
Source: Nat Commun. 2024 Apr 9;15:3069. doi: 10.1038/s41467-024-47467-2 (PMC11003978; doi:10.1038/s41467-024-47467-2)
Supplement: Supplementary file 3 — Source Data [file 41467_2024_47467_MOESM3_ESM.zip › Source Data/FS14/L=50_E=2.3562_Fp=1_phi_p=-0.47124_v=1_pm.txt]

runtime=230.53 min, E=2.356194e+00, r=10,q=4 fp=0.891007, 
#M  #Scattering  #Lambda  #errorbar  #precision  #n_iter
50 7.0000e-01 5.401456070413851e-02 4.542718e-05 8.410173e-04 100000
50 7.2979e-01 5.977150438431234e-02 5.976021e-05 9.998111e-04 140960
50 7.5957e-01 6.768627072858281e-02 6.768427e-05 9.999704e-04 295280
50 7.8936e-01 7.971951139193720e-02 7.971819e-05 9.999834e-04 653040
50 8.1915e-01 1.001878747948092e-01 1.001869e-04 9.999900e-04 1377880
50 8.4894e-01 1.387123410415153e-01 1.387112e-04 9.999915e-04 3013280
50 8.7872e-01 2.233222200793433e-01 2.233215e-04 9.999969e-04 6860880
50 9.0851e-01 4.383990733130982e-01 5.830510e-04 1.329955e-03 10000000
50 9.3830e-01 1.056277451388668e+00 2.413313e-03 2.284734e-03 10000000
50 9.6809e-01 2.651078144649668e+00 1.022323e-02 3.856253e-03 10000000
50 9.9787e-01 5.126008987738437e+00 2.798786e-02 5.459971e-03 10000000
50 1.0277e+00 7.128446056420172e+00 4.531761e-02 6.357291e-03 10000000
50 1.0574e+00 8.610494387475477e+00 6.008266e-02 6.977841e-03 10000000
50 1.0872e+00 9.467419696816220e+00 6.838592e-02 7.223290e-03 10000000
50 1.1170e+00 1.010425289183291e+01 7.512578e-02 7.435065e-03 10000000
50 1.1468e+00 1.041315352937190e+01 7.772744e-02 7.464352e-03 10000000
50 1.1766e+00 1.065552677778841e+01 8.016639e-02 7.523456e-03 10000000
50 1.2064e+00 1.076810453107982e+01 8.062842e-02 7.487708e-03 10000000
50 1.2362e+00 1.094671776776691e+01 8.233571e-02 7.521497e-03 10000000
50 1.2660e+00 1.098917512942347e+01 8.249488e-02 7.506922e-03 10000000
50 1.2957e+00 1.109576080797301e+01 8.370327e-02 7.543716e-03 10000000
50 1.3255e+00 1.096743153314619e+01 8.150093e-02 7.431177e-03 10000000
50 1.3553e+00 1.120955215287881e+01 8.452390e-02 7.540346e-03 10000000
50 1.3851e+00 1.110130424299103e+01 8.290331e-02 7.467889e-03 10000000
50 1.4149e+00 1.132674818028333e+01 8.580624e-02 7.575541e-03 10000000
50 1.4447e+00 1.127800741084220e+01 8.546456e-02 7.577984e-03 10000000
50 1.4745e+00 1.136299831285455e+01 8.679041e-02 7.637985e-03 10000000
50 1.5043e+00 1.118902893839136e+01 8.568580e-02 7.658019e-03 10000000
50 1.5340e+00 1.123589563940243e+01 8.743037e-02 7.781344e-03 10000000
50 1.5638e+00 1.109176745449513e+01 8.666009e-02 7.813010e-03 10000000
50 1.5936e+00 1.113253876991134e+01 8.895120e-02 7.990199e-03 10000000
50 1.6234e+00 1.116209066095081e+01 9.133690e-02 8.182777e-03 10000000
50 1.6532e+00 1.077451036189471e+01 8.803604e-02 8.170770e-03 10000000
50 1.6830e+00 1.059323913441118e+01 8.827048e-02 8.332719e-03 10000000
50 1.7128e+00 1.009857962804939e+01 8.479389e-02 8.396615e-03 10000000
50 1.7426e+00 9.226158014129185e+00 7.740923e-02 8.390191e-03 10000000
50 1.7723e+00 7.260765031202497e+00 5.567319e-02 7.667676e-03 10000000
50 1.8021e+00 4.046929688287064e+00 2.324321e-02 5.743419e-03 10000000
50 1.8319e+00 1.210165512523005e+00 3.271325e-03 2.703205e-03 10000000
50 1.8617e+00 3.869884805512321e-01 4.532143e-04 1.171131e-03 10000000
50 1.8915e+00 1.974785269689425e-01 1.974765e-04 9.999895e-04 3220960
50 1.9213e+00 1.395190624812204e-01 1.395158e-04 9.999763e-04 826800
50 1.9511e+00 1.147353150510636e-01 1.147349e-04 9.999964e-04 208800
50 1.9809e+00 1.009802034372576e-01 8.479308e-05 8.397001e-04 100000
50 2.0106e+00 9.189089000326321e-02 5.293893e-05 5.761064e-04 100000
50 2.0404e+00 8.508998449459336e-02 3.662776e-05 4.304591e-04 100000
50 2.0702e+00 7.972903792982333e-02 2.717009e-05 3.407804e-04 100000
50 2.1000e+00 7.536347693069050e-02 2.205607e-05 2.926626e-04 100000
