# Supplementary material for: Anderson critical metal phase in trivial states protected by average magnetic crystalline symmetry
Source: Nat Commun. 2024 Apr 9;15:3069. doi: 10.1038/s41467-024-47467-2 (PMC11003978; doi:10.1038/s41467-024-47467-2)
Supplement: Supplementary file 3 — Source Data [file 41467_2024_47467_MOESM3_ESM.zip › Source Data/FS14/L=150_E=2.3562_Fp=1_phi_p=-0.47124_v=1_pm.txt]

runtime=3922.04 min, E=2.356194e+00, r=10,q=4 fp=0.891007, 
#M  #Scattering  #Lambda  #errorbar  #precision  #n_iter
150 7.0000e-01 1.805418891385299e-02 1.549307e-05 8.581429e-04 100000
150 7.2979e-01 1.997894985139198e-02 1.997628e-05 9.998665e-04 139240
150 7.5957e-01 2.268225539226924e-02 2.268214e-05 9.999950e-04 315720
150 7.8936e-01 2.681941230374055e-02 2.681807e-05 9.999501e-04 644000
150 8.1915e-01 3.391755031179878e-02 3.391736e-05 9.999945e-04 1414320
150 8.4894e-01 4.768299916537805e-02 4.768284e-05 9.999966e-04 3065720
150 8.7872e-01 7.854558073350570e-02 7.854551e-05 9.999991e-04 7142640
150 9.0851e-01 1.628303625593610e-01 2.248895e-04 1.381128e-03 10000000
150 9.3830e-01 4.496405388754033e-01 1.140029e-03 2.535422e-03 10000000
150 9.6809e-01 1.530241672219280e+00 7.698796e-03 5.031098e-03 10000000
150 9.9787e-01 3.956473032907327e+00 3.270979e-02 8.267411e-03 10000000
150 1.0277e+00 6.437423724793283e+00 6.807943e-02 1.057557e-02 10000000
150 1.0574e+00 7.866287134840124e+00 8.991381e-02 1.143027e-02 10000000
150 1.0872e+00 8.927638416788046e+00 1.084768e-01 1.215068e-02 10000000
150 1.1170e+00 9.700811325752463e+00 1.225078e-01 1.262862e-02 10000000
150 1.1468e+00 9.967478205971750e+00 1.257080e-01 1.261182e-02 10000000
150 1.1766e+00 1.024755113559408e+01 1.303753e-01 1.272259e-02 10000000
150 1.2064e+00 1.059407078770413e+01 1.373087e-01 1.296090e-02 10000000
150 1.2362e+00 1.045271378116628e+01 1.320962e-01 1.263750e-02 10000000
150 1.2660e+00 1.064961800152584e+01 1.364547e-01 1.281310e-02 10000000
150 1.2957e+00 1.066274617765785e+01 1.362494e-01 1.277807e-02 10000000
150 1.3255e+00 1.070188135342517e+01 1.367837e-01 1.278128e-02 10000000
150 1.3553e+00 1.090280418454476e+01 1.407176e-01 1.290655e-02 10000000
150 1.3851e+00 1.060105799649194e+01 1.325241e-01 1.250102e-02 10000000
150 1.4149e+00 1.118112267610273e+01 1.468503e-01 1.313377e-02 10000000
150 1.4447e+00 1.095434867284087e+01 1.410679e-01 1.287780e-02 10000000
150 1.4745e+00 1.103120092593897e+01 1.439862e-01 1.305263e-02 10000000
150 1.5043e+00 1.097873387438773e+01 1.446560e-01 1.317602e-02 10000000
150 1.5340e+00 1.103852328678033e+01 1.483441e-01 1.343877e-02 10000000
150 1.5638e+00 1.092663517104006e+01 1.472291e-01 1.347433e-02 10000000
150 1.5936e+00 1.085000061888565e+01 1.478729e-01 1.362883e-02 10000000
150 1.6234e+00 1.079609999698518e+01 1.502047e-01 1.391287e-02 10000000
150 1.6532e+00 1.060405951586384e+01 1.496985e-01 1.411710e-02 10000000
150 1.6830e+00 1.012543496924904e+01 1.424865e-01 1.407213e-02 10000000
150 1.7128e+00 9.681536215495097e+00 1.378617e-01 1.423965e-02 10000000
150 1.7426e+00 8.852150185063273e+00 1.269547e-01 1.434168e-02 10000000
150 1.7723e+00 6.697566598937726e+00 8.675836e-02 1.295371e-02 10000000
150 1.8021e+00 2.799834105650861e+00 2.307360e-02 8.241058e-03 10000000
150 1.8319e+00 5.365574028589315e-01 1.660189e-03 3.094151e-03 10000000
150 1.8617e+00 1.412976138740134e-01 1.727604e-04 1.222671e-03 10000000
150 1.8915e+00 6.833329063771834e-02 6.833321e-05 9.999988e-04 3519400
150 1.9213e+00 4.716696204385966e-02 4.716570e-05 9.999733e-04 936120
150 1.9511e+00 3.850841869357995e-02 3.850388e-05 9.998821e-04 244240
150 1.9809e+00 3.376457049638870e-02 2.674426e-05 7.920806e-04 100000
150 2.0106e+00 3.070942519553747e-02 1.640947e-05 5.343462e-04 100000
150 2.0404e+00 2.839440707641255e-02 1.074727e-05 3.784996e-04 100000
150 2.0702e+00 2.660867184161500e-02 8.000135e-06 3.006589e-04 100000
150 2.1000e+00 2.514562563075744e-02 6.312310e-06 2.510301e-04 100000
