# Supplementary material for: Anderson critical metal phase in trivial states protected by average magnetic crystalline symmetry
Source: Nat Commun. 2024 Apr 9;15:3069. doi: 10.1038/s41467-024-47467-2 (PMC11003978; doi:10.1038/s41467-024-47467-2)
Supplement: Supplementary file 3 — Source Data [file 41467_2024_47467_MOESM3_ESM.zip › Source Data/FS14/L=18_E=2.3562_Fp=1_phi_p=-0.47124_v=1_pm.txt]

runtime=56.08 min, E=2.356194e+00, r=10,q=4 fp=0.891007, 
#M  #Scattering  #Lambda  #errorbar  #precision  #n_iter
18 7.0000e-01 1.492150454310466e-01 1.308931e-04 8.772111e-04 100000
18 7.2979e-01 1.648624111704031e-01 1.648446e-04 9.998920e-04 140440
18 7.5957e-01 1.855052042483502e-01 1.854825e-04 9.998777e-04 280080
18 7.8936e-01 2.164353098115867e-01 2.164329e-04 9.999890e-04 590520
18 8.1915e-01 2.670577733646992e-01 2.670570e-04 9.999973e-04 1285360
18 8.4894e-01 3.599688906094729e-01 3.599659e-04 9.999917e-04 2842280
18 8.7872e-01 5.506107359132524e-01 5.506105e-04 9.999995e-04 6461640
18 9.0851e-01 9.783887909872888e-01 1.207810e-03 1.234488e-03 10000000
18 9.3830e-01 1.957285237292566e+00 3.731507e-03 1.906471e-03 10000000
18 9.6809e-01 3.775990342244245e+00 1.039809e-02 2.753738e-03 10000000
18 9.9787e-01 5.956895699131022e+00 2.086604e-02 3.502838e-03 10000000
18 1.0277e+00 7.756726620179800e+00 3.092676e-02 3.987090e-03 10000000
18 1.0574e+00 9.024347593174381e+00 3.858154e-02 4.275272e-03 10000000
18 1.0872e+00 9.865946680861406e+00 4.365759e-02 4.425078e-03 10000000
18 1.1170e+00 1.052769066710079e+01 4.789946e-02 4.549855e-03 10000000
18 1.1468e+00 1.066421271367011e+01 4.821401e-02 4.521104e-03 10000000
18 1.1766e+00 1.046086502633802e+01 4.625215e-02 4.421446e-03 10000000
18 1.2064e+00 1.077354140963561e+01 4.827615e-02 4.480992e-03 10000000
18 1.2362e+00 1.209323046596619e+01 5.813750e-02 4.807442e-03 10000000
18 1.2660e+00 1.260753913346570e+01 6.228692e-02 4.940450e-03 10000000
18 1.2957e+00 1.021840312124646e+01 4.344102e-02 4.251253e-03 10000000
18 1.3255e+00 7.823397747356497e+00 2.767590e-02 3.537581e-03 10000000
18 1.3553e+00 9.565995303388219e+00 3.834407e-02 4.008372e-03 10000000
18 1.3851e+00 1.457045093443068e+01 7.879622e-02 5.407946e-03 10000000
18 1.4149e+00 1.548642852461067e+01 8.752929e-02 5.652000e-03 10000000
18 1.4447e+00 9.826246703705412e+00 4.013312e-02 4.084277e-03 10000000
18 1.4745e+00 6.119125623061715e+00 1.812457e-02 2.961953e-03 10000000
18 1.5043e+00 7.863136273059175e+00 2.786438e-02 3.543672e-03 10000000
18 1.5340e+00 1.403460470756504e+01 7.680319e-02 5.472415e-03 10000000
18 1.5638e+00 1.564327711509773e+01 9.425921e-02 6.025541e-03 10000000
18 1.5936e+00 1.076909551346814e+01 4.952797e-02 4.599084e-03 10000000
18 1.6234e+00 7.884691256311786e+00 2.971128e-02 3.768223e-03 10000000
18 1.6532e+00 1.013117594005403e+01 4.732233e-02 4.670962e-03 10000000
18 1.6830e+00 1.224828412183885e+01 6.808640e-02 5.558852e-03 10000000
18 1.7128e+00 1.084234831783119e+01 5.704775e-02 5.261568e-03 10000000
18 1.7426e+00 9.009975847614390e+00 4.351229e-02 4.829346e-03 10000000
18 1.7723e+00 7.838243071595658e+00 3.716643e-02 4.741679e-03 10000000
18 1.8021e+00 5.088583094952097e+00 1.914846e-02 3.763025e-03 10000000
18 1.8319e+00 2.179590481471850e+00 4.692959e-03 2.153138e-03 10000000
18 1.8617e+00 8.916675588650175e-01 9.439489e-04 1.058633e-03 10000000
18 1.8915e+00 5.089092441702222e-01 5.089069e-04 9.999954e-04 2824920
18 1.9213e+00 3.756460122601678e-01 3.756415e-04 9.999881e-04 754160
18 1.9511e+00 3.139205297173077e-01 3.138949e-04 9.999184e-04 211160
18 1.9809e+00 2.789451414699176e-01 2.625626e-04 9.412698e-04 100000
18 2.0106e+00 2.541217501725958e-01 1.743330e-04 6.860216e-04 100000
18 2.0404e+00 2.358148563366818e-01 1.317804e-04 5.588301e-04 100000
18 2.0702e+00 2.208595704040929e-01 9.809861e-05 4.441673e-04 100000
18 2.1000e+00 2.089419365513113e-01 8.008727e-05 3.832991e-04 100000
