# Supplementary material for: Anderson critical metal phase in trivial states protected by average magnetic crystalline symmetry
Source: Nat Commun. 2024 Apr 9;15:3069. doi: 10.1038/s41467-024-47467-2 (PMC11003978; doi:10.1038/s41467-024-47467-2)
Supplement: Supplementary file 3 — Source Data [file 41467_2024_47467_MOESM3_ESM.zip › Source Data/FS30/L=75_E=2.3562_v=1_pm.txt]

runtime=5063.80 min, E=2.356194e+00, r=10,q=5, 
#M  #Scattering  #Lambda  #errorbar  #precision  #n_iter
75 5.0000e-01 1.373762691925868e-01 1.373760e-04 9.999983e-04 6552450
75 5.3968e-01 1.755095999039383e-01 1.755096e-04 9.999998e-04 8894000
75 5.7937e-01 2.270484774305696e-01 2.270479e-04 9.999972e-04 12222050
75 6.1905e-01 3.005980530528203e-01 3.005981e-04 1.000000e-03 17220450
75 6.5873e-01 4.064221251720277e-01 4.064215e-04 9.999986e-04 24487600
75 6.9841e-01 5.624284676376038e-01 5.624282e-04 9.999995e-04 35739550
75 7.3810e-01 8.005526285688874e-01 8.282994e-04 1.034660e-03 50000000
75 7.7778e-01 1.156975016070631e+00 1.465883e-03 1.266996e-03 50000000
75 8.1746e-01 1.695118319914318e+00 2.641018e-03 1.558014e-03 50000000
75 8.5714e-01 2.480429150515760e+00 4.724657e-03 1.904774e-03 50000000
75 8.9683e-01 3.543159944503632e+00 8.114588e-03 2.290212e-03 50000000
75 9.3651e-01 4.853915888198635e+00 1.304887e-02 2.688318e-03 50000000
75 9.7619e-01 6.271816919737342e+00 1.910656e-02 3.046415e-03 50000000
75 1.0159e+00 7.811142801068584e+00 2.663066e-02 3.409317e-03 50000000
75 1.0556e+00 9.302795212999145e+00 3.457184e-02 3.716286e-03 50000000
75 1.0952e+00 1.079707213866162e+01 4.323563e-02 4.004385e-03 50000000
75 1.1349e+00 1.240340680557905e+01 5.355121e-02 4.317460e-03 50000000
75 1.1746e+00 1.385717529998072e+01 6.306931e-02 4.551383e-03 50000000
75 1.2143e+00 1.543913422634522e+01 7.438894e-02 4.818207e-03 50000000
75 1.2540e+00 1.693188063985291e+01 8.537185e-02 5.042077e-03 50000000
75 1.2937e+00 1.839837241118697e+01 9.653454e-02 5.246906e-03 50000000
75 1.3333e+00 1.992073006102759e+01 1.088678e-01 5.465052e-03 50000000
75 1.3730e+00 2.128595206474456e+01 1.203564e-01 5.654263e-03 50000000
75 1.4127e+00 2.255162341492096e+01 1.314355e-01 5.828207e-03 50000000
75 1.4524e+00 2.355558361439416e+01 1.402600e-01 5.954426e-03 50000000
75 1.4921e+00 2.486453693309727e+01 1.532659e-01 6.164038e-03 50000000
75 1.5317e+00 2.511505739314819e+01 1.546363e-01 6.157117e-03 50000000
75 1.5714e+00 2.564149203752001e+01 1.600928e-01 6.243505e-03 50000000
75 1.6111e+00 2.542502761929867e+01 1.573331e-01 6.188119e-03 50000000
75 1.6508e+00 2.516122599360573e+01 1.547844e-01 6.151702e-03 50000000
75 1.6905e+00 2.510381826316788e+01 1.554554e-01 6.192499e-03 50000000
75 1.7302e+00 2.425836021633372e+01 1.475248e-01 6.081400e-03 50000000
75 1.7698e+00 2.334589351145307e+01 1.393522e-01 5.969023e-03 50000000
75 1.8095e+00 2.219688249904171e+01 1.288873e-01 5.806552e-03 50000000
75 1.8492e+00 2.105443858830725e+01 1.192658e-01 5.664639e-03 50000000
75 1.8889e+00 1.961955665187691e+01 1.070514e-01 5.456361e-03 50000000
75 1.9286e+00 1.840805242299016e+01 9.770893e-02 5.307945e-03 50000000
75 1.9683e+00 1.712812098914797e+01 8.788949e-02 5.131298e-03 50000000
75 2.0079e+00 1.558971172203390e+01 7.609041e-02 4.880809e-03 50000000
75 2.0476e+00 1.412718104024787e+01 6.551939e-02 4.637825e-03 50000000
75 2.0873e+00 1.273827593205762e+01 5.611211e-02 4.405000e-03 50000000
75 2.1270e+00 1.132381929500650e+01 4.695044e-02 4.146167e-03 50000000
75 2.1667e+00 9.896029568421838e+00 3.833158e-02 3.873430e-03 50000000
75 2.2063e+00 8.475316138830218e+00 3.035054e-02 3.581052e-03 50000000
75 2.2460e+00 7.043531846162396e+00 2.307086e-02 3.275467e-03 50000000
75 2.2857e+00 5.588380330907390e+00 1.625613e-02 2.908917e-03 50000000
75 2.3254e+00 4.273558335983467e+00 1.088823e-02 2.547815e-03 50000000
75 2.3651e+00 3.080536859085798e+00 6.614491e-03 2.147188e-03 50000000
75 2.4048e+00 2.174136396622983e+00 3.897311e-03 1.792579e-03 50000000
75 2.4444e+00 1.512654750156385e+00 2.236851e-03 1.478759e-03 50000000
75 2.4841e+00 1.053508863619403e+00 1.277554e-03 1.212665e-03 50000000
75 2.5238e+00 7.465855280055109e-01 7.465850e-04 9.999993e-04 49821750
75 2.5635e+00 5.409936399103527e-01 5.409927e-04 9.999983e-04 34217650
75 2.6032e+00 4.031594870333919e-01 4.031595e-04 9.999999e-04 24279500
75 2.6429e+00 3.073158942321979e-01 3.073158e-04 9.999996e-04 17270300
75 2.6825e+00 2.408823587036392e-01 2.408823e-04 9.999998e-04 12868250
75 2.7222e+00 1.930137089480929e-01 1.930133e-04 9.999981e-04 9733800
75 2.7619e+00 1.574168864869595e-01 1.574160e-04 9.999947e-04 7353500
75 2.8016e+00 1.308373897768609e-01 1.308373e-04 9.999995e-04 5715600
75 2.8413e+00 1.106771405058156e-01 1.106769e-04 9.999980e-04 4443300
75 2.8810e+00 9.508476714897757e-02 9.508413e-05 9.999933e-04 3502150
75 2.9206e+00 8.289496211641448e-02 8.289382e-05 9.999862e-04 2759450
75 2.9603e+00 7.324521200983737e-02 7.324428e-05 9.999873e-04 2202950
75 3.0000e+00 6.558227667278849e-02 6.558120e-05 9.999836e-04 1779850
