# Supplementary material for: Anderson critical metal phase in trivial states protected by average magnetic crystalline symmetry
Source: Nat Commun. 2024 Apr 9;15:3069. doi: 10.1038/s41467-024-47467-2 (PMC11003978; doi:10.1038/s41467-024-47467-2)
Supplement: Supplementary file 3 — Source Data [file 41467_2024_47467_MOESM3_ESM.zip › Source Data/FS30/L=25_E=2.3562_v=1_pm.txt]

runtime=1013.49 min, E=2.356194e+00, r=10,q=5, 
#M  #Scattering  #Lambda  #errorbar  #precision  #n_iter
25 5.0000e-01 3.752389853536976e-01 3.752363e-04 9.999929e-04 6639100
25 5.3968e-01 4.674324040171993e-01 4.674322e-04 9.999996e-04 8811850
25 5.7937e-01 5.898957720877853e-01 5.898950e-04 9.999986e-04 11693200
25 6.1905e-01 7.503890255357462e-01 7.503868e-04 9.999970e-04 15705650
25 6.5873e-01 9.679773431605220e-01 9.679758e-04 9.999984e-04 21218100
25 6.9841e-01 1.261985555408995e+00 1.261984e-03 9.999986e-04 28975850
25 7.3810e-01 1.656411339037445e+00 1.656411e-03 9.999998e-04 39368250
25 7.7778e-01 2.181314793172673e+00 2.243551e-03 1.028532e-03 50000000
25 8.1746e-01 2.856291368648405e+00 3.382275e-03 1.184149e-03 50000000
25 8.5714e-01 3.706215162995770e+00 5.020935e-03 1.354734e-03 50000000
25 8.9683e-01 4.722206809348824e+00 7.240972e-03 1.533387e-03 50000000
25 9.3651e-01 5.886431706553688e+00 1.008693e-02 1.713590e-03 50000000
25 9.7619e-01 7.133031227330755e+00 1.343563e-02 1.883579e-03 50000000
25 1.0159e+00 8.432837441275916e+00 1.724245e-02 2.044679e-03 50000000
25 1.0556e+00 9.792991173514077e+00 2.156193e-02 2.201772e-03 50000000
25 1.0952e+00 1.122575888174658e+01 2.650813e-02 2.361366e-03 50000000
25 1.1349e+00 1.261526680482550e+01 3.155706e-02 2.501498e-03 50000000
25 1.1746e+00 1.416738245573297e+01 3.768463e-02 2.659957e-03 50000000
25 1.2143e+00 1.561134881043564e+01 4.351977e-02 2.787701e-03 50000000
25 1.2540e+00 1.715630796297718e+01 5.028340e-02 2.930899e-03 50000000
25 1.2937e+00 1.871502976123232e+01 5.739394e-02 3.066730e-03 50000000
25 1.3333e+00 2.014743463133757e+01 6.406432e-02 3.179776e-03 50000000
25 1.3730e+00 2.148277409174602e+01 7.055418e-02 3.284221e-03 50000000
25 1.4127e+00 2.274030721096443e+01 7.693296e-02 3.383110e-03 50000000
25 1.4524e+00 2.366716844036963e+01 8.148510e-02 3.442959e-03 50000000
25 1.4921e+00 2.477093953879787e+01 8.765865e-02 3.538770e-03 50000000
25 1.5317e+00 2.534366032322621e+01 9.066312e-02 3.577349e-03 50000000
25 1.5714e+00 2.577666091317668e+01 9.323292e-02 3.616951e-03 50000000
25 1.6111e+00 2.575746615845409e+01 9.294353e-02 3.608411e-03 50000000
25 1.6508e+00 2.555322498131376e+01 9.182526e-02 3.593490e-03 50000000
25 1.6905e+00 2.525018513551441e+01 9.061615e-02 3.588732e-03 50000000
25 1.7302e+00 2.447472004291588e+01 8.641732e-02 3.530881e-03 50000000
25 1.7698e+00 2.344738975241042e+01 8.089859e-02 3.450217e-03 50000000
25 1.8095e+00 2.252333373643577e+01 7.636661e-02 3.390555e-03 50000000
25 1.8492e+00 2.113647345745748e+01 6.925486e-02 3.276557e-03 50000000
25 1.8889e+00 1.988407822618587e+01 6.321994e-02 3.179425e-03 50000000
25 1.9286e+00 1.852449010875482e+01 5.681383e-02 3.066958e-03 50000000
25 1.9683e+00 1.711146417089635e+01 5.035303e-02 2.942649e-03 50000000
25 2.0079e+00 1.576231281474895e+01 4.459207e-02 2.829031e-03 50000000
25 2.0476e+00 1.435664141331952e+01 3.872143e-02 2.697110e-03 50000000
25 2.0873e+00 1.302096602864541e+01 3.346152e-02 2.569818e-03 50000000
25 2.1270e+00 1.169741266466806e+01 2.849391e-02 2.435916e-03 50000000
25 2.1667e+00 1.037141478922757e+01 2.375632e-02 2.290557e-03 50000000
25 2.2063e+00 9.043694673402856e+00 1.933467e-02 2.137917e-03 50000000
25 2.2460e+00 7.769049086310766e+00 1.539708e-02 1.981848e-03 50000000
25 2.2857e+00 6.538291505941348e+00 1.188579e-02 1.817874e-03 50000000
25 2.3254e+00 5.361497446943106e+00 8.823851e-03 1.645781e-03 50000000
25 2.3651e+00 4.314702055588943e+00 6.362405e-03 1.474587e-03 50000000
25 2.4048e+00 3.391804570633496e+00 4.420082e-03 1.303165e-03 50000000
25 2.4444e+00 2.636126683566586e+00 3.011822e-03 1.142518e-03 50000000
25 2.4841e+00 2.033301250339801e+00 2.033301e-03 9.999997e-04 49319650
25 2.5238e+00 1.574165482711504e+00 1.574164e-03 9.999991e-04 37227050
25 2.5635e+00 1.224099061795704e+00 1.224098e-03 9.999993e-04 27883100
25 2.6032e+00 9.644970377952319e-01 9.644968e-04 9.999997e-04 21017950
25 2.6429e+00 7.685248325391679e-01 7.685231e-04 9.999977e-04 15922000
25 2.6825e+00 6.217112115481068e-01 6.217108e-04 9.999993e-04 12113150
25 2.7222e+00 5.104364437510195e-01 5.104354e-04 9.999979e-04 9352350
25 2.7619e+00 4.254474020825383e-01 4.254463e-04 9.999975e-04 7262400
25 2.8016e+00 3.596467333929329e-01 3.596453e-04 9.999959e-04 5632500
25 2.8413e+00 3.075871473495230e-01 3.075859e-04 9.999960e-04 4404500
25 2.8810e+00 2.675522219566871e-01 2.675521e-04 9.999995e-04 3507300
25 2.9206e+00 2.352667651235336e-01 2.352625e-04 9.999818e-04 2778350
25 2.9603e+00 2.099526732265182e-01 2.099496e-04 9.999852e-04 2208150
25 3.0000e+00 1.884515283488444e-01 1.884510e-04 9.999972e-04 1738850
