# Supplementary material for: Anderson critical metal phase in trivial states protected by average magnetic crystalline symmetry
Source: Nat Commun. 2024 Apr 9;15:3069. doi: 10.1038/s41467-024-47467-2 (PMC11003978; doi:10.1038/s41467-024-47467-2)
Supplement: Supplementary file 3 — Source Data [file 41467_2024_47467_MOESM3_ESM.zip › Source Data/FS30/L=100_E=2.3562_v=1_pm.txt]

runtime=9342.60 min, E=2.356194e+00, r=10,q=5, 
#M  #Scattering  #Lambda  #errorbar  #precision  #n_iter
100 5.0000e-01 1.046155632051036e-01 1.046154e-04 9.999987e-04 6576150
100 5.3968e-01 1.335583726908339e-01 1.335583e-04 9.999993e-04 8930200
100 5.7937e-01 1.741819537801017e-01 1.741819e-04 9.999995e-04 12365450
100 6.1905e-01 2.314440862609287e-01 2.314439e-04 9.999993e-04 17286400
100 6.5873e-01 3.163834048894529e-01 3.163832e-04 9.999995e-04 25139600
100 6.9841e-01 4.423248389616660e-01 4.423248e-04 9.999999e-04 36880400
100 7.3810e-01 6.399030425403704e-01 6.784704e-04 1.060271e-03 50000000
100 7.7778e-01 9.494840164486179e-01 1.254943e-03 1.321710e-03 50000000
100 8.1746e-01 1.432343802945500e+00 2.362457e-03 1.649365e-03 50000000
100 8.5714e-01 2.175299775638933e+00 4.469522e-03 2.054670e-03 50000000
100 8.9683e-01 3.209712429909701e+00 8.054792e-03 2.509506e-03 50000000
100 9.3651e-01 4.557197502747214e+00 1.368427e-02 3.002781e-03 50000000
100 9.7619e-01 6.094147422313913e+00 2.124851e-02 3.486707e-03 50000000
100 1.0159e+00 7.678325421874566e+00 3.004443e-02 3.912888e-03 50000000
100 1.0556e+00 9.207329850922198e+00 3.938156e-02 4.277196e-03 50000000
100 1.0952e+00 1.069187015385993e+01 4.915897e-02 4.597789e-03 50000000
100 1.1349e+00 1.235404841414489e+01 6.145854e-02 4.974770e-03 50000000
100 1.1746e+00 1.370339388533199e+01 7.141325e-02 5.211355e-03 50000000
100 1.2143e+00 1.531455325009259e+01 8.471306e-02 5.531540e-03 50000000
100 1.2540e+00 1.703910032916140e+01 9.991928e-02 5.864117e-03 50000000
100 1.2937e+00 1.848613946746949e+01 1.127186e-01 6.097466e-03 50000000
100 1.3333e+00 1.975097900398481e+01 1.238224e-01 6.269176e-03 50000000
100 1.3730e+00 2.115990927806802e+01 1.375442e-01 6.500228e-03 50000000
100 1.4127e+00 2.253293537114644e+01 1.513617e-01 6.717355e-03 50000000
100 1.4524e+00 2.368536759484159e+01 1.636663e-01 6.910016e-03 50000000
100 1.4921e+00 2.459202107109172e+01 1.733178e-01 7.047724e-03 50000000
100 1.5317e+00 2.494718357393094e+01 1.762570e-01 7.065207e-03 50000000
100 1.5714e+00 2.567852444090247e+01 1.855528e-01 7.225990e-03 50000000
100 1.6111e+00 2.588583303037078e+01 1.883768e-01 7.277214e-03 50000000
100 1.6508e+00 2.535658668002488e+01 1.815129e-01 7.158413e-03 50000000
100 1.6905e+00 2.514143340676836e+01 1.804894e-01 7.178962e-03 50000000
100 1.7302e+00 2.404068399327955e+01 1.674678e-01 6.966018e-03 50000000
100 1.7698e+00 2.309928268383570e+01 1.574162e-01 6.814765e-03 50000000
100 1.8095e+00 2.225628243322251e+01 1.497993e-01 6.730653e-03 50000000
100 1.8492e+00 2.086677423507064e+01 1.353696e-01 6.487327e-03 50000000
100 1.8889e+00 1.942218905711858e+01 1.211603e-01 6.238240e-03 50000000
100 1.9286e+00 1.820222203309092e+01 1.103730e-01 6.063713e-03 50000000
100 1.9683e+00 1.702520731830261e+01 1.004735e-01 5.901457e-03 50000000
100 2.0079e+00 1.544920021118140e+01 8.641940e-02 5.593778e-03 50000000
100 2.0476e+00 1.420642329947341e+01 7.659886e-02 5.391847e-03 50000000
100 2.0873e+00 1.257872609572125e+01 6.336905e-02 5.037795e-03 50000000
100 2.1270e+00 1.119040178032055e+01 5.310635e-02 4.745705e-03 50000000
100 2.1667e+00 9.719446086172848e+00 4.294502e-02 4.418463e-03 50000000
100 2.2063e+00 8.316909208676226e+00 3.414274e-02 4.105220e-03 50000000
100 2.2460e+00 6.836796313985076e+00 2.542861e-02 3.719375e-03 50000000
100 2.2857e+00 5.344870354153066e+00 1.754353e-02 3.282311e-03 50000000
100 2.3254e+00 3.943983352488752e+00 1.110365e-02 2.815338e-03 50000000
100 2.3651e+00 2.772707964265619e+00 6.517271e-03 2.350508e-03 50000000
100 2.4048e+00 1.873792075795306e+00 3.583124e-03 1.912231e-03 50000000
100 2.4444e+00 1.261354798269950e+00 1.953646e-03 1.548847e-03 50000000
100 2.4841e+00 8.576997729007485e-01 1.076729e-03 1.255368e-03 50000000
100 2.5238e+00 5.955634440972024e-01 6.093864e-04 1.023210e-03 50000000
100 2.5635e+00 4.258981414200931e-01 4.258975e-04 9.999985e-04 35630500
100 2.6032e+00 3.136049704522917e-01 3.136044e-04 9.999982e-04 24899900
100 2.6429e+00 2.373279694650852e-01 2.373279e-04 9.999997e-04 17640150
100 2.6825e+00 1.845248436357619e-01 1.845243e-04 9.999972e-04 12856250
100 2.7222e+00 1.471645633955833e-01 1.471642e-04 9.999977e-04 9710750
100 2.7619e+00 1.197323846838666e-01 1.197315e-04 9.999929e-04 7414900
100 2.8016e+00 9.917336682266178e-02 9.917321e-05 9.999984e-04 5678400
100 2.8413e+00 8.371689662951530e-02 8.371672e-05 9.999979e-04 4413200
100 2.8810e+00 7.185488041004122e-02 7.185399e-05 9.999876e-04 3505550
100 2.9206e+00 6.254626864109199e-02 6.254595e-05 9.999949e-04 2731000
100 2.9603e+00 5.526683839933794e-02 5.526612e-05 9.999870e-04 2222400
100 3.0000e+00 4.941544753780105e-02 4.941448e-05 9.999805e-04 1773000
