# Supplementary material for: Anderson critical metal phase in trivial states protected by average magnetic crystalline symmetry
Source: Nat Commun. 2024 Apr 9;15:3069. doi: 10.1038/s41467-024-47467-2 (PMC11003978; doi:10.1038/s41467-024-47467-2)
Supplement: Supplementary file 3 — Source Data [file 41467_2024_47467_MOESM3_ESM.zip › Source Data/FS30/L=36_E=2.3562_v=1_pm.txt]

runtime=1464.34 min, E=2.356194e+00, r=10,q=5, 
#M  #Scattering  #Lambda  #errorbar  #precision  #n_iter
36 5.0000e-01 2.720395219581364e-01 2.720377e-04 9.999933e-04 6678600
36 5.3968e-01 3.414146101874682e-01 3.414141e-04 9.999984e-04 8803600
36 5.7937e-01 4.354586717594009e-01 4.354567e-04 9.999954e-04 11966100
36 6.1905e-01 5.638970065018007e-01 5.638953e-04 9.999970e-04 16383950
36 6.5873e-01 7.401871471731085e-01 7.401857e-04 9.999980e-04 22765900
36 6.9841e-01 9.839926563047923e-01 9.839921e-04 9.999994e-04 31602200
36 7.3810e-01 1.328445524630067e+00 1.328445e-03 9.999994e-04 44279500
36 7.7778e-01 1.810373337339974e+00 2.024640e-03 1.118355e-03 50000000
36 8.1746e-01 2.453469422735802e+00 3.219275e-03 1.312132e-03 50000000
36 8.5714e-01 3.309666613540374e+00 5.082297e-03 1.535592e-03 50000000
36 8.9683e-01 4.335027096162090e+00 7.621136e-03 1.758037e-03 50000000
36 9.3651e-01 5.561647968117437e+00 1.109695e-02 1.995263e-03 50000000
36 9.7619e-01 6.864593264718671e+00 1.520262e-02 2.214642e-03 50000000
36 1.0159e+00 8.233829664447843e+00 1.994337e-02 2.422125e-03 50000000
36 1.0556e+00 9.645602850215958e+00 2.535175e-02 2.628322e-03 50000000
36 1.0952e+00 1.109836330361042e+01 3.127201e-02 2.817714e-03 50000000
36 1.1349e+00 1.257620800678284e+01 3.779192e-02 3.005033e-03 50000000
36 1.1746e+00 1.401366908960038e+01 4.442139e-02 3.169862e-03 50000000
36 1.2143e+00 1.556858399369142e+01 5.211560e-02 3.347485e-03 50000000
36 1.2540e+00 1.705003175721090e+01 5.974733e-02 3.504236e-03 50000000
36 1.2937e+00 1.863394360420763e+01 6.834777e-02 3.667918e-03 50000000
36 1.3333e+00 2.011464695447295e+01 7.672076e-02 3.814174e-03 50000000
36 1.3730e+00 2.139759240461790e+01 8.419576e-02 3.934824e-03 50000000
36 1.4127e+00 2.266550138255988e+01 9.191216e-02 4.055157e-03 50000000
36 1.4524e+00 2.381667661872989e+01 9.911534e-02 4.161594e-03 50000000
36 1.4921e+00 2.481776874323742e+01 1.056462e-01 4.256876e-03 50000000
36 1.5317e+00 2.524771542259913e+01 1.080069e-01 4.277887e-03 50000000
36 1.5714e+00 2.578257735581401e+01 1.118054e-01 4.336469e-03 50000000
36 1.6111e+00 2.561412347837388e+01 1.103292e-01 4.307357e-03 50000000
36 1.6508e+00 2.563929593436757e+01 1.110043e-01 4.329460e-03 50000000
36 1.6905e+00 2.509723528260630e+01 1.075224e-01 4.284232e-03 50000000
36 1.7302e+00 2.424969650187825e+01 1.017840e-01 4.197331e-03 50000000
36 1.7698e+00 2.336138592283812e+01 9.646187e-02 4.129116e-03 50000000
36 1.8095e+00 2.226925900208523e+01 8.971646e-02 4.028713e-03 50000000
36 1.8492e+00 2.124968639192149e+01 8.398965e-02 3.952513e-03 50000000
36 1.8889e+00 1.984405637614658e+01 7.556040e-02 3.807709e-03 50000000
36 1.9286e+00 1.840431080276430e+01 6.736117e-02 3.660076e-03 50000000
36 1.9683e+00 1.704966628228897e+01 6.013792e-02 3.527220e-03 50000000
36 2.0079e+00 1.562800828915093e+01 5.258914e-02 3.365057e-03 50000000
36 2.0476e+00 1.432140570289528e+01 4.636952e-02 3.237777e-03 50000000
36 2.0873e+00 1.286666380083787e+01 3.928504e-02 3.053242e-03 50000000
36 2.1270e+00 1.157011293136224e+01 3.363105e-02 2.906717e-03 50000000
36 2.1667e+00 1.017423283845804e+01 2.761328e-02 2.714041e-03 50000000
36 2.2063e+00 8.884677288765305e+00 2.266154e-02 2.550632e-03 50000000
36 2.2460e+00 7.489897195239859e+00 1.746742e-02 2.332131e-03 50000000
36 2.2857e+00 6.229782503505756e+00 1.327900e-02 2.131535e-03 50000000
36 2.3254e+00 5.020339401788366e+00 9.591652e-03 1.910559e-03 50000000
36 2.3651e+00 3.909644932248962e+00 6.583100e-03 1.683810e-03 50000000
36 2.4048e+00 2.971566644796028e+00 4.334944e-03 1.458808e-03 50000000
36 2.4444e+00 2.237660721554952e+00 2.818285e-03 1.259478e-03 50000000
36 2.4841e+00 1.673254333327280e+00 1.800238e-03 1.075890e-03 50000000
36 2.5238e+00 1.255604963045447e+00 1.255603e-03 9.999988e-04 41857200
36 2.5635e+00 9.528030257120409e-01 9.528027e-04 9.999997e-04 30481650
36 2.6032e+00 7.351415563936393e-01 7.351409e-04 9.999991e-04 22270300
36 2.6429e+00 5.756970483777933e-01 5.756956e-04 9.999975e-04 16397150
36 2.6825e+00 4.608360012687931e-01 4.608357e-04 9.999992e-04 12354600
36 2.7222e+00 3.741490891811662e-01 3.741478e-04 9.999967e-04 9446300
36 2.7619e+00 3.093799224585698e-01 3.093796e-04 9.999990e-04 7316600
36 2.8016e+00 2.597811773817230e-01 2.597794e-04 9.999930e-04 5623500
36 2.8413e+00 2.212250651583761e-01 2.212239e-04 9.999947e-04 4406650
36 2.8810e+00 1.910347799493808e-01 1.910333e-04 9.999922e-04 3508950
36 2.9206e+00 1.675165204467013e-01 1.675150e-04 9.999911e-04 2772850
36 2.9603e+00 1.486986023404212e-01 1.486961e-04 9.999831e-04 2197000
36 3.0000e+00 1.334016123877945e-01 1.334014e-04 9.999986e-04 1756150
