# Supplementary material for: Anderson critical metal phase in trivial states protected by average magnetic crystalline symmetry
Source: Nat Commun. 2024 Apr 9;15:3069. doi: 10.1038/s41467-024-47467-2 (PMC11003978; doi:10.1038/s41467-024-47467-2)
Supplement: Supplementary file 3 — Source Data [file 41467_2024_47467_MOESM3_ESM.zip › Source Data/FS30/L=50_E=2.3562_v=1_pm.txt]

runtime=2360.27 min, E=2.356194e+00, r=10,q=5, 
#M  #Scattering  #Lambda  #errorbar  #precision  #n_iter
50 5.0000e-01 2.011301164585829e-01 2.011299e-04 9.999990e-04 6599450
50 5.3968e-01 2.552466121147511e-01 2.552452e-04 9.999944e-04 8916600
50 5.7937e-01 3.277796629451841e-01 3.277789e-04 9.999978e-04 12131050
50 6.1905e-01 4.285060728018699e-01 4.285049e-04 9.999973e-04 16678300
50 6.5873e-01 5.710487668248144e-01 5.710482e-04 9.999990e-04 23588850
50 6.9841e-01 7.745709352476464e-01 7.745699e-04 9.999986e-04 33624900
50 7.3810e-01 1.071238310190151e+00 1.071237e-03 9.999985e-04 48883100
50 7.7778e-01 1.497790182532306e+00 1.781305e-03 1.189288e-03 50000000
50 8.1746e-01 2.101649235698023e+00 2.995808e-03 1.425456e-03 50000000
50 8.5714e-01 2.930908971596869e+00 4.968812e-03 1.695314e-03 50000000
50 8.9683e-01 3.993601171548567e+00 7.932528e-03 1.986310e-03 50000000
50 9.3651e-01 5.246220717024950e+00 1.195589e-02 2.278952e-03 50000000
50 9.7619e-01 6.611829257318536e+00 1.690296e-02 2.556473e-03 50000000
50 1.0159e+00 8.060226551548382e+00 2.276943e-02 2.824912e-03 50000000
50 1.0556e+00 9.505571466019326e+00 2.920020e-02 3.071904e-03 50000000
50 1.0952e+00 1.096669633302491e+01 3.619891e-02 3.300803e-03 50000000
50 1.1349e+00 1.252707098237377e+01 4.439141e-02 3.543639e-03 50000000
50 1.1746e+00 1.388059568589887e+01 5.148290e-02 3.708983e-03 50000000
50 1.2143e+00 1.556359562894798e+01 6.149555e-02 3.951243e-03 50000000
50 1.2540e+00 1.699762332851527e+01 7.010489e-02 4.124394e-03 50000000
50 1.2937e+00 1.860216663621257e+01 8.046380e-02 4.325507e-03 50000000
50 1.3333e+00 1.985913022338100e+01 8.825192e-02 4.443896e-03 50000000
50 1.3730e+00 2.142561940988895e+01 9.935476e-02 4.637194e-03 50000000
50 1.4127e+00 2.264417791451194e+01 1.080103e-01 4.769891e-03 50000000
50 1.4524e+00 2.366656127740488e+01 1.154236e-01 4.877074e-03 50000000
50 1.4921e+00 2.451861151803524e+01 1.217482e-01 4.965540e-03 50000000
50 1.5317e+00 2.537467078931627e+01 1.287224e-01 5.072871e-03 50000000
50 1.5714e+00 2.552108935482983e+01 1.294845e-01 5.073629e-03 50000000
50 1.6111e+00 2.566337495504768e+01 1.307328e-01 5.094138e-03 50000000
50 1.6508e+00 2.553537853105148e+01 1.301496e-01 5.096833e-03 50000000
50 1.6905e+00 2.491393150795011e+01 1.249383e-01 5.014797e-03 50000000
50 1.7302e+00 2.410554159134156e+01 1.187450e-01 4.926044e-03 50000000
50 1.7698e+00 2.330467261910644e+01 1.130499e-01 4.850953e-03 50000000
50 1.8095e+00 2.242822931970220e+01 1.071101e-01 4.775684e-03 50000000
50 1.8492e+00 2.106562634570370e+01 9.734037e-02 4.620815e-03 50000000
50 1.8889e+00 1.973834419200412e+01 8.832590e-02 4.474839e-03 50000000
50 1.9286e+00 1.828358029409630e+01 7.854766e-02 4.296076e-03 50000000
50 1.9683e+00 1.693556787900807e+01 7.008371e-02 4.138256e-03 50000000
50 2.0079e+00 1.559488632815473e+01 6.196938e-02 3.973699e-03 50000000
50 2.0476e+00 1.419422326587809e+01 5.382885e-02 3.792307e-03 50000000
50 2.0873e+00 1.289511150611690e+01 4.667428e-02 3.619533e-03 50000000
50 2.1270e+00 1.144874232581317e+01 3.903940e-02 3.409929e-03 50000000
50 2.1667e+00 1.008105998356138e+01 3.224543e-02 3.198615e-03 50000000
50 2.2063e+00 8.701713909354670e+00 2.581689e-02 2.966874e-03 50000000
50 2.2460e+00 7.312138664497265e+00 1.987948e-02 2.718696e-03 50000000
50 2.2857e+00 5.929862989021435e+00 1.448703e-02 2.443063e-03 50000000
50 2.3254e+00 4.671694387940225e+00 1.012893e-02 2.168149e-03 50000000
50 2.3651e+00 3.549052814836967e+00 6.701452e-03 1.888237e-03 50000000
50 2.4048e+00 2.623535906341370e+00 4.239336e-03 1.615887e-03 50000000
50 2.4444e+00 1.897413441253341e+00 2.581674e-03 1.360628e-03 50000000
50 2.4841e+00 1.376706724626130e+00 1.570104e-03 1.140478e-03 50000000
50 2.5238e+00 1.006022303689631e+00 1.006022e-03 9.999992e-04 45743900
50 2.5635e+00 7.470790899197352e-01 7.470786e-04 9.999993e-04 32286550
50 2.6032e+00 5.672883607496562e-01 5.672883e-04 9.999999e-04 23310250
50 2.6429e+00 4.384972098514987e-01 4.384970e-04 9.999995e-04 16929950
50 2.6825e+00 3.467186073056417e-01 3.467184e-04 9.999994e-04 12531850
50 2.7222e+00 2.795938377625931e-01 2.795930e-04 9.999972e-04 9540200
50 2.7619e+00 2.292906209080270e-01 2.292893e-04 9.999944e-04 7242700
50 2.8016e+00 1.917986348281940e-01 1.917978e-04 9.999956e-04 5654950
50 2.8413e+00 1.627980761238776e-01 1.627979e-04 9.999988e-04 4433000
50 2.8810e+00 1.404353624444928e-01 1.404347e-04 9.999955e-04 3503750
50 2.9206e+00 1.225604765316799e-01 1.225593e-04 9.999901e-04 2762200
50 2.9603e+00 1.086525583261300e-01 1.086511e-04 9.999869e-04 2257600
50 3.0000e+00 9.733728273293182e-02 9.733636e-05 9.999905e-04 1776850
