# Supplementary material for: Anderson critical metal phase in trivial states protected by average magnetic crystalline symmetry
Source: Nat Commun. 2024 Apr 9;15:3069. doi: 10.1038/s41467-024-47467-2 (PMC11003978; doi:10.1038/s41467-024-47467-2)
Supplement: Supplementary file 3 — Source Data [file 41467_2024_47467_MOESM3_ESM.zip › Source Data/FS30/L=18_E=2.3562_v=1_pm.txt]

runtime=781.34 min, E=2.356194e+00, r=10,q=5, 
#M  #Scattering  #Lambda  #errorbar  #precision  #n_iter
18 5.0000e-01 4.958630684234596e-01 4.958607e-04 9.999952e-04 6680600
18 5.3968e-01 6.129608705296063e-01 6.129599e-04 9.999984e-04 8781450
18 5.7937e-01 7.621836461924989e-01 7.621812e-04 9.999968e-04 11440300
18 6.1905e-01 9.581632836108979e-01 9.581632e-04 9.999999e-04 15063500
18 6.5873e-01 1.213082691054949e+00 1.213081e-03 9.999990e-04 19812050
18 6.9841e-01 1.545839569808287e+00 1.545839e-03 9.999996e-04 26113500
18 7.3810e-01 1.975123184506418e+00 1.975122e-03 9.999992e-04 34158050
18 7.7778e-01 2.529336833008868e+00 2.529336e-03 9.999996e-04 44431250
18 8.1746e-01 3.219629705285380e+00 3.443228e-03 1.069448e-03 50000000
18 8.5714e-01 4.055845592796988e+00 4.871789e-03 1.201177e-03 50000000
18 8.9683e-01 5.043668561468488e+00 6.769669e-03 1.342211e-03 50000000
18 9.3651e-01 6.162190467043192e+00 9.145643e-03 1.484155e-03 50000000
18 9.7619e-01 7.375326091839597e+00 1.198605e-02 1.625156e-03 50000000
18 1.0159e+00 8.625721598596948e+00 1.515641e-02 1.757118e-03 50000000
18 1.0556e+00 9.984263231816477e+00 1.890393e-02 1.893372e-03 50000000
18 1.0952e+00 1.134298124097185e+01 2.287008e-02 2.016232e-03 50000000
18 1.1349e+00 1.273213895107524e+01 2.718483e-02 2.135135e-03 50000000
18 1.1746e+00 1.423634457704301e+01 3.223772e-02 2.264466e-03 50000000
18 1.2143e+00 1.566893114470934e+01 3.716424e-02 2.371843e-03 50000000
18 1.2540e+00 1.719677771083941e+01 4.283688e-02 2.490983e-03 50000000
18 1.2937e+00 1.870334938336728e+01 4.859229e-02 2.598053e-03 50000000
18 1.3333e+00 2.013621071587887e+01 5.430280e-02 2.696774e-03 50000000
18 1.3730e+00 2.145354771348316e+01 5.953812e-02 2.775211e-03 50000000
18 1.4127e+00 2.275182989959283e+01 6.525989e-02 2.868336e-03 50000000
18 1.4524e+00 2.387839950741773e+01 7.023905e-02 2.941531e-03 50000000
18 1.4921e+00 2.484517645206572e+01 7.477404e-02 3.009600e-03 50000000
18 1.5317e+00 2.546061778211406e+01 7.756626e-02 3.046519e-03 50000000
18 1.5714e+00 2.575055045638544e+01 7.883354e-02 3.061431e-03 50000000
18 1.6111e+00 2.580361627368032e+01 7.910199e-02 3.065539e-03 50000000
18 1.6508e+00 2.559339174184058e+01 7.811012e-02 3.051964e-03 50000000
18 1.6905e+00 2.515823731827862e+01 7.624811e-02 3.030742e-03 50000000
18 1.7302e+00 2.452555144647115e+01 7.354206e-02 2.998589e-03 50000000
18 1.7698e+00 2.348556741894158e+01 6.882518e-02 2.930531e-03 50000000
18 1.8095e+00 2.246904266725708e+01 6.453337e-02 2.872101e-03 50000000
18 1.8492e+00 2.126147586831665e+01 5.939778e-02 2.793681e-03 50000000
18 1.8889e+00 1.998563019962184e+01 5.401594e-02 2.702739e-03 50000000
18 1.9286e+00 1.857322795666474e+01 4.838612e-02 2.605154e-03 50000000
18 1.9683e+00 1.720716733416176e+01 4.307297e-02 2.503199e-03 50000000
18 2.0079e+00 1.582322384835982e+01 3.797798e-02 2.400142e-03 50000000
18 2.0476e+00 1.449998735884965e+01 3.337657e-02 2.301834e-03 50000000
18 2.0873e+00 1.314889869739079e+01 2.881985e-02 2.191807e-03 50000000
18 2.1270e+00 1.180208933843961e+01 2.455239e-02 2.080343e-03 50000000
18 2.1667e+00 1.048383818519411e+01 2.047224e-02 1.952743e-03 50000000
18 2.2063e+00 9.190450991210300e+00 1.680789e-02 1.828843e-03 50000000
18 2.2460e+00 7.957709859446336e+00 1.354412e-02 1.702012e-03 50000000
18 2.2857e+00 6.794056636714594e+00 1.069319e-02 1.573904e-03 50000000
18 2.3254e+00 5.679783258970518e+00 8.168198e-03 1.438118e-03 50000000
18 2.3651e+00 4.652931404191069e+00 6.050887e-03 1.300446e-03 50000000
18 2.4048e+00 3.751195234055782e+00 4.366287e-03 1.163972e-03 50000000
18 2.4444e+00 3.002673669401181e+00 3.111743e-03 1.036324e-03 50000000
18 2.4841e+00 2.379638140700481e+00 2.379635e-03 9.999988e-04 41939300
18 2.5238e+00 1.887502174209802e+00 1.887500e-03 9.999991e-04 32590250
18 2.5635e+00 1.506980988382927e+00 1.506980e-03 9.999991e-04 25192600
18 2.6032e+00 1.208381938577949e+00 1.208381e-03 9.999996e-04 19413350
18 2.6429e+00 9.794571247372974e-01 9.794569e-04 9.999997e-04 15071900
18 2.6825e+00 8.032310785425251e-01 8.032284e-04 9.999967e-04 11678050
18 2.7222e+00 6.665062393877313e-01 6.665037e-04 9.999962e-04 9135000
18 2.7619e+00 5.610993937957811e-01 5.610958e-04 9.999936e-04 7157800
18 2.8016e+00 4.778553992289979e-01 4.778525e-04 9.999940e-04 5669950
18 2.8413e+00 4.119535936465046e-01 4.119517e-04 9.999954e-04 4487350
18 2.8810e+00 3.593495498680095e-01 3.593487e-04 9.999977e-04 3522650
18 2.9206e+00 3.175682584320511e-01 3.175664e-04 9.999941e-04 2811900
18 2.9603e+00 2.834260502377332e-01 2.834243e-04 9.999938e-04 2247500
18 3.0000e+00 2.559867974136709e-01 2.559809e-04 9.999771e-04 1754000
