# Supplementary material for: Anderson critical metal phase in trivial states protected by average magnetic crystalline symmetry
Source: Nat Commun. 2024 Apr 9;15:3069. doi: 10.1038/s41467-024-47467-2 (PMC11003978; doi:10.1038/s41467-024-47467-2)
Supplement: Supplementary file 3 — Source Data [file 41467_2024_47467_MOESM3_ESM.zip › Source Data/FS30/L=9_E=2.3562_v=1_pm.txt]

runtime=628.31 min, E=2.356194e+00, r=10,q=5, 
#M  #Scattering  #Lambda  #errorbar  #precision  #n_iter
9 5.0000e-01 8.537874066320490e-01 8.537821e-04 9.999938e-04 6457900
9 5.3968e-01 1.027447019732637e+00 1.027443e-03 9.999963e-04 8049450
9 5.7937e-01 1.243016130403552e+00 1.243015e-03 9.999987e-04 10170400
9 6.1905e-01 1.509089608578711e+00 1.509089e-03 9.999998e-04 12645050
9 6.5873e-01 1.830970046369563e+00 1.830970e-03 9.999998e-04 15673600
9 6.9841e-01 2.230213518462125e+00 2.230209e-03 9.999980e-04 19470900
9 7.3810e-01 2.715278850609628e+00 2.715277e-03 9.999993e-04 23889650
9 7.7778e-01 3.307739801882032e+00 3.307733e-03 9.999979e-04 29573050
9 8.1746e-01 3.994895076236139e+00 3.994890e-03 9.999988e-04 35665650
9 8.5714e-01 4.790236093795384e+00 4.790233e-03 9.999994e-04 42924150
9 8.9683e-01 5.700465167953514e+00 5.762016e-03 1.010798e-03 50000000
9 9.3651e-01 6.721436784871878e+00 7.379871e-03 1.097960e-03 50000000
9 9.7619e-01 7.821294734941412e+00 9.265876e-03 1.184698e-03 50000000
9 1.0159e+00 8.990506974192874e+00 1.141337e-02 1.269491e-03 50000000
9 1.0556e+00 1.020541667074079e+01 1.378850e-02 1.351096e-03 50000000
9 1.0952e+00 1.154515917149383e+01 1.661928e-02 1.439502e-03 50000000
9 1.1349e+00 1.295244409540261e+01 1.975719e-02 1.525364e-03 50000000
9 1.1746e+00 1.433965076337977e+01 2.303103e-02 1.606108e-03 50000000
9 1.2143e+00 1.578398929069535e+01 2.654645e-02 1.681859e-03 50000000
9 1.2540e+00 1.729343716456193e+01 3.054065e-02 1.766025e-03 50000000
9 1.2937e+00 1.888327001157447e+01 3.492550e-02 1.849547e-03 50000000
9 1.3333e+00 2.029006241887909e+01 3.887823e-02 1.916122e-03 50000000
9 1.3730e+00 2.155590356159708e+01 4.251151e-02 1.972152e-03 50000000
9 1.4127e+00 2.289410918072296e+01 4.669409e-02 2.039568e-03 50000000
9 1.4524e+00 2.406784272317773e+01 5.050449e-02 2.098422e-03 50000000
9 1.4921e+00 2.493998809349043e+01 5.326977e-02 2.135918e-03 50000000
9 1.5317e+00 2.545243537878099e+01 5.475805e-02 2.151387e-03 50000000
9 1.5714e+00 2.587108437625982e+01 5.622155e-02 2.173142e-03 50000000
9 1.6111e+00 2.590940130742428e+01 5.633267e-02 2.174217e-03 50000000
9 1.6508e+00 2.571401854384449e+01 5.580718e-02 2.170302e-03 50000000
9 1.6905e+00 2.524165868268353e+01 5.421993e-02 2.148034e-03 50000000
9 1.7302e+00 2.455175640650655e+01 5.206982e-02 2.120818e-03 50000000
9 1.7698e+00 2.363830380042244e+01 4.924930e-02 2.083453e-03 50000000
9 1.8095e+00 2.252149457418409e+01 4.570884e-02 2.029565e-03 50000000
9 1.8492e+00 2.141658720902194e+01 4.252293e-02 1.985514e-03 50000000
9 1.8889e+00 2.001738450210719e+01 3.828176e-02 1.912425e-03 50000000
9 1.9286e+00 1.874222169291402e+01 3.481616e-02 1.857633e-03 50000000
9 1.9683e+00 1.731167887297337e+01 3.076870e-02 1.777338e-03 50000000
9 2.0079e+00 1.599073121035252e+01 2.738207e-02 1.712371e-03 50000000
9 2.0476e+00 1.462911234706484e+01 2.394698e-02 1.636940e-03 50000000
9 2.0873e+00 1.331952179728515e+01 2.083229e-02 1.564042e-03 50000000
9 2.1270e+00 1.202808950829325e+01 1.782867e-02 1.482253e-03 50000000
9 2.1667e+00 1.076114236641886e+01 1.508884e-02 1.402160e-03 50000000
9 2.2063e+00 9.548299145190114e+00 1.259200e-02 1.318769e-03 50000000
9 2.2460e+00 8.407079643248638e+00 1.041261e-02 1.238553e-03 50000000
9 2.2857e+00 7.300279160249608e+00 8.412484e-03 1.152351e-03 50000000
9 2.3254e+00 6.295015951147871e+00 6.736579e-03 1.070145e-03 50000000
9 2.3651e+00 5.361162410445831e+00 5.361156e-03 9.999988e-04 48544000
9 2.4048e+00 4.517371208657536e+00 4.517366e-03 9.999989e-04 40643900
9 2.4444e+00 3.787467298416614e+00 3.787462e-03 9.999986e-04 33837300
9 2.4841e+00 3.165279415195178e+00 3.165278e-03 9.999995e-04 28099450
9 2.5238e+00 2.631167464378811e+00 2.631164e-03 9.999987e-04 22870950
9 2.5635e+00 2.194221972836606e+00 2.194220e-03 9.999992e-04 18653250
9 2.6032e+00 1.832763449084057e+00 1.832761e-03 9.999985e-04 15123700
9 2.6429e+00 1.542458602603618e+00 1.542453e-03 9.999964e-04 12345100
9 2.6825e+00 1.303716505453444e+00 1.303716e-03 9.999994e-04 9999100
9 2.7222e+00 1.110378065870566e+00 1.110374e-03 9.999959e-04 8011050
9 2.7619e+00 9.588541579434491e-01 9.588505e-04 9.999962e-04 6511800
9 2.8016e+00 8.355043293271248e-01 8.354999e-04 9.999947e-04 5335900
9 2.8413e+00 7.307327857207396e-01 7.307241e-04 9.999881e-04 4255350
9 2.8810e+00 6.482708443257391e-01 6.482669e-04 9.999940e-04 3443850
9 2.9206e+00 5.804133197628077e-01 5.804094e-04 9.999933e-04 2760050
9 2.9603e+00 5.255037278841281e-01 5.254972e-04 9.999875e-04 2199900
9 3.0000e+00 4.787767563911060e-01 4.787695e-04 9.999849e-04 1724350
