# Supplementary material for: Anderson critical metal phase in trivial states protected by average magnetic crystalline symmetry
Source: Nat Commun. 2024 Apr 9;15:3069. doi: 10.1038/s41467-024-47467-2 (PMC11003978; doi:10.1038/s41467-024-47467-2)
Supplement: Supplementary file 3 — Source Data [file 41467_2024_47467_MOESM3_ESM.zip › Source Data/F3d/L=75_E=2.3562_v=1_pm.txt]

runtime=846.16 min, E=2.356194e+00, r=10,q=4, 
#M  #Scattering  #Lambda  #errorbar  #precision  #n_iter
75 1.4500e+00 1.840734738795877e-01 1.840724e-04 9.999943e-04 5188560
75 1.4671e+00 2.689354604579959e-01 2.766906e-04 1.028836e-03 10000000
75 1.4843e+00 4.570832744414864e-01 6.939728e-04 1.518263e-03 10000000
75 1.5014e+00 9.678751744701689e-01 2.346993e-03 2.424892e-03 10000000
75 1.5186e+00 2.547027734755579e+00 1.070575e-02 4.203233e-03 10000000
75 1.5357e+00 6.219859461420750e+00 4.280966e-02 6.882737e-03 10000000
75 1.5529e+00 1.065320408342947e+01 9.930835e-02 9.321924e-03 10000000
75 1.5700e+00 1.413431812168848e+01 1.538632e-01 1.088579e-02 10000000
75 1.5871e+00 1.796016531947184e+01 2.263790e-01 1.260450e-02 10000000
75 1.6043e+00 2.071931776259606e+01 2.809813e-01 1.356132e-02 10000000
75 1.6214e+00 2.348385875023364e+01 3.410496e-01 1.452273e-02 10000000
75 1.6386e+00 2.480010735746263e+01 3.643877e-01 1.469299e-02 10000000
75 1.6557e+00 2.709056185892406e+01 4.194564e-01 1.548349e-02 10000000
75 1.6729e+00 2.810437355528741e+01 4.404033e-01 1.567028e-02 10000000
75 1.6900e+00 2.856992068236273e+01 4.477162e-01 1.567089e-02 10000000
75 1.7071e+00 2.933427938856680e+01 4.678106e-01 1.594758e-02 10000000
75 1.7243e+00 2.970339335570532e+01 4.776368e-01 1.608021e-02 10000000
75 1.7414e+00 2.954056848281573e+01 4.713812e-01 1.595708e-02 10000000
75 1.7586e+00 2.873388458901134e+01 4.498756e-01 1.565662e-02 10000000
75 1.7757e+00 2.831460345784695e+01 4.451066e-01 1.572004e-02 10000000
75 1.7929e+00 2.756260032448140e+01 4.306159e-01 1.562320e-02 10000000
75 1.8100e+00 2.650961999949753e+01 4.106859e-01 1.549196e-02 10000000
75 1.8271e+00 2.481708373480076e+01 3.754878e-01 1.513022e-02 10000000
75 1.8443e+00 2.269444840558972e+01 3.300633e-01 1.454379e-02 10000000
75 1.8614e+00 1.985322688996539e+01 2.689598e-01 1.354741e-02 10000000
75 1.8786e+00 1.650424290318767e+01 2.013989e-01 1.220286e-02 10000000
75 1.8957e+00 1.281526114284668e+01 1.357518e-01 1.059298e-02 10000000
75 1.9129e+00 8.771550309924606e+00 7.501570e-02 8.552160e-03 10000000
75 1.9300e+00 4.168857575247206e+00 2.336564e-02 5.604807e-03 10000000
75 1.9471e+00 1.500373286279350e+00 4.719626e-03 3.145634e-03 10000000
75 1.9643e+00 6.227328273282834e-01 1.138383e-03 1.828044e-03 10000000
75 1.9814e+00 3.350101939702746e-01 3.914457e-04 1.168459e-03 10000000
75 1.9986e+00 2.193454570166641e-01 2.193445e-04 9.999956e-04 6200600
75 2.0157e+00 1.636578681639222e-01 1.636575e-04 9.999976e-04 2959400
75 2.0329e+00 1.331500171989509e-01 1.331478e-04 9.999833e-04 1387320
75 2.0500e+00 1.145671605735890e-01 1.145645e-04 9.999770e-04 601000
