# Supplementary material for: Anderson critical metal phase in trivial states protected by average magnetic crystalline symmetry
Source: Nat Commun. 2024 Apr 9;15:3069. doi: 10.1038/s41467-024-47467-2 (PMC11003978; doi:10.1038/s41467-024-47467-2)
Supplement: Supplementary file 3 — Source Data [file 41467_2024_47467_MOESM3_ESM.zip › Source Data/F3d/L=25_E=2.3562_v=1_pm.txt]

runtime=133.03 min, E=2.356194e+00, r=10,q=4, 
#M  #Scattering  #Lambda  #errorbar  #precision  #n_iter
25 1.4500e+00 5.010403857732608e-01 5.010401e-04 9.999995e-04 4456840
25 1.4671e+00 6.928999706816321e-01 6.928975e-04 9.999965e-04 8848600
25 1.4843e+00 1.078572558488230e+00 1.455120e-03 1.349117e-03 10000000
25 1.5014e+00 1.927009666257434e+00 3.838246e-03 1.991814e-03 10000000
25 1.5186e+00 3.788944421094471e+00 1.124237e-02 2.967151e-03 10000000
25 1.5357e+00 7.096353537309605e+00 3.004705e-02 4.234154e-03 10000000
25 1.5529e+00 1.102807929595666e+01 6.019614e-02 5.458443e-03 10000000
25 1.5700e+00 1.478831068972103e+01 9.625996e-02 6.509192e-03 10000000
25 1.5871e+00 1.782236078191461e+01 1.279539e-01 7.179403e-03 10000000
25 1.6043e+00 2.095520268866850e+01 1.651991e-01 7.883441e-03 10000000
25 1.6214e+00 2.331043557376514e+01 1.928442e-01 8.272872e-03 10000000
25 1.6386e+00 2.527326391870896e+01 2.179742e-01 8.624694e-03 10000000
25 1.6557e+00 2.661629517332971e+01 2.335724e-01 8.775541e-03 10000000
25 1.6729e+00 2.779440866683696e+01 2.482685e-01 8.932319e-03 10000000
25 1.6900e+00 2.857204194993800e+01 2.567433e-01 8.985822e-03 10000000
25 1.7071e+00 2.971513003709767e+01 2.764488e-01 9.303300e-03 10000000
25 1.7243e+00 2.969077799742652e+01 2.741837e-01 9.234641e-03 10000000
25 1.7414e+00 2.993742353207565e+01 2.794226e-01 9.333554e-03 10000000
25 1.7586e+00 2.935845599321614e+01 2.711003e-01 9.234148e-03 10000000
25 1.7757e+00 2.844792538477665e+01 2.578157e-01 9.062723e-03 10000000
25 1.7929e+00 2.750983092998036e+01 2.477447e-01 9.005680e-03 10000000
25 1.8100e+00 2.668861560276043e+01 2.405584e-01 9.013523e-03 10000000
25 1.8271e+00 2.495010848994439e+01 2.182831e-01 8.748782e-03 10000000
25 1.8443e+00 2.258962339463957e+01 1.887241e-01 8.354461e-03 10000000
25 1.8614e+00 2.001559633346873e+01 1.571901e-01 7.853380e-03 10000000
25 1.8786e+00 1.668647296274151e+01 1.180706e-01 7.075826e-03 10000000
25 1.8957e+00 1.329303197323933e+01 8.291836e-02 6.237731e-03 10000000
25 1.9129e+00 9.295781687169583e+00 4.705142e-02 5.061588e-03 10000000
25 1.9300e+00 5.299037147055896e+00 1.929479e-02 3.641188e-03 10000000
25 1.9471e+00 2.636390750201095e+00 6.336368e-03 2.403425e-03 10000000
25 1.9643e+00 1.377832837992199e+00 2.155439e-03 1.564369e-03 10000000
25 1.9814e+00 8.385669473499492e-01 8.794968e-04 1.048809e-03 10000000
25 1.9986e+00 5.868126820384378e-01 5.868084e-04 9.999928e-04 5071920
25 2.0157e+00 4.563035821263211e-01 4.563028e-04 9.999982e-04 2351560
25 2.0329e+00 3.817192868502051e-01 3.817144e-04 9.999872e-04 1125360
25 2.0500e+00 3.349135988294779e-01 3.349077e-04 9.999823e-04 499520
