# Supplementary material for: Anderson critical metal phase in trivial states protected by average magnetic crystalline symmetry
Source: Nat Commun. 2024 Apr 9;15:3069. doi: 10.1038/s41467-024-47467-2 (PMC11003978; doi:10.1038/s41467-024-47467-2)
Supplement: Supplementary file 3 — Source Data [file 41467_2024_47467_MOESM3_ESM.zip › Source Data/F3d/L=100_E=2.3562_v=1_pm.txt]

runtime=2056.85 min, E=2.356194e+00, r=10,q=4, 
#M  #Scattering  #Lambda  #errorbar  #precision  #n_iter
100 1.4500e+00 1.403033118864437e-01 1.403029e-04 9.999971e-04 5385920
100 1.4671e+00 2.064444141008321e-01 2.149736e-04 1.041315e-03 10000000
100 1.4843e+00 3.573469135433502e-01 5.560604e-04 1.556080e-03 10000000
100 1.5014e+00 7.846302624483993e-01 1.979191e-03 2.522451e-03 10000000
100 1.5186e+00 2.245217719899852e+00 1.026138e-02 4.570329e-03 10000000
100 1.5357e+00 5.985934086136179e+00 4.657228e-02 7.780285e-03 10000000
100 1.5529e+00 1.042421689126309e+01 1.105956e-01 1.060948e-02 10000000
100 1.5700e+00 1.399899534135184e+01 1.745237e-01 1.246687e-02 10000000
100 1.5871e+00 1.747203624907013e+01 2.478473e-01 1.418537e-02 10000000
100 1.6043e+00 2.045513560892974e+01 3.169548e-01 1.549512e-02 10000000
100 1.6214e+00 2.328293741503003e+01 3.864454e-01 1.659779e-02 10000000
100 1.6386e+00 2.526118922066522e+01 4.377875e-01 1.733044e-02 10000000
100 1.6557e+00 2.584461631049479e+01 4.409023e-01 1.705973e-02 10000000
100 1.6729e+00 2.862773726907671e+01 5.273168e-01 1.841979e-02 10000000
100 1.6900e+00 2.808773766991402e+01 4.993621e-01 1.777865e-02 10000000
100 1.7071e+00 2.928357812379732e+01 5.376305e-01 1.835945e-02 10000000
100 1.7243e+00 2.998131676921283e+01 5.597341e-01 1.866943e-02 10000000
100 1.7414e+00 2.953107186343550e+01 5.443695e-01 1.843379e-02 10000000
100 1.7586e+00 2.919778491121408e+01 5.379352e-01 1.842384e-02 10000000
100 1.7757e+00 2.903352870303560e+01 5.408132e-01 1.862719e-02 10000000
100 1.7929e+00 2.766936107468441e+01 5.016114e-01 1.812877e-02 10000000
100 1.8100e+00 2.582511627412982e+01 4.503344e-01 1.743785e-02 10000000
100 1.8271e+00 2.496529793485136e+01 4.394618e-01 1.760290e-02 10000000
100 1.8443e+00 2.245697385043954e+01 3.732907e-01 1.662249e-02 10000000
100 1.8614e+00 1.980568373887274e+01 3.098313e-01 1.564356e-02 10000000
100 1.8786e+00 1.652570994527769e+01 2.340538e-01 1.416301e-02 10000000
100 1.8957e+00 1.307532856315932e+01 1.634679e-01 1.250201e-02 10000000
100 1.9129e+00 8.562863691210653e+00 8.354075e-02 9.756170e-03 10000000
100 1.9300e+00 3.836325397182857e+00 2.378183e-02 6.199116e-03 10000000
100 1.9471e+00 1.246692664584077e+00 4.100641e-03 3.289216e-03 10000000
100 1.9643e+00 4.918262618876689e-01 9.238868e-04 1.878482e-03 10000000
100 1.9814e+00 2.592963992738737e-01 3.096989e-04 1.194382e-03 10000000
100 1.9986e+00 1.677383471333368e-01 1.677380e-04 9.999979e-04 6482800
100 2.0157e+00 1.243084129035729e-01 1.243068e-04 9.999867e-04 3033640
100 2.0329e+00 1.004872154908895e-01 1.004869e-04 9.999968e-04 1387440
100 2.0500e+00 8.645541209224163e-02 8.645504e-05 9.999957e-04 632360
