# Supplementary material for: Anderson critical metal phase in trivial states protected by average magnetic crystalline symmetry
Source: Nat Commun. 2024 Apr 9;15:3069. doi: 10.1038/s41467-024-47467-2 (PMC11003978; doi:10.1038/s41467-024-47467-2)
Supplement: Supplementary file 3 — Source Data [file 41467_2024_47467_MOESM3_ESM.zip › Source Data/F3d/L=150_E=2.3562_v=1_pm.txt]

runtime=6671.16 min, E=2.356194e+00, r=10,q=4, 
#M  #Scattering  #Lambda  #errorbar  #precision  #n_iter
150 1.4500e+00 9.483084946062272e-02 9.483065e-05 9.999979e-04 5470640
150 1.4671e+00 1.409875827924895e-01 1.489687e-04 1.056609e-03 10000000
150 1.4843e+00 2.486215267299307e-01 3.938749e-04 1.584235e-03 10000000
150 1.5014e+00 5.708266126077923e-01 1.495339e-03 2.619603e-03 10000000
150 1.5186e+00 1.832369432363300e+00 9.254758e-03 5.050705e-03 10000000
150 1.5357e+00 5.604733106357090e+00 5.158166e-02 9.203232e-03 10000000
150 1.5529e+00 1.060759965291659e+01 1.410924e-01 1.330107e-02 10000000
150 1.5700e+00 1.451022751602505e+01 2.305106e-01 1.588608e-02 10000000
150 1.5871e+00 1.808250735635787e+01 3.264903e-01 1.805559e-02 10000000
150 1.6043e+00 2.053321048769572e+01 3.911965e-01 1.905189e-02 10000000
150 1.6214e+00 2.379206854392630e+01 4.955855e-01 2.082986e-02 10000000
150 1.6386e+00 2.474643200023242e+01 5.138280e-01 2.076372e-02 10000000
150 1.6557e+00 2.722856234037763e+01 6.012242e-01 2.208064e-02 10000000
150 1.6729e+00 2.758152393106619e+01 6.000240e-01 2.175456e-02 10000000
150 1.6900e+00 2.853300125328145e+01 6.315525e-01 2.213411e-02 10000000
150 1.7071e+00 2.966061841385168e+01 6.737543e-01 2.271545e-02 10000000
150 1.7243e+00 2.894941570481347e+01 6.399650e-01 2.210632e-02 10000000
150 1.7414e+00 2.975663073168493e+01 6.775060e-01 2.276824e-02 10000000
150 1.7586e+00 2.954080575529421e+01 6.757798e-01 2.287615e-02 10000000
150 1.7757e+00 2.784417333626351e+01 6.072801e-01 2.180995e-02 10000000
150 1.7929e+00 2.827749325994762e+01 6.442925e-01 2.278464e-02 10000000
150 1.8100e+00 2.637925894887050e+01 5.760021e-01 2.183542e-02 10000000
150 1.8271e+00 2.484720641041148e+01 5.330858e-01 2.145456e-02 10000000
150 1.8443e+00 2.256211008091099e+01 4.620688e-01 2.047986e-02 10000000
150 1.8614e+00 2.018192914336455e+01 3.948056e-01 1.956233e-02 10000000
150 1.8786e+00 1.635449200387079e+01 2.815310e-01 1.721429e-02 10000000
150 1.8957e+00 1.281787744104108e+01 1.930676e-01 1.506237e-02 10000000
150 1.9129e+00 8.215642546943492e+00 9.547470e-02 1.162109e-02 10000000
150 1.9300e+00 3.335403513603630e+00 2.345461e-02 7.032017e-03 10000000
150 1.9471e+00 9.439866754426174e-01 3.297014e-03 3.492649e-03 10000000
150 1.9643e+00 3.474743843158358e-01 6.702365e-04 1.928880e-03 10000000
150 1.9814e+00 1.783196709280087e-01 2.167006e-04 1.215237e-03 10000000
150 1.9986e+00 1.137868306529192e-01 1.137868e-04 9.999996e-04 6566680
150 2.0157e+00 8.387989315630655e-02 8.387960e-05 9.999965e-04 3141000
150 2.0329e+00 6.766053069840733e-02 6.766022e-05 9.999954e-04 1502160
150 2.0500e+00 5.786199518228379e-02 5.786100e-05 9.999828e-04 645200
