# Supplementary material for: Anderson critical metal phase in trivial states protected by average magnetic crystalline symmetry
Source: Nat Commun. 2024 Apr 9;15:3069. doi: 10.1038/s41467-024-47467-2 (PMC11003978; doi:10.1038/s41467-024-47467-2)
Supplement: Supplementary file 3 — Source Data [file 41467_2024_47467_MOESM3_ESM.zip › Source Data/F3d/L=36_E=2.3562_v=1_pm.txt]

runtime=201.26 min, E=2.356194e+00, r=10,q=4, 
#M  #Scattering  #Lambda  #errorbar  #precision  #n_iter
36 1.4500e+00 3.625992583803310e-01 3.625977e-04 9.999956e-04 4761080
36 1.4671e+00 5.131153326362629e-01 5.131152e-04 9.999998e-04 9585800
36 1.4843e+00 8.274028309960352e-01 1.177025e-03 1.422554e-03 10000000
36 1.5014e+00 1.569426224855828e+00 3.395346e-03 2.163431e-03 10000000
36 1.5186e+00 3.375353184293905e+00 1.135172e-02 3.363121e-03 10000000
36 1.5357e+00 6.826425500203955e+00 3.403015e-02 4.985062e-03 10000000
36 1.5529e+00 1.095852740679830e+01 7.185069e-02 6.556601e-03 10000000
36 1.5700e+00 1.445906923278160e+01 1.106378e-01 7.651791e-03 10000000
36 1.5871e+00 1.770608765347750e+01 1.515548e-01 8.559473e-03 10000000
36 1.6043e+00 2.076919082395534e+01 1.948343e-01 9.380929e-03 10000000
36 1.6214e+00 2.302854486599176e+01 2.266803e-01 9.843451e-03 10000000
36 1.6386e+00 2.550364450078438e+01 2.663920e-01 1.044525e-02 10000000
36 1.6557e+00 2.663020216223136e+01 2.806243e-01 1.053782e-02 10000000
36 1.6729e+00 2.813518326866611e+01 3.051753e-01 1.084675e-02 10000000
36 1.6900e+00 2.908385656099743e+01 3.200367e-01 1.100393e-02 10000000
36 1.7071e+00 2.933420247088716e+01 3.220767e-01 1.097956e-02 10000000
36 1.7243e+00 2.951844604493973e+01 3.254961e-01 1.102687e-02 10000000
36 1.7414e+00 2.897749274828004e+01 3.147145e-01 1.086065e-02 10000000
36 1.7586e+00 2.895031227684034e+01 3.166879e-01 1.093901e-02 10000000
36 1.7757e+00 2.852935316966413e+01 3.125134e-01 1.095410e-02 10000000
36 1.7929e+00 2.806011190346842e+01 3.089117e-01 1.100892e-02 10000000
36 1.8100e+00 2.669891114559038e+01 2.884747e-01 1.080474e-02 10000000
36 1.8271e+00 2.465601689227269e+01 2.556510e-01 1.036871e-02 10000000
36 1.8443e+00 2.266430247817407e+01 2.272247e-01 1.002567e-02 10000000
36 1.8614e+00 1.957283350646760e+01 1.811058e-01 9.252915e-03 10000000
36 1.8786e+00 1.655884410160961e+01 1.401073e-01 8.461174e-03 10000000
36 1.8957e+00 1.316788924166645e+01 9.833311e-02 7.467644e-03 10000000
36 1.9129e+00 9.146074461803028e+00 5.539319e-02 6.056499e-03 10000000
36 1.9300e+00 4.934664748805813e+00 2.086310e-02 4.227866e-03 10000000
36 1.9471e+00 2.218914967856493e+00 5.860223e-03 2.641031e-03 10000000
36 1.9643e+00 1.076101705529738e+00 1.795333e-03 1.668367e-03 10000000
36 1.9814e+00 6.262254452095979e-01 6.860541e-04 1.095539e-03 10000000
36 1.9986e+00 4.272673946014159e-01 4.272653e-04 9.999952e-04 5516520
36 2.0157e+00 3.259429131842215e-01 3.259405e-04 9.999927e-04 2570640
36 2.0329e+00 2.692237235093728e-01 2.692157e-04 9.999700e-04 1131480
36 2.0500e+00 2.345510289527563e-01 2.345498e-04 9.999949e-04 524880
