# Supplementary material for: Anderson critical metal phase in trivial states protected by average magnetic crystalline symmetry
Source: Nat Commun. 2024 Apr 9;15:3069. doi: 10.1038/s41467-024-47467-2 (PMC11003978; doi:10.1038/s41467-024-47467-2)
Supplement: Supplementary file 3 — Source Data [file 41467_2024_47467_MOESM3_ESM.zip › Source Data/F3d/L=50_E=2.3562_v=1_pm.txt]

runtime=351.97 min, E=2.356194e+00, r=10,q=4, 
#M  #Scattering  #Lambda  #errorbar  #precision  #n_iter
50 1.4500e+00 2.685675437655237e-01 2.685675e-04 9.999998e-04 4925200
50 1.4671e+00 3.866518234093649e-01 3.883221e-04 1.004320e-03 10000000
50 1.4843e+00 6.396081942802256e-01 9.396820e-04 1.469153e-03 10000000
50 1.5014e+00 1.271388312811863e+00 2.893621e-03 2.275954e-03 10000000
50 1.5186e+00 3.034323191224739e+00 1.142689e-02 3.765879e-03 10000000
50 1.5357e+00 6.610910616176154e+00 3.841340e-02 5.810606e-03 10000000
50 1.5529e+00 1.071740111926152e+01 8.137065e-02 7.592386e-03 10000000
50 1.5700e+00 1.458768364463270e+01 1.332128e-01 9.131866e-03 10000000
50 1.5871e+00 1.784590461368420e+01 1.821106e-01 1.020462e-02 10000000
50 1.6043e+00 2.069941673627342e+01 2.285199e-01 1.103992e-02 10000000
50 1.6214e+00 2.261525642236689e+01 2.581654e-01 1.141554e-02 10000000
50 1.6386e+00 2.493355129992770e+01 3.000772e-01 1.203508e-02 10000000
50 1.6557e+00 2.657907355509292e+01 3.301781e-01 1.242248e-02 10000000
50 1.6729e+00 2.777539432025195e+01 3.516124e-01 1.265913e-02 10000000
50 1.6900e+00 2.869463954786477e+01 3.672948e-01 1.280012e-02 10000000
50 1.7071e+00 3.040829410533804e+01 4.096076e-01 1.347026e-02 10000000
50 1.7243e+00 3.003095934578178e+01 3.977736e-01 1.324545e-02 10000000
50 1.7414e+00 2.951289237294435e+01 3.848068e-01 1.303860e-02 10000000
50 1.7586e+00 2.930689596944895e+01 3.827966e-01 1.306166e-02 10000000
50 1.7757e+00 2.823503624823190e+01 3.601600e-01 1.275578e-02 10000000
50 1.7929e+00 2.789809868686110e+01 3.603477e-01 1.291657e-02 10000000
50 1.8100e+00 2.670375948254500e+01 3.401672e-01 1.273855e-02 10000000
50 1.8271e+00 2.492860967323113e+01 3.082999e-01 1.236731e-02 10000000
50 1.8443e+00 2.275694434126946e+01 2.706161e-01 1.189159e-02 10000000
50 1.8614e+00 1.977441823171878e+01 2.175436e-01 1.100126e-02 10000000
50 1.8786e+00 1.674252526451442e+01 1.692953e-01 1.011169e-02 10000000
50 1.8957e+00 1.339769770780525e+01 1.201324e-01 8.966644e-03 10000000
50 1.9129e+00 8.850666685376874e+00 6.166470e-02 6.967238e-03 10000000
50 1.9300e+00 4.602284352754868e+00 2.213241e-02 4.809006e-03 10000000
50 1.9471e+00 1.879285303225322e+00 5.386259e-03 2.866121e-03 10000000
50 1.9643e+00 8.534630009794424e-01 1.496698e-03 1.753677e-03 10000000
50 1.9814e+00 4.770792747854411e-01 5.412836e-04 1.134578e-03 10000000
50 1.9986e+00 3.184344135762206e-01 3.184343e-04 9.999996e-04 5891960
50 2.0157e+00 2.395932079492561e-01 2.395910e-04 9.999909e-04 2671200
50 2.0329e+00 1.965927721311571e-01 1.965897e-04 9.999843e-04 1256760
50 2.0500e+00 1.701882322087800e-01 1.701862e-04 9.999882e-04 557880
