# Supplementary material for: Anderson critical metal phase in trivial states protected by average magnetic crystalline symmetry
Source: Nat Commun. 2024 Apr 9;15:3069. doi: 10.1038/s41467-024-47467-2 (PMC11003978; doi:10.1038/s41467-024-47467-2)
Supplement: Supplementary file 3 — Source Data [file 41467_2024_47467_MOESM3_ESM.zip › Source Data/F3d/L=18_E=2.3562_v=1_pm.txt]

runtime=104.24 min, E=2.356194e+00, r=10,q=4, 
#M  #Scattering  #Lambda  #errorbar  #precision  #n_iter
18 1.4500e+00 6.664253002663305e-01 6.664210e-04 9.999935e-04 4081360
18 1.4671e+00 9.018184149294614e-01 9.018172e-04 9.999987e-04 8022560
18 1.4843e+00 1.354147980639715e+00 1.725775e-03 1.274436e-03 10000000
18 1.5014e+00 2.275503182454253e+00 4.140828e-03 1.819742e-03 10000000
18 1.5186e+00 4.187137216647662e+00 1.106802e-02 2.643338e-03 10000000
18 1.5357e+00 7.376875674217816e+00 2.704311e-02 3.665930e-03 10000000
18 1.5529e+00 1.119265815280002e+01 5.237784e-02 4.679660e-03 10000000
18 1.5700e+00 1.474190295077366e+01 8.075580e-02 5.477977e-03 10000000
18 1.5871e+00 1.798837651544453e+01 1.102661e-01 6.129853e-03 10000000
18 1.6043e+00 2.067561286794231e+01 1.364331e-01 6.598744e-03 10000000
18 1.6214e+00 2.319770763919056e+01 1.620721e-01 6.986555e-03 10000000
18 1.6386e+00 2.511440095720731e+01 1.822373e-01 7.256288e-03 10000000
18 1.6557e+00 2.713176700189618e+01 2.056419e-01 7.579377e-03 10000000
18 1.6729e+00 2.815491274471593e+01 2.159586e-01 7.670371e-03 10000000
18 1.6900e+00 2.861694443010998e+01 2.188761e-01 7.648478e-03 10000000
18 1.7071e+00 2.961480042001356e+01 2.322867e-01 7.843600e-03 10000000
18 1.7243e+00 2.935797561805090e+01 2.278924e-01 7.762539e-03 10000000
18 1.7414e+00 2.984319950771301e+01 2.356294e-01 7.895581e-03 10000000
18 1.7586e+00 2.958151918193441e+01 2.337375e-01 7.901471e-03 10000000
18 1.7757e+00 2.883213239406211e+01 2.256500e-01 7.826338e-03 10000000
18 1.7929e+00 2.773403539554073e+01 2.129440e-01 7.678075e-03 10000000
18 1.8100e+00 2.665699860798811e+01 2.032460e-01 7.624489e-03 10000000
18 1.8271e+00 2.465990583906375e+01 1.805363e-01 7.321045e-03 10000000
18 1.8443e+00 2.280926934005496e+01 1.625891e-01 7.128203e-03 10000000
18 1.8614e+00 2.004799992840752e+01 1.334469e-01 6.656368e-03 10000000
18 1.8786e+00 1.696013961442410e+01 1.032084e-01 6.085351e-03 10000000
18 1.8957e+00 1.334750571467492e+01 7.068631e-02 5.295844e-03 10000000
18 1.9129e+00 9.460619783457382e+00 4.095915e-02 4.329437e-03 10000000
18 1.9300e+00 5.642330335860641e+00 1.794301e-02 3.180070e-03 10000000
18 1.9471e+00 3.019731408713234e+00 6.553516e-03 2.170232e-03 10000000
18 1.9643e+00 1.698022940750014e+00 2.491270e-03 1.467159e-03 10000000
18 1.9814e+00 1.078382364076393e+00 1.078382e-03 9.999992e-04 9838160
18 1.9986e+00 7.785977050911979e-01 7.785942e-04 9.999956e-04 4673880
18 2.0157e+00 6.167484476214531e-01 6.167474e-04 9.999983e-04 2213720
18 2.0329e+00 5.217552115609965e-01 5.217434e-04 9.999773e-04 1016920
18 2.0500e+00 4.604365698133082e-01 4.604172e-04 9.999580e-04 490280
