# Supplementary material for: Anderson critical metal phase in trivial states protected by average magnetic crystalline symmetry
Source: Nat Commun. 2024 Apr 9;15:3069. doi: 10.1038/s41467-024-47467-2 (PMC11003978; doi:10.1038/s41467-024-47467-2)
Supplement: Supplementary file 3 — Source Data [file 41467_2024_47467_MOESM3_ESM.zip › Source Data/F3d/L=120_E=2.3562_v=1_pm.txt]

runtime=3500.66 min, E=2.356194e+00, r=10,q=4, 
#M  #Scattering  #Lambda  #errorbar  #precision  #n_iter
120 1.4500e+00 1.176817408685663e-01 1.176815e-04 9.999979e-04 5445040
120 1.4671e+00 1.741807933552278e-01 1.832115e-04 1.051847e-03 10000000
120 1.4843e+00 3.043502172283249e-01 4.765069e-04 1.565653e-03 10000000
120 1.5014e+00 6.835084374822765e-01 1.759432e-03 2.574119e-03 10000000
120 1.5186e+00 2.035245557093112e+00 9.660605e-03 4.746653e-03 10000000
120 1.5357e+00 5.848423694724549e+00 4.941861e-02 8.449902e-03 10000000
120 1.5529e+00 1.048539795350345e+01 1.227530e-01 1.170704e-02 10000000
120 1.5700e+00 1.439380730167482e+01 2.023780e-01 1.406008e-02 10000000
120 1.5871e+00 1.794736256679352e+01 2.867220e-01 1.597572e-02 10000000
120 1.6043e+00 2.074492219235900e+01 3.573890e-01 1.722778e-02 10000000
120 1.6214e+00 2.315404768838205e+01 4.196220e-01 1.812305e-02 10000000
120 1.6386e+00 2.607745124675688e+01 5.109509e-01 1.959359e-02 10000000
120 1.6557e+00 2.685671831815245e+01 5.215694e-01 1.942044e-02 10000000
120 1.6729e+00 2.805163022747979e+01 5.571272e-01 1.986078e-02 10000000
120 1.6900e+00 2.881549593129878e+01 5.751214e-01 1.995875e-02 10000000
120 1.7071e+00 2.953234136053705e+01 5.980280e-01 2.024993e-02 10000000
120 1.7243e+00 2.914084728094917e+01 5.796636e-01 1.989179e-02 10000000
120 1.7414e+00 2.922773430889039e+01 5.843340e-01 1.999245e-02 10000000
120 1.7586e+00 2.869894372034438e+01 5.686893e-01 1.981569e-02 10000000
120 1.7757e+00 2.793729958037208e+01 5.480575e-01 1.961741e-02 10000000
120 1.7929e+00 2.658185970361132e+01 5.084746e-01 1.912863e-02 10000000
120 1.8100e+00 2.610451811401412e+01 5.045737e-01 1.932898e-02 10000000
120 1.8271e+00 2.516828044903392e+01 4.885155e-01 1.940997e-02 10000000
120 1.8443e+00 2.201327127228875e+01 3.939890e-01 1.789780e-02 10000000
120 1.8614e+00 1.962264460269233e+01 3.338701e-01 1.701453e-02 10000000
120 1.8786e+00 1.629412336420205e+01 2.496563e-01 1.532186e-02 10000000
120 1.8957e+00 1.277299608225394e+01 1.706841e-01 1.336289e-02 10000000
120 1.9129e+00 8.337102133302803e+00 8.740595e-02 1.048397e-02 10000000
120 1.9300e+00 3.653560753648620e+00 2.432825e-02 6.658779e-03 10000000
120 1.9471e+00 1.118573573557755e+00 3.827953e-03 3.422174e-03 10000000
120 1.9643e+00 4.225257698657628e-01 8.058378e-04 1.907192e-03 10000000
120 1.9814e+00 2.194148627909159e-01 2.649993e-04 1.207755e-03 10000000
120 1.9986e+00 1.410917076314472e-01 1.410914e-04 9.999981e-04 6532200
120 2.0157e+00 1.040532222881833e-01 1.040530e-04 9.999983e-04 3046080
120 2.0329e+00 8.411676750589400e-02 8.411634e-05 9.999949e-04 1418120
120 2.0500e+00 7.218699916907807e-02 7.218351e-05 9.999516e-04 644560
