# Supplementary material for: Anderson critical metal phase in trivial states protected by average magnetic crystalline symmetry
Source: Nat Commun. 2024 Apr 9;15:3069. doi: 10.1038/s41467-024-47467-2 (PMC11003978; doi:10.1038/s41467-024-47467-2)
Supplement: Supplementary file 3 — Source Data [file 41467_2024_47467_MOESM3_ESM.zip › Source Data/F3d/L=9_E=2.3562_v=1_pm.txt]

runtime=77.61 min, E=2.356194e+00, r=10,q=4, 
#M  #Scattering  #Lambda  #errorbar  #precision  #n_iter
9 1.4500e+00 1.207149375190987e+00 1.207141e-03 9.999929e-04 3258280
9 1.4671e+00 1.548056471410924e+00 1.548051e-03 9.999963e-04 6222400
9 1.4843e+00 2.133421111334069e+00 2.300594e-03 1.078359e-03 10000000
9 1.5014e+00 3.184022713162848e+00 4.709973e-03 1.479252e-03 10000000
9 1.5186e+00 5.060659054083246e+00 1.018563e-02 2.012708e-03 10000000
9 1.5357e+00 8.061941983704578e+00 2.166356e-02 2.687139e-03 10000000
9 1.5529e+00 1.185766519047092e+01 4.033864e-02 3.401904e-03 10000000
9 1.5700e+00 1.540273881754000e+01 6.122191e-02 3.974742e-03 10000000
9 1.5871e+00 1.848484954640375e+01 8.156743e-02 4.412664e-03 10000000
9 1.6043e+00 2.082717908405436e+01 9.728577e-02 4.671097e-03 10000000
9 1.6214e+00 2.285541892408783e+01 1.120680e-01 4.903344e-03 10000000
9 1.6386e+00 2.446234218079025e+01 1.229473e-01 5.025984e-03 10000000
9 1.6557e+00 2.681508676981606e+01 1.421359e-01 5.300593e-03 10000000
9 1.6729e+00 2.945046720809981e+01 1.645055e-01 5.585836e-03 10000000
9 1.6900e+00 3.099916004606293e+01 1.785408e-01 5.759536e-03 10000000
9 1.7071e+00 3.123369557005214e+01 1.804388e-01 5.777057e-03 10000000
9 1.7243e+00 2.910102204793894e+01 1.583690e-01 5.442043e-03 10000000
9 1.7414e+00 2.725012127900863e+01 1.418178e-01 5.204300e-03 10000000
9 1.7586e+00 2.672741360053484e+01 1.377876e-01 5.155290e-03 10000000
9 1.7757e+00 2.851646680960516e+01 1.562915e-01 5.480744e-03 10000000
9 1.7929e+00 2.950997288203782e+01 1.683069e-01 5.703392e-03 10000000
9 1.8100e+00 2.869778542251468e+01 1.628966e-01 5.676277e-03 10000000
9 1.8271e+00 2.605488033783668e+01 1.405742e-01 5.395311e-03 10000000
9 1.8443e+00 2.249909828012268e+01 1.114461e-01 4.953359e-03 10000000
9 1.8614e+00 1.922423330765003e+01 8.750190e-02 4.551646e-03 10000000
9 1.8786e+00 1.629755202988252e+01 6.788345e-02 4.165254e-03 10000000
9 1.8957e+00 1.322594659114791e+01 4.894612e-02 3.700765e-03 10000000
9 1.9129e+00 9.933886991373210e+00 3.109404e-02 3.130098e-03 10000000
9 1.9300e+00 6.573631436162776e+00 1.589192e-02 2.417525e-03 10000000
9 1.9471e+00 4.068718283790047e+00 7.144716e-03 1.756011e-03 10000000
9 1.9643e+00 2.603901495039839e+00 3.236292e-03 1.242863e-03 10000000
9 1.9814e+00 1.828204431554548e+00 1.828203e-03 9.999994e-04 7742560
9 1.9986e+00 1.404420018354281e+00 1.404417e-03 9.999979e-04 3843840
9 2.0157e+00 1.156244950995607e+00 1.156239e-03 9.999952e-04 1849560
9 2.0329e+00 1.002807909681361e+00 1.002780e-03 9.999724e-04 963320
9 2.0500e+00 8.987638363624941e-01 8.987104e-04 9.999406e-04 477360
