# Supplementary material for: Anderson critical metal phase in trivial states protected by average magnetic crystalline symmetry
Source: Nat Commun. 2024 Apr 9;15:3069. doi: 10.1038/s41467-024-47467-2 (PMC11003978; doi:10.1038/s41467-024-47467-2)
Supplement: Supplementary file 3 — Source Data [file 41467_2024_47467_MOESM3_ESM.zip › Source Data/FS3/L=2000_a=1_nsample=10_fix.txt]

runtime=8454.79 min, E=7.853982e-01, q=2, 
#L  #scattering  #G  #errorbar  #nsample 
2000 -1.4708 0.00000 0.0000e+00 10 
2000 -1.4416 0.00000 0.0000e+00 10 
2000 -1.4125 0.00000 0.0000e+00 10 
2000 -1.3833 0.00000 0.0000e+00 10 
2000 -1.3541 0.00000 0.0000e+00 10 
2000 -1.3250 0.00000 0.0000e+00 10 
2000 -1.2958 0.00000 0.0000e+00 10 
2000 -1.2666 0.00000 0.0000e+00 10 
2000 -1.2375 0.00000 0.0000e+00 10 
2000 -1.2083 0.00000 0.0000e+00 10 
2000 -1.1791 0.00000 0.0000e+00 10 
2000 -1.1500 0.00000 0.0000e+00 10 
2000 -1.1208 0.00000 0.0000e+00 10 
2000 -1.0916 0.00000 0.0000e+00 10 
2000 -1.0625 0.00000 0.0000e+00 10 
2000 -1.0333 0.00000 1.3166e-156 10 
2000 -1.0041 0.00000 5.3756e-108 10 
2000 -0.9750 0.00000 2.1744e-77 10 
2000 -0.9458 0.00000 1.0395e-50 10 
2000 -0.9166 0.00000 2.1367e-28 10 
2000 -0.8875 0.00000 1.0456e-15 10 
2000 -0.8583 0.00000 1.6166e-09 10 
2000 -0.8291 0.03620 3.3338e-02 10 
2000 -0.8000 0.24552 1.1600e-01 10 
2000 -0.7708 0.30678 8.4784e-02 10 
2000 -0.7416 0.54425 1.2385e-01 10 
2000 -0.7125 1.00087 1.2825e-01 10 
2000 -0.6833 1.26238 7.1471e-02 10 
2000 -0.6542 1.61716 6.6196e-02 10 
2000 -0.6250 1.55193 1.1295e-01 10 
2000 -0.5958 2.10864 9.3978e-02 10 
2000 -0.5667 2.28736 8.8169e-02 10 
2000 -0.5375 2.82284 6.6301e-02 10 
2000 -0.5083 2.96101 7.0346e-02 10 
2000 -0.4792 3.58882 7.4430e-02 10 
2000 -0.4500 4.25276 9.9179e-02 10 
2000 -0.4208 4.93480 9.1530e-02 10 
2000 -0.3917 5.86187 1.1298e-01 10 
2000 -0.3625 6.86791 9.0162e-02 10 
2000 -0.3333 8.36401 9.9038e-02 10 
2000 -0.3042 10.11393 1.3713e-01 10 
2000 -0.2750 12.43080 9.1144e-02 10 
2000 -0.2458 15.68830 9.0698e-02 10 
2000 -0.2167 20.38508 7.9702e-02 10 
2000 -0.1875 27.50384 9.4089e-02 10 
2000 -0.1583 38.46565 8.7515e-02 10 
2000 -0.1292 57.64305 8.5067e-02 10 
2000 -0.1000 94.57856 9.4684e-02 10 
