# Supplementary material for: Anderson critical metal phase in trivial states protected by average magnetic crystalline symmetry
Source: Nat Commun. 2024 Apr 9;15:3069. doi: 10.1038/s41467-024-47467-2 (PMC11003978; doi:10.1038/s41467-024-47467-2)
Supplement: Supplementary file 3 — Source Data [file 41467_2024_47467_MOESM3_ESM.zip › Source Data/FS3/L=200_a=1_nsample=10_fix.txt]

runtime=13.06 min, E=7.853982e-01, q=2, 
#L  #scattering  #G  #errorbar  #nsample 
200 -1.4708 0.00000 0.0000e+00 10 
200 -1.4416 0.00000 0.0000e+00 10 
200 -1.4125 0.00000 0.0000e+00 10 
200 -1.3833 0.00000 0.0000e+00 10 
200 -1.3541 0.00000 1.1558e-153 10 
200 -1.3250 0.00000 1.5910e-128 10 
200 -1.2958 0.00000 6.9715e-106 10 
200 -1.2666 0.00000 1.0745e-84 10 
200 -1.2375 0.00000 5.6326e-74 10 
200 -1.2083 0.00000 1.9127e-59 10 
200 -1.1791 0.00000 2.7808e-52 10 
200 -1.1500 0.00000 5.9938e-38 10 
200 -1.1208 0.00000 1.4092e-33 10 
200 -1.0916 0.00000 9.6137e-26 10 
200 -1.0625 0.00000 1.3096e-16 10 
200 -1.0333 0.00000 2.3388e-13 10 
200 -1.0041 0.00000 6.6359e-08 10 
200 -0.9750 0.00000 2.0026e-06 10 
200 -0.9458 0.00008 4.5016e-05 10 
200 -0.9166 0.00070 3.3731e-04 10 
200 -0.8875 0.09798 5.5545e-02 10 
200 -0.8583 0.21899 6.6963e-02 10 
200 -0.8291 0.22056 6.7596e-02 10 
200 -0.8000 0.61395 1.1616e-01 10 
200 -0.7708 0.67420 1.1941e-01 10 
200 -0.7416 0.99663 6.9994e-02 10 
200 -0.7125 1.25351 7.4409e-02 10 
200 -0.6833 1.38969 4.7606e-02 10 
200 -0.6542 1.54895 1.1342e-01 10 
200 -0.6250 1.66741 9.2534e-02 10 
200 -0.5958 1.97671 9.8444e-02 10 
200 -0.5667 2.53709 1.0901e-01 10 
200 -0.5375 2.70932 8.5055e-02 10 
200 -0.5083 3.18043 1.0275e-01 10 
200 -0.4792 3.57874 1.3160e-01 10 
200 -0.4500 4.27544 7.2882e-02 10 
200 -0.4208 4.89246 7.2176e-02 10 
200 -0.3917 5.67239 5.2287e-02 10 
200 -0.3625 6.79161 9.7811e-02 10 
200 -0.3333 8.04531 6.9537e-02 10 
200 -0.3042 9.62293 1.2136e-01 10 
200 -0.2750 11.72264 1.0710e-01 10 
200 -0.2458 14.71337 6.5556e-02 10 
200 -0.2167 18.85731 6.5730e-02 10 
200 -0.1875 24.43435 5.2103e-02 10 
200 -0.1583 32.83725 6.5843e-02 10 
200 -0.1292 45.69578 6.6547e-02 10 
200 -0.1000 66.39062 8.8627e-02 10 
