# Supplementary material for: Anderson critical metal phase in trivial states protected by average magnetic crystalline symmetry
Source: Nat Commun. 2024 Apr 9;15:3069. doi: 10.1038/s41467-024-47467-2 (PMC11003978; doi:10.1038/s41467-024-47467-2)
Supplement: Supplementary file 3 — Source Data [file 41467_2024_47467_MOESM3_ESM.zip › Source Data/FS3/L=300_a=1_nsample=10_fix.txt]

runtime=58.77 min, E=7.853982e-01, q=2, 
#L  #scattering  #G  #errorbar  #nsample 
300 -1.4708 0.00000 0.0000e+00 10 
300 -1.4416 0.00000 0.0000e+00 10 
300 -1.4125 0.00000 0.0000e+00 10 
300 -1.3833 0.00000 0.0000e+00 10 
300 -1.3541 0.00000 0.0000e+00 10 
300 -1.3250 0.00000 0.0000e+00 10 
300 -1.2958 0.00000 3.4495e-160 10 
300 -1.2666 0.00000 3.2105e-139 10 
300 -1.2375 0.00000 3.9761e-112 10 
300 -1.2083 0.00000 1.6581e-89 10 
300 -1.1791 0.00000 3.8987e-81 10 
300 -1.1500 0.00000 1.8673e-63 10 
300 -1.1208 0.00000 9.1642e-49 10 
300 -1.0916 0.00000 3.0748e-30 10 
300 -1.0625 0.00000 1.6731e-29 10 
300 -1.0333 0.00000 3.7916e-23 10 
300 -1.0041 0.00000 2.6173e-17 10 
300 -0.9750 0.00000 2.2896e-12 10 
300 -0.9458 0.00000 4.3081e-06 10 
300 -0.9166 0.00563 3.6572e-03 10 
300 -0.8875 0.01137 7.1823e-03 10 
300 -0.8583 0.05368 2.3235e-02 10 
300 -0.8291 0.31539 1.2812e-01 10 
300 -0.8000 0.44725 7.7395e-02 10 
300 -0.7708 0.54044 1.1407e-01 10 
300 -0.7416 0.90301 9.3870e-02 10 
300 -0.7125 0.99782 9.0995e-02 10 
300 -0.6833 1.29656 1.3230e-01 10 
300 -0.6542 1.53281 1.4352e-01 10 
300 -0.6250 1.84696 8.9962e-02 10 
300 -0.5958 1.90954 9.6087e-02 10 
300 -0.5667 2.34977 1.0197e-01 10 
300 -0.5375 2.72478 5.2188e-02 10 
300 -0.5083 3.04248 9.5269e-02 10 
300 -0.4792 3.35060 9.0267e-02 10 
300 -0.4500 4.12213 1.0765e-01 10 
300 -0.4208 4.83787 7.2985e-02 10 
300 -0.3917 5.64621 8.0530e-02 10 
300 -0.3625 6.69824 7.5205e-02 10 
300 -0.3333 8.19625 1.3178e-01 10 
300 -0.3042 9.56673 1.0720e-01 10 
300 -0.2750 11.94140 9.9897e-02 10 
300 -0.2458 15.05233 8.0558e-02 10 
300 -0.2167 19.49091 1.2906e-01 10 
300 -0.1875 25.47487 6.4152e-02 10 
300 -0.1583 34.80128 6.5018e-02 10 
300 -0.1292 49.49021 7.2290e-02 10 
300 -0.1000 74.61870 9.0003e-02 10 
