# Supplementary material for: Anderson critical metal phase in trivial states protected by average magnetic crystalline symmetry
Source: Nat Commun. 2024 Apr 9;15:3069. doi: 10.1038/s41467-024-47467-2 (PMC11003978; doi:10.1038/s41467-024-47467-2)
Supplement: Supplementary file 3 — Source Data [file 41467_2024_47467_MOESM3_ESM.zip › Source Data/FS3/L=500_a=1_nsample=10_fix.txt]

runtime=453.27 min, E=7.853982e-01, q=2, 
#L  #scattering  #G  #errorbar  #nsample 
500 -1.4708 0.00000 0.0000e+00 10 
500 -1.4416 0.00000 0.0000e+00 10 
500 -1.4125 0.00000 0.0000e+00 10 
500 -1.3833 0.00000 0.0000e+00 10 
500 -1.3541 0.00000 0.0000e+00 10 
500 -1.3250 0.00000 0.0000e+00 10 
500 -1.2958 0.00000 0.0000e+00 10 
500 -1.2666 0.00000 0.0000e+00 10 
500 -1.2375 0.00000 0.0000e+00 10 
500 -1.2083 0.00000 0.0000e+00 10 
500 -1.1791 0.00000 1.4459e-130 10 
500 -1.1500 0.00000 1.6717e-105 10 
500 -1.1208 0.00000 1.8162e-86 10 
500 -1.0916 0.00000 5.5359e-67 10 
500 -1.0625 0.00000 1.7010e-49 10 
500 -1.0333 0.00000 2.2622e-32 10 
500 -1.0041 0.00000 1.8767e-25 10 
500 -0.9750 0.00000 2.3787e-16 10 
500 -0.9458 0.00000 2.1906e-10 10 
500 -0.9166 0.00000 3.3769e-07 10 
500 -0.8875 0.02755 2.6744e-02 10 
500 -0.8583 0.05742 3.4118e-02 10 
500 -0.8291 0.05688 1.9505e-02 10 
500 -0.8000 0.52258 9.9004e-02 10 
500 -0.7708 0.64450 1.0010e-01 10 
500 -0.7416 0.81725 8.5180e-02 10 
500 -0.7125 1.01118 9.5993e-02 10 
500 -0.6833 1.30878 9.2080e-02 10 
500 -0.6542 1.52088 1.0779e-01 10 
500 -0.6250 1.87986 9.6490e-02 10 
500 -0.5958 2.08647 1.0357e-01 10 
500 -0.5667 2.34040 1.0886e-01 10 
500 -0.5375 2.66038 8.8044e-02 10 
500 -0.5083 3.09919 8.7580e-02 10 
500 -0.4792 3.61220 9.7954e-02 10 
500 -0.4500 4.13562 1.1186e-01 10 
500 -0.4208 4.99259 9.0042e-02 10 
500 -0.3917 5.72902 1.2317e-01 10 
500 -0.3625 6.85966 1.1358e-01 10 
500 -0.3333 8.15808 5.6148e-02 10 
500 -0.3042 10.03228 9.0514e-02 10 
500 -0.2750 12.17359 1.0674e-01 10 
500 -0.2458 15.27485 8.1474e-02 10 
500 -0.2167 19.85157 5.8082e-02 10 
500 -0.1875 26.37618 9.6660e-02 10 
500 -0.1583 36.16299 6.0041e-02 10 
500 -0.1292 52.91510 4.6419e-02 10 
500 -0.1000 83.07348 7.9996e-02 10 
