# Supplementary material for: Anderson critical metal phase in trivial states protected by average magnetic crystalline symmetry
Source: Nat Commun. 2024 Apr 9;15:3069. doi: 10.1038/s41467-024-47467-2 (PMC11003978; doi:10.1038/s41467-024-47467-2)
Supplement: Supplementary file 3 — Source Data [file 41467_2024_47467_MOESM3_ESM.zip › Source Data/FS3/L=1000_a=1_nsample=10_fix.txt]

runtime=499.89 min, E=7.853982e-01, q=2, 
#L  #scattering  #G  #errorbar  #nsample 
1000 -1.4708 0.00000 0.0000e+00 10 
1000 -1.4416 0.00000 0.0000e+00 10 
1000 -1.4125 0.00000 0.0000e+00 10 
1000 -1.3833 0.00000 0.0000e+00 10 
1000 -1.3541 0.00000 0.0000e+00 10 
1000 -1.3250 0.00000 0.0000e+00 10 
1000 -1.2958 0.00000 0.0000e+00 10 
1000 -1.2666 0.00000 0.0000e+00 10 
1000 -1.2375 0.00000 0.0000e+00 10 
1000 -1.2083 0.00000 0.0000e+00 10 
1000 -1.1791 0.00000 0.0000e+00 10 
1000 -1.1500 0.00000 0.0000e+00 10 
1000 -1.1208 0.00000 0.0000e+00 10 
1000 -1.0916 0.00000 1.9207e-134 10 
1000 -1.0625 0.00000 4.3725e-103 10 
1000 -1.0333 0.00000 4.1202e-73 10 
1000 -1.0041 0.00000 4.3940e-53 10 
1000 -0.9750 0.00000 4.7779e-32 10 
1000 -0.9458 0.00000 2.3300e-22 10 
1000 -0.9166 0.00000 4.3520e-14 10 
1000 -0.8875 0.00000 3.9527e-08 10 
1000 -0.8583 0.00008 4.6572e-05 10 
1000 -0.8291 0.06755 4.9752e-02 10 
1000 -0.8000 0.21331 9.9332e-02 10 
1000 -0.7708 0.52466 1.3255e-01 10 
1000 -0.7416 0.82254 1.2716e-01 10 
1000 -0.7125 0.91376 9.9230e-02 10 
1000 -0.6833 1.25807 1.0546e-01 10 
1000 -0.6542 1.42407 1.1948e-01 10 
1000 -0.6250 1.67169 9.0977e-02 10 
1000 -0.5958 2.16908 7.2685e-02 10 
1000 -0.5667 2.43972 1.2086e-01 10 
1000 -0.5375 2.58933 9.5929e-02 10 
1000 -0.5083 3.29371 9.3250e-02 10 
1000 -0.4792 3.63919 1.0346e-01 10 
1000 -0.4500 4.30086 6.3501e-02 10 
1000 -0.4208 4.79236 8.2528e-02 10 
1000 -0.3917 5.83939 7.1783e-02 10 
1000 -0.3625 6.96955 1.1355e-01 10 
1000 -0.3333 8.31526 1.1371e-01 10 
1000 -0.3042 9.89935 7.8539e-02 10 
1000 -0.2750 12.35795 9.8928e-02 10 
1000 -0.2458 15.78721 6.2039e-02 10 
1000 -0.2167 20.33223 7.0660e-02 10 
1000 -0.1875 27.00064 6.5501e-02 10 
1000 -0.1583 37.66278 6.9060e-02 10 
1000 -0.1292 56.08759 1.0207e-01 10 
1000 -0.1000 90.33309 8.1032e-02 10 
