# Supplementary material for: Anderson critical metal phase in trivial states protected by average magnetic crystalline symmetry
Source: Nat Commun. 2024 Apr 9;15:3069. doi: 10.1038/s41467-024-47467-2 (PMC11003978; doi:10.1038/s41467-024-47467-2)
Supplement: Supplementary file 3 — Source Data [file 41467_2024_47467_MOESM3_ESM.zip › Source Data/FS3/L=1500_a=1_nsample=10_fix.txt]

runtime=2730.72 min, E=7.853982e-01, q=2, 
#L  #scattering  #G  #errorbar  #nsample 
1500 -1.4708 0.00000 0.0000e+00 10 
1500 -1.4416 0.00000 0.0000e+00 10 
1500 -1.4125 0.00000 0.0000e+00 10 
1500 -1.3833 0.00000 0.0000e+00 10 
1500 -1.3541 0.00000 0.0000e+00 10 
1500 -1.3250 0.00000 0.0000e+00 10 
1500 -1.2958 0.00000 0.0000e+00 10 
1500 -1.2666 0.00000 0.0000e+00 10 
1500 -1.2375 0.00000 0.0000e+00 10 
1500 -1.2083 0.00000 0.0000e+00 10 
1500 -1.1791 0.00000 0.0000e+00 10 
1500 -1.1500 0.00000 0.0000e+00 10 
1500 -1.1208 0.00000 0.0000e+00 10 
1500 -1.0916 0.00000 0.0000e+00 10 
1500 -1.0625 0.00000 9.7863e-155 10 
1500 -1.0333 0.00000 3.4379e-111 10 
1500 -1.0041 0.00000 1.7658e-83 10 
1500 -0.9750 0.00000 7.1895e-55 10 
1500 -0.9458 0.00000 9.7655e-36 10 
1500 -0.9166 0.00000 1.0589e-18 10 
1500 -0.8875 0.00000 2.4906e-11 10 
1500 -0.8583 0.00000 9.4429e-07 10 
1500 -0.8291 0.04962 4.6374e-02 10 
1500 -0.8000 0.21163 8.8425e-02 10 
1500 -0.7708 0.40630 1.1822e-01 10 
1500 -0.7416 0.67588 1.0552e-01 10 
1500 -0.7125 0.96921 9.4572e-02 10 
1500 -0.6833 1.12878 1.0134e-01 10 
1500 -0.6542 1.60583 8.4139e-02 10 
1500 -0.6250 1.72864 5.7309e-02 10 
1500 -0.5958 2.11216 9.6864e-02 10 
1500 -0.5667 2.46597 9.2723e-02 10 
1500 -0.5375 2.68284 1.2625e-01 10 
1500 -0.5083 3.31013 6.2978e-02 10 
1500 -0.4792 3.78318 7.6070e-02 10 
1500 -0.4500 4.34793 7.4205e-02 10 
1500 -0.4208 4.91493 9.3695e-02 10 
1500 -0.3917 5.89979 9.3187e-02 10 
1500 -0.3625 6.90338 8.8981e-02 10 
1500 -0.3333 8.33017 8.0254e-02 10 
1500 -0.3042 9.92814 6.3427e-02 10 
1500 -0.2750 12.26422 1.1965e-01 10 
1500 -0.2458 15.53257 7.2505e-02 10 
1500 -0.2167 20.45007 7.3529e-02 10 
1500 -0.1875 27.35148 8.6577e-02 10 
1500 -0.1583 38.26941 1.6685e-01 10 
1500 -0.1292 57.05314 7.7864e-02 10 
1500 -0.1000 93.26404 1.0369e-01 10 
