# Supplementary material for: Anderson critical metal phase in trivial states protected by average magnetic crystalline symmetry
Source: Nat Commun. 2024 Apr 9;15:3069. doi: 10.1038/s41467-024-47467-2 (PMC11003978; doi:10.1038/s41467-024-47467-2)
Supplement: Supplementary file 3 — Source Data [file 41467_2024_47467_MOESM3_ESM.zip › Source Data/FS3/L=800_a=1_nsample=10_fix.txt]

runtime=209.45 min, E=7.853982e-01, q=2, 
#L  #scattering  #G  #errorbar  #nsample 
800 -1.4708 0.00000 0.0000e+00 10 
800 -1.4416 0.00000 0.0000e+00 10 
800 -1.4125 0.00000 0.0000e+00 10 
800 -1.3833 0.00000 0.0000e+00 10 
800 -1.3541 0.00000 0.0000e+00 10 
800 -1.3250 0.00000 0.0000e+00 10 
800 -1.2958 0.00000 0.0000e+00 10 
800 -1.2666 0.00000 0.0000e+00 10 
800 -1.2375 0.00000 0.0000e+00 10 
800 -1.2083 0.00000 0.0000e+00 10 
800 -1.1791 0.00000 0.0000e+00 10 
800 -1.1500 0.00000 0.0000e+00 10 
800 -1.1208 0.00000 5.1815e-132 10 
800 -1.0916 0.00000 1.2903e-102 10 
800 -1.0625 0.00000 4.9513e-78 10 
800 -1.0333 0.00000 1.3386e-58 10 
800 -1.0041 0.00000 5.6246e-36 10 
800 -0.9750 0.00000 3.1543e-28 10 
800 -0.9458 0.00000 2.5067e-18 10 
800 -0.9166 0.00000 1.0829e-08 10 
800 -0.8875 0.00108 1.0091e-03 10 
800 -0.8583 0.00336 3.2567e-03 10 
800 -0.8291 0.03764 2.1853e-02 10 
800 -0.8000 0.25056 9.2353e-02 10 
800 -0.7708 0.68669 5.8840e-02 10 
800 -0.7416 0.67013 1.4719e-01 10 
800 -0.7125 1.03501 8.6946e-02 10 
800 -0.6833 1.24790 7.9510e-02 10 
800 -0.6542 1.52752 1.1993e-01 10 
800 -0.6250 1.65180 9.4045e-02 10 
800 -0.5958 2.10367 8.9846e-02 10 
800 -0.5667 2.35636 8.4782e-02 10 
800 -0.5375 2.69187 7.6153e-02 10 
800 -0.5083 3.16764 8.9584e-02 10 
800 -0.4792 3.55239 7.7761e-02 10 
800 -0.4500 4.21422 1.2010e-01 10 
800 -0.4208 4.95216 5.4193e-02 10 
800 -0.3917 5.69623 1.2014e-01 10 
800 -0.3625 6.96855 9.8878e-02 10 
800 -0.3333 8.24405 1.1047e-01 10 
800 -0.3042 10.08838 9.5335e-02 10 
800 -0.2750 12.37147 5.4889e-02 10 
800 -0.2458 15.50298 1.0561e-01 10 
800 -0.2167 20.18389 1.1267e-01 10 
800 -0.1875 26.85442 7.6953e-02 10 
800 -0.1583 37.40099 8.3944e-02 10 
800 -0.1292 55.23942 1.1054e-01 10 
800 -0.1000 88.31072 3.3541e-02 10 
