# Supplementary material for: Anderson critical metal phase in trivial states protected by average magnetic crystalline symmetry
Source: Nat Commun. 2024 Apr 9;15:3069. doi: 10.1038/s41467-024-47467-2 (PMC11003978; doi:10.1038/s41467-024-47467-2)
Supplement: Supplementary file 3 — Source Data [file 41467_2024_47467_MOESM3_ESM.zip › Source Data/F1e/L=36_W=6.2832_E=0.7854_v=1_pm.txt]

runtime=82.52 min, E=7.853982e-01, r=10,q=3, 
#M  #Theta  #Lambda  #errorbar  #precision  #n_iter
36 -1.4708e+00 1.494593320467667e-02 7.472812e-06 4.999897e-04 577170
36 -1.4316e+00 1.876858766712163e-02 9.384266e-06 4.999985e-04 854580
36 -1.3925e+00 2.324208160875567e-02 1.162101e-05 4.999988e-04 1216290
36 -1.3533e+00 2.862062112041817e-02 1.431017e-05 4.999950e-04 1709640
36 -1.3141e+00 3.523145587957008e-02 1.761568e-05 4.999987e-04 2326110
36 -1.2750e+00 4.353306696579913e-02 2.176650e-05 4.999992e-04 3173490
36 -1.2358e+00 5.420926544073804e-02 2.710452e-05 4.999979e-04 4339500
36 -1.1966e+00 6.825209024324336e-02 3.412595e-05 4.999987e-04 6002580
36 -1.1575e+00 8.698026502470399e-02 4.349009e-05 4.999995e-04 8393880
36 -1.1183e+00 1.123127687821093e-01 6.081237e-05 5.414556e-04 9999990
36 -1.0791e+00 1.475305521443737e-01 9.522640e-05 6.454690e-04 9999990
36 -1.0400e+00 1.976435168138282e-01 1.530607e-04 7.744282e-04 9999990
36 -1.0008e+00 2.695820050025760e-01 2.522578e-04 9.357369e-04 9999990
36 -9.6164e-01 3.746153947167348e-01 4.230467e-04 1.129283e-03 9999990
36 -9.2248e-01 5.247593863303071e-01 7.122572e-04 1.357303e-03 9999990
36 -8.8331e-01 7.340094797782668e-01 1.188893e-03 1.619724e-03 9999990
36 -8.4415e-01 1.018615397478084e+00 1.956918e-03 1.921155e-03 9999990
36 -8.0498e-01 1.374125948648638e+00 3.061714e-03 2.228118e-03 9999990
36 -7.6582e-01 1.793284609864374e+00 4.575366e-03 2.551389e-03 9999990
36 -7.2665e-01 2.255558345628209e+00 6.428564e-03 2.850099e-03 9999990
36 -6.8748e-01 2.768643873326035e+00 8.769954e-03 3.167599e-03 9999990
36 -6.4832e-01 3.352876741901663e+00 1.165493e-02 3.476098e-03 9999990
36 -6.0915e-01 3.999197960895434e+00 1.518815e-02 3.797799e-03 9999990
36 -5.6999e-01 4.805949127105880e+00 2.001379e-02 4.164379e-03 9999990
36 -5.3082e-01 5.744114737772150e+00 2.607218e-02 4.538937e-03 9999990
36 -4.9166e-01 6.949479286484892e+00 3.477778e-02 5.004372e-03 9999990
36 -4.5249e-01 8.382114975096137e+00 4.590210e-02 5.476195e-03 9999990
36 -4.1332e-01 1.045993232234606e+01 6.437344e-02 6.154288e-03 9999990
36 -3.7416e-01 1.299657671501845e+01 8.910830e-02 6.856290e-03 9999990
36 -3.3499e-01 1.648139492122291e+01 1.265435e-01 7.677962e-03 9999990
36 -2.9583e-01 2.149016817578455e+01 1.888736e-01 8.788838e-03 9999990
36 -2.5666e-01 2.948309366783950e+01 3.055755e-01 1.036443e-02 9999990
36 -2.1750e-01 4.137690933005228e+01 5.075461e-01 1.226641e-02 9999990
36 -1.7833e-01 6.294227526424373e+01 9.579644e-01 1.521973e-02 9999990
36 -1.3917e-01 1.057850853516733e+02 2.102382e+00 1.987408e-02 9999990
36 -1.0000e-01 2.014470006565537e+02 5.462648e+00 2.711705e-02 9999990
