# Supplementary material for: Anderson critical metal phase in trivial states protected by average magnetic crystalline symmetry
Source: Nat Commun. 2024 Apr 9;15:3069. doi: 10.1038/s41467-024-47467-2 (PMC11003978; doi:10.1038/s41467-024-47467-2)
Supplement: Supplementary file 3 — Source Data [file 41467_2024_47467_MOESM3_ESM.zip › Source Data/F1e/L=100_W=6.2832_E=0.7854_v=1_pm.txt]

runtime=1093.03 min, E=7.853982e-01, r=10,q=3, 
#M  #Theta  #Lambda  #errorbar  #precision  #n_iter
100 -1.4708e+00 5.430834881669091e-03 2.715407e-06 4.999980e-04 548430
100 -1.4316e+00 6.849586767421938e-03 3.424780e-06 4.999981e-04 814980
100 -1.3925e+00 8.519582624805641e-03 4.259742e-06 4.999942e-04 1140120
100 -1.3533e+00 1.054714302044480e-02 5.273532e-06 4.999962e-04 1570650
100 -1.3141e+00 1.308060954099461e-02 6.540293e-06 4.999991e-04 2143020
100 -1.2750e+00 1.631461999226997e-02 8.157297e-06 4.999992e-04 2932500
100 -1.2358e+00 2.053663518116461e-02 1.026828e-05 4.999982e-04 3989250
100 -1.1966e+00 2.617044380684582e-02 1.308516e-05 4.999975e-04 5588340
100 -1.1575e+00 3.393764239463103e-02 1.696882e-05 4.999998e-04 7833450
100 -1.1183e+00 4.491916466518324e-02 2.386404e-05 5.312663e-04 9999990
100 -1.0791e+00 6.091540913870033e-02 3.926305e-05 6.445504e-04 9999990
100 -1.0400e+00 8.522136906456559e-02 6.762546e-05 7.935270e-04 9999990
100 -1.0008e+00 1.233604615285670e-01 1.227927e-04 9.953974e-04 9999990
100 -9.6164e-01 1.854368961315967e-01 2.351957e-04 1.268333e-03 9999990
100 -9.2248e-01 2.892451491234651e-01 4.726529e-04 1.634091e-03 9999990
100 -8.8331e-01 4.614984110491607e-01 9.752381e-04 2.113199e-03 9999990
100 -8.4415e-01 7.371717175000501e-01 1.996153e-03 2.707854e-03 9999990
100 -8.0498e-01 1.119523380940820e+00 3.734348e-03 3.335659e-03 9999990
100 -7.6582e-01 1.594114289080103e+00 6.359984e-03 3.989666e-03 9999990
100 -7.2665e-01 2.125662313598923e+00 9.816060e-03 4.617883e-03 9999990
100 -6.8748e-01 2.682559201919773e+00 1.395362e-02 5.201609e-03 9999990
100 -6.4832e-01 3.247436166533530e+00 1.843846e-02 5.677851e-03 9999990
100 -6.0915e-01 3.959587563087772e+00 2.490174e-02 6.288972e-03 9999990
100 -5.6999e-01 4.756259053158030e+00 3.273321e-02 6.882134e-03 9999990
100 -5.3082e-01 5.708442200526912e+00 4.307628e-02 7.546065e-03 9999990
100 -4.9166e-01 6.815216398783999e+00 5.582453e-02 8.191160e-03 9999990
100 -4.5249e-01 8.221516224464192e+00 7.363901e-02 8.956865e-03 9999990
100 -4.1332e-01 1.045336869058069e+01 1.071692e-01 1.025212e-02 9999990
100 -3.7416e-01 1.285940351076365e+01 1.453619e-01 1.130394e-02 9999990
100 -3.3499e-01 1.671474369037704e+01 2.175265e-01 1.301405e-02 9999990
100 -2.9583e-01 2.148878196523496e+01 3.143082e-01 1.462662e-02 9999990
100 -2.5666e-01 2.925571075446638e+01 5.017683e-01 1.715112e-02 9999990
100 -2.1750e-01 4.072378084033880e+01 8.198792e-01 2.013269e-02 9999990
100 -1.7833e-01 6.107391342435564e+01 1.503036e+00 2.461011e-02 9999990
100 -1.3917e-01 1.039096558551454e+02 3.381651e+00 3.254415e-02 9999990
100 -1.0000e-01 1.893364679113172e+02 8.044086e+00 4.248566e-02 9999990
