# Supplementary material for: Anderson critical metal phase in trivial states protected by average magnetic crystalline symmetry
Source: Nat Commun. 2024 Apr 9;15:3069. doi: 10.1038/s41467-024-47467-2 (PMC11003978; doi:10.1038/s41467-024-47467-2)
Supplement: Supplementary file 3 — Source Data [file 41467_2024_47467_MOESM3_ESM.zip › Source Data/F1e/L=20_W=6.2832_E=0.7854_v=1_pm.txt]

runtime=37.91 min, E=7.853982e-01, r=10,q=3, 
#M  #Theta  #Lambda  #errorbar  #precision  #n_iter
20 -1.4708e+00 2.658852679474833e-02 1.329418e-05 4.999968e-04 621060
20 -1.4316e+00 3.330014187879894e-02 1.664983e-05 4.999927e-04 922320
20 -1.3925e+00 4.100079978138614e-02 2.050001e-05 4.999905e-04 1350780
20 -1.3533e+00 5.008719052182790e-02 2.504359e-05 4.999999e-04 1836480
20 -1.3141e+00 6.120833570379235e-02 3.060398e-05 4.999969e-04 2538330
20 -1.2750e+00 7.496576922813360e-02 3.748275e-05 4.999982e-04 3426960
20 -1.2358e+00 9.244776655419948e-02 4.622381e-05 4.999992e-04 4685250
20 -1.1966e+00 1.145835032532458e-01 5.729158e-05 4.999985e-04 6360600
20 -1.1575e+00 1.434651020082507e-01 7.173250e-05 4.999997e-04 8645070
20 -1.1183e+00 1.814437348603397e-01 9.841328e-05 5.423900e-04 9999990
20 -1.0791e+00 2.320428745188599e-01 1.465075e-04 6.313812e-04 9999990
20 -1.0400e+00 2.998141771966921e-01 2.202453e-04 7.346062e-04 9999990
20 -1.0008e+00 3.929466005403311e-01 3.385727e-04 8.616251e-04 9999990
20 -9.6164e-01 5.167389544513532e-01 5.164727e-04 9.994847e-04 9999990
20 -9.2248e-01 6.830697989633346e-01 7.953046e-04 1.164309e-03 9999990
20 -8.8331e-01 8.996237295040247e-01 1.206868e-03 1.341525e-03 9999990
20 -8.4415e-01 1.179976630479844e+00 1.817827e-03 1.540562e-03 9999990
20 -8.0498e-01 1.506147283955396e+00 2.613987e-03 1.735546e-03 9999990
20 -7.6582e-01 1.892856603699379e+00 3.685032e-03 1.946810e-03 9999990
20 -7.2665e-01 2.324354541685991e+00 5.009070e-03 2.155037e-03 9999990
20 -6.8748e-01 2.818949798126796e+00 6.672854e-03 2.367142e-03 9999990
20 -6.4832e-01 3.366507921229762e+00 8.707875e-03 2.586619e-03 9999990
20 -6.0915e-01 4.043909954169533e+00 1.149051e-02 2.841436e-03 9999990
20 -5.6999e-01 4.844330051058408e+00 1.511033e-02 3.119178e-03 9999990
20 -5.3082e-01 5.784206473657409e+00 1.967646e-02 3.401756e-03 9999990
20 -4.9166e-01 6.981722551533666e+00 2.614806e-02 3.745217e-03 9999990
20 -4.5249e-01 8.504808445180760e+00 3.515235e-02 4.133233e-03 9999990
20 -4.1332e-01 1.040868645127000e+01 4.748513e-02 4.562068e-03 9999990
20 -3.7416e-01 1.302757928091014e+01 6.670250e-02 5.120099e-03 9999990
20 -3.3499e-01 1.651644280793001e+01 9.499794e-02 5.751719e-03 9999990
20 -2.9583e-01 2.160708666653669e+01 1.421833e-01 6.580401e-03 9999990
20 -2.5666e-01 2.923187568294249e+01 2.242897e-01 7.672778e-03 9999990
20 -2.1750e-01 4.124470091442240e+01 3.754236e-01 9.102347e-03 9999990
20 -1.7833e-01 6.161019708031523e+01 6.849762e-01 1.111790e-02 9999990
20 -1.3917e-01 1.027379730867855e+02 1.476920e+00 1.437560e-02 9999990
20 -1.0000e-01 2.020786101476967e+02 4.091019e+00 2.024469e-02 9999990
