# Supplementary material for: Anderson critical metal phase in trivial states protected by average magnetic crystalline symmetry
Source: Nat Commun. 2024 Apr 9;15:3069. doi: 10.1038/s41467-024-47467-2 (PMC11003978; doi:10.1038/s41467-024-47467-2)
Supplement: Supplementary file 3 — Source Data [file 41467_2024_47467_MOESM3_ESM.zip › Source Data/F1e/L=10_W=6.2832_E=0.7854_v=1_pm.txt]

runtime=24.44 min, E=7.853982e-01, r=10,q=3, 
#M  #Theta  #Lambda  #errorbar  #precision  #n_iter
10 -1.4708e+00 5.208473507659998e-02 2.604207e-05 4.999943e-04 695580
10 -1.4316e+00 6.443910460297324e-02 3.221942e-05 4.999979e-04 1038720
10 -1.3925e+00 7.850585492698467e-02 3.925288e-05 4.999993e-04 1488120
10 -1.3533e+00 9.489932849221364e-02 4.744903e-05 4.999933e-04 2043990
10 -1.3141e+00 1.142640503514048e-01 5.713186e-05 4.999985e-04 2772450
10 -1.2750e+00 1.376874432189732e-01 6.884340e-05 4.999977e-04 3663180
10 -1.2358e+00 1.662925209469048e-01 8.314624e-05 4.999999e-04 4819110
10 -1.1966e+00 2.015901115954506e-01 1.007948e-04 4.999986e-04 6292650
10 -1.1575e+00 2.453242711545766e-01 1.226618e-04 4.999988e-04 8119140
10 -1.1183e+00 3.005394957223685e-01 1.538264e-04 5.118342e-04 9999990
10 -1.0791e+00 3.693203222747559e-01 2.137260e-04 5.787010e-04 9999990
10 -1.0400e+00 4.575857769708931e-01 2.999612e-04 6.555299e-04 9999990
10 -1.0008e+00 5.690516550540964e-01 4.213949e-04 7.405214e-04 9999990
10 -9.6164e-01 7.079809650466186e-01 5.880618e-04 8.306181e-04 9999990
10 -9.2248e-01 8.826534812093071e-01 8.237425e-04 9.332569e-04 9999990
10 -8.8331e-01 1.094284686810924e+00 1.138788e-03 1.040669e-03 9999990
10 -8.4415e-01 1.356487996505325e+00 1.580026e-03 1.164792e-03 9999990
10 -8.0498e-01 1.659617740715634e+00 2.135947e-03 1.287011e-03 9999990
10 -7.6582e-01 2.018711138890912e+00 2.862955e-03 1.418209e-03 9999990
10 -7.2665e-01 2.428065441116825e+00 3.782038e-03 1.557634e-03 9999990
10 -6.8748e-01 2.898537428780481e+00 4.917668e-03 1.696603e-03 9999990
10 -6.4832e-01 3.438346939280964e+00 6.344983e-03 1.845359e-03 9999990
10 -6.0915e-01 4.084328652594836e+00 8.232143e-03 2.015544e-03 9999990
10 -5.6999e-01 4.882666280357126e+00 1.079831e-02 2.211561e-03 9999990
10 -5.3082e-01 5.805978399322003e+00 1.395178e-02 2.403002e-03 9999990
10 -4.9166e-01 7.003791588465871e+00 1.848990e-02 2.639984e-03 9999990
10 -4.5249e-01 8.485879980386770e+00 2.465369e-02 2.905260e-03 9999990
10 -4.1332e-01 1.046166074471186e+01 3.386877e-02 3.237418e-03 9999990
10 -3.7416e-01 1.293773645878045e+01 4.653027e-02 3.596477e-03 9999990
10 -3.3499e-01 1.645026755282418e+01 6.646074e-02 4.040101e-03 9999990
10 -2.9583e-01 2.160591526947109e+01 1.005121e-01 4.652064e-03 9999990
10 -2.5666e-01 2.897554677041513e+01 1.557835e-01 5.376377e-03 9999990
10 -2.1750e-01 4.107076058073665e+01 2.639080e-01 6.425692e-03 9999990
10 -1.7833e-01 6.159233229026731e+01 4.826493e-01 7.836191e-03 9999990
10 -1.3917e-01 1.022361981305898e+02 1.038770e+00 1.016049e-02 9999990
10 -1.0000e-01 1.984384854231070e+02 2.795383e+00 1.408690e-02 9999990
