# Supplementary material for: Anderson critical metal phase in trivial states protected by average magnetic crystalline symmetry
Source: Nat Commun. 2024 Apr 9;15:3069. doi: 10.1038/s41467-024-47467-2 (PMC11003978; doi:10.1038/s41467-024-47467-2)
Supplement: Supplementary file 3 — Source Data [file 41467_2024_47467_MOESM3_ESM.zip › Source Data/F1e/L=200_W=6.2832_E=0.7854_v=1_pm.txt]

runtime=4299.80 min, E=7.853982e-01, r=10,q=4, 
#M  #Theta  #Lambda  #errorbar  #precision  #n_iter
200 -1.4708e+00 2.723630458159612e-03 1.361801e-06 4.999948e-04 502920
200 -1.4374e+00 3.327022540277595e-03 1.663489e-06 4.999934e-04 712480
200 -1.4040e+00 4.019818321151659e-03 2.009908e-06 4.999998e-04 952640
200 -1.3705e+00 4.833255199502706e-03 2.416622e-06 4.999989e-04 1258840
200 -1.3371e+00 5.806616835951982e-03 2.903278e-06 4.999947e-04 1637640
200 -1.3037e+00 6.997008949686391e-03 3.498494e-06 4.999985e-04 2161160
200 -1.2703e+00 8.479571032548547e-03 4.239763e-06 4.999973e-04 2763120
200 -1.2368e+00 1.035828822689149e-02 5.179132e-06 4.999989e-04 3672560
200 -1.2034e+00 1.277967772457277e-02 6.389805e-06 4.999974e-04 4866320
200 -1.1700e+00 1.596219063271936e-02 7.981083e-06 4.999992e-04 6518160
200 -1.1366e+00 2.024006909362667e-02 1.012000e-05 4.999982e-04 8790080
200 -1.1032e+00 2.616255349213381e-02 1.450722e-05 5.545033e-04 10000000
200 -1.0697e+00 3.457441399859140e-02 2.276284e-05 6.583723e-04 10000000
200 -1.0363e+00 4.702908014485880e-02 3.756932e-05 7.988529e-04 10000000
200 -1.0029e+00 6.594599903535191e-02 6.475502e-05 9.819401e-04 10000000
200 -9.6948e-01 9.611600119320476e-02 1.189311e-04 1.237370e-03 10000000
200 -9.3606e-01 1.463768590935221e-01 2.319567e-04 1.584654e-03 10000000
200 -9.0264e-01 2.311881409311367e-01 4.744825e-04 2.052365e-03 10000000
200 -8.6921e-01 3.762684277179882e-01 1.011199e-03 2.687440e-03 10000000
200 -8.3579e-01 6.199635552624829e-01 2.170204e-03 3.500535e-03 10000000
200 -8.0237e-01 9.693333706447688e-01 4.272436e-03 4.407602e-03 10000000
200 -7.6895e-01 1.417707028001577e+00 7.572904e-03 5.341656e-03 10000000
200 -7.3553e-01 1.920175763127211e+00 1.199317e-02 6.245872e-03 10000000
200 -7.0211e-01 2.400992827270671e+00 1.671122e-02 6.960127e-03 10000000
200 -6.6869e-01 2.923588401628048e+00 2.248048e-02 7.689346e-03 10000000
200 -6.3527e-01 3.467259764746242e+00 2.896214e-02 8.353034e-03 10000000
200 -6.0185e-01 4.037165284151486e+00 3.619673e-02 8.965877e-03 10000000
200 -5.6842e-01 4.725099458240011e+00 4.587757e-02 9.709334e-03 10000000
200 -5.3500e-01 5.615627752018505e+00 5.980882e-02 1.065043e-02 10000000
200 -5.0158e-01 6.520921167140381e+00 7.426466e-02 1.138868e-02 10000000
200 -4.6816e-01 7.823570475064742e+00 9.793723e-02 1.251823e-02 10000000
200 -4.3474e-01 9.162979274834813e+00 1.235998e-01 1.348905e-02 10000000
200 -4.0132e-01 1.085293681381320e+01 1.584802e-01 1.460252e-02 10000000
200 -3.6790e-01 1.333116681940615e+01 2.172372e-01 1.629543e-02 10000000
200 -3.3448e-01 1.618706389680821e+01 2.887299e-01 1.783708e-02 10000000
200 -3.0105e-01 2.033484829312512e+01 4.052676e-01 1.992971e-02 10000000
200 -2.6763e-01 2.638340821781609e+01 6.034685e-01 2.287303e-02 10000000
200 -2.3421e-01 3.505963063947035e+01 9.305562e-01 2.654210e-02 10000000
200 -2.0079e-01 5.010897357870606e+01 1.612125e+00 3.217238e-02 10000000
200 -1.6737e-01 6.760407102799881e+01 2.444604e+00 3.616060e-02 10000000
200 -1.3395e-01 1.067858796164146e+02 4.858295e+00 4.549567e-02 10000000
200 -1.0053e-01 1.886241682589862e+02 1.135624e+01 6.020563e-02 10000000
200 -6.7106e-02 4.608697871651878e+02 4.514232e+01 9.795026e-02 10000000
200 -3.3685e-02 1.527813550079348e+03 2.475100e+02 1.620027e-01 10000000
200 -2.6360e-04 9.110650101987444e+06 5.491731e+07 6.027815e+00 10000000
200 3.3158e-02 2.530005975546523e+03 6.707449e+02 2.651160e-01 10000000
200 6.6579e-02 4.879893113326780e+02 5.006788e+01 1.026004e-01 10000000
200 1.0000e-01 2.054124119935740e+02 1.339664e+01 6.521828e-02 10000000
