# Supplementary material for: Anderson critical metal phase in trivial states protected by average magnetic crystalline symmetry
Source: Nat Commun. 2024 Apr 9;15:3069. doi: 10.1038/s41467-024-47467-2 (PMC11003978; doi:10.1038/s41467-024-47467-2)
Supplement: Supplementary file 3 — Source Data [file 41467_2024_47467_MOESM3_ESM.zip › Source Data/F1e/L=60_W=6.2832_E=0.7854_v=1_pm.txt]

runtime=242.67 min, E=7.853982e-01, r=10,q=3, 
#M  #Theta  #Lambda  #errorbar  #precision  #n_iter
60 -1.4708e+00 9.022690169298202e-03 4.511213e-06 4.999853e-04 567690
60 -1.4316e+00 1.136410687267209e-02 5.681870e-06 4.999839e-04 836940
60 -1.3925e+00 1.410041257494031e-02 7.050128e-06 4.999945e-04 1165380
60 -1.3533e+00 1.743325053529986e-02 8.716579e-06 4.999974e-04 1613760
60 -1.3141e+00 2.154098970422029e-02 1.077039e-05 4.999950e-04 2203590
60 -1.2750e+00 2.678077683590178e-02 1.339038e-05 4.999999e-04 3028170
60 -1.2358e+00 3.357868937055800e-02 1.678930e-05 4.999988e-04 4137240
60 -1.1966e+00 4.255850200154983e-02 2.127924e-05 4.999999e-04 5698200
60 -1.1575e+00 5.473939625353885e-02 2.736969e-05 4.999999e-04 8003520
60 -1.1183e+00 7.179790761406431e-02 3.836376e-05 5.343298e-04 9999990
60 -1.0791e+00 9.601602429605142e-02 6.187103e-05 6.443824e-04 9999990
60 -1.0400e+00 1.318492469821577e-01 1.040447e-04 7.891185e-04 9999990
60 -1.0008e+00 1.857419979798363e-01 1.806889e-04 9.727951e-04 9999990
60 -9.6164e-01 2.692406455061773e-01 3.264246e-04 1.212390e-03 9999990
60 -9.2248e-01 3.993943034176272e-01 6.050533e-04 1.514927e-03 9999990
60 -8.8331e-01 5.941806228896261e-01 1.112665e-03 1.872604e-03 9999990
60 -8.4415e-01 8.787183407113022e-01 2.013673e-03 2.291602e-03 9999990
60 -8.0498e-01 1.262568813309990e+00 3.498193e-03 2.770695e-03 9999990
60 -7.6582e-01 1.689599400483208e+00 5.375881e-03 3.181749e-03 9999990
60 -7.2665e-01 2.190817144315695e+00 7.941667e-03 3.624979e-03 9999990
60 -6.8748e-01 2.738450709755079e+00 1.112563e-02 4.062746e-03 9999990
60 -6.4832e-01 3.315432532120485e+00 1.479449e-02 4.462310e-03 9999990
60 -6.0915e-01 3.967878479431027e+00 1.931649e-02 4.868217e-03 9999990
60 -5.6999e-01 4.782427359279445e+00 2.563068e-02 5.359345e-03 9999990
60 -5.3082e-01 5.715607633279101e+00 3.339600e-02 5.842948e-03 9999990
60 -4.9166e-01 6.957417568989907e+00 4.515280e-02 6.489879e-03 9999990
60 -4.5249e-01 8.359666219300353e+00 5.899400e-02 7.056980e-03 9999990
60 -4.1332e-01 1.041077028544465e+01 8.225158e-02 7.900624e-03 9999990
60 -3.7416e-01 1.276443730691606e+01 1.106727e-01 8.670394e-03 9999990
60 -3.3499e-01 1.646309304327579e+01 1.636090e-01 9.937925e-03 9999990
60 -2.9583e-01 2.163167218888212e+01 2.473113e-01 1.143283e-02 9999990
60 -2.5666e-01 2.900065211213394e+01 3.823440e-01 1.318398e-02 9999990
60 -2.1750e-01 3.957742491435987e+01 6.003245e-01 1.516836e-02 9999990
60 -1.7833e-01 6.098752559713164e+01 1.159579e+00 1.901339e-02 9999990
60 -1.3917e-01 9.821229580484398e+01 2.342560e+00 2.385201e-02 9999990
60 -1.0000e-01 2.032249028748414e+02 7.169689e+00 3.527958e-02 9999990
