# Supplementary material for: Anderson critical metal phase in trivial states protected by average magnetic crystalline symmetry
Source: Nat Commun. 2024 Apr 9;15:3069. doi: 10.1038/s41467-024-47467-2 (PMC11003978; doi:10.1038/s41467-024-47467-2)
Supplement: Supplementary file 3 — Source Data [file 41467_2024_47467_MOESM3_ESM.zip › Source Data/F1e/L=500_W=6.2832_E=0.7854_v=1_pm.txt]

runtime=55779.66 min, E=7.853982e-01, r=10,q=4, 
#M  #Theta  #Lambda  #errorbar  #precision  #n_iter
500 -1.4708e+00 1.092691556240734e-03 5.463306e-07 4.999861e-04 487920
500 -1.4374e+00 1.335694445056200e-03 6.678338e-07 4.999899e-04 693320
500 -1.4040e+00 1.614310093225434e-03 8.071417e-07 4.999917e-04 946400
500 -1.3705e+00 1.941884136222253e-03 9.709410e-07 4.999995e-04 1233600
500 -1.3371e+00 2.336014055086704e-03 1.168006e-06 4.999996e-04 1610680
500 -1.3037e+00 2.818452110591758e-03 1.409218e-06 4.999970e-04 2127600
500 -1.2703e+00 3.420332703094471e-03 1.710152e-06 4.999958e-04 2767960
500 -1.2368e+00 4.182325373422336e-03 2.091158e-06 4.999988e-04 3628680
500 -1.2034e+00 5.170625213521592e-03 2.585292e-06 4.999960e-04 4826000
500 -1.1700e+00 6.471725433399044e-03 3.235861e-06 4.999997e-04 6416240
500 -1.1366e+00 8.245515757907773e-03 4.122755e-06 4.999996e-04 8745600
500 -1.1032e+00 1.071568236198951e-02 5.905742e-06 5.511307e-04 10000000
500 -1.0697e+00 1.428507619799747e-02 9.432881e-06 6.603312e-04 10000000
500 -1.0363e+00 1.960527006963675e-02 1.574125e-05 8.029091e-04 10000000
500 -1.0029e+00 2.803053274793864e-02 2.797540e-05 9.980332e-04 10000000
500 -9.6948e-01 4.189364004483823e-02 5.292457e-05 1.263308e-03 10000000
500 -9.3606e-01 6.638880441942105e-02 1.095435e-04 1.650029e-03 10000000
500 -9.0264e-01 1.125764951485955e-01 2.501667e-04 2.222193e-03 10000000
500 -8.6921e-01 2.042303749651141e-01 6.310541e-04 3.089913e-03 10000000
500 -8.3579e-01 3.844280168821193e-01 1.658185e-03 4.313382e-03 10000000
500 -8.0237e-01 7.208961726835813e-01 4.329597e-03 6.005854e-03 10000000
500 -7.6895e-01 1.214654251988392e+00 9.554359e-03 7.865908e-03 10000000
500 -7.3553e-01 1.764288552152949e+00 1.665795e-02 9.441735e-03 10000000
500 -7.0211e-01 2.329293847434066e+00 2.531081e-02 1.086630e-02 10000000
500 -6.6869e-01 2.845377785751524e+00 3.407513e-02 1.197561e-02 10000000
500 -6.3527e-01 3.416948620652585e+00 4.489662e-02 1.313939e-02 10000000
500 -6.0185e-01 4.056301000355167e+00 5.809855e-02 1.432304e-02 10000000
500 -5.6842e-01 4.590166018295950e+00 6.849371e-02 1.492184e-02 10000000
500 -5.3500e-01 5.410848780247380e+00 8.789777e-02 1.624473e-02 10000000
500 -5.0158e-01 6.522199590792712e+00 1.176442e-01 1.803750e-02 10000000
500 -4.6816e-01 7.516858311070725e+00 1.434278e-01 1.908081e-02 10000000
500 -4.3474e-01 9.579331434630348e+00 2.137725e-01 2.231602e-02 10000000
500 -4.0132e-01 1.052584609295934e+01 2.362014e-01 2.244014e-02 10000000
500 -3.6790e-01 1.353804289615510e+01 3.548112e-01 2.620845e-02 10000000
500 -3.3448e-01 1.610788801730548e+01 4.521813e-01 2.807204e-02 10000000
500 -3.0105e-01 2.067391972530227e+01 6.640634e-01 3.212083e-02 10000000
500 -2.6763e-01 2.554633986975847e+01 8.929420e-01 3.495381e-02 10000000
500 -2.3421e-01 3.523308951126018e+01 1.477425e+00 4.193289e-02 10000000
500 -2.0079e-01 5.275802111915428e+01 2.836965e+00 5.377314e-02 10000000
500 -1.6737e-01 7.149304319257527e+01 4.312817e+00 6.032498e-02 10000000
500 -1.3395e-01 1.071694793022921e+02 7.728143e+00 7.211142e-02 10000000
500 -1.0053e-01 1.998965744964776e+02 2.014873e+01 1.007958e-01 10000000
500 -6.7106e-02 4.236030679498655e+02 6.002358e+01 1.416977e-01 10000000
500 -3.3685e-02 1.130769984290869e+03 2.126545e+02 1.880617e-01 10000000
500 -2.6360e-04 -1.280218321677737e+06 1.722896e+06 -1.345783e+00 10000000
500 3.3158e-02 1.584308851478150e+03 4.111958e+02 2.595427e-01 10000000
500 6.6579e-02 4.849386252176746e+02 7.781687e+01 1.604675e-01 10000000
500 1.0000e-01 1.695944510734907e+02 1.441647e+01 8.500553e-02 10000000
