# Supplementary material for: Anderson critical metal phase in trivial states protected by average magnetic crystalline symmetry
Source: Nat Commun. 2024 Apr 9;15:3069. doi: 10.1038/s41467-024-47467-2 (PMC11003978; doi:10.1038/s41467-024-47467-2)
Supplement: Supplementary file 3 — Source Data [file 41467_2024_47467_MOESM3_ESM.zip › Source Data/F1e/L=150_W=6.2832_E=0.7854_v=1_pm.txt]

runtime=3316.03 min, E=7.853982e-01, r=10,q=3, 
#M  #Theta  #Lambda  #errorbar  #precision  #n_iter
150 -1.4708e+00 3.627322227222517e-03 1.813601e-06 4.999833e-04 549360
150 -1.4316e+00 4.577257215948783e-03 2.288565e-06 4.999861e-04 802860
150 -1.3925e+00 5.700054675715464e-03 2.850016e-06 4.999980e-04 1131720
150 -1.3533e+00 7.067972370863062e-03 3.533957e-06 4.999959e-04 1573440
150 -1.3141e+00 8.769412932633513e-03 4.384697e-06 4.999989e-04 2118180
150 -1.2750e+00 1.096612686489476e-02 5.483043e-06 4.999982e-04 2922480
150 -1.2358e+00 1.382957922145711e-02 6.914787e-06 4.999998e-04 3968070
150 -1.1966e+00 1.768393941737684e-02 8.841934e-06 4.999980e-04 5512110
150 -1.1575e+00 2.299336226367424e-02 1.149666e-05 4.999990e-04 7682850
150 -1.1183e+00 3.061017244119839e-02 1.616239e-05 5.280070e-04 9999990
150 -1.0791e+00 4.186850550127397e-02 2.686477e-05 6.416462e-04 9999990
150 -1.0400e+00 5.925837468234713e-02 4.719874e-05 7.964906e-04 9999990
150 -1.0008e+00 8.729229645036927e-02 8.809090e-05 1.009149e-03 9999990
150 -9.6164e-01 1.341965291619367e-01 1.742047e-04 1.298131e-03 9999990
150 -9.2248e-01 2.176780881827780e-01 3.738258e-04 1.717333e-03 9999990
150 -8.8331e-01 3.666789843426780e-01 8.423693e-04 2.297294e-03 9999990
150 -8.4415e-01 6.212480670122845e-01 1.880343e-03 3.026719e-03 9999990
150 -8.0498e-01 1.013923283507482e+00 3.948694e-03 3.894470e-03 9999990
150 -7.6582e-01 1.523811723782699e+00 7.307471e-03 4.795521e-03 9999990
150 -7.2665e-01 2.080382779654161e+00 1.167978e-02 5.614244e-03 9999990
150 -6.8748e-01 2.643010821563728e+00 1.661293e-02 6.285606e-03 9999990
150 -6.4832e-01 3.277516499517382e+00 2.305594e-02 7.034576e-03 9999990
150 -6.0915e-01 3.871513180719340e+00 2.926912e-02 7.560125e-03 9999990
150 -5.6999e-01 4.729711251888133e+00 3.987653e-02 8.431070e-03 9999990
150 -5.3082e-01 5.765901621227988e+00 5.386013e-02 9.341146e-03 9999990
150 -4.9166e-01 6.835432225204242e+00 6.875833e-02 1.005910e-02 9999990
150 -4.5249e-01 8.421196110981407e+00 9.486999e-02 1.126562e-02 9999990
150 -4.1332e-01 1.022835617276143e+01 1.260428e-01 1.232288e-02 9999990
150 -3.7416e-01 1.302922699522587e+01 1.828143e-01 1.403109e-02 9999990
150 -3.3499e-01 1.637788452714807e+01 2.555758e-01 1.560494e-02 9999990
150 -2.9583e-01 2.132933319608037e+01 3.796490e-01 1.779939e-02 9999990
150 -2.5666e-01 2.838722099723382e+01 5.780206e-01 2.036200e-02 9999990
150 -2.1750e-01 4.126887351073569e+01 1.030934e+00 2.498090e-02 9999990
150 -1.7833e-01 6.191989714818770e+01 1.887101e+00 3.047648e-02 9999990
150 -1.3917e-01 1.014461351768019e+02 3.959212e+00 3.902773e-02 9999990
150 -1.0000e-01 2.144037213639198e+02 1.259965e+01 5.876601e-02 9999990
