# Supplementary material for: Anderson critical metal phase in trivial states protected by average magnetic crystalline symmetry
Source: Nat Commun. 2024 Apr 9;15:3069. doi: 10.1038/s41467-024-47467-2 (PMC11003978; doi:10.1038/s41467-024-47467-2)
Supplement: Supplementary file 3 — Source Data [file 41467_2024_47467_MOESM3_ESM.zip › Source Data/F1e/L=300_W=6.2832_E=0.7854_v=1_pm.txt]

runtime=13038.27 min, E=7.853982e-01, r=10,q=4, 
#M  #Theta  #Lambda  #errorbar  #precision  #n_iter
300 -1.4708e+00 1.817730729425765e-03 9.088260e-07 4.999784e-04 487560
300 -1.4374e+00 2.221763259541552e-03 1.110877e-06 4.999977e-04 702040
300 -1.4040e+00 2.683654942779605e-03 1.341801e-06 4.999902e-04 950480
300 -1.3705e+00 3.229130689979415e-03 1.614550e-06 4.999952e-04 1244120
300 -1.3371e+00 3.883196978381931e-03 1.941565e-06 4.999915e-04 1618840
300 -1.3037e+00 4.683350262140770e-03 2.341662e-06 4.999973e-04 2111200
300 -1.2703e+00 5.681499261465134e-03 2.840733e-06 4.999970e-04 2801120
300 -1.2368e+00 6.939969190449715e-03 3.469970e-06 4.999979e-04 3637000
300 -1.2034e+00 8.571916915612472e-03 4.285932e-06 4.999969e-04 4823720
300 -1.1700e+00 1.071888394393208e-02 5.359421e-06 4.999980e-04 6425920
300 -1.1366e+00 1.362850476305489e-02 6.814241e-06 4.999992e-04 8796280
300 -1.1032e+00 1.767896004951125e-02 9.773780e-06 5.528481e-04 10000000
300 -1.0697e+00 2.345406596227782e-02 1.547944e-05 6.599895e-04 10000000
300 -1.0363e+00 3.210593940670302e-02 2.574630e-05 8.019171e-04 10000000
300 -1.0029e+00 4.540163822093801e-02 4.493052e-05 9.896234e-04 10000000
300 -9.6948e-01 6.696071739014171e-02 8.344220e-05 1.246137e-03 10000000
300 -9.3606e-01 1.042385087080310e-01 1.686882e-04 1.618291e-03 10000000
300 -9.0264e-01 1.699844411388995e-01 3.620458e-04 2.129876e-03 10000000
300 -8.6921e-01 2.935908225374675e-01 8.512979e-04 2.899607e-03 10000000
300 -8.3579e-01 5.099683303875014e-01 1.974042e-03 3.870911e-03 10000000
300 -8.0237e-01 8.585041458689608e-01 4.347385e-03 5.063907e-03 10000000
300 -7.6895e-01 1.306109467244513e+00 8.151996e-03 6.241434e-03 10000000
300 -7.3553e-01 1.821157554369274e+00 1.342833e-02 7.373516e-03 10000000
300 -7.0211e-01 2.379138100589282e+00 2.027315e-02 8.521216e-03 10000000
300 -6.6869e-01 2.829649898328191e+00 2.594154e-02 9.167757e-03 10000000
300 -6.3527e-01 3.377586859146363e+00 3.375803e-02 9.994719e-03 10000000
300 -6.0185e-01 4.012938183059110e+00 4.391109e-02 1.094238e-02 10000000
300 -5.6842e-01 4.690218279260113e+00 5.522917e-02 1.177539e-02 10000000
300 -5.3500e-01 5.568563756038127e+00 7.206709e-02 1.294177e-02 10000000
300 -5.0158e-01 6.364832633856755e+00 8.682193e-02 1.364088e-02 10000000
300 -4.6816e-01 7.827544734364946e+00 1.206320e-01 1.541122e-02 10000000
300 -4.3474e-01 9.284090183286542e+00 1.555893e-01 1.675870e-02 10000000
300 -4.0132e-01 1.076199575534272e+01 1.903297e-01 1.768535e-02 10000000
300 -3.6790e-01 1.350073096936161e+01 2.724903e-01 2.018337e-02 10000000
300 -3.3448e-01 1.689280686882222e+01 3.842086e-01 2.274392e-02 10000000
300 -3.0105e-01 2.057716156334578e+01 5.092564e-01 2.474862e-02 10000000
300 -2.6763e-01 2.538799068901935e+01 6.859326e-01 2.701800e-02 10000000
300 -2.3421e-01 3.622103337043151e+01 1.212672e+00 3.347979e-02 10000000
300 -2.0079e-01 4.806176849463507e+01 1.820407e+00 3.787640e-02 10000000
300 -1.6737e-01 7.000212941776725e+01 3.202893e+00 4.575422e-02 10000000
300 -1.3395e-01 1.077537989522857e+02 6.041613e+00 5.606868e-02 10000000
300 -1.0053e-01 1.902562378514569e+02 1.412563e+01 7.424532e-02 10000000
300 -6.7106e-02 4.004511300840471e+02 4.159304e+01 1.038655e-01 10000000
300 -3.3685e-02 1.916139614582394e+03 4.747227e+02 2.477495e-01 10000000
300 -2.6360e-04 -7.766457653799193e+05 5.049306e+05 -6.501427e-01 10000000
300 3.3158e-02 2.019974802012236e+03 5.190067e+02 2.569372e-01 10000000
300 6.6579e-02 4.509886631422907e+02 5.244163e+01 1.162815e-01 10000000
300 1.0000e-01 2.129984819104839e+02 1.762877e+01 8.276478e-02 10000000
