# Supplementary material for: Anderson critical metal phase in trivial states protected by average magnetic crystalline symmetry
Source: Nat Commun. 2024 Apr 9;15:3069. doi: 10.1038/s41467-024-47467-2 (PMC11003978; doi:10.1038/s41467-024-47467-2)
Supplement: Supplementary file 3 — Source Data [file 41467_2024_47467_MOESM3_ESM.zip › Source Data/F1e/L=120_W=6.2832_E=0.7854_v=1_pm.txt]

runtime=1867.09 min, E=7.853982e-01, r=10,q=3, 
#M  #Theta  #Lambda  #errorbar  #precision  #n_iter
120 -1.4708e+00 4.530595405990251e-03 2.265254e-06 4.999903e-04 562080
120 -1.4316e+00 5.717375158022131e-03 2.858605e-06 4.999855e-04 812010
120 -1.3925e+00 7.113980661369628e-03 3.556930e-06 4.999915e-04 1144050
120 -1.3533e+00 8.807360545655380e-03 4.403680e-06 4.999999e-04 1556100
120 -1.3141e+00 1.093565615388023e-02 5.467789e-06 4.999964e-04 2165550
120 -1.2750e+00 1.365420874714901e-02 6.827083e-06 4.999985e-04 2931840
120 -1.2358e+00 1.719798900351000e-02 8.598959e-06 4.999980e-04 3984450
120 -1.1966e+00 2.195315657213129e-02 1.097654e-05 4.999983e-04 5537220
120 -1.1575e+00 2.850877493449039e-02 1.425438e-05 4.999999e-04 7819020
120 -1.1183e+00 3.784061348628200e-02 2.006152e-05 5.301585e-04 9999990
120 -1.0791e+00 5.154931574544337e-02 3.317557e-05 6.435695e-04 9999990
120 -1.0400e+00 7.246036332151570e-02 5.752695e-05 7.939092e-04 9999990
120 -1.0008e+00 1.058870283777743e-01 1.061450e-04 1.002437e-03 9999990
120 -9.6164e-01 1.608710196719516e-01 2.063481e-04 1.282693e-03 9999990
120 -9.2248e-01 2.558471275946108e-01 4.302463e-04 1.681654e-03 9999990
120 -8.8331e-01 4.170880182353632e-01 9.157353e-04 2.195544e-03 9999990
120 -8.4415e-01 6.839886284920936e-01 1.953036e-03 2.855363e-03 9999990
120 -8.0498e-01 1.071716424112349e+00 3.841039e-03 3.584007e-03 9999990
120 -7.6582e-01 1.565038493212955e+00 6.786037e-03 4.336019e-03 9999990
120 -7.2665e-01 2.092889200859777e+00 1.048642e-02 5.010498e-03 9999990
120 -6.8748e-01 2.675515889087773e+00 1.520529e-02 5.683126e-03 9999990
120 -6.4832e-01 3.263741653146339e+00 2.046526e-02 6.270491e-03 9999990
120 -6.0915e-01 3.967722107669595e+00 2.752378e-02 6.936921e-03 9999990
120 -5.6999e-01 4.718764426794112e+00 3.544602e-02 7.511717e-03 9999990
120 -5.3082e-01 5.695130693831763e+00 4.694429e-02 8.242882e-03 9999990
120 -4.9166e-01 6.962658293072425e+00 6.389682e-02 9.177072e-03 9999990
120 -4.5249e-01 8.379797628040430e+00 8.392552e-02 1.001522e-02 9999990
120 -4.1332e-01 1.020158226611838e+01 1.121093e-01 1.098940e-02 9999990
120 -3.7416e-01 1.292508111582175e+01 1.608718e-01 1.244648e-02 9999990
120 -3.3499e-01 1.609571071398344e+01 2.207279e-01 1.371346e-02 9999990
120 -2.9583e-01 2.176747627093774e+01 3.535411e-01 1.624171e-02 9999990
120 -2.5666e-01 2.877516289427113e+01 5.328344e-01 1.851716e-02 9999990
120 -2.1750e-01 4.334535233759323e+01 1.017724e+00 2.347943e-02 9999990
120 -1.7833e-01 5.765746818101972e+01 1.471521e+00 2.552178e-02 9999990
120 -1.3917e-01 1.023802288086809e+02 3.595944e+00 3.512342e-02 9999990
120 -1.0000e-01 1.959508607365834e+02 9.440092e+00 4.817581e-02 9999990
