# Supplementary material for: Anderson critical metal phase in trivial states protected by average magnetic crystalline symmetry
Source: Nat Commun. 2024 Apr 9;15:3069. doi: 10.1038/s41467-024-47467-2 (PMC11003978; doi:10.1038/s41467-024-47467-2)
Supplement: Supplementary file 3 — Source Data [file 41467_2024_47467_MOESM3_ESM.zip › Source Data/F1e/L=80_W=6.2832_E=0.7854_v=1_pm.txt]

runtime=556.01 min, E=7.853982e-01, r=10,q=3, 
#M  #Theta  #Lambda  #errorbar  #precision  #n_iter
80 -1.4708e+00 6.779190666217516e-03 3.389523e-06 4.999894e-04 559890
80 -1.4316e+00 8.544459264447437e-03 4.272195e-06 4.999960e-04 813870
80 -1.3925e+00 1.061894988975956e-02 5.309456e-06 4.999982e-04 1144710
80 -1.3533e+00 1.314186468602641e-02 6.570847e-06 4.999935e-04 1604250
80 -1.3141e+00 1.628385869605796e-02 8.141891e-06 4.999977e-04 2171160
80 -1.2750e+00 2.027201761783568e-02 1.013599e-05 4.999990e-04 2953380
80 -1.2358e+00 2.547430589348051e-02 1.273711e-05 4.999982e-04 4068510
80 -1.1966e+00 3.242942795311673e-02 1.621470e-05 4.999997e-04 5637240
80 -1.1575e+00 4.190301485539126e-02 2.095149e-05 4.999996e-04 7878960
80 -1.1183e+00 5.523112866813832e-02 2.939248e-05 5.321723e-04 9999990
80 -1.0791e+00 7.464004096376464e-02 4.820467e-05 6.458285e-04 9999990
80 -1.0400e+00 1.035014488833752e-01 8.193771e-05 7.916576e-04 9999990
80 -1.0008e+00 1.478901878448881e-01 1.454457e-04 9.834707e-04 9999990
80 -9.6164e-01 2.197711458286658e-01 2.742074e-04 1.247695e-03 9999990
80 -9.2248e-01 3.347030435420152e-01 5.310969e-04 1.586770e-03 9999990
80 -8.8331e-01 5.203893775743180e-01 1.053645e-03 2.024724e-03 9999990
80 -8.4415e-01 7.960950650372329e-01 2.003529e-03 2.516696e-03 9999990
80 -8.0498e-01 1.179355245044775e+00 3.625422e-03 3.074071e-03 9999990
80 -7.6582e-01 1.641875720650867e+00 5.949707e-03 3.623725e-03 9999990
80 -7.2665e-01 2.148226921908836e+00 8.903285e-03 4.144480e-03 9999990
80 -6.8748e-01 2.698481591107318e+00 1.257754e-02 4.660968e-03 9999990
80 -6.4832e-01 3.288529486933786e+00 1.687824e-02 5.132458e-03 9999990
80 -6.0915e-01 4.020808160943378e+00 2.295456e-02 5.708943e-03 9999990
80 -5.6999e-01 4.763649198020649e+00 2.937346e-02 6.166168e-03 9999990
80 -5.3082e-01 5.678091992411834e+00 3.814044e-02 6.717123e-03 9999990
80 -4.9166e-01 6.841693952377047e+00 5.032616e-02 7.355804e-03 9999990
80 -4.5249e-01 8.298879313794787e+00 6.722227e-02 8.100162e-03 9999990
80 -4.1332e-01 1.032974880747075e+01 9.366492e-02 9.067492e-03 9999990
80 -3.7416e-01 1.310787461248753e+01 1.352782e-01 1.032038e-02 9999990
80 -3.3499e-01 1.632383434655573e+01 1.854502e-01 1.136070e-02 9999990
80 -2.9583e-01 2.171700260572618e+01 2.875501e-01 1.324078e-02 9999990
80 -2.5666e-01 2.859102925035781e+01 4.292651e-01 1.501398e-02 9999990
80 -2.1750e-01 4.059314471070490e+01 7.287906e-01 1.795354e-02 9999990
80 -1.7833e-01 5.959165423840608e+01 1.279987e+00 2.147929e-02 9999990
80 -1.3917e-01 1.043549550607752e+02 3.048933e+00 2.921694e-02 9999990
80 -1.0000e-01 2.077000574927260e+02 8.680862e+00 4.179518e-02 9999990
