# Supplementary material for: Anderson critical metal phase in trivial states protected by average magnetic crystalline symmetry
Source: Nat Commun. 2024 Apr 9;15:3069. doi: 10.1038/s41467-024-47467-2 (PMC11003978; doi:10.1038/s41467-024-47467-2)
Supplement: Supplementary file 3 — Source Data [file 41467_2024_47467_MOESM3_ESM.zip › Source Data/FS11/Size=80_W=2_E=0_gamma=0.25465pi_AlphA=1_cNNN=1_pm.txt]

runtime=141.44 min, check=-5.667771e-10, 
#index  #local chern marker
1 2.135665200955604e-02 
2 4.597071329556288e-04 
3 1.522419798615893e-03 
4 -4.124737029775639e-03 
5 -2.251571948845212e-02 
6 6.270112362703803e-04 
7 8.111629422418307e-03 
8 -8.522362317329224e-03 
9 4.137572020544346e-04 
10 -3.168763532726514e-02 
11 1.982038652886272e-02 
12 2.578882351917265e-02 
13 -3.646733979410752e-02 
14 6.355142910460822e-03 
15 2.762064661363587e-02 
16 1.112130343038602e-02 
17 6.871961893555766e-02 
18 -4.757681447841378e-02 
19 8.924647289058071e-02 
20 6.276735343313349e-02 
21 -7.918134625843629e-02 
22 6.721317147730628e-02 
23 3.297234032474602e-02 
24 1.263912553387725e-02 
25 -9.066692508781883e-02 
26 -9.887469242057077e-02 
27 2.613298205186453e-01 
28 1.757673122173490e-01 
29 -7.010674479296565e-02 
30 -4.146151954254900e-03 
31 5.737446179002773e-02 
32 2.873205229726097e-02 
33 -3.932114464650464e-02 
34 -1.420330135943639e-01 
35 1.296645367242864e-01 
36 2.281426548199450e-01 
37 -5.889121877645143e-02 
38 3.675266616304483e-02 
39 5.802912126218207e-02 
40 4.869075064941198e-02 
41 -6.151691621082815e-02 
42 -9.772929692391312e-02 
43 9.493483615913860e-04 
44 9.212883860383556e-02 
45 -1.789435696428418e-01 
46 1.263653846910763e-02 
47 6.755153359419126e-02 
48 -4.761477044467664e-03 
49 -1.733354955234904e-01 
50 -2.791881832127354e-01 
51 2.536055831803138e-01 
52 -5.936061712842646e-02 
53 -3.264705269092052e-01 
54 -1.429156465893668e-01 
55 3.729442709263574e-02 
56 2.770710393800453e-02 
57 1.093345336396274e-01 
58 -1.548989223037430e-01 
59 1.183585208841034e+00 
60 5.760997315566688e-01 
61 2.875572034014600e-02 
62 1.249592186415206e-01 
63 1.972089095229315e-01 
64 2.410466344556872e-01 
65 -3.631523598956943e-02 
66 2.757766540661528e-01 
67 -1.800314658338958e-01 
68 5.517618220061101e-02 
69 -3.438306970156722e-02 
70 5.072868446010038e-02 
71 2.049241675826588e-02 
72 -9.603945376798808e-03 
73 -3.499696532037918e-02 
74 1.898527577532715e-02 
75 -1.912115205538318e-02 
76 3.124470642256274e-02 
77 -4.628892340676048e-02 
78 1.037606684193912e-02 
79 9.810277031695467e-03 
80 -1.705094107092315e-04 
81 -1.442973006166948e-02 
82 -7.523772071666388e-02 
83 7.364375209235699e-02 
84 2.484460342649438e-02 
85 -1.242236073044347e-01 
86 4.531578822538471e-02 
87 1.000695289071911e-01 
88 4.326238855543812e-02 
89 -1.538086006302305e-01 
90 -1.463385948568314e-01 
91 1.621157326272475e-01 
92 2.292560877937842e-01 
93 -2.605815567997535e-02 
94 1.731498564086472e-01 
95 5.536452698032753e-01 
96 1.753195669847092e-01 
97 -1.044904182895220e-01 
98 4.771390491072446e-01 
99 3.998261124097032e-01 
100 4.020087877140580e-02 
101 -6.085463530366053e-02 
102 2.649242282486590e-02 
103 2.354521077450401e-02 
104 -3.561433543261010e-02 
105 -1.491337882359590e-01 
106 9.245986730163362e-03 
107 1.250408130348944e-01 
108 2.879158331878616e-02 
109 -5.103434916449542e-02 
110 7.143427530158677e-03 
111 5.275395539721028e-02 
112 -3.397003013136047e-03 
113 -1.482218118904498e-01 
114 -2.449612985567491e-02 
115 1.714777997165999e-01 
116 3.573140115541044e-02 
117 -1.484307685900757e-02 
118 -2.844029929660962e-02 
119 3.037459857096507e-02 
120 -9.687357904699970e-03 
121 -4.745218408527749e-02 
122 -7.412174142101509e-03 
123 6.367650548400557e-02 
124 1.369898087030412e-02 
125 -3.254585853202853e-02 
126 -9.074066619858663e-03 
127 2.048004934727153e-02 
128 6.978925039030805e-03 
129 -2.933485426111991e-03 
130 -3.050037110387599e-02 
131 2.227184855216232e-02 
132 5.998684943553062e-02 
133 -5.482721651391521e-02 
134 9.949325786862934e-03 
135 4.484350865326178e-02 
136 9.583332740226460e-03 
137 -9.293119644395208e-02 
138 -7.853373070803496e-02 
139 1.570157553228976e-01 
140 -2.874768730577177e-02 
141 -7.982260199977941e-02 
142 9.990092622726743e-05 
143 4.101791359776539e-02 
144 5.949139882181905e-03 
145 -2.460879706408470e-02 
146 -1.390819644574314e-01 
147 6.933217653149931e-02 
148 9.065932100885771e-02 
149 -1.170231708016099e-01 
150 1.987498613278800e-02 
151 2.973212111187262e-03 
152 5.107085070401958e-03 
153 -1.120639505360809e-01 
154 -2.371138557972625e-01 
155 1.023418707455768e-01 
156 3.814947722285997e-01 
157 -1.169884858964316e-02 
158 -2.710779095486498e-02 
159 4.300814776867608e-02 
160 1.304473881720410e-02 
161 -2.163003354244454e-02 
162 2.649319183998171e-02 
163 -1.679570653886215e-03 
164 4.268810755553736e-02 
165 -2.787765703105600e-02 
166 -3.888653984350592e-05 
167 7.815548661844744e-03 
168 -1.299854119363906e-02 
169 -8.124341579789500e-02 
170 -1.230320872865718e-02 
171 1.125590014342792e-02 
172 1.751266803609875e-02 
173 -2.872244616280524e-02 
174 1.715966708893955e-02 
175 2.364306665643951e-02 
176 8.844659339260520e-03 
177 -5.550176468845135e-02 
178 -4.000034022013199e-02 
179 5.551100614270142e-02 
180 4.488626866496565e-02 
181 -5.874508970153111e-02 
182 3.631418419061114e-03 
183 2.123406551660168e-02 
184 -5.837716594870782e-04 
185 -7.722777408818340e-02 
186 -7.940344323863995e-02 
187 6.253782599439338e-02 
188 5.100277619499181e-02 
189 -7.210948340564778e-02 
190 -2.253260351696178e-02 
191 1.801171379671003e-02 
192 6.076798647524892e-03 
193 -9.864828247214574e-02 
194 -1.540897083124373e-01 
195 4.597947758776555e-02 
196 4.395485525786941e-02 
197 -9.901760014720128e-02 
198 -1.843032891612039e-02 
199 4.989059601762644e-02 
200 1.396629262855590e-03 
201 -3.190940380194823e-01 
202 -2.692570696264244e-01 
203 2.654178714604958e-01 
204 7.341473093337436e-02 
205 -3.542989277000184e-02 
206 -7.361051226433614e-02 
207 1.000989925360692e-01 
208 1.113985176378405e-02 
209 -6.356794325361691e-02 
210 4.146737512370121e-02 
211 1.216929543773418e-02 
212 8.192304839199784e-02 
213 -7.719124049272651e-02 
214 7.481695707745807e-03 
215 2.222518767866980e-02 
216 3.692827831263920e-03 
217 -1.375111037883901e-02 
218 -2.079596604899069e-01 
219 -9.805058809843099e-02 
220 -1.248055729240065e-03 
221 -9.314916296571021e-02 
222 1.156678991222383e-01 
223 1.071913482716996e-01 
224 6.473502633312168e-02 
225 -2.246923252471126e-01 
226 2.503029764547772e-02 
227 2.959467778921078e-01 
228 3.554030555340092e-02 
229 -1.905092890979363e-02 
230 3.791213835524163e-02 
231 1.347504443352854e-01 
232 5.484463932571773e-02 
233 -2.265192891001610e-01 
234 1.524338692503249e-01 
235 4.134612445374758e-02 
236 -8.769256963904892e-02 
237 -1.813865139329085e-02 
238 -3.216273590794629e-02 
239 -2.027713895229537e-03 
240 -1.377529597727804e-02 
241 -3.467939843657167e-02 
242 5.252221265151413e-03 
243 2.071071695442392e-02 
244 7.556680806473361e-04 
245 -3.032987157245293e-02 
246 -3.674081065458026e-03 
247 1.206219822998636e-02 
248 -6.755077829319647e-03 
249 -5.139121591795592e-02 
250 -7.379828920408330e-03 
251 7.394386363218725e-02 
252 8.871730692158242e-03 
253 -3.614027619356131e-02 
254 -4.897588589804654e-03 
255 1.085184345143303e-02 
256 -1.650787829176068e-03 
257 -4.257283492774107e-02 
258 -7.332409758325727e-02 
259 4.964664177184405e-02 
260 5.030876577423254e-02 
261 -3.662960199486198e-02 
262 -1.725992016812610e-02 
263 2.124360865434812e-02 
264 1.347989236993281e-02 
265 -6.144759988652994e-02 
266 -1.161158957043752e-02 
267 8.827561867148270e-02 
268 4.069883299805406e-02 
269 -4.520851895660164e-02 
270 -9.749605553017602e-03 
271 3.517015348999222e-02 
272 -1.521668481905609e-03 
273 6.554591752814908e-03 
274 4.673871347434460e-03 
275 -3.832567586102743e-03 
276 5.080785294268239e-02 
277 -2.656976751888974e-02 
278 1.006122636387217e-02 
279 2.270122360125629e-02 
280 1.399138051437957e-02 
281 -4.893378006785180e-02 
282 -3.463462707394224e-02 
283 3.838337140081391e-02 
284 3.405836937918353e-02 
285 -7.738259713105579e-02 
286 3.535207811921642e-02 
287 6.210057709241631e-02 
288 2.544759734359085e-02 
289 9.119361842214206e-02 
290 -9.201767036603721e-02 
291 -4.564910666469612e-02 
292 1.152292394140359e-01 
293 -1.668690490206320e-01 
294 6.065168618201949e-02 
295 1.479935527287789e-01 
296 1.172705191834242e-01 
297 -4.312187791489587e-01 
298 -2.787740364104132e-01 
299 3.204569445799086e-01 
300 1.945457131134252e-01 
301 -6.425307241791767e-02 
302 -3.156598919100988e-02 
303 7.605943520569873e-02 
304 8.422225807358706e-03 
305 -9.769891347237326e-02 
306 5.035025986366164e-02 
307 4.879801380873967e-02 
308 -2.438461078300284e-02 
309 -1.567692522659026e-01 
310 -3.848395944706704e-02 
311 3.148401298599683e-02 
312 -5.092723449675182e-02 
313 -1.855923914816776e-01 
314 -1.377165827478053e-01 
315 1.254116941302016e-01 
316 4.635233552476656e-02 
317 -1.411934534743742e-01 
318 -5.340317114881734e-02 
319 7.497953834747448e-02 
320 4.252245906666138e-02 
321 -1.943080563591677e-01 
322 -1.569662119612034e-01 
323 2.422756011755429e-01 
324 8.458449924034807e-02 
325 -3.223789389150408e-02 
326 -2.773999398179432e-02 
327 -3.180518711678145e-03 
328 -3.356007975148875e-02 
329 5.825432513464914e-02 
330 -5.702102875869349e-02 
331 8.239105338216705e-02 
332 8.603674298406813e-02 
333 -1.453482207738115e-01 
334 1.021710813031493e-01 
335 8.282033002706041e-03 
336 6.543133411056096e-03 
337 -2.198534314195456e-02 
338 -3.024378691103917e-01 
339 1.572020177732260e-01 
340 3.896162906613804e-01 
341 -3.136895080004296e-01 
342 -2.939460015806324e-01 
343 1.613719767633497e-01 
344 -3.907251288499465e-03 
345 -4.462190608621452e-01 
346 1.259647357300455e-01 
347 3.128180009920654e-01 
348 -7.545921981713437e-03 
349 -1.357126388236615e-01 
350 -4.322273180128462e-02 
351 1.394556826057490e-02 
352 2.286472950644780e-02 
353 -1.980991089101793e-01 
354 -1.145484426521360e-01 
355 1.207865382650466e-01 
356 2.827726602468624e-02 
357 -1.605442350655007e-01 
358 -1.574462758902798e-02 
359 2.895515104490890e-02 
360 -3.667305529055871e-02 
361 -8.833278264988349e-02 
362 -4.448034737889863e-01 
363 5.734844557790533e-02 
364 2.873639258735288e-01 
365 -4.172940030376902e-01 
366 -2.734865531981143e-01 
367 1.035583436825006e-01 
368 -7.380698835966557e-02 
369 -7.895742364093581e-01 
370 1.749783214639628e-01 
371 8.261050873362862e-01 
372 2.604849983725263e-01 
373 4.010902795694907e-02 
374 -1.362776174110546e-01 
375 6.372113721641691e-02 
376 1.408617864070021e-02 
377 -1.706955009824739e-01 
378 2.856950852200180e-01 
379 1.561183827769035e-01 
380 -1.837723123543322e-01 
381 -4.339644626785534e-02 
382 -1.281203976545617e-03 
383 2.826061593438611e-02 
384 -2.742740239547007e-02 
385 -1.258373870314297e-01 
386 9.022207584947135e-03 
387 1.189019457486499e-01 
388 1.366436974357982e-02 
389 -2.190069111205489e-02 
390 -1.692853336604696e-02 
391 5.917557288272437e-03 
392 -1.371576972688225e-02 
393 3.899792963083284e-02 
394 -3.573352134292774e-02 
395 2.499428377457903e-03 
396 2.404529519081673e-02 
397 -1.248703250912076e-01 
398 6.135613958706816e-02 
399 9.965644049961118e-02 
400 3.997696993101848e-02 
401 -6.251918657544413e-02 
402 -1.133709417904497e-01 
403 2.032802121244748e-01 
404 2.054980015214886e-01 
405 -1.319511642357398e-01 
406 -2.208631337288907e-02 
407 1.572406511899266e-01 
408 8.979990014590790e-02 
409 -2.187348849612802e-01 
410 -9.564573625854353e-02 
411 2.689093563429407e-01 
412 -8.972878605832487e-04 
413 -5.611435498687398e-02 
414 1.938336972801565e-02 
415 1.846473496063432e-01 
416 6.781478341385427e-02 
417 2.154586626632259e-01 
418 2.317119847720306e-01 
419 7.184226170151147e-01 
420 1.190536140746982e-01 
421 -1.133059847465915e-02 
422 1.469251301182422e-01 
423 4.254766658831695e-02 
424 3.686264987661145e-02 
425 -8.921721680816351e-02 
426 -1.280028560927105e-01 
427 3.202273490859819e-01 
428 3.344414407345343e-01 
429 -6.635881744650532e-03 
430 -1.686417217932159e-02 
431 2.278741864218380e-02 
432 1.533558336841060e-02 
433 1.034852634752491e-01 
434 2.098326973101359e-02 
435 -6.163593779132359e-02 
436 1.614413876283586e-01 
437 -3.749265738227216e-02 
438 3.001323682706930e-02 
439 4.631491763031315e-02 
440 2.322826035037781e-03 
441 -1.689980517400646e-01 
442 -1.881429432729658e-01 
443 2.177156727518511e-01 
444 1.372078054021063e-01 
445 -2.512464621027499e-01 
446 -7.396171085084563e-02 
447 4.350476410000019e-02 
448 1.888363498418345e-02 
449 -4.908046167251087e-01 
450 -2.982945141184011e-01 
451 1.585678282058136e-02 
452 2.891699094396092e-01 
453 -4.382429836334156e-02 
454 -9.541204950484165e-02 
455 1.487378695874889e-01 
456 1.017302616580089e-01 
457 -3.993691294141014e-01 
458 2.702356863206478e-02 
459 3.529887140081536e-01 
460 -1.782831473114708e-01 
461 -9.074531157221000e-02 
462 -1.227365075313770e-01 
463 5.095412438780596e-02 
464 -2.346226416436830e-02 
465 -1.378322935908244e-01 
466 -1.346482241042360e-01 
467 1.245211718996975e-01 
468 3.134194508428985e-01 
469 -2.926561802973156e-02 
470 8.611603703786797e-03 
471 7.736805287492514e-02 
472 4.323215642516951e-02 
473 -4.577555276861905e-02 
474 7.743189766945571e-03 
475 1.383594991346687e-01 
476 4.450058884272894e-02 
477 -1.096421082504947e-01 
478 -2.015357793474305e-02 
479 -5.021240167739306e-03 
480 -1.743735554337253e-03 
481 -2.871505848867900e-01 
482 -4.564363027432060e-01 
483 -1.797291773618603e-01 
484 3.656943477238251e-01 
485 6.727294633846891e-03 
486 -1.534691146023751e-02 
487 7.582793528841050e-02 
488 3.692146955598619e-02 
489 -1.380940529020102e-01 
490 5.796004734097314e-03 
491 -1.418681896634995e-02 
492 2.888088223513518e-02 
493 -2.869690754949307e-02 
494 -6.967997371132792e-03 
495 5.056624035710219e-02 
496 -5.412008694738364e-03 
497 -7.231039290523107e-02 
498 4.190981282641512e-02 
499 1.174739780901275e-01 
500 3.029933627860418e-02 
501 -4.162423391187530e-02 
502 -9.760086865681000e-03 
503 2.080585960876669e-02 
504 -8.578830212779647e-04 
505 -6.028802517153162e-02 
506 -5.166353695059875e-02 
507 3.501607568051068e-02 
508 6.531975846895831e-02 
509 -2.312236881460506e-02 
510 -1.492206236363999e-03 
511 2.412454403400676e-02 
512 7.408509554343945e-03 
513 -8.487300451360508e-02 
514 -2.257373809562105e-02 
515 1.014765996903970e-01 
516 9.365585534051469e-03 
517 -4.473296296128916e-02 
518 -6.916205967416010e-03 
519 4.898254054496670e-02 
520 -3.770990129545820e-03 
521 -9.705748727320944e-02 
522 2.255747643621150e-02 
523 2.029441445868507e-01 
524 3.651798666264724e-02 
525 -4.215216934843904e-02 
526 -1.847237120199012e-02 
527 3.432633339454225e-02 
528 1.449674061346026e-02 
529 -4.887579274726793e-02 
530 -7.857436764648600e-02 
531 1.700394782477081e-02 
532 5.432564707486769e-02 
533 -1.053044899928604e-01 
534 -6.562140395045261e-03 
535 1.909084495756646e-02 
536 2.060772137595770e-02 
537 -9.195651095242946e-02 
538 -3.243321824971879e-01 
539 1.158592099727664e-01 
540 3.435901393274920e-01 
541 -9.695764989015673e-02 
542 -7.252298895821849e-02 
543 1.185781141781799e-01 
544 6.669882730193984e-02 
545 -2.272784329078482e-01 
546 -7.429815369310903e-02 
547 2.653253821265739e-01 
548 1.336198214293917e-01 
549 -1.839618043492477e-01 
550 -1.003544084115446e-01 
551 7.899125905409971e-02 
552 4.133411606485620e-02 
553 -1.284314597158801e-01 
554 -4.328510451946065e-01 
555 1.548512864349334e-01 
556 6.636421348490497e-03 
557 -2.750824814720194e-01 
558 -3.795486679968357e-02 
559 2.140133932922087e-01 
560 1.084779379236564e-01 
561 -1.384687292345853e-01 
562 -4.073663687417633e-01 
563 4.005380383164065e-01 
564 5.933892023490707e-01 
565 -8.053750149742742e-02 
566 -1.009911861773216e-01 
567 1.217575782948563e-01 
568 5.292681155990110e-02 
569 2.867516452321696e-02 
570 -1.195606047282671e-01 
571 9.436297328593289e-02 
572 4.001943057798678e-01 
573 -6.260064442968015e-02 
574 -2.350218188183376e-02 
575 8.986464453863098e-02 
576 9.096055036907807e-02 
577 -1.790888406941274e-01 
578 -1.361432831012089e-01 
579 1.040132988436290e-01 
580 -1.365516207731174e-03 
581 -2.198018448236189e-02 
582 -1.265492908198820e-02 
583 3.979278892708517e-02 
584 -8.112553621583415e-03 
585 -3.878067853967520e-02 
586 1.946148709449563e-02 
587 -5.553047393657564e-03 
588 1.326447807950020e-02 
589 -6.397294384231346e-02 
590 6.147330468451329e-02 
591 6.587607148521343e-02 
592 3.271694056743101e-03 
593 -5.816225272831004e-02 
594 9.214273765250276e-02 
595 1.669120835759510e-01 
596 -2.747084653661511e-02 
597 -3.727254554369177e-02 
598 6.965926710239145e-03 
599 1.047291464829309e-02 
600 -4.479799799219448e-03 
601 -1.097787667395973e-01 
602 -1.095996582829424e-01 
603 -1.780725104633562e-02 
604 7.791506925508973e-03 
605 -8.460153072695813e-02 
606 -1.756586839215773e-02 
607 6.105992378531547e-02 
608 1.268919434609632e-02 
609 -4.981025417493348e-03 
610 -1.388204432979307e-01 
611 8.794938478260694e-02 
612 2.030710099119199e-01 
613 -1.120370172658522e-01 
614 2.012882429882443e-02 
615 3.078390806649451e-02 
616 2.938694397160004e-02 
617 -1.080145103633579e-01 
618 -2.222528719636395e-01 
619 3.603352734918144e-01 
620 3.558463118863067e-01 
621 -1.886197347966674e-01 
622 -9.889537971112712e-02 
623 2.007484412127147e-01 
624 3.603080698170941e-02 
625 -3.117842525802619e-01 
626 -1.806138013797921e-01 
627 1.896193190309480e-01 
628 3.541296463356398e-01 
629 -6.648058835750630e-02 
630 -9.426370342772007e-02 
631 5.193949888534709e-02 
632 7.673041669707416e-02 
633 -9.175450786171892e-02 
634 4.115999589552453e-02 
635 6.569949886166958e-02 
636 -1.232334781984385e-03 
637 -1.608166661226546e-02 
638 -1.622332942826944e-02 
639 -1.037960224814917e-02 
640 -1.627035854306551e-02 
641 7.741467117726451e-02 
642 -1.086495652800512e-02 
643 -7.029680562836522e-02 
644 -2.232834294550853e-02 
645 1.840355961264591e-02 
646 -3.783788524103440e-02 
647 -5.372061023146936e-02 
648 3.678142022370911e-02 
649 -2.559930856684168e-02 
650 -9.374448208198634e-02 
651 2.971944051186243e-02 
652 1.336760730004081e-01 
653 1.458727156531493e-02 
654 3.319640062220726e-02 
655 -1.524303425671867e-02 
656 1.026033180926501e-01 
657 1.206445901007355e-02 
658 -1.483107314799193e-01 
659 1.688189464720934e-01 
660 2.625503738762737e-01 
661 1.974998955779462e-02 
662 -2.482083919881055e-01 
663 8.216451616305552e-02 
664 2.693272811973508e-01 
665 -1.808525605201369e-01 
666 -8.299514726871832e-02 
667 2.420362249618916e-01 
668 2.017355938571830e-01 
669 -5.865990168918002e-02 
670 -1.271816426642992e-01 
671 5.919519007941752e-02 
672 1.798178178353205e-01 
673 1.594281806448574e-01 
674 -2.332388989500119e-01 
675 2.744309959484252e-01 
676 8.816547777334624e-02 
677 -1.097895393745984e-01 
678 -7.241974288473341e-02 
679 1.631632843371798e-01 
680 1.909996626349910e-01 
681 -3.039921590814567e-01 
682 -3.755289911208803e-01 
683 4.061995374930036e-01 
684 5.129252395599349e-01 
685 7.565822034847827e-02 
686 -1.975585920323330e-01 
687 1.505599688524478e-02 
688 1.425855612812673e-01 
689 6.447951683920056e-02 
690 4.925575031723659e-03 
691 -4.839077157127451e-03 
692 1.900217531115798e-01 
693 1.545481702045089e-01 
694 -6.883071060721255e-02 
695 5.426564174958922e-01 
696 6.476730234062256e-01 
697 -1.300176272374863e-01 
698 -1.035791702365554e-01 
699 -6.575380052587232e-03 
700 4.692572357274988e-02 
701 -1.200658811333397e-02 
702 -5.365657494485879e-02 
703 3.022580885202548e-01 
704 -8.645259601437451e-02 
705 -3.360042551028284e-01 
706 -4.659666442899358e-03 
707 2.367063401807821e-01 
708 3.699510027041117e-03 
709 -1.251345121980478e-02 
710 -7.780743474865917e-02 
711 -2.140346166255438e-02 
712 -3.431942360710419e-02 
713 -7.705942319194427e-02 
714 1.323298040403215e-01 
715 -6.309093250601266e-02 
716 -8.044379668957066e-02 
717 3.643121104653959e-02 
718 -2.350110574915366e-02 
719 -6.363211996513411e-02 
720 4.754348127626251e-02 
721 1.711158880397350e-01 
722 -5.174229831925903e-02 
723 -2.870345487355371e-02 
724 -8.582543413146887e-02 
725 3.622370834504129e-02 
726 -1.032838581450381e-01 
727 1.822861775762070e-01 
728 3.537649688043708e-01 
729 -3.340061291185439e-01 
730 -4.456960920989630e-02 
731 2.131325047178091e-01 
732 9.712926711092751e-02 
733 -4.215751708092368e-02 
734 4.435638916256350e-01 
735 2.654613940522968e-01 
736 -3.381914075443589e-01 
737 8.017417502490648e-02 
738 4.000208050529783e-01 
739 1.575105248949018e-01 
740 -1.058622034689485e-01 
741 -4.875261776391869e-02 
742 1.644075163188487e-02 
743 3.506939487086450e-01 
744 2.141202553086455e-01 
745 -1.233847982375836e-01 
746 1.912666750324142e-01 
747 3.253369297922871e-02 
748 1.246649809954654e-01 
749 -3.197500413867324e-02 
750 9.260812959466966e-02 
751 2.806469825194091e-01 
752 1.026472417592630e-01 
753 -5.739764050202776e-02 
754 1.138183816945353e-01 
755 8.977676180820032e-02 
756 1.982555529985809e-02 
757 -9.105499358360676e-02 
758 4.283083213410790e-02 
759 1.186264307417865e-01 
760 4.341367152636377e-02 
761 -1.486840120302495e-01 
762 -1.471690599211584e-01 
763 1.633993848912988e-01 
764 2.808303352943993e-01 
765 -3.060665808329173e-02 
766 -9.555933946467095e-02 
767 2.488585343759164e-02 
768 7.102980296891644e-02 
769 -1.177266639836701e-01 
770 -2.749359207493164e-02 
771 7.077060915581687e-02 
772 5.123551944325650e-02 
773 6.006461487376460e-02 
774 -9.119698732301590e-02 
775 9.138292653045754e-02 
776 5.229968236012760e-02 
777 -9.712020529374241e-02 
778 1.332765758181923e-02 
779 2.932223117230158e-02 
780 2.820521461704080e-02 
781 2.771834859421993e-02 
782 -1.746182331329554e-01 
783 -6.699944537449135e-02 
784 9.256570656764321e-02 
785 6.556276895205203e-02 
786 -2.916153447166662e-01 
787 -1.678461157379731e-01 
788 2.349597619861837e-01 
789 1.117957492289886e-01 
790 -2.054696574285968e-01 
791 1.747478244037642e-01 
792 5.805523862526596e-01 
793 -3.345944750732409e-01 
794 6.315082758740534e-02 
795 1.644855196436314e-01 
796 -8.469033066620547e-03 
797 -1.099541548826129e-01 
798 -4.108471826892692e-02 
799 1.207756005598944e-01 
800 3.777291195919600e-02 
801 -8.974483146264615e-02 
802 9.465717001841371e-02 
803 -1.387190796855142e-02 
804 -4.618921030400656e-02 
805 1.982979767861984e-02 
806 -8.196690908489990e-02 
807 1.522787014716309e-02 
808 4.714042021877238e-02 
809 9.911441017221676e-04 
810 1.184377331861192e-01 
811 -8.583560856178847e-02 
812 3.606654999716445e-02 
813 -4.729814327811627e-02 
814 -5.019071890622680e-02 
815 3.560634231664980e-02 
816 -1.473504156879417e-02 
817 -6.869155447431208e-02 
818 2.071566284707671e-02 
819 1.204860743111918e-01 
820 -9.417674998906826e-02 
821 -6.947974328795038e-02 
822 -1.094708965737858e-01 
823 3.114706501378647e-02 
824 3.230215086919620e-02 
825 -9.483905404192269e-02 
826 -1.787423056220822e-02 
827 -2.621458339921410e-02 
828 -2.805882499318013e-02 
829 -2.919424789839637e-02 
830 -5.412702501627302e-02 
831 -1.013533847216384e-01 
832 7.024161859318957e-02 
833 2.053467930397330e-01 
834 -1.787871623545641e-01 
835 -6.985321020311724e-02 
836 2.720320036654539e-01 
837 4.418367952398639e-02 
838 1.239729222595082e-01 
839 1.204041007696494e-01 
840 2.375589566255416e-01 
841 3.315398559684419e-02 
842 -1.103578410117727e-01 
843 -1.124762024364145e-01 
844 1.183164100880118e-01 
845 -1.967287819977606e-01 
846 2.964152012802543e-02 
847 4.415834171730809e-01 
848 2.107650268147437e-01 
849 -4.966863091429840e-01 
850 -2.175045402719271e-01 
851 6.496262832895964e-01 
852 -1.109681818460323e-01 
853 7.302806994197576e-02 
854 -1.905811764723620e-01 
855 -1.039284200801490e-01 
856 3.253792764070441e-02 
857 1.281966620745199e-03 
858 6.325509834015725e-02 
859 -1.773967106652568e-01 
860 2.026914585168104e-01 
861 1.405510486449730e-01 
862 1.586228398891848e-01 
863 2.827549661267590e-02 
864 4.581010720839963e-03 
865 -3.527867066645252e-02 
866 2.285194097466147e-02 
867 -2.849303112995903e-02 
868 -2.098308591199178e-02 
869 4.813613531909421e-02 
870 1.539196168478764e-01 
871 -7.903842056169022e-02 
872 -7.401613936877195e-02 
873 2.146565479449693e-02 
874 2.001934039552713e-02 
875 6.478107862267632e-02 
876 -1.506447247868012e-02 
877 -5.017233688394930e-02 
878 1.962337931352570e-03 
879 3.655297074579094e-02 
880 2.422586866258815e-02 
881 -5.930733977364789e-03 
882 -3.452705022124103e-02 
883 2.608232366563965e-02 
884 4.311963307177672e-03 
885 -2.302057696685257e-02 
886 5.780766045689264e-03 
887 -3.799520241641382e-02 
888 -3.474695331328270e-02 
889 -4.599105974392992e-02 
890 -5.547984214724649e-02 
891 1.097010866662476e-02 
892 1.106665413764852e-01 
893 2.866663485380803e-02 
894 -1.034532149211820e-04 
895 2.667860445841682e-03 
896 6.229795874537084e-02 
897 -5.270463689394956e-02 
898 -2.128298806365985e-02 
899 -3.565399001562634e-02 
900 -1.397324524384667e-02 
901 8.876644895019209e-04 
902 -8.557860184870550e-02 
903 4.388431310550431e-03 
904 2.876488354508579e-02 
905 1.518177792058881e-01 
906 -1.473260008283148e-01 
907 -7.162847831011998e-02 
908 8.852379696763200e-02 
909 -6.140511405471614e-02 
910 -1.964174306024568e-02 
911 5.687031701210225e-02 
912 5.621282521449889e-02 
913 -1.491898157980218e-01 
914 -4.388125702894928e-01 
915 -4.600504621815185e-02 
916 3.211341152777691e-01 
917 5.049151622489442e-02 
918 -1.223620019911937e-01 
919 1.065429859888038e-01 
920 1.164243350884290e-01 
921 -1.194434666358218e-01 
922 -2.096337872246238e-02 
923 5.363229009259139e-02 
924 9.436859328882699e-02 
925 4.993369214819057e-02 
926 7.114322663259044e-02 
927 -1.851415589317735e-01 
928 4.527734440792270e-02 
929 1.036498090623021e-01 
930 -7.190048429690284e-02 
931 -5.429292716732625e-02 
932 3.289223080424630e-01 
933 2.726340615623161e-01 
934 -1.523822752059875e-01 
935 -1.194103946373322e-01 
936 6.676004512536398e-01 
937 -4.113885299651247e-01 
938 3.235073908773489e-02 
939 -2.390767215264107e-02 
940 -2.235202515867880e-01 
941 -2.659886087862122e-01 
942 7.799931680891299e-02 
943 9.842163715388839e-02 
944 -1.921717048853465e-01 
945 -2.302118528902041e-01 
946 -4.006896827490915e-02 
947 2.446704773634029e-01 
948 6.592306944014097e-02 
949 -3.368881729821880e-02 
950 -9.853539600364659e-02 
951 -2.041796366515778e-02 
952 3.280893187623065e-02 
953 -6.088624866822429e-02 
954 -7.062548319645802e-02 
955 -1.153168546593543e-02 
956 3.614392819918145e-02 
957 -8.037766704832111e-02 
958 3.390270172428329e-02 
959 2.770969572318966e-02 
960 8.279818607071493e-02 
961 4.874806548690669e-02 
962 -3.998832939956518e-01 
963 -2.958357022925089e-01 
964 4.689792147519272e-02 
965 -2.814444986853156e-01 
966 -1.251588056741987e-01 
967 2.582439449768454e-01 
968 2.432891467323312e-01 
969 -2.565483287041945e-01 
970 -1.092013431805659e-01 
971 5.573724224821177e-01 
972 2.129769892866263e-01 
973 -1.110903865293449e-01 
974 -4.585199436856947e-01 
975 9.046029869570923e-02 
976 2.826805702197145e-01 
977 -2.112458032015870e-01 
978 -1.437468056844102e-02 
979 -9.873098112676287e-03 
980 9.476022625334842e-03 
981 2.400000874298961e-01 
982 2.158687309715381e-01 
983 3.105245760077505e-01 
984 2.584934000046054e-01 
985 5.229530570455711e-02 
986 2.394836745920860e-01 
987 9.095621255915488e-02 
988 -3.462496614281859e-02 
989 8.168235782074049e-03 
990 7.193512919890667e-02 
991 -8.019409310342782e-02 
992 3.989264238158583e-02 
993 9.567938247417218e-02 
994 -1.793329071289076e-01 
995 -2.199951433290510e-02 
996 2.621830536028820e-01 
997 -1.882582427572751e-01 
998 -3.160937303227089e-01 
999 -1.047338645601796e-01 
1000 3.618105400660865e-01 
1001 -3.528624221874360e-01 
1002 -1.766939181806872e-01 
1003 2.268528122582792e-02 
1004 -2.980795594671795e-02 
1005 -2.114111477009051e-02 
1006 2.174233269037756e-02 
1007 3.910028971850869e-01 
1008 1.453847402385630e-01 
1009 -3.248448638913677e-01 
1010 -3.237370389465782e-01 
1011 -2.989948607921237e-02 
1012 -5.727489160106365e-01 
1013 -1.612383095479491e-01 
1014 4.939597113625289e-01 
1015 5.646612599520476e-01 
1016 -4.997909019122086e-02 
1017 -2.940965730662861e-01 
1018 1.404634125030063e-03 
1019 2.102650406063497e-01 
1020 1.236058539667318e-02 
1021 2.187342775017881e-02 
1022 -7.881415789855808e-03 
1023 -1.603764905050202e-02 
1024 -1.610553858107929e-02 
1025 3.583769354859356e-02 
1026 3.836503215559773e-02 
1027 -2.884175606825853e-02 
1028 7.599344830158095e-02 
1029 -6.361061305938412e-02 
1030 -2.664574166705552e-02 
1031 1.075122051933846e-01 
1032 3.389426087067566e-02 
1033 -1.029761966760059e-01 
1034 -1.249309054428781e-01 
1035 1.587752626809418e-01 
1036 4.855558785847399e-02 
1037 1.168714148308317e-01 
1038 -7.495269414586729e-02 
1039 -2.167206000184887e-01 
1040 2.349564452354058e-01 
1041 -4.000730623832748e-03 
1042 1.951276743174384e-02 
1043 4.405772047288074e-03 
1044 -1.284268317192819e-02 
1045 3.258373960124320e-02 
1046 4.133594561084978e-02 
1047 -1.152955591804374e-01 
1048 9.680517285615009e-02 
1049 9.358050509198682e-02 
1050 -7.675178215928993e-02 
1051 -1.700827493844818e-01 
1052 5.594022647946197e-02 
1053 -1.474295583261296e-01 
1054 -6.455289260799482e-02 
1055 1.794704979525955e-01 
1056 1.456122640962007e-01 
1057 1.308838203869205e-01 
1058 -4.856795018343691e-01 
1059 1.342773246091911e-01 
1060 4.688602891640873e-01 
1061 -1.731348406072701e-01 
1062 -1.481531464175332e-01 
1063 8.425673948420819e-01 
1064 1.061148756994744e+00 
1065 -4.155547095145891e-01 
1066 7.970965787432283e-02 
1067 9.897013672708473e-01 
1068 -1.269119606665547e-02 
1069 -6.873807926295479e-02 
1070 2.269206490804866e-01 
1071 4.483784990448892e-01 
1072 3.177794227210249e-01 
1073 6.442028201001629e-02 
1074 5.707915467748892e-01 
1075 8.800765574460007e-01 
1076 7.699843714738278e-01 
1077 6.890305192642421e-02 
1078 -1.292879378146272e-01 
1079 1.335524933684614e-02 
1080 3.457116044598392e-01 
1081 -2.353371604911862e-02 
1082 -2.060458484208720e-01 
1083 -1.282289915288681e-01 
1084 2.224771343828578e-01 
1085 -1.905182406199756e-01 
1086 -8.908751315371861e-02 
1087 1.990649474940956e-01 
1088 8.765518705473348e-02 
1089 -5.826376477291858e-01 
1090 2.176820797805247e-01 
1091 4.489082977398872e-01 
1092 -3.039329239140870e-01 
1093 -2.138840343625170e-01 
1094 2.782115431456058e-01 
1095 2.648578263374629e-01 
1096 -8.577520977172140e-03 
1097 3.117835450299818e-01 
1098 -4.052830199822408e-01 
1099 3.005681193443824e-01 
1100 3.350444014291272e-01 
1101 -1.756342036856311e-01 
1102 1.141783588775571e-01 
1103 3.830245773849918e-01 
1104 4.017417584252883e-01 
1105 -4.846744834644934e-01 
1106 7.416396387122978e-02 
1107 6.033558707630535e-01 
1108 5.011767270012824e-02 
1109 -2.144917967186672e-01 
1110 -2.573697404264423e-01 
1111 2.020939345429795e-01 
1112 6.133980845100712e-02 
1113 -1.433804580583653e-01 
1114 -5.027064042217014e-02 
1115 1.771338421462492e-01 
1116 2.746117565100822e-01 
1117 -2.011932866050014e-01 
1118 -2.328618373321143e-01 
1119 -5.781267244953187e-02 
1120 3.016328247696359e-01 
1121 -4.846844797749548e-01 
1122 1.239090381642250e-01 
1123 6.679803081637606e-02 
1124 2.032225377885569e-02 
1125 -2.850718239091256e-01 
1126 -1.151293888928786e-01 
1127 1.778606948969296e-01 
1128 -1.977625432886091e-01 
1129 -2.144909328561903e-01 
1130 1.605560333868602e-02 
1131 4.393917114147644e-01 
1132 9.929178727678234e-02 
1133 -9.965360604969754e-03 
1134 -7.190695340962379e-02 
1135 -1.899880431078228e-02 
1136 1.069082575852034e-01 
1137 -1.837464491732806e-01 
1138 8.794210138668499e-03 
1139 4.505378828156058e-02 
1140 1.490717131232782e-02 
1141 -3.699538594851266e-02 
1142 -4.898684349606216e-02 
1143 7.484720702359914e-02 
1144 5.661587619904172e-02 
1145 -7.257717131711236e-02 
1146 9.530733586525321e-03 
1147 1.665979205386919e-01 
1148 5.637575788298974e-02 
1149 -3.536745373754799e-02 
1150 -2.033211961886764e-02 
1151 6.766462916177295e-02 
1152 -3.640143157807409e-02 
1153 -1.214836021614792e-01 
1154 -1.234915382368912e-01 
1155 1.266303063259508e-01 
1156 1.960235830476939e-01 
1157 -8.762168575734047e-02 
1158 -1.112238826760053e-01 
1159 1.381899831920094e-01 
1160 6.501444040317840e-02 
1161 -1.687903893214011e-01 
1162 -2.268131349797985e-01 
1163 1.463533390721648e-01 
1164 6.635649988865162e-02 
1165 -7.117544823175324e-02 
1166 -4.401443948481179e-02 
1167 1.728124595331598e-01 
1168 1.457874410270522e-01 
1169 -2.572092799298686e-02 
1170 -2.884609725221271e-02 
1171 8.439002651168268e-02 
1172 3.291562475984916e-01 
1173 1.308771054237771e-01 
1174 -1.482276400007788e-01 
1175 1.070160130789028e-01 
1176 3.495737292705063e-01 
1177 -1.742837641930338e-01 
1178 -3.732685343258813e-01 
1179 -7.566311918922163e-02 
1180 -2.137164685495433e-01 
1181 -5.993226248966835e-02 
1182 3.365251683287636e-02 
1183 1.147218484661005e-01 
1184 8.353032596424417e-02 
1185 -5.810168092227178e-01 
1186 -5.403809529420376e-01 
1187 3.346664046116650e-01 
1188 6.925511226423927e-01 
1189 2.705059043690580e-02 
1190 -1.473708535757436e-01 
1191 3.407119195281635e-02 
1192 3.198390239150044e-01 
1193 -6.724720714168794e-01 
1194 -3.161574424994718e-01 
1195 3.421403966029456e-01 
1196 -6.165818789494843e-02 
1197 -1.859540967270143e-02 
1198 -4.488273115768631e-01 
1199 -1.335329558381140e-01 
1200 6.549985440608961e-01 
1201 -5.777976861527331e-02 
1202 -9.571329337921167e-02 
1203 6.782465137370773e-02 
1204 1.171199009726447e-01 
1205 8.980578618901004e-02 
1206 1.191424752430313e-01 
1207 2.995774493555172e-01 
1208 5.224539307007533e-01 
1209 -5.040297550087770e-01 
1210 7.073613023810976e-02 
1211 5.855420904979102e-01 
1212 1.539558025286647e-01 
1213 2.585010519194471e-01 
1214 -1.607929187622380e-01 
1215 -1.365233668223163e-01 
1216 8.083268683493368e-02 
1217 -9.193591362047773e-02 
1218 4.282503795630573e-02 
1219 -3.458829261957347e-01 
1220 7.430872874083487e-02 
1221 -6.821533218202121e-02 
1222 3.197258984000235e-02 
1223 7.258736228810402e-02 
1224 4.374092752908162e-02 
1225 2.686469757930169e-02 
1226 2.207772481081504e-01 
1227 3.104159329712541e-01 
1228 9.090279758112624e-02 
1229 1.127827731075712e-03 
1230 1.663963809014940e-01 
1231 -9.696463132025650e-03 
1232 -2.303166435230077e-02 
1233 -3.200694959429222e-01 
1234 -2.416461080538592e-01 
1235 7.133195393424488e-02 
1236 -4.022216366473703e-02 
1237 -1.256266496458814e-02 
1238 -9.431872062647201e-02 
1239 -3.299135467910345e-02 
1240 -1.268918982453594e-02 
1241 8.683501733506697e-02 
1242 -9.834755296428240e-03 
1243 -4.626738618906539e-03 
1244 -7.905443553316674e-03 
1245 -1.626835965965149e-01 
1246 1.367095733255673e-01 
1247 -2.053399182672071e-01 
1248 4.497552399401753e-02 
1249 2.368112059747862e-01 
1250 -1.698773751647307e-01 
1251 2.324775188671508e-01 
1252 5.650921124802233e-01 
1253 -1.687483035559091e-01 
1254 -3.104582409857494e-01 
1255 5.225630892924988e-01 
1256 5.013584703396623e-01 
1257 -4.259135786483193e-01 
1258 -4.255391302972525e-01 
1259 4.271342980717082e-02 
1260 2.046675924220200e-01 
1261 1.110543794000697e-02 
1262 -2.160274616288320e-01 
1263 3.037850146209093e-01 
1264 1.888965869953171e-01 
1265 -3.080700775744474e-01 
1266 2.753224788273023e-01 
1267 1.572882620139196e-01 
1268 -1.701783434472150e-01 
1269 -1.936128945429428e-02 
1270 1.182267663573536e-01 
1271 1.865578240506113e-01 
1272 -1.572557990197953e-01 
1273 -1.558909374940936e-01 
1274 9.920299883618088e-02 
1275 1.426645807212367e-01 
1276 5.563479730584680e-02 
1277 -3.370235600576682e-02 
1278 5.676683893539627e-04 
1279 2.136320161548496e-02 
1280 -1.744241039443766e-02 
1281 4.864170665248138e-02 
1282 -8.160378910094981e-03 
1283 -3.857972398386494e-02 
1284 -3.089496810709801e-02 
1285 8.920516585117064e-02 
1286 -1.939193026146296e-01 
1287 -1.031694565215541e-01 
1288 7.543958522274001e-02 
1289 -3.209599976068628e-02 
1290 3.264944643866767e-02 
1291 3.271796099585039e-02 
1292 1.493937850518763e-01 
1293 3.834761689347912e-02 
1294 -1.085550820798070e-01 
1295 1.257421699743275e-01 
1296 1.263839870129031e-01 
1297 5.188266191850224e-03 
1298 2.928039266609678e-02 
1299 7.376311050308730e-02 
1300 2.216970169304312e-04 
1301 1.286230309857122e-01 
1302 4.671210055447578e-02 
1303 6.510612363026366e-02 
1304 1.373283945704149e-01 
1305 6.541223495204994e-02 
1306 -1.920381728850446e-02 
1307 -1.227883998967878e-02 
1308 1.869473274546900e-01 
1309 3.043941435360030e-01 
1310 -1.493555861493789e-01 
1311 3.527198412972941e-01 
1312 4.824399582714854e-01 
1313 -1.259416102918263e-01 
1314 -2.650970688471278e-01 
1315 2.400097505181208e-01 
1316 2.108566428873058e-01 
1317 2.113370592042358e-01 
1318 -1.731551921346046e-01 
1319 1.305752025923332e-01 
1320 5.087545585794796e-01 
1321 -2.726615267018937e-01 
1322 -4.156830755713862e-02 
1323 1.608487268845394e-01 
1324 -2.240570872560106e-01 
1325 -1.634645680241206e-01 
1326 -4.672537079707226e-02 
1327 3.233169695315996e-01 
1328 -1.374763279325971e-01 
1329 -1.447269026640226e-01 
1330 -6.948252498839411e-02 
1331 -1.651120574407255e-01 
1332 1.907054646809267e-01 
1333 3.807287967999577e-01 
1334 -1.816154958631389e-01 
1335 2.348204835331814e-01 
1336 4.215294485033104e-01 
1337 -2.561210803705654e-01 
1338 1.643518213601553e-01 
1339 3.322578976130288e-01 
1340 -3.519549750155979e-01 
1341 6.574980772895542e-02 
1342 1.946765610983994e-01 
1343 -5.633453983990053e-02 
1344 -3.724003505734470e-01 
1345 6.960881612906893e-02 
1346 1.326593023689467e-02 
1347 3.506037291766918e-02 
1348 -4.749945997578798e-03 
1349 -7.829295504361880e-02 
1350 6.175133201121191e-02 
1351 8.255743101734052e-02 
1352 -3.980770548237188e-02 
1353 -7.478075744554974e-02 
1354 3.596371081126906e-02 
1355 2.513219522621107e-01 
1356 -1.397252423474100e-01 
1357 2.261797117388710e-02 
1358 -1.952420941298635e-02 
1359 2.230399338695992e-02 
1360 6.613141795352433e-02 
1361 1.114894513744025e-01 
1362 -2.330907471242859e-01 
1363 4.602756905362377e-03 
1364 5.128429454968901e-02 
1365 -8.685121839572775e-02 
1366 -1.751652991186156e-01 
1367 -7.287343078054354e-02 
1368 3.824268951008246e-01 
1369 -1.545983496672087e-01 
1370 -4.727332930805082e-01 
1371 6.304865278363213e-02 
1372 -1.817034041864292e-01 
1373 -5.203364978530015e-01 
1374 6.658298690959534e-02 
1375 8.388324736808930e-01 
1376 2.264398855717793e-02 
1377 8.201725848064628e-02 
1378 8.647597261105437e-01 
1379 1.617668178925227e+00 
1380 1.100353652075487e+00 
1381 1.423087835994878e-01 
1382 3.663782247243522e-01 
1383 9.451749327269497e-01 
1384 7.531547632241179e-01 
1385 -1.457702173774869e-01 
1386 6.062242577816984e-01 
1387 4.603307690677062e-01 
1388 -1.631013335588745e-01 
1389 -4.947165792169898e-02 
1390 1.264996040621084e-01 
1391 2.434026215709638e-01 
1392 -3.372258936854117e-02 
1393 -4.658920980930964e-03 
1394 -1.255400509792268e-01 
1395 1.303291068293939e-01 
1396 1.405877226506576e-01 
1397 2.176923467775075e-02 
1398 -1.625149207485732e-01 
1399 2.882879319014272e-02 
1400 8.223211038653747e-02 
1401 -1.244287385694499e-01 
1402 -1.411026656947766e-01 
1403 7.594158806374643e-02 
1404 -5.694957517700217e-02 
1405 -1.012517031293803e-01 
1406 -5.961916356310816e-02 
1407 9.995968446660594e-02 
1408 -2.224803937180726e-02 
1409 -1.109234568926205e-01 
1410 1.515779165881132e-01 
1411 1.720446779155182e-01 
1412 -1.021928296424390e-01 
1413 -4.227199780768063e-02 
1414 2.105327626918780e-02 
1415 1.077721771690580e-01 
1416 1.689972681370337e-02 
1417 -4.699036087450027e-02 
1418 -6.135314689269161e-02 
1419 1.075451211421183e-01 
1420 6.321184231302054e-02 
1421 -7.143860107126464e-02 
1422 -2.442936479914331e-01 
1423 9.209162060994222e-03 
1424 1.195010606964550e-01 
1425 -1.343723617152250e-01 
1426 -1.568505531913642e-02 
1427 -3.989272440115697e-02 
1428 9.005601053814460e-02 
1429 3.053716216592399e-01 
1430 2.048942739979899e-02 
1431 -1.640371240999903e-01 
1432 -2.519958405594681e-02 
1433 -8.935481456492142e-02 
1434 2.725918448286586e-01 
1435 -7.811472405662200e-02 
1436 -1.947984303002374e-01 
1437 -1.660931323396194e-02 
1438 1.244948660352950e-01 
1439 -3.074753226518590e-02 
1440 -2.292089091857396e-01 
1441 -1.588464453863688e-01 
1442 -9.501502209508704e-02 
1443 -1.936523934562686e-01 
1444 -3.360607862003586e-01 
1445 2.855828655570450e-02 
1446 1.370405953555972e-01 
1447 8.756718468062091e-02 
1448 1.122381241329772e-01 
1449 -7.405784687218440e-02 
1450 -2.940800913411569e-02 
1451 2.259874217314392e-01 
1452 -7.566398491051808e-02 
1453 -2.879246212534919e-02 
1454 -1.448789393756987e-02 
1455 8.096735533620827e-02 
1456 1.421565187699013e-02 
1457 -1.444094954962488e-01 
1458 -6.503122766331748e-02 
1459 1.931803771212161e-01 
1460 7.034637038691488e-02 
1461 -2.935458967092098e-02 
1462 5.346362667272257e-02 
1463 -1.403010690504930e-03 
1464 -1.355232183069150e-01 
1465 -2.469938285308622e-02 
1466 -1.096613161412297e-01 
1467 -2.372744125991321e-02 
1468 2.199613022454056e-01 
1469 -3.561332609125892e-02 
1470 -1.495506160659258e-01 
1471 -1.433090445464814e-01 
1472 5.739937760391788e-02 
1473 -7.560960349131898e-02 
1474 -1.938781859639325e-01 
1475 -2.093923888940562e-01 
1476 -8.985655637067250e-02 
1477 1.994022637057064e-01 
1478 -5.932301696644262e-02 
1479 -3.444417136261820e-02 
1480 3.872711576980255e-01 
1481 -3.972942939038115e-02 
1482 4.409112583779877e-01 
1483 2.848016529374480e-01 
1484 2.045793327142857e-02 
1485 1.621672362612887e-01 
1486 2.383397272756644e-01 
1487 9.354819508338530e-02 
1488 2.073516637065536e-01 
1489 2.404811108247105e-01 
1490 -2.292844312542095e-01 
1491 -4.186972625689102e-01 
1492 -1.319536467092337e-01 
1493 -4.562239893430126e-01 
1494 -1.743848458820272e-02 
1495 7.180651642677571e-01 
1496 6.159808464853418e-02 
1497 -4.962189830311514e-01 
1498 -1.039528807144687e-01 
1499 9.165403367745146e-01 
1500 3.224143371792675e-01 
1501 6.713724038531932e-02 
1502 -8.266829986294855e-02 
1503 2.121395400794480e-02 
1504 -7.963727327267704e-02 
1505 -1.271462173967756e-01 
1506 -6.204294860073226e-02 
1507 1.389522308651998e-01 
1508 5.981602413864887e-02 
1509 -4.445573598942595e-02 
1510 7.798498098335922e-03 
1511 8.095971734369689e-02 
1512 -7.311772459607238e-02 
1513 -1.063930221860848e-02 
1514 -2.679025898629505e-02 
1515 5.284705851880293e-02 
1516 5.898576759453931e-02 
1517 1.380277248924053e-02 
1518 -3.282151417672450e-02 
1519 -4.156995524645711e-02 
1520 6.598787864177343e-02 
1521 -2.478652977740576e-02 
1522 -4.145602080421008e-02 
1523 2.703485680484834e-04 
1524 6.877133394980564e-02 
1525 3.224006613099606e-02 
1526 -6.158386033799993e-02 
1527 -3.845208630451823e-02 
1528 6.435812884193250e-02 
1529 -1.327797326583873e-02 
1530 4.194463494061305e-02 
1531 6.270754365940122e-02 
1532 -5.003026677069149e-02 
1533 3.046088704304703e-02 
1534 -2.982413383435082e-03 
1535 -1.923887518812166e-03 
1536 -4.656700788864814e-02 
1537 7.786602334687898e-03 
1538 -1.977771529837609e-02 
1539 -3.627075157815081e-02 
1540 9.296393387170139e-02 
1541 5.217940835982866e-02 
1542 4.520968660800391e-02 
1543 -1.801958216761564e-01 
1544 -3.158441441944346e-02 
1545 6.362531544614532e-02 
1546 -1.040554241652775e-01 
1547 4.866036470204633e-02 
1548 2.042920190288302e-01 
1549 1.603176710576506e-01 
1550 -2.881261767606945e-01 
1551 -3.833036474014651e-01 
1552 3.919449289948060e-01 
1553 2.840456859420282e-02 
1554 -1.729136745198517e-01 
1555 -4.147534439400602e-05 
1556 1.158108715888217e-01 
1557 -8.015893016583860e-02 
1558 -1.078773216470636e-02 
1559 1.777739141852705e-01 
1560 2.158050714700322e-01 
1561 -3.838610780388771e-01 
1562 8.413780299655847e-02 
1563 4.745467950981990e-01 
1564 1.595573981381991e-01 
1565 1.725457108834804e-01 
1566 -1.148110334804567e-02 
1567 2.932247665400249e-01 
1568 1.363742367077518e-01 
1569 -1.077310594295273e-01 
1570 3.983454386520338e-01 
1571 5.330655209297019e-02 
1572 -3.178786578940440e-01 
1573 2.582091063494591e-01 
1574 1.140858096009452e-01 
1575 -2.264811945552595e-02 
1576 -1.054628111437767e-01 
1577 1.205545437245525e-01 
1578 -3.064278807746689e-02 
1579 1.061200893373911e-01 
1580 -1.168838881125550e-01 
1581 -1.898649455779456e-01 
1582 1.806398129783933e-01 
1583 2.147762275771916e-01 
1584 -1.095394054216446e-02 
1585 -3.859379663371090e-01 
1586 -9.772090258470374e-02 
1587 2.720643827299429e-01 
1588 3.277957940648832e-02 
1589 -6.467126444879913e-02 
1590 6.405276343371039e-02 
1591 1.799927874028545e-01 
1592 3.483418672579690e-02 
1593 -7.741781490848793e-02 
1594 1.326284750047333e-01 
1595 6.252745058943992e-03 
1596 -1.394694606108562e-01 
1597 -8.128119672378576e-03 
1598 -2.025396422151593e-01 
1599 -1.682448244929232e-01 
1600 6.279847482449681e-02 
1601 1.958827431853962e-02 
1602 -8.843260472222639e-02 
1603 -1.562384717972199e-01 
1604 -1.995026051922750e-03 
1605 4.937079641178671e-01 
1606 1.616402345541163e-03 
1607 2.303670018988035e-01 
1608 2.764929363266665e-01 
1609 -7.503223232960927e-02 
1610 -1.457511527554995e-01 
1611 -1.128144400805081e-01 
1612 2.312840785164321e-01 
1613 5.288833899683554e-02 
1614 1.389076091022183e-01 
1615 7.143145538497384e-02 
1616 -1.479821975750781e-02 
1617 -1.007435113060000e-01 
1618 -4.028883987573837e-02 
1619 2.946936709143754e-02 
1620 -1.379917263457193e-01 
1621 -1.238828365805252e-01 
1622 1.669654256202197e-01 
1623 1.354548283767655e-01 
1624 -3.900377764145477e-02 
1625 -2.088188204856501e-01 
1626 -1.205855688106236e-01 
1627 2.729554229683409e-01 
1628 1.687291789303158e-01 
1629 -1.017742211547801e-02 
1630 -1.632416701375813e-01 
1631 -1.201515892928628e-01 
1632 5.733676753883941e-02 
1633 -1.869013526857276e-01 
1634 -1.477941355752930e-03 
1635 2.250340701070347e-01 
1636 3.476871124735741e-01 
1637 1.507797129334374e-01 
1638 -3.914661074614624e-03 
1639 -1.522994302354128e-02 
1640 1.561103422043062e-01 
1641 5.199840571664043e-02 
1642 1.299774347723537e-01 
1643 -7.673728001596912e-02 
1644 -1.329113300081163e-01 
1645 -1.382407959926910e-01 
1646 -1.914761264099683e-02 
1647 1.038184972370835e-01 
1648 -3.424605843231765e-01 
1649 -7.694566253629263e-02 
1650 3.708935158457222e-02 
1651 9.863718700484136e-02 
1652 -1.250380555957027e-01 
1653 -1.693614702561526e-01 
1654 -4.883213950578903e-02 
1655 -2.517635860184045e-01 
1656 7.481095830679446e-02 
1657 -1.983269167953525e-01 
1658 -1.667751448524046e-01 
1659 -1.720285586341769e-01 
1660 -1.209558819190214e-01 
1661 -6.012474913177671e-02 
1662 9.664988682968163e-02 
1663 3.494238922193672e-01 
1664 5.657240014846322e-02 
1665 -1.868126492792483e-01 
1666 5.177173921477352e-02 
1667 1.474125833365755e-01 
1668 -8.681503527120980e-02 
1669 -5.823069941137928e-03 
1670 -1.688425544392401e-01 
1671 1.963903273937861e-02 
1672 1.433724910925086e-01 
1673 -2.637329823446200e-01 
1674 -3.244965092267067e-01 
1675 -2.742828885030830e-02 
1676 6.989669801468640e-02 
1677 9.930092336168176e-03 
1678 -8.252004185951936e-02 
1679 8.098054309909070e-02 
1680 2.487642986381244e-02 
1681 -1.746467677838503e-01 
1682 8.740998661724934e-02 
1683 2.147364075277121e-01 
1684 -5.281007025067436e-02 
1685 7.372479274864260e-02 
1686 -1.207227275687277e-01 
1687 -3.974812892568976e-02 
1688 1.599268061967266e-02 
1689 1.090943440340296e-01 
1690 -1.624524148281055e-01 
1691 -1.062828458880247e-01 
1692 -5.864641082380723e-02 
1693 2.569711213079460e-01 
1694 -9.129591053692658e-02 
1695 -3.234451911704865e-02 
1696 2.622624317511819e-01 
1697 6.209625702351509e-02 
1698 -3.914498675098732e-01 
1699 1.548282104451709e-02 
1700 3.743515679553789e-01 
1701 7.636212936919073e-02 
1702 -7.023379496711085e-02 
1703 -1.175543277117519e-01 
1704 3.792048303651455e-01 
1705 -1.963152090234473e-01 
1706 1.861913731690565e-01 
1707 3.356481893967445e-01 
1708 6.801422535867105e-02 
1709 5.442306032381502e-01 
1710 4.342467294927843e-01 
1711 7.700958837295987e-01 
1712 4.614801814315028e-01 
1713 2.327354878393586e-02 
1714 4.139249352726626e-03 
1715 3.709597466304404e-01 
1716 1.833897605721641e-01 
1717 1.822085416245747e-02 
1718 -1.300213820139811e-01 
1719 1.296582793934727e-01 
1720 1.487233087358149e-01 
1721 8.715775452331012e-02 
1722 1.093493496799250e-01 
1723 -5.942126260283766e-02 
1724 7.245187918812394e-02 
1725 3.344335518134529e-02 
1726 1.059828442573954e-01 
1727 -1.597675595940111e-01 
1728 -2.738214213316589e-02 
1729 1.444677121424949e-02 
1730 -6.034544226072545e-02 
1731 4.860736656087410e-02 
1732 -1.037499225827013e-01 
1733 -1.179271552589033e-01 
1734 -1.407756208781125e-01 
1735 -2.704276420776126e-01 
1736 4.408886724772714e-01 
1737 1.330041807278699e-01 
1738 1.786915143896264e-02 
1739 -1.637315240505929e-01 
1740 1.439242834759146e-01 
1741 -3.155950984990893e-02 
1742 6.746576552942872e-02 
1743 1.495589993895597e-01 
1744 2.784094435913487e-01 
1745 -1.375656278020498e-01 
1746 -2.308234759245262e-01 
1747 -2.290496532340676e-01 
1748 -2.758594179419938e-01 
1749 -8.252081429413279e-02 
1750 7.619239196647097e-02 
1751 1.651778358415097e-01 
1752 2.767619368056464e-03 
1753 -7.555320005613993e-02 
1754 6.079583447548165e-02 
1755 5.279656847721560e-02 
1756 -1.180057962412285e-01 
1757 8.191948029257635e-02 
1758 -1.426725359995623e-01 
1759 3.685027665971586e-02 
1760 1.238489681925094e-01 
1761 8.839204785821891e-02 
1762 1.769125481234412e-01 
1763 6.147715816950022e-02 
1764 9.398677522705340e-02 
1765 1.208719757676882e-01 
1766 2.069999352689851e-01 
1767 3.712821123893050e-01 
1768 9.228986952945217e-02 
1769 -1.483078861737917e-01 
1770 1.919222886949580e-01 
1771 1.256943056091722e-01 
1772 -3.872756868434071e-01 
1773 -1.478911186177160e-01 
1774 -2.521852046769476e-02 
1775 3.768046197898056e-03 
1776 -3.519985785131147e-02 
1777 -1.827351324930295e-01 
1778 -4.264768202962020e-01 
1779 -7.794641147657999e-03 
1780 6.036091775630734e-02 
1781 -2.659664453169038e-01 
1782 -1.301981103535697e-01 
1783 2.475315815635159e-01 
1784 1.043376882242264e-01 
1785 -4.372648013976815e-01 
1786 -4.422383889104513e-01 
1787 3.014926884549614e-01 
1788 1.091853741511107e-01 
1789 4.161219592934231e-02 
1790 -1.675741884316878e-01 
1791 8.083356195153885e-02 
1792 2.410459057299962e-01 
1793 -2.452463606858635e-01 
1794 -3.748456038731802e-01 
1795 -3.096771268081710e-02 
1796 2.532427494348400e-01 
1797 2.366386208072362e-01 
1798 3.776611858876079e-02 
1799 4.945029836304881e-01 
1800 3.218382019818661e-01 
1801 -7.483057584486974e-02 
1802 1.435487680777329e-01 
1803 2.517721298959125e-02 
1804 -1.559877061340874e-01 
1805 -1.998513008625767e-01 
1806 -7.166583802512058e-02 
1807 -2.712385549989213e-02 
1808 -1.399858302846878e-01 
1809 6.190505282517206e-02 
1810 -2.284526037103027e-01 
1811 -8.617905926378870e-02 
1812 -1.771717739734657e-02 
1813 -1.139676452622653e-01 
1814 -1.920681130748591e-01 
1815 2.054218256584133e-01 
1816 5.025354417805744e-01 
1817 7.093622949639262e-03 
1818 -2.380060887553141e-01 
1819 2.110201297803396e-02 
1820 1.568159367555313e-01 
1821 -2.454397319388559e-03 
1822 -6.024730389914126e-01 
1823 -4.590573797508541e-01 
1824 2.637356974313674e-01 
1825 -3.082331892782400e-01 
1826 -1.246377576986792e-01 
1827 -2.027766572142267e-01 
1828 -1.483456845626354e-01 
1829 -2.637262596921245e-01 
1830 -2.258776241961929e-01 
1831 -2.701078150203931e-01 
1832 -2.795572617108202e-01 
1833 -2.363242983652664e-02 
1834 -2.210206407377165e-02 
1835 2.852441122781616e-02 
1836 -4.191505784507881e-01 
1837 -2.786054658410965e-01 
1838 -4.442118224707173e-02 
1839 2.306097126790879e-01 
1840 -1.123113111065123e-02 
1841 -5.094318231951454e-02 
1842 -2.002745818246465e-01 
1843 -4.953316631872336e-02 
1844 -2.536998165022498e-02 
1845 -3.688980534039768e-02 
1846 8.677056381506480e-02 
1847 2.161272213953879e-01 
1848 -6.610674347399999e-02 
1849 -2.817372938525508e-01 
1850 4.225132621583946e-01 
1851 -1.746077075691470e-01 
1852 -4.874450642509302e-01 
1853 1.721537628645928e-02 
1854 6.538691276468221e-02 
1855 -1.857450442441836e-01 
1856 -5.305675921389909e-01 
1857 8.232376651730655e-02 
1858 1.438406761187378e-01 
1859 -1.455454277116519e-01 
1860 -2.843572519824664e-01 
1861 4.701018961932898e-02 
1862 1.644422605550363e-02 
1863 -1.972912406257920e-01 
1864 2.256929345131575e-01 
1865 -2.192337857898358e-01 
1866 -3.321845866821929e-02 
1867 -1.570038567429681e-02 
1868 -2.604776306998596e-01 
1869 -3.771453720128277e-02 
1870 2.288945745100892e-02 
1871 -1.174404142378471e-01 
1872 2.027422051061593e-01 
1873 -1.273817432561464e-01 
1874 -2.515719096927225e-01 
1875 -4.281504216794620e-02 
1876 -7.759126969352852e-02 
1877 -4.210414661077885e-01 
1878 -9.255450096130863e-02 
1879 4.659148721043048e-01 
1880 -6.492087790931600e-02 
1881 -1.720703830678930e-01 
1882 6.453589907779002e-02 
1883 3.308731681862330e-01 
1884 4.039345626085704e-01 
1885 1.471742524399978e-01 
1886 -9.777097521595682e-02 
1887 2.373477201841631e-01 
1888 4.798796995847074e-01 
1889 5.084668656948843e-02 
1890 3.007354733126749e-01 
1891 2.311257132968806e-01 
1892 -5.892837410875581e-02 
1893 1.963078742722406e-01 
1894 2.315730426262425e-02 
1895 -2.497359881883303e-01 
1896 1.838398988112101e-01 
1897 1.554029985640649e-01 
1898 8.124539754861372e-02 
1899 1.233821037448408e-01 
1900 1.567187146403267e-01 
1901 -3.716958623431673e-02 
1902 1.006478820432121e-02 
1903 -1.886007306857175e-02 
1904 -2.563231428991183e-02 
1905 -3.186405136694689e-01 
1906 -3.342280689207958e-01 
1907 -2.031755482591374e-01 
1908 1.529468108266543e-01 
1909 -3.300980377550447e-01 
1910 -1.724609355227757e-01 
1911 3.068404093752249e-01 
1912 -1.903940164717453e-02 
1913 -5.917172717032426e-01 
1914 3.794456019921674e-01 
1915 1.620842032704265e-01 
1916 -5.124008376041430e-01 
1917 -3.336106255673192e-02 
1918 1.020006868402380e-02 
1919 7.869330985558866e-02 
1920 -9.291623419858180e-02 
1921 3.200402500070682e-02 
1922 -8.489205692201122e-03 
1923 -3.684074953844738e-02 
1924 -6.369919708556080e-03 
1925 8.043710096781097e-02 
1926 -8.746099013014146e-02 
1927 -1.722246903979784e-02 
1928 4.384939198388180e-02 
1929 5.305443777830907e-02 
1930 -5.623826080471848e-02 
1931 -1.614262341343176e-01 
1932 -8.863344715374859e-05 
1933 5.985847754695065e-02 
1934 -2.176188641381244e-02 
1935 -7.977564116545366e-02 
1936 3.700761892508379e-02 
1937 8.660986571868841e-03 
1938 -1.443868869477828e-01 
1939 2.813926371420664e-02 
1940 8.108197841450242e-02 
1941 1.412275513879008e-02 
1942 -8.346586618086405e-02 
1943 -4.022306338359252e-02 
1944 1.580219693867577e-01 
1945 8.027383942335235e-02 
1946 -7.336869672945283e-03 
1947 6.492788129628374e-02 
1948 -1.447450717998026e-03 
1949 8.539385464389684e-02 
1950 -3.741289309640475e-02 
1951 -6.709845416295131e-02 
1952 2.674353615040772e-01 
1953 -4.249607369489981e-02 
1954 -2.656345365073380e-01 
1955 1.333780195595367e-02 
1956 2.071792998685015e-01 
1957 2.664092504197219e-02 
1958 -6.117311146685715e-02 
1959 4.506222762715987e-01 
1960 2.134517813124074e-01 
1961 4.240921452328935e-01 
1962 2.817788081352921e-01 
1963 9.929403398052365e-01 
1964 6.899050222232344e-01 
1965 -3.760393210918898e-01 
1966 1.525194117459150e-01 
1967 3.356317765514772e-01 
1968 -1.413687322345053e-01 
1969 -2.447706695396205e-01 
1970 5.816109031947816e-02 
1971 3.776367625403788e-01 
1972 -8.772623803943524e-02 
1973 1.225000841423202e-01 
1974 2.488366711716497e-02 
1975 -2.652468296535062e-01 
1976 -2.064134702044083e-01 
1977 6.072474730220541e-02 
1978 -1.515616624510407e-02 
1979 1.954920602174078e-01 
1980 3.452669476348537e-01 
1981 -5.182469028781669e-02 
1982 1.291779269911247e-01 
1983 8.651291000234718e-02 
1984 -8.406277928656179e-02 
1985 3.861637569691612e-02 
1986 4.019690991349230e-02 
1987 4.659172882240100e-01 
1988 1.957380149845640e-01 
1989 1.913221216460468e-01 
1990 9.924497222171683e-02 
1991 -4.459508068325906e-02 
1992 -1.772537517398149e-03 
1993 -2.079665586068133e-01 
1994 -7.838561607757419e-01 
1995 -3.878134266383003e-01 
1996 2.169302358818747e-01 
1997 6.090663787459698e-02 
1998 -3.905523263732772e-01 
1999 3.188117256343850e-02 
2000 2.323925220899215e-01 
2001 2.250597938153788e-01 
2002 -3.479917434387890e-01 
2003 -2.177891737513408e-01 
2004 5.326242475566694e-01 
2005 4.656291920462848e-01 
2006 5.124548200200310e-01 
2007 2.379498862892699e-01 
2008 9.940599128185698e-01 
2009 -4.918967361929865e-02 
2010 4.733369489895219e-01 
2011 7.001517121693123e-01 
2012 1.003763161363379e-01 
2013 1.160896189697033e-01 
2014 4.576586513174340e-01 
2015 1.491428118477992e-01 
2016 1.390701573015283e-01 
2017 -4.988344249148865e-03 
2018 7.196769587092217e-02 
2019 3.533739243003714e-01 
2020 3.507876892483546e-01 
2021 1.478136702898697e-01 
2022 3.959383317901054e-01 
2023 6.925950895673407e-01 
2024 -3.748302638557766e-01 
2025 -1.800258787277615e-01 
2026 -8.088050764232224e-02 
2027 1.538109859674984e-01 
2028 1.520134489793796e-01 
2029 -2.017911772674052e-01 
2030 -1.933175889334366e-01 
2031 1.369310511944690e-01 
2032 1.899948772594769e-01 
2033 -2.790560638121720e-01 
2034 -3.008841193420118e-01 
2035 -8.178690292669538e-02 
2036 1.442911916986452e-02 
2037 1.028068720522492e-01 
2038 -5.598802695460936e-02 
2039 -2.622435838750459e-02 
2040 1.070951518787501e-01 
2041 -2.639744831720385e-01 
2042 -1.982813643043975e-01 
2043 1.058588341906205e-01 
2044 1.449675153608927e-02 
2045 -2.233778612320829e-02 
2046 2.930042490182046e-02 
2047 1.722450291868885e-01 
2048 2.352880883337247e-02 
2049 -9.759512394506663e-02 
2050 2.532406207780305e-02 
2051 9.059216120252067e-02 
2052 -4.491886499474357e-03 
2053 -9.586873425503854e-02 
2054 -2.068481564931779e-02 
2055 6.550069148323540e-02 
2056 7.357659690310348e-02 
2057 -9.341997525315057e-02 
2058 -1.671579118459758e-02 
2059 9.060501211315088e-02 
2060 -4.674245472747991e-03 
2061 -8.633404703179152e-04 
2062 -6.041778693335406e-03 
2063 7.137160855052184e-02 
2064 2.999935821930954e-02 
2065 -1.224383154537778e-01 
2066 -1.094031216786539e-03 
2067 1.678288232704668e-01 
2068 -3.737294588951218e-02 
2069 -1.949435307928652e-02 
2070 -5.265603358293043e-03 
2071 2.432941669459379e-01 
2072 -1.443119812125357e-01 
2073 -3.062937292168203e-02 
2074 1.387532746989832e-01 
2075 3.804596870567160e-02 
2076 -4.326945527579842e-02 
2077 1.328187840815584e-01 
2078 1.951966579582596e-01 
2079 -2.007171768057080e-01 
2080 -2.673398807409863e-01 
2081 -1.822254920929045e-02 
2082 4.793671172881830e-02 
2083 5.899701599128067e-02 
2084 -8.232412472820667e-02 
2085 1.412113809914011e-02 
2086 1.935917249198401e-01 
2087 1.040513188968743e-01 
2088 -5.325641259038587e-02 
2089 1.285171892491984e-01 
2090 -1.579297647988667e-02 
2091 2.499653511897351e-03 
2092 -1.119650735079990e-02 
2093 -4.367170087589168e-02 
2094 4.074007079108894e-02 
2095 1.565156443184208e-02 
2096 1.150374079385099e-01 
2097 -8.005295335037547e-02 
2098 -2.832418606667660e-01 
2099 -1.580537713261415e-01 
2100 1.917737048873459e-01 
2101 -9.825744298947219e-02 
2102 -1.927640083089198e-01 
2103 2.971874215389587e-01 
2104 2.066746373375295e-01 
2105 -3.443453165544202e-01 
2106 2.159914228456203e-01 
2107 1.566476421886380e-01 
2108 -1.315894942454783e-01 
2109 4.953052825092061e-02 
2110 -1.900846656973662e-01 
2111 3.826041256355577e-02 
2112 1.224864954124777e-01 
2113 -8.693481031083626e-02 
2114 8.063910603051976e-02 
2115 -2.291133972819389e-02 
2116 -6.463774371452094e-02 
2117 1.968601223507848e-01 
2118 4.069346693595999e-02 
2119 -4.531260428337579e-01 
2120 -4.105965496374371e-01 
2121 3.033243150008322e-01 
2122 -8.524680531010569e-02 
2123 1.530784150183941e-01 
2124 1.147510978951277e-01 
2125 -1.674030386335070e-01 
2126 -2.700603400670575e-02 
2127 -2.737449975396778e-01 
2128 1.865036959328674e-01 
2129 -3.016116545480433e-01 
2130 -4.542425747022547e-01 
2131 -4.743456871843124e-01 
2132 8.380541830331719e-01 
2133 4.086074332605535e-01 
2134 -2.503242705800009e-01 
2135 3.668339345592639e-01 
2136 7.219109655826339e-01 
2137 -8.714685769023307e-01 
2138 -3.326383671116208e-01 
2139 -1.564813722558390e-01 
2140 -4.190721465766101e-01 
2141 -1.176187413072501e-01 
2142 4.227434389329524e-02 
2143 5.347901761324619e-01 
2144 -6.392231561718842e-02 
2145 -4.164998540497498e-01 
2146 8.553091159701012e-02 
2147 2.976444391595314e-01 
2148 -2.379680628298917e-01 
2149 -7.728422221347676e-03 
2150 -2.833851205604196e-02 
2151 4.105537881629989e-02 
2152 -8.909453771487340e-02 
2153 -1.002646626774001e-01 
2154 -2.650485231082405e-02 
2155 -2.029215707999050e-02 
2156 5.898783366489887e-02 
2157 5.597902783462853e-02 
2158 -4.666397547266343e-02 
2159 3.091230526272985e-02 
2160 8.617554189680666e-02 
2161 4.195619139734062e-02 
2162 9.990149896675982e-02 
2163 -5.889702055642351e-02 
2164 -1.736058400971916e-01 
2165 1.717198316010375e-02 
2166 4.098499608368800e-02 
2167 3.338973527715630e-02 
2168 1.444470008363627e-02 
2169 -7.318351252763293e-02 
2170 6.059317534549303e-02 
2171 4.315339329519111e-02 
2172 1.075519007624442e-01 
2173 -7.237533752902565e-02 
2174 -4.197928850212980e-03 
2175 4.744553054900510e-02 
2176 1.017954632157230e-01 
2177 -9.610147605116409e-02 
2178 -1.194429210297914e-02 
2179 2.406433977373143e-01 
2180 -1.691318369098274e-02 
2181 -1.700722950175664e-02 
2182 -5.556654894294751e-02 
2183 1.719347630820488e-01 
2184 1.682809049557745e-01 
2185 -1.082035000960825e-01 
2186 -7.643658539014621e-02 
2187 1.267041032748386e-01 
2188 3.795850983383164e-02 
2189 8.882860406319923e-02 
2190 -2.338665685433832e-01 
2191 -6.007484781041635e-02 
2192 1.393555525327142e-01 
2193 4.327679208750364e-02 
2194 -7.817063750972000e-02 
2195 -1.214891981319508e-01 
2196 1.087066929828166e-01 
2197 2.193481031660204e-01 
2198 1.441775134064857e-01 
2199 -9.010727884257266e-02 
2200 -7.348115112294644e-02 
2201 1.087057191346525e-01 
2202 1.757834851993291e-01 
2203 -1.630567147779882e-03 
2204 -1.914283512496018e-01 
2205 -1.296905150578681e-01 
2206 4.698004470438220e-01 
2207 1.909737203556980e-01 
2208 -2.563355524697501e-01 
2209 -2.303227199428804e-01 
2210 5.016160481759419e-02 
2211 9.715864622326630e-02 
2212 1.277308396998920e-02 
2213 5.422647839955114e-02 
2214 1.467431138535260e-01 
2215 -1.164191739522784e-01 
2216 -6.652621904514773e-02 
2217 2.222023518536556e-02 
2218 -3.632159178458948e-01 
2219 -3.005300469360180e-01 
2220 1.529225941040858e-01 
2221 6.870036820816124e-02 
2222 -4.591281688309899e-01 
2223 -1.485178765575590e-01 
2224 4.109768800584193e-01 
2225 -1.867735739389055e-01 
2226 -7.261104037836280e-02 
2227 3.107367893443778e-02 
2228 -2.987419190191142e-01 
2229 -3.018888362457474e-01 
2230 9.681274690700736e-02 
2231 2.440331870461926e-01 
2232 -6.347886943264169e-02 
2233 -5.573860433722645e-02 
2234 -6.877947334986943e-02 
2235 1.981000620284125e-01 
2236 -9.090275936233227e-02 
2237 -1.419063192440035e-01 
2238 -2.631594725876589e-01 
2239 -4.995199134857634e-02 
2240 -8.910710186842227e-02 
2241 7.201565687140411e-02 
2242 -6.698947977627021e-02 
2243 2.963378625912255e-02 
2244 2.395876215490754e-01 
2245 2.507159258644668e-01 
2246 5.254068435325386e-03 
2247 9.804438331295746e-02 
2248 1.951810951413084e-01 
2249 -8.562936209649928e-02 
2250 -2.353468301656352e-01 
2251 -1.561163791544985e-01 
2252 1.646310513131926e-02 
2253 -2.931050283286958e-01 
2254 -2.986886990828344e-01 
2255 1.112405614526175e-02 
2256 -1.974791557456388e-01 
2257 -2.758076085029893e-01 
2258 -1.037185476204947e-01 
2259 8.675799315630284e-02 
2260 -2.923388832627384e-01 
2261 4.693418656674926e-02 
2262 4.903572500971969e-02 
2263 3.736317304914643e-02 
2264 2.885633466476636e-01 
2265 -1.592779606043386e-01 
2266 2.211584723889454e-01 
2267 1.018885430834387e-01 
2268 -1.587786938310807e-01 
2269 3.029416907609082e-02 
2270 -2.985476676550854e-01 
2271 -5.554674479129187e-02 
2272 1.953511083117554e-02 
2273 3.153098004623621e-01 
2274 2.039721097806153e-01 
2275 -1.445220680886531e-01 
2276 -1.175269553332294e-01 
2277 -6.217174341129714e-03 
2278 3.614085191488298e-01 
2279 1.187296784617199e-01 
2280 -4.542372135084196e-02 
2281 4.705378562539124e-02 
2282 8.120096679709352e-02 
2283 1.279339691035454e-02 
2284 -7.785839120703274e-02 
2285 4.207939282483091e-02 
2286 9.747363661103711e-02 
2287 -6.108690379311994e-02 
2288 1.694456349613739e-02 
2289 -4.864517058396109e-02 
2290 -4.503198637474980e-02 
2291 3.521049264586417e-02 
2292 2.289632011648454e-02 
2293 -6.970165318403530e-02 
2294 -2.020898133604188e-02 
2295 2.036629042848519e-02 
2296 -4.226457406980484e-02 
2297 -1.056526529952371e-01 
2298 -6.808684271696930e-03 
2299 -2.251389659987951e-02 
2300 9.214266211432875e-02 
2301 1.266950528485202e-01 
2302 9.332936236359324e-03 
2303 -9.520153428368833e-02 
2304 5.389276592220548e-02 
2305 -1.245138874001423e-01 
2306 1.845493577587958e-02 
2307 1.945768516004876e-01 
2308 -6.827906977817398e-02 
2309 1.343206774667624e-01 
2310 -1.438986398217667e-01 
2311 -2.081047696186239e-01 
2312 2.427509105721884e-02 
2313 3.475408640449752e-02 
2314 -1.139163285578752e-01 
2315 -6.098066697597632e-02 
2316 -1.248293523996239e-02 
2317 -7.098022490811789e-02 
2318 1.486989975155480e-01 
2319 -1.066160985360112e-01 
2320 -7.565622752385157e-02 
2321 3.870745373148071e-02 
2322 -2.911199093412430e-01 
2323 6.334911675494415e-02 
2324 1.004752759105188e-01 
2325 -9.078200929981611e-02 
2326 -7.131350018740897e-02 
2327 9.027955416420626e-02 
2328 1.218685112683844e-01 
2329 -4.159260766007580e-02 
2330 -1.288820564024751e-01 
2331 8.595694846738031e-02 
2332 1.882630929409067e-01 
2333 2.804274380958611e-01 
2334 -5.034372142364668e-01 
2335 -2.153668606304860e-01 
2336 4.125039939830218e-01 
2337 1.461519442192548e-01 
2338 -4.172454702779305e-01 
2339 -4.692340149780492e-01 
2340 8.387790130283468e-02 
2341 -2.475807686484902e-01 
2342 -2.740519493661556e-01 
2343 -5.734956175096712e-01 
2344 -2.515186841946828e-01 
2345 -1.112238000342361e+00 
2346 -7.995612862581232e-01 
2347 -1.855400332324812e-01 
2348 -9.025497547639270e-01 
2349 -1.323841544921505e-01 
2350 -4.506653743480252e-01 
2351 1.066392197063024e-01 
2352 -9.293028880750091e-02 
2353 -3.667580837368304e-01 
2354 -2.453341917531327e-01 
2355 -1.075994581091189e+00 
2356 -2.110091474693671e-01 
2357 -6.079080771444423e-02 
2358 9.747737092802987e-02 
2359 2.427521015525125e-01 
2360 1.243228185093506e-02 
2361 -6.294762271553943e-01 
2362 -2.582231177691642e-01 
2363 -2.782016129947594e-02 
2364 -2.259667084197033e-01 
2365 9.107892420280704e-02 
2366 -5.371548002133363e-02 
2367 -1.296037856636482e-01 
2368 -1.727180915291871e-01 
2369 -1.967747683726142e-01 
2370 -3.185060224048815e-01 
2371 2.252169571961353e-02 
2372 -1.062148783470682e-01 
2373 1.707787869938027e-01 
2374 -3.035011996008993e-01 
2375 5.932816094693311e-02 
2376 3.868530034660385e-02 
2377 -1.477903948899244e-01 
2378 -4.847000109855143e-02 
2379 -5.118737618030716e-02 
2380 4.053113718454408e-02 
2381 1.629382512950135e-01 
2382 1.737579636136024e-01 
2383 -2.979255845927445e-01 
2384 -3.086150859187627e-01 
2385 7.656469758093541e-02 
2386 1.267607995007671e-01 
2387 -1.696494488013920e-02 
2388 -5.070189174506732e-02 
2389 1.128065248860867e-01 
2390 1.855068263668946e-01 
2391 -1.582149658590483e-01 
2392 -1.407864651064522e-01 
2393 -1.817764975499499e-03 
2394 -7.158434412061274e-02 
2395 -5.010169831883403e-02 
2396 -8.628235177507228e-02 
2397 5.740037012344962e-03 
2398 -4.029727273831538e-02 
2399 3.996924806248971e-02 
2400 1.335147455570553e-02 
2401 2.391970074050718e-02 
2402 -6.529002539956992e-03 
2403 5.087872270487963e-02 
2404 -3.361170932388406e-02 
2405 2.784643676958421e-01 
2406 2.715701394596605e-01 
2407 -1.223306843029553e-01 
2408 4.168261128438034e-02 
2409 2.969139637197354e-01 
2410 -3.036005114364395e-01 
2411 -2.856671063985409e-01 
2412 -4.312112952275832e-02 
2413 -3.438449625919799e-01 
2414 1.400226648548397e-01 
2415 1.410691353373217e-01 
2416 2.374959333129101e-01 
2417 3.486415069427510e-02 
2418 1.810073284325123e-01 
2419 1.127337085634081e-01 
2420 1.732365147549715e-01 
2421 2.853869332834758e-02 
2422 -2.156671342339246e-01 
2423 1.319014806616200e-01 
2424 3.643238643523644e-01 
2425 -1.978658510610100e-01 
2426 9.997418554620963e-02 
2427 1.171151757010213e-01 
2428 -4.787983156134413e-03 
2429 -1.802832760599726e-02 
2430 -2.404027502082908e-01 
2431 2.374679016673765e-01 
2432 8.574281404104868e-02 
2433 -1.162209241404697e-02 
2434 -2.233974925442832e-01 
2435 -2.600389302537816e-02 
2436 1.550588076066247e-01 
2437 -1.140023090730406e-01 
2438 -1.141168755996011e-01 
2439 -2.739472737300905e-01 
2440 -2.188535740896123e-01 
2441 -3.281416108104663e-01 
2442 -9.608308652897932e-02 
2443 -6.999742845635375e-02 
2444 -6.273817817956201e-02 
2445 -3.970876220764728e-03 
2446 -6.170134117302074e-02 
2447 3.186049845973424e-02 
2448 -7.681789833230498e-02 
2449 -1.142456716882025e-02 
2450 5.921614711118974e-02 
2451 4.977393838800916e-02 
2452 1.071148090437624e-02 
2453 1.649963505003901e-01 
2454 -6.018165866405583e-02 
2455 -1.713027175360688e-01 
2456 9.229355712802251e-02 
2457 8.182819997428034e-02 
2458 7.419136278585056e-02 
2459 1.182637658707412e-01 
2460 8.131052209246833e-02 
2461 2.771925764296453e-01 
2462 2.046716258373272e-01 
2463 3.768696067715653e-01 
2464 2.267885589481938e-01 
2465 6.767555876251403e-02 
2466 5.323009739601425e-01 
2467 6.051631693104538e-01 
2468 4.702014255786863e-01 
2469 3.847412782354456e-02 
2470 3.090588736146172e-01 
2471 1.278938152802250e-02 
2472 -1.819050830036399e-01 
2473 1.692998514927483e-01 
2474 1.598834837700570e-02 
2475 -1.258246913779708e-02 
2476 6.634648696207664e-02 
2477 4.900117302336805e-02 
2478 -6.938623830976313e-02 
2479 -3.586127630386208e-02 
2480 -2.369426134468468e-03 
2481 3.855234980881062e-02 
2482 8.359220247902706e-02 
2483 -1.473924918823974e-01 
2484 -9.192133508011141e-02 
2485 3.863270060007408e-01 
2486 5.695042111508649e-01 
2487 -2.642232115651857e-01 
2488 -3.513679414251651e-01 
2489 1.017543442502322e-01 
2490 1.846782600124504e-01 
2491 -1.464455344407797e-01 
2492 -1.635383788043109e-01 
2493 9.822249322561744e-02 
2494 3.516202033628552e-01 
2495 7.040774361068447e-02 
2496 -2.523639112199653e-01 
2497 1.147680189522184e-02 
2498 4.810360226618807e-02 
2499 -2.282234943082216e-03 
2500 1.931014257251012e-04 
2501 1.290192669165987e-01 
2502 1.711668262134806e-01 
2503 2.978210037688214e-02 
2504 -7.657382880466715e-02 
2505 -1.276629195112989e-02 
2506 -2.801715809709588e-02 
2507 6.764603720643692e-02 
2508 -4.926105154466248e-02 
2509 -5.656523212721969e-02 
2510 -2.170945734323605e-01 
2511 -4.788102812289764e-01 
2512 -5.703574109614602e-02 
2513 2.116142925034317e-01 
2514 -1.067872830737870e-01 
2515 -2.597977348057747e-01 
2516 7.000426128524524e-02 
2517 5.598486209828254e-02 
2518 2.162633973131237e-01 
2519 9.983877380419072e-02 
2520 1.994317065276549e-02 
2521 -1.238401727975997e-01 
2522 2.130107550199012e-01 
2523 1.009383122120737e-01 
2524 -3.600894461286404e-01 
2525 8.847789549561332e-03 
2526 3.544494002944590e-01 
2527 3.781619790307684e-01 
2528 2.365866688271830e-03 
2529 5.568124291333671e-03 
2530 5.996851850658249e-03 
2531 3.091404748232069e-01 
2532 7.451943517314732e-02 
2533 1.724734836616284e-01 
2534 -1.278882186523411e-01 
2535 5.009008776126402e-02 
2536 2.202020813728767e-01 
2537 5.016070712518489e-02 
2538 2.621310864585355e-02 
2539 -9.646209841227638e-02 
2540 -8.265893959561854e-02 
2541 7.203146787440426e-02 
2542 -3.735639703910996e-02 
2543 -1.146942423926176e-01 
2544 -2.408721032134831e-01 
2545 -2.570963116610548e-01 
2546 8.810285748866153e-02 
2547 1.347367731018343e-01 
2548 -2.786269754377513e-01 
2549 -2.851353395421208e-02 
2550 4.589634956714736e-01 
2551 -5.278231879488796e-02 
2552 -5.235621723580495e-01 
2553 -2.051432509746601e-01 
2554 1.460619307419866e-01 
2555 3.036881075511011e-01 
2556 -1.917499358563587e-01 
2557 -2.184425128045138e-01 
2558 3.559205859050075e-02 
2559 7.229708793292895e-02 
2560 5.471128578056494e-02 
2561 3.956808668571737e-02 
2562 1.780632764117209e-02 
2563 -3.032323046585117e-03 
2564 5.733268338081033e-03 
2565 7.392887584962059e-02 
2566 8.511527006290999e-03 
2567 -1.428441589635804e-01 
2568 -2.998591059677651e-02 
2569 8.495946077595776e-02 
2570 -7.023395081834341e-02 
2571 -5.881203587429510e-02 
2572 6.782138632984108e-02 
2573 5.226528016203967e-02 
2574 6.758079935264580e-02 
2575 -8.145376006153779e-02 
2576 8.198805865396601e-02 
2577 2.715204892747252e-02 
2578 -3.115716675087888e-01 
2579 -1.597552383636003e-01 
2580 -3.167072539383297e-02 
2581 -1.907766971390795e-01 
2582 -1.738526943463411e-01 
2583 -1.192073646750841e-02 
2584 1.118059316259502e-01 
2585 -5.504834687592098e-01 
2586 -7.623718082225829e-01 
2587 3.396583966010518e-01 
2588 5.761359048589028e-01 
2589 6.535630208313804e-02 
2590 -2.425691103633581e-01 
2591 -3.573170203476086e-02 
2592 2.387093953111829e-01 
2593 -1.156698955855536e-01 
2594 -5.712419199246749e-02 
2595 -1.784745411697725e-01 
2596 4.198055250468587e-02 
2597 2.872763379906582e-01 
2598 -1.704771196936239e-01 
2599 3.248284598776086e-01 
2600 3.115455534686297e-01 
2601 -9.625852615754468e-02 
2602 3.910931366083128e-02 
2603 1.324499366847075e-01 
2604 -3.123072920631757e-02 
2605 4.026549747781740e-01 
2606 4.753648000312263e-01 
2607 7.909015845008877e-01 
2608 9.985457515739930e-02 
2609 -1.114400454888015e-01 
2610 -5.595880706908236e-02 
2611 3.783773224315332e-01 
2612 8.518105522797516e-02 
2613 -5.656805906986005e-02 
2614 1.852467822275697e-02 
2615 4.697989747030004e-01 
2616 1.674579377429284e-01 
2617 1.104451765345511e-01 
2618 6.450801779570153e-03 
2619 -5.636177365641827e-03 
2620 1.506171123451496e-01 
2621 1.941972892123878e-01 
2622 -4.021574200487414e-02 
2623 2.924950438464412e-01 
2624 7.145151217643414e-01 
2625 2.206511518581265e-01 
2626 2.358699920218540e-01 
2627 1.995994625585450e-01 
2628 -1.081510471840782e-01 
2629 4.025623957885646e-02 
2630 2.112127356921032e-01 
2631 7.843390968423530e-02 
2632 6.026454583174636e-01 
2633 -1.974613489562541e-01 
2634 -1.274740006273134e+00 
2635 -4.240843379699054e-01 
2636 4.869674501164304e-01 
2637 3.927465857103875e-03 
2638 -4.825172749575110e-01 
2639 9.375380087189739e-01 
2640 7.184261895851335e-01 
2641 -3.423682470125276e-01 
2642 1.438406948889054e-01 
2643 3.130670561074964e-01 
2644 -1.069852179441274e-01 
2645 1.500717852815838e-01 
2646 -2.366617928726308e-02 
2647 -1.690843384737765e-01 
2648 -5.572743128171424e-02 
2649 -3.002244390444816e-01 
2650 -1.961764375352338e-01 
2651 9.489271274054270e-02 
2652 -3.073997884258330e-02 
2653 -1.201334892079918e-01 
2654 -1.029768879179791e-01 
2655 1.669459847146435e-01 
2656 1.889648303464569e-01 
2657 -1.098968347891408e-01 
2658 -4.763584290336373e-03 
2659 -4.738990400995829e-02 
2660 -4.456393829223386e-02 
2661 8.408051533924593e-03 
2662 -1.056868742717061e-01 
2663 2.061931403654385e-02 
2664 1.458822266997941e-01 
2665 -2.073335844952287e-02 
2666 9.835189417597281e-02 
2667 7.916705585050426e-02 
2668 8.540386405669186e-02 
2669 7.473945947317574e-02 
2670 -7.189229963419655e-03 
2671 1.431307725941191e-02 
2672 9.177960210522584e-02 
2673 -1.551639574748445e-01 
2674 5.449407443168647e-02 
2675 5.552967845762201e-02 
2676 2.998864345038736e-01 
2677 -1.319872043051392e-01 
2678 -1.834197027892102e-01 
2679 8.700591226589226e-02 
2680 -8.914628296699865e-04 
2681 -2.856619969042371e-01 
2682 4.117266557787108e-01 
2683 4.818683736448627e-02 
2684 -3.997411499577154e-01 
2685 -4.961408994122569e-02 
2686 4.472897684491944e-02 
2687 1.296246247967464e-01 
2688 -1.000397099621087e-01 
2689 -2.445189908788384e-02 
2690 -7.050408509352608e-02 
2691 7.324644039249779e-02 
2692 6.646808778146023e-02 
2693 -1.839699963780010e-01 
2694 -1.340060062665216e-01 
2695 1.420766396155741e-01 
2696 -5.267701125342849e-02 
2697 -2.570060890041392e-01 
2698 -1.075960094646736e-01 
2699 6.202145732935110e-02 
2700 -1.647917305424084e-01 
2701 9.925580470702307e-02 
2702 -2.010791294337102e-02 
2703 4.095712544826856e-02 
2704 5.834518533430649e-02 
2705 -3.919273700987394e-04 
2706 2.915593899066071e-01 
2707 1.005349203964344e-01 
2708 -1.538790819915076e-01 
2709 5.156086378857785e-03 
2710 2.453606113011826e-01 
2711 1.464939678718830e-02 
2712 -1.620313999076624e-01 
2713 3.980661808874256e-02 
2714 -3.103693702243404e-02 
2715 1.046484991690994e-01 
2716 1.039364536313697e-01 
2717 1.524760922874364e-02 
2718 2.352053579069469e-02 
2719 -2.630624513425579e-02 
2720 -1.071872393329586e-03 
2721 -1.358421112457869e-02 
2722 3.639124938782141e-02 
2723 8.680967557070317e-02 
2724 3.272767785876704e-02 
2725 -3.581967845740477e-02 
2726 3.228137454467934e-02 
2727 1.398178539849774e-02 
2728 -3.944854286461257e-02 
2729 -2.595063521956418e-02 
2730 -2.376012278765617e-01 
2731 -8.037392558835794e-02 
2732 3.468392780461769e-01 
2733 1.429035939754350e-01 
2734 -3.784746303250368e-01 
2735 -1.423739629800951e-01 
2736 3.260290828858698e-01 
2737 -1.472502257633302e-01 
2738 -1.487517043429988e-01 
2739 -6.708642460128729e-02 
2740 1.144561462326964e-01 
2741 2.067673627314693e-01 
2742 2.834104200830807e-01 
2743 4.548857767848407e-02 
2744 -1.565142702490628e-01 
2745 -1.255915943976313e-01 
2746 4.521398036006553e-02 
2747 -8.919283584382903e-02 
2748 1.006086430927397e-01 
2749 -2.086737307342157e-02 
2750 3.090020437860179e-02 
2751 2.145346386982199e-01 
2752 -8.273525610528291e-02 
2753 -1.135240601155344e-01 
2754 1.586753459144689e-01 
2755 1.192642499579688e-01 
2756 -8.942509714221325e-02 
2757 3.335584459789119e-01 
2758 9.221223453509095e-02 
2759 -1.278163579416259e-01 
2760 8.073960306273174e-02 
2761 8.909278750784155e-02 
2762 1.406767900784657e-01 
2763 -5.404856383187500e-02 
2764 1.697868017576321e-01 
2765 4.127954158339361e-01 
2766 -2.615532878247241e-02 
2767 -9.830207603093198e-02 
2768 8.670510396139246e-02 
2769 1.491256335507098e-01 
2770 -5.037192304214875e-03 
2771 -1.035215104060285e-01 
2772 2.951670522130386e-01 
2773 4.872696016948015e-01 
2774 -2.048487907490944e-02 
2775 4.449524037889575e-02 
2776 2.788031012847956e-02 
2777 4.342472370522558e-02 
2778 1.913575184668976e-01 
2779 3.666418418633944e-01 
2780 1.038387556460157e-01 
2781 -7.181779868298621e-02 
2782 -1.467475275378240e-01 
2783 3.450010908972155e-02 
2784 -6.579312453027115e-02 
2785 2.557437748935025e-02 
2786 3.376494990203469e-01 
2787 1.760494901205178e-01 
2788 -1.308087712631721e-01 
2789 -1.427642728576292e-01 
2790 5.922817482224113e-02 
2791 2.244867450962794e-01 
2792 2.330269090654733e-02 
2793 -2.403264334312666e-01 
2794 2.109648124168500e-01 
2795 2.141630875412571e-01 
2796 5.851390497310585e-02 
2797 -1.387600905144484e-01 
2798 3.788427557427523e-02 
2799 2.865442101054639e-02 
2800 -1.434086278286790e-01 
2801 -1.538524029648021e-01 
2802 -1.191969572282229e-01 
2803 1.047176130488965e-01 
2804 2.535768724255258e-01 
2805 9.871377677156730e-02 
2806 -1.026111227131166e-01 
2807 -1.624302237022337e-03 
2808 -4.352564128444086e-03 
2809 -7.857262937872965e-02 
2810 8.726088812754576e-02 
2811 1.425343695520185e-01 
2812 3.220355860937262e-02 
2813 7.423580942479936e-02 
2814 8.592934784419679e-02 
2815 3.070591181469035e-04 
2816 -1.353695497740962e-01 
2817 -1.958318523190481e-02 
2818 -4.076311571517679e-02 
2819 3.465469296561692e-02 
2820 -1.361688181273359e-03 
2821 1.004060569323997e-02 
2822 3.242436714752048e-02 
2823 6.902737162033008e-03 
2824 9.330859788960992e-02 
2825 -4.134370704755274e-02 
2826 -4.708253925422463e-02 
2827 6.313487465910254e-02 
2828 -2.909659577314661e-02 
2829 -1.328982436843042e-03 
2830 3.078947771730680e-02 
2831 -4.842556427839718e-02 
2832 -1.364941009596799e-03 
2833 -2.756657934065839e-02 
2834 -1.068131641093754e-01 
2835 5.846573501779295e-02 
2836 1.044295470197121e-01 
2837 1.903510051573968e-01 
2838 -1.183330374713373e-01 
2839 -2.712827441278176e-02 
2840 -2.206188589563734e-02 
2841 2.304667589364948e-01 
2842 7.635186002628223e-02 
2843 -9.364735164474772e-02 
2844 2.276960358353660e-02 
2845 -1.196610065339809e-01 
2846 6.149807633718499e-02 
2847 2.486056660633957e-01 
2848 3.956518927882060e-01 
2849 -4.372587178218903e-02 
2850 -2.642242027953358e-01 
2851 1.856016322425308e-01 
2852 1.077514428202676e-01 
2853 -2.062850893759227e-01 
2854 -4.741953701356664e-01 
2855 1.270735787715716e-01 
2856 1.908625289856065e-02 
2857 -4.244400455497388e-01 
2858 1.689494506433997e-01 
2859 1.385417789993462e-01 
2860 -1.453104173866284e-01 
2861 7.619240210937951e-02 
2862 3.821711860221471e-02 
2863 -2.982466782129299e-02 
2864 -1.092781083736298e-01 
2865 -2.226925200860025e-01 
2866 -3.289909737136802e-01 
2867 -7.710282279791188e-03 
2868 -1.271013713708499e-01 
2869 -8.098959541117381e-02 
2870 8.529392853338701e-02 
2871 -3.240860820813573e-02 
2872 8.396250317792795e-03 
2873 1.380997477758081e-02 
2874 -8.521681794952340e-02 
2875 1.818132580217586e-02 
2876 5.885769187933194e-02 
2877 -2.489272159483534e-02 
2878 -6.168321824409512e-04 
2879 2.028327071588832e-01 
2880 2.700437230858225e-02 
2881 2.587092507295811e-03 
2882 -1.738888817805122e-02 
2883 -3.533879601792155e-02 
2884 1.149923228330155e-01 
2885 4.642652746945036e-01 
2886 -9.296576584908947e-03 
2887 1.098996089630536e-01 
2888 4.552739254331004e-01 
2889 -4.779923688906446e-02 
2890 3.885724041874756e-01 
2891 9.625455330148014e-02 
2892 -1.842595755337978e-01 
2893 1.458712109490847e-01 
2894 2.774934141261229e-01 
2895 5.434181578473838e-02 
2896 -5.418596275749202e-01 
2897 2.441069286488056e-01 
2898 -1.964086749351270e-02 
2899 -1.202352716863302e-01 
2900 8.696358363520995e-02 
2901 -3.473498757699180e-02 
2902 1.457403376441082e-01 
2903 -9.702769742442374e-02 
2904 -2.252581515504750e-02 
2905 -3.259147893523052e-02 
2906 -1.366395916667567e-01 
2907 1.638044475338038e-01 
2908 -1.466671219878180e-01 
2909 -1.949645503718313e-01 
2910 -2.206299298778509e-02 
2911 -1.991322829011796e-01 
2912 -1.734862158702397e-01 
2913 -8.441426339608397e-03 
2914 -7.732305915587043e-02 
2915 -6.925365945122530e-02 
2916 1.872636929629736e-01 
2917 1.775455405267600e-01 
2918 -1.038192645715186e-02 
2919 -1.796700192473839e-01 
2920 -2.720355933833567e-02 
2921 6.208055709227787e-02 
2922 3.256862258591236e-02 
2923 -8.082788658216437e-02 
2924 8.628886452767044e-02 
2925 -1.065520403823094e-02 
2926 -2.541109273814208e-02 
2927 4.615837940870385e-02 
2928 4.509602027179938e-03 
2929 6.125432287756666e-02 
2930 -5.579612322443608e-02 
2931 5.077709336303837e-02 
2932 -9.859413581949975e-02 
2933 -1.027766624652597e-01 
2934 2.003786633092225e-01 
2935 9.819564803332831e-02 
2936 1.242361400150029e-02 
2937 -3.837820923235075e-01 
2938 5.195019280546728e-03 
2939 4.912024206088577e-01 
2940 1.772399618386916e-01 
2941 3.095838010545022e-02 
2942 4.834242374416055e-02 
2943 1.017381060762099e-01 
2944 1.182444365058664e-02 
2945 -3.821276006006864e-02 
2946 1.027241253296770e-01 
2947 3.229495426064609e-02 
2948 9.866285147342659e-02 
2949 -1.393424570553806e-01 
2950 -8.904702624995382e-02 
2951 4.934050526254252e-02 
2952 1.181533337200853e-01 
2953 -8.078455755514193e-02 
2954 -1.822035579723295e-01 
2955 -1.596803265478119e-02 
2956 1.026121614223787e-01 
2957 -2.634806892616711e-01 
2958 -1.908444764622819e-01 
2959 2.012902904796390e-02 
2960 5.025028926387012e-02 
2961 -4.441320897201632e-02 
2962 -3.206082725702015e-01 
2963 -1.062965823197356e-01 
2964 -1.001419334566366e-01 
2965 -1.804860823152901e-01 
2966 -2.735839832683811e-02 
2967 1.933546243678145e-02 
2968 7.891606119863975e-02 
2969 -1.306701223533014e-01 
2970 -3.075243208121620e-01 
2971 3.156047581237660e-01 
2972 5.229657989188597e-01 
2973 2.983976852891124e-02 
2974 -3.217522989734066e-01 
2975 1.367907594555534e-01 
2976 2.240373643781672e-01 
2977 -2.067306939894863e-01 
2978 -3.871645188260277e-02 
2979 7.427101362284774e-02 
2980 -1.989327811596489e-01 
2981 2.293478722783197e-01 
2982 -1.649673171846887e-01 
2983 -6.061468683604398e-01 
2984 -3.876702773335706e-01 
2985 -6.546160828026225e-02 
2986 -1.397836158485516e-01 
2987 -4.498850148315160e-01 
2988 -2.662896914933618e-01 
2989 -1.209462010004564e+00 
2990 -3.979134663141640e-01 
2991 -8.018519726795691e-02 
2992 -8.413512397105347e-01 
2993 -2.348469455146561e+00 
2994 -1.472212528355504e+00 
2995 -2.981207521288095e-01 
2996 -6.117142931560038e-01 
2997 -4.118368865790225e-01 
2998 -8.121733842386853e-01 
2999 -3.006256832929302e-01 
3000 -4.016419661575830e-01 
3001 -2.522201317492038e+00 
3002 -2.264056491339551e+00 
3003 -2.841246712941223e-01 
3004 -1.361755997574885e+00 
3005 -7.681258646861411e-01 
3006 -4.011753436821430e-01 
3007 -4.504999414734700e-01 
3008 -8.622819743397229e-01 
3009 -3.179820891640849e-01 
3010 -9.197335928954502e-02 
3011 -2.056117000179774e-02 
3012 1.377015490790860e-01 
3013 -1.051938996625576e-04 
3014 -2.299307443839194e-02 
3015 2.571070620040781e-01 
3016 9.298600019488858e-02 
3017 -6.677626393888635e-01 
3018 2.644022556337594e-02 
3019 3.985570266452531e-01 
3020 -3.685796987484786e-03 
3021 -2.514398959398173e-02 
3022 1.113051882422704e-02 
3023 8.142303479969333e-02 
3024 -7.280515538264201e-02 
3025 -1.933986241074866e-01 
3026 -1.357412410150192e-01 
3027 3.995223924533466e-03 
3028 4.487020720403491e-02 
3029 -1.515882859458853e-01 
3030 -2.153085129237849e-01 
3031 -5.744625719856704e-03 
3032 -4.882055963497201e-02 
3033 -2.649069099777597e-01 
3034 -1.316745907203850e-01 
3035 1.866618504998538e-01 
3036 1.840018867380214e-02 
3037 4.425124176648344e-02 
3038 -2.831928109008531e-02 
3039 -8.642465429895983e-02 
3040 -6.041660154254274e-02 
3041 -4.087692532023990e-02 
3042 -8.391562188214872e-02 
3043 3.436382689192332e-02 
3044 7.031486208878696e-02 
3045 1.533780358030315e-01 
3046 -1.281545734440077e-01 
3047 -1.174359872922137e-01 
3048 1.327238700044947e-01 
3049 2.663419514923833e-01 
3050 1.058966961018441e-01 
3051 -4.160647851706534e-02 
3052 1.345752311829087e-01 
3053 4.557215544312853e-01 
3054 1.245900860454852e-01 
3055 -6.374526898356592e-02 
3056 3.890510427383119e-01 
3057 2.274487815370585e-01 
3058 2.337800353332728e-01 
3059 3.736156296456926e-01 
3060 1.063047376958396e-02 
3061 1.687476885038411e-01 
3062 1.608960104488312e-01 
3063 -3.112460708954551e-01 
3064 -2.367562917466223e-01 
3065 1.361453487992735e-01 
3066 -7.813695661750426e-02 
3067 -2.326819225522780e-01 
3068 -3.802250154917756e-02 
3069 1.318339953534972e-01 
3070 6.618772246505111e-02 
3071 3.671886191997733e-01 
3072 2.909493990460374e-01 
3073 1.595522415502386e-01 
3074 8.895982122927146e-02 
3075 -4.010278533422108e-02 
3076 1.446618511859928e-01 
3077 -2.865782056685609e-02 
3078 6.668275537701306e-02 
3079 4.232636394494027e-02 
3080 7.425443545245766e-02 
3081 -1.149858839097693e-01 
3082 2.760768264184960e-01 
3083 1.262185590291401e-01 
3084 -3.623187142616384e-01 
3085 -9.508660444183584e-03 
3086 2.156413031476321e-01 
3087 6.440107445546660e-02 
3088 -1.168182570689158e-01 
3089 6.693110144821986e-02 
3090 -1.969806778571344e-02 
3091 -2.537502684759776e-02 
3092 1.181056922347964e-01 
3093 1.778738079268860e-01 
3094 -9.125925517434437e-02 
3095 -4.232808773938996e-03 
3096 1.554218538890841e-01 
3097 1.618053524732684e-01 
3098 -2.090838237712011e-02 
3099 -2.841152804479162e-02 
3100 2.525058638750087e-01 
3101 1.847129002081805e-01 
3102 -2.210744302985177e-01 
3103 -3.355020001439490e-02 
3104 1.043023773999103e-01 
3105 -1.659836689695119e-01 
3106 -1.052705846913123e-01 
3107 -1.553432223730190e-01 
3108 -3.894989845084340e-01 
3109 -1.599595323034236e-01 
3110 -6.153781043975040e-04 
3111 2.836340522730265e-01 
3112 -3.971084503537930e-02 
3113 -1.780477770578994e-01 
3114 1.575351582462705e-01 
3115 1.055514679235337e-01 
3116 -1.157403070346797e-01 
3117 9.795419990240875e-02 
3118 2.236363962709313e-02 
3119 -3.851396678386451e-02 
3120 -1.090601151368634e-01 
3121 -3.479267251016106e-02 
3122 -2.620872524855477e-02 
3123 3.068852237505830e-02 
3124 1.180850511461383e-01 
3125 5.712244348962973e-02 
3126 9.471485400664975e-02 
3127 -1.254684331645827e-01 
3128 -1.236958463015392e-01 
3129 -2.373569811134858e-02 
3130 4.306900179822495e-02 
3131 3.793870370896663e-02 
3132 8.664425315360890e-03 
3133 2.756217045538649e-03 
3134 -2.434555296267450e-02 
3135 -3.390440738988643e-03 
3136 4.464256586430562e-02 
3137 3.922946826241525e-02 
3138 4.032979563148627e-03 
3139 9.253505757385351e-02 
3140 -5.794048015931336e-02 
3141 -1.378278937691330e-02 
3142 2.249129959451754e-02 
3143 -9.131255128433862e-03 
3144 7.500595257835029e-02 
3145 2.148985515567388e-02 
3146 -1.733709595005054e-01 
3147 -4.259730666308834e-02 
3148 1.546756467604828e-01 
3149 -1.249427783880734e-01 
3150 -1.918444563849243e-01 
3151 2.273355583111137e-01 
3152 -1.477482132457007e-02 
3153 -2.609551706973638e-01 
3154 3.911411679438345e-01 
3155 2.904990442275975e-01 
3156 -3.336602663993868e-01 
3157 3.322083549560691e-01 
3158 2.417558126080965e-01 
3159 -2.657706210149023e-01 
3160 -3.248996283631469e-01 
3161 2.686746209793557e-01 
3162 -1.737984323238191e-01 
3163 -2.183965960517392e-01 
3164 1.865789160144267e-01 
3165 -1.165087590066087e-01 
3166 3.161390723100605e-01 
3167 2.269533927716862e-01 
3168 -2.484785252198329e-02 
3169 -7.388804117719190e-02 
3170 1.007505482931275e-02 
3171 1.488375295731098e-01 
3172 4.998777575082335e-02 
3173 -1.202364965966089e-01 
3174 2.241365470973263e-02 
3175 1.997764782687423e-01 
3176 1.352048350010196e-02 
3177 -1.256796570994095e-01 
3178 -7.431018111045210e-03 
3179 1.687249928264164e-01 
3180 -2.861862690072453e-02 
3181 2.542741488428411e-01 
3182 3.350329197221719e-02 
3183 -9.509042658175272e-02 
3184 8.362410420137852e-02 
3185 1.003338452227104e-01 
3186 2.288598422497821e-01 
3187 1.963005520741416e-01 
3188 1.737549414371236e-01 
3189 -2.335868526608001e-01 
3190 4.996763792149071e-01 
3191 5.766493404123343e-01 
3192 -2.276453918611059e-01 
3193 -3.886651458289930e-01 
3194 1.687178449886011e-01 
3195 3.183234034552735e-01 
3196 -3.548736693914432e-01 
3197 -1.559435493457598e-01 
3198 4.580786361045497e-02 
3199 7.634143914545242e-02 
3200 -2.049231245595876e-02 
3201 3.524911903531241e-02 
3202 -2.397259041432633e-02 
3203 -3.479259814190933e-02 
3204 5.657435985050626e-03 
3205 1.288236999545321e-02 
3206 -7.113515527507046e-02 
3207 -1.328504186845013e-02 
3208 1.807335977219355e-02 
3209 -4.350255017543010e-02 
3210 -5.483897558347480e-02 
3211 4.580390067636261e-02 
3212 7.011540866021934e-02 
3213 1.087003101697802e-01 
3214 -1.745849969183606e-01 
3215 -3.139539205193673e-01 
3216 1.106707588054431e-01 
3217 1.151282960469893e-01 
3218 -8.915016532530298e-02 
3219 -8.968144708485337e-02 
3220 1.922845590606396e-01 
3221 2.073391851820483e-02 
3222 -5.178986472088860e-01 
3223 -6.461783513448799e-02 
3224 3.222539542067570e-01 
3225 -6.277761683847569e-02 
3226 -1.990631156630613e-01 
3227 -1.359545365331985e-01 
3228 -1.141521782421410e-02 
3229 -1.202080414980779e-03 
3230 -2.869447130246903e-02 
3231 1.463979047790572e-01 
3232 3.768814041240574e-02 
3233 -4.613605135092983e-02 
3234 2.727623851313395e-01 
3235 4.170374479172408e-01 
3236 -1.079325712402334e-02 
3237 1.300648810046809e-01 
3238 8.725242708074990e-02 
3239 -1.135108332994682e-01 
3240 5.229304957697065e-02 
3241 8.250280200594441e-02 
3242 8.695644472805605e-02 
3243 1.259836993943577e-01 
3244 -3.469616936060627e-02 
3245 -1.096799924899860e-01 
3246 2.583842522584576e-01 
3247 -1.511503807919704e-02 
3248 2.208577761003553e-01 
3249 -6.479442884994856e-02 
3250 -3.493008378342052e-01 
3251 4.421021276900209e-01 
3252 3.228501439046604e-01 
3253 -2.036212088252809e-01 
3254 -1.600051727719268e-02 
3255 7.452711211761375e-01 
3256 1.564501349193813e-01 
3257 -1.230409619949587e-01 
3258 -8.274732014363188e-02 
3259 3.326158084042126e-01 
3260 2.807606349296353e-01 
3261 2.508582858048916e-01 
3262 -7.220379307809523e-02 
3263 -4.819490126594623e-02 
3264 2.890658917080281e-01 
3265 -7.319172493284075e-02 
3266 -8.438018118692968e-01 
3267 -2.354052103180549e-01 
3268 6.126339163060108e-01 
3269 -2.367976353785636e-01 
3270 -1.281895835910015e+00 
3271 -6.197664537442454e-01 
3272 7.881362758264081e-01 
3273 -3.780974907813426e-01 
3274 -2.088598457828939e-01 
3275 -2.972573584912123e-02 
3276 3.028407978607723e-01 
3277 1.574662950518081e-01 
3278 3.459416403073658e-02 
3279 -2.638194994300980e-01 
3280 -1.606187166066759e-01 
3281 -4.243448886135784e-01 
3282 -1.843587646639271e-01 
3283 3.630755656930172e-02 
3284 -2.358060191910162e-01 
3285 -1.899344920838583e-01 
3286 -2.353092811713292e-01 
3287 -8.807954250025274e-02 
3288 -9.864676111779304e-02 
3289 -1.608367302440580e-01 
3290 -6.836298248078758e-02 
3291 8.072539028047465e-02 
3292 -2.448692908934230e-01 
3293 -4.936808366831676e-02 
3294 2.507602903643567e-02 
3295 -1.414829858991201e-02 
3296 -4.333184654283116e-02 
3297 -1.196137839842180e-02 
3298 -7.824152935784909e-02 
3299 1.392290918935149e-02 
3300 7.533578558727898e-02 
3301 -2.771632928714316e-02 
3302 -8.663710547035165e-02 
3303 3.992346546423745e-02 
3304 4.670449309839225e-02 
3305 2.426895090408739e-02 
3306 -8.339328659188393e-02 
3307 -1.121038253757897e-01 
3308 1.427606686745419e-02 
3309 1.056332550793237e-01 
3310 -1.500547576505747e-01 
3311 -5.100172775025918e-02 
3312 2.212874205362047e-01 
3313 -1.891530058551087e-01 
3314 9.905158758106343e-02 
3315 1.446642188170490e-01 
3316 -2.054095701566245e-01 
3317 2.594798348824150e-01 
3318 4.457035519004211e-01 
3319 1.823766741635460e-01 
3320 -1.258798275037001e-01 
3321 8.428775715132812e-02 
3322 -9.275208221825300e-02 
3323 -1.618285189840431e-02 
3324 1.165317054832661e-01 
3325 -1.852247852608483e-01 
3326 -1.273331723102031e-01 
3327 7.526097807870488e-02 
3328 1.260665760593063e-01 
3329 -4.516907423414591e-01 
3330 -4.196945589397964e-02 
3331 3.419526812111235e-01 
3332 1.166854976897887e-01 
3333 4.324364875574609e-02 
3334 1.209993877760661e-01 
3335 1.986362154549733e-02 
3336 1.073622761787070e-05 
3337 -4.521041361977603e-02 
3338 3.528236325170587e-01 
3339 6.844732246518242e-03 
3340 -1.477089561666496e-01 
3341 -1.917396211508425e-01 
3342 3.432544364722596e-01 
3343 1.091830393435271e-01 
3344 -2.837975436850027e-01 
3345 -1.662842151409893e-01 
3346 -7.414485516827394e-04 
3347 2.421866053067398e-01 
3348 5.457967525980845e-03 
3349 -1.076188400582774e-01 
3350 -1.232003651873704e-01 
3351 3.967584397541594e-02 
3352 1.978233538786952e-03 
3353 -3.568212490545148e-01 
3354 -2.734844537590920e-01 
3355 -3.508678041606533e-02 
3356 -2.415179961889287e-01 
3357 -3.811027602172974e-02 
3358 5.280527889172569e-02 
3359 1.324672146183469e-01 
3360 5.287094379535296e-02 
3361 1.036631072783215e-01 
3362 -1.059028702533466e-01 
3363 1.432366896472931e-01 
3364 8.774945814560867e-02 
3365 2.951615614555994e-02 
3366 -3.625270101403048e-02 
3367 1.364634812043540e-02 
3368 1.896465158256045e-01 
3369 -3.321084365209887e-02 
3370 -6.074775301327869e-02 
3371 4.165279569000955e-01 
3372 5.860284906472053e-01 
3373 1.665597234765710e-02 
3374 -7.436576222156707e-02 
3375 1.553010010419729e-01 
3376 1.437264217055456e-01 
3377 -4.470205263022594e-01 
3378 -3.950788540172581e-01 
3379 -1.029662393450467e-01 
3380 1.716811954627310e-01 
3381 -7.447722867076430e-02 
3382 -1.426133462049324e-01 
3383 3.853128937887876e-01 
3384 5.058720345347080e-02 
3385 -1.347809511209985e-01 
3386 2.522837968588663e-01 
3387 4.998456422710218e-01 
3388 -1.730708528193106e-01 
3389 1.296933497411843e-02 
3390 3.003298426627039e-01 
3391 8.398082095470040e-02 
3392 -1.480469931181236e-01 
3393 -8.226263577648353e-02 
3394 -3.426485002101633e-01 
3395 2.201784688956821e-01 
3396 2.612280204023849e-01 
3397 -1.194625900528878e-01 
3398 -9.630365655802620e-02 
3399 4.648818764402596e-02 
3400 1.533755804555495e-01 
3401 -1.371411259402589e-01 
3402 -1.745958031635004e-01 
3403 -1.090482610000629e-02 
3404 9.183076430766286e-02 
3405 6.286864346969945e-02 
3406 -2.142998209710014e-01 
3407 8.635877628116964e-02 
3408 3.317408043766821e-01 
3409 -6.074246586996549e-02 
3410 9.113989899953516e-02 
3411 -9.416296610260423e-02 
3412 -6.644414340272284e-02 
3413 1.196726180923988e-01 
3414 1.185162086201380e-01 
3415 -9.027663659296674e-02 
3416 -4.180603058107242e-02 
3417 2.516868051982079e-01 
3418 -9.601083716959738e-02 
3419 -1.579527243822102e-01 
3420 -2.822183037696466e-01 
3421 -3.890874255345164e-01 
3422 2.354051402848663e-01 
3423 4.387865352073377e-01 
3424 1.049150172331198e-01 
3425 -1.103093401271585e-01 
3426 -4.556296024345355e-01 
3427 6.750931130840998e-01 
3428 4.058643701213812e-01 
3429 -3.139576458676976e-01 
3430 -6.684330900633921e-01 
3431 3.139824390258405e-02 
3432 2.070625401139436e-01 
3433 -1.019329782763664e+00 
3434 -9.576106123417367e-02 
3435 7.931627800419770e-02 
3436 -4.220841978215588e-01 
3437 -1.330440928041813e-01 
3438 -3.184449655889853e-02 
3439 1.969534070658696e-01 
3440 -8.187528841360490e-02 
3441 -1.685683452042058e-01 
3442 4.043378117684006e-03 
3443 3.729654061837128e-01 
3444 3.810899454912811e-01 
3445 -1.424185264381263e-01 
3446 9.272737775258788e-02 
3447 1.717887475452707e-01 
3448 3.048770777783742e-02 
3449 -2.012737969636314e-01 
3450 -1.489108123146608e-01 
3451 1.296424965926630e-01 
3452 -1.574071242131687e-01 
3453 -7.304370061267342e-02 
3454 -6.936875837532934e-02 
3455 8.648624714569338e-02 
3456 1.252622258595334e-01 
3457 -6.339593305639803e-02 
3458 8.688089348933414e-02 
3459 2.412314017909131e-02 
3460 -2.559443332753769e-02 
3461 3.087845723783824e-02 
3462 -2.510247928721854e-02 
3463 -3.652699800424890e-02 
3464 1.804844105606857e-03 
3465 4.012139887084001e-02 
3466 -1.990055802240785e-01 
3467 -1.156992657304493e-01 
3468 3.056752167878295e-02 
3469 -1.281005124043084e-01 
3470 -1.344733765380726e-02 
3471 1.029977554439111e-02 
3472 9.171773809294870e-02 
3473 -1.411532698897637e-01 
3474 -3.736748318397822e-01 
3475 2.861634976203165e-02 
3476 7.526158583358045e-02 
3477 3.728297562121439e-02 
3478 -4.424077866912432e-02 
3479 1.860820183391305e-02 
3480 2.596233409869570e-02 
3481 -7.304377577748826e-02 
3482 1.172187967418368e-02 
3483 5.433870131766929e-02 
3484 3.379870318210382e-01 
3485 4.705080940441453e-01 
3486 -2.970053596572678e-02 
3487 -1.937416439459475e-01 
3488 2.197558627198050e-01 
3489 1.170472346260327e-01 
3490 2.512993417400600e-01 
3491 4.784348246239221e-02 
3492 -2.711503424742961e-01 
3493 5.738772762035895e-02 
3494 3.216006447250200e-01 
3495 -5.156636318881471e-02 
3496 -1.860488177409478e-01 
3497 2.618196373212479e-02 
3498 -1.704476878020260e-01 
3499 2.670083591640950e-01 
3500 1.125135717800632e-01 
3501 3.227980756917274e-02 
3502 -7.663597100237075e-02 
3503 -2.019069623450907e-01 
3504 4.746645683756788e-02 
3505 -7.502638511860349e-02 
3506 -3.568317137601549e-01 
3507 -1.866560668492291e-01 
3508 -1.391771235261612e-02 
3509 -2.026435479456593e-01 
3510 -1.994226337144802e-03 
3511 2.817677744918636e-02 
3512 5.423314951414279e-02 
3513 -1.090058568750051e-01 
3514 -1.117580887478048e-01 
3515 1.420754718242007e-01 
3516 7.320242313290064e-02 
3517 -1.137763492047871e-01 
3518 -2.100391959555425e-01 
3519 1.743432968818745e-01 
3520 3.556372959566393e-02 
3521 -3.052432406902963e-01 
3522 -3.159367644575077e-02 
3523 2.892006704616345e-01 
3524 8.829566398371126e-02 
3525 1.948157479839424e-01 
3526 1.384710241653866e-01 
3527 2.070644547418118e-02 
3528 -2.723113863685194e-02 
3529 -2.735079777388051e-02 
3530 7.143765965491056e-02 
3531 -1.828869814101703e-02 
3532 -1.037860418717403e-01 
3533 -2.058192657181216e-01 
3534 -8.656576776305384e-02 
3535 5.710796398897917e-02 
3536 -2.680704858699033e-02 
3537 -1.063002685769911e-01 
3538 -2.281961524555714e-01 
3539 -3.656440748193102e-02 
3540 2.187411929246108e-02 
3541 5.930088326623058e-02 
3542 -1.553451088759381e-02 
3543 -5.146894428238923e-02 
3544 1.759996584956677e-01 
3545 4.267595460196678e-02 
3546 -5.010683899525648e-01 
3547 -4.262797115533172e-01 
3548 -1.604730851664010e-01 
3549 -9.359547461490697e-02 
3550 -2.731469226134325e-01 
3551 6.103779018117428e-03 
3552 1.593270664771041e-01 
3553 -8.269412433906130e-02 
3554 -6.766708265542726e-02 
3555 -1.104237406503667e-01 
3556 3.970262987818313e-02 
3557 6.084449058250283e-03 
3558 8.870043381988414e-02 
3559 4.936831143649992e-02 
3560 -2.297187515436910e-02 
3561 1.046018204813648e-01 
3562 -9.558541644166554e-02 
3563 2.766648395212183e-01 
3564 4.338726309870332e-01 
3565 5.063722879062500e-02 
3566 1.664845943546408e-01 
3567 -9.353674905070485e-02 
3568 2.587622491216910e-01 
3569 -1.463865927587321e-01 
3570 -5.118492152575261e-01 
3571 -1.250005420164216e-01 
3572 6.416044601026527e-01 
3573 2.982883076232755e-01 
3574 -2.313785780615233e-01 
3575 3.669615894014697e-01 
3576 8.630476773217460e-01 
3577 -6.749712789093243e-02 
3578 -1.236908342878001e-01 
3579 7.535092382681748e-03 
3580 -1.901635081874191e-01 
3581 -7.391395179227366e-01 
3582 -1.609865613139319e-01 
3583 5.367200903582566e-01 
3584 -1.834920621759203e-01 
3585 -2.394515739852658e-01 
3586 3.039751887087614e-02 
3587 4.132209200079608e-01 
3588 1.896297053799127e-01 
3589 2.428250438820598e-01 
3590 -1.027478485627833e-01 
3591 1.913951266504724e-01 
3592 1.670479719975634e-01 
3593 -1.183571260897496e-01 
3594 2.231234193625784e-01 
3595 1.718863352468637e-01 
3596 2.098898329515926e-02 
3597 2.660642380678906e-01 
3598 2.108921690853556e-02 
3599 5.797045367786683e-02 
3600 1.994148230340056e-01 
3601 4.490514094283342e-01 
3602 -2.111116593638028e-03 
3603 1.451126918364112e-01 
3604 2.180965427241674e-01 
3605 3.999931252632842e-02 
3606 -8.357389270020794e-02 
3607 -8.375991961991734e-02 
3608 5.750347168931952e-01 
3609 8.498906196827984e-02 
3610 2.761579894811000e-01 
3611 1.405811602824960e-01 
3612 4.271684069994083e-02 
3613 2.960775013220796e-01 
3614 2.891092561895914e-01 
3615 2.296960231533935e-01 
3616 1.948785177671712e-01 
3617 2.889875375297161e-01 
3618 1.782315486639131e-01 
3619 3.320310555149118e-01 
3620 3.818366458049752e-01 
3621 -5.595221731485892e-01 
3622 -4.074297887787270e-01 
3623 -9.532387633120962e-02 
3624 -1.715589106200104e-01 
3625 -5.883284723613447e-01 
3626 -4.224966005763012e-01 
3627 1.086128340803371e-02 
3628 -1.058102602889707e-01 
3629 -2.243325725054513e-01 
3630 -8.049593885518619e-01 
3631 -6.099471542420400e-02 
3632 4.512956053175197e-01 
3633 -1.755155109675636e-01 
3634 -2.902135319104084e-01 
3635 -5.632646884345455e-01 
3636 -4.900987366450444e-01 
3637 -1.761753721349534e+00 
3638 -2.030382351426720e+00 
3639 -2.577645871897693e-01 
3640 -1.539874773109572e+00 
3641 -7.519421255340962e-01 
3642 -7.579497234053467e-02 
3643 1.889591168185771e-01 
3644 4.654073542887772e-02 
3645 -1.171206985673363e+00 
3646 -4.509450910449973e-01 
3647 4.894346841403573e-02 
3648 -7.660401208366127e-01 
3649 -1.494276253420904e+00 
3650 -4.664579169550420e-01 
3651 9.942331641145346e-01 
3652 -1.446829886323283e-01 
3653 5.049854006615034e-01 
3654 7.704440774741163e-02 
3655 4.018054401244774e-01 
3656 3.365497162187163e-01 
3657 -4.911659176257607e-01 
3658 -7.087327100680309e-02 
3659 -1.840120852090108e-01 
3660 -3.184162878750691e-01 
3661 -2.794591382597941e-01 
3662 -1.898101305043654e-01 
3663 4.072699996347248e-01 
3664 -2.270814289360114e-01 
3665 -2.496767171705203e-01 
3666 -3.512036528195890e-01 
3667 -2.304632422433350e-02 
3668 -1.344699259048455e-01 
3669 1.612914805551613e-01 
3670 -3.389189238598528e-03 
3671 9.997812209815043e-02 
3672 3.413129623069610e-02 
3673 1.160149889720130e-01 
3674 5.258580802649127e-02 
3675 -3.008423154209804e-02 
3676 -1.631894881604253e-02 
3677 -8.566110784607581e-02 
3678 -8.311163058033687e-02 
3679 1.170418576261231e-01 
3680 7.348375613192749e-02 
3681 -8.507649743898990e-02 
3682 -1.770144025338992e-01 
3683 -1.673290478690323e-01 
3684 4.300760500178789e-02 
3685 -1.189153884359742e-03 
3686 -1.147317176495198e-03 
3687 8.559522986543894e-02 
3688 -1.462495143763053e-02 
3689 -2.268841760475023e-01 
3690 -2.982793552595632e-02 
3691 -7.019022773357225e-02 
3692 -5.439500247790340e-02 
3693 3.547665675233336e-01 
3694 -2.320823211419384e-03 
3695 -2.624157180412731e-01 
3696 -3.421580704953086e-02 
3697 5.145653929700399e-02 
3698 -4.229577221955183e-01 
3699 -1.837472092992959e-01 
3700 -1.423842354157360e-01 
3701 -1.174845630800510e-01 
3702 -7.126760314168577e-03 
3703 1.114431790896168e-01 
3704 1.087355897082476e-01 
3705 -2.094467962874500e-02 
3706 7.336945213521555e-02 
3707 -2.497908681053972e-02 
3708 -5.878664422740972e-03 
3709 1.926244406135807e-01 
3710 -3.936898092782745e-02 
3711 -8.983418552498230e-02 
3712 -2.551401491280777e-04 
3713 -4.627521354623396e-02 
3714 -2.011322953399041e-02 
3715 -3.944646046209588e-02 
3716 1.047991288281181e-02 
3717 2.887715862916151e-01 
3718 1.859085984403513e-01 
3719 -1.483413121767505e-01 
3720 -1.676259304007180e-01 
3721 3.353717129477935e-02 
3722 3.352070743841643e-02 
3723 -3.736193011807062e-02 
3724 -1.138377808370083e-01 
3725 -6.747106676931544e-02 
3726 3.906181707215991e-04 
3727 -3.422897006582450e-02 
3728 3.291826510501229e-02 
3729 -3.541514016447049e-02 
3730 2.340593168704717e-02 
3731 3.219794835039991e-03 
3732 -2.366566872186979e-02 
3733 1.094909887153566e-01 
3734 -1.889243287677180e-01 
3735 -7.953733009364392e-02 
3736 1.469278652569895e-01 
3737 2.634648365456972e-02 
3738 -1.808149326989454e-02 
3739 3.167763289137051e-02 
3740 -1.026599979868499e-01 
3741 3.684689682714395e-01 
3742 2.277520297112300e-01 
3743 -1.675574516500807e-01 
3744 -1.319118092707004e-02 
3745 -1.058639899500611e-02 
3746 7.567876131572923e-02 
3747 -4.430708194908638e-02 
3748 -1.584928606393188e-01 
3749 -4.709427358058543e-02 
3750 1.890980461627373e-01 
3751 3.717270110391174e-02 
3752 -6.022488778094280e-02 
3753 -2.961878545420212e-01 
3754 -1.151120156944632e-01 
3755 3.429164643177895e-01 
3756 1.118085869782021e-01 
3757 4.968538311855170e-02 
3758 -7.882101741524107e-02 
3759 2.017950056613562e-01 
3760 1.526301658088216e-01 
3761 -2.304802347186154e-01 
3762 -1.553142778889921e-02 
3763 3.246717365175162e-01 
3764 -2.045201983202546e-01 
3765 -2.695939879762563e-02 
3766 1.266299291667503e-02 
3767 1.351520934445323e-01 
3768 6.047513893922401e-02 
3769 -3.208644075837666e-02 
3770 1.326658029800465e-01 
3771 1.205125951210180e-01 
3772 1.956033695210786e-02 
3773 4.024851113198739e-02 
3774 1.481872659932646e-02 
3775 2.406436951010172e-02 
3776 -9.140644901971390e-02 
3777 -5.661947958274025e-02 
3778 -3.587860483660281e-03 
3779 2.303548569984949e-02 
3780 -3.705755790996998e-02 
3781 1.739697856644694e-01 
3782 -1.995346488437890e-01 
3783 -1.392712518538879e-01 
3784 -7.328527299399827e-04 
3785 1.233794067435063e-01 
3786 6.409703450286414e-02 
3787 -2.262579042173951e-01 
3788 -1.267515466642163e-01 
3789 4.172036967154096e-01 
3790 5.366125885889632e-01 
3791 -2.256228699203423e-02 
3792 6.423608148500283e-02 
3793 1.504543233844715e-01 
3794 4.934197338605496e-02 
3795 -2.688565625184717e-01 
3796 -2.105246020157328e-01 
3797 1.167275938746569e-01 
3798 -1.977877078283539e-01 
3799 -5.119414058724798e-02 
3800 8.890147323705792e-02 
3801 -5.891453563074672e-02 
3802 -1.984271905614204e-01 
3803 -3.930401908870866e-01 
3804 9.552690356142252e-03 
3805 1.611184812116290e-01 
3806 -1.257763879471899e-02 
3807 -1.462786798411161e-03 
3808 1.450723922632094e-01 
3809 3.278813628333896e-02 
3810 2.217092679173706e-02 
3811 5.409279761212679e-02 
3812 -3.672054259873552e-01 
3813 -3.928254709400540e-02 
3814 1.140224102560982e-01 
3815 1.345346540898582e-01 
3816 1.258455054594998e-01 
3817 -2.302218257205615e-01 
3818 -8.733488252955078e-02 
3819 -5.010621627210436e-02 
3820 -1.182458884792508e-01 
3821 6.252234679356675e-02 
3822 -4.267712008162593e-02 
3823 1.252823613865857e-01 
3824 5.082610074351013e-02 
3825 7.464742547965431e-02 
3826 5.477017032294440e-02 
3827 -1.314751856691166e-01 
3828 -9.128922769080851e-02 
3829 8.525994073637727e-02 
3830 2.607997139644894e-01 
3831 -1.003123448093797e-01 
3832 -2.247236222870576e-01 
3833 -3.180958691604863e-02 
3834 1.318307311644469e-01 
3835 7.031757538916002e-03 
3836 -1.431775516446605e-01 
3837 -2.274128746129002e-01 
3838 6.849286419741654e-02 
3839 1.146694404914144e-01 
3840 2.375125001954763e-02 
3841 3.759348618091936e-02 
3842 5.158178374195097e-03 
3843 -1.505468302019987e-02 
3844 -1.666183284457774e-02 
3845 1.513783692008771e-02 
3846 -6.131253178434511e-02 
3847 -5.310713086009111e-02 
3848 4.484956981781832e-02 
3849 -6.036934634715940e-02 
3850 -1.360784046443108e-01 
3851 -6.989800104653202e-02 
3852 2.902128713111862e-02 
3853 -1.314567381555903e-01 
3854 -7.915771008373181e-02 
3855 5.069522287548691e-02 
3856 -6.236662963220077e-02 
3857 -1.863480397686132e-01 
3858 -3.981604792387736e-01 
3859 -1.949156664180914e-01 
3860 1.587464410108008e-01 
3861 1.108494520690700e-01 
3862 -3.834032963834820e-01 
3863 -1.378710358520076e-01 
3864 1.866304529209688e-01 
3865 -3.089762963943169e-01 
3866 -1.719803326769531e-01 
3867 9.310072437907756e-02 
3868 3.960868003576544e-02 
3869 2.307963018286749e-02 
3870 1.913205533182029e-01 
3871 3.269320669017652e-02 
3872 -1.890159510993745e-01 
3873 -1.850093365348482e-01 
3874 -1.050876760956077e-01 
3875 2.087366549152382e-01 
3876 2.841006404971802e-01 
3877 -5.929781197185338e-02 
3878 8.173303496431573e-02 
3879 1.031046223036428e-01 
3880 3.209937108254829e-01 
3881 -4.526297392042927e-01 
3882 -3.769396485335256e-01 
3883 5.324637868136280e-01 
3884 5.317518593312661e-01 
3885 2.083205912897560e-01 
3886 -2.710476902493789e-01 
3887 -7.247196272494517e-02 
3888 5.535190653437324e-01 
3889 -1.819021723455637e-02 
3890 -3.651841986308652e-01 
3891 7.124939767397763e-02 
3892 1.057129837382751e-01 
3893 -3.841534395481408e-01 
3894 -2.941415870161351e-01 
3895 -4.363046915768148e-01 
3896 -1.115975920301378e-01 
3897 -5.799911168933947e-01 
3898 -3.319160036225144e-01 
3899 -1.044596635960572e-01 
3900 6.408699801292941e-02 
3901 1.769892031001308e-01 
3902 -6.893612819808999e-01 
3903 -2.589858592446684e-01 
3904 2.056648732017819e-01 
3905 2.287724867103722e-01 
3906 -2.563000621038529e-01 
3907 -6.668751926287191e-01 
3908 5.226241829073848e-01 
3909 5.893692348458253e-01 
3910 -3.219050758360695e-02 
3911 -1.486593841592567e-01 
3912 3.333438243806236e-01 
3913 1.151776238750585e-01 
3914 -1.945771689204635e-01 
3915 -7.142734775477688e-01 
3916 1.974412596336319e-02 
3917 -1.228040280814736e-01 
3918 2.228166667438418e-01 
3919 4.020922788322046e-02 
3920 -1.055231574688105e-01 
3921 -2.338775806288289e+00 
3922 -1.413909978513059e+00 
3923 -1.459499227381786e+00 
3924 -2.230110288918731e+00 
3925 -1.027914669736380e-01 
3926 -4.082853443740345e-01 
3927 -2.462199392976092e-01 
3928 -7.221212403134988e-01 
3929 -3.621348568452648e-01 
3930 -2.130665516194413e-01 
3931 -1.897317919061906e-01 
3932 1.974157398416065e-02 
3933 -3.094209659823107e-01 
3934 -1.342760143889450e-01 
3935 4.911761174803481e-03 
3936 1.137024272115497e-01 
3937 -2.165927719441458e-01 
3938 -2.382827582666834e-01 
3939 -5.513686071576325e-02 
3940 1.351840256496676e-01 
3941 -1.671400345521525e-02 
3942 -9.335147862126116e-02 
3943 1.379594993663052e-01 
3944 3.747251306242044e-02 
3945 8.173435773807973e-02 
3946 -5.955088980169434e-02 
3947 -1.052582797858250e-01 
3948 2.961085358068384e-01 
3949 2.155213912491172e-01 
3950 5.824816375206868e-02 
3951 -9.610423264746550e-02 
3952 6.210209750344355e-02 
3953 1.922373336282491e-01 
3954 -1.692036563445295e-02 
3955 -1.155830375256583e-01 
3956 -4.836750598149910e-02 
3957 -8.268940707520891e-02 
3958 -4.476965439948428e-02 
3959 1.421960992285953e-02 
3960 3.205100413864157e-02 
3961 -2.708025181957762e-02 
3962 -1.483851815706667e-01 
3963 1.215690262446635e-01 
3964 1.654821199097369e-01 
3965 7.782142940779826e-02 
3966 -2.099570553256654e-02 
3967 2.425275139027133e-01 
3968 1.280174102673603e-01 
3969 5.169531164608218e-02 
3970 2.918486903199476e-01 
3971 1.510717797623799e-01 
3972 -1.438889809019636e-01 
3973 -2.285638881143690e-01 
3974 2.380257031247672e-01 
3975 1.881134997648866e-01 
3976 -7.903552484486039e-02 
3977 3.402507484707221e-03 
3978 -4.567540262908982e-02 
3979 4.413358262729339e-02 
3980 7.919669972782399e-02 
3981 -4.858313463570332e-02 
3982 1.556258063583245e-01 
3983 2.675956989061524e-01 
3984 -2.749956928956030e-02 
3985 9.126587400079242e-02 
3986 1.118288327664925e-01 
3987 7.083557580130398e-03 
3988 -6.901292155472050e-02 
3989 -3.416580974996714e-01 
3990 -8.549472941586535e-02 
3991 5.981067180676559e-02 
3992 -2.857640628923037e-01 
3993 -2.539136885373036e-01 
3994 -7.987843761808248e-02 
3995 6.495928482511225e-02 
3996 -1.038821155085218e-01 
3997 -2.534336616138131e-02 
3998 -4.973161106119956e-02 
3999 -1.082785497481136e-01 
4000 1.121562040876429e-01 
4001 1.752923860760398e-01 
4002 -1.646336351725433e-01 
4003 -1.077877813653650e-01 
4004 1.637414255887965e-01 
4005 2.621822431203508e-01 
4006 -4.815473900654347e-02 
4007 2.940728112145918e-01 
4008 5.095620662068321e-01 
4009 -1.954493195187470e-01 
4010 6.318006763765216e-02 
4011 9.010978053660355e-02 
4012 -2.738944821469872e-01 
4013 1.365683773128141e-01 
4014 -4.748623132503637e-01 
4015 -6.325726634549440e-01 
4016 -5.926145268801558e-01 
4017 -1.369680811826507e-01 
4018 -7.730385262493859e-02 
4019 -3.728399208540737e-01 
4020 -2.397612589404754e-01 
4021 -1.110450780633713e-01 
4022 2.677579101751700e-01 
4023 2.520060266178510e-01 
4024 4.378810506232148e-02 
4025 1.042358335706400e-01 
4026 -1.711437210494575e-02 
4027 1.390898338925533e-01 
4028 1.855479199220131e-01 
4029 -2.614545884369898e-01 
4030 -3.051978419116372e-01 
4031 8.342222394796717e-02 
4032 3.408345828769595e-01 
4033 -3.494389484577355e-01 
4034 -2.440568908216064e-01 
4035 1.935021968316243e-01 
4036 1.438105254152287e-01 
4037 -1.417577364862919e-01 
4038 -1.027654872033903e-01 
4039 3.469854315733272e-01 
4040 1.195093804119606e-01 
4041 -5.703889914749032e-01 
4042 -3.307390953759725e-02 
4043 1.289945724804697e-01 
4044 -6.230356193085207e-02 
4045 -1.115410239855666e-02 
4046 6.101088664548831e-02 
4047 6.627791706948184e-02 
4048 -1.699118760150773e-01 
4049 -2.489336953381396e-01 
4050 1.172281506516954e-02 
4051 2.241491502844791e-01 
4052 -3.674610047012757e-02 
4053 -1.669004940667029e-01 
4054 -1.066550514023869e-01 
4055 -2.566305552743052e-02 
4056 -7.095505530744835e-02 
4057 -1.855787380370565e-01 
4058 -2.106410901624290e-01 
4059 1.398877391398262e-01 
4060 2.417481064570714e-01 
4061 1.321479912108840e-01 
4062 -2.531890571650725e-01 
4063 -4.104739134335626e-01 
4064 3.467127424762511e-01 
4065 5.249537867257872e-02 
4066 1.006051497915862e-01 
4067 1.736043845235625e-01 
4068 6.815423267342327e-02 
4069 4.130765116517449e-01 
4070 6.180211820849438e-01 
4071 9.823586748734836e-01 
4072 6.481527501810693e-01 
4073 1.974796089434188e-01 
4074 4.560566349230890e-01 
4075 7.698469562983880e-01 
4076 2.591281268469915e-01 
4077 -5.733320889760524e-01 
4078 -1.441155851259064e-01 
4079 4.453508789371374e-02 
4080 -3.723657225897056e-01 
4081 -5.124492053611077e-01 
4082 2.091176772600770e-01 
4083 2.978698926047824e-01 
4084 -4.723080969884177e-01 
4085 1.035564235533556e-01 
4086 3.025492859714012e-01 
4087 3.770010987042058e-01 
4088 7.641025553211715e-02 
4089 -2.903087255568301e-02 
4090 1.583484650345471e-01 
4091 1.518289466856578e-01 
4092 -7.402301730637606e-02 
4093 -8.113737695262524e-03 
4094 1.587288282755326e-01 
4095 1.390916350611278e-01 
4096 2.203204151109012e-02 
4097 -3.181643184508615e-02 
4098 -3.826973235471031e-02 
4099 1.538470614798809e-01 
4100 4.664879239754600e-02 
4101 -3.947705094817429e-04 
4102 -1.247615465181717e-01 
4103 -4.223456773535212e-02 
4104 7.561873176490616e-02 
4105 -3.879233906274798e-02 
4106 -1.107393566159163e-01 
4107 1.027925991826499e-01 
4108 -4.679291025823371e-02 
4109 6.212863614786769e-02 
4110 -2.774952351725357e-02 
4111 -3.312692305617864e-01 
4112 3.012480879678026e-02 
4113 3.671525377664954e-02 
4114 -3.065736788649389e-01 
4115 -8.382706392486788e-01 
4116 -1.658579294428012e-01 
4117 -8.181542980184099e-02 
4118 -1.301981667888391e-01 
4119 1.370686250935613e-01 
4120 2.696097901705439e-01 
4121 -2.812370359764838e-01 
4122 -8.701886616226270e-02 
4123 -1.177496050675093e-01 
4124 -2.954601565869142e-01 
4125 -1.730727030008885e-02 
4126 9.055406606304388e-02 
4127 2.010112107267684e-01 
4128 5.067344188922538e-02 
4129 -8.962705579772019e-02 
4130 -4.295570162633993e-01 
4131 3.406864806947573e-02 
4132 -6.545075420674124e-02 
4133 -4.124259550627656e-01 
4134 -4.559843714276721e-01 
4135 4.216258224625347e-02 
4136 2.718729059123809e-01 
4137 -4.451334988252053e-01 
4138 -5.924302770514905e-01 
4139 1.573447341407996e-01 
4140 4.293193239223036e-01 
4141 3.813448410918970e-02 
4142 -2.706361133111511e-01 
4143 1.556652555350291e-02 
4144 2.976875973921457e-01 
4145 1.860660387867983e-01 
4146 8.879293168631240e-02 
4147 -2.787703633053442e-01 
4148 3.057828871640486e-01 
4149 3.584135049443066e-01 
4150 1.263917112358725e-03 
4151 3.723507418222188e-02 
4152 3.302058021019201e-01 
4153 2.013219896228308e-01 
4154 6.885249086085837e-02 
4155 1.811539129166701e-01 
4156 2.530332203719777e-01 
4157 -7.919491273026782e-02 
4158 -1.103987731366080e-03 
4159 1.808459319460833e-01 
4160 9.017173866123623e-02 
4161 -2.456066861040597e-01 
4162 -2.385098907751214e-01 
4163 2.005207501470046e-02 
4164 1.221651889643048e-01 
4165 -4.076096171334871e-01 
4166 -2.016146552435653e-01 
4167 2.542491755586820e-01 
4168 -1.479157898402833e-02 
4169 -4.377762525140861e-01 
4170 -7.824029600891574e-02 
4171 2.347669875392686e-01 
4172 -5.280184920551878e-02 
4173 -2.186882205746699e-02 
4174 -1.766929689094686e-01 
4175 -6.325740300933358e-02 
4176 1.155110755064900e-01 
4177 2.039944591644715e-02 
4178 -9.322309626768846e-02 
4179 -3.305254005509536e-01 
4180 -1.753634594008797e-01 
4181 -2.581900933857793e-01 
4182 -4.933973422327634e-01 
4183 9.601189435145025e-03 
4184 2.088194238229506e-01 
4185 -5.066531193046157e-01 
4186 -8.935272060768035e-01 
4187 -3.004840044425832e-01 
4188 -2.953211846356588e-01 
4189 -4.765278830357104e-02 
4190 -6.886686007940674e-01 
4191 -7.198909329852659e-01 
4192 -2.211695947772971e-01 
4193 -3.269116702914358e-01 
4194 -5.096890017688454e-01 
4195 -6.227968548613759e-01 
4196 -9.429644641966485e-02 
4197 8.027754967171775e-02 
4198 -1.949888752835024e-01 
4199 6.594341216412317e-02 
4200 3.692410625855664e-01 
4201 -9.602338826291053e-02 
4202 -2.110379149457909e-01 
4203 4.616543473204150e-02 
4204 1.840530754377675e-01 
4205 9.908579668692509e-02 
4206 -3.470873964798463e-01 
4207 1.315903202291000e-01 
4208 3.504418232040821e-01 
4209 -1.235871850187067e-01 
4210 1.971766810166512e-01 
4211 2.014067710620815e-01 
4212 3.019528414573589e-02 
4213 3.178687438622968e-01 
4214 1.791136338691151e-01 
4215 2.388795734256123e-01 
4216 1.819268776205238e-01 
4217 -6.238300527303748e-02 
4218 2.055098729343834e-01 
4219 4.748723560230463e-01 
4220 5.809781034774483e-02 
4221 1.054815636965006e-01 
4222 1.192940480394610e-01 
4223 8.641634038943091e-02 
4224 5.139198103532708e-02 
4225 -1.861510479104847e-02 
4226 1.001258723425810e-02 
4227 6.952699336336224e-02 
4228 -1.100564679299195e-01 
4229 -1.093627310785957e-01 
4230 2.656518505753253e-01 
4231 3.486389049538388e-01 
4232 1.791724622690252e-03 
4233 1.175425409278732e-02 
4234 3.066964029198104e-01 
4235 5.542328973812765e-01 
4236 8.021398494658648e-02 
4237 2.118533862642405e-01 
4238 1.247282597587862e-01 
4239 2.235494309251591e-01 
4240 1.179045444406229e-01 
4241 4.494466398415924e-01 
4242 1.211393818953551e-01 
4243 4.164230365853984e-01 
4244 7.282196781737154e-01 
4245 4.476440266560865e-01 
4246 4.652288756590639e-02 
4247 1.801260229086302e-01 
4248 3.876589092534209e-01 
4249 1.061805123849851e-02 
4250 4.261274902996671e-01 
4251 2.016406214323618e-01 
4252 9.638293992060584e-02 
4253 4.963140418654147e-01 
4254 4.196870303353469e-01 
4255 5.940130850146916e-01 
4256 3.524005948706735e-01 
4257 6.679914115104246e-02 
4258 1.474655765819366e-01 
4259 2.133753238874726e-01 
4260 7.307976391623532e-02 
4261 1.758196573815429e-01 
4262 1.085280620397071e-01 
4263 2.173441671198308e-01 
4264 2.888613382391250e-01 
4265 -3.103014881447924e-01 
4266 9.820861064109587e-02 
4267 -1.418215593035602e-01 
4268 -6.248633915427246e-01 
4269 -4.724970728958105e-01 
4270 7.678197138535912e-02 
4271 -2.895153938467702e-01 
4272 -8.508467354732094e-01 
4273 -3.891574017649047e-01 
4274 -4.501975927215179e-01 
4275 1.126171438780746e-01 
4276 -1.648271943252131e-01 
4277 -7.619468259613343e-02 
4278 -1.377492238533481e-01 
4279 -4.624406411539205e-02 
4280 -9.605551769368208e-02 
4281 -1.932916767871670e-01 
4282 2.981870579338736e-01 
4283 4.098756034402924e-01 
4284 -1.588939328644206e-01 
4285 -1.692021179584698e-01 
4286 5.791929047523350e-02 
4287 -1.593678629941720e-01 
4288 1.399829357053267e-01 
4289 4.795079251054266e-01 
4290 3.677566037555136e-01 
4291 3.543648247122763e-01 
4292 4.093449335464110e-01 
4293 -1.340532637988430e+00 
4294 1.837606975416996e-02 
4295 4.450010914248702e-01 
4296 -5.134177422272099e-01 
4297 -8.802846531400245e-01 
4298 -1.124793237772091e-01 
4299 2.629972026808058e-02 
4300 -8.045442815596139e-01 
4301 -2.650887061653041e-01 
4302 -3.873932499798682e-01 
4303 -8.945851065396114e-02 
4304 -2.126065763686613e-02 
4305 -2.118447933950436e-01 
4306 -3.090034644581636e-02 
4307 -2.952473097757181e-02 
4308 1.653137785971620e-02 
4309 -1.140953186188051e-01 
4310 5.872858591561522e-02 
4311 1.665940598990467e-01 
4312 -9.271275909056637e-02 
4313 8.693593702922836e-03 
4314 -1.678928533049209e-02 
4315 5.663449991857701e-02 
4316 2.182252347171687e-01 
4317 6.856306844179040e-02 
4318 -5.855819279482339e-03 
4319 -1.043576050872486e-01 
4320 1.039843413019307e-01 
4321 -6.935184304861176e-02 
4322 -9.511951993821495e-03 
4323 8.411884306929460e-02 
4324 1.842399489698140e-01 
4325 -4.324131004621267e-02 
4326 1.093996311276905e-01 
4327 -1.774695133372424e-01 
4328 -1.030297189006245e-01 
4329 -3.343063250418324e-01 
4330 -3.650216951837273e-01 
4331 1.127486559187766e-01 
4332 1.354186084929314e-01 
4333 -1.921256242393328e-01 
4334 -2.134520097551088e-01 
4335 1.957830956736665e-02 
4336 -1.013669643461682e-01 
4337 -2.701850919123153e-01 
4338 -4.867229118532553e-01 
4339 -6.698270794829267e-02 
4340 1.088445702393374e-01 
4341 -1.059060899205793e-01 
4342 -1.194547342101710e-01 
4343 2.981165721898339e-02 
4344 -3.717592026983655e-02 
4345 -1.768705278529322e-01 
4346 1.044477414387361e-01 
4347 2.665649052330107e-01 
4348 -1.748974171400203e-01 
4349 -1.300245773774753e-02 
4350 -1.125086934794117e-01 
4351 8.855529751919554e-02 
4352 5.391979312364195e-02 
4353 -1.218066683280562e-01 
4354 1.816392282535600e-01 
4355 6.731587568653455e-02 
4356 -2.350066062374898e-01 
4357 5.379039921003235e-02 
4358 1.143178595364482e-01 
4359 -4.736887989932951e-02 
4360 -7.724370748897405e-02 
4361 3.624949470194346e-02 
4362 3.283358727600766e-02 
4363 2.969816429566534e-02 
4364 -1.945841080604842e-02 
4365 6.743773013194083e-02 
4366 -2.969701998073661e-02 
4367 -1.100504155711249e-01 
4368 3.289348425492036e-02 
4369 -1.593642021707518e-02 
4370 -7.740059488132756e-02 
4371 -4.974057489728525e-02 
4372 3.752247358882719e-02 
4373 3.310121244502007e-02 
4374 1.640064132220785e-02 
4375 -4.977967409314257e-02 
4376 -1.154441592868172e-01 
4377 -7.191886971879201e-02 
4378 -1.504150252213209e-01 
4379 -1.836617640557445e-02 
4380 -3.250765054860686e-02 
4381 -1.171518443280738e-02 
4382 -1.626640805912250e-01 
4383 -3.336589073814727e-01 
4384 -1.065635985189535e-01 
4385 -6.595221550055752e-02 
4386 -5.942015638517708e-02 
4387 -2.231579074024340e-01 
4388 -1.193339032035514e-01 
4389 -8.439731819236530e-02 
4390 -2.710108609278813e-02 
4391 -5.232883217473430e-02 
4392 1.082821736390241e-01 
4393 -2.186170648879473e-01 
4394 4.561049436211290e-02 
4395 -1.415986200843079e-01 
4396 -4.430634231117998e-01 
4397 -9.605161337423540e-02 
4398 2.916472386615530e-01 
4399 1.027055062818880e-01 
4400 -2.182405810981581e-01 
4401 -4.258994815825420e-02 
4402 2.990764827489621e-02 
4403 -7.138379076616164e-02 
4404 1.720989721724746e-02 
4405 -2.852770058571469e-02 
4406 3.374262786131640e-02 
4407 1.691572399719381e-01 
4408 7.760172792609360e-02 
4409 -6.693368061767947e-02 
4410 1.639912100567235e-02 
4411 2.516472970984142e-02 
4412 -4.818139395283177e-02 
4413 2.341687578894189e-02 
4414 7.856877002221921e-03 
4415 -5.547852578981769e-02 
4416 1.667411237845190e-02 
4417 -6.448107567894824e-02 
4418 1.116038581695955e-01 
4419 2.343281063315379e-02 
4420 -4.138253965003852e-02 
4421 1.101676307937351e-01 
4422 1.230450431038760e-01 
4423 -5.456071359032090e-02 
4424 -1.722042312876116e-01 
4425 9.562759621538446e-03 
4426 1.176639338805275e-02 
4427 3.825162356525819e-02 
4428 6.115963819532515e-02 
4429 1.308359683268378e-01 
4430 4.913238219059959e-02 
4431 -2.045829695732644e-01 
4432 -8.153276405668403e-02 
4433 3.918171489941426e-02 
4434 -8.821615494607399e-02 
4435 -2.537353562000319e-02 
4436 4.224654412159360e-02 
4437 1.002565642044277e-03 
4438 -3.451073942882103e-02 
4439 -5.735482931916874e-02 
4440 -6.013343902381046e-02 
4441 5.287631847576810e-02 
4442 -8.935678328829706e-02 
4443 -1.415014251859182e-01 
4444 -3.470568231590566e-02 
4445 3.550311079325094e-01 
4446 4.608867944989640e-01 
4447 -2.367412512278759e-01 
4448 -3.965780487387520e-01 
4449 1.092185340585280e-01 
4450 -4.439813464193856e-01 
4451 4.899294029742913e-02 
4452 3.350391459504517e-01 
4453 -1.496783170733542e-02 
4454 1.614659899535892e-01 
4455 6.326512442743323e-02 
4456 3.355534640921476e-01 
4457 -9.689503473961303e-02 
4458 1.363778493062613e-01 
4459 4.570932424374314e-01 
4460 2.326837779464377e-01 
4461 -1.026045577489406e-02 
4462 8.262947315682144e-02 
4463 2.110643057448582e-01 
4464 -4.005048047701223e-02 
4465 4.422415919464789e-02 
4466 2.737618337320813e-01 
4467 1.618026295892107e-01 
4468 2.182239826719214e-01 
4469 1.555437474450269e-02 
4470 1.381206718569929e-01 
4471 1.499593684967855e-03 
4472 1.173541643657730e-01 
4473 -1.646363269177857e-01 
4474 1.587260059751264e-01 
4475 2.752806318018549e-01 
4476 -1.037332664068109e-01 
4477 -5.348657429780607e-02 
4478 -5.932807501496692e-03 
4479 2.081238855395750e-02 
4480 -1.011174117700250e-02 
4481 1.550827363442544e-01 
4482 5.416463040258419e-02 
4483 1.371170400040262e-02 
4484 1.496602053163247e-02 
4485 7.629770256859407e-02 
4486 -2.936883351893968e-02 
4487 -2.781292565946586e-02 
4488 4.651479434577038e-02 
4489 1.352867798244722e-01 
4490 -6.064022454660174e-02 
4491 3.459227959130862e-01 
4492 -1.583417882201308e-01 
4493 -1.616254552074241e-01 
4494 1.796885894022898e-01 
4495 -1.657747940742832e-01 
4496 2.572928864007234e-02 
4497 -1.494936449203878e-02 
4498 -8.665509656865765e-01 
4499 4.664687941490029e-01 
4500 7.468871583305584e-01 
4501 -6.540038182512087e-01 
4502 -7.241267878622992e-01 
4503 -2.736050044658858e-01 
4504 -9.822118594987090e-03 
4505 -8.176283421511445e-01 
4506 -6.861068626163475e-01 
4507 -9.343810178839940e-02 
4508 4.596491630101744e-01 
4509 -2.792681107877763e-01 
4510 -5.704778049279361e-01 
4511 2.984283602752874e-01 
4512 3.831295079103080e-01 
4513 -5.739855494461565e-01 
4514 -3.321780898200861e-01 
4515 8.186711595032353e-01 
4516 4.975478360668328e-01 
4517 -2.179583945382240e-01 
4518 -7.322701192096512e-01 
4519 -1.899045612533568e-02 
4520 2.148289888413797e-01 
4521 -3.489990626281835e-01 
4522 1.452770764570658e-01 
4523 3.256209191426510e-02 
4524 -2.362441046244056e-01 
4525 -4.205196282094360e-01 
4526 -1.231034081473958e-01 
4527 2.295401487410766e-01 
4528 2.644706991224410e-02 
4529 -8.023565091799770e-01 
4530 -1.682195571557850e+00 
4531 -5.136895826968805e-01 
4532 -4.677224915827040e-01 
4533 -4.898576775114008e-02 
4534 -1.081498868018316e+00 
4535 -1.369008112435559e-01 
4536 2.407838141412521e-01 
4537 -2.254439595649421e-01 
4538 6.206653428293079e-02 
4539 2.583786003945800e-01 
4540 -4.292601504873748e-01 
4541 -6.176937703253678e-01 
4542 -3.772697200804084e-01 
4543 7.227418663490508e-02 
4544 -1.616941522501982e-01 
4545 -3.930901229625894e-01 
4546 -4.405064580518551e-01 
4547 1.024619708952442e-02 
4548 3.809609111379278e-02 
4549 3.764042670719500e-01 
4550 -4.222487072984780e-01 
4551 -7.591381500585058e-01 
4552 -1.219364688858920e-01 
4553 1.602082275277004e-01 
4554 1.436182722721822e-01 
4555 -1.848683293160975e-02 
4556 -9.636321182635152e-02 
4557 -1.934736054657082e-01 
4558 -4.407930458038446e-02 
4559 1.510246172917385e-01 
4560 -8.102039170225845e-01 
4561 -9.872824902519768e-02 
4562 -4.463581865988770e-01 
4563 5.826357582118313e-02 
4564 -4.883956774376198e-02 
4565 -8.435408950691333e-01 
4566 -4.001830479772591e-01 
4567 -4.236527955312062e-01 
4568 -2.954290940688075e-02 
4569 -1.917076015138546e-01 
4570 -2.363957134644110e-03 
4571 -6.042899342536704e-02 
4572 -6.511199782544373e-02 
4573 1.281959457981567e-01 
4574 -2.964591183734571e-01 
4575 -3.491120769258400e-02 
4576 1.524096038111851e-01 
4577 -2.454942870269110e-01 
4578 -2.833547684498420e-01 
4579 -2.485994706953921e-01 
4580 -1.638334319737489e-01 
4581 -1.276343826309225e-02 
4582 -1.385246070568306e-01 
4583 2.097060641375604e-01 
4584 -1.641768442110848e-02 
4585 -7.348571681075128e-02 
4586 1.313011660065350e-01 
4587 1.317770245469380e-01 
4588 -1.397896242384495e-01 
4589 4.265359025720169e-01 
4590 -5.284878853107621e-02 
4591 -2.288502809175234e-01 
4592 1.875548142450390e-01 
4593 3.309161140880512e-01 
4594 3.449245524028143e-01 
4595 -2.645909210467368e-01 
4596 1.304211982865555e-01 
4597 2.806102118101381e-01 
4598 -7.080990159527395e-02 
4599 -1.683327165149669e-01 
4600 4.730263497776596e-01 
4601 1.364943298648525e-01 
4602 1.377653842256912e-01 
4603 3.089364588578209e-01 
4604 4.866695563580378e-02 
4605 -1.513123399006855e-01 
4606 1.881031339847651e-01 
4607 -9.770337750432262e-03 
4608 -1.741723761358741e-01 
4609 -2.065467672107034e-01 
4610 -2.501019660411021e-01 
4611 2.258487234471043e-01 
4612 1.443897532610367e-02 
4613 1.998114292389624e-02 
4614 -2.076585790872873e-02 
4615 -5.687844872389086e-02 
4616 1.215117166610817e-01 
4617 -1.007005696312245e-01 
4618 -2.805807745082599e-02 
4619 -2.993662922030718e-02 
4620 -3.285252109931731e-02 
4621 2.066257769413111e-01 
4622 1.541450445143490e-01 
4623 -3.735710181872952e-02 
4624 1.707779576873353e-02 
4625 1.116849599313829e-01 
4626 2.494011499057781e-01 
4627 -6.544702223532653e-02 
4628 -1.011798084221631e-02 
4629 1.680160951161415e-01 
4630 2.785906773285995e-02 
4631 -1.124952073937016e-01 
4632 1.298925301459142e-01 
4633 -8.573586006906571e-02 
4634 -1.645844720023517e-02 
4635 2.825940125626805e-02 
4636 -1.560259071307157e-02 
4637 -1.409396453946119e-02 
4638 -1.055118090776743e-01 
4639 -8.234642336518472e-02 
4640 2.786009446015080e-02 
4641 4.253018348161883e-02 
4642 -5.687225555127951e-02 
4643 -1.073310028251448e-01 
4644 4.341657184446750e-02 
4645 2.742190749146836e-01 
4646 -2.974295445856241e-02 
4647 -2.365139767848338e-01 
4648 2.946527397726702e-02 
4649 1.725090195150437e-01 
4650 9.769090524629530e-02 
4651 -1.254146654183474e-01 
4652 -4.452413517592786e-02 
4653 1.335446983614775e-02 
4654 1.784123937387908e-01 
4655 -1.103748772966377e-01 
4656 -8.082565299724444e-02 
4657 4.700095659031080e-02 
4658 1.904679883715058e-02 
4659 2.199744695791043e-02 
4660 1.102561752802031e-01 
4661 5.197604404682463e-02 
4662 1.109916158068159e-01 
4663 -1.940565013564200e-01 
4664 -4.810639073534733e-02 
4665 4.752489408490818e-02 
4666 -6.441298531322243e-01 
4667 -1.754039993879821e-01 
4668 1.912296143580197e-01 
4669 -3.234938186662970e-01 
4670 -5.301151997018638e-01 
4671 -1.044877490831333e-01 
4672 4.639059134446974e-01 
4673 -4.607133295732152e-01 
4674 1.510354407303376e-01 
4675 2.666371160055980e-01 
4676 -3.347905101733754e-01 
4677 1.186833423227515e-01 
4678 3.313252937721326e-01 
4679 3.701837750926267e-03 
4680 -6.505255801953697e-01 
4681 -4.135563798391558e-01 
4682 -3.110471487923892e-01 
4683 -9.538573427744204e-02 
4684 -2.854181488445330e-01 
4685 -3.749473326356234e-01 
4686 1.328876885962257e-01 
4687 5.208340488682099e-02 
4688 -7.554503264876487e-02 
4689 -2.275375406518707e-01 
4690 -2.175203667758611e-01 
4691 8.119751435214692e-03 
4692 -3.445951894378519e-02 
4693 -2.498545011089301e-02 
4694 -3.481241231686970e-02 
4695 1.672571896834304e-01 
4696 7.982492273121926e-02 
4697 -1.010329451502323e-01 
4698 1.625335694158858e-01 
4699 4.122834378385454e-02 
4700 -3.130089517523330e-02 
4701 1.181031681648996e-01 
4702 -3.920689414606581e-02 
4703 -1.820894202002099e-02 
4704 1.267818267135911e-01 
4705 5.758600901061462e-03 
4706 1.606860676322154e-01 
4707 -8.379122602717445e-03 
4708 -1.036280142390518e-01 
4709 1.582579453616856e-01 
4710 4.901697280931540e-01 
4711 8.679681965005699e-02 
4712 -1.273750472422057e-01 
4713 1.377099115477187e-01 
4714 -4.874201305774600e-02 
4715 -1.181188762964223e-02 
4716 -4.473134749051581e-02 
4717 3.206719076279260e-01 
4718 4.371397386391347e-01 
4719 2.727029975699963e-01 
4720 6.334051298970444e-01 
4721 -2.866122384628302e-02 
4722 5.455265755189307e-02 
4723 1.028859047846736e-01 
4724 -1.407573390566943e-01 
4725 -2.217390349504039e-01 
4726 1.688583043175215e-01 
4727 1.750703865007127e-01 
4728 -2.631386334462822e-01 
4729 4.807894469430897e-03 
4730 -2.249112741163873e-02 
4731 2.876059847264843e-02 
4732 5.717151793736604e-02 
4733 2.732367135168482e-02 
4734 -2.404885680521409e-02 
4735 4.359679210920318e-02 
4736 7.579750873133387e-02 
4737 1.859196736998158e-02 
4738 -5.472222057120019e-02 
4739 2.631550322299051e-02 
4740 5.477571147899937e-02 
4741 -1.372594880927391e-02 
4742 -1.299280576529082e-01 
4743 1.097601920206484e-02 
4744 1.184010209105078e-01 
4745 4.065049664756477e-02 
4746 -2.454367854225803e-01 
4747 -9.941727879910917e-02 
4748 4.313314214842418e-02 
4749 -3.284514638730068e-01 
4750 -4.357075742071052e-01 
4751 8.496692133553312e-02 
4752 -1.409630440592013e-01 
4753 -2.682292708147836e-01 
4754 1.906051277747759e-01 
4755 3.837522194847296e-01 
4756 4.806540483200706e-01 
4757 3.995895376155447e-01 
4758 -1.680262459062010e-01 
4759 -5.988749686428971e-01 
4760 -1.593133159935156e-01 
4761 -7.382324204157033e-02 
4762 4.133608861942594e-01 
4763 1.954349208213621e-01 
4764 -4.307338684008581e-02 
4765 6.966861488522499e-02 
4766 -5.887399652223910e-02 
4767 5.373025570072481e-02 
4768 2.496738864591306e-01 
4769 2.113491503176737e-01 
4770 5.550311363372271e-02 
4771 -2.140074233391852e-01 
4772 -5.833325315439294e-02 
4773 3.441137887219692e-01 
4774 1.143017435273515e-01 
4775 2.788200740812919e-01 
4776 6.285713483530219e-01 
4777 -1.961175985196629e-01 
4778 1.050783276148579e-01 
4779 -2.164881374017540e-01 
4780 -1.999926322036462e-01 
4781 -2.683564184562150e-02 
4782 6.981911454051754e-02 
4783 1.469410951049240e-01 
4784 -1.544650835240930e-01 
4785 2.022305628864933e-01 
4786 -7.522675171758522e-02 
4787 1.569510158916497e-01 
4788 5.074772760069151e-01 
4789 3.442031023157421e-01 
4790 -2.451776486435320e-02 
4791 -3.711963967283717e-01 
4792 3.857905726858210e-01 
4793 2.333227190307061e-01 
4794 -4.058583109528182e-01 
4795 -4.959970655883785e-01 
4796 3.343047867009220e-01 
4797 -1.981530513378902e-02 
4798 -1.271644496010722e-01 
4799 4.722127562356346e-02 
4800 3.214266011045234e-01 
4801 -2.163190678098231e-01 
4802 2.764903447769212e-02 
4803 -9.536999465522668e-02 
4804 -7.671347491232169e-02 
4805 -6.729994885733592e-02 
4806 3.924097350740188e-02 
4807 1.955567140828441e-01 
4808 1.134344425842788e-02 
4809 -1.791546316076605e-01 
4810 2.581933655196883e-01 
4811 1.741204104192308e-01 
4812 -4.081741301199821e-01 
4813 -1.844834301131358e-01 
4814 1.010329957284743e-02 
4815 1.062060939489410e-01 
4816 -2.014434989791222e-01 
4817 -5.610563638044875e-02 
4818 -3.128166108597923e-02 
4819 9.575141635015376e-02 
4820 1.044918939329274e-01 
4821 2.037703057894783e-01 
4822 -3.336316898574395e-01 
4823 -2.384536791901846e-01 
4824 1.314331396386075e-01 
4825 -8.053095314927576e-02 
4826 -4.566477516752630e-01 
4827 -6.359090300639247e-01 
4828 -2.512576773931247e-01 
4829 -1.783431893297079e-01 
4830 -7.019180690705558e-01 
4831 -3.931096726239691e-01 
4832 -3.335318567693343e-02 
4833 -2.939308891540977e-01 
4834 -1.816621806348347e-01 
4835 -3.042735109945106e-01 
4836 -4.809638335337281e-01 
4837 -2.054411267892515e-01 
4838 -4.525275846029115e-01 
4839 -8.377907445712173e-01 
4840 -5.912850219592944e-01 
4841 2.050663363076565e-01 
4842 -4.976028334928742e-01 
4843 -5.672585245295455e-01 
4844 2.696592485819795e-01 
4845 2.095525606886146e-02 
4846 -2.775105185990738e-02 
4847 4.854278537274535e-01 
4848 3.098050847450499e-01 
4849 -5.018605452909587e-01 
4850 2.731149979766549e-01 
4851 3.623677091586122e-01 
4852 -2.729775402028384e-01 
4853 2.845953333594755e-01 
4854 6.545421191553573e-01 
4855 2.816962457934651e-01 
4856 3.100822063495712e-01 
4857 9.723375127091540e-01 
4858 3.676802318577783e-01 
4859 -2.234872130262421e-02 
4860 1.228703802232123e-01 
4861 1.278449333380955e-01 
4862 1.330140355812308e-01 
4863 1.350525494109546e-01 
4864 1.956365752704516e-01 
4865 -3.485639381652686e-01 
4866 -3.769978341188751e-01 
4867 -5.657691403055334e-02 
4868 -1.613535618808864e-01 
4869 -3.376843035472217e-01 
4870 -9.035861111395473e-02 
4871 -5.011261235472489e-02 
4872 -1.369393829099309e-01 
4873 -5.359042366393146e-01 
4874 -2.913732960893707e-01 
4875 1.657365637057730e-01 
4876 1.837454303759725e-01 
4877 2.935493654316063e-01 
4878 1.494741470831635e-01 
4879 5.554354589492994e-01 
4880 7.502958300644280e-01 
4881 -9.498272289203105e-02 
4882 3.773508907115388e-01 
4883 4.160675737139759e-02 
4884 -3.684473630073054e-01 
4885 5.910350141242966e-01 
4886 3.627151619574375e-01 
4887 4.798467693137590e-02 
4888 1.406433348372483e-01 
4889 -8.647277573958527e-03 
4890 9.459633619384759e-02 
4891 9.215078021523723e-02 
4892 -5.534456957380638e-02 
4893 1.440029167631065e-01 
4894 3.086945974806695e-01 
4895 4.625015883161684e-02 
4896 -2.180736780550259e-01 
4897 1.217612009597580e-01 
4898 -8.197656484640556e-02 
4899 -4.802937132749755e-02 
4900 -9.744527759510088e-02 
4901 -1.684156252345270e-01 
4902 7.282120172505742e-02 
4903 -3.502655695604544e-01 
4904 -1.141874307553652e-01 
4905 -6.159333191263108e-02 
4906 -3.595162651081856e-01 
4907 -2.214969389822816e-01 
4908 -2.167114193817205e-02 
4909 -4.079295431540821e-01 
4910 -2.061431696611460e-01 
4911 5.831092597873513e-02 
4912 1.178748335077639e-01 
4913 -5.015258714333657e-01 
4914 -2.274010857224887e-01 
4915 8.937110305010700e-02 
4916 -2.696198148663888e-01 
4917 -9.554513710834378e-02 
4918 1.064198822433435e-01 
4919 1.493190013230664e-01 
4920 -9.263592238994181e-02 
4921 -1.280429982343453e-02 
4922 8.768189416064517e-02 
4923 2.578023742052617e-01 
4924 1.163768558512722e-01 
4925 -1.470326571280479e-01 
4926 -1.417719760546112e-02 
4927 3.118948651315540e-01 
4928 2.820585649904995e-01 
4929 4.599196286947185e-01 
4930 8.328600691409824e-01 
4931 4.900361438621938e-01 
4932 3.511551574616804e-01 
4933 -4.621813848418717e-01 
4934 3.908089450146803e-01 
4935 6.364447974263941e-01 
4936 -4.577884472449697e-01 
4937 -3.657707363105344e-01 
4938 -5.272505796670664e-02 
4939 6.253895909039241e-01 
4940 -7.516017212963325e-03 
4941 3.630933021802166e-02 
4942 -1.801233097979996e-01 
4943 1.408797165822719e-01 
4944 2.021595265672960e-01 
4945 -1.100814938494098e-01 
4946 6.737044969656193e-02 
4947 1.024028301500566e-01 
4948 -1.271617961759401e-01 
4949 -1.726940403444992e-02 
4950 8.492595011971871e-02 
4951 -1.231896012368726e-02 
4952 3.780056369281878e-02 
4953 1.372199690232229e-01 
4954 -1.016172105081278e-01 
4955 -8.296279661741113e-02 
4956 1.677986133942722e-01 
4957 -5.510145992184626e-02 
4958 7.167969480044079e-02 
4959 1.730919122012526e-01 
4960 1.608402603920455e-01 
4961 -4.549235358502039e-02 
4962 -2.558931739881680e-01 
4963 -8.765633342730719e-03 
4964 1.587866415860421e-01 
4965 -1.801372806039511e-01 
4966 -3.593831442802204e-01 
4967 -3.976644650458306e-02 
4968 1.310521894313373e-01 
4969 -2.502363439333447e-01 
4970 -1.088245039103303e-01 
4971 -4.906718358260169e-03 
4972 -7.394217297635386e-02 
4973 -4.789153890501429e-01 
4974 -4.911524640263534e-01 
4975 -2.373376309508782e-03 
4976 -1.687355969983115e-01 
4977 -6.026693818103559e-01 
4978 1.033648743393670e-01 
4979 -2.391521759270084e-02 
4980 -4.659144142023280e-01 
4981 2.332723414750094e-01 
4982 1.323322210698333e-01 
4983 1.524275212712558e-01 
4984 -2.666170369622771e-01 
4985 -8.593416130368736e-02 
4986 2.912148316968487e-02 
4987 -1.089367658973455e-01 
4988 -1.832770854267718e-01 
4989 -2.252236242723866e-01 
4990 8.992581568768619e-02 
4991 -6.053497757978142e-02 
4992 -2.041824813293438e-01 
4993 -1.883905351655362e-01 
4994 -4.520520055379856e-02 
4995 1.732071182604877e-01 
4996 -2.701712869119370e-02 
4997 -4.081131107133953e-02 
4998 9.298066141999087e-03 
4999 1.991076399780141e-03 
5000 -1.016041656163072e-01 
5001 -2.980973029403350e-02 
5002 7.927851026940663e-03 
5003 1.739043288231604e-02 
5004 7.292363259488617e-02 
5005 2.968734649810491e-02 
5006 -6.141263895151210e-02 
5007 -4.441285210898538e-02 
5008 7.424893209403537e-02 
5009 5.646730700573080e-02 
5010 -1.306923976116794e-01 
5011 -1.233568710641601e-02 
5012 1.251339137407259e-03 
5013 7.492531590215828e-02 
5014 -5.318736711689582e-02 
5015 -4.492037981844704e-02 
5016 9.771281778650667e-02 
5017 1.101246802808896e-01 
5018 -5.161481729868652e-02 
5019 2.197335242369789e-02 
5020 2.456098054598665e-01 
5021 -8.143569400472721e-02 
5022 6.356695416913660e-02 
5023 1.557995480436494e-02 
5024 7.265964239387049e-02 
5025 -1.292228890813655e-01 
5026 6.519526255095488e-02 
5027 2.144559594096438e-01 
5028 3.296667863308349e-02 
5029 -1.948464740312463e-01 
5030 -3.612029681407126e-02 
5031 -7.216355169751747e-02 
5032 -1.776065982174038e-01 
5033 -2.314952118507775e-01 
5034 -2.224692780912252e-01 
5035 3.774795251656519e-01 
5036 7.314682145267372e-02 
5037 -3.094442358571478e-01 
5038 -1.515718450333148e-01 
5039 6.692183072625217e-02 
5040 -8.221751919962442e-02 
5041 -4.649379708154479e-01 
5042 -1.371097578211367e-01 
5043 -6.597276655779956e-02 
5044 -1.078813013678920e-01 
5045 -3.707024731226551e-02 
5046 2.879275150704884e-02 
5047 1.014599360392952e-01 
5048 -5.747573605361600e-02 
5049 -5.787564675323904e-02 
5050 1.801065121441592e-02 
5051 -8.353813331205577e-05 
5052 -6.251201055225518e-03 
5053 -3.781531006079579e-02 
5054 5.107501921349782e-02 
5055 1.766184164694422e-03 
5056 2.550857884626039e-02 
5057 -6.519647021912998e-02 
5058 2.033418434313001e-02 
5059 2.670676493201600e-01 
5060 -5.948509766976563e-02 
5061 -9.778719582416183e-02 
5062 -3.039122066829954e-02 
5063 1.800008554987200e-02 
5064 -1.498125493332490e-02 
5065 -1.036287718688257e-01 
5066 -9.457474413628775e-02 
5067 -1.555849473145811e-01 
5068 7.928977729919125e-02 
5069 -7.023569115985741e-02 
5070 -1.511605349210156e-01 
5071 8.340420747698823e-02 
5072 5.856171134765081e-02 
5073 -2.291040058206811e-02 
5074 -2.063835439537336e-01 
5075 1.310367912501280e-01 
5076 7.984048121980943e-02 
5077 -7.982201323083235e-02 
5078 -8.160705652553649e-02 
5079 -7.470499406514620e-02 
5080 1.788019449286890e-01 
5081 -2.720285423421506e-01 
5082 -5.564811556639470e-01 
5083 -3.450389844468349e-02 
5084 1.084722850780614e-01 
5085 -1.086455711906002e-01 
5086 -4.246822809204144e-01 
5087 -3.710292859907862e-01 
5088 3.840624657210140e-02 
5089 1.455489212888928e-02 
5090 -2.740681031596829e-01 
5091 2.164123101099300e-01 
5092 1.595998802577921e-01 
5093 -1.926254232317951e-02 
5094 -1.484250227210099e-01 
5095 7.088072680422094e-03 
5096 3.246229773312326e-01 
5097 -1.749699606692783e-01 
5098 -2.347469072283015e-01 
5099 -3.246709125052905e-02 
5100 2.551069765173636e-01 
5101 1.303225369890231e-01 
5102 6.987161432594464e-01 
5103 6.308545091913951e-01 
5104 3.954335199012345e-01 
5105 -5.696555843442218e-01 
5106 4.232096440264801e-01 
5107 1.532507820262942e-01 
5108 -2.505581416545624e-01 
5109 1.673806287203676e-01 
5110 5.551269494536619e-02 
5111 2.811806183866527e-02 
5112 -2.475636338192311e-01 
5113 -5.829958364953157e-02 
5114 5.476880844214761e-02 
5115 2.430545716255650e-02 
5116 -2.718719114567146e-02 
5117 -9.411530957751517e-02 
5118 1.988542249484612e-02 
5119 8.914634203573744e-02 
5120 -3.574053774056885e-02 
5121 2.844727089545315e-01 
5122 4.171039866548405e-02 
5123 1.478777523697095e-02 
5124 -1.774603041583494e-01 
5125 1.247876852598425e-01 
5126 6.353382190409188e-02 
5127 2.350416380214983e-03 
5128 3.976280981957188e-01 
5129 8.413312495677466e-01 
5130 -1.117331374414128e+00 
5131 -3.513268053464759e-02 
5132 8.831959902995421e-01 
5133 -3.442244682843815e-01 
5134 -6.908359527998359e-01 
5135 1.868913677596321e-01 
5136 1.464733977858948e+00 
5137 3.083708033903080e-01 
5138 3.745756082740883e-01 
5139 5.461134114641846e-01 
5140 3.104886755591704e-01 
5141 3.566868961045843e-01 
5142 4.024357331629458e-01 
5143 5.956830520920239e-01 
5144 7.811219541989947e-01 
5145 3.023017994174474e-02 
5146 4.749081274856184e-01 
5147 6.037075563706121e-01 
5148 2.399012187807526e-01 
5149 4.600705705479799e-01 
5150 5.981809250665253e-01 
5151 1.016941941098671e+00 
5152 5.388343659755174e-01 
5153 -2.412088573013037e-01 
5154 -3.292731523670480e-01 
5155 2.180101374377520e-01 
5156 9.350034591321824e-02 
5157 -3.763016066287775e-01 
5158 -2.988364428859475e-01 
5159 1.577678301671519e-01 
5160 -2.059140283820493e-01 
5161 -1.689752423981247e-01 
5162 -5.202569855503679e-01 
5163 1.981325381172708e-01 
5164 -1.408568071087582e-02 
5165 -2.485724154569615e-01 
5166 -3.694701043144883e-01 
5167 -3.207471588257075e-01 
5168 8.869415423720124e-02 
5169 -1.042135998855812e-01 
5170 -1.856633784073189e-01 
5171 1.664484720448744e-01 
5172 8.531088092160116e-03 
5173 -1.051891965839298e+00 
5174 -4.504054430577661e-01 
5175 6.628906324287877e-02 
5176 -6.422666294471515e-01 
5177 -6.011839370876080e-01 
5178 -5.685740415329747e-01 
5179 6.264994811064749e-01 
5180 5.673349058613297e-01 
5181 -2.821371819463426e-01 
5182 -8.412250221833497e-01 
5183 -3.778950463810977e-01 
5184 2.547453883480945e-01 
5185 -8.437240673329961e-01 
5186 1.167496815318215e-01 
5187 9.347057973840726e-01 
5188 3.425464338004683e-02 
5189 6.113026340321823e-02 
5190 -6.256105143942273e-02 
5191 6.128189032790911e-02 
5192 -2.375912640640034e-01 
5193 2.318248000389696e-01 
5194 -2.971406482486423e-02 
5195 -1.400524328073247e-01 
5196 -1.260692977865510e-01 
5197 -1.257655988128533e-01 
5198 3.795552763437100e-02 
5199 1.257518062271513e-01 
5200 1.781386626156211e-01 
5201 -2.424362713065957e-01 
5202 1.651494827691389e-01 
5203 3.190042879644120e-01 
5204 -3.565546550193827e-02 
5205 4.959713842258973e-02 
5206 1.415616991990441e-01 
5207 1.312847307113335e-01 
5208 -3.103364353234469e-02 
5209 -5.742825668867517e-02 
5210 4.885261328698302e-02 
5211 1.617481216740699e-01 
5212 -4.253604375477639e-02 
5213 1.030222541624799e-01 
5214 -8.435797321889216e-02 
5215 -1.551232530711029e-01 
5216 -1.510119533024978e-01 
5217 7.132070336895784e-02 
5218 6.446663783072271e-02 
5219 -5.957343017796535e-02 
5220 -1.317662958026033e-01 
5221 8.912585570504927e-02 
5222 2.137026074220476e-01 
5223 1.107699137958196e-01 
5224 -5.635886715901309e-02 
5225 3.338635929916217e-02 
5226 -2.908047231387133e-02 
5227 -3.128986367386659e-01 
5228 -1.611153861623875e-01 
5229 -6.673579217018639e-02 
5230 7.410664474154539e-02 
5231 1.996686262425421e-01 
5232 -3.267284754146833e-01 
5233 -2.359450930519880e-02 
5234 1.088947985546839e-01 
5235 -1.000456306518135e-01 
5236 6.257462422997865e-04 
5237 4.949191615708651e-01 
5238 2.569875407813700e-01 
5239 -2.664083091417226e-01 
5240 7.206174974252146e-02 
5241 4.287833938626275e-01 
5242 -1.096124830428000e-01 
5243 -3.405723293537224e-01 
5244 1.538479762023143e-01 
5245 -1.538470206451385e-01 
5246 1.270584386800236e-01 
5247 2.262855097395181e-01 
5248 4.386530207447982e-02 
5249 -4.509140368299538e-01 
5250 -1.806751460114877e-01 
5251 2.201866867504413e-01 
5252 -3.525331056141567e-02 
5253 -1.532629036036665e-01 
5254 -1.352559673602178e-01 
5255 2.222067033412985e-01 
5256 -4.592769055116769e-02 
5257 -3.406795268511565e-01 
5258 1.475130655327817e-01 
5259 1.320395008264648e-02 
5260 -1.877386074800601e-01 
5261 -8.186259610603352e-02 
5262 4.242686422766283e-02 
5263 2.994553246709515e-02 
5264 -1.708267974463138e-01 
5265 -8.837369065045703e-03 
5266 3.923401811087256e-02 
5267 5.677750371359393e-02 
5268 4.827692365738063e-02 
5269 5.785389473302235e-02 
5270 3.153775541350956e-02 
5271 -1.494545935757695e-01 
5272 4.605618122065033e-02 
5273 -2.925863770936938e-02 
5274 -1.004262432936593e-01 
5275 9.607159361558494e-02 
5276 1.728043051276755e-02 
5277 -1.405884937874137e-01 
5278 -7.656582898716185e-02 
5279 -6.180910885492633e-04 
5280 -8.738439868389337e-02 
5281 -1.916067027330385e-01 
5282 -1.872106405421786e-01 
5283 -9.273398127310778e-02 
5284 -7.040420675724068e-02 
5285 -6.579668982534981e-02 
5286 2.226732933009024e-02 
5287 -1.519602532467989e-03 
5288 -7.411080355654322e-02 
5289 -1.193826911570494e-01 
5290 -2.312407729050874e-01 
5291 -1.292513914411527e-02 
5292 -7.548586269314546e-02 
5293 -6.213402997802958e-02 
5294 -3.948398731752401e-02 
5295 1.002971332595896e-02 
5296 2.032513596133112e-01 
5297 -5.298496755331712e-01 
5298 -6.678706149778707e-01 
5299 3.972258022750701e-01 
5300 5.794420230494750e-01 
5301 1.805794350746674e-01 
5302 -3.471085077585144e-01 
5303 -1.663763182599768e-01 
5304 2.960720170188214e-01 
5305 1.512672348960924e-01 
5306 -2.278028353971027e-01 
5307 -5.580649585435123e-01 
5308 -5.325622211040060e-03 
5309 1.343764438947145e-01 
5310 5.156269433516874e-03 
5311 -2.415272321955992e-01 
5312 8.780990713376119e-03 
5313 3.392690160249470e-02 
5314 -4.617519414114227e-02 
5315 -2.947139319592971e-02 
5316 4.927892372485974e-02 
5317 -3.135988587929892e-01 
5318 -2.310372744923236e-01 
5319 -2.196867793326383e-02 
5320 3.650032990928417e-01 
5321 -8.111240480604000e-02 
5322 7.209450512692818e-02 
5323 1.321286584808641e-01 
5324 -1.443081839593318e-01 
5325 -4.738175523851254e-01 
5326 -2.554434784562680e-01 
5327 -3.716873460758724e-01 
5328 -4.984507609466136e-01 
5329 -1.795830510062908e-01 
5330 -2.707112306347683e-01 
5331 -1.266526738056753e-02 
5332 5.810616415991507e-02 
5333 -1.227396863956724e-01 
5334 -6.579091648889832e-02 
5335 2.858663771980944e-01 
5336 -3.040082092797974e-02 
5337 -1.844577093153816e-01 
5338 5.675709130038719e-02 
5339 1.731251636807872e-01 
5340 -1.828420161353893e-01 
5341 -9.829307768271591e-03 
5342 7.727233974326687e-02 
5343 2.769502491584012e-03 
5344 -5.475610003815753e-02 
5345 6.167785873435302e-02 
5346 7.484043494069587e-03 
5347 1.673273035195149e-02 
5348 8.308416805375762e-02 
5349 -7.444604700781500e-03 
5350 8.006112173376149e-02 
5351 -5.542276819327081e-02 
5352 6.891158484335977e-02 
5353 -2.262363520178553e-02 
5354 1.291446042988993e-01 
5355 4.942963543666550e-02 
5356 1.814246037717303e-02 
5357 2.352774338478615e-02 
5358 6.946078023631651e-02 
5359 -6.236414508490120e-02 
5360 -5.818907374584677e-02 
5361 -1.288319157157444e-03 
5362 -5.297332030581404e-02 
5363 4.792842804042203e-02 
5364 2.984685311422268e-02 
5365 -7.669411858904236e-02 
5366 -1.799626724246009e-02 
5367 2.643923866396704e-02 
5368 4.782319510652637e-02 
5369 -4.460948381243823e-02 
5370 -9.642624094879134e-04 
5371 8.905363964682915e-02 
5372 3.835053054941968e-02 
5373 3.875606647920629e-02 
5374 -1.716369882817930e-02 
5375 -3.331131320446626e-02 
5376 2.294504278437621e-02 
5377 8.728311907761860e-02 
5378 -9.583276022755528e-02 
5379 -2.800680213740829e-02 
5380 1.723676342282524e-01 
5381 6.760504795682752e-02 
5382 -5.963901334160850e-02 
5383 7.083645263915645e-03 
5384 1.592795656956995e-01 
5385 -4.904075955517157e-02 
5386 7.893726282410921e-02 
5387 8.136756120135062e-02 
5388 4.947118381493831e-02 
5389 2.404088395081221e-01 
5390 1.236115674931557e-01 
5391 -1.017538594190881e-01 
5392 -7.812158394224614e-02 
5393 -5.363497705288108e-02 
5394 -5.282119267060895e-02 
5395 1.816040305931315e-03 
5396 1.385331050835698e-01 
5397 6.613297360935799e-02 
5398 2.071187523901581e-01 
5399 4.140414620777345e-01 
5400 1.410397872682347e-02 
5401 -2.192456556808036e-01 
5402 1.574850392891077e-01 
5403 1.876172360762311e-01 
5404 -7.497464703024702e-02 
5405 -1.571717124414871e-01 
5406 1.009312976791917e-01 
5407 2.805904798407798e-01 
5408 -1.756100754162347e-01 
5409 1.004251553562210e-01 
5410 -7.559837707197725e-02 
5411 2.650851267643549e-01 
5412 3.699593822147473e-01 
5413 1.491456951838141e-01 
5414 -1.543044745789439e-01 
5415 -1.670642453369307e-01 
5416 1.078928321552002e-01 
5417 -1.899877453279428e-01 
5418 3.761767160102539e-02 
5419 1.120513672778057e-01 
5420 -1.398295651194130e-02 
5421 1.599460590649593e-01 
5422 1.905510754268530e-01 
5423 -4.455391588986779e-02 
5424 -7.051200812042691e-02 
5425 -8.585322499855477e-02 
5426 2.529043585929975e-01 
5427 -8.401274560184886e-02 
5428 -1.723688241211671e-01 
5429 3.078028931282827e-01 
5430 -2.939162821418818e-01 
5431 -2.932000350172275e-01 
5432 -9.062265862204426e-02 
5433 6.018724920747497e-02 
5434 -2.617860544406624e-02 
5435 -3.043840054028576e-01 
5436 -6.355606289823278e-02 
5437 8.865601619588015e-01 
5438 5.084040575533858e-01 
5439 -2.798694250886160e-01 
5440 1.064362281651833e-01 
5441 2.733558213177322e-01 
5442 3.081886797495141e-01 
5443 -1.169568608488430e-01 
5444 -6.612700431726838e-02 
5445 1.683734857024870e-01 
5446 2.927223718410666e-01 
5447 1.214363099033795e-01 
5448 -6.219202863474846e-02 
5449 1.148536298133425e-02 
5450 5.655520681962659e-02 
5451 4.237765494917583e-02 
5452 -3.172976480660182e-02 
5453 -1.090209600628773e-01 
5454 6.416463687992435e-02 
5455 -5.096107515290700e-02 
5456 4.110832785259345e-02 
5457 -8.034439066538100e-02 
5458 -2.252033910411343e-02 
5459 1.655919223348362e-02 
5460 -4.026650555839767e-02 
5461 1.458984275219987e-01 
5462 -2.127224486271945e-01 
5463 -1.769718465091085e-01 
5464 1.040874660473265e-01 
5465 8.342492148967258e-02 
5466 -3.491422280674780e-02 
5467 -1.426961883030465e-01 
5468 -7.749438186919741e-02 
5469 -1.507243650441175e-01 
5470 1.245969761842576e-01 
5471 -3.753149408823571e-01 
5472 -5.401456449511298e-01 
5473 -1.497213957131614e-01 
5474 -5.499292412825001e-01 
5475 -2.116863047701573e-01 
5476 2.641523929778283e-01 
5477 -7.056515943260755e-02 
5478 -7.206633809090143e-01 
5479 -2.774650085123668e-01 
5480 4.051303638587572e-01 
5481 2.276325395195063e-01 
5482 -2.690522111208469e-02 
5483 -6.480821943986295e-01 
5484 -4.220315930774458e-01 
5485 -8.798202708329381e-03 
5486 4.545915362859087e-01 
5487 -1.558318131201925e-01 
5488 -1.556436618539034e-01 
5489 3.598966335671284e-02 
5490 9.806684882376178e-02 
5491 3.325864083015266e-01 
5492 -8.920405594554909e-02 
5493 -4.891088765407022e-01 
5494 2.606525375755911e-01 
5495 3.303884548483662e-01 
5496 -1.727870831529002e-01 
5497 -4.620505072093665e-02 
5498 -2.666037585729465e-01 
5499 4.601245846569502e-01 
5500 6.782098134381148e-01 
5501 -2.256363292073666e-01 
5502 -1.201043587013638e+00 
5503 -7.106199609862431e-01 
5504 2.139005344621297e-01 
5505 -4.266708879699867e-01 
5506 -1.229435365786630e-01 
5507 -1.970299801908904e-01 
5508 -1.613027908299449e-01 
5509 -2.480654939420849e-01 
5510 -3.538031700220873e-01 
5511 -1.935596624523224e-01 
5512 -1.169821728044308e-01 
5513 -3.041604729545404e-01 
5514 2.832554801983113e-01 
5515 3.357429604211229e-01 
5516 -2.266979050650019e-01 
5517 -8.429805506309021e-02 
5518 1.173910859960600e-01 
5519 2.332255944588312e-01 
5520 -3.771098862096636e-01 
5521 -3.989140108284194e-01 
5522 1.315336176529169e-01 
5523 1.179413607615340e-01 
5524 -1.245164944683379e-01 
5525 1.319857224511131e-01 
5526 1.408595798168055e-01 
5527 -2.600722184221155e-01 
5528 4.221805016303024e-03 
5529 3.155483556341754e-01 
5530 1.295971831700504e-01 
5531 -9.420158394209500e-03 
5532 -2.149218297444027e-02 
5533 7.484573479195453e-02 
5534 5.230421247724004e-02 
5535 2.296013430183830e-02 
5536 6.959335656963937e-02 
5537 1.459829984435199e-02 
5538 -4.456753571398401e-02 
5539 1.219611247570299e-01 
5540 -2.177907391591931e-02 
5541 6.534605372157234e-02 
5542 -5.894854865058750e-02 
5543 -1.487248021870725e-01 
5544 -1.813068570917614e-02 
5545 1.234585691906554e-01 
5546 -5.263945102760661e-02 
5547 8.243672816896494e-03 
5548 2.208523256105538e-01 
5549 -7.666890341133119e-02 
5550 9.330834268264506e-03 
5551 -2.481259168166199e-02 
5552 -1.222948895801475e-02 
5553 -1.356025303714272e-01 
5554 -3.041456714662483e-02 
5555 2.086299253701015e-01 
5556 2.629717124839359e-01 
5557 -3.418399898717033e-01 
5558 -2.911595023717905e-02 
5559 2.091973915591569e-01 
5560 2.929972966294201e-02 
5561 -2.010647736929342e-01 
5562 1.041323536235254e-01 
5563 6.420609449037823e-02 
5564 1.543851852880002e-02 
5565 2.433035511564189e-01 
5566 3.428542657636693e-01 
5567 8.695360329233156e-01 
5568 5.295916275952613e-01 
5569 -2.141095384210671e-01 
5570 8.267093679806171e-01 
5571 7.614170932816039e-01 
5572 -3.332325490012404e-01 
5573 1.614693964492827e-01 
5574 4.951961005807000e-01 
5575 -2.779430964244406e-01 
5576 -3.068127414068982e-01 
5577 1.843817792222170e-01 
5578 1.435478845703372e-01 
5579 -1.379789542368906e-01 
5580 2.973608769533280e-02 
5581 -1.405049231302932e-01 
5582 1.643694939674668e-01 
5583 2.461761690367611e-01 
5584 1.465135153746772e-01 
5585 -1.501503707504484e-02 
5586 -1.536754737624816e-01 
5587 -6.386791586081492e-02 
5588 -8.184202612610948e-03 
5589 -8.234061382271826e-02 
5590 -3.161489242578535e-01 
5591 -4.438268499879451e-02 
5592 1.504214883792342e-01 
5593 -3.099122815858689e-01 
5594 8.111165271145800e-02 
5595 2.496640996502298e-01 
5596 -2.304218488724334e-01 
5597 1.366470953631526e-01 
5598 -2.099137835981007e-01 
5599 -8.213860653228898e-02 
5600 1.067882933285654e-01 
5601 -1.890655385991867e-02 
5602 1.474995666699685e-01 
5603 -1.395240744908855e-01 
5604 -1.254684816289204e-01 
5605 3.489069360153194e-02 
5606 1.976691195637525e-01 
5607 -2.055184461316975e-02 
5608 -2.224490724148394e-01 
5609 -1.349342481845731e-01 
5610 -1.524801033872619e-02 
5611 -1.919968744556598e-01 
5612 -2.660441107390905e-01 
5613 -1.476802562533287e-01 
5614 1.907920172879755e-01 
5615 -5.609178068247063e-02 
5616 -4.342804014048644e-01 
5617 -6.169686290737525e-02 
5618 -1.663708770660826e-01 
5619 -1.957764152612707e-01 
5620 -2.296632117765748e-01 
5621 -1.785645896525152e-01 
5622 2.922996205972191e-01 
5623 -3.609664892241202e-02 
5624 -1.796886097330962e-01 
5625 -1.992782137794526e-01 
5626 -1.868380948376162e-01 
5627 2.412232823463406e-01 
5628 2.365389785656612e-01 
5629 -3.712060807921989e-02 
5630 -3.063522005929874e-02 
5631 1.034472760363707e-01 
5632 1.176318164811174e-01 
5633 -3.717016242609608e-01 
5634 1.096080660311225e-01 
5635 1.759059694097805e-01 
5636 -3.336660441487579e-01 
5637 -7.897949373198702e-03 
5638 4.756788822337732e-02 
5639 1.051679475015122e-01 
5640 -7.275393431123445e-02 
5641 6.572341227495354e-02 
5642 1.270327104952153e-01 
5643 1.152137842077874e-01 
5644 -1.289939983008376e-01 
5645 -1.715391019274981e-02 
5646 -3.365076934648307e-02 
5647 -8.967715986343350e-02 
5648 8.360452893164917e-02 
5649 2.300256429788275e-01 
5650 -5.352312001386273e-01 
5651 -2.679786056115303e-01 
5652 4.639082566210536e-01 
5653 -7.810349995557093e-02 
5654 -1.520521919641577e-01 
5655 -4.161006193881440e-02 
5656 3.051905473019965e-01 
5657 -1.792883601215242e-01 
5658 -5.194771991385833e-02 
5659 1.282544024437955e-01 
5660 1.027412845280084e-03 
5661 2.767113425243603e-01 
5662 7.426306099632470e-02 
5663 3.570646742929756e-01 
5664 3.609684613595491e-01 
5665 3.659540266277433e-01 
5666 6.034607907515632e-01 
5667 1.868219981204729e-01 
5668 2.776342959833674e-01 
5669 -4.437179566834373e-02 
5670 8.529247068033671e-02 
5671 4.510005499473738e-02 
5672 1.439359861741542e-01 
5673 1.259632452724192e-02 
5674 -3.020458097700804e-01 
5675 -2.632150554230840e-01 
5676 1.558193464817148e-02 
5677 -2.821299358374129e-01 
5678 3.860278539211660e-02 
5679 3.523646512396518e-01 
5680 1.691548092739281e-01 
5681 -3.433215144082312e-01 
5682 7.645999681114903e-02 
5683 2.560444508687012e-02 
5684 -6.226441037227194e-01 
5685 -2.120915791903572e-01 
5686 -5.438456164450865e-02 
5687 -7.072950077780527e-03 
5688 -3.793502559828993e-01 
5689 1.094755083950857e-01 
5690 -1.711525601085992e-01 
5691 9.343886842096470e-02 
5692 3.764515320051722e-01 
5693 1.121725886908368e-01 
5694 4.789896014436536e-02 
5695 1.030372402632938e-01 
5696 1.946874075061541e-01 
5697 2.290937182278893e-01 
5698 2.432227803398158e-02 
5699 7.505258077766092e-02 
5700 2.332028655401560e-02 
5701 -1.698540768620286e-01 
5702 1.347313822763355e-01 
5703 2.047357030462245e-01 
5704 1.558441447585852e-01 
5705 -2.268110701107500e-01 
5706 -7.454631041860135e-02 
5707 8.502528131660225e-01 
5708 6.476796835232455e-01 
5709 -2.582983727473356e-01 
5710 -1.403861680440497e-01 
5711 1.983320192531708e-02 
5712 1.912443155136750e-01 
5713 -4.832028064964095e-01 
5714 -5.271235982931922e-01 
5715 2.009005115536241e-01 
5716 1.835198992499069e-01 
5717 2.062829889123551e-01 
5718 -5.696218813796132e-01 
5719 -5.906868147694483e-01 
5720 3.611608766774770e-01 
5721 -7.099622016252065e-02 
5722 -2.385653403282986e-01 
5723 -6.281247303146729e-01 
5724 -1.347806356690598e-01 
5725 -1.911614083893213e-01 
5726 -2.065185130404274e-01 
5727 3.475694648903200e-01 
5728 -2.132378552060141e-02 
5729 -5.394753838985231e-02 
5730 -1.660015197126873e-01 
5731 -9.920161694545780e-02 
5732 -2.647484473004288e-01 
5733 1.144636838486835e-01 
5734 -6.763717310600038e-02 
5735 -1.817070427403424e-01 
5736 -7.066998638262868e-02 
5737 -4.421676190761254e-01 
5738 -3.403595068380313e-02 
5739 8.677533651885043e-02 
5740 -3.298132297316965e-01 
5741 -6.389145312494718e-02 
5742 3.258607183596741e-01 
5743 3.063716201651717e-02 
5744 -3.104037825109343e-01 
5745 -1.696660234694274e-01 
5746 -1.369645775251139e-01 
5747 1.402644705139900e-01 
5748 -1.183196354057862e-01 
5749 -3.460734918756243e-01 
5750 -1.265520489685239e-01 
5751 2.206563209452820e-01 
5752 2.969099266340777e-02 
5753 -1.868782445320953e-01 
5754 -1.477079338088610e-01 
5755 -1.190369292987640e-02 
5756 -5.687866897341663e-02 
5757 -1.476633516633285e-01 
5758 -5.513910716388654e-02 
5759 -2.544529363045758e-02 
5760 -3.122749872094864e-02 
5761 1.573467028481013e-01 
5762 5.252342254927428e-02 
5763 -2.400763536428396e-02 
5764 -4.051937831914830e-02 
5765 4.522220091071710e-01 
5766 -1.984270554863250e-01 
5767 -1.177046117329731e-02 
5768 7.116617046742690e-01 
5769 5.797915493838126e-01 
5770 -2.049231333550340e-01 
5771 -4.363049129032489e-01 
5772 5.952359426721244e-01 
5773 8.420965800438130e-01 
5774 9.675877786827509e-03 
5775 -1.097967307687532e-01 
5776 5.636546450861343e-01 
5777 1.952941509478340e-02 
5778 6.900113970135399e-02 
5779 5.587906567905156e-02 
5780 -1.654334407194794e-01 
5781 2.527506111847787e-01 
5782 2.936716482351510e-02 
5783 2.673698049508584e-01 
5784 3.515917360113053e-01 
5785 -8.376005110618967e-02 
5786 -1.840129613606374e-01 
5787 -9.467531171599783e-02 
5788 1.237906278464380e-02 
5789 2.186917277361575e-01 
5790 8.506119561904886e-02 
5791 -2.214728002176024e-01 
5792 1.142556148586910e-01 
5793 -9.551275843564802e-02 
5794 -1.341680710920416e-01 
5795 -2.999026824300851e-01 
5796 -2.148075083197903e-01 
5797 -2.682475889536348e-01 
5798 -7.013357739821369e-02 
5799 1.036984276879372e-01 
5800 -2.160464668616947e-01 
5801 -4.552094076732464e-01 
5802 -1.226398853222662e-01 
5803 1.093890524023189e-01 
5804 -2.335565000533489e-01 
5805 -1.344620011731188e-02 
5806 -2.085157814114483e-01 
5807 -3.139561086920152e-01 
5808 1.487344945826351e-01 
5809 -3.779925388646149e-01 
5810 -7.372248225937511e-01 
5811 -5.905288073606532e-01 
5812 1.488795035816630e-01 
5813 -5.976706184012039e-02 
5814 -2.621310278521667e-01 
5815 5.965589242467942e-02 
5816 4.555835958366877e-01 
5817 -1.284054140281597e-01 
5818 -6.717341088822237e-02 
5819 -1.369251631351677e-01 
5820 3.417383680592932e-02 
5821 -1.025019373551912e-01 
5822 1.523992599854843e-01 
5823 3.461267487119272e-01 
5824 3.108535561560585e-01 
5825 -4.463535745278002e-02 
5826 -4.364003558905019e-02 
5827 7.289784643332112e-02 
5828 -4.154818098405705e-01 
5829 -4.260334364767443e-01 
5830 1.107417705890388e-01 
5831 6.885193794511181e-01 
5832 -3.388606510901714e-02 
5833 8.276585108325805e-02 
5834 3.108532417542438e-01 
5835 1.231134200104378e-01 
5836 -2.647136907856878e-02 
5837 4.298065678344655e-01 
5838 4.655049422863167e-01 
5839 1.229423443091874e-01 
5840 4.434527745469762e-01 
5841 -1.145884140307089e-01 
5842 1.806301923488142e-01 
5843 2.718166004158186e-01 
5844 -2.691583694293053e-01 
5845 -3.847645882880999e-02 
5846 9.526650150631968e-02 
5847 1.725787222486328e-01 
5848 -4.512053162011039e-02 
5849 -4.189419875985753e-03 
5850 1.434841194275536e-01 
5851 1.229097188968219e-01 
5852 1.250765841325290e-02 
5853 4.893387803800955e-03 
5854 6.230263481427932e-02 
5855 7.741271774364995e-02 
5856 -8.157697459476572e-02 
5857 5.551383727692485e-02 
5858 3.276652087989868e-02 
5859 5.860714531180613e-02 
5860 5.169432677855446e-02 
5861 3.888876422870002e-02 
5862 -3.372488516375468e-02 
5863 -1.630006131755143e-01 
5864 4.453007665242573e-02 
5865 3.552652586305510e-02 
5866 1.099978189079290e-01 
5867 -5.898669227971998e-02 
5868 -1.715842471531534e-02 
5869 1.154829472353792e-01 
5870 4.567293503386517e-02 
5871 -1.133125223851866e-01 
5872 -1.182826942671698e-01 
5873 6.445430090877803e-02 
5874 -1.153218806035224e-02 
5875 -8.245910729624110e-02 
5876 -3.632412534771453e-02 
5877 1.784725947767331e-01 
5878 9.669440324053544e-02 
5879 1.024435659750671e-01 
5880 -1.412959441904436e-02 
5881 5.506628782938752e-02 
5882 2.958396780877256e-02 
5883 -1.343389784759354e-01 
5884 8.069924661069590e-02 
5885 7.686705799046052e-01 
5886 2.018159197956782e-01 
5887 -1.468081455981308e-01 
5888 2.582295564201394e-01 
5889 2.145664858707064e-01 
5890 2.519745582871437e-01 
5891 -1.631532289406757e-01 
5892 -2.219134423915510e-01 
5893 -8.678831144708803e-02 
5894 2.788575510130412e-01 
5895 -5.455818834296641e-02 
5896 -2.796466732081900e-01 
5897 -4.843065220673339e-02 
5898 -3.840528947653703e-02 
5899 1.275071529768176e-01 
5900 -3.341327314035701e-02 
5901 -5.833809996511943e-02 
5902 -3.057538382942594e-02 
5903 8.801921274866030e-02 
5904 1.905892499939467e-02 
5905 -3.061054695934213e-02 
5906 1.269774094658089e-02 
5907 2.192601361875240e-02 
5908 -1.339762922853386e-02 
5909 1.301292186315781e-01 
5910 -5.709741117605482e-02 
5911 -5.392461696391785e-02 
5912 8.036498506379423e-02 
5913 7.154326250487913e-02 
5914 1.953245910612840e-02 
5915 -1.845290174037706e-02 
5916 -5.521139465879685e-02 
5917 -5.728789059467751e-03 
5918 -1.530987174837628e-02 
5919 -2.545791417375748e-02 
5920 3.234325655632575e-02 
5921 -8.252417038561352e-02 
5922 -3.829711228194414e-02 
5923 -4.047440725696066e-02 
5924 -4.858443235784785e-02 
5925 1.226829247558043e-01 
5926 -8.049695042090908e-02 
5927 -1.540396861328156e-01 
5928 2.693356297947792e-02 
5929 2.751134618795455e-01 
5930 -3.078739722101058e-01 
5931 -4.510994324567117e-01 
5932 2.356260055994745e-01 
5933 1.244167318328873e-01 
5934 -5.470565165998925e-01 
5935 -1.958099368996697e-01 
5936 8.407895483739997e-01 
5937 -2.300839621498766e-01 
5938 -7.278343465978462e-01 
5939 -1.132681326109503e-01 
5940 1.097082263927280e-01 
5941 -4.276249382065341e-01 
5942 -6.319505427167398e-01 
5943 1.448926889904661e-01 
5944 -1.458491645856614e-01 
5945 -2.503809528605236e-01 
5946 6.388502589221257e-02 
5947 2.316527481408124e-01 
5948 2.121620818210362e-01 
5949 2.588004462214678e-01 
5950 -2.723932702222550e-01 
5951 -3.018480071154159e-01 
5952 2.265527765593924e-01 
5953 -3.630567852023844e-01 
5954 -1.364001580494809e-01 
5955 3.152006486629017e-01 
5956 1.517128399516167e-01 
5957 3.203494376445765e-02 
5958 1.213270762761710e-02 
5959 7.799078432934201e-02 
5960 -4.322466344948857e-03 
5961 1.390852537683782e-02 
5962 -6.644630016948788e-03 
5963 -1.388215876367251e-01 
5964 2.558777121519397e-01 
5965 -1.191743513405748e-02 
5966 -1.815882016315026e-02 
5967 2.637469781944665e-02 
5968 1.948995353889807e-01 
5969 3.304923747173838e-02 
5970 1.449264182694404e-01 
5971 1.658162771242787e-01 
5972 -2.841394693846380e-02 
5973 -9.862928546475644e-02 
5974 1.094516754042549e-01 
5975 1.094497059217880e-02 
5976 -6.774761699509821e-02 
5977 1.601170511621506e-01 
5978 -8.796724003534570e-02 
5979 4.333121314383595e-01 
5980 5.300364426557547e-01 
5981 -1.030243688661670e-01 
5982 -4.258280050915302e-02 
5983 2.310247507702005e-01 
5984 1.691909935620395e-01 
5985 -7.969543703842988e-02 
5986 -1.101258548718938e-02 
5987 6.942751200699009e-02 
5988 3.066776277208025e-02 
5989 -4.104069474395584e-02 
5990 7.601987879952458e-02 
5991 5.820450050294138e-02 
5992 5.382045770814055e-02 
5993 -2.688351948723264e-01 
5994 -1.940941460991014e-01 
5995 3.328804171528374e-01 
5996 2.351526266410634e-01 
5997 7.725290708455864e-03 
5998 -2.701508927937022e-02 
5999 2.710922963977774e-03 
6000 2.663520328628704e-02 
6001 -6.219187347763762e-03 
6002 5.038167201252443e-02 
6003 6.713837045619893e-03 
6004 -6.959236495454712e-03 
6005 -4.871565702535419e-02 
6006 -4.043859557449307e-02 
6007 7.489979071902386e-02 
6008 3.073847169856357e-02 
6009 -5.822504203749386e-02 
6010 -1.892650477748745e-01 
6011 5.655570692990455e-02 
6012 2.519950309002600e-01 
6013 -3.624708532315759e-02 
6014 -1.364782158493807e-01 
6015 6.358542854705132e-02 
6016 1.155121768162651e-01 
6017 -8.300631185583604e-02 
6018 3.029583625430328e-02 
6019 -2.804411395608604e-03 
6020 1.290329743667715e-02 
6021 1.371953097919725e-01 
6022 -8.697280384849343e-03 
6023 -4.471231452782830e-02 
6024 1.309411409961592e-01 
6025 1.114280957163004e-01 
6026 5.376373489411931e-02 
6027 -1.696601157909436e-01 
6028 6.757867559254919e-02 
6029 9.754431452488396e-02 
6030 -1.001151722715137e-01 
6031 -1.474358640319133e-01 
6032 8.051043334929696e-02 
6033 -5.053000198376850e-02 
6034 9.520559935689060e-02 
6035 -1.503964833555760e-01 
6036 -1.463619448859605e-01 
6037 1.621921736570890e-01 
6038 5.726772798369667e-01 
6039 3.145941131885084e-01 
6040 -3.170992924645158e-02 
6041 -1.662196177480712e-01 
6042 4.039612410305998e-01 
6043 2.586175011725854e-01 
6044 -3.858798803914554e-01 
6045 2.278190535420762e-02 
6046 8.244081021887875e-02 
6047 1.193545016885158e-02 
6048 3.110726655736775e-02 
6049 -2.814353050886120e-02 
6050 7.853335427223235e-02 
6051 1.069543362498544e-01 
6052 -1.477761807975745e-02 
6053 2.311149894093028e-01 
6054 2.073005787028021e-01 
6055 1.527420516430303e-01 
6056 2.569722177950268e-02 
6057 -3.722649143067597e-02 
6058 1.810800090441217e-01 
6059 1.785554987246570e-01 
6060 -2.042512702772737e-01 
6061 -2.445609888591317e-02 
6062 8.899257470650927e-02 
6063 -4.030680000548437e-02 
6064 -1.191982818160756e-01 
6065 -3.851051372695270e-02 
6066 -7.663790673224838e-02 
6067 -5.379981336834998e-02 
6068 -2.444163116163025e-01 
6069 -5.354005729157209e-02 
6070 -4.386518018785304e-02 
6071 4.193723493905644e-02 
6072 -5.939550258922176e-02 
6073 -1.225082631616760e-02 
6074 -1.064094231067778e-02 
6075 2.112520468152785e-01 
6076 -4.496706525062681e-02 
6077 5.895839967460115e-02 
6078 3.456380334780840e-02 
6079 -8.245842444641731e-03 
6080 -1.788066669836453e-01 
6081 7.152674783130912e-02 
6082 -6.941636390588500e-02 
6083 -9.355470068557172e-02 
6084 4.752181298255503e-02 
6085 1.171397663386283e-01 
6086 4.221273839880440e-02 
6087 -1.630868036225268e-01 
6088 7.255613193467880e-02 
6089 -2.093055773488034e-02 
6090 -5.249384878210865e-02 
6091 -7.513018959504278e-03 
6092 -2.396529076378745e-03 
6093 3.968105979905306e-02 
6094 6.770796780262890e-02 
6095 -3.863540023080886e-02 
6096 3.986675508031273e-02 
6097 9.623329214903706e-02 
6098 -8.787511236055950e-02 
6099 -1.134037864299911e-01 
6100 -4.718207873870756e-02 
6101 -2.174245492347440e-01 
6102 -1.221525568418515e-01 
6103 2.572930200873681e-01 
6104 5.187240249724137e-02 
6105 9.186079412779562e-02 
6106 -4.071322606277779e-01 
6107 -6.962145071260305e-02 
6108 3.380380059457262e-01 
6109 7.653206954651948e-02 
6110 -3.287643858070545e-01 
6111 -1.598541208398908e-02 
6112 3.769992296773976e-01 
6113 -6.632681089580042e-02 
6114 1.345215139912503e-01 
6115 2.338866222156599e-01 
6116 1.468755537916138e-01 
6117 2.007386211580448e-01 
6118 -1.438857143893086e-02 
6119 3.030434529526628e-01 
6120 -8.667339612579315e-02 
6121 4.192997133600933e-01 
6122 3.349414852979311e-01 
6123 4.522762754425081e-01 
6124 7.621581920220787e-01 
6125 9.743442999875973e-01 
6126 4.939976762423681e-01 
6127 1.097754855206932e-02 
6128 5.707740685295615e-01 
6129 2.711259431625141e-01 
6130 1.082340304355329e-01 
6131 -1.641762148685157e-01 
6132 2.422441424408958e-02 
6133 -1.452942890835766e-02 
6134 5.988462258935994e-02 
6135 -6.827433010623374e-02 
6136 -1.855471976949921e-01 
6137 1.149173013054507e-02 
6138 1.650072314111401e-01 
6139 -1.510667524587532e-01 
6140 4.924232249029185e-02 
6141 4.929872032418040e-01 
6142 1.958123694103483e-01 
6143 1.603738402516241e-01 
6144 -6.294311212318159e-02 
6145 1.125278401248112e-01 
6146 2.045473791038424e-01 
6147 -7.409588753676528e-02 
6148 7.734176886014031e-02 
6149 1.374837208506138e-01 
6150 1.565172059952163e-01 
6151 2.181370909690978e-01 
6152 3.959733302445378e-01 
6153 -8.527765070381566e-02 
6154 9.884176167187635e-02 
6155 -6.415513803815265e-02 
6156 -4.710415277519108e-01 
6157 -1.784656589808806e-01 
6158 2.763186500762219e-01 
6159 -1.074772972405858e-01 
6160 -1.851541194449673e-01 
6161 -1.497394757867499e-01 
6162 1.113392883628321e-01 
6163 -2.506823113085149e-01 
6164 -5.939207418859540e-01 
6165 -1.046785770234568e-01 
6166 1.267034745166802e-01 
6167 5.646777736496510e-02 
6168 -2.164371753440965e-01 
6169 3.536449449237970e-02 
6170 -2.494451803754664e-02 
6171 8.114869307780757e-02 
6172 1.090922397613180e-01 
6173 3.097215817122136e-01 
6174 -1.585828179702894e-02 
6175 -3.542540905093328e-02 
6176 2.890996962579426e-01 
6177 1.276515131875318e-01 
6178 1.141118173494014e-01 
6179 -3.297544603150907e-02 
6180 -1.573602361191783e-01 
6181 9.627851840255575e-02 
6182 3.824726642244541e-02 
6183 -1.763373798170342e-01 
6184 6.406108776156473e-02 
6185 3.649368188798400e-01 
6186 -1.229098391922720e-01 
6187 -3.063721515879148e-01 
6188 1.883072519564255e-01 
6189 -5.619642929944286e-02 
6190 -3.349720480309384e-01 
6191 -8.441215427884349e-02 
6192 1.951593345101039e-01 
6193 2.289030644662017e-01 
6194 5.593986347898445e-01 
6195 1.697016941815450e-01 
6196 -2.982972786705786e-01 
6197 1.034603338598053e-02 
6198 4.344763000684699e-01 
6199 5.190379084633961e-01 
6200 3.730313326747914e-01 
6201 -4.797416672853864e-01 
6202 5.650655342763312e-01 
6203 4.318783427922665e-01 
6204 -3.086577609623207e-01 
6205 4.997195277096398e-01 
6206 1.016270755614278e+00 
6207 3.424176715191181e-01 
6208 -3.324123752400593e-01 
6209 4.104917951814655e-03 
6210 -1.833557135535717e-01 
6211 1.059387257850426e-01 
6212 -9.158315033834870e-02 
6213 -2.832431862572642e-01 
6214 1.421731422979410e-01 
6215 2.556174625455738e-01 
6216 -7.479956559909288e-02 
6217 -9.783207975503889e-02 
6218 -1.274388228975777e-01 
6219 6.180177129940959e-02 
6220 2.618860272964272e-02 
6221 6.843764324659890e-02 
6222 8.213293867677236e-02 
6223 -9.748256765528066e-02 
6224 -4.814724218496082e-02 
6225 6.344093147679161e-02 
6226 1.300138984172544e-02 
6227 -3.680320797001697e-02 
6228 -9.878462941725593e-03 
6229 4.912350713163874e-02 
6230 1.050226067763917e-01 
6231 2.546171887314812e-02 
6232 -7.749990959144082e-02 
6233 -1.930821755807451e-02 
6234 -1.320146915252176e-01 
6235 7.875148128419228e-02 
6236 -6.956703188742844e-02 
6237 -1.660486476047213e-01 
6238 -1.122957640116209e-02 
6239 7.577015677518049e-02 
6240 1.971208560526212e-02 
6241 -6.838649937238162e-02 
6242 -4.124676111335283e-02 
6243 8.744873065648046e-02 
6244 1.043684731998629e-01 
6245 -2.544163822108836e-02 
6246 3.060407751388711e-02 
6247 -6.157498869747746e-02 
6248 -1.982248114394428e-01 
6249 -7.470125725145148e-02 
6250 2.211445529525195e-02 
6251 3.964041811786836e-02 
6252 -3.406564876244029e-04 
6253 2.932163517687952e-02 
6254 -1.154588338991282e-02 
6255 -1.780138379070189e-01 
6256 -4.628523217202189e-02 
6257 1.399737858762927e-01 
6258 -1.526945587406947e-01 
6259 -1.804797527925577e-01 
6260 -5.156293821277064e-02 
6261 1.156507557436113e-01 
6262 7.223117378504131e-03 
6263 -1.110920827853673e-01 
6264 2.867457732222942e-01 
6265 1.210479518316946e-01 
6266 9.187292190690984e-02 
6267 9.735290145327136e-02 
6268 -1.644762458778858e-01 
6269 -8.932385223015803e-02 
6270 1.818646659473922e-01 
6271 -1.207275387035505e-01 
6272 -1.963353076171280e-01 
6273 -7.418907694605897e-02 
6274 -3.001217413355801e-02 
6275 -7.863125431587921e-02 
6276 -1.258357034069117e-01 
6277 -2.295429187637860e-01 
6278 1.435599318505475e-01 
6279 1.856436092070582e-01 
6280 -1.002756985380433e-01 
6281 2.004752326252124e-03 
6282 -6.325404281342963e-02 
6283 5.161677469764621e-02 
6284 1.337956109559124e-01 
6285 1.637995557458865e-01 
6286 -2.858611453487993e-01 
6287 -2.884444584717067e-01 
6288 2.213070373537992e-01 
6289 -6.849036541352439e-02 
6290 -4.070193761101598e-01 
6291 -7.369530680908869e-01 
6292 -7.949817115500706e-02 
6293 4.939122881315726e-01 
6294 -9.006885334408399e-02 
6295 4.079617903700478e-02 
6296 2.661146218950284e-01 
6297 -8.656136683137608e-02 
6298 3.633451219546551e-01 
6299 -1.676385853821753e-01 
6300 -3.838868520733431e-01 
6301 2.894760047390025e-01 
6302 3.512755665253985e-01 
6303 2.503139102277325e-01 
6304 -1.885855689097752e-01 
6305 -4.918485992747317e-02 
6306 1.431789482459489e-01 
6307 6.112620321824760e-02 
6308 -1.549191583789033e-01 
6309 3.623437918298728e-01 
6310 1.690368733536076e-01 
6311 -3.155582732662501e-01 
6312 -1.587663024900818e-01 
6313 -7.057076873929533e-03 
6314 -4.315993550017303e-01 
6315 -4.011802658286570e-01 
6316 -2.514196718268648e-01 
6317 -5.133409526907055e-02 
6318 -4.217332325514479e-02 
6319 -5.236738149919077e-01 
6320 -2.595108097722635e-01 
6321 9.554690753773315e-02 
6322 -3.378954550012050e-02 
6323 1.285311372115265e-01 
6324 4.082662813229705e-01 
6325 -1.260239033360408e-01 
6326 -1.644507821025190e-01 
6327 8.531455445386475e-02 
6328 2.167539019867753e-01 
6329 -2.129008124947078e-01 
6330 2.527817037310820e-01 
6331 2.258375614514904e-01 
6332 7.770204599578860e-02 
6333 2.978947446015816e-01 
6334 3.001543484156242e-01 
6335 2.159287141094983e-01 
6336 2.265345595953021e-01 
6337 8.272300816855775e-02 
6338 -2.374685030838902e-01 
6339 1.296838183002512e-01 
6340 4.189486181549655e-01 
6341 3.178634815458521e-01 
6342 -3.089155397635678e-01 
6343 2.219476962309989e-01 
6344 7.170869704587733e-01 
6345 -1.304225367619192e-01 
6346 -1.214965763633019e-01 
6347 -1.518056702808789e-01 
6348 -6.638947454012263e-02 
6349 -2.797967002344730e-01 
6350 -4.858300229553573e-01 
6351 -1.270122739561115e-01 
6352 -3.359499308187953e-01 
6353 -9.205912782305456e-02 
6354 1.724091293822043e-01 
6355 -2.896989895805151e-01 
6356 -4.025701625737261e-01 
6357 -3.227419532148397e-01 
6358 -1.174882038507261e-01 
6359 1.029969167859564e-01 
6360 -3.510322581333413e-01 
6361 -9.234644242237967e-02 
6362 2.857950030191106e-02 
6363 -5.966564787968344e-02 
6364 -8.527806147818848e-02 
6365 1.186151365656026e-01 
6366 1.699496264867620e-01 
6367 -2.142512617337439e-01 
6368 -1.601039492871318e-01 
6369 1.196891682709170e-01 
6370 -2.008945218205012e-02 
6371 -7.557621227599924e-03 
6372 -1.172472551620581e-01 
6373 4.500564780852528e-02 
6374 -3.197471987232681e-02 
6375 -5.968121840667804e-02 
6376 9.397979445242831e-02 
6377 -1.940063723504373e-02 
6378 -6.590118819469799e-02 
6379 -1.768501847711974e-01 
6380 -3.179932928472568e-01 
6381 -3.510711454068332e-01 
6382 1.155145467709819e-01 
6383 6.599620150130316e-02 
6384 -2.313286016855796e-01 
6385 -4.416931280031077e-01 
6386 -6.849782629189698e-01 
6387 -1.315070791927479e-01 
6388 -1.496274640551418e-01 
6389 -2.065826859314883e-01 
6390 -2.445605001276597e-01 
6391 2.182593158451716e-02 
6392 3.137295450523018e-02 
6393 -4.536132190719120e-01 
6394 1.856046651120932e-01 
6395 4.529768525554684e-01 
6396 -2.474725458565792e-02 
6397 -5.165240503896257e-02 
6398 2.958014473928593e-02 
6399 9.820565192917047e-02 
6400 -8.705128276686798e-02 
6401 1.369334959875735e-01 
6402 -1.399571784884330e-01 
6403 -1.868865325484110e-01 
6404 7.928841070648321e-03 
6405 2.497425799003832e-01 
6406 -1.711582618039405e-01 
6407 2.696005775570752e-01 
6408 4.669053969993944e-01 
6409 2.469976135769546e-02 
6410 2.347953914054718e-01 
6411 3.831880824160472e-01 
6412 -7.167399084672751e-02 
6413 5.225922174137261e-01 
6414 9.725811766360530e-02 
6415 -7.638165499652948e-01 
6416 -5.634608934730705e-01 
6417 1.657614434714157e-01 
6418 -6.172406473561315e-01 
6419 -3.730360106871750e-01 
6420 2.247200449308555e-01 
6421 -1.336455577147477e-01 
6422 -1.839894466249204e-01 
6423 -1.397899073056970e-01 
6424 8.307898770584012e-02 
6425 -1.971077901641834e-01 
6426 -3.235043431904445e-01 
6427 -4.859255952248580e-01 
6428 -2.977960616570460e-01 
6429 -1.993733020667362e-01 
6430 -2.650110533685192e-01 
6431 -1.571019042732139e-01 
6432 -5.399111725638192e-02 
6433 -8.117410601180673e-02 
6434 -3.432599304400956e-01 
6435 -3.183098455453483e-01 
6436 -2.419875633913727e-01 
6437 -1.977257004967866e-01 
6438 -1.371801398049847e-01 
6439 -8.726816834704527e-02 
6440 1.886558918186225e-02 
6441 -5.863862456923474e-02 
6442 -8.051834748794083e-01 
6443 -4.795109758150473e-01 
6444 1.266451799075915e-01 
6445 -5.657305534331409e-01 
6446 -1.238617228550265e+00 
6447 -3.716187203187198e-01 
6448 5.482635026173509e-02 
6449 -5.820844317173505e-01 
6450 -2.115597283752623e-01 
6451 -9.276203400147226e-02 
6452 -2.851206243133828e-01 
6453 3.097763642387971e-02 
6454 -1.189520690651624e-01 
6455 -1.764348381807226e-02 
6456 -1.328304481109855e-01 
6457 -1.297189111705221e-01 
6458 1.189517604971873e-01 
6459 -1.751138674730576e-02 
6460 -3.710411518031893e-01 
6461 2.963901947918071e-02 
6462 7.611671329196702e-02 
6463 -1.264529269568555e-01 
6464 -2.097576528850940e-01 
6465 1.637823518722667e-01 
6466 -9.000572500102683e-02 
6467 -1.059115475778955e-01 
6468 -5.661117239979828e-02 
6469 -2.970903376184114e-01 
6470 2.201814116788200e-01 
6471 2.137721961861158e-01 
6472 -2.133362046562785e-01 
6473 -4.974561874182259e-01 
6474 1.955521826436348e-01 
6475 5.650953845365873e-01 
6476 -2.882105213103529e-01 
6477 2.177419541747132e-01 
6478 1.842448325418617e-01 
6479 -2.465704553258911e-01 
6480 -2.508083078316557e-01 
6481 7.308195320016228e-02 
6482 -2.473442133670949e-02 
6483 1.271423426023703e-03 
6484 2.224355853659724e-01 
6485 -1.696018869167745e-01 
6486 1.888000514120807e-02 
6487 1.854347784404936e-01 
6488 -3.907029229296458e-02 
6489 -3.713084093513594e-01 
6490 -6.545292848308432e-02 
6491 2.060545470030885e-01 
6492 1.505145883676824e-01 
6493 3.457278527931389e-02 
6494 -7.153597639203539e-02 
6495 -1.602880153499564e-02 
6496 -1.796749402138761e-03 
6497 -9.753627080581584e-03 
6498 2.318897973863112e-02 
6499 9.469886551763236e-02 
6500 1.235079335204732e-01 
6501 1.414030336584324e-01 
6502 6.705013531263566e-02 
6503 1.161998131606628e-02 
6504 2.632194406801436e-02 
6505 9.506273922540696e-02 
6506 8.163141724106383e-02 
6507 -2.359990102627272e-02 
6508 1.386873428640721e-01 
6509 7.333605631500895e-04 
6510 -1.829316895335105e-02 
6511 3.090687500866740e-02 
6512 -7.393303050155428e-03 
6513 -4.842686530107558e-02 
6514 3.087992519612112e-05 
6515 -7.638232520796242e-03 
6516 4.566829535209346e-02 
6517 3.489509002605569e-02 
6518 2.266712138713974e-02 
6519 -3.382341081608008e-02 
6520 -1.112878182848899e-01 
6521 -6.414379495170017e-02 
6522 -2.073441790102213e-02 
6523 1.865941703784469e-01 
6524 1.747617415329150e-01 
6525 3.339620213449088e-01 
6526 1.517470344622289e-01 
6527 -1.781904001544849e-01 
6528 -1.043640027578483e-01 
6529 5.121117750597037e-02 
6530 1.822559878076168e-02 
6531 -1.063543199803779e-02 
6532 6.135022849834462e-02 
6533 3.238941730693859e-02 
6534 6.391651430653843e-02 
6535 2.625038309943345e-03 
6536 -5.132494035794891e-03 
6537 -6.024723018603319e-03 
6538 3.413737308450211e-02 
6539 4.644781633412995e-03 
6540 -1.224791023705673e-02 
6541 -6.562492173169656e-03 
6542 2.221211871589841e-02 
6543 -3.543329822808473e-02 
6544 -2.156929187428446e-02 
6545 -2.878641857132899e-04 
6546 -5.700574717062088e-02 
6547 -3.616383487998646e-02 
6548 1.192777645599212e-02 
6549 -8.344091034870477e-02 
6550 -9.271057273372058e-02 
6551 3.838890119223889e-02 
6552 -1.249947790038195e-02 
6553 -6.567771130830066e-02 
6554 -1.913817636394544e-01 
6555 4.890404660249364e-02 
6556 5.839087765918783e-02 
6557 6.244723600867465e-02 
6558 -9.212403601564433e-02 
6559 -2.094845681512040e-01 
6560 -8.643152061527347e-03 
6561 -1.398567783738151e-01 
6562 -2.211303465500420e-01 
6563 -2.470173385818077e-01 
6564 -7.132656243182177e-02 
6565 -1.344229116343298e-01 
6566 -4.417141237045577e-01 
6567 5.144507809695034e-02 
6568 -8.015950960270377e-02 
6569 -1.478591106044176e-01 
6570 6.487476713908394e-02 
6571 1.771772072951353e-02 
6572 5.903775562241763e-01 
6573 1.150371641660091e+00 
6574 -3.603244228470228e-01 
6575 -8.273617962493248e-01 
6576 3.330569757814313e-01 
6577 7.792857229698313e-01 
6578 -1.933453430470964e-01 
6579 -7.480491266488078e-01 
6580 6.428554684330161e-02 
6581 -5.988188512585424e-03 
6582 4.392562444202426e-01 
6583 1.798949988072300e-01 
6584 9.538198361474108e-02 
6585 3.775001718457052e-02 
6586 -1.072200440394673e-01 
6587 1.543515552783529e-01 
6588 1.160053508464827e-01 
6589 3.972280490595462e-02 
6590 -1.140724587179907e-01 
6591 1.354410368430988e-01 
6592 4.389003290324356e-01 
6593 9.934167246934610e-02 
6594 -1.471260979744899e-01 
6595 -1.170795746089714e-01 
6596 -1.102699995797555e-02 
6597 -5.170202739197257e-01 
6598 -1.911931139267367e-01 
6599 8.707934780366892e-01 
6600 3.217373546215899e-01 
6601 -8.012090928995347e-01 
6602 -1.919595277275238e-01 
6603 1.013525001566347e+00 
6604 -1.245061583164847e-01 
6605 8.728996608536502e-02 
6606 6.506535835692043e-02 
6607 5.068422675192516e-02 
6608 -1.876583005870095e-02 
6609 -1.104144278687987e-01 
6610 -8.302114770766228e-02 
6611 4.310900536013542e-01 
6612 1.087238603861429e+00 
6613 2.838652225246605e-01 
6614 -8.046320625252631e-02 
6615 2.425343212244592e-01 
6616 3.272536036900843e-01 
6617 9.941488873810517e-02 
6618 4.173513240719955e-01 
6619 1.666726688208050e-02 
6620 2.118400448859049e-01 
6621 1.098788191939954e-01 
6622 1.636003839479399e-01 
6623 5.333070041125252e-02 
6624 1.003832882573942e-01 
6625 4.367716523724000e-02 
6626 -6.529764248666754e-02 
6627 5.236759163350130e-03 
6628 8.406717111116931e-02 
6629 4.073118254497071e-02 
6630 -9.222667012802724e-02 
6631 -8.682171952588237e-02 
6632 2.913087316208987e-01 
6633 -5.916160274727889e-02 
6634 -8.727088963732696e-02 
6635 -7.053476839419690e-02 
6636 -9.671096717150085e-02 
6637 -9.029884202625875e-02 
6638 -4.095232508169575e-02 
6639 2.617292860407306e-01 
6640 1.266805947007268e-01 
6641 -1.745439836408250e-01 
6642 -1.098403231434082e-02 
6643 1.151413418261563e-01 
6644 -5.512110995447760e-02 
6645 6.193991600765520e-02 
6646 -1.904431549773562e-01 
6647 -4.037808310880039e-02 
6648 1.215389950673774e-01 
6649 -6.680823158635806e-04 
6650 3.871018453109009e-02 
6651 -2.200907572021970e-03 
6652 -7.977634823541181e-02 
6653 1.457736779231178e-01 
6654 2.706718542642301e-01 
6655 9.989305239305020e-02 
6656 1.368502868369549e-01 
6657 -1.061202090079800e-01 
6658 1.620975371084391e-01 
6659 2.499771966901287e-01 
6660 -3.981501023243193e-02 
6661 -3.317474979078483e-02 
6662 -4.252811347217904e-02 
6663 9.369915580872235e-02 
6664 -1.471140720842308e-01 
6665 -5.875776761759190e-02 
6666 -1.171476357142165e-01 
6667 1.308258865543962e-01 
6668 1.201381235490358e-02 
6669 1.682897778909657e-01 
6670 -6.075375936792853e-03 
6671 -3.336601221427027e-02 
6672 -1.057790928885030e-01 
6673 -1.038542388586972e-01 
6674 9.724524529409694e-02 
6675 3.916093061946758e-02 
6676 3.984986138929657e-02 
6677 2.611860680331156e-01 
6678 3.959700739363600e-01 
6679 -2.949749782117570e-04 
6680 -1.352042544558986e-01 
6681 -3.242434036776504e-03 
6682 -1.451295483290918e-01 
6683 5.919302392413512e-01 
6684 3.184375574349989e-01 
6685 -3.513502108378487e-03 
6686 1.032164403101258e-01 
6687 1.551654795376779e-01 
6688 8.543717138199300e-03 
6689 1.064059338880659e-01 
6690 1.544712267581491e-01 
6691 1.482668958782909e-01 
6692 6.245575897422495e-02 
6693 6.462661771886508e-02 
6694 1.138540867683452e-01 
6695 7.119299082463650e-02 
6696 -1.779960856255906e-03 
6697 -9.809691958440421e-02 
6698 3.242747492225780e-02 
6699 -7.316837599432080e-02 
6700 -3.202515508295078e-01 
6701 -1.348977864448933e-01 
6702 8.990781284210206e-02 
6703 -4.138277109883828e-02 
6704 -3.085026527391828e-01 
6705 1.805872400573307e-01 
6706 5.620000394838711e-02 
6707 1.798010533004475e-01 
6708 -5.707920851773189e-02 
6709 -1.002703570618115e-01 
6710 4.915488259131134e-02 
6711 -7.550130156299872e-02 
6712 8.104773643452098e-02 
6713 -1.821432376848431e-01 
6714 -6.921403055757210e-01 
6715 -3.934957439569106e-02 
6716 4.444035373426959e-01 
6717 -1.992553001693246e-01 
6718 -2.521983255118736e-01 
6719 -4.628433321867625e-02 
6720 6.047817442104950e-02 
6721 -4.082487044345581e-01 
6722 -5.955215299835211e-01 
6723 -9.184539439952534e-02 
6724 2.124844358634178e-01 
6725 -4.303650743530537e-02 
6726 -2.397602790426085e-01 
6727 -5.042412294157855e-02 
6728 1.470979805574469e-01 
6729 -2.295774541310117e-01 
6730 -2.051633148132781e-01 
6731 -6.064487311148786e-02 
6732 -5.747854528528339e-02 
6733 1.233870955430111e-02 
6734 -1.700349492517542e-01 
6735 -8.376309045002006e-02 
6736 8.118859681158946e-02 
6737 -2.902286062167508e-01 
6738 -2.164961887086995e-01 
6739 -9.206940911355219e-02 
6740 1.626166131469822e-01 
6741 6.707694543439897e-02 
6742 -3.652920636158565e-02 
6743 -3.586425859920688e-01 
6744 8.264604550707048e-02 
6745 8.000737729878042e-02 
6746 1.525409306255436e-01 
6747 4.260632235886695e-01 
6748 2.587297170228255e-01 
6749 9.711468562817779e-01 
6750 4.219543147557095e-01 
6751 4.812152652395564e-01 
6752 1.023190784449662e+00 
6753 7.251513061213297e-02 
6754 -2.332363531578508e-01 
6755 2.516463619790925e-01 
6756 6.558819701230660e-01 
6757 1.476518396429572e-01 
6758 6.138652473937017e-02 
6759 2.658002202281965e-01 
6760 5.401132390449103e-01 
6761 -4.169820121395501e-02 
6762 -1.065042153540056e-02 
6763 -1.247198520442754e-01 
6764 5.619583174882183e-02 
6765 2.224018922313171e-01 
6766 1.313342989296261e-01 
6767 1.659013458611884e-01 
6768 1.562599843162623e-01 
6769 -8.588787849281761e-02 
6770 -1.920214275217958e-01 
6771 2.988608991746127e-02 
6772 2.649602782953256e-01 
6773 -4.218016654476106e-04 
6774 -9.937164235897444e-02 
6775 1.200452062460755e-01 
6776 7.114532035882419e-02 
6777 -6.395884422064564e-02 
6778 5.626087066943387e-02 
6779 -6.308735022482026e-02 
6780 3.093052850344656e-02 
6781 6.468879886471540e-02 
6782 1.713118314329810e-02 
6783 1.923878808714714e-01 
6784 -8.014579411463209e-02 
6785 -7.004683602997003e-02 
6786 8.079221327475031e-02 
6787 1.247259550904622e-01 
6788 -1.572249699816486e-03 
6789 3.813764512666604e-01 
6790 1.954272954128980e-01 
6791 -3.591856014856408e-01 
6792 -1.904793873554460e-01 
6793 1.551713716586854e-01 
6794 2.739962262947462e-01 
6795 -1.218021619772271e-01 
6796 -9.661402050315823e-02 
6797 -1.486307951572432e-02 
6798 2.864999362962697e-01 
6799 -2.285976014943867e-01 
6800 6.659345871485234e-02 
6801 -5.094478816910692e-03 
6802 -7.898965985297259e-02 
6803 -2.513527712933738e-02 
6804 -1.134821729773401e-01 
6805 -1.533893484939136e-01 
6806 -5.415569224393320e-02 
6807 1.349713721211997e-01 
6808 -9.243395173651833e-02 
6809 -7.776502195109133e-02 
6810 9.171745015074474e-02 
6811 8.290886974549823e-02 
6812 2.607561023886572e-02 
6813 1.118204951067681e-01 
6814 1.750893974409998e-01 
6815 -1.676136026621347e-02 
6816 3.285028111916979e-02 
6817 1.415925142894327e-02 
6818 3.106715466560524e-02 
6819 -5.818620466995800e-02 
6820 8.977117921625141e-02 
6821 1.676407208866780e-01 
6822 -3.394113991468573e-01 
6823 -2.972004260386763e-01 
6824 2.513789285061587e-01 
6825 8.784651496355514e-02 
6826 1.558640543046447e-01 
6827 -1.886193120635689e-01 
6828 -1.340746733027257e-01 
6829 9.942878151191141e-01 
6830 8.809904927011205e-01 
6831 5.956594667133760e-01 
6832 8.913543129192311e-03 
6833 3.291138883501640e-01 
6834 6.617304657710072e-01 
6835 1.819167619832730e-01 
6836 -1.559472905750417e-02 
6837 8.380467150271853e-01 
6838 1.072698541745626e+00 
6839 2.210287973266161e-01 
6840 1.826155635041442e-01 
6841 1.151913489558555e-01 
6842 2.663134567199216e-01 
6843 2.345439732175957e-01 
6844 -2.168634093740375e-01 
6845 -2.469872507331536e-01 
6846 1.972921629236329e-01 
6847 7.177370770777507e-02 
6848 3.997557391604713e-02 
6849 -3.104636225787157e-01 
6850 -7.240583908256457e-01 
6851 1.476718005733935e-01 
6852 3.735091121816977e-01 
6853 8.080101807121810e-03 
6854 -4.406552849994960e-02 
6855 2.915331029498704e-03 
6856 6.912220936950512e-02 
6857 -2.325753456582058e-01 
6858 3.070141238282457e-01 
6859 1.465220121306271e-01 
6860 -8.938944248811637e-02 
6861 6.263000288799589e-03 
6862 9.646308212252477e-02 
6863 3.820255666323619e-02 
6864 -1.043037555385669e-01 
6865 1.627772160898588e-02 
6866 -1.028337685498746e-01 
6867 -2.959241340183135e-02 
6868 9.210208438696223e-02 
6869 -3.068097138080524e-02 
6870 -2.251944329625098e-02 
6871 4.389880816648654e-02 
6872 5.288199726411202e-02 
6873 3.890118219235209e-02 
6874 3.370539002756173e-02 
6875 1.403270086339921e-01 
6876 1.294726368847926e-01 
6877 -7.548576112597244e-02 
6878 4.498542544286022e-02 
6879 1.892072127154932e-01 
6880 1.586305415567787e-01 
6881 -1.295312734931919e-01 
6882 -1.471065661397712e-01 
6883 1.274436477460819e-01 
6884 2.412183113800066e-01 
6885 -3.086664343167425e-02 
6886 -4.852722474808360e-02 
6887 1.035918187764357e-01 
6888 3.577030650842633e-02 
6889 -8.627827013189421e-02 
6890 1.170457287258418e-01 
6891 -6.123704585818350e-02 
6892 4.896900259900819e-02 
6893 -2.116011965895478e-02 
6894 -6.778157985379660e-02 
6895 5.293486519074547e-02 
6896 -1.088348405660887e-01 
6897 7.738777488868095e-02 
6898 2.328946265946046e-02 
6899 -1.345953329973608e-01 
6900 -4.454219983269313e-02 
6901 2.691400037349497e-01 
6902 4.466771087276543e-02 
6903 -1.242492679331863e-01 
6904 -9.985647449816944e-02 
6905 9.870848770961199e-02 
6906 -1.179212128289900e-01 
6907 -2.331616065447681e-01 
6908 1.215099331841719e-01 
6909 2.512931544992393e-02 
6910 2.241313123311302e-02 
6911 -1.384714399649901e-01 
6912 4.152049715195957e-02 
6913 4.847980174820926e-03 
6914 -1.856579288844492e-02 
6915 4.660917023239350e-02 
6916 -6.346915351426936e-02 
6917 -1.582908382836148e-02 
6918 -3.370488091055784e-02 
6919 2.276538433729842e-02 
6920 1.628003393560358e-02 
6921 -4.000601563537461e-02 
6922 1.251870514330091e-02 
6923 8.936832935254560e-02 
6924 4.209373237703265e-02 
6925 1.442196041684073e-01 
6926 -2.497005670377599e-01 
6927 -8.359722908077720e-02 
6928 1.342878687764103e-01 
6929 -9.330671272787439e-02 
6930 -8.458914718734768e-02 
6931 -7.114147758385879e-02 
6932 1.446921831730079e-01 
6933 1.641299000798555e-01 
6934 2.882340603931097e-01 
6935 -2.653314146476868e-01 
6936 -3.413137596915690e-01 
6937 7.023952766430580e-02 
6938 1.844234693486652e-01 
6939 -4.971061051970516e-02 
6940 -1.435442449319508e-01 
6941 1.066419452695616e-02 
6942 2.408417872343965e-01 
6943 -5.571451901977288e-02 
6944 -2.525735151850280e-01 
6945 2.448751106911551e-02 
6946 -6.178371893282904e-02 
6947 -3.686172826399253e-02 
6948 5.454726523478622e-02 
6949 1.985286520076277e-01 
6950 -3.228292163022540e-01 
6951 -1.339810510942323e-01 
6952 1.516684549461205e-01 
6953 7.247087054972726e-02 
6954 1.545537712154289e-01 
6955 -1.563269319019374e-01 
6956 -1.629358745399252e-01 
6957 2.907713805632075e-01 
6958 -1.548933329618219e-01 
6959 2.645117475075919e-01 
6960 -1.380487391561106e-01 
6961 1.159602045653476e-01 
6962 1.240219489358479e-01 
6963 -1.563881175331340e-01 
6964 -1.702679927673112e-01 
6965 5.178789615163565e-01 
6966 1.363404110149920e-01 
6967 -1.493140482916639e-01 
6968 -1.137773132376329e-01 
6969 -6.730445779151048e-02 
6970 7.140094007922762e-02 
6971 -1.952482282621808e-01 
6972 -1.021499321144608e-01 
6973 1.799496851557361e-01 
6974 5.264791108082044e-02 
6975 -3.563330014945226e-01 
6976 -1.817140405507983e-01 
6977 1.411981974745002e-01 
6978 -5.081345944335836e-02 
6979 -4.531744199907626e-01 
6980 -4.771847077773487e-01 
6981 4.089958058217540e-01 
6982 8.219785134908350e-02 
6983 4.501806438470390e-02 
6984 1.556461887046748e-01 
6985 1.810967515157103e-01 
6986 2.046347810563598e-01 
6987 2.480455691744798e-03 
6988 -9.681720242445256e-02 
6989 -1.075445322474207e-01 
6990 -2.595661144914993e-02 
6991 -3.425080095365882e-01 
6992 -2.228567907848698e-01 
6993 -8.570507876898908e-02 
6994 3.434449427602945e-01 
6995 -1.487467716059544e-02 
6996 -3.447069087107905e-01 
6997 -8.405609535653344e-02 
6998 2.863554263177829e-02 
6999 -1.078422711570427e-01 
7000 -3.152215188060841e-02 
7001 7.801168501526251e-02 
7002 -6.833984063014271e-02 
7003 -8.564012299688809e-02 
7004 2.548069844328263e-02 
7005 -2.406202640063757e-02 
7006 -7.353064483101849e-03 
7007 -6.774878608107947e-03 
7008 -7.913902941735088e-02 
7009 1.571150129800632e-01 
7010 -1.046880476685758e-01 
7011 -2.160607937632577e-01 
7012 9.387931781103784e-02 
7013 6.577871844084568e-02 
7014 2.544368520615472e-02 
7015 -3.567517796882475e-01 
7016 -8.089203131783336e-02 
7017 -2.507736834552252e-01 
7018 -4.132936536929978e-01 
7019 -2.452758057258902e-02 
7020 -9.310226017487676e-02 
7021 -2.554461668853028e-01 
7022 -3.495111536373145e-01 
7023 5.487904951914855e-02 
7024 5.391822246570176e-02 
7025 -3.780325266395296e-01 
7026 -1.659722031322768e-02 
7027 1.870900060489148e-01 
7028 6.908409588585516e-03 
7029 1.384104342153094e-01 
7030 -3.019630261406593e-01 
7031 -7.091618452496590e-02 
7032 -9.995793659305603e-02 
7033 2.354747310268194e-01 
7034 2.466205326874168e-01 
7035 8.515455070336579e-01 
7036 5.122895206390338e-01 
7037 -3.307485918162628e-02 
7038 5.036007928374753e-01 
7039 6.494493940578372e-01 
7040 3.024158230143155e-01 
7041 1.711539622354973e-02 
7042 9.024784138509276e-02 
7043 5.796146743492740e-02 
7044 2.141001142460769e-01 
7045 3.679756926600717e-01 
7046 -8.043756693920721e-02 
7047 -1.179741024804963e-01 
7048 2.081953418754111e-01 
7049 2.466534118861527e-01 
7050 -5.432077869852103e-02 
7051 -7.777731897516564e-02 
7052 4.069156331476812e-01 
7053 6.091891598266790e-02 
7054 -1.380582244196946e-01 
7055 1.869243397386752e-01 
7056 4.498550274205094e-01 
7057 2.970717259115287e-02 
7058 -4.259459159106603e-01 
7059 -6.377948904975117e-01 
7060 -5.331192046609333e-01 
7061 -3.860731902689400e-01 
7062 -2.876842928931286e-01 
7063 -5.029430408028724e-01 
7064 -3.746063779662235e-01 
7065 -5.286566919877889e-01 
7066 -8.348250131785478e-01 
7067 -3.178758854355975e-01 
7068 -4.379183440088236e-01 
7069 -1.304788450410014e-01 
7070 -4.631581951209020e-01 
7071 -3.803437774467179e-01 
7072 -7.469222939465130e-02 
7073 -3.631449582795906e-01 
7074 -4.144589076831949e-01 
7075 -7.681455022362629e-02 
7076 -3.983234531124435e-01 
7077 -1.106015865113187e-02 
7078 -3.228630905060886e-01 
7079 -5.506397976287405e-01 
7080 -1.293036436134860e-01 
7081 -2.134125041745168e-02 
7082 -1.211026093902158e-01 
7083 -4.380951120454337e-01 
7084 1.030591917745369e-01 
7085 9.613972724027233e-01 
7086 3.357317003436814e-01 
7087 1.526809995633160e-02 
7088 4.794481888971917e-01 
7089 5.629408829211609e-02 
7090 3.354418945760339e-01 
7091 1.003378296214242e-02 
7092 -5.753678085172822e-01 
7093 -1.698442790471966e-01 
7094 1.967488449155651e-01 
7095 -3.249736250289210e-02 
7096 -2.022621050263622e-01 
7097 -5.082813188114356e-02 
7098 -9.907213247427443e-02 
7099 -1.347664830624666e-01 
7100 -2.093792738588149e-01 
7101 -7.273203439203454e-02 
7102 3.840330165636890e-02 
7103 -5.799229693270484e-02 
7104 -9.286650801383604e-02 
7105 7.982145457539710e-02 
7106 7.731200521192623e-02 
7107 2.341100652913642e-01 
7108 3.275400145172618e-02 
7109 -2.421052308845871e-03 
7110 3.757842362208025e-01 
7111 -1.822431834817698e-01 
7112 8.153816473305918e-02 
7113 2.680725304424767e-01 
7114 -9.894181526061260e-02 
7115 2.625291378185635e-01 
7116 6.107712485783764e-01 
7117 -5.664446585804817e-02 
7118 -1.306677145552271e-01 
7119 9.616530245766877e-01 
7120 7.405666907386389e-01 
7121 1.029980861360285e+00 
7122 2.132461676328104e+00 
7123 2.599999529458792e+00 
7124 1.879283956502510e+00 
7125 -1.034360790764009e-02 
7126 5.717417455171442e-01 
7127 4.569743716904560e-01 
7128 4.097157677352460e-01 
7129 3.117354258069260e-02 
7130 3.455998351420246e-01 
7131 1.890447648246073e-02 
7132 -2.523080388154904e-01 
7133 -5.360880230726672e-02 
7134 6.239289315708434e-01 
7135 4.982946904312556e-01 
7136 3.233282905795570e-01 
7137 1.641167759309023e-01 
7138 3.514105808469050e-01 
7139 8.250151052530812e-01 
7140 5.730134876920582e-01 
7141 -2.778608519620601e-02 
7142 2.405805295259407e-02 
7143 3.354616696063381e-01 
7144 1.634024104197476e-01 
7145 -3.109834335258371e-01 
7146 -2.721811833691574e-02 
7147 -8.801244740843908e-02 
7148 7.160651345488361e-02 
7149 6.177604097928455e-02 
7150 -3.181254169682048e-03 
7151 1.440744193553165e-01 
7152 1.789925639636456e-01 
7153 -1.378659045898778e-01 
7154 1.842822224791138e-01 
7155 2.707229547811941e-02 
7156 -1.589432911374118e-02 
7157 -3.700760925963056e-02 
7158 -7.154699324345463e-02 
7159 8.218251226823510e-02 
7160 7.213372712247582e-02 
7161 -1.386611323685522e-01 
7162 -2.916857565441934e-01 
7163 2.554180749255936e-03 
7164 3.450679201576890e-03 
7165 -2.867687559207479e-02 
7166 4.583599795576207e-02 
7167 1.455157498933177e-01 
7168 1.512541030620519e-01 
7169 -1.247364836031588e-01 
7170 2.601947569149883e-01 
7171 2.437156801538905e-01 
7172 -1.233736597655525e-01 
7173 3.087433388255771e-02 
7174 2.666433077725433e-02 
7175 2.913612903659352e-02 
7176 1.776852380611612e-02 
7177 -3.791166503521479e-02 
7178 -4.011166333942390e-02 
7179 6.257904667446638e-02 
7180 -9.396151090267826e-03 
7181 -7.916304653445445e-04 
7182 -3.741287390974805e-02 
7183 6.499061241293063e-03 
7184 2.261750030389853e-02 
7185 -1.089419465458698e-01 
7186 5.314747265216421e-02 
7187 1.360344886804015e-01 
7188 -1.129978276548858e-01 
7189 2.698055816740554e-02 
7190 -1.366498186826232e-01 
7191 5.208394441235183e-02 
7192 -2.174496046764055e-02 
7193 -1.742039799374963e-03 
7194 -1.179415235040305e-01 
7195 -3.084252557508729e-02 
7196 7.550473445395110e-02 
7197 2.022347159581081e-01 
7198 -6.876939022693127e-02 
7199 -1.828576201644358e-01 
7200 1.019817104881649e-01 
7201 1.145319978311716e-01 
7202 2.604390100750437e-01 
7203 -2.643651577459343e-02 
7204 -1.730378138797527e-01 
7205 -3.468378147968158e-02 
7206 5.921607641905773e-02 
7207 8.295932740818159e-02 
7208 -1.104369986022825e-03 
7209 9.966387643150290e-02 
7210 -1.069819131834852e-01 
7211 -2.432990050234992e-02 
7212 1.447623743211291e-01 
7213 3.605859915894838e-01 
7214 -2.292418899233823e-01 
7215 -3.477321957755770e-01 
7216 8.570339839832611e-02 
7217 2.850829810349012e-01 
7218 -3.206126467855187e-02 
7219 -6.969049236410163e-02 
7220 2.302183258635435e-01 
7221 5.561151440000814e-01 
7222 2.976610426561429e-01 
7223 -3.180183038312953e-01 
7224 4.154477035396805e-01 
7225 3.116715671639383e-01 
7226 6.040136012199360e-02 
7227 -2.222830490940664e-03 
7228 7.682661172383690e-02 
7229 -4.286822337695496e-02 
7230 9.066453680693716e-02 
7231 1.326873842282828e-01 
7232 1.881491060173494e-04 
7233 -1.147836668828161e-01 
7234 1.040121420996907e-01 
7235 3.440713549914697e-01 
7236 1.199066532194870e-01 
7237 2.538048005970142e-01 
7238 3.717401800416086e-01 
7239 -3.324684308736198e-01 
7240 3.141541879906279e-01 
7241 4.818350032146101e-01 
7242 -1.311123307998508e-01 
7243 1.056728877841110e-01 
7244 5.383368174118497e-02 
7245 -3.293200811973035e-01 
7246 2.669347959502516e-01 
7247 1.341328416180998e+00 
7248 1.425926977185928e+00 
7249 -7.458555596894660e-02 
7250 4.009348563584866e-01 
7251 1.115582272771982e+00 
7252 3.465208736662307e-01 
7253 -3.099652585259150e-01 
7254 2.132929520736560e-01 
7255 8.767963104588040e-01 
7256 2.281735732385917e-01 
7257 -3.430920444587605e-01 
7258 2.634296491208890e-01 
7259 4.425154365662766e-01 
7260 -4.262624105026853e-02 
7261 1.227501892710712e-01 
7262 2.556570968737986e-02 
7263 1.070100099713611e-01 
7264 -3.239847021102011e-02 
7265 -1.344623104537208e-01 
7266 2.793126742605744e-02 
7267 1.404600388630651e-01 
7268 -1.999384091780028e-03 
7269 4.061889071672516e-02 
7270 1.162154868257664e-01 
7271 -1.350687799282173e-02 
7272 -1.850465294770125e-01 
7273 4.436887539291171e-02 
7274 6.729523083069204e-02 
7275 -7.891843156434417e-02 
7276 6.474222921443708e-02 
7277 1.116746398405077e-01 
7278 7.240742617872543e-02 
7279 7.914186732912987e-02 
7280 5.414959571214236e-02 
7281 -8.803390333687391e-02 
7282 4.975848419341045e-02 
7283 2.010709400057948e-01 
7284 -9.923677251159471e-02 
7285 -1.605113353365999e-02 
7286 8.279621995595693e-02 
7287 2.329211514727658e-02 
7288 -8.078227620015223e-02 
7289 -1.878304986445962e-01 
7290 -1.807104840376563e-01 
7291 3.692232144418474e-01 
7292 8.270620386809534e-02 
7293 -6.921123837958992e-02 
7294 8.583402424520245e-02 
7295 1.552651007858686e-01 
7296 -6.484311282352580e-02 
7297 -1.514926750260955e-01 
7298 1.613122836189722e-01 
7299 2.941359232083221e-01 
7300 4.039106327511422e-01 
7301 1.828432663573811e-03 
7302 4.096691996650807e-02 
7303 2.871953655642790e-02 
7304 5.345731310491959e-02 
7305 -6.778305056671188e-02 
7306 -4.818989579331795e-02 
7307 8.541986168420589e-02 
7308 1.830474544592361e-01 
7309 2.035405937192693e-02 
7310 -1.472364422303605e-01 
7311 1.014087011700477e-01 
7312 1.570488747029143e-01 
7313 -2.597969186047763e-01 
7314 -3.319738798699591e-01 
7315 -8.921937452041004e-02 
7316 1.100060613984041e-01 
7317 -4.223528101325780e-01 
7318 -3.503308428929645e-01 
7319 2.821236998782792e-01 
7320 1.955057161886633e-01 
7321 -4.889221246209957e-01 
7322 -2.439212641810328e-01 
7323 -2.314629548244663e-02 
7324 -1.291974555893745e-01 
7325 -5.256462493306805e-03 
7326 2.591875393115977e-01 
7327 6.384630845249228e-01 
7328 3.886197116922980e-01 
7329 -2.140330782123285e-01 
7330 2.604908597016704e-01 
7331 3.956840062441443e-01 
7332 -9.672392298362280e-02 
7333 1.586767174459296e-01 
7334 6.050905832954061e-02 
7335 -8.234072491846560e-02 
7336 -8.904478559639420e-02 
7337 9.011008699861139e-02 
7338 4.267441918719013e-02 
7339 -1.171974702376822e-01 
7340 -5.171901449622939e-02 
7341 -5.991443533940118e-02 
7342 8.185650292207718e-02 
7343 1.300630175074256e-01 
7344 5.373412671495206e-02 
7345 -6.787948255208229e-02 
7346 -2.459206044628135e-01 
7347 7.070009498484503e-02 
7348 1.084650197028435e-01 
7349 -1.946385954808884e-01 
7350 -7.360651623216868e-01 
7351 -3.431558106346498e-01 
7352 5.898428165004055e-01 
7353 -4.277885421448572e-02 
7354 -6.530519242533624e-02 
7355 1.413618897699750e-01 
7356 1.495173382922581e-01 
7357 3.489932542389513e-02 
7358 -2.582031813950069e-01 
7359 1.795608965366456e-01 
7360 3.358117348192619e-01 
7361 -2.308914422242418e-01 
7362 7.862240685943296e-02 
7363 8.561484345214944e-02 
7364 -3.565586007166092e-01 
7365 -1.176290357316613e-01 
7366 1.024737954941088e-01 
7367 2.394884828906901e-02 
7368 -5.217002687504111e-01 
7369 8.214638578876960e-03 
7370 -4.523017257850554e-01 
7371 -1.527297047005046e-01 
7372 6.842897336204838e-02 
7373 -2.813041240688508e-01 
7374 -5.846193705446999e-01 
7375 -4.232935558544227e-01 
7376 1.473495262670074e-01 
7377 2.360901685133986e-02 
7378 9.845683642650868e-02 
7379 -8.337255893805685e-02 
7380 2.099016439086665e-01 
7381 6.578129702018932e-02 
7382 -1.382868094299838e-01 
7383 3.866207661714570e-01 
7384 5.051490935546692e-01 
7385 -3.225758121692756e-01 
7386 2.234498374137271e-02 
7387 4.432966036214613e-02 
7388 -5.212609933797425e-02 
7389 1.633565903954480e-01 
7390 -2.231089161095074e-01 
7391 3.992584534249010e-01 
7392 -1.057488528990753e-01 
7393 -3.602515852896127e-01 
7394 -2.739927717540624e-01 
7395 -3.324155131741456e-01 
7396 -9.853846081319366e-02 
7397 2.144001092185746e-02 
7398 -1.809266758945216e-01 
7399 -8.841149183046758e-02 
7400 1.300122322122733e-03 
7401 -2.066777769821012e-01 
7402 -5.895470261184749e-02 
7403 3.887452019903985e-02 
7404 -2.011423526284895e-03 
7405 2.169252579783050e-01 
7406 -3.163934666955647e-01 
7407 -2.705682626652975e-01 
7408 1.464488102869913e-01 
7409 -8.601286125050565e-02 
7410 -3.083899322040157e-01 
7411 -4.228806018735166e-01 
7412 -1.965933584705773e-01 
7413 1.067000659226827e-01 
7414 1.582562801609153e-01 
7415 3.084124233106290e-01 
7416 1.344984479018480e-01 
7417 -2.490651552642678e-01 
7418 5.423103969687970e-01 
7419 3.583076283308841e-01 
7420 -3.389839323171845e-01 
7421 6.903611953557204e-02 
7422 8.822119228042889e-02 
7423 2.581908851546823e-02 
7424 -9.703856300921146e-02 
7425 1.117307791341352e-01 
7426 -4.282827435573765e-02 
7427 2.083091075732769e-03 
7428 -9.474111332479544e-03 
7429 -5.451339793244869e-02 
7430 2.240753270477740e-02 
7431 2.339929610883849e-01 
7432 5.295400824368996e-02 
7433 -5.293817386132128e-02 
7434 1.188201665847198e-02 
7435 4.227952439491505e-01 
7436 3.011629529912885e-01 
7437 2.599587625728388e-01 
7438 1.412242339652040e-01 
7439 -1.195203536031010e-01 
7440 1.483598569996325e-01 
7441 2.054890877390108e-01 
7442 1.700635080255908e-01 
7443 -3.397338310725298e-01 
7444 7.203807378988737e-02 
7445 1.241404405582636e-01 
7446 1.549412244363144e-01 
7447 1.988009179833843e-01 
7448 2.034127551257145e-02 
7449 2.363276053782082e-01 
7450 3.036674673950760e-01 
7451 4.225686591175389e-02 
7452 -2.976686717992941e-01 
7453 -3.128341855842433e-02 
7454 2.035248613021001e-01 
7455 -2.615089295868414e-03 
7456 -1.492762618536779e-02 
7457 -1.487515022865635e-02 
7458 -4.518805271930846e-02 
7459 -2.298641640043149e-02 
7460 -1.277388071482738e-01 
7461 2.585190497286693e-01 
7462 1.753814916681593e-01 
7463 -1.399596995898461e-01 
7464 -4.639541026624297e-02 
7465 1.898010511166671e-01 
7466 2.872273924426959e-01 
7467 -1.978332526430969e-01 
7468 9.893976182189633e-02 
7469 6.187589811169436e-01 
7470 1.453432091951731e-01 
7471 8.836173514789154e-04 
7472 8.292036922060639e-02 
7473 3.014809950927368e-01 
7474 1.816056073937138e+00 
7475 8.944563227586843e-01 
7476 6.391848515643681e-02 
7477 8.861256261260095e-01 
7478 1.011417629582986e+00 
7479 8.119618215122133e-01 
7480 2.978478231863627e-01 
7481 2.779736170406317e-01 
7482 1.813320176079845e-01 
7483 -3.532351714365530e-02 
7484 -7.334737787705864e-02 
7485 3.098183381882219e-02 
7486 -2.887891019311534e-01 
7487 -2.129998045812048e-01 
7488 3.384880013456874e-02 
7489 5.386710549410261e-02 
7490 -1.228281801759724e-01 
7491 1.251458108157256e-01 
7492 4.463685089181684e-01 
7493 7.177939459640607e-03 
7494 -1.521441785623909e-01 
7495 3.190391819491411e-01 
7496 2.130569583416287e-01 
7497 -2.920244210846210e-01 
7498 1.665309189772679e-01 
7499 4.407963912467290e-01 
7500 -1.865248524768212e-01 
7501 -6.002710279853614e-03 
7502 -4.693722867938359e-02 
7503 1.585916153641230e-01 
7504 4.307137668090833e-02 
7505 -1.719057424867717e-01 
7506 2.861652946190704e-01 
7507 1.383791734623871e-01 
7508 -3.025130043395673e-01 
7509 8.653931649553311e-02 
7510 1.510385404756694e-01 
7511 -4.046841253659394e-02 
7512 -7.328860627836342e-02 
7513 1.877578828764289e-01 
7514 -9.041747857176319e-02 
7515 -7.982423321730868e-03 
7516 2.821984944726393e-01 
7517 1.139571255904640e-01 
7518 -4.695669627642797e-02 
7519 1.561700522546579e-01 
7520 3.513770116314951e-01 
7521 -7.640750733321304e-02 
7522 -9.064550847610588e-02 
7523 8.087744274310775e-02 
7524 3.330036569242563e-02 
7525 -3.981314100978501e-03 
7526 -1.183461767771532e-02 
7527 1.354667917709191e-01 
7528 -9.733539190146696e-03 
7529 -2.091411679574551e-01 
7530 1.049470553865915e-01 
7531 2.699299844786503e-01 
7532 2.363690405911894e-04 
7533 7.818414289341144e-03 
7534 8.257415263661673e-04 
7535 -1.114350387544779e-02 
7536 -7.267358588194486e-02 
7537 4.085741951900063e-02 
7538 -9.524993538130361e-02 
7539 -5.155584733133250e-02 
7540 1.218036200833786e-01 
7541 1.625186864772577e-01 
7542 -9.346453500637054e-02 
7543 7.388002526750225e-03 
7544 2.491738294880355e-01 
7545 -2.024427404566673e-01 
7546 9.923794269563928e-02 
7547 -8.723205215160595e-03 
7548 -2.019288327471858e-01 
7549 5.786986474154545e-02 
7550 1.196211723562757e-01 
7551 -1.968804829175053e-02 
7552 -2.868512436522566e-02 
7553 3.240241252098112e-02 
7554 -4.618930893036781e-02 
7555 3.319927070869746e-02 
7556 4.977430503403757e-02 
7557 -1.835697818648795e-02 
7558 -3.405758607180461e-02 
7559 6.043894226917051e-02 
7560 5.747465327879509e-02 
7561 -6.108447343219980e-02 
7562 -8.067104606684300e-02 
7563 4.420839966625345e-02 
7564 -5.368364049048809e-02 
7565 9.308957095606901e-02 
7566 -6.781554309754606e-02 
7567 -6.354724320136416e-02 
7568 3.268549152545680e-02 
7569 -2.188237504688774e-01 
7570 1.338651158076076e-01 
7571 3.218387722388072e-01 
7572 2.344721488148553e-01 
7573 -1.809159300896886e-01 
7574 1.278191407722949e-02 
7575 9.328737686633910e-02 
7576 -1.007313117577494e-01 
7577 -5.011360869579157e-01 
7578 -7.921414175039251e-04 
7579 4.402323323118738e-01 
7580 -7.110648965469304e-02 
7581 4.257613365188816e-02 
7582 -1.277281094761654e-01 
7583 -9.811440148805935e-02 
7584 -6.988790445896560e-02 
7585 -6.802496483651614e-02 
7586 2.829187888214762e-03 
7587 -1.871107502173361e-02 
7588 3.540963359172516e-03 
7589 1.992064781059461e-01 
7590 1.136778621172020e-01 
7591 2.382575922493883e-02 
7592 -9.958400387005938e-02 
7593 1.635647405668465e-02 
7594 2.691418059490274e-02 
7595 -3.265672840981203e-02 
7596 -3.901412687664112e-03 
7597 9.768263402187363e-02 
7598 -3.074761710901293e-02 
7599 -4.611241131661430e-02 
7600 -1.174256521941518e-01 
7601 5.953488481410899e-02 
7602 -5.659813735992045e-02 
7603 3.790662768995247e-02 
7604 7.785237700947585e-03 
7605 -1.117046565340267e-02 
7606 5.619477953265611e-03 
7607 3.775878874410052e-02 
7608 -9.359854359827020e-03 
7609 -7.276758633739412e-02 
7610 -1.317824684939215e-02 
7611 7.902745105776937e-02 
7612 8.749337612694631e-04 
7613 1.019840293661091e-01 
7614 9.643239837732007e-03 
7615 -1.450829953134891e-02 
7616 -2.001696322601216e-01 
7617 5.836021856714446e-02 
7618 7.390784875928330e-02 
7619 -9.870554302848784e-02 
7620 3.825202731081368e-02 
7621 3.501515135268981e-01 
7622 7.417531536987215e-02 
7623 -4.393649212416816e-01 
7624 -1.555646311137015e-01 
7625 1.377963745269583e-01 
7626 3.384303821998651e-02 
7627 -1.429950142294593e-01 
7628 -7.111076572118954e-02 
7629 9.143999003007573e-02 
7630 2.721153916618654e-01 
7631 -1.062098771611752e-01 
7632 -4.737967966823221e-02 
7633 6.786486568034128e-02 
7634 -2.161953592600329e-01 
7635 -1.588840867196595e-01 
7636 -7.400735590624888e-02 
7637 -3.642109075831956e-01 
7638 -1.350479329850280e-01 
7639 5.686174004052056e-02 
7640 9.584575993586954e-03 
7641 -4.883270891657877e-01 
7642 -5.978082262068961e-01 
7643 -1.027301590801795e-01 
7644 -1.247537391372052e-01 
7645 -6.725274335101410e-02 
7646 -2.081164776858612e-01 
7647 -2.619429209708366e-02 
7648 8.793099343169684e-02 
7649 -1.954828893058609e-01 
7650 -2.525229540218653e-01 
7651 -4.954205288580538e-02 
7652 6.683917486626201e-02 
7653 8.327603080239598e-02 
7654 -5.801931496292653e-01 
7655 -4.096488139805848e-01 
7656 4.678739173100740e-03 
7657 1.462849141948654e-03 
7658 -1.955775566127605e-01 
7659 -2.521772741705534e-01 
7660 7.760956473702531e-04 
7661 -4.767095339367444e-02 
7662 -1.326843729103820e-02 
7663 7.378914959227327e-02 
7664 6.963276510458487e-02 
7665 -7.404030434361837e-02 
7666 3.461681242201273e-01 
7667 -5.155075783557954e-02 
7668 -2.542671502657983e-01 
7669 5.863208637342209e-01 
7670 9.493630972519049e-01 
7671 4.320420884811894e-01 
7672 2.623115806437147e-01 
7673 1.361155380804120e-01 
7674 4.421650399599437e-01 
7675 -1.066086393734277e-01 
7676 -2.104923947719448e-01 
7677 3.177588123698065e-01 
7678 8.120027153599658e-01 
7679 8.136084344171808e-01 
7680 2.166843705481759e-01 
7681 2.321793856797358e-02 
7682 -6.575388338354513e-02 
7683 -1.297047496155289e-01 
7684 2.503688948913460e-02 
7685 2.181961807553044e-01 
7686 -1.492237181855053e-01 
7687 -1.596947334617488e-01 
7688 2.416353300678447e-01 
7689 6.986585525977522e-02 
7690 -1.174364121186365e-01 
7691 -4.544289563268301e-01 
7692 -2.191623547663240e-01 
7693 -4.770142275310976e-01 
7694 -4.653173798774080e-01 
7695 -4.750862029648315e-01 
7696 -7.688001671977047e-01 
7697 -4.035591480360268e-01 
7698 -1.596250476310978e+00 
7699 -2.680280897172874e-02 
7700 3.773395022213673e-01 
7701 -3.327325595754912e-01 
7702 -1.000348503517809e+00 
7703 -8.545120417520305e-01 
7704 -4.803643312266196e-02 
7705 -5.028776689767088e-01 
7706 -2.073946930351648e-01 
7707 -2.960732717323670e-01 
7708 -3.183154897842230e-01 
7709 -6.703760745842922e-01 
7710 -1.113712818198750e-01 
7711 -5.023223700843809e-01 
7712 -3.667738564715081e-01 
7713 -4.150375581713061e-01 
7714 -8.523594732048068e-01 
7715 -1.051526356607165e+00 
7716 -4.156188403715027e-01 
7717 -3.432177437301308e-01 
7718 -7.973235712757499e-01 
7719 -2.204585520441342e-01 
7720 3.700728317536937e-02 
7721 -1.009277214462597e+00 
7722 -4.294648698550158e-01 
7723 -1.458459046669637e+00 
7724 -1.293046101799831e+00 
7725 -3.828685711101211e-01 
7726 -6.164767300820602e-01 
7727 -7.333880149624653e-01 
7728 -8.413809519196803e-01 
7729 -5.395327622954527e-02 
7730 -2.368605966386961e-01 
7731 3.003438496210274e-02 
7732 -2.662239598285052e-01 
7733 -1.724543934664907e-01 
7734 -1.678177072337868e-01 
7735 -3.068628450697520e-01 
7736 2.551018700574281e-02 
7737 -7.541222429072126e-01 
7738 -1.094005141064821e+00 
7739 -4.777902769218296e-02 
7740 -2.310217591622148e-01 
7741 -2.213593874241027e-01 
7742 -3.701387152767304e-01 
7743 -5.025926457421325e-02 
7744 -8.327296524753862e-02 
7745 -1.640362392405760e-01 
7746 -3.436598870672358e-01 
7747 9.117184713937969e-02 
7748 -7.590002163596229e-02 
7749 3.180841812956663e-02 
7750 -1.229409933814579e-01 
7751 1.679436977757703e-01 
7752 1.519863555293361e-01 
7753 -1.355457773725197e-02 
7754 2.312011257596380e-01 
7755 7.725255203842683e-02 
7756 1.665814728421444e-01 
7757 4.301817928840156e-01 
7758 1.089483484433800e+00 
7759 8.290394416501172e-01 
7760 2.747185954991900e-01 
7761 -1.857700673818338e-01 
7762 -4.586478553873863e-01 
7763 8.583497062081612e-01 
7764 1.132820869465167e-01 
7765 -3.252076416258288e-01 
7766 -3.179283575906909e-01 
7767 2.996304313493460e-01 
7768 -4.758086467826858e-01 
7769 -4.605091145732169e-01 
7770 1.203703483054626e-01 
7771 7.732904596415014e-01 
7772 2.071572543069383e-01 
7773 3.304521158611352e-02 
7774 -3.856770262152028e-01 
7775 -8.618001323011545e-02 
7776 2.258621899220730e-01 
7777 1.953498473282180e-01 
7778 5.578359028456427e-01 
7779 5.998898953822519e-01 
7780 8.642045883283639e-01 
7781 4.603772171225438e-02 
7782 1.182069381826981e-01 
7783 1.110789661622918e+00 
7784 9.650660199917255e-01 
7785 -1.118829979304814e-01 
7786 5.921710287112191e-01 
7787 5.791591055499293e-01 
7788 -4.793418461137356e-02 
7789 3.834837478554286e-01 
7790 4.489062076379383e-01 
7791 3.770828377806158e-01 
7792 1.070572221042602e-01 
7793 -5.479369199847733e-02 
7794 -6.905112986150274e-03 
7795 1.434204751359411e-01 
7796 1.041011707510509e-01 
7797 1.457794018065819e-01 
7798 -7.572457736238147e-02 
7799 -2.979442607659560e-01 
7800 4.323102556329737e-02 
7801 1.939394367769235e-02 
7802 -5.140896430290282e-02 
7803 -7.410407560657116e-02 
7804 -6.907033566982479e-02 
7805 -6.755802537150257e-02 
7806 1.963865279125206e-01 
7807 2.936618034215413e-01 
7808 -4.558983380101592e-02 
7809 -7.973890820057876e-02 
7810 1.128508785770435e-02 
7811 1.010895037325343e-01 
7812 -8.266760403830725e-02 
7813 5.501736119123767e-03 
7814 -6.374909866521271e-02 
7815 7.310487566366848e-02 
7816 1.110043380994740e-02 
7817 -4.039969441669136e-02 
7818 4.425537903827840e-03 
7819 2.132188164367146e-02 
7820 -1.326482401957315e-02 
7821 5.835887954888966e-02 
7822 7.448093625002473e-02 
7823 -3.093468365357073e-02 
7824 -9.344843474909285e-02 
7825 3.911668965654255e-02 
7826 1.848577337237190e-02 
7827 -3.155035085217795e-02 
7828 -1.916789013509358e-02 
7829 4.095157540721461e-02 
7830 -3.876291973517212e-02 
7831 -7.357633701338891e-02 
7832 1.755103599638656e-02 
7833 6.960176706071225e-02 
7834 9.409185723824388e-03 
7835 -7.306221874914019e-02 
7836 -2.557668323853903e-02 
7837 1.680196761444689e-01 
7838 1.366051594481846e-01 
7839 -8.366677296391493e-02 
7840 1.096060023593386e-02 
7841 1.018519891516158e-01 
7842 -5.251611533372614e-02 
7843 -1.985266370433746e-01 
7844 2.701107235074013e-03 
7845 7.891266767605691e-02 
7846 4.532265950324157e-02 
7847 1.784071585336754e-01 
7848 3.357360422493024e-01 
7849 1.780724576426651e-01 
7850 1.260282221762767e-01 
7851 9.353791375157939e-01 
7852 -3.318046056584943e-02 
7853 2.642817213620098e-01 
7854 3.558814936847099e-02 
7855 -1.048171611703586e-01 
7856 1.522343890367568e-01 
7857 5.250144063074302e-01 
7858 -5.138474827996124e-02 
7859 4.691806786177920e-01 
7860 1.016065982924265e+00 
7861 -1.094714990756344e-01 
7862 2.582209778688856e-02 
7863 1.421396543111239e-01 
7864 1.981083824225368e-01 
7865 3.140193493813729e-01 
7866 3.421860833634991e-01 
7867 8.308587397619821e-04 
7868 3.052768367378496e-01 
7869 1.086789770439720e-01 
7870 4.680758297330678e-02 
7871 1.310038853942650e-01 
7872 3.462205318222897e-01 
7873 1.383764564770790e-01 
7874 4.728595990602619e-02 
7875 1.954492363722942e-01 
7876 -6.706530972509056e-02 
7877 -1.716638427014185e-01 
7878 1.268711071037075e-01 
7879 4.007362773756153e-01 
7880 1.231106896066850e-01 
7881 4.477057654591029e-02 
7882 3.299775971249401e-01 
7883 5.698058593968928e-01 
7884 5.860946526316975e-01 
7885 3.824011568150904e-01 
7886 2.240180363774223e-01 
7887 -3.010738502072634e-03 
7888 1.483924980642335e-01 
7889 2.990492484776364e-02 
7890 -1.683974299798573e-01 
7891 2.876090667024945e-01 
7892 2.912304569933131e-01 
7893 -2.214852093398985e-01 
7894 2.871180665528205e-01 
7895 9.171914432470412e-01 
7896 3.305008104612563e-02 
7897 -1.770579011009303e-01 
7898 2.187446253874700e-01 
7899 7.287782808058620e-01 
7900 1.291947632323011e-01 
7901 -3.467406026822920e-01 
7902 -9.732220883092219e-02 
7903 7.484626534427825e-02 
7904 1.514250887519777e-02 
7905 3.610635440906242e-02 
7906 1.357846705127375e-01 
7907 4.614048073969103e-01 
7908 3.184869158579147e-01 
7909 -2.943309182396592e-01 
7910 6.756113787362408e-02 
7911 3.869294656629265e-01 
7912 1.665882657637968e-01 
7913 -4.127968531257549e-01 
7914 -1.305784746717618e-01 
7915 3.701144752100763e-01 
7916 1.660067617962205e-01 
7917 1.039740408238141e-01 
7918 6.182412918667652e-02 
7919 -5.596328636519906e-03 
7920 1.651093147473474e-01 
7921 2.831501767681514e-01 
7922 -9.970096473801010e-02 
7923 -5.715229379294987e-02 
7924 1.792652903468886e-01 
7925 -1.204368169721670e-01 
7926 -7.361361453698091e-02 
7927 -7.619485455070305e-02 
7928 3.442295712083244e-01 
7929 -1.714021187710756e-01 
7930 -2.567392241474835e-01 
7931 1.773501858251802e-01 
7932 1.803546450986681e-01 
7933 -1.275836030238336e-01 
7934 6.018933109538876e-02 
7935 4.548842743155497e-01 
7936 5.787193723177154e-01 
7937 -3.800345826856239e-01 
7938 -4.018386868505298e-02 
7939 3.535528280997973e-01 
7940 2.501178297011185e-01 
7941 -9.508302377353091e-02 
7942 2.545873234674596e-02 
7943 6.533521179106881e-01 
7944 2.675534130349669e-01 
7945 1.070264625235090e-02 
7946 5.519586730006263e-01 
7947 3.213553293347174e-01 
7948 1.897613765895583e-02 
7949 9.014936397311189e-02 
7950 -2.504208010392774e-01 
7951 -8.240306504917451e-02 
7952 2.864178021077196e-01 
7953 2.036942720997544e-01 
7954 -1.044485206088354e-01 
7955 2.148174264637407e-01 
7956 3.114625977938305e-01 
7957 -2.277878709613043e-01 
7958 -2.603520153996868e-01 
7959 2.713628512209554e-01 
7960 1.613686231222323e-01 
7961 -2.586970532985000e-01 
7962 6.089588766980344e-01 
7963 7.020009570995431e-01 
7964 3.109663192107838e-01 
7965 6.412135536505890e-02 
7966 2.770499495650638e-01 
7967 3.193828835822269e-01 
7968 -1.246471805321275e-01 
7969 -1.713830471590456e-01 
7970 2.946237384780601e-02 
7971 4.304094716929795e-01 
7972 2.164331576916907e-01 
7973 -9.685789643084190e-02 
7974 5.146057353041326e-02 
7975 6.410301434456300e-02 
7976 -2.778535632533344e-02 
7977 -1.889526848549115e-01 
7978 -9.694991848026796e-03 
7979 -5.967906893064030e-02 
7980 5.961997824232907e-02 
7981 7.899879181507111e-02 
7982 -9.944642142029129e-02 
7983 -8.475767498676508e-02 
7984 2.514245019666062e-01 
7985 1.236804450380205e-01 
7986 -1.484307416558690e-01 
7987 -2.203528037232317e-01 
7988 8.798029830220962e-02 
7989 1.599804330612051e-01 
7990 2.999525360316190e-02 
7991 9.518947039965951e-02 
7992 1.493136724569948e-02 
7993 1.368026342275546e-01 
7994 -2.127554947892623e-02 
7995 -1.691414854487719e-01 
7996 7.412406512042707e-02 
7997 4.003136160065814e-02 
7998 -6.453907987037862e-02 
7999 -2.796892515313725e-01 
8000 -4.641354879944963e-02 
8001 -2.123790900249943e-02 
8002 -1.093152263593906e-01 
8003 -1.569728119418749e-01 
8004 -2.529072334536343e-01 
8005 -3.749927489210291e-01 
8006 -3.918436036582399e-01 
8007 -2.360525674087244e-01 
8008 -1.428180040364937e-01 
8009 -3.107721006736366e-02 
8010 -6.896907007758767e-02 
8011 -1.517691649950511e-01 
8012 -2.587474906944965e-02 
8013 1.831522726829785e-01 
8014 -6.693320261189739e-02 
8015 -9.997173692738676e-02 
8016 3.562081761607686e-02 
8017 1.989751329973421e-01 
8018 2.555055772092643e-01 
8019 3.517227518249219e-01 
8020 2.403101418659118e-01 
8021 7.736475861025389e-02 
8022 2.499160474327393e-01 
8023 2.208937080232748e-01 
8024 7.680525113135131e-02 
8025 2.349671596795935e-02 
8026 8.321110877662259e-02 
8027 -7.597955732436114e-02 
8028 -4.669611232656354e-02 
8029 1.766529950397757e-01 
8030 -1.347993578137965e-01 
8031 -2.735974249230277e-01 
8032 -1.134463440150685e-01 
8033 1.395727234676782e-01 
8034 7.435412827372854e-03 
8035 -1.032778680365946e-01 
8036 9.671231929366934e-02 
8037 1.892936600934122e-02 
8038 -1.684403932108730e-02 
8039 -9.278276112304139e-02 
8040 6.698691817338333e-02 
8041 -9.689694127857064e-02 
8042 -4.306102952279760e-02 
8043 -6.857892324443574e-02 
8044 2.122556118413553e-02 
8045 -1.664431317150469e-02 
8046 -7.614987736564977e-02 
8047 -3.187871329821897e-01 
8048 -2.384372114983112e-01 
8049 -4.177482266087158e-02 
8050 3.441976614342568e-01 
8051 -4.584378341967408e-02 
8052 -7.090675035005295e-02 
8053 4.730618850808819e-01 
8054 6.922838876375248e-01 
8055 -1.408610383021969e-01 
8056 -2.695872604501725e-02 
8057 2.134642443794757e-01 
8058 3.887130235255584e-02 
8059 8.499300783174311e-02 
8060 5.826563210919291e-02 
8061 -1.157602231185523e-01 
8062 2.462554078194678e-02 
8063 -3.968609951347812e-02 
8064 6.234362414605940e-02 
8065 1.587521521892650e-01 
8066 3.309691972108832e-02 
8067 -1.176040648743158e-01 
8068 4.857975904406715e-02 
8069 1.060988118213379e-01 
8070 -2.262682511258458e-03 
8071 1.623261868948255e-01 
8072 3.144694801124635e-01 
8073 2.257222677624890e-01 
8074 1.775859121744464e-01 
8075 1.642182259263140e-01 
8076 5.587448179516996e-02 
8077 -7.739773771626442e-02 
8078 7.302724984362675e-02 
8079 4.176284487192536e-01 
8080 -4.287682215788941e-02 
8081 -5.218949903007343e-01 
8082 -4.141507622891492e-02 
8083 3.373912706234378e-01 
8084 7.451549303313498e-03 
8085 1.873971752800730e-01 
8086 -7.035543803383301e-02 
8087 -2.729181831958154e-01 
8088 -3.838932034463429e-01 
8089 -1.036831831073405e-01 
8090 1.731191057378461e-01 
8091 -2.068437310384431e-01 
8092 2.612640056303809e-01 
8093 9.052663642949800e-01 
8094 -5.542227357345216e-02 
8095 -7.252828637481307e-01 
8096 2.670780038623314e-01 
8097 1.004103231458341e+00 
8098 6.234525288649229e-01 
8099 -7.622392881814665e-01 
8100 -3.797809052488114e-01 
8101 7.328126484415195e-01 
8102 6.678504254878977e-01 
8103 -3.158716565478797e-01 
8104 -1.971763987619129e-01 
8105 6.936065867846417e-01 
8106 1.233369363559899e+00 
8107 -3.656457620493923e-01 
8108 -4.444136862702687e-01 
8109 5.029675442042577e-01 
8110 1.183691698974426e+00 
8111 -4.995850348629815e-02 
8112 -3.438596718962703e-01 
8113 3.319829436065477e-01 
8114 1.185044555031914e-01 
8115 9.629261906043667e-02 
8116 -2.884746595585066e-01 
8117 1.159503231852464e-01 
8118 3.816777835440004e-01 
8119 4.298691894910602e-01 
8120 9.500209529161524e-02 
8121 2.478751810119735e-01 
8122 8.418426655132873e-02 
8123 7.216900419265024e-02 
8124 2.589114402570353e-01 
8125 5.960264536497484e-01 
8126 -1.486328052016344e-01 
8127 2.130535004824166e-01 
8128 6.890882181100670e-01 
8129 2.856963431020882e-01 
8130 7.602970237606624e-01 
8131 6.883893120972168e-02 
8132 -3.222650289172661e-02 
8133 5.321548409010638e-01 
8134 8.430006467501159e-01 
8135 1.791378596808691e-01 
8136 -7.015226158104596e-01 
8137 3.098863190248656e-01 
8138 1.298855361832248e-01 
8139 -1.274228238480050e-01 
8140 -8.970734427896287e-02 
8141 -1.450118250259762e-01 
8142 3.131607080994338e-01 
8143 1.667332943852256e-01 
8144 1.335800921668068e-01 
8145 1.608870149866241e-01 
8146 -1.249305516406418e-01 
8147 -1.194494832693436e-01 
8148 -5.794034190282060e-02 
8149 -1.204745573828010e-01 
8150 -4.953142236852526e-02 
8151 6.422030485968826e-02 
8152 1.031614085262443e-01 
8153 -1.773299761213091e-01 
8154 -2.019984787507746e-01 
8155 -2.468116249373866e-02 
8156 2.685367214299539e-01 
8157 3.248270949687059e-01 
8158 -1.267799491048637e-01 
8159 -5.019140990116789e-02 
8160 2.437759020221236e-01 
8161 6.645305486224309e-02 
8162 2.450997072676697e-01 
8163 -3.257049547011158e-01 
8164 -2.375189269622662e-01 
8165 6.028124941863526e-02 
8166 2.052904935046376e-01 
8167 7.749574328599235e-02 
8168 3.997613785305720e-02 
8169 3.626044033149670e-02 
8170 1.645058840694652e-01 
8171 7.706348742378254e-02 
8172 -2.383137942902138e-01 
8173 -2.379434413467726e-02 
8174 -5.179043920434778e-02 
8175 1.042282987455994e-01 
8176 2.482422910524272e-02 
8177 -6.752058192287624e-02 
8178 5.048641091756578e-02 
8179 1.549116997457179e-01 
8180 -7.007113360896880e-03 
8181 1.546176191060168e-01 
8182 1.300044562498234e-01 
8183 -1.963661801468263e-01 
8184 -1.315044973745342e-01 
8185 2.026633677021766e-01 
8186 -1.054469367019928e-01 
8187 -5.979643241144461e-02 
8188 1.319082503563406e-01 
8189 -1.762492501430404e-01 
8190 5.418316071464135e-02 
8191 1.117142346824583e-02 
8192 1.009735455273459e-01 
8193 -1.259497948229082e-01 
8194 -2.259883541961380e-01 
8195 7.174433522299621e-02 
8196 2.880987354252219e-01 
8197 1.570643531257940e-01 
8198 -8.593977460574072e-02 
8199 -2.285172762173214e-02 
8200 1.574344371764154e-01 
8201 -1.402494043171441e-01 
8202 -1.990732869390122e-01 
8203 1.481373626994690e-01 
8204 2.009325931998286e-01 
8205 1.721369049012635e-01 
8206 -1.285064773087626e-02 
8207 1.739167456536453e-01 
8208 1.939017022286097e-01 
8209 8.896151232196975e-02 
8210 -5.256201982632999e-02 
8211 -1.284108740270709e-01 
8212 -6.471690872629500e-02 
8213 -5.045834781896054e-01 
8214 -8.312828020753357e-02 
8215 -4.029353901872260e-02 
8216 -1.689642300567090e-01 
8217 -6.095034654563283e-01 
8218 -8.489041768940599e-02 
8219 -2.517117418373264e-01 
8220 -3.504262468538537e-01 
8221 -4.844840489430911e-02 
8222 3.010775260750407e-02 
8223 1.476755386381821e-01 
8224 -1.246442678236421e-01 
8225 -4.509289661322258e-02 
8226 1.263096925871066e-01 
8227 1.293332140449686e-01 
8228 5.116683266327102e-03 
8229 -4.221109856383071e-02 
8230 1.799742535244824e-03 
8231 1.047004064460468e-02 
8232 -6.461391538653719e-02 
8233 -1.273698947655265e-01 
8234 -1.050675111834425e-01 
8235 1.739680666469891e-01 
8236 1.032766393393410e-01 
8237 2.652587359712928e-02 
8238 5.056643698244595e-02 
8239 -2.592565780527845e-02 
8240 -2.766802267628396e-02 
8241 3.343686712903748e-03 
8242 4.680247059219515e-02 
8243 9.251226925517818e-03 
8244 6.511739834431646e-02 
8245 8.204842329878710e-02 
8246 2.378889768106213e-02 
8247 2.348280466004472e-02 
8248 9.915741050513206e-02 
8249 -1.695333461905719e-02 
8250 -2.639471960951566e-02 
8251 -9.930350479455417e-02 
8252 -4.110385903787583e-02 
8253 -8.597396433134209e-03 
8254 2.536228163651488e-02 
8255 5.755252067773094e-02 
8256 -3.461024100471717e-02 
8257 -4.959392897706267e-02 
8258 -9.678255336283059e-02 
8259 9.824245813143539e-03 
8260 1.337777889134684e-01 
8261 -8.998530279791554e-03 
8262 -6.661073126298831e-03 
8263 -8.063589054442927e-02 
8264 5.024934511717217e-02 
8265 -5.798029722772286e-02 
8266 -1.588220404493676e-01 
8267 1.904160885905557e-02 
8268 -2.377461021522430e-02 
8269 4.842908465173628e-03 
8270 -1.055877332929733e-01 
8271 -9.418939541928452e-02 
8272 -1.671989829937925e-01 
8273 -5.778697859829135e-02 
8274 -2.333482015423312e-01 
8275 -2.085233108182002e-02 
8276 8.464761116641184e-02 
8277 -9.722961095359048e-02 
8278 -2.323723027257749e-01 
8279 -4.529000476778973e-01 
8280 1.194258077061993e-01 
8281 -4.291025108058483e-01 
8282 -1.925256209915438e-01 
8283 -1.966024344062321e-02 
8284 -4.775667732527671e-01 
8285 -3.570420325445959e-01 
8286 -9.481123385208996e-02 
8287 7.914448348302729e-02 
8288 -2.056397897107895e-02 
8289 -3.425270060582247e-01 
8290 -1.317449199388161e-01 
8291 1.220262758068229e-01 
8292 -2.304253377275764e-01 
8293 2.055954599414195e-02 
8294 -4.670632531638356e-02 
8295 5.746551506036164e-02 
8296 -2.234036918209309e-02 
8297 -3.465126393817232e-01 
8298 6.833217547381117e-02 
8299 1.295935554098331e-01 
8300 -3.733942441669769e-01 
8301 -1.159759863877872e-01 
8302 9.836706982474025e-02 
8303 1.678955073925623e-02 
8304 -2.984124151883491e-01 
8305 -4.155715170782988e-01 
8306 -1.056033139019108e-01 
8307 2.927624539275467e-01 
8308 1.074356982510271e-01 
8309 -8.499626568296512e-02 
8310 5.877771529860090e-03 
8311 -3.714796912587818e-03 
8312 -8.048589953327567e-02 
8313 -1.318081688142848e-01 
8314 2.391395680018698e-01 
8315 2.845293040347254e-01 
8316 -1.708512672377158e-01 
8317 -1.049208604186640e-01 
8318 1.338098771141773e-02 
8319 6.484347875978116e-02 
8320 -2.439332866476302e-02 
8321 9.737283230367036e-02 
8322 -1.392538657389926e-01 
8323 -1.332950947764112e-01 
8324 -4.304275722267130e-02 
8325 -9.098092602799493e-02 
8326 -2.088796208354693e-01 
8327 -7.274996874303852e-02 
8328 -1.947939421349817e-02 
8329 -6.294669030760348e-01 
8330 -3.996517066495462e-01 
8331 -4.091135968438123e-01 
8332 -1.989967788152569e-02 
8333 -2.422421464033883e-03 
8334 -8.914266866926012e-01 
8335 -9.254953659481993e-01 
8336 -4.137694623689875e-01 
8337 3.955615848510999e-02 
8338 -9.681575208550647e-02 
8339 -7.315218697944527e-01 
8340 -1.630421704826630e-01 
8341 -1.197153827312512e-01 
8342 7.386568016391494e-02 
8343 -2.700443732911419e-01 
8344 -1.678866555559153e-01 
8345 -1.572170403105460e-01 
8346 -5.692837197840223e-01 
8347 -5.966671400888335e-02 
8348 -8.347841345445202e-02 
8349 -2.414738197342472e-01 
8350 -8.845550790372143e-01 
8351 -4.693114192098583e-01 
8352 -4.157140791882581e-01 
8353 -3.691705604405400e-01 
8354 -5.239995736978792e-01 
8355 -4.481972353907659e-01 
8356 -7.570301338704557e-01 
8357 -2.036651969452031e-01 
8358 -1.750943172425707e-02 
8359 -4.687157694212923e-01 
8360 -1.234232412026403e+00 
8361 4.633096283392804e-02 
8362 -4.085242056529928e-01 
8363 -2.684744089577648e-01 
8364 -8.601766004284492e-02 
8365 -2.586440929196356e-01 
8366 -9.626819562280628e-02 
8367 -7.450353575230408e-01 
8368 -4.830844513780475e-02 
8369 -3.091333081579794e-01 
8370 -8.091321712136443e-01 
8371 -6.094815147253633e-01 
8372 -3.169091196150949e-01 
8373 1.730975055137939e-01 
8374 -1.232614610186265e+00 
8375 -9.187133280739627e-01 
8376 2.509398428247484e-01 
8377 -1.959403872911372e-01 
8378 -2.510375196264264e-01 
8379 -1.408531477239806e+00 
8380 -5.756469883986608e-01 
8381 -5.450807064659836e-01 
8382 2.329102213210404e-02 
8383 4.392871091909243e-01 
8384 1.432062789338152e-02 
8385 -4.725227640242331e-01 
8386 1.267581716473841e-02 
8387 3.391979264187868e-01 
8388 -4.491069285138320e-01 
8389 -1.831441130870093e-01 
8390 -3.748533012302146e-01 
8391 -2.874214699567691e-01 
8392 -1.982853640980426e-02 
8393 -6.460386814282184e-01 
8394 -5.023279760497386e-01 
8395 -1.794637720027169e-01 
8396 -7.855288031014300e-02 
8397 8.709502715651099e-02 
8398 -1.484389963133567e-03 
8399 -5.187990987186653e-01 
8400 -1.112025198207470e-01 
8401 -2.014067042423029e-01 
8402 -5.525159820599564e-01 
8403 -1.390734004824435e+00 
8404 -1.122159275286415e+00 
8405 -2.644382878589778e-01 
8406 -1.912743159146436e-02 
8407 -1.472684315709801e-02 
8408 -1.200928566444154e-01 
8409 -6.535489067694419e-01 
8410 -2.129533183897516e-01 
8411 3.452918075886448e-01 
8412 -8.376014595608596e-01 
8413 -9.558916469334845e-02 
8414 1.988666392988202e-01 
8415 3.386976332578805e-01 
8416 1.845597179436979e-01 
8417 -2.634408804095168e-01 
8418 2.794750301958513e-01 
8419 2.034237963813774e-01 
8420 -1.282801359243795e-01 
8421 -6.028610808485044e-02 
8422 7.508247100961003e-01 
8423 4.037093033820048e-01 
8424 -1.960778074033009e-01 
8425 -1.620226873371734e-01 
8426 7.554624184160484e-02 
8427 5.385173695905378e-01 
8428 -2.785896162703302e-03 
8429 -3.131439898254923e-02 
8430 -2.321076121121456e-03 
8431 1.259099919247364e-02 
8432 2.231533120307463e-02 
8433 4.437591616516216e-02 
8434 9.014174942800379e-02 
8435 -2.951008037816905e-02 
8436 -9.335071919061526e-02 
8437 -8.224653846248346e-02 
8438 -3.924051802893846e-03 
8439 9.389266789527492e-02 
8440 -8.100306930996516e-02 
8441 -1.038395967390485e-01 
8442 -1.338186564843964e-02 
8443 8.014055682211184e-02 
8444 -4.553938145316752e-02 
8445 4.466057602563561e-02 
8446 8.175107621822311e-02 
8447 -5.210728277927727e-02 
8448 -9.266508441311802e-02 
8449 -7.745918877787467e-02 
8450 3.833850984549760e-02 
8451 7.832404305030749e-02 
8452 -4.077770738110140e-02 
8453 3.969533676121211e-03 
8454 3.224242082994008e-02 
8455 -5.414457960975701e-02 
8456 -4.609402670354729e-02 
8457 2.597682618734111e-02 
8458 -2.172741370453947e-02 
8459 1.090057723375781e-02 
8460 1.518895290914542e-02 
8461 -2.670146004961981e-02 
8462 -1.182476981460158e-02 
8463 -2.821982759554371e-02 
8464 -4.799563666949766e-02 
8465 -1.872242519120195e-02 
8466 -9.170749540424633e-02 
8467 -2.582576367924205e-02 
8468 1.000960580858280e-04 
8469 -3.034471848764792e-02 
8470 -5.165671936202636e-02 
8471 -8.205806431591644e-03 
8472 -1.673865796534751e-02 
8473 -3.952807232931033e-02 
8474 -4.539778028229585e-02 
8475 6.401739645395550e-02 
8476 8.352758947338747e-03 
8477 1.717309244130631e-01 
8478 -5.935122057157591e-02 
8479 -2.207543841444309e-01 
8480 -8.891766276763806e-02 
8481 1.082529113867660e-01 
8482 -4.632526091815774e-01 
8483 -8.286546766061026e-01 
8484 1.662625388388501e-01 
8485 4.373155712441992e-02 
8486 1.482762298923359e-01 
8487 -2.491941267601165e-01 
8488 3.109818229820319e-01 
8489 -1.883382629245918e-01 
8490 2.288943924509685e-01 
8491 2.692150387126648e-01 
8492 3.946882728953007e-01 
8493 8.338315240750047e-01 
8494 3.732023388142340e-01 
8495 4.963939971721990e-01 
8496 9.990485684343948e-01 
8497 7.940811777853193e-01 
8498 3.424078333343182e-01 
8499 6.204508776912722e-01 
8500 1.031501661794165e+00 
8501 1.492764935307297e+00 
8502 8.357555041128325e-01 
8503 1.592678732801139e+00 
8504 1.161600830046064e+00 
8505 1.404864193503070e-01 
8506 4.008550949565760e-02 
8507 8.928232871379599e-02 
8508 1.339090190875194e-01 
8509 3.166379607073571e-02 
8510 3.053106928114628e-01 
8511 1.579828676026366e-01 
8512 1.760018715115657e-01 
8513 1.126194950150335e-01 
8514 -8.162114702188933e-02 
8515 3.288340386877452e-01 
8516 2.536483717543849e-01 
8517 -3.496259591187238e-02 
8518 -2.103930996992193e-01 
8519 -1.176212162617004e-01 
8520 3.425344895231703e-01 
8521 -2.108029396709706e-01 
8522 -8.725935408207805e-02 
8523 7.778710136080666e-02 
8524 -2.777747340799996e-02 
8525 1.033921094086180e-01 
8526 -3.430273144715808e-03 
8527 2.725751594978885e-01 
8528 2.873389041154244e-01 
8529 9.867764073171498e-02 
8530 8.297773237077644e-02 
8531 8.884942805978895e-03 
8532 -1.320981635350654e-01 
8533 -1.527802843820253e-02 
8534 4.407284652007095e-01 
8535 8.657288015678462e-02 
8536 -2.985604568058669e-02 
8537 2.084706474972040e-02 
8538 3.829709701436954e-01 
8539 6.646186213888697e-01 
8540 5.808743924765904e-02 
8541 3.260648791289192e-01 
8542 4.131526368670300e-01 
8543 1.734116674473522e-01 
8544 3.080759820724566e-01 
8545 2.864067506026853e-02 
8546 8.505098672271599e-03 
8547 3.836836098014183e-01 
8548 3.281359485425913e-01 
8549 6.670194633670974e-02 
8550 4.066655593357896e-02 
8551 1.078703804747372e-01 
8552 2.869902899631490e-01 
8553 -2.174837381801441e-02 
8554 -1.905548759935036e-01 
8555 -1.406427938798981e-01 
8556 3.793158836309770e-03 
8557 -8.461300842979232e-02 
8558 1.971434194286842e-01 
8559 -1.568586441524312e-02 
8560 1.808328458421025e-01 
8561 -5.303613123947245e-03 
8562 -4.714563338394031e-01 
8563 -3.193834872185878e-01 
8564 1.859979436419074e-01 
8565 -2.541228816655265e-01 
8566 -9.490869026735913e-01 
8567 -4.416382586891198e-01 
8568 2.284000158082252e-01 
8569 -4.060684653770580e-01 
8570 -1.146123681715949e-01 
8571 -2.811224090291039e-01 
8572 -2.246039859538313e-01 
8573 2.704069602367558e-02 
8574 -1.200205634986472e-01 
8575 -7.276863610462621e-02 
8576 1.241506256827158e-01 
8577 -1.330979468439160e-01 
8578 -6.912690044710806e-02 
8579 3.386475664485245e-02 
8580 -1.965482611357270e-01 
8581 -5.293126859575535e-02 
8582 2.494140232617721e-01 
8583 3.159546242632493e-01 
8584 -3.284223534442260e-01 
8585 3.081506626609094e-03 
8586 -1.371239633123632e-01 
8587 -7.563530574459404e-02 
8588 5.142421750931471e-01 
8589 3.023068130170389e-01 
8590 -8.682998340729028e-02 
8591 5.674465346503504e-02 
8592 4.749442022021094e-01 
8593 1.717275032075922e-01 
8594 2.120034324889166e-01 
8595 2.257597669052477e-01 
8596 6.826943918274635e-01 
8597 1.642706741735846e+00 
8598 1.194631706685574e+00 
8599 1.659033298068133e+00 
8600 1.863363615702394e+00 
8601 8.682895299054764e-01 
8602 6.919748357062497e-01 
8603 1.600436215984752e-01 
8604 -1.233493232495164e-01 
8605 -3.039406946064646e-01 
8606 6.700753134712923e-01 
8607 1.072278639624926e+00 
8608 4.714529322081733e-01 
8609 -5.142340950065684e-01 
8610 3.674512154379710e-02 
8611 7.934407742868572e-01 
8612 -2.646624573957889e-01 
8613 2.213877438316950e-01 
8614 -1.198716016919430e-01 
8615 3.302177178639035e-01 
8616 -7.202100657523319e-02 
8617 8.805053782037903e-02 
8618 4.653691997175758e-01 
8619 5.530542209256271e-02 
8620 7.190200362214712e-02 
8621 -7.308470812171595e-03 
8622 -1.413952618407081e-01 
8623 -8.870573792770832e-02 
8624 -4.055762198227084e-02 
8625 4.358079420508035e-02 
8626 -5.358960615702849e-02 
8627 9.555341397877011e-02 
8628 1.715101811897989e-01 
8629 1.126989015962967e-01 
8630 -1.189398949648636e-01 
8631 9.315343597966216e-02 
8632 1.185658584108431e-01 
8633 -1.417453825554112e-01 
8634 4.201436610547647e-02 
8635 1.622836795618185e-02 
8636 -7.221721460089933e-02 
8637 3.080781661681721e-01 
8638 1.053080865201009e-01 
8639 -2.742888696919734e-01 
8640 -1.913113423821662e-01 
8641 1.763449666795564e-01 
8642 1.680592596496225e-01 
8643 -6.889414749238183e-02 
8644 -3.350226598844831e-02 
8645 6.249749456952806e-03 
8646 3.536008475319818e-02 
8647 3.092883239270828e-02 
8648 5.591500798513113e-03 
8649 -8.970018862526055e-02 
8650 -2.985723761851412e-02 
8651 -1.373505603942786e-01 
8652 3.020162250835922e-02 
8653 1.634662556395699e-01 
8654 1.463237835025609e-01 
8655 -2.217631949557210e-02 
8656 -1.045346962919151e-01 
8657 -3.014475137414603e-02 
8658 -1.536074299001975e-01 
8659 -1.082062893710053e-01 
8660 -1.083829559063132e-01 
8661 -1.438249051518306e-02 
8662 2.401765737249471e-02 
8663 -1.006666853862229e-01 
8664 -1.800547375413688e-01 
8665 -7.340124678979648e-02 
8666 -9.954180458145305e-02 
8667 9.885555043768338e-02 
8668 9.466692056702815e-02 
8669 1.084361092527674e-01 
8670 -1.201022454786402e-01 
8671 -1.438050381980727e-01 
8672 6.537855126392410e-02 
8673 1.041684369161625e-01 
8674 -3.795255091686192e-02 
8675 -1.435204133775809e-01 
8676 4.173487509270442e-02 
8677 3.627119783673085e-01 
8678 2.308934971182819e-01 
8679 2.824064177950720e-01 
8680 2.039952476011528e-01 
8681 -1.495909127528003e-01 
8682 3.642644294261747e-01 
8683 3.410464156441716e-01 
8684 -6.837375622579285e-01 
8685 5.693323434408567e-02 
8686 1.439480141687583e-01 
8687 1.226389869963699e-01 
8688 -1.072178000718009e-01 
8689 1.427203272560703e-01 
8690 -2.368508520291318e-01 
8691 -2.300969650144700e-01 
8692 2.754309722743211e-01 
8693 1.248366955893369e-01 
8694 -5.342417090064023e-02 
8695 2.613015270995658e-01 
8696 2.564247967741606e-01 
8697 2.783013840875537e-01 
8698 1.093343173885953e-01 
8699 3.301757521791834e-01 
8700 3.180596158322911e-01 
8701 2.232861214458966e-02 
8702 8.426973410781952e-02 
8703 1.598371528864545e-01 
8704 2.981063438160328e-01 
8705 2.317396233381920e-01 
8706 2.663157789212358e-01 
8707 3.292846657119530e-01 
8708 -8.861507971096663e-02 
8709 -1.756820003061683e-01 
8710 -1.800694162579644e-01 
8711 1.454748621913563e-01 
8712 2.992144359157246e-01 
8713 -3.623307930827740e-01 
8714 -3.020381559231740e-01 
8715 5.312940541351182e-01 
8716 6.848621282245791e-01 
8717 -4.538777744446670e-02 
8718 -3.012894609060160e-01 
8719 -3.004752251604710e-01 
8720 -1.711841380237942e-01 
8721 -4.101772337334186e-01 
8722 1.521844949734880e-02 
8723 -2.009238694272359e-01 
8724 -5.173779986790906e-01 
8725 -1.297513594144548e-01 
8726 1.660075449365568e-01 
8727 2.870523127438941e-01 
8728 -3.506781821886595e-02 
8729 -2.444957219697393e-01 
8730 3.001699636471893e-01 
8731 3.248209232999916e-01 
8732 -2.829359977498960e-01 
8733 4.326734880565556e-01 
8734 4.845076612370130e-01 
8735 -1.249839996397453e-01 
8736 -2.662057460423293e-01 
8737 2.235817509531732e-01 
8738 3.349333210815428e-01 
8739 -1.936515210200699e-01 
8740 -1.005870541376159e-01 
8741 8.647561549777788e-01 
8742 9.124523615620665e-01 
8743 -4.083315272205750e-01 
8744 -4.450995992104552e-01 
8745 2.700639429648748e-01 
8746 4.179379208021979e-02 
8747 -1.887632804009389e-01 
8748 -2.366192175611596e-01 
8749 3.252597781877601e-01 
8750 2.132680249078022e-01 
8751 -3.328056450063016e-01 
8752 2.727184510000755e-01 
8753 2.957962962425188e-01 
8754 -1.715896133294664e-01 
8755 -1.370467437012195e-01 
8756 -1.207266909451871e-01 
8757 -5.540838249605986e-02 
8758 -7.004029095796474e-03 
8759 3.566749101945511e-02 
8760 1.402893115632336e-01 
8761 -5.019098476502109e-02 
8762 -1.016782073694664e-01 
8763 1.395764934371326e-02 
8764 9.768858604057239e-02 
8765 3.205190428470812e-01 
8766 1.514700469449942e-01 
8767 -1.149863919235051e-01 
8768 4.864691702106484e-03 
8769 6.595949079755094e-02 
8770 -6.563510586890638e-02 
8771 -1.560606085014492e-01 
8772 -2.681902417883961e-02 
8773 -4.310601522424398e-02 
8774 2.645111306939107e-01 
8775 1.312234757084532e-01 
8776 4.877269400362606e-02 
8777 -1.122528936613120e-01 
8778 -2.452806446427361e-01 
8779 6.584944031347694e-01 
8780 2.519602786844373e-01 
8781 7.201281123779477e-02 
8782 -1.482854384521348e-01 
8783 -5.477597058982722e-02 
8784 2.797663185504421e-02 
8785 -1.789640060134103e-01 
8786 -9.060152423628995e-02 
8787 -1.971126811954484e-01 
8788 -7.077219664215857e-02 
8789 1.570312821710388e-01 
8790 -9.580070762874195e-02 
8791 -1.859392924716303e-01 
8792 2.482923448622548e-01 
8793 -3.225218811096502e-01 
8794 6.278061480362433e-02 
8795 -2.816284181174596e-01 
8796 -5.460960537769609e-01 
8797 2.200236512306612e-01 
8798 2.099980339780982e-01 
8799 -1.029555022160677e-02 
8800 -3.650817105197320e-01 
8801 6.993637472218303e-02 
8802 6.115969716797257e-02 
8803 1.240034484531627e-01 
8804 1.310445177003292e-02 
8805 1.540400552223794e-01 
8806 -9.649212462086147e-02 
8807 -2.044055621921999e-01 
8808 -2.598224468765911e-01 
8809 -1.615440097428350e-02 
8810 7.404688760240345e-02 
8811 2.018231479013506e-01 
8812 -3.507264371557705e-01 
8813 -7.704797029734343e-02 
8814 4.483815023185763e-02 
8815 4.099125094175534e-03 
8816 1.891175801175178e-02 
8817 1.836350536223325e-01 
8818 1.552886192809359e-02 
8819 3.390325866050842e-02 
8820 -8.545308293539515e-02 
8821 -2.243136374467630e-02 
8822 2.201561481036111e-02 
8823 -8.547868362724707e-02 
8824 1.265690237217535e-02 
8825 -3.324820843180630e-02 
8826 -3.047377703726548e-01 
8827 -1.010618531607869e-01 
8828 3.734228232952136e-01 
8829 2.870164884731420e-01 
8830 -2.003853724793625e-01 
8831 -1.556231164820269e-01 
8832 4.508237814099118e-01 
8833 7.312148752735002e-03 
8834 4.341061923892864e-02 
8835 -1.298708255706574e-02 
8836 -3.653274551208967e-02 
8837 9.824947628876746e-02 
8838 1.904640247618540e-01 
8839 4.192031182463812e-01 
8840 2.226411245622218e-01 
8841 -1.196999646296805e-01 
8842 2.632753092560339e-01 
8843 2.711646469364256e-01 
8844 -2.107793548108289e-01 
8845 -1.017144970642564e-01 
8846 2.182409138897790e-01 
8847 8.212339883904975e-02 
8848 -1.615507496925423e-01 
8849 -1.801238150706303e-02 
8850 2.495130902188198e-01 
8851 1.753542134266566e-01 
8852 -3.890622335771295e-03 
8853 2.298648823932948e-01 
8854 1.548027389527429e-01 
8855 -4.541373694057829e-01 
8856 -2.040071600944117e-01 
8857 -6.870059713715478e-02 
8858 4.860893443001008e-01 
8859 -2.001744914094186e-02 
8860 -5.855224206381726e-01 
8861 9.411084131045468e-02 
8862 4.363038138584835e-01 
8863 7.380238256731777e-01 
8864 -1.778307901914585e-01 
8865 1.930317062891976e-01 
8866 -1.116713102572371e-02 
8867 6.120877852673966e-02 
8868 1.481418120613024e-01 
8869 -3.792115456466665e-02 
8870 -1.771898921236094e-01 
8871 1.944934846503541e-02 
8872 2.704677619857805e-01 
8873 -2.389098922941240e-01 
8874 -1.297009254869820e-01 
8875 8.604941257942400e-02 
8876 5.874273734314911e-02 
8877 -2.030514652459285e-02 
8878 4.996086534306554e-02 
8879 1.845912796553919e-01 
8880 -1.140441631425624e-02 
8881 -2.046493700697541e-01 
8882 3.731763767309606e-02 
8883 2.324612024727862e-01 
8884 2.382615187885542e-02 
8885 4.699211622596213e-02 
8886 -2.400012741850551e-02 
8887 -9.654234862414010e-02 
8888 -4.088583829485589e-03 
8889 -1.532062561458146e-02 
8890 1.161364250720025e-02 
8891 3.239695841723254e-02 
8892 1.292012116570051e-01 
8893 6.651892535317247e-02 
8894 -2.050844233631720e-01 
8895 -7.897806658831459e-02 
8896 1.111399309246765e-01 
8897 5.333561733249527e-02 
8898 -1.138628698212282e-02 
8899 -7.880928501037177e-02 
8900 2.062433127763173e-02 
8901 -2.737622193053381e-02 
8902 -1.342196839005007e-01 
8903 5.180188052540634e-02 
8904 1.068886327022058e-01 
8905 6.725024567616207e-02 
8906 2.653869982828304e-01 
8907 5.071303352121882e-01 
8908 4.076854655865667e-01 
8909 -1.340185398912006e-02 
8910 -7.465882955904750e-02 
8911 -5.813713311725711e-02 
8912 8.407534833636686e-02 
8913 -5.531350169081663e-02 
8914 4.978397079013500e-02 
8915 -9.114583096448959e-03 
8916 1.452676121394203e-01 
8917 2.156300527277341e-01 
8918 1.602669144784818e-01 
8919 -2.289394794955820e-02 
8920 2.981406449065212e-02 
8921 8.922475722855897e-02 
8922 -1.704956697836426e-01 
8923 -2.574807793580585e-01 
8924 -2.460997178560301e-01 
8925 -5.076081642425824e-01 
8926 -1.195986060895068e-01 
8927 -5.628311315884200e-01 
8928 -2.999322784513758e-01 
8929 -2.773378666284808e-01 
8930 6.959275496641311e-02 
8931 -1.998346967704236e-01 
8932 -2.800852303313399e-01 
8933 -9.623153810276157e-02 
8934 -4.024602816235219e-01 
8935 1.860824087442227e-01 
8936 -1.499869601799286e-01 
8937 -2.232833684121700e-01 
8938 4.041845590494698e-01 
8939 2.528388249788258e-01 
8940 -2.389627955855365e-01 
8941 1.618735800865746e-01 
8942 3.263326048110474e-01 
8943 2.648883085844854e-01 
8944 -1.806552851966070e-02 
8945 -1.124668054630327e-02 
8946 6.716461638413749e-01 
8947 -8.945478408300798e-02 
8948 -3.133298761772929e-01 
8949 7.871185607797969e-03 
8950 5.881609882778907e-01 
8951 3.673265018443347e-01 
8952 -1.687151212158697e-01 
8953 2.566724268431544e-02 
8954 -3.071883999374284e-02 
8955 2.194825938058589e-01 
8956 1.994785918186763e-02 
8957 -9.400921961222483e-02 
8958 1.901258796984474e-03 
8959 1.853735452089320e-02 
8960 2.969467413072466e-02 
8961 1.037169308938062e+00 
8962 5.075433992391817e-01 
8963 3.155416807670218e-01 
8964 7.363497404606454e-01 
8965 1.038836207891145e-02 
8966 -2.180203932592086e-01 
8967 -2.756953338556294e-01 
8968 2.322744537493233e-01 
8969 -8.841011186697718e-02 
8970 -1.971378167779691e-01 
8971 -1.393066576235312e-02 
8972 -1.027126818177620e-01 
8973 -2.074610589677652e-01 
8974 -2.040766054560602e-01 
8975 -5.864146656931189e-02 
8976 -1.400437592150979e-01 
8977 7.091258857420352e-02 
8978 -9.454769079041181e-02 
8979 -1.680591302320716e-01 
8980 3.893826187811562e-02 
8981 3.720344596172407e-01 
8982 3.942853078019997e-03 
8983 -8.397698693643759e-01 
8984 -3.812732901920050e-02 
8985 2.781802357615645e-01 
8986 -2.962823300356835e-01 
8987 -1.089003680547339e-01 
8988 1.697209055965510e-01 
8989 -3.190262252032385e-01 
8990 -1.083002664417155e-01 
8991 -1.249107998619119e-01 
8992 7.797923597575318e-02 
8993 -9.633793142421924e-02 
8994 -8.372539106511775e-02 
8995 1.105612591827146e-01 
8996 -1.442903005928315e-01 
8997 -2.277080102422501e-01 
8998 -2.181177015517336e-01 
8999 -2.695771269889431e-01 
9000 -6.120527676185568e-02 
9001 -2.303580102347368e-02 
9002 -1.374485110068513e-01 
9003 -1.164568200007313e-01 
9004 3.929173726651675e-01 
9005 1.628322447041431e-02 
9006 -1.033138783739041e+00 
9007 -8.811184204235520e-01 
9008 -1.534177206674476e-01 
9009 7.567549389373536e-02 
9010 9.476273265794952e-03 
9011 -1.055805626680935e-01 
9012 -9.761199934500776e-02 
9013 2.050406674406196e-01 
9014 -2.604260197739441e-02 
9015 1.607075169878658e-01 
9016 -2.405184164002971e-01 
9017 1.756102996177119e-01 
9018 3.173837844626286e-01 
9019 -2.154983547379921e-01 
9020 6.280921970193210e-02 
9021 7.992536339874808e-01 
9022 4.078955213973082e-01 
9023 -5.953946049231741e-01 
9024 3.275230109602860e-01 
9025 1.477909058737623e-01 
9026 -2.389833329525023e-01 
9027 2.695613557584727e-01 
9028 3.130213820611761e-01 
9029 -3.800244570844334e-02 
9030 -2.014993284333659e-01 
9031 -1.320249792399100e-01 
9032 8.200700972755844e-02 
9033 2.731798829628924e-02 
9034 -2.621062223538586e-01 
9035 -1.184061869293083e-01 
9036 -1.426636943747279e-01 
9037 -1.298890933520356e+00 
9038 -2.455336093716235e-01 
9039 -6.231636901762172e-01 
9040 -1.640209894026849e+00 
9041 -1.565863815518797e+00 
9042 -1.445561083492837e+00 
9043 -8.957914490075150e-01 
9044 -1.266208535057635e+00 
9045 -1.021416210126615e+00 
9046 -1.867691839152941e+00 
9047 -2.185274387178139e+00 
9048 -1.924076224152550e+00 
9049 -2.927707397833012e-01 
9050 -1.210434380789876e-01 
9051 -6.167568439679063e-01 
9052 -6.081884086569742e-01 
9053 -1.056161826842314e-01 
9054 9.402386101104358e-02 
9055 7.258116317378999e-01 
9056 3.865438913651332e-01 
9057 -1.718574914252587e-01 
9058 5.998616971730990e-01 
9059 7.381794499797875e-01 
9060 4.430786095058997e-02 
9061 -1.086070611010061e-01 
9062 3.489506357308489e-01 
9063 9.380854339666356e-02 
9064 -2.717039845497971e-01 
9065 -3.045559244292852e-02 
9066 2.230449483474779e-01 
9067 6.810391364339859e-02 
9068 -2.100954215728496e-01 
9069 -1.996233344320860e-01 
9070 8.864974899189271e-02 
9071 2.502455952964867e-01 
9072 -1.085021183395899e-01 
9073 -2.078187415291965e-01 
9074 -7.056502041136323e-02 
9075 1.596918797367946e-01 
9076 2.222953080666688e-02 
9077 4.003272297511825e-02 
9078 -3.375533157280931e-02 
9079 -6.099390495069797e-02 
9080 7.147170409414885e-02 
9081 -8.478351288095082e-02 
9082 3.030757455810659e-02 
9083 -3.666966895180752e-02 
9084 -1.534864575929837e-01 
9085 -4.219420061906369e-02 
9086 7.167020214610929e-02 
9087 1.267960231052077e-02 
9088 -8.582928552748245e-02 
9089 -7.580942229091625e-02 
9090 -6.078554456178318e-02 
9091 1.220418262737921e-01 
9092 -5.242660764478505e-02 
9093 -5.890956360635170e-02 
9094 -1.611393628563428e-02 
9095 2.432943115609607e-02 
9096 1.071892722433177e-02 
9097 -7.988126073812882e-02 
9098 -2.448588817411564e-02 
9099 9.231263159063592e-02 
9100 5.288719932929187e-02 
9101 -3.642213852929731e-03 
9102 -4.668924715019186e-02 
9103 -9.079977110593572e-02 
9104 -1.175157574042520e-02 
9105 -1.448683117169695e-01 
9106 -2.064904790039013e-01 
9107 -1.517943800873624e-01 
9108 -9.105350597178004e-02 
9109 1.836001392043607e-02 
9110 -7.272525493552179e-02 
9111 -3.593605754237878e-02 
9112 -1.786988702450185e-02 
9113 -4.828717930435995e-02 
9114 -7.448551652130876e-02 
9115 -9.550143337224258e-02 
9116 4.482086671476588e-03 
9117 9.976549972062763e-02 
9118 -3.906156961670066e-01 
9119 -1.309443527694826e-01 
9120 9.432728601549645e-03 
9121 2.536047092143187e-02 
9122 -2.993892653158804e-01 
9123 -5.329404986602292e-01 
9124 -2.649349503770013e-01 
9125 -2.101026372038342e-02 
9126 -6.358371147041829e-01 
9127 -7.247457105238707e-01 
9128 -5.752395679139191e-01 
9129 7.675578043035963e-02 
9130 1.041060581901403e-01 
9131 -6.529046904850756e-01 
9132 -2.680610271069800e-01 
9133 4.034892867017576e-01 
9134 1.005346064383154e-01 
9135 2.770783147421488e-02 
9136 6.763952726887850e-01 
9137 3.582716547500932e-01 
9138 5.062090895938304e-01 
9139 -3.059669832627381e-01 
9140 -1.911646041157685e-01 
9141 7.892462767890671e-01 
9142 3.873228207733218e-01 
9143 3.154550507333646e-01 
9144 -2.680257528968412e-02 
9145 6.084827278697643e-01 
9146 1.561623221087771e-01 
9147 3.271705836335342e-01 
9148 5.770634365133590e-01 
9149 1.877100157865282e-01 
9150 1.907885270119511e-01 
9151 1.720349960359283e-01 
9152 4.573363903989106e-01 
9153 4.617188397232238e-02 
9154 6.679309067209879e-02 
9155 1.119447794596195e-01 
9156 -6.397458313210093e-02 
9157 -7.003419888815644e-04 
9158 8.925338917904198e-02 
9159 1.358733351295356e-02 
9160 6.022179367432465e-02 
9161 -4.450935263667977e-03 
9162 -2.446347233463930e-01 
9163 -1.963514575518283e-03 
9164 1.782067322457265e-02 
9165 -1.607492265105061e-01 
9166 1.799434262240849e-02 
9167 1.817535738886953e-01 
9168 -1.377944586291591e-02 
9169 -3.380720888165145e-01 
9170 -2.562609163293693e-02 
9171 4.012567422725998e-01 
9172 7.276868531615459e-02 
9173 5.335204860355391e-02 
9174 1.391723962434048e-01 
9175 -7.791657598727147e-02 
9176 2.277371297238155e-02 
9177 -3.357931632456031e-02 
9178 8.532999346526753e-02 
9179 6.738494449478902e-02 
9180 1.312117836888284e-01 
9181 9.749714139270424e-02 
9182 6.899173743794820e-02 
9183 9.963052241731718e-02 
9184 2.435517677366422e-01 
9185 -1.007795331215654e-01 
9186 -3.670531312116378e-02 
9187 -2.913555076547900e-01 
9188 -2.145929626711883e-01 
9189 4.147502327970633e-02 
9190 1.753410283794953e-01 
9191 1.949997598028904e-02 
9192 1.630497875306717e-02 
9193 1.679111457788550e-01 
9194 -1.256360018720858e-02 
9195 -2.010419452265625e-01 
9196 -9.326332133465488e-03 
9197 -7.163495332530753e-02 
9198 -1.096772772917985e-01 
9199 1.278211165662963e-01 
9200 -1.257321824563566e-01 
9201 1.398926435372910e-01 
9202 -8.715991939485121e-02 
9203 -1.794462159265086e-01 
9204 2.914214753942688e-01 
9205 1.053391674260287e-01 
9206 1.425697308137899e-01 
9207 7.347461723036593e-02 
9208 -1.284509490035718e-01 
9209 -1.601894166137011e-01 
9210 -2.457485743075141e-01 
9211 -2.254502203887101e-01 
9212 -2.241231364687261e-01 
9213 -5.027091292103529e-01 
9214 -1.838024199295566e-01 
9215 -8.203696862209275e-02 
9216 -1.566736246427787e-01 
9217 -4.917557421437775e-01 
9218 -4.847446236804972e-01 
9219 2.074051583921676e-01 
9220 1.732237880331264e-01 
9221 3.950291723467937e-02 
9222 -1.023355728961288e-01 
9223 1.033219475712426e-01 
9224 1.534160479239703e-01 
9225 -9.475887799953538e-02 
9226 -3.284583459259197e-01 
9227 6.415170970783708e-02 
9228 5.053496193461379e-01 
9229 1.874363295891818e-01 
9230 -9.879665848996030e-02 
9231 1.452972675680359e-01 
9232 9.656811153020262e-02 
9233 6.993471677379991e-02 
9234 -2.121283840350336e-01 
9235 -4.105061074056778e-02 
9236 8.961249643550433e-02 
9237 -9.186731634539002e-01 
9238 3.027860661763373e-01 
9239 -1.989914345788024e-01 
9240 -8.310707272660446e-01 
9241 -2.886543813611257e+00 
9242 -2.251827065156208e+00 
9243 -1.425694694168458e+00 
9244 -1.629927491467260e+00 
9245 1.034438827780524e-01 
9246 -4.181267344167617e-01 
9247 -1.089006784063387e+00 
9248 -3.750472259793380e-01 
9249 -1.099261100408290e-01 
9250 -1.460476534328305e-02 
9251 -4.457508211849408e-01 
9252 -1.015258515672604e+00 
9253 1.298006671653752e-02 
9254 5.279068805628906e-01 
9255 5.510111504650990e-01 
9256 -8.658682057800300e-02 
9257 -3.055559866339856e-01 
9258 1.299445221170015e-02 
9259 2.228623129597737e-01 
9260 5.685394458428955e-02 
9261 2.362079730842286e-01 
9262 1.180763631240178e-01 
9263 -7.420449434918849e-02 
9264 -1.766134970110702e-01 
9265 1.199923288087557e-01 
9266 1.439041262457167e-01 
9267 -5.151589343803853e-02 
9268 1.173273186606958e-01 
9269 1.592095632786271e-01 
9270 3.304602596192836e-01 
9271 1.346367472277640e-01 
9272 1.259338872362438e-01 
9273 5.801036854894256e-02 
9274 -4.513289524766555e-02 
9275 -4.113000402115285e-02 
9276 5.312680547414095e-02 
9277 -5.106701042051886e-03 
9278 1.428131156975217e-01 
9279 -4.830530993146936e-02 
9280 -7.223162668885420e-02 
9281 -2.261184347026821e-03 
9282 -1.295422162126935e-01 
9283 -1.162570007387703e-01 
9284 5.423852367417483e-02 
9285 -7.016679107241423e-02 
9286 -1.390091711096268e-01 
9287 2.422260360420080e-02 
9288 1.455860519323743e-01 
9289 -5.013046091463182e-01 
9290 -9.872995662941039e-02 
9291 3.280737532734459e-02 
9292 -2.892033196162437e-01 
9293 1.132159405314712e-02 
9294 1.326522294211215e-01 
9295 -1.281085682921940e-01 
9296 -2.732844918466046e-01 
9297 -1.595199322536892e-01 
9298 -7.259361210221794e-02 
9299 8.974492965421790e-02 
9300 4.905554267598489e-02 
9301 1.165446710974216e-01 
9302 5.735058911365067e-02 
9303 4.566090916576008e-02 
9304 -1.040478445921683e-02 
9305 -4.230820261981874e-02 
9306 2.142230543714849e-02 
9307 5.964110176167840e-02 
9308 8.542361495263256e-02 
9309 2.225977140993615e-01 
9310 -1.345867443646332e-01 
9311 -1.158798871044056e-01 
9312 8.769424157075904e-02 
9313 6.218125996449640e-02 
9314 8.112700532546741e-02 
9315 -8.283047810069784e-02 
9316 -8.724570720731106e-02 
9317 6.498302088373839e-02 
9318 -1.220816467395261e-01 
9319 -4.830506215833135e-01 
9320 -4.456504250780098e-01 
9321 2.136143156628700e-01 
9322 -3.397156065063956e-01 
9323 -2.991088116565054e-01 
9324 -1.026484309288914e-01 
9325 -2.635296111464306e-01 
9326 1.426291910829002e-03 
9327 6.771992418719958e-02 
9328 -7.148013297152654e-02 
9329 -1.578228099178902e-01 
9330 1.359767628747256e-01 
9331 1.911172761181961e-02 
9332 -2.518989359953853e-01 
9333 2.434443082866903e-01 
9334 3.259424918898590e-01 
9335 -3.060441293970187e-02 
9336 -3.846965326877902e-02 
9337 -4.225580289205307e-02 
9338 -3.531967691898470e-01 
9339 2.109275795488276e-02 
9340 1.825179134747882e-01 
9341 5.754541177472944e-01 
9342 3.771225441378979e-01 
9343 8.599009314335489e-02 
9344 5.154869601971548e-01 
9345 9.559294100009777e-02 
9346 2.181706560144261e-01 
9347 5.292564391502039e-01 
9348 6.650928134384079e-01 
9349 9.006381053707557e-01 
9350 3.731106301518692e-01 
9351 7.267625896780573e-01 
9352 8.839851761838772e-01 
9353 2.402076763638398e-02 
9354 3.042385019934901e-01 
9355 1.550725953166342e-01 
9356 2.284511774681536e-01 
9357 7.546589926483972e-02 
9358 1.682889748524205e-01 
9359 3.442966450506146e-01 
9360 4.984151313002078e-02 
9361 1.512863175202795e-01 
9362 9.937079805010399e-01 
9363 7.105022770530364e-01 
9364 -2.718905531251112e-01 
9365 2.895144259511183e-01 
9366 8.799739194260584e-01 
9367 3.943164560968054e-01 
9368 5.971400169576600e-02 
9369 2.304867545100963e-02 
9370 1.116667799895674e-01 
9371 4.750434345983594e-02 
9372 -3.873366242021560e-01 
9373 -1.890580586093904e-01 
9374 1.512185116711305e-01 
9375 3.480756266613693e-02 
9376 -3.420309562417873e-01 
9377 -2.912519281418580e-02 
9378 3.635717996723338e-02 
9379 -5.426136504150351e-02 
9380 -3.527886617773968e-02 
9381 1.856043860647723e-01 
9382 2.365118188654086e-01 
9383 -1.825235986818521e-01 
9384 -1.326067777713437e-01 
9385 -1.497732607796522e-02 
9386 1.055136518449514e-01 
9387 1.131149670419566e-01 
9388 -1.535491857623992e-01 
9389 8.824837527513656e-04 
9390 1.832661762378040e-02 
9391 -1.052109190296743e-01 
9392 3.158734937078714e-02 
9393 1.522623163093801e-01 
9394 -2.684219315719562e-01 
9395 -1.783348003965137e-01 
9396 1.578583205246504e-01 
9397 -4.170939105047784e-02 
9398 -4.436767953015158e-02 
9399 -1.845669316587847e-01 
9400 1.958336385129135e-01 
9401 -3.237300930311911e-01 
9402 -9.612447547184791e-02 
9403 2.007086510698159e-02 
9404 -2.046239552600112e-01 
9405 -3.472840150644924e-02 
9406 -1.122496334652798e-01 
9407 -3.792360315926177e-03 
9408 1.717664846404619e-02 
9409 2.298273883325428e-03 
9410 -7.344649666051822e-02 
9411 -2.739490750720058e-01 
9412 -4.989021609413852e-02 
9413 4.902074555810616e-03 
9414 -1.892794214241245e-02 
9415 -1.950728303686074e-03 
9416 3.736756655997854e-01 
9417 -1.366440206744523e-01 
9418 -8.115621038461145e-02 
9419 -3.809177092788174e-01 
9420 -4.491169261517809e-01 
9421 -2.544774344913593e-01 
9422 -1.229952434818329e-01 
9423 8.874611654275440e-02 
9424 -1.820543256422419e-01 
9425 -1.386706551806735e-01 
9426 8.911619034929212e-02 
9427 1.993895914005444e-02 
9428 -2.423829936661379e-01 
9429 1.107252320381459e-01 
9430 1.845318730429087e-01 
9431 -3.199358175692343e-01 
9432 -4.032110304893895e-01 
9433 9.505723645993963e-02 
9434 -5.420264998105898e-02 
9435 -6.650387992226549e-02 
9436 -5.425469645618471e-02 
9437 -9.759197488032197e-02 
9438 -4.484905347843455e-02 
9439 1.173693896644808e-01 
9440 2.934510531086357e-02 
9441 2.492579532578525e-02 
9442 2.779068454483593e-02 
9443 -1.279048225905354e-01 
9444 -1.673485603684386e-01 
9445 1.542941111908944e-01 
9446 1.070517262108784e-01 
9447 -1.582070615815238e-02 
9448 -1.014736180265416e-01 
9449 2.513673854033121e-03 
9450 -1.100486739136279e-01 
9451 6.438492405197846e-02 
9452 -2.219498570284688e-02 
9453 8.006465212228019e-02 
9454 1.918865454583266e-02 
9455 -1.484839594676066e-01 
9456 -1.127863362242513e-02 
9457 -1.047268281282461e-01 
9458 -3.154804326563651e-01 
9459 -2.562268408789025e-01 
9460 -2.334695026915800e-01 
9461 8.513354707238242e-02 
9462 -2.370499809002157e-01 
9463 -1.717163066249689e-01 
9464 3.302896620243808e-01 
9465 -4.599448691193743e-02 
9466 7.813138016537390e-02 
9467 -4.066199841761948e-02 
9468 -1.518494784127190e-01 
9469 5.753622145356656e-02 
9470 1.480156354480914e-01 
9471 -4.511942821664357e-03 
9472 -2.308598744402685e-01 
9473 -6.055807834668894e-02 
9474 1.002624785562758e-01 
9475 1.146078222073326e-01 
9476 1.410486483160773e-01 
9477 1.718698779040336e-01 
9478 -1.100987252493410e-01 
9479 -2.284392058876409e-01 
9480 2.506696360275261e-02 
9481 1.809978145080076e-01 
9482 3.049629365258278e-01 
9483 -3.722766595755839e-01 
9484 -3.842480369908500e-01 
9485 1.900034778417414e-01 
9486 4.269312758955379e-01 
9487 1.486190307929909e-01 
9488 -1.643934824150122e-01 
9489 -9.863425273326190e-02 
9490 1.546301755252227e-01 
9491 -4.949975468442683e-02 
9492 -4.583679542176629e-01 
9493 2.137046449473007e-02 
9494 2.513359032697161e-01 
9495 -6.489440038826429e-02 
9496 -3.335742286833815e-01 
9497 -5.534195675795813e-02 
9498 4.736923854274148e-02 
9499 1.020565861935959e-01 
9500 -1.929088505864502e-01 
9501 -6.451508895933129e-02 
9502 -7.714423699622711e-04 
9503 -8.862019081251305e-03 
9504 -1.841207628692001e-02 
9505 2.496253674321221e-02 
9506 -1.842298459850254e-02 
9507 8.092679807165598e-03 
9508 8.541815411971961e-02 
9509 3.335029270188176e-01 
9510 2.969293694147913e-02 
9511 -1.925439233955118e-01 
9512 1.294146741105669e-01 
9513 2.160447489012988e-01 
9514 -2.474895992275482e-02 
9515 -2.107283390734698e-01 
9516 5.401183386141164e-02 
9517 -1.191144793826949e-02 
9518 -3.250996250582418e-02 
9519 7.725976705613154e-02 
9520 7.334890189610821e-02 
9521 -8.424254217901404e-02 
9522 7.513648683568271e-02 
9523 -8.036547307511122e-04 
9524 -1.494000460248838e-01 
9525 -1.448337801748339e-01 
9526 -2.444981758341739e-02 
9527 1.183410525886285e-01 
9528 4.240813267151318e-02 
9529 -8.156794023244086e-02 
9530 5.204310178708052e-02 
9531 2.096744472146108e-02 
9532 -4.479335839507026e-03 
9533 5.503597830523727e-02 
9534 1.544448873125818e-02 
9535 -6.426683589307176e-02 
9536 2.185694323436032e-02 
9537 6.695259594793036e-02 
9538 -1.928749790350947e-02 
9539 4.653889573305396e-02 
9540 5.226343283643200e-02 
9541 2.784055897022170e-01 
9542 2.580351293559394e-02 
9543 -1.091320013018760e-02 
9544 3.637907753692805e-01 
9545 8.728776262855710e-02 
9546 5.051438020145449e-02 
9547 -1.599775775874654e-01 
9548 1.263171200745667e-01 
9549 1.792503978222696e-01 
9550 8.733067457278409e-02 
9551 2.055507993382168e-01 
9552 -5.042210192287336e-02 
9553 6.734994256023166e-02 
9554 2.049588592232651e-01 
9555 2.293740734613900e-02 
9556 1.866969496062115e-03 
9557 2.507526621523003e-01 
9558 -2.094829503668601e-02 
9559 1.040325322942631e-01 
9560 -1.784036239433790e-02 
9561 1.860378282202126e-01 
9562 5.129204615747832e-01 
9563 -9.261845710743952e-02 
9564 -8.694200160397256e-02 
9565 5.732017762662651e-01 
9566 5.199071379009366e-01 
9567 -4.063660025116735e-01 
9568 -5.605208441272520e-02 
9569 7.967507447067137e-01 
9570 3.730899721170091e-01 
9571 -4.519417717309853e-01 
9572 -2.680410269806619e-01 
9573 -1.982030369028051e-01 
9574 5.651013337569175e-01 
9575 8.961281017276772e-02 
9576 -1.477323786169528e-01 
9577 5.984162776478198e-02 
9578 -1.706787250519665e-01 
9579 -4.149710464634505e-02 
9580 3.759352747459562e-03 
9581 -2.208321634985103e-01 
9582 1.234231331793262e-01 
9583 7.533798791564586e-02 
9584 -3.459809743924582e-01 
9585 -4.310328955177545e-02 
9586 1.089562227173169e-01 
9587 5.924878238922779e-02 
9588 -1.209747257720302e-01 
9589 -1.447117666251311e-01 
9590 2.891298822687156e-02 
9591 1.384560034498344e-02 
9592 -1.171183793008527e-02 
9593 -1.344806305411014e-01 
9594 5.052420272051816e-02 
9595 5.999503469242573e-02 
9596 -6.939348221390933e-02 
9597 -2.567267845075607e-02 
9598 3.889004883397417e-04 
9599 4.378589530414683e-02 
9600 -4.433331166580025e-03 
9601 3.267240066358487e-01 
9602 6.434436439380941e-01 
9603 4.192697751719273e-01 
9604 8.159057176086851e-01 
9605 1.155790920534621e+00 
9606 -2.924642362013592e-02 
9607 -1.901494992420771e-01 
9608 3.026258731247310e-01 
9609 2.395527551287898e+00 
9610 1.385829824089073e+00 
9611 6.640541956414912e-02 
9612 1.482908490697301e-01 
9613 -1.032797271001083e-01 
9614 7.675508455506255e-01 
9615 -3.030732052717978e-01 
9616 1.512169946520497e-01 
9617 -5.825693645011926e-01 
9618 -1.541760443423583e+00 
9619 1.807737850887420e-01 
9620 2.946070552237290e-01 
9621 1.404101375617718e-01 
9622 -9.069174603717716e-01 
9623 -6.189027173228955e-01 
9624 -1.602337098389849e-02 
9625 -4.560220670741266e-02 
9626 -8.239426698617826e-02 
9627 -1.286906906929428e-01 
9628 3.307105493085332e-01 
9629 1.466484093692745e-01 
9630 1.585579742625490e-02 
9631 6.144065919211485e-02 
9632 5.771175077489817e-02 
9633 9.969993002479925e-02 
9634 4.995596495259847e-02 
9635 1.416989339567994e-01 
9636 8.583022034894230e-02 
9637 -9.842946112748122e-03 
9638 -2.003470988043495e-01 
9639 3.688928941943050e-02 
9640 2.476670832361353e-01 
9641 -2.181203411776018e-01 
9642 -5.151896520657519e-02 
9643 2.450613292142680e-01 
9644 2.674586709451515e-02 
9645 6.294587816576395e-01 
9646 4.214242703081005e-01 
9647 -2.467221379757381e-01 
9648 -9.029789200600018e-02 
9649 1.190167376488022e-01 
9650 2.703138150876201e-01 
9651 -2.138502024225998e-01 
9652 -5.672946569588086e-02 
9653 3.084743037853821e-01 
9654 4.480206242883811e-01 
9655 2.467131470427537e-01 
9656 -1.525986239607254e-01 
9657 2.334799095190888e-01 
9658 -4.031434336861227e-02 
9659 -3.115630138092272e-01 
9660 7.559614986554616e-02 
9661 5.407136521132159e-01 
9662 -1.294473517660840e-01 
9663 -1.582977151444607e-01 
9664 2.048579738949483e-01 
9665 4.633188178588863e-02 
9666 -2.042046933338303e-01 
9667 -6.258939439903610e-03 
9668 -4.295046482833334e-02 
9669 -5.520485778445654e-02 
9670 -1.862439718575218e-01 
9671 -2.440176273209937e-03 
9672 1.557956587732235e-01 
9673 1.717565641616554e-02 
9674 -3.616897336297057e-01 
9675 -1.174477234595691e-01 
9676 1.289768666292102e-01 
9677 -1.514534644493862e-01 
9678 -3.844346018170692e-01 
9679 1.897764800516183e-02 
9680 -2.226599394814652e-01 
9681 -4.255775875642344e-02 
9682 -3.048266492836505e-02 
9683 1.299414479762744e-01 
9684 -1.377655335793816e-01 
9685 -4.744793611856359e-01 
9686 4.146180605782788e-03 
9687 -4.193834201977200e-04 
9688 2.488152169212177e-02 
9689 -3.475165917837688e-01 
9690 -5.357908357579869e-02 
9691 4.716083350887373e-01 
9692 2.592961873181462e-01 
9693 5.616059394303851e-01 
9694 7.019710130996335e-01 
9695 2.661016110593143e-01 
9696 -8.871175487980552e-03 
9697 3.744549911935730e-01 
9698 3.934391945358406e-01 
9699 3.924587549091850e-01 
9700 2.996580735729972e-01 
9701 -2.501669286313533e-01 
9702 4.278526575869297e-01 
9703 5.199510264430577e-01 
9704 -2.514000606131624e-01 
9705 -5.445820158720901e-01 
9706 5.270562789532874e-02 
9707 2.415123577777832e-01 
9708 6.896253074972533e-02 
9709 1.630721346888811e-02 
9710 -5.619253278845485e-02 
9711 -7.648228594529496e-02 
9712 -3.968417666338876e-02 
9713 -3.144482486393104e-03 
9714 1.484439982366338e-01 
9715 -3.840484846404288e-01 
9716 -9.872602026763608e-02 
9717 -1.650854478605454e-01 
9718 5.787999757316434e-02 
9719 1.759506879185889e-01 
9720 -1.371071423021755e-01 
9721 -2.341644900438879e-01 
9722 -7.483585214105645e-02 
9723 7.386095669679429e-02 
9724 -2.644275821242154e-01 
9725 -5.699155545063555e-02 
9726 -1.179561149250794e-01 
9727 -8.966090915280842e-03 
9728 -6.327617734861252e-03 
9729 6.452541848737797e-02 
9730 -5.824054317906154e-02 
9731 4.174358683901936e-02 
9732 3.924187091162228e-02 
9733 -1.652675671474171e-01 
9734 -1.088988203108842e-01 
9735 1.461604123365097e-01 
9736 9.729848236399580e-02 
9737 -2.427933595842829e-01 
9738 8.390882808480742e-02 
9739 1.366904926073630e-01 
9740 -1.772701532210171e-01 
9741 -6.329609882684074e-02 
9742 -1.752953406982283e-03 
9743 -6.666035630924423e-02 
9744 -4.570779494829764e-02 
9745 -3.352462927825023e-01 
9746 -1.450473785590770e-01 
9747 -7.822874390725712e-02 
9748 -1.165282043788943e-01 
9749 -3.927939848789722e-02 
9750 -2.509084503708069e-01 
9751 -1.056056828908949e-01 
9752 -1.254658553202282e-01 
9753 -2.049703135845369e-01 
9754 -2.328949290875376e-01 
9755 -1.665874440438131e-01 
9756 3.082480411837789e-02 
9757 -6.410259502232661e-02 
9758 -1.333629372304738e-01 
9759 -4.865589739819837e-02 
9760 -1.130601620826315e-01 
9761 -8.639575158828548e-02 
9762 1.572540840932046e-02 
9763 -7.430533718828231e-02 
9764 -1.272369393561598e-01 
9765 4.355842970982999e-02 
9766 6.400217242064729e-03 
9767 -2.616970607234733e-01 
9768 -5.450637398437820e-01 
9769 1.186187793042656e-02 
9770 -8.326643373388512e-02 
9771 -3.417573764483323e-02 
9772 2.798104708268654e-02 
9773 2.515518419979144e-01 
9774 1.940930972681472e-01 
9775 7.488200493128071e-02 
9776 -1.508475824594646e-01 
9777 1.310066600079334e-01 
9778 -1.489559875286209e-01 
9779 1.301692980297507e-01 
9780 2.821428723435647e-01 
9781 3.130021439064455e-01 
9782 -2.867778845106204e-01 
9783 -1.759196973824049e-01 
9784 9.219746202093673e-02 
9785 1.156937601819277e-01 
9786 -1.894499443367065e-02 
9787 -9.639774285269347e-02 
9788 3.111130378506409e-01 
9789 2.978342864808587e-01 
9790 -7.637604421476429e-02 
9791 -1.438964756310910e-01 
9792 1.864357145490830e-01 
9793 6.579156546661206e-02 
9794 -2.899674598113014e-01 
9795 -2.964332615250897e-01 
9796 1.495188367776738e-02 
9797 -4.106385394513153e-02 
9798 -2.054109352516433e-01 
9799 -4.641890389006336e-02 
9800 3.568052186980238e-01 
9801 -1.410864034257587e-01 
9802 -2.211641857085730e-02 
9803 -1.057242910173121e-01 
9804 5.048256775749143e-02 
9805 8.338938022792407e-02 
9806 3.528343607902613e-01 
9807 2.564015706669480e-01 
9808 2.160476808043013e-01 
9809 -2.202445228743730e-01 
9810 3.599154122527699e-02 
9811 4.590272191573119e-02 
9812 -2.650564773666053e-01 
9813 -5.501572495046837e-02 
9814 5.888593852450886e-03 
9815 3.293001954565175e-01 
9816 3.061228687955405e-01 
9817 -3.652777105528966e-01 
9818 6.229976231996634e-02 
9819 3.523517301407621e-01 
9820 -4.719426821233713e-01 
9821 -4.050947073659281e-02 
9822 1.075499517820090e-01 
9823 -1.709229956269721e-01 
9824 -1.953929338640445e-01 
9825 1.151930281844237e-01 
9826 -2.337501402862410e-01 
9827 3.221041100319837e-02 
9828 1.717466242532346e-01 
9829 -1.259728174567564e-01 
9830 -1.837662267216232e-01 
9831 -2.539735108396682e-01 
9832 -1.015017794776141e-03 
9833 -1.817270500248228e-01 
9834 -2.380402004553496e-01 
9835 -2.147134128744159e-01 
9836 1.610109678025550e-02 
9837 1.396330141443656e-01 
9838 -2.908618856717337e-03 
9839 1.106322803422015e-01 
9840 9.701096810104476e-02 
9841 -5.045012372861283e-02 
9842 1.868839461130709e-02 
9843 1.072400244951465e-02 
9844 2.666425470418943e-02 
9845 5.434780711643887e-01 
9846 1.865013575855905e-01 
9847 -4.420681991178750e-01 
9848 1.151778036703829e-01 
9849 1.612073560150574e-01 
9850 -3.273642670054454e-01 
9851 2.316487614476453e-02 
9852 1.454512002441163e-01 
9853 -2.721554583218765e-01 
9854 -3.042318775330782e-01 
9855 -3.114418741950109e-02 
9856 5.970649162915685e-02 
9857 -4.962966784898492e-01 
9858 2.512111384120764e-01 
9859 7.451951507511050e-01 
9860 2.389593251325990e-01 
9861 1.331123139814833e-01 
9862 -3.100016506373313e-01 
9863 -4.854640165797422e-04 
9864 1.594645632412934e-01 
9865 -4.679200340386760e-02 
9866 -5.946565254958299e-02 
9867 -1.960920609571930e-01 
9868 4.888743219341738e-02 
9869 -6.811914695784195e-02 
9870 -5.933815678976154e-02 
9871 2.499977670795711e-01 
9872 2.146039756570023e-02 
9873 1.508516807128369e-02 
9874 -2.136744632884605e-01 
9875 2.831625167231508e-02 
9876 1.146487748759005e-01 
9877 -4.080811971995666e-01 
9878 -8.959413509010807e-01 
9879 -2.036107300981679e-01 
9880 -2.307500303318362e-01 
9881 1.993191004075242e-01 
9882 -1.941855579875679e-01 
9883 4.502083327771136e-02 
9884 -1.725732233704735e-01 
9885 -1.510370857009697e+00 
9886 -7.228403910934316e-01 
9887 2.539887531230486e-01 
9888 -2.297816605848581e-01 
9889 -1.202713963045853e+00 
9890 -8.809400018662804e-02 
9891 1.029019598378754e+00 
9892 1.894539802065114e-01 
9893 -2.999180529218861e-01 
9894 -5.008396636917148e-01 
9895 -2.110144245691826e-01 
9896 4.908804517645380e-01 
9897 -8.995864201458799e-01 
9898 1.378271708574519e-01 
9899 2.707962135594688e-02 
9900 -4.790258514146347e-01 
9901 -2.333789933448706e-01 
9902 5.061555898267330e-02 
9903 3.750627612021831e-01 
9904 -1.835652912225819e-01 
9905 -1.487519769974417e-01 
9906 1.119348453762624e-01 
9907 6.070665077353347e-02 
9908 -1.018973897664350e-01 
9909 4.487197035838819e-02 
9910 -2.879638627933829e-02 
9911 -4.350999224070785e-02 
9912 6.124346579066772e-02 
9913 -1.330140855094700e-01 
9914 -3.414784468613184e-02 
9915 1.766784752024982e-02 
9916 8.424862793264037e-02 
9917 3.491576103727908e-03 
9918 -7.875976110406460e-02 
9919 1.066990014671035e-02 
9920 1.394348889740406e-02 
9921 -6.114023125201541e-02 
9922 -3.683547237393018e-03 
9923 -1.208607062811054e-01 
9924 -2.579390001220344e-02 
9925 1.418749662096845e-01 
9926 2.596838428046421e-02 
9927 -2.716896769520048e-02 
9928 1.221319647707902e-02 
9929 -3.261629675168761e-02 
9930 5.286833000883422e-02 
9931 -3.860759139725998e-02 
9932 -1.809559257795306e-01 
9933 -4.325789383564845e-01 
9934 -6.569150900951379e-02 
9935 7.139262475260402e-02 
9936 -7.574810244584496e-02 
9937 -2.175640549812938e-01 
9938 -1.725826163106910e-01 
9939 1.359015780824603e-01 
9940 3.992649129946239e-02 
9941 -7.921724459558709e-02 
9942 -4.318186333190246e-02 
9943 1.151278277395764e-01 
9944 8.154618076119340e-02 
9945 -1.273677045793890e-01 
9946 4.454485345357811e-02 
9947 2.460561798838601e-01 
9948 -1.089714182940487e-01 
9949 9.803430901363269e-02 
9950 -1.787626784536915e-02 
9951 -4.816643631900768e-02 
9952 -9.724102740003238e-03 
9953 1.420534506065183e-01 
9954 -1.503945633996984e-01 
9955 6.953556187981560e-02 
9956 1.252524967039525e-01 
9957 -3.195367375052811e-02 
9958 -1.113220184393241e-04 
9959 7.390439788015166e-02 
9960 3.433462461407304e-02 
9961 1.023985351025031e-01 
9962 -1.301928921293494e-02 
9963 -2.066037614464547e-01 
9964 9.057125513016111e-02 
9965 1.847136322582270e-01 
9966 6.037739797208259e-02 
9967 -1.949218894781147e-01 
9968 6.778822348942651e-02 
9969 4.051585594486630e-01 
9970 -2.789014919587449e-02 
9971 1.426644509800930e-01 
9972 4.993104077438740e-01 
9973 5.794319416760220e-02 
9974 -2.023626867674995e-01 
9975 -1.130976932579927e-01 
9976 2.699728037529637e-01 
9977 -2.696696051541140e-01 
9978 -2.510786592782031e-01 
9979 -3.909196350280561e-01 
9980 -1.333078376546339e-01 
9981 2.353128580692729e-01 
9982 -7.674248554142642e-02 
9983 1.210539180068853e-01 
9984 3.204378682724126e-01 
9985 -1.280581046784382e-01 
9986 9.235952601339700e-04 
9987 -6.983468388655020e-02 
9988 -2.522836325807092e-01 
9989 1.929960626796629e-01 
9990 1.341260899110007e-01 
9991 3.369418021137202e-01 
9992 -1.568183888694036e-01 
9993 -1.451044921679198e-01 
9994 5.383569207883218e-01 
9995 2.969094546595406e-01 
9996 -2.494076897480898e-01 
9997 -9.547030178535443e-02 
9998 4.985939088177103e-01 
9999 -2.668014672317319e-01 
10000 -5.798759167323663e-01 
10001 2.923526816252010e-01 
10002 9.516845235618786e-02 
10003 -1.124607327729676e-02 
10004 -1.156969211289631e-01 
10005 -4.063817988268374e-01 
10006 -1.555080990516775e-01 
10007 -3.620542963078127e-01 
10008 -5.618315955027036e-01 
10009 -2.119684450895226e-01 
10010 -1.663912741038736e-02 
10011 -2.940646656193911e-01 
10012 -2.814355190283264e-01 
10013 -2.701546693338289e-01 
10014 2.107383167975908e-02 
10015 1.191121886108152e-01 
10016 -1.885634333954407e-01 
10017 1.074036815211622e-02 
10018 2.331441223022721e-01 
10019 1.615615187908597e-01 
10020 -1.614947207728232e-01 
10021 -9.681898995929283e-04 
10022 -4.615783382928721e-02 
10023 -3.110167640011489e-02 
10024 -1.103653397300335e-01 
10025 2.053038361705742e-02 
10026 -5.823624579278885e-02 
10027 1.317422690554280e-02 
10028 1.452016157035497e-02 
10029 1.487073070791014e-01 
10030 -2.221347379162168e-01 
10031 -1.808481758726164e-03 
10032 1.877576976488420e-01 
10033 -3.772134292686538e-02 
10034 1.861823315209810e-01 
10035 -1.483712970587725e-01 
10036 -5.714054374733409e-02 
10037 6.138637261515930e-01 
10038 2.412738376406661e-01 
10039 -2.271966766082283e-01 
10040 1.995772334858065e-01 
10041 2.645679468614145e-01 
10042 1.416031098143571e-01 
10043 -2.270907208894739e-01 
10044 -1.924202929768439e-01 
10045 -1.882349744460370e-01 
10046 2.455853130178902e-01 
10047 -5.891529291541744e-02 
10048 -3.189640559591284e-01 
10049 -2.621102959067666e-02 
10050 -6.684301114653822e-02 
10051 -5.681629518920964e-02 
10052 -8.309083362070123e-02 
10053 2.371154713668392e-01 
10054 5.297410227397122e-04 
10055 -7.157904272391045e-01 
10056 -2.927465272992083e-01 
10057 5.971925764291618e-02 
10058 1.147592817603152e-01 
10059 -6.143149875983109e-02 
10060 3.582873318009390e-02 
10061 -1.130061332668647e-01 
10062 2.074042596135996e-01 
10063 -6.528652275015240e-03 
10064 -1.329038635279703e-01 
10065 -5.526366778825247e-02 
10066 -1.013234800843723e-01 
10067 4.007837152235295e-02 
10068 4.366699052491876e-02 
10069 -7.153312762913967e-02 
10070 -1.120376597096363e-01 
10071 -2.912808963359746e-02 
10072 5.287468007254695e-02 
10073 -4.641412903873209e-02 
10074 -1.002575864398989e-01 
10075 -1.316978976869266e-02 
10076 -5.319466530945146e-02 
10077 1.142502972004561e-01 
10078 2.132287182251226e-01 
10079 -1.107349337299343e-01 
10080 5.905914135173169e-02 
10081 -6.162983099764822e-02 
10082 3.263166069955920e-02 
10083 1.223176139075399e-01 
10084 -1.461414870508140e-01 
10085 9.769393093104692e-02 
10086 2.812237405104563e-01 
10087 1.194314632222061e-01 
10088 -1.746306665046008e-01 
10089 3.192629279713393e-02 
10090 -5.057981751130246e-03 
10091 2.506482793477641e-01 
10092 1.158080566077588e-01 
10093 9.871861859358746e-02 
10094 -2.411681676208535e-02 
10095 -1.202026282817173e-01 
10096 1.020516993867637e-02 
10097 -1.030572589855612e-02 
10098 -5.978242938092875e-02 
10099 -1.331886340094016e-01 
10100 -3.513016000096240e-02 
10101 8.612708665379569e-02 
10102 2.418325988418665e-02 
10103 -1.465745506815736e-01 
10104 -1.790973124202594e-01 
10105 7.601434768029912e-02 
10106 1.739900293267899e-02 
10107 1.230752424965882e-02 
10108 -8.933360001481030e-03 
10109 -7.970788552469825e-02 
10110 -1.407031417265394e-01 
10111 -3.471079657188732e-02 
10112 1.004061761736575e-01 
10113 -1.897513644619690e-01 
10114 -7.180163641831801e-02 
10115 2.145145291296459e-01 
10116 1.324718264265090e-01 
10117 -6.851591977687401e-03 
10118 2.359742077887232e-01 
10119 1.905738345990537e-01 
10120 -2.040835698036488e-01 
10121 -2.070024548556145e-01 
10122 -2.913363120544860e-01 
10123 4.801623196458241e-02 
10124 1.769927105189051e-01 
10125 2.037875410179886e-01 
10126 -9.634419041220452e-02 
10127 -2.259203737937382e-01 
10128 -2.425938156576033e-01 
10129 -9.269379273233981e-02 
10130 -7.677413544550424e-02 
10131 7.652584257930292e-02 
10132 -5.442140714273897e-02 
10133 -8.930374157427465e-02 
10134 4.709037144818816e-02 
10135 -1.111775418789645e-02 
10136 9.555498713208700e-02 
10137 -3.612185305818110e-01 
10138 -2.394947634666546e-01 
10139 2.647385127529043e-01 
10140 -1.301289002597563e-01 
10141 -8.021625736959796e-02 
10142 -7.637584091820579e-02 
10143 8.205896111566193e-03 
10144 4.728136118135024e-02 
10145 -3.615581483372562e-02 
10146 -1.450912754436184e-01 
10147 -3.575496857233350e-02 
10148 1.431716135403722e-01 
10149 3.964440213446516e-03 
10150 -8.832879562624564e-02 
10151 1.658867626219938e-02 
10152 3.629995817047457e-02 
10153 -1.033431129882206e-01 
10154 -1.070588809131685e-01 
10155 -5.952465332412023e-02 
10156 1.358285065722433e-01 
10157 1.866879758575620e-01 
10158 -5.554254576107633e-02 
10159 -1.407889314731386e-01 
10160 -4.424644888035466e-02 
10161 -3.734860665690540e-02 
10162 1.915405990024566e-01 
10163 7.320569713820031e-02 
10164 -6.907110128036360e-02 
10165 1.665189796839517e-03 
10166 8.693798450101982e-02 
10167 -4.989210261026970e-02 
10168 -1.846258701557136e-02 
10169 -1.584564481384258e-02 
10170 4.170558066289891e-02 
10171 1.042090237742242e-02 
10172 -5.825983293234759e-02 
10173 -9.908092325957296e-03 
10174 4.009509047200125e-02 
10175 7.462964766204348e-02 
10176 -9.425079829140409e-02 
10177 -1.295646756695099e-02 
10178 -1.747755442283759e-02 
10179 8.596106959281349e-02 
10180 6.660589357258001e-02 
10181 1.208086302695558e-01 
10182 -9.117056789384526e-02 
10183 -1.015869218624312e-01 
10184 6.151235218254617e-02 
10185 9.628380270535099e-02 
10186 -5.054499486187596e-02 
10187 -4.495033858997832e-02 
10188 1.456988323254888e-01 
10189 2.068402654490830e-01 
10190 2.115846235497534e-01 
10191 8.860664604823715e-02 
10192 -1.208443503779107e-02 
10193 5.444349453216198e-02 
10194 -5.896742081458354e-03 
10195 1.580768560220642e-02 
10196 -6.928766864859522e-02 
10197 5.100288331953259e-02 
10198 4.505785049870756e-02 
10199 -8.785097241444541e-02 
10200 -1.062184413516614e-01 
10201 -1.086626930844302e-03 
10202 -5.127862885668623e-02 
10203 -1.015857793808661e-02 
10204 1.316893388608011e-01 
10205 1.261928181862993e-01 
10206 7.877788014096707e-02 
10207 -9.357768849059155e-02 
10208 -1.824723712223748e-01 
10209 -4.990962530238580e-02 
10210 6.454683626374916e-02 
10211 -1.310457466720695e-01 
10212 2.884312021454770e-02 
10213 7.221640679787186e-01 
10214 3.165342717741346e-01 
10215 -2.437018994626590e-01 
10216 4.618119645832319e-01 
10217 2.842466326914181e-01 
10218 3.447704358240889e-01 
10219 -9.529564494181714e-02 
10220 -3.534278539142737e-01 
10221 -3.172855699061684e-02 
10222 3.164245041111083e-01 
10223 5.274801341019644e-02 
10224 -1.538892696988399e-01 
10225 -1.757162602411771e-01 
10226 -8.395811568648294e-02 
10227 2.460457631973289e-01 
10228 7.032643838864576e-02 
10229 -1.600080707956489e-02 
10230 -3.294743099036767e-02 
10231 2.370171922521220e-02 
10232 -8.115258486868995e-03 
10233 -1.385994635930633e-01 
10234 7.775447852795284e-02 
10235 8.758840349780278e-02 
10236 -4.092309668660750e-02 
10237 -1.425796665694241e-01 
10238 -1.323481604738968e-02 
10239 -4.020412565900675e-02 
10240 -7.431048596953171e-02 
10241 2.068535679954207e-01 
10242 1.196633194338775e-01 
10243 2.641665951582481e-02 
10244 -1.742883527634684e-01 
10245 1.043754557357053e-01 
10246 5.970920685530881e-01 
10247 4.349200367105809e-01 
10248 -3.240230971240882e-02 
10249 1.848428871188661e-01 
10250 -5.588412341438955e-01 
10251 1.035168075231111e+00 
10252 2.328920325789241e+00 
10253 2.473209018141114e+00 
10254 -6.453103882711724e-01 
10255 2.162459667889670e-01 
10256 2.567981855682134e+00 
10257 4.383497672604845e-01 
10258 4.141979537134030e-01 
10259 -9.640614638802082e-01 
10260 2.428562567740149e-02 
10261 1.188323100500407e-01 
10262 2.704898074124147e-01 
10263 -2.273336801691457e-03 
10264 1.231888145064183e-01 
10265 2.739147044116931e-01 
10266 1.772001742303099e-01 
10267 -2.851744391877243e-02 
10268 -1.429316681492002e-02 
10269 1.069874424407717e-01 
10270 2.821016435330927e-01 
10271 8.450234052941449e-02 
10272 1.101276398387925e-01 
10273 7.434642376418714e-02 
10274 -2.961151516278040e-02 
10275 1.895019968589530e-02 
10276 1.739233502402400e-01 
10277 1.692021363805441e-01 
10278 1.079789513201690e-01 
10279 -7.653358733945860e-05 
10280 1.036299107686045e-01 
10281 -1.134682396543970e-01 
10282 1.512745186355625e-02 
10283 2.078247859387987e-01 
10284 2.010445105646076e-01 
10285 -8.351396057546997e-03 
10286 -5.153653805557890e-02 
10287 2.087506555197474e-01 
10288 9.250271613949250e-02 
10289 -2.521356204190769e-01 
10290 3.021845725195947e-01 
10291 4.242673976747512e-02 
10292 -2.948511876247225e-01 
10293 -2.461697721452886e-02 
10294 3.821433474486001e-01 
10295 -1.418953886364414e-03 
10296 -3.919725803256582e-01 
10297 -2.167920269558690e-01 
10298 6.602362776614490e-04 
10299 -1.505222148537487e-02 
10300 2.002394247530364e-01 
10301 8.246171818588734e-01 
10302 -4.279454727230181e-01 
10303 -4.958236317583420e-01 
10304 1.686316188442110e-01 
10305 -5.205889469432611e-01 
10306 -9.495497754336328e-01 
10307 -1.966735581719978e+00 
10308 -1.478402784526711e+00 
10309 4.336046351618315e-02 
10310 -2.020911420271627e-01 
10311 -1.254051665242124e-01 
10312 6.330981451871881e-02 
10313 8.968658218341858e-03 
10314 -1.465840882241151e-01 
10315 -6.886063050104089e-01 
10316 -1.886019776490731e-01 
10317 3.091781307536956e-01 
10318 -1.140486261596105e-01 
10319 1.684787606916132e-01 
10320 3.017545220307679e-01 
10321 -1.226106490802293e-01 
10322 4.501886088514841e-01 
10323 -8.394171652479483e-02 
10324 -8.722942831784387e-01 
10325 -3.379022919921091e-02 
10326 5.360076032752945e-02 
10327 -4.535493333695201e-01 
10328 -8.496220724308321e-05 
10329 -3.920390394864429e-01 
10330 -7.302434630417832e-01 
10331 -1.129755761640024e+00 
10332 -1.490462044146072e+00 
10333 2.496628485582535e-02 
10334 4.169000787739806e-01 
10335 6.606902716410210e-02 
10336 -9.449958934722549e-02 
10337 2.299853766843684e-01 
10338 1.582369168632975e-01 
10339 2.545660604841261e-01 
10340 7.855017091109510e-02 
10341 2.906693729471567e-01 
10342 4.783994800089382e-01 
10343 8.882232238920110e-01 
10344 8.582740137676121e-01 
10345 -5.965887393139213e-01 
10346 1.840946042910858e-01 
10347 2.459324103609208e-01 
10348 -4.774404157845674e-01 
10349 -4.352415413674904e-01 
10350 5.814754326381310e-02 
10351 3.060323751771407e-01 
10352 -5.911225651758623e-01 
10353 -3.765760935479859e-01 
10354 2.880630148469263e-01 
10355 2.954698639833677e-01 
10356 -3.070543852297744e-01 
10357 -1.281088337121311e-01 
10358 2.965432499461791e-02 
10359 -6.779605389941906e-02 
10360 -1.450669995582934e-01 
10361 -1.397528676812400e-01 
10362 -1.571464148376401e-01 
10363 -9.290127092626946e-02 
10364 -1.060211207410574e-01 
10365 -1.087024992597376e-01 
10366 -1.935264409411448e-02 
10367 7.546986481034171e-02 
10368 -6.600437628605435e-02 
10369 -2.225200809518974e-01 
10370 -4.799176839871403e-01 
10371 2.470748863008059e-01 
10372 3.224233451515237e-01 
10373 -3.183175140634889e-02 
10374 -2.004931416421982e-01 
10375 1.261364213646941e-02 
10376 7.464218146965521e-02 
10377 -4.051267015492925e-01 
10378 5.169721467697923e-02 
10379 3.639336946592138e-01 
10380 -9.286883344805129e-02 
10381 -9.313524399522961e-02 
10382 -1.555827715300611e-01 
10383 -4.711960524901401e-02 
10384 -1.403612568910410e-01 
10385 -1.401067830637542e-01 
10386 -2.326159847954943e-01 
10387 -1.507141344098369e-01 
10388 -4.605754717789563e-02 
10389 -1.718444312521128e-01 
10390 -2.770988408567084e-01 
10391 -1.894431413412747e-01 
10392 1.492290668622221e-02 
10393 -3.729200634392062e-01 
10394 -5.863693518770606e-02 
10395 -2.788093984106251e-02 
10396 -1.181882764146359e-01 
10397 -1.126373742949080e-01 
10398 -9.049846254497392e-03 
10399 -1.711941468234416e-01 
10400 -3.284799532287908e-01 
10401 -1.279010327012275e-02 
10402 -1.180151754355297e-01 
10403 -8.211196305081886e-02 
10404 7.480453756429633e-03 
10405 -4.654225378658464e-02 
10406 -5.762249434661285e-02 
10407 -5.777574113193332e-02 
10408 -2.598369155017888e-03 
10409 -3.163001141350673e-02 
10410 6.712628951483596e-02 
10411 1.579963722030056e-01 
10412 -5.901288003355742e-02 
10413 1.458548484308179e-02 
10414 -9.033209751824570e-02 
10415 -7.395666169043258e-02 
10416 6.860441005804450e-02 
10417 5.289910403753915e-02 
10418 -2.958258531900380e-01 
10419 1.168013333677018e-02 
10420 2.852601585341893e-01 
10421 8.941474564773653e-02 
10422 -1.721975063484103e-01 
10423 5.584670916565854e-02 
10424 2.295794728527935e-01 
10425 -2.119893888968811e-01 
10426 -1.749120152903787e-01 
10427 -1.362552325490047e-01 
10428 -4.168411571145310e-02 
10429 2.851576669072058e-01 
10430 -6.732184833144540e-02 
10431 -1.336791772966766e-01 
10432 1.071494951596596e-01 
10433 7.041394083375145e-02 
10434 2.115716745139592e-01 
10435 -2.429143409021499e-01 
10436 -1.323171677163227e-01 
10437 5.923117847406026e-01 
10438 2.871279398347633e-01 
10439 -3.439440880760655e-01 
10440 2.032280689159082e-02 
10441 3.750179409944391e-01 
10442 1.146955295078919e-01 
10443 -7.345145897456739e-01 
10444 -4.220134324537681e-01 
10445 1.007824914535925e-01 
10446 5.980903072825025e-01 
10447 7.807962126218494e-02 
10448 -3.362853992411451e-02 
10449 -2.353101883479208e-02 
10450 -8.860049794338901e-02 
10451 1.317912144181519e-01 
10452 -2.879350328727487e-01 
10453 1.122414319282898e-01 
10454 1.547875014273443e-01 
10455 -3.449719998515666e-01 
10456 -9.099578090513666e-02 
10457 9.743473014908777e-02 
10458 -3.448839245788370e-01 
10459 -1.719156943996553e-01 
10460 -6.085498870970504e-02 
10461 -6.184992351027651e-01 
10462 -2.652205939156895e-01 
10463 1.373057625141567e-01 
10464 6.503381744509093e-02 
10465 -2.717226151940871e-01 
10466 -1.035875858364649e-01 
10467 1.950224720737145e-01 
10468 -1.148121938957058e-01 
10469 4.865781141456438e-02 
10470 2.961820010017569e-02 
10471 1.578120657598515e-01 
10472 6.684263583480810e-02 
10473 -1.785811658635689e-01 
10474 -1.871330667189937e-01 
10475 1.731553516094049e-01 
10476 2.804834756806803e-01 
10477 1.348494022312438e-01 
10478 -6.332941687817598e-02 
10479 -1.257352792065946e-01 
10480 2.268954070017179e-03 
10481 6.953155541686279e-02 
10482 8.789106949214023e-02 
10483 -2.107325566185649e-01 
10484 -5.024567886343977e-02 
10485 1.051673880540077e-01 
10486 -1.284443193925721e-01 
10487 -7.624526819990021e-02 
10488 2.656191646773218e-02 
10489 -4.238409050584534e-02 
10490 7.163010349855362e-02 
10491 -3.096948308815353e-01 
10492 -8.165046647864621e-02 
10493 5.592702580062768e-01 
10494 4.900884221475598e-01 
10495 5.344651538873609e-01 
10496 4.425357769162034e-01 
10497 2.635349680632328e-01 
10498 1.783320175784823e-01 
10499 -4.895760181182821e-02 
10500 -2.166235462667651e-01 
10501 -1.742748341865468e-01 
10502 9.947745497771650e-02 
10503 1.200420495821134e-01 
10504 -1.753481424931077e-01 
10505 8.428270908960078e-02 
10506 1.941164137075402e-01 
10507 -8.047648159918204e-02 
10508 -1.041165676801398e-01 
10509 1.734727546039051e-02 
10510 5.707703745165948e-02 
10511 2.403883081119942e-02 
10512 -8.020289111823520e-02 
10513 -4.079037043213708e-03 
10514 1.901120285000631e-02 
10515 -2.264478136220830e-02 
10516 3.484758522272172e-02 
10517 1.391210052454938e-01 
10518 8.404416080633119e-02 
10519 9.267691823399996e-02 
10520 8.853694054432398e-02 
10521 2.447014749128323e-02 
10522 2.087326256849702e-01 
10523 7.009784348338211e-02 
10524 1.803583664296794e-01 
10525 3.940917020230457e-01 
10526 6.304306849707474e-01 
10527 4.590728041443299e-01 
10528 4.706512058629415e-01 
10529 -3.847365981760540e-01 
10530 3.991956561238438e-02 
10531 2.350946239492871e-01 
10532 -2.137501170791120e-01 
10533 -1.427656085281061e-01 
10534 2.997932318798983e-01 
10535 3.216981843575974e-01 
10536 -3.548630814376211e-01 
10537 4.770709991179194e-02 
10538 8.172192512895747e-01 
10539 1.471925117889894e-01 
10540 -5.951766057734548e-01 
10541 -4.810581935868254e-01 
10542 3.464982812267754e-01 
10543 3.451201934878714e-01 
10544 -2.656116640173407e-01 
10545 -2.241209206133537e-01 
10546 -1.399283257621338e-01 
10547 2.247506518615148e-01 
10548 -7.227509316059966e-02 
10549 7.638215748860051e-03 
10550 -1.259204466789267e-01 
10551 7.866113997737201e-03 
10552 -7.777694139214840e-03 
10553 8.355792651611303e-02 
10554 -4.488100662705032e-02 
10555 -6.481647356740591e-02 
10556 -7.340697861194415e-02 
10557 -1.621517946868538e-01 
10558 -1.975910383097182e-01 
10559 -1.771640260869005e-01 
10560 -3.329109254430865e-01 
10561 -2.627560306867739e-01 
10562 -2.421246860315777e-02 
10563 8.079154099459573e-02 
10564 -1.288916535828465e-01 
10565 1.061737914967050e-01 
10566 -1.056187587956080e-02 
10567 -7.736331791844286e-02 
10568 -7.876766288736053e-02 
10569 1.201116792572760e-01 
10570 -1.334671884083425e-03 
10571 1.340356379988957e-02 
10572 -8.492493698030189e-02 
10573 1.870138057690432e-02 
10574 3.230579341591334e-02 
10575 -4.078469240148724e-02 
10576 6.351788537770971e-02 
10577 -4.987079482506637e-02 
10578 1.371878345725796e-01 
10579 9.021505207154501e-02 
10580 -1.482332598847248e-01 
10581 -5.441855927304564e-02 
10582 7.122047787458816e-02 
10583 1.179757468216177e-01 
10584 -6.579234434791224e-02 
10585 5.243336992667418e-03 
10586 -4.350727113505180e-02 
10587 6.621297216051006e-02 
10588 3.246560378583195e-02 
10589 4.694994363092621e-02 
10590 -8.014170798875829e-02 
10591 1.011743835677386e-01 
10592 1.461219963204960e-01 
10593 6.917958259437865e-02 
10594 -1.957822968388022e-03 
10595 -2.556669125937326e-01 
10596 4.843832308529493e-02 
10597 7.160207111246576e-02 
10598 3.787469632928447e-03 
10599 -1.308640587447187e-01 
10600 6.840833755870098e-03 
10601 6.306371916578291e-02 
10602 -2.889922932438707e-02 
10603 -1.320307477369656e-01 
10604 2.780217513892769e-02 
10605 4.158950866253665e-01 
10606 5.851186184002768e-02 
10607 3.575999112430614e-02 
10608 4.733974139332261e-01 
10609 -1.014450713386238e-01 
10610 -2.098459919630239e-01 
10611 -2.666251820478877e-01 
10612 2.385498461500569e-01 
10613 2.930926079698661e-01 
10614 -2.543179716705078e-01 
10615 -8.108000647408688e-02 
10616 -4.649870628243062e-02 
10617 -7.644859117607659e-02 
10618 2.092260630552292e-01 
10619 -1.806573576720425e-01 
10620 -2.705109635004272e-01 
10621 -4.024645117325117e-02 
10622 -6.181181602029819e-02 
10623 -6.657460034616468e-01 
10624 -1.932706041597894e-01 
10625 4.475447601549422e-03 
10626 -3.115177619351126e-01 
10627 -5.753068243492363e-01 
10628 -2.048319023925712e-01 
10629 -6.824976364229064e-02 
10630 -6.527185620836246e-03 
10631 -5.110059126023762e-02 
10632 9.181457755725137e-03 
10633 -5.428268898162903e-01 
10634 1.953496492099291e-01 
10635 8.667903667236895e-02 
10636 -1.318166654591602e+00 
10637 -1.604705168945386e-01 
10638 2.573706059661805e-01 
10639 3.646700816889833e-01 
10640 -1.802104474742564e-01 
10641 -8.608582982468391e-02 
10642 7.217110033413859e-02 
10643 2.439698779555588e-01 
10644 8.100543056466559e-03 
10645 9.358746321484301e-02 
10646 2.813278057827678e-02 
10647 -8.435042509309024e-02 
10648 -6.173855084396788e-02 
10649 6.837003676130565e-02 
10650 7.576447720242151e-02 
10651 -1.258148786120295e-01 
10652 -7.712766537751956e-02 
10653 1.080650672355880e-02 
10654 2.444730073005364e-01 
10655 1.044012705247401e-01 
10656 -1.752346573088242e-01 
10657 -7.544610898929881e-02 
10658 1.564726735942703e-01 
10659 1.700423309765752e-01 
10660 -1.027258915389750e-01 
10661 1.646970789728155e-01 
10662 -8.234511765061557e-02 
10663 -1.913214910376138e-01 
10664 2.794168268151091e-02 
10665 1.621653203924239e-01 
10666 -1.167913725068022e-01 
10667 -2.984173331517376e-01 
10668 5.075044188426339e-02 
10669 2.099606604424269e-02 
10670 4.829632029484793e-02 
10671 7.630536061619139e-02 
10672 -7.841979059259093e-03 
10673 -1.565829045348983e-01 
10674 -3.044756291802861e-01 
10675 1.393761306168087e-01 
10676 2.480988593578549e-01 
10677 3.477487224186085e-02 
10678 8.999039469556007e-02 
10679 1.750586240290953e-02 
10680 -2.161535019970898e-01 
10681 -2.904530514266226e-02 
10682 3.363141207728162e-02 
10683 7.630854881843918e-02 
10684 8.677765329034022e-02 
10685 1.060881239562808e-01 
10686 1.684058796690367e-02 
10687 -1.490187398507108e-01 
10688 6.464704464775943e-02 
10689 -1.123068028493456e-02 
10690 -1.181457832219785e-01 
10691 2.556281928033127e-02 
10692 7.590994336615386e-02 
10693 -1.057496284028897e-01 
10694 -1.772897949672608e-01 
10695 -3.065110571018587e-02 
10696 -9.746837487068569e-02 
10697 -1.786233429698437e-01 
10698 -1.225408277043381e-01 
10699 2.229278850641372e-02 
10700 -1.270329112685898e-01 
10701 -6.669030532275544e-02 
10702 -6.692952462796502e-02 
10703 2.114253830161473e-02 
10704 -6.852332089231131e-02 
10705 -8.311365876504306e-02 
10706 1.761198140145250e-03 
10707 1.491929661042006e-02 
10708 -8.255260070455763e-03 
10709 -3.709931329465436e-02 
10710 6.567359562218550e-02 
10711 -2.802278648686062e-02 
10712 2.105926301216730e-02 
10713 -1.487097316150287e-01 
10714 1.429093407071373e-02 
10715 3.226923519367438e-02 
10716 -4.696775491816328e-02 
10717 1.739892795440219e-01 
10718 -5.443651918741021e-02 
10719 -1.788015785593151e-01 
10720 3.302573795583719e-02 
10721 1.106419683481622e-01 
10722 -2.135092628582859e-02 
10723 -3.061391637697583e-02 
10724 5.633082140436764e-02 
10725 6.220987189124506e-02 
10726 -4.591858584631699e-02 
10727 9.850383617927214e-02 
10728 2.290431127653366e-01 
10729 2.506526718036509e-02 
10730 -5.771391894567531e-02 
10731 -1.307288751617586e-02 
10732 1.420016062729310e-02 
10733 -2.036264135347423e-02 
10734 -6.677380108599605e-02 
10735 -7.821854382723059e-02 
10736 -3.496579905860903e-02 
10737 -1.337016251728273e-01 
10738 5.253404674333067e-03 
10739 4.074360249091905e-02 
10740 -6.608607734529247e-02 
10741 2.049357890155509e-02 
10742 3.134690521552125e-03 
10743 5.017644989346472e-02 
10744 -7.345635214577960e-02 
10745 -1.624093522473774e-02 
10746 -1.105418978827835e-01 
10747 -4.317760016410829e-03 
10748 1.988046273008064e-01 
10749 6.362512069055508e-02 
10750 -9.156946769154641e-02 
10751 9.226948859026420e-02 
10752 1.718224828373709e-01 
10753 6.624456430402796e-02 
10754 1.425379812999276e-01 
10755 -1.606973382254646e-02 
10756 -1.166315169607438e-01 
10757 -1.280947445230220e-01 
10758 1.085014231322349e-01 
10759 3.027241239314895e-01 
10760 1.540865908641296e-01 
10761 -5.131709521154284e-01 
10762 9.036863965239243e-02 
10763 2.875454593746397e-01 
10764 7.529969437010439e-02 
10765 8.174792489517997e-03 
10766 4.529160101620365e-02 
10767 6.658188665610698e-02 
10768 -1.961307205185481e-01 
10769 9.684492941249025e-02 
10770 6.228743677018964e-02 
10771 3.108019027119768e-02 
10772 3.849247009109913e-02 
10773 -3.268136120364569e-02 
10774 8.322269131010809e-02 
10775 1.435651680938967e-01 
10776 1.502274864543820e-01 
10777 -4.754770915092637e-01 
10778 -3.746746038724074e-01 
10779 -1.417861223549801e-01 
10780 -1.243487780534951e-01 
10781 -2.322271772816563e-01 
10782 -2.279023236262225e-01 
10783 1.890972971467154e-01 
10784 7.655124246299168e-02 
10785 -3.852136382312769e-01 
10786 -8.113715052863733e-02 
10787 5.107214631257598e-02 
10788 -1.907954856583759e-01 
10789 2.450552476797547e-02 
10790 -2.162514187059081e-01 
10791 -1.998156690130671e-02 
10792 1.159368044009721e-01 
10793 -6.208797862239961e-02 
10794 1.891987130990079e-02 
10795 -7.909382150361091e-02 
10796 -6.567992076889879e-02 
10797 -4.754365922798002e-03 
10798 8.908876437150993e-02 
10799 1.140946581349116e-01 
10800 2.937652620307488e-02 
10801 -3.203281578333754e-02 
10802 3.788731974650009e-02 
10803 1.546434004393442e-01 
10804 -2.547547287472048e-02 
10805 1.967393122058205e-02 
10806 -8.255831842045553e-03 
10807 -2.213868002908598e-02 
10808 -3.701089188893374e-04 
10809 -3.314704072367131e-02 
10810 1.042973791753642e-02 
10811 9.460014665283702e-02 
10812 -4.374160287330821e-03 
10813 1.077391287828821e-02 
10814 -1.743760643131591e-02 
10815 7.438124969891198e-02 
10816 -4.436733741250847e-03 
10817 4.540083699649326e-02 
10818 -1.402512304069986e-02 
10819 4.422269591526232e-02 
10820 8.075479169090499e-02 
10821 4.230809237185868e-03 
10822 -4.693202748657844e-02 
10823 6.037935675363635e-02 
10824 1.061871107027001e-01 
10825 -9.747982829559573e-02 
10826 -7.033211105682599e-03 
10827 1.060502368610654e-01 
10828 8.164808911133364e-02 
10829 2.233462562332792e-01 
10830 6.576914260866068e-02 
10831 -6.562410210318546e-02 
10832 7.833861759338720e-03 
10833 6.030150754105530e-02 
10834 1.008250017270607e-01 
10835 -3.426237809970633e-02 
10836 1.254625790912484e-02 
10837 1.223223640839080e-01 
10838 -5.086946018479670e-02 
10839 -4.566524522908079e-02 
10840 8.884048554624327e-02 
10841 9.053546099196885e-02 
10842 5.792002979614366e-02 
10843 1.015722334558282e-01 
10844 -3.349826725831950e-02 
10845 5.736655537272670e-02 
10846 7.378705414627344e-02 
10847 1.982565460947595e-02 
10848 5.238251581671039e-02 
10849 2.231441843829311e-02 
10850 1.045158477625452e-01 
10851 6.243863976803476e-04 
10852 -9.592190086553046e-02 
10853 3.700343191188991e-02 
10854 2.427465026418207e-01 
10855 -1.052494481298526e-01 
10856 -3.905609003878623e-01 
10857 -2.082616778074046e-02 
10858 -8.587673410815601e-02 
10859 -2.463281291562320e-02 
10860 3.692999285736651e-02 
10861 -2.194936350062780e-02 
10862 6.001329186914847e-02 
10863 5.635675944161601e-02 
10864 1.121469624225482e-01 
10865 -1.800721688930316e-01 
10866 8.688333105906654e-02 
10867 8.956928129589180e-02 
10868 -1.849353567702892e-01 
10869 -6.221796199454417e-03 
10870 5.868590393228715e-02 
10871 1.142544675696232e-01 
10872 -2.057140556297068e-01 
10873 -1.402915302981393e-01 
10874 -5.098384550881294e-02 
10875 9.940172726845718e-02 
10876 2.371737324998539e-02 
10877 -3.772845756482807e-02 
10878 4.873683185599378e-02 
10879 8.789616466009527e-02 
10880 9.546314064156984e-02 
10881 1.174544216576053e-01 
10882 -4.134675876693748e-02 
10883 -1.414267717845586e-01 
10884 1.455832983875616e-01 
10885 7.640221323709916e-01 
10886 -6.704339778068252e-01 
10887 5.081590625646497e-02 
10888 5.989333689714109e-01 
10889 1.738370623227298e+00 
10890 1.256262671296967e+00 
10891 -3.321501735958975e-01 
10892 1.755337407807836e+00 
10893 1.573839382879408e+00 
10894 6.813330253297452e-01 
10895 5.069054026736662e-01 
10896 7.362919812057709e-01 
10897 6.735970228072200e-01 
10898 3.087694064633124e-01 
10899 1.350029171843869e-01 
10900 5.638641488431441e-01 
10901 3.230287925887813e-02 
10902 2.229155935976361e-02 
10903 -6.707240700663407e-02 
10904 1.614301427001076e-01 
10905 4.751058912396040e-01 
10906 1.775063102664708e-01 
10907 2.003653526125212e-01 
10908 2.731488269884429e-01 
10909 4.554113565520558e-02 
10910 -9.818039054313366e-02 
10911 -8.530271523407634e-02 
10912 5.261228996663315e-02 
10913 1.831170312893703e-01 
10914 -9.160252934632845e-02 
10915 -3.155202797550564e-01 
10916 6.884969529592506e-02 
10917 2.494663512298457e-01 
10918 -2.608563966021743e-01 
10919 -1.460154281277666e-01 
10920 2.400600590039184e-02 
10921 8.437948870971458e-02 
10922 2.318926043511974e-01 
10923 -1.548941049044306e-01 
10924 -2.570222285067733e-01 
10925 1.408287592040152e-02 
10926 2.885429078370398e-01 
10927 3.041956375766968e-01 
10928 1.692679554611639e-02 
10929 -1.212652174231400e-01 
10930 6.841446010321844e-02 
10931 1.758918173230977e-01 
10932 -1.773773776750585e-01 
10933 5.937181607235460e-02 
10934 -1.139761049700231e-01 
10935 -1.585427121211670e-01 
10936 6.905332879400650e-02 
10937 -1.076767367335546e-01 
10938 -2.692988016553826e-02 
10939 -2.501182806469145e-01 
10940 -4.764786626650874e-01 
10941 -2.984124994578676e-01 
10942 -3.111901661396670e-01 
10943 4.292872445121243e-03 
10944 -7.081071980888535e-01 
10945 -7.038337060716081e-02 
10946 -5.317935474282863e-02 
10947 -2.113456697783964e-01 
10948 -1.282659681399023e-02 
10949 3.644875205070257e-02 
10950 -7.091073439174309e-02 
10951 -3.990408731781557e-01 
10952 -4.109702118386336e-01 
10953 3.884414617752063e-02 
10954 9.429260001696692e-02 
10955 -7.375381192897518e-02 
10956 9.754453257673030e-03 
10957 4.120671719554920e-01 
10958 2.442864701217050e-01 
10959 -6.789660963482800e-01 
10960 -4.691960681415613e-01 
10961 2.791576334322023e-02 
10962 1.272557035039995e-01 
10963 -3.460480037708435e-01 
10964 -1.039079344003492e-01 
10965 6.858861094075237e-02 
10966 -8.508877851636634e-02 
10967 -6.188490580527471e-01 
10968 -1.969170825330881e-01 
10969 -7.888052895037108e-02 
10970 -1.084090116721580e-01 
10971 -5.010875952161964e-01 
10972 -3.224137776041175e-01 
10973 -2.858550786714021e-01 
10974 -2.490938257934197e-01 
10975 -1.035423982912888e+00 
10976 -3.249623824477934e-01 
10977 -2.908121065318082e-01 
10978 -7.901252605960911e-01 
10979 -9.465663471865433e-01 
10980 -2.506723230059298e-01 
10981 2.606529578074642e-01 
10982 3.070052258844848e-01 
10983 3.873673114988366e-01 
10984 1.149580229572412e-01 
10985 3.564780343577564e-02 
10986 1.201800580869085e+00 
10987 1.017274878845037e+00 
10988 -6.063299247229206e-01 
10989 -1.809334525905191e-02 
10990 5.739797857982228e-01 
10991 1.132448452242732e-01 
10992 -7.522517132926355e-01 
10993 1.003233408458499e-01 
10994 2.948551444922132e-01 
10995 -1.651551224067200e-01 
10996 -2.285021823406251e-01 
10997 -4.931996359748343e-01 
10998 -6.330643812605325e-03 
10999 5.076382626575421e-01 
11000 1.088377180875890e-02 
11001 -1.291621950907323e-01 
11002 -7.837510229161596e-02 
11003 -1.148130985326864e-02 
11004 -1.393695776651164e-01 
11005 6.817139323754072e-02 
11006 7.761282848093234e-02 
11007 1.504870024932918e-01 
11008 2.844874719892431e-01 
11009 -1.062166138123877e-01 
11010 9.937999599881656e-02 
11011 -1.108067550769729e-02 
11012 -1.229326627140784e-01 
11013 1.543654190781761e-01 
11014 1.445810089513443e-01 
11015 3.468962800548872e-01 
11016 1.621586871773705e-01 
11017 -1.047132004122026e-02 
11018 -2.171416311073870e-02 
11019 -2.941885046048250e-03 
11020 -7.739904459546634e-02 
11021 -1.557407309083194e-01 
11022 -1.427576025864123e-01 
11023 1.460288747459437e-01 
11024 7.255759719609504e-02 
11025 3.877755144025916e-02 
11026 7.853139022024906e-02 
11027 4.046672286929338e-04 
11028 -2.731514794213937e-01 
11029 -2.767089764446826e-01 
11030 -9.036080047508376e-02 
11031 -2.261911197857567e-01 
11032 -1.250794297305911e-01 
11033 -2.990170628522883e-01 
11034 -1.032121648078668e+00 
11035 -3.892968764205887e-02 
11036 1.163242793597675e-01 
11037 -4.415078303342720e-01 
11038 -4.365829481766159e-01 
11039 2.236055589852288e-02 
11040 -1.027360640190079e-01 
11041 -1.107275233652153e+00 
11042 -1.099142282362614e+00 
11043 -4.481837695006775e-01 
11044 -5.460049053161876e-01 
11045 -6.028458655345824e-02 
11046 -3.042610914443874e-01 
11047 -1.378810658085805e-02 
11048 4.579658043317770e-02 
11049 -2.228111384201867e-01 
11050 -3.724940711220394e-01 
11051 4.064393393906824e-02 
11052 1.378002244848819e-01 
11053 -8.255916460802878e-02 
11054 -3.428411136543676e-01 
11055 -1.114529464191581e-02 
11056 2.023347381870196e-01 
11057 -5.545838194829392e-02 
11058 -2.389663548523949e-01 
11059 -3.085093563157841e-01 
11060 -5.871280011168806e-02 
11061 -1.772320464885928e-01 
11062 -8.913593593775461e-02 
11063 -3.298884801350714e-02 
11064 -2.206662204192113e-02 
11065 -3.932359508548544e-01 
11066 2.503603878520720e-02 
11067 -2.949591174404372e-02 
11068 -3.627754853976586e-01 
11069 3.141716538084800e-02 
11070 1.672659948175360e-02 
11071 -3.192650005830990e-02 
11072 -2.244980612250101e-01 
11073 2.876917913420612e-01 
11074 1.121643784639267e-01 
11075 1.010913130303327e-01 
11076 4.699046949090339e-02 
11077 -1.029818764874922e-01 
11078 8.250065552878864e-02 
11079 1.419445811911844e-01 
11080 -1.306319285209122e-01 
11081 -9.866154432254491e-02 
11082 -2.720029565966362e-01 
11083 2.629458891012060e-01 
11084 3.062287269487824e-01 
11085 2.474257305533532e-01 
11086 -4.888310195781443e-03 
11087 -5.058611665780902e-01 
11088 1.818716602964758e-01 
11089 3.898948294019444e-02 
11090 1.535554501041137e-02 
11091 5.749982294816388e-02 
11092 2.060213542690734e-01 
11093 1.693911407499346e-01 
11094 3.586245400682311e-02 
11095 1.963623774384066e-01 
11096 1.505944068463485e-01 
11097 2.485231923447550e-01 
11098 5.307707367788258e-01 
11099 5.021682913122499e-01 
11100 1.065280541403428e-01 
11101 7.426203772480069e-02 
11102 1.244688864799920e-01 
11103 -7.345539245634143e-02 
11104 1.335950836860757e-01 
11105 1.296628376598883e-01 
11106 -2.273796431848196e-01 
11107 -5.525256481066595e-02 
11108 -1.486855355771537e-02 
11109 -3.069839809975293e-01 
11110 -5.643464552170988e-02 
11111 2.078136318795990e-01 
11112 3.782328900470127e-01 
11113 -5.320788098827335e-01 
11114 -4.491804363941763e-02 
11115 1.652663002413085e-01 
11116 -3.297683411012882e-01 
11117 -1.058247356322029e-01 
11118 -1.298997911579748e-01 
11119 9.782814666704272e-02 
11120 -1.065925656354632e-01 
11121 -2.562613973814691e-01 
11122 2.180462170055268e-01 
11123 2.698353377589621e-01 
11124 -1.502236187443726e-01 
11125 -1.783030192082698e-02 
11126 -2.087867835429404e-02 
11127 -2.107953013715728e-02 
11128 2.194101471125847e-02 
11129 -3.319572214716556e-01 
11130 -1.953571504335090e-01 
11131 4.538878529997792e-01 
11132 2.313065164252166e-01 
11133 1.043475309031220e-01 
11134 2.011582433933719e-01 
11135 -1.385393586039557e-01 
11136 -3.591083158745375e-01 
11137 2.206547362599091e-02 
11138 9.597730983889909e-02 
11139 8.168567751825777e-02 
11140 -5.185915824523220e-02 
11141 8.987291958608239e-02 
11142 1.392825571095196e-01 
11143 -1.001985327011982e-01 
11144 1.091493919085635e-01 
11145 8.930587228758670e-03 
11146 -1.171496590581781e-01 
11147 -1.048372484252628e-02 
11148 1.036212455129624e-01 
11149 -2.906473168501286e-02 
11150 -5.701115100958414e-02 
11151 -8.483819798346448e-02 
11152 5.869284899419465e-02 
11153 -1.101827086446286e-01 
11154 -6.347048541174269e-02 
11155 1.468690521372736e-02 
11156 -2.049938008501074e-02 
11157 5.559267297447977e-03 
11158 -4.213624250134788e-02 
11159 4.017039430434458e-02 
11160 -2.650805704936571e-02 
11161 -1.330165054160337e-02 
11162 7.293405093381371e-02 
11163 -1.347948070206383e-01 
11164 -3.371595009625313e-02 
11165 1.723008497701470e-01 
11166 1.759706051846902e-01 
11167 -1.616021522725946e-01 
11168 -1.111464764700823e-02 
11169 -1.023047855978559e-01 
11170 9.249471093954580e-02 
11171 1.574459128095565e-01 
11172 -1.761916041696031e-01 
11173 -3.809505103667615e-01 
11174 7.736017108685402e-01 
11175 7.054322134612299e-01 
11176 -9.046060524129725e-01 
11177 -2.034467605644083e-01 
11178 2.417879396447482e-01 
11179 6.889764643566222e-01 
11180 2.341880943395401e-02 
11181 -1.791730156371721e-02 
11182 -1.406430803796793e-01 
11183 -3.534815865110642e-01 
11184 6.730538401395329e-02 
11185 -3.667135008637326e-02 
11186 4.011028644814584e-02 
11187 -9.693458001395820e-02 
11188 1.174848562910538e-02 
11189 4.256294601390323e-02 
11190 1.315876879849371e-01 
11191 2.664013607045530e-02 
11192 -4.971687793072587e-02 
11193 4.804160405813533e-02 
11194 1.233595502694031e-01 
11195 4.619325317154800e-02 
11196 -9.859861652465154e-02 
11197 -1.822088122698996e-01 
11198 -9.707422744743162e-02 
11199 -1.460552525509349e-01 
11200 -3.385974782895371e-01 
11201 -7.674430323767076e-02 
11202 -1.438996591680091e-01 
11203 -1.311235079306736e-01 
11204 -7.841633383346168e-02 
11205 -6.414111102151632e-02 
11206 -1.589796685270274e-03 
11207 1.076207513663578e-02 
11208 -1.371955459384335e-01 
11209 -3.561603307509910e-02 
11210 -3.547497550125385e-02 
11211 -9.471001641500602e-02 
11212 -6.583190062731202e-02 
11213 1.029881431284240e-01 
11214 -4.415864933554987e-02 
11215 -1.885823836328465e-01 
11216 -2.488565748269847e-02 
11217 -3.465227281717510e-02 
11218 -1.540911015853427e-01 
11219 -2.281449350096272e-03 
11220 -5.204647475607860e-02 
11221 -2.031126524573744e-02 
11222 1.719196302320321e-04 
11223 -3.126206561233323e-02 
11224 4.636208799151361e-02 
11225 -1.268926534100880e-02 
11226 5.612530356230508e-03 
11227 4.655835245267022e-02 
11228 1.189987846136360e-02 
11229 2.493555613122720e-02 
11230 -1.568641100385365e-02 
11231 -5.316014752329731e-02 
11232 6.842934969842123e-03 
11233 2.811770937637441e-02 
11234 -1.312989868339808e-01 
11235 4.412063278765550e-02 
11236 9.994300771800992e-02 
11237 2.957027110306956e-02 
11238 -5.301578822842808e-02 
11239 -1.652904070898127e-01 
11240 7.226721119470764e-02 
11241 -1.750076245911405e-01 
11242 4.163376581865244e-02 
11243 1.491598011365489e-01 
11244 5.257374355923854e-02 
11245 1.462016018082973e-01 
11246 -7.946257234270716e-02 
11247 -1.145424636315628e-01 
11248 1.041035519081744e-01 
11249 5.567381764039224e-02 
11250 -1.136886327410980e-01 
11251 -1.201336505190402e-01 
11252 -1.812221798816067e-01 
11253 1.168976492176664e-01 
11254 -7.465579259335497e-02 
11255 -7.723479906694945e-02 
11256 -2.438476103674173e-01 
11257 -2.187198860820787e-01 
11258 3.490723383925366e-01 
11259 1.238671019508790e-01 
11260 -1.164869250983596e-01 
11261 3.527642817006114e-01 
11262 4.948891576944825e-02 
11263 -2.001399797367181e-02 
11264 -4.556604954095599e-02 
11265 1.101983456511789e-01 
11266 7.512858525508320e-01 
11267 -7.074324830896104e-05 
11268 -4.580420780195310e-01 
11269 2.554163026690428e-01 
11270 7.114502259107313e-01 
11271 -5.404286407811532e-01 
11272 -1.215976965249571e+00 
11273 1.732125983694446e-01 
11274 -8.262882117026508e-02 
11275 -4.749878140577250e-01 
11276 -3.457406943388489e-01 
11277 -4.695530397095330e-01 
11278 3.153399366618818e-01 
11279 2.181784521482057e-01 
11280 -1.484682326113452e-01 
11281 -2.922564217321202e-02 
11282 -1.335672674034416e-01 
11283 1.669131472081988e-01 
11284 -8.612784506174299e-03 
11285 6.632430031872082e-02 
11286 -4.480749326861037e-02 
11287 -1.960963740936069e-01 
11288 -2.432617677479257e-01 
11289 1.022891172920912e-01 
11290 -5.800986790509000e-02 
11291 -1.163488602189389e-01 
11292 -7.822084655009802e-02 
11293 -3.629771017540502e-02 
11294 1.040884546799140e-01 
11295 -2.705724912987197e-02 
11296 9.632545150777192e-03 
11297 -5.631917334763948e-02 
11298 -1.775075583409296e-01 
11299 1.793799071580826e-01 
11300 -4.379541068531659e-03 
11301 -3.767871176576081e-02 
11302 -1.116188232291346e-01 
11303 3.742400508783766e-02 
11304 -1.268573364307657e-02 
11305 -9.210949596920709e-02 
11306 -2.679803812745638e-02 
11307 -7.997720544474546e-02 
11308 -2.712764867456767e-02 
11309 8.998009919790612e-02 
11310 -4.055733202104300e-01 
11311 -6.133545757385297e-01 
11312 6.009900004419631e-02 
11313 -1.190711849691711e-01 
11314 -1.812044029098768e-02 
11315 -1.126825767001667e-01 
11316 -3.701045689489463e-01 
11317 -9.069374514852544e-03 
11318 -3.792599683601659e-02 
11319 1.129658713716058e-01 
11320 8.772541675815877e-02 
11321 -3.957448994349577e-02 
11322 8.245829574258307e-02 
11323 2.085019724402240e-01 
11324 -3.156950151634791e-02 
11325 7.670014890266764e-02 
11326 4.194284550805787e-02 
11327 -1.628346448085652e-02 
11328 9.459653497440414e-02 
11329 7.938244437035677e-02 
11330 -2.051396651162246e-01 
11331 -2.005042413102547e-01 
11332 2.358495966074700e-02 
11333 -1.353661993324816e-01 
11334 -8.569269973602386e-02 
11335 1.857836696959308e-02 
11336 -1.741424908373875e-02 
11337 -2.858288587192184e-01 
11338 -3.068079785944945e-01 
11339 2.813668037768208e-01 
11340 1.243905590492666e-01 
11341 -2.321670991859674e-02 
11342 -1.180101436621498e-01 
11343 -2.118767424898189e-02 
11344 -4.765920167079839e-02 
11345 -1.969397213954718e-02 
11346 1.357255803819351e-02 
11347 5.308362417023488e-02 
11348 7.329826142322565e-02 
11349 4.008274076383898e-02 
11350 1.343133425756149e-02 
11351 -3.180767633652498e-02 
11352 4.810780071902525e-02 
11353 -5.633095633787155e-03 
11354 4.044725122878021e-02 
11355 8.111924035276556e-04 
11356 -2.042335496461540e-02 
11357 -1.067151936652512e-02 
11358 4.884271699240695e-02 
11359 9.983032301485712e-03 
11360 -2.001707471136041e-02 
11361 -2.074158905562849e-02 
11362 -5.541033565985787e-02 
11363 3.310440356454419e-02 
11364 1.254993826480848e-01 
11365 1.462158110877047e-01 
11366 -9.607665414542416e-02 
11367 -4.614483824837345e-02 
11368 5.476645711283735e-02 
11369 1.013150262116341e-01 
11370 3.024194041915174e-02 
11371 -2.676584206672728e-02 
11372 6.935057500249764e-02 
11373 -2.790543204211529e-03 
11374 2.927428344108852e-02 
11375 -1.001103250186796e-01 
11376 5.351067019822108e-03 
11377 6.780894012767059e-02 
11378 -1.321445141736269e-01 
11379 -6.973844350402698e-03 
11380 2.502448039912291e-02 
11381 -8.225277265059318e-02 
11382 -1.074586386813415e-01 
11383 5.531757194970535e-02 
11384 1.014065423056059e-01 
11385 -1.278234501122720e-01 
11386 -7.800178136403661e-02 
11387 2.311382238281983e-01 
11388 -3.684645299860500e-02 
11389 4.939796085218818e-02 
11390 2.286627946301650e-01 
11391 4.677665787564050e-02 
11392 1.077362927691521e-02 
11393 1.639818155826462e-01 
11394 -1.317310339294943e-01 
11395 2.387303979952068e-01 
11396 2.889405885375938e-01 
11397 -2.888405752803970e-01 
11398 -5.912745464346689e-01 
11399 -4.150214697219302e-01 
11400 1.844483643440651e-01 
11401 -7.015335937311548e-01 
11402 -5.078630301967614e-01 
11403 1.159824223695031e-01 
11404 8.290896408813937e-02 
11405 -1.496517215076160e-01 
11406 -1.922601894083328e-01 
11407 3.705298876596046e-01 
11408 3.605234361463336e-02 
11409 2.030590205036775e-02 
11410 3.961069285483199e-01 
11411 6.285571063291857e-02 
11412 -3.698229747882583e-01 
11413 1.449245572860651e-01 
11414 -1.707708850558294e-01 
11415 -3.410450399233686e-01 
11416 3.618744103317912e-01 
11417 1.722524583577838e-01 
11418 2.297872948456187e-01 
11419 1.203568375981004e-01 
11420 -1.587079019086386e-01 
11421 -2.886016435605639e-01 
11422 9.336870950274656e-02 
11423 -1.154795722297023e-02 
11424 -2.629536237458321e-01 
11425 -1.180097664344765e-01 
11426 -1.419105687496745e-02 
11427 8.334924587094281e-02 
11428 -8.583565037049491e-02 
11429 -4.260543021858874e-02 
11430 7.033207315664211e-03 
11431 8.486349559557989e-03 
11432 -1.586978675298613e-01 
11433 5.239560379540557e-02 
11434 -8.090081777681425e-02 
11435 -2.892960220588929e-03 
11436 2.039501353902842e-02 
11437 -3.614925370678880e-02 
11438 1.783904253835993e-02 
11439 8.744612316142047e-03 
11440 -3.620776381940766e-02 
11441 -1.708723252604618e-01 
11442 -2.160548205788607e-01 
11443 1.246291430229067e-01 
11444 2.380602644962455e-01 
11445 -1.170739638916476e-02 
11446 -1.089203034226962e-01 
11447 9.442137526665000e-02 
11448 6.980476506446380e-02 
11449 -1.063447896164883e-01 
11450 9.458865945929320e-03 
11451 7.441403284306643e-02 
11452 -4.111935555546505e-02 
11453 -2.472109674955490e-02 
11454 -5.138489646757702e-02 
11455 6.970225473673017e-02 
11456 5.471092432137393e-03 
11457 -7.239701499748478e-02 
11458 -1.383486912727342e-01 
11459 -2.868439812673876e-02 
11460 2.022762735553360e-01 
11461 1.615725125231695e-01 
11462 -3.941133972869728e-02 
11463 -1.405812559286705e-02 
11464 1.539193745648419e-01 
11465 -4.201253502102674e-02 
11466 7.554552403246169e-02 
11467 9.679878806469207e-03 
11468 7.809334795213130e-02 
11469 -3.678513087620913e-03 
11470 7.503500253529770e-02 
11471 4.809353985414126e-02 
11472 -4.673813166163419e-02 
11473 -2.961252752711099e-02 
11474 -6.372242687619273e-02 
11475 7.511215368077094e-02 
11476 1.216232838130078e-01 
11477 4.419238545474420e-02 
11478 3.288578702145696e-02 
11479 4.207767235497466e-02 
11480 1.116602956971685e-02 
11481 -3.681775482261948e-02 
11482 -2.046686627072800e-02 
11483 1.188953985773282e-01 
11484 -8.388372036202475e-03 
11485 4.917520267171154e-03 
11486 1.023874499407277e-01 
11487 3.989861030124881e-02 
11488 -9.389694282195381e-02 
11489 4.499961408244284e-02 
11490 -5.988494644566455e-02 
11491 1.130294739543433e-01 
11492 2.651639911606324e-01 
11493 9.147243467332750e-03 
11494 -7.490000540420051e-02 
11495 -2.905925729247098e-03 
11496 8.782008641943748e-02 
11497 -1.785034752604888e-01 
11498 -2.587202372928069e-02 
11499 3.539988417424336e-02 
11500 -2.224071588832714e-01 
11501 1.085162869909245e-02 
11502 1.453758479093308e-02 
11503 1.423614420245416e-02 
11504 -1.628703911543707e-01 
11505 -2.807888171979850e-02 
11506 2.786989076084092e-02 
11507 2.903529211315700e-02 
11508 -1.010498520470180e-01 
11509 -1.002125371432401e-01 
11510 1.366941326587868e-02 
11511 1.043251340809851e-01 
11512 -7.466922016188647e-02 
11513 -1.162404251908550e-01 
11514 -8.193625298952893e-02 
11515 9.323946356942266e-02 
11516 1.360129522727097e-01 
11517 -5.910157528139569e-02 
11518 -1.010007958427613e-02 
11519 4.663656049022028e-02 
11520 1.068149522656889e-02 
11521 3.107248549653235e-02 
11522 -1.566714100348245e-02 
11523 -1.351518781123335e-01 
11524 7.260132932005404e-02 
11525 5.479431750725277e-01 
11526 -5.223151372335963e-01 
11527 -3.571092364179633e-01 
11528 4.911154591854649e-01 
11529 2.597527534540078e-01 
11530 -4.649069392392060e-01 
11531 -1.509016574097445e+00 
11532 1.740338325080296e-01 
11533 2.750042507112700e+00 
11534 7.627820052640483e-01 
11535 1.404523703568811e-01 
11536 2.002411062476858e+00 
11537 1.273886054381427e+00 
11538 4.080100357652069e-01 
11539 3.525388776490199e-01 
11540 5.070031853124318e-01 
11541 1.446618365526477e-01 
11542 7.113135800284413e-01 
11543 5.517526483016579e-02 
11544 1.314623096494992e-01 
11545 5.936791404785581e-01 
11546 5.113960949655516e-03 
11547 3.434443063243812e-01 
11548 6.433675051151200e-01 
11549 3.167563466837494e-01 
11550 -1.133356519376962e-01 
11551 -3.221889275444488e-01 
11552 3.103664498280646e-01 
11553 3.405684005624603e-02 
11554 4.400031206370294e-01 
11555 -1.705515685903312e-01 
11556 -1.416395640080533e-01 
11557 5.655350842217742e-01 
11558 7.207356619025814e-01 
11559 -1.884084305742969e-01 
11560 -3.508989780763426e-01 
11561 2.379690618115341e-01 
11562 2.083313384635689e-01 
11563 -2.882401306708305e-02 
11564 -1.021442029933614e-01 
11565 2.128849982751153e-01 
11566 4.608035929340515e-01 
11567 -3.265209347392373e-02 
11568 -1.986637704003485e-01 
11569 1.281300762953608e-01 
11570 -1.069671513941893e-01 
11571 2.972308832573602e-02 
11572 -7.193904824589802e-03 
11573 -1.467615235619438e-01 
11574 6.599843477677732e-02 
11575 5.617334011817728e-04 
11576 -1.932449239430798e-01 
11577 -2.920213098287745e-02 
11578 -7.994906641567502e-02 
11579 5.328547585109090e-02 
11580 -5.805970611655697e-03 
11581 -1.228819758842715e-01 
11582 -1.663466128240346e-01 
11583 -8.231018254380534e-02 
11584 -2.945314097018050e-02 
11585 -1.997250772500889e-01 
11586 -1.522351866109736e-01 
11587 1.651971994793608e-01 
11588 7.666026588535375e-02 
11589 7.034006241589551e-02 
11590 -8.096678370983715e-03 
11591 -1.167187033037666e-01 
11592 -5.584966217241690e-02 
11593 9.150368283145853e-02 
11594 3.093347104493048e-02 
11595 -8.837446669670025e-02 
11596 3.420490235474297e-02 
11597 2.355767905423488e-02 
11598 -3.977061806462896e-02 
11599 -8.178868144562372e-02 
11600 -4.053025808014901e-02 
11601 4.471849282589006e-02 
11602 -3.045770645932759e-02 
11603 -4.487156764753621e-02 
11604 1.950701872554271e-02 
11605 2.851320829248514e-01 
11606 3.653375681571089e-02 
11607 -4.147841396411556e-01 
11608 -9.756903437708715e-02 
11609 9.759844680054898e-02 
11610 -1.532371521033227e-02 
11611 -2.858556589737683e-01 
11612 -1.206361306582832e-01 
11613 1.253572346840856e-01 
11614 -3.543474677785711e-01 
11615 -3.304013074392216e-01 
11616 -2.854008851394012e-01 
11617 -3.236745887443557e-02 
11618 6.927075303471546e-02 
11619 -8.190968288588021e-01 
11620 -5.280538278051170e-01 
11621 -1.082657952697308e-01 
11622 6.415110414968411e-01 
11623 -4.722658432284536e-01 
11624 -7.394465579654166e-01 
11625 5.062448354944424e-02 
11626 -2.708635740404209e-02 
11627 -4.666804748777652e-01 
11628 -7.437683555637252e-01 
11629 -3.970683152873731e-01 
11630 1.624383064989879e-01 
11631 1.659700788304780e-01 
11632 8.497414518861554e-02 
11633 -1.577536611648856e-01 
11634 -9.562767356254085e-03 
11635 1.919815370140104e-01 
11636 -9.387484413752575e-02 
11637 -3.104202252186845e-02 
11638 1.147797472808280e-01 
11639 -1.482736174949759e-02 
11640 -3.016152697689611e-02 
11641 2.085734129616867e-01 
11642 2.781695831998380e-01 
11643 4.369024962618734e-01 
11644 3.831508406953495e-01 
11645 1.706897820471576e-01 
11646 8.675313098935183e-02 
11647 -4.282859054802473e-01 
11648 -1.077478616665891e-03 
11649 3.396523515670593e-02 
11650 -6.548057238496033e-02 
11651 -1.057083292226005e-01 
11652 3.631155825448527e-02 
11653 -1.324188076564813e-01 
11654 7.673270853683692e-02 
11655 -2.848655209229190e-03 
11656 2.178055155875184e-02 
11657 5.222131978678902e-02 
11658 -4.959724264077382e-02 
11659 -5.800851693908366e-02 
11660 -4.586596311776461e-02 
11661 -1.919476535296799e-01 
11662 5.187438508612949e-02 
11663 5.333939986695805e-02 
11664 -1.994760358123820e-01 
11665 -8.247853320134987e-02 
11666 -3.996068503460606e-01 
11667 2.174258598093305e-02 
11668 2.598418498580364e-01 
11669 1.256843515345879e-01 
11670 -5.557999235921710e-01 
11671 -6.242606765045551e-01 
11672 2.757906614145928e-01 
11673 1.056183339522174e-01 
11674 -2.889890703270607e-01 
11675 -5.828682219099396e-01 
11676 -8.185357879213449e-02 
11677 -4.481581524425550e-02 
11678 -2.417554090309832e-01 
11679 2.115032019015476e-02 
11680 2.059267614339355e-01 
11681 -1.904772158023555e-01 
11682 -9.163802882750760e-02 
11683 1.265620721326846e-01 
11684 -7.596200392035246e-02 
11685 -1.152021764026194e-01 
11686 -2.985766431652137e-01 
11687 -3.458602861308039e-01 
11688 -7.307485216174613e-02 
11689 -1.771416773614397e-02 
11690 -4.276178676825032e-02 
11691 -3.045656444631104e-01 
11692 -1.439432796410666e-01 
11693 1.327152283574838e-01 
11694 1.401752055058717e-01 
11695 1.761600705312172e-02 
11696 2.996842412506388e-02 
11697 2.939670884523709e-02 
11698 -2.483670039447032e-02 
11699 3.917570535744561e-02 
11700 -1.002478972688052e-01 
11701 -9.082034506005086e-02 
11702 5.682074286360157e-02 
11703 -4.320331566447637e-01 
11704 -4.675313788066634e-01 
11705 -2.127545367673906e-01 
11706 -1.072081758628634e+00 
11707 -1.017032110996626e+00 
11708 -6.710587867185362e-01 
11709 -5.390640123063026e-01 
11710 -2.226929773765280e-02 
11711 -7.432700476691509e-02 
11712 -5.466503829138911e-02 
11713 -5.628872942342491e-01 
11714 -4.135262581103152e-01 
11715 -1.452233560094077e-01 
11716 -2.798006684337030e-01 
11717 6.856606556392935e-01 
11718 -2.890564508326585e-01 
11719 -8.790442220911919e-02 
11720 4.330467893524212e-01 
11721 6.142827054148609e-01 
11722 4.506192148966550e-01 
11723 -2.249800739032313e-01 
11724 1.540252162512503e-01 
11725 1.130464161299431e-01 
11726 5.539006318001645e-01 
11727 3.302099564415159e-01 
11728 2.362708613444159e-01 
11729 3.260395008682760e-01 
11730 2.818927452040006e-01 
11731 2.482918870564142e-01 
11732 1.912443983387176e-01 
11733 -1.210245373589500e-01 
11734 7.013245161437653e-01 
11735 2.399182454761876e-01 
11736 1.933084050540191e-02 
11737 2.495896055698854e-01 
11738 -4.388217234657153e-01 
11739 -1.166264585968911e-01 
11740 1.137621167977632e-01 
11741 -2.742088083621690e-01 
11742 -2.913401746983228e-01 
11743 1.940654553454738e-01 
11744 9.658248735119249e-02 
11745 -4.465303139831867e-01 
11746 -1.140904353420144e-01 
11747 -3.377305314136784e-02 
11748 -4.999372510457152e-01 
11749 -6.312907422092061e-02 
11750 -9.431901452656756e-02 
11751 -9.208186800996396e-02 
11752 -3.236508180908441e-01 
11753 -2.251317005712734e-01 
11754 7.739644947764376e-02 
11755 2.257644726201862e-01 
11756 -5.243313254186365e-02 
11757 3.139266773798064e-02 
11758 -7.703494740669314e-03 
11759 2.680432818821225e-01 
11760 -1.730775221836728e-01 
11761 1.409219975122550e-01 
11762 -2.669952827075556e-01 
11763 -6.141344672948134e-01 
11764 -1.678566422148738e-01 
11765 -3.396761392946932e-02 
11766 -2.922265960695657e-01 
11767 -1.082295051286413e-01 
11768 -3.010617099840191e-02 
11769 -6.593738128904804e-02 
11770 6.779011582306036e-03 
11771 -2.622699982179672e-01 
11772 -4.535875916806571e-01 
11773 -2.143932579274082e-01 
11774 3.298877937217421e-01 
11775 4.732449572791425e-01 
11776 -1.161288664517765e-02 
11777 -6.064788606277777e-02 
11778 -1.399846510619564e-02 
11779 2.279300045669652e-01 
11780 7.109472131850628e-02 
11781 1.175829655149925e-01 
11782 -1.574753339018780e-01 
11783 -8.691376434775831e-02 
11784 4.901633758376828e-02 
11785 1.821011307991569e-01 
11786 -2.982237737876758e-02 
11787 4.754570975336449e-02 
11788 8.093289876559899e-02 
11789 -7.363283854726008e-02 
11790 4.575516289894360e-02 
11791 2.836647789145081e-02 
11792 1.098191191248916e-01 
11793 -1.749945131261647e-01 
11794 -3.214176934162669e-01 
11795 1.687657843813584e-01 
11796 1.204130400619590e-01 
11797 -2.307183618554960e-01 
11798 -2.194124098298247e-01 
11799 1.237965416203523e-01 
11800 -6.889851066932383e-02 
11801 -6.694755715851525e-01 
11802 1.935201008649304e-01 
11803 4.137684503774493e-01 
11804 -1.614629652421959e-01 
11805 3.508814984091524e-01 
11806 -8.491902675038479e-02 
11807 -1.151974086704106e-01 
11808 -1.058250392074109e-01 
11809 3.146957280060341e-01 
11810 5.926362905955214e-01 
11811 -4.966919742006561e-02 
11812 -2.334081307341663e-01 
11813 -3.082740532627365e-01 
11814 7.518810236589230e-01 
11815 5.621038832648348e-01 
11816 -6.987160874254636e-02 
11817 5.926048464910489e-02 
11818 2.772262149350321e-01 
11819 2.634739241782268e-01 
11820 1.127790544894426e+00 
11821 -5.225361730858558e-02 
11822 -1.367690126826539e-01 
11823 2.957998840738499e-01 
11824 3.728281455923745e-01 
11825 -2.913776350997527e-01 
11826 2.365128245362219e-01 
11827 3.966172861528346e-01 
11828 -2.251403289044238e-01 
11829 2.379932918275658e-02 
11830 9.003728143210775e-02 
11831 1.949419499221322e-01 
11832 1.002540302681396e-02 
11833 -2.924956516140713e-01 
11834 -2.504627126363048e-01 
11835 2.498491956865910e-01 
11836 2.492725191100777e-01 
11837 -2.420149064774395e-02 
11838 2.970723298696644e-02 
11839 1.002850595371302e-01 
11840 7.294151442366356e-02 
11841 -1.614586720181799e-01 
11842 8.289440395968167e-02 
11843 1.597595442924027e-01 
11844 -6.156759469278662e-02 
11845 4.611910372571131e-02 
11846 8.055177000854881e-02 
11847 -9.975966496828111e-04 
11848 -1.934954224965151e-02 
11849 -5.566933156651080e-02 
11850 -2.097487434287822e-02 
11851 1.884427571911113e-01 
11852 5.752499237566382e-02 
11853 1.435071420744458e-01 
11854 -9.189173071613162e-04 
11855 1.767232111181242e-02 
11856 -1.276440533179089e-03 
11857 6.410346628973505e-02 
11858 6.340001003861656e-03 
11859 -1.384587718964428e-01 
11860 2.025177418976717e-01 
11861 1.205766715379727e-01 
11862 1.618636928874971e-01 
11863 7.195150527820876e-03 
11864 -5.120819745212088e-02 
11865 1.430948499373413e-01 
11866 -1.786994979898631e-01 
11867 3.506633881821827e-02 
11868 1.450231698276271e-01 
11869 -1.167377402895321e-01 
11870 -5.333806430719152e-02 
11871 -5.690072977636443e-03 
11872 1.132091682106983e-01 
11873 -2.473543941573099e-01 
11874 -3.928987521905574e-01 
11875 2.501506968613189e-01 
11876 3.568901251646657e-01 
11877 -3.650288102810360e-03 
11878 -6.186509772630131e-02 
11879 -3.120724412027062e-02 
11880 6.389430191792569e-02 
11881 -6.008085372602974e-02 
11882 -1.256979448333658e-01 
11883 -1.871279243079542e-01 
11884 1.194333570318801e-01 
11885 -1.897091858663492e-01 
11886 -2.925354515499172e-02 
11887 7.038495910872304e-02 
11888 1.098541383999082e-01 
11889 -4.104008378152681e-01 
11890 4.694936235828735e-02 
11891 5.596317541956111e-01 
11892 -1.215573037018857e-01 
11893 1.099387208224385e-01 
11894 7.690389714691682e-02 
11895 1.033838025704314e-01 
11896 -2.788783891019682e-01 
11897 5.559179605774987e-02 
11898 -5.154735256099616e-02 
11899 -2.423161665185919e-02 
11900 -1.489434743417980e-01 
11901 -3.161518003460353e-01 
11902 3.030067239541174e-01 
11903 -1.620099206991783e-02 
11904 -3.112990255549081e-01 
11905 -3.008386329572093e-01 
11906 -1.282426303609945e-01 
11907 3.736284000205030e-01 
11908 1.332724492230334e-01 
11909 3.510272325063946e-02 
11910 -1.061373703391665e-01 
11911 -1.228099851196843e-01 
11912 3.786962317576028e-02 
11913 -1.007731677399990e-01 
11914 -5.782559860087733e-02 
11915 1.432008273245980e-02 
11916 -3.316397728925858e-02 
11917 -1.321119862829334e-02 
11918 1.235244071338110e-01 
11919 -1.207542872536808e-01 
11920 6.742245573791328e-02 
11921 9.806489493432585e-02 
11922 8.702335362395895e-02 
11923 5.436519782291555e-02 
11924 4.611381856623070e-02 
11925 -4.473146003426822e-02 
11926 9.491181682520575e-02 
11927 -5.340706278358420e-02 
11928 -5.505729346996054e-02 
11929 -5.808638867936421e-04 
11930 -6.942514673749078e-02 
11931 -5.577738663053732e-02 
11932 2.004251046002221e-02 
11933 2.798296461844526e-01 
11934 8.234009256148857e-02 
11935 -3.842423282353663e-02 
11936 1.073820396508438e-01 
11937 1.457246645724882e-02 
11938 7.697449798959258e-02 
11939 -6.854612479155339e-02 
11940 -1.939843969150298e-01 
11941 5.802295119685534e-02 
11942 4.812709557976533e-02 
11943 1.662525405071802e-03 
11944 -5.414125979333399e-02 
11945 6.506198150693869e-02 
11946 9.832528265353721e-02 
11947 -1.035421311550068e-01 
11948 -8.909178459889847e-02 
11949 9.053870102991507e-02 
11950 6.400808380403983e-02 
11951 -9.524469210555808e-03 
11952 -1.189646764031494e-01 
11953 4.176504522995804e-02 
11954 -9.373432039313728e-02 
11955 -2.005438582534867e-01 
11956 5.153055694676326e-02 
11957 6.620606689552358e-02 
11958 9.071084364684030e-02 
11959 9.089777472821202e-02 
11960 4.693652655967544e-02 
11961 5.276443875246663e-02 
11962 -1.037206430389361e-02 
11963 1.988218918200138e-02 
11964 -1.959022219189474e-01 
11965 -1.776010671960916e-01 
11966 -3.678246003935442e-01 
11967 -1.605564060038832e-01 
11968 -1.183478273297655e-03 
11969 -8.704792141247802e-01 
11970 -1.026899153768259e+00 
11971 -1.432198337553509e+00 
11972 -4.038483285001542e-01 
11973 4.071482120765134e-03 
11974 -3.329928730703684e-01 
11975 -8.757547050894920e-02 
11976 2.603234214504077e-01 
11977 -1.453979544474786e-02 
11978 9.140825301784079e-03 
11979 -9.960925548990074e-02 
11980 3.696806330359997e-02 
11981 -3.582169165080937e-02 
11982 1.396470549613516e-01 
11983 4.259403189184396e-01 
11984 2.004513438645285e-01 
11985 -2.228209934513890e-01 
11986 4.923709213636229e-01 
11987 4.778296998841299e-01 
11988 2.478333841343565e-01 
11989 1.102784895611481e-01 
11990 -3.024766918878736e-03 
11991 -3.330341697989987e-02 
11992 -8.221721385061488e-02 
11993 3.853419044417278e-02 
11994 4.876519849786763e-02 
11995 -1.136451900400716e-02 
11996 7.673744513537224e-02 
11997 2.319493351092141e-02 
11998 -8.474086381928054e-03 
11999 2.720415365436083e-03 
12000 4.369828560029015e-02 
12001 -2.079017379064460e-02 
12002 -6.990267437140626e-02 
12003 6.523508470567196e-02 
12004 1.923916532940881e-02 
12005 -1.575815144406643e-03 
12006 9.239748503913623e-03 
12007 7.926710199585722e-02 
12008 -3.403451383819684e-03 
12009 1.827167189708712e-02 
12010 -1.027454913518559e-01 
12011 -7.685550860028575e-02 
12012 5.069632528098086e-02 
12013 4.184395877583760e-02 
12014 -1.261385156041616e-01 
12015 4.196490357528218e-03 
12016 1.247051978634118e-01 
12017 -1.042468181543133e-01 
12018 -1.276097288161903e-01 
12019 4.143818850927838e-02 
12020 -5.059322808618199e-02 
12021 2.587767244924045e-01 
12022 2.680637928734330e-02 
12023 -1.490657828735994e-01 
12024 6.216892213724315e-02 
12025 1.496384593010272e-01 
12026 2.830980149954794e-01 
12027 2.291788553157087e-02 
12028 7.956228826394421e-02 
12029 6.483866821469260e-02 
12030 -6.249879314790308e-02 
12031 -1.088109844487203e-01 
12032 2.064885558234318e-02 
12033 -1.208175155823268e-02 
12034 9.972807271594099e-02 
12035 -1.652452693099564e-03 
12036 3.682401743518390e-02 
12037 7.336735495388848e-01 
12038 1.453377177803035e-01 
12039 6.683915855771690e-02 
12040 1.933480730449213e-01 
12041 1.081850732335871e-01 
12042 8.892469735616852e-01 
12043 1.150034475504726e-02 
12044 -6.798715652653088e-01 
12045 1.396803164707920e-01 
12046 7.472351760343986e-01 
12047 2.817977611100883e-01 
12048 -6.190796778497950e-01 
12049 1.843366338632172e-01 
12050 -3.154097719241452e-02 
12051 -1.191236589633920e-02 
12052 6.113832669743111e-03 
12053 3.210330005952824e-01 
12054 4.196594631128427e-01 
12055 1.197433083889723e-01 
12056 2.356093531978637e-01 
12057 1.960131169063547e-01 
12058 -1.445691824303460e-02 
12059 -1.582585845609322e-01 
12060 -8.246848366317329e-02 
12061 7.555752944758769e-02 
12062 1.095074546195518e-01 
12063 -7.647521604594773e-02 
12064 1.779291896566224e-01 
12065 4.436449991411508e-02 
12066 9.627302430981509e-02 
12067 -3.460989576208961e-03 
12068 -8.364051289564124e-02 
12069 -3.637107674976904e-02 
12070 2.591613076882757e-02 
12071 3.505340476355441e-02 
12072 -4.407276754921314e-03 
12073 -1.301623731726313e-02 
12074 -1.111606066918334e-01 
12075 -1.602703534415761e-02 
12076 7.282470846018500e-02 
12077 2.063936957510641e-03 
12078 -2.351387789731754e-01 
12079 -4.693220439844369e-02 
12080 2.341911495783969e-01 
12081 -2.324332633620383e-01 
12082 -5.409580483156709e-02 
12083 6.747736736109977e-02 
12084 -4.181721687385165e-02 
12085 5.071148751002278e-03 
12086 1.040549209298749e-01 
12087 2.611593466128803e-01 
12088 1.528651408802061e-01 
12089 -9.229011499868707e-02 
12090 5.439120843579203e-02 
12091 1.274643615401859e-01 
12092 -1.024477789316696e-01 
12093 4.758842396594196e-04 
12094 -1.169178097331637e-01 
12095 -1.288536693162076e-01 
12096 1.127959771336464e-01 
12097 -6.582609463066673e-02 
12098 -3.403436267888281e-01 
12099 -3.231628793284878e-01 
12100 -1.597777409106792e-01 
12101 1.440231837602305e-01 
12102 2.646229821548891e-03 
12103 3.074460270357618e-01 
12104 4.531312095965106e-01 
12105 -2.650727087905460e-01 
12106 1.285204136720416e-01 
12107 2.881311940039309e-01 
12108 -3.099920187372573e-01 
12109 -5.750312369208239e-02 
12110 6.046686434184626e-02 
12111 5.895221688729761e-02 
12112 8.298504731757122e-03 
12113 -2.437945523429083e-03 
12114 -6.651383352234066e-03 
12115 -3.813994511011184e-02 
12116 1.714077885891586e-02 
12117 -1.143199950098130e-01 
12118 -6.607923710969246e-02 
12119 7.727239149630262e-03 
12120 7.691043669385271e-02 
12121 -1.549317178516815e-01 
12122 -1.409371429763961e-01 
12123 7.443250144428477e-02 
12124 9.632895674639706e-02 
12125 4.184059722641973e-02 
12126 9.511200523707246e-02 
12127 1.766492030342016e-01 
12128 2.884865901348730e-01 
12129 -2.204959444153700e-01 
12130 3.619236126636521e-01 
12131 8.915914574296153e-02 
12132 7.299654157600104e-02 
12133 8.586771065858166e-02 
12134 1.309280508542346e-01 
12135 5.073738929038167e-03 
12136 4.173631219160129e-02 
12137 -8.037321609160979e-03 
12138 1.603588356866339e-01 
12139 2.108245965021835e-02 
12140 -1.608488546077002e-01 
12141 -1.190800826415779e-01 
12142 4.931340052791831e-02 
12143 8.623440893662176e-02 
12144 -7.088962797653550e-02 
12145 2.175509173257821e-02 
12146 -1.396228024358244e-02 
12147 -3.541563065662901e-02 
12148 3.196256477828272e-02 
12149 4.633602812110605e-02 
12150 -2.637201543479343e-02 
12151 -4.078391744639029e-02 
12152 1.366055004069633e-01 
12153 -2.120928646539140e-01 
12154 -2.176353498957175e-02 
12155 -3.792458236937294e-02 
12156 -1.903764267249325e-01 
12157 1.194416268250263e-02 
12158 5.431060214238981e-02 
12159 1.606031720805851e-01 
12160 6.570047969710895e-02 
12161 4.837169123253133e-02 
12162 -9.085090632232432e-02 
12163 -1.356252539032900e-01 
12164 -3.939059619982738e-02 
12165 -4.279416429492910e-02 
12166 -4.924736668766019e-01 
12167 2.003817600578521e-01 
12168 -2.296817889246507e-01 
12169 -6.777379541738066e-02 
12170 3.488237079754983e-02 
12171 2.660020605783596e-01 
12172 3.608827227461832e-01 
12173 1.306181277641404e+00 
12174 -5.747706213849094e-01 
12175 -1.327908715387372e+00 
12176 -2.763818488648537e-01 
12177 4.614634558376881e-01 
12178 -4.191389122793058e-01 
12179 -9.114686307658048e-01 
12180 3.577040487645941e-01 
12181 4.167540755596006e-01 
12182 -1.953184034111605e-02 
12183 1.901001767577602e-01 
12184 2.895132051937601e-01 
12185 1.269766952970399e-01 
12186 3.632069483597553e-01 
12187 2.023297069188049e-01 
12188 -1.625043707911383e-01 
12189 4.435067805286496e-01 
12190 4.215945642410596e-01 
12191 1.340033458438478e-01 
12192 -2.310334962518324e-01 
12193 1.233274727758433e-01 
12194 -1.464260639814793e-01 
12195 4.595127126402397e-01 
12196 9.705319647633098e-02 
12197 1.105971249391644e-01 
12198 1.063035953619145e-01 
12199 -8.541037474482084e-02 
12200 6.696380819315853e-02 
12201 -2.330771129816086e-02 
12202 4.551680719491509e-02 
12203 7.392413200526448e-03 
12204 -2.133593572570132e-02 
12205 -1.249279988628639e-02 
12206 -1.825449349533457e-02 
12207 2.346109915165058e-02 
12208 -2.836127158447832e-02 
12209 -5.420491716660145e-02 
12210 -3.492648396369750e-02 
12211 7.732567332568914e-03 
12212 8.686541779119969e-02 
12213 3.111929622596899e-02 
12214 3.664652686843897e-02 
12215 -2.398060461829917e-02 
12216 6.501013782056096e-03 
12217 9.930769119149283e-02 
12218 -1.857470467622463e-01 
12219 -1.138355469478222e-01 
12220 1.029544297119614e-01 
12221 9.617216365930692e-03 
12222 -8.287650580964074e-03 
12223 -2.890081643453653e-03 
12224 2.017609947808672e-01 
12225 -1.244544549308239e-01 
12226 -5.147462146876326e-03 
12227 2.052567204873680e-01 
12228 -9.674052839160022e-02 
12229 -4.008074644154593e-01 
12230 -2.892843271162949e-02 
12231 3.494597738724255e-01 
12232 1.365687757747413e-02 
12233 -4.829312957148254e-01 
12234 -1.920168477595991e-01 
12235 6.061554721839034e-01 
12236 2.256697935189742e-01 
12237 6.684758082550470e-02 
12238 -3.378794034854411e-02 
12239 -9.291873004405814e-02 
12240 -1.395222648293577e-02 
12241 -2.670771188090073e-01 
12242 -1.128984640553041e-01 
12243 2.381888288301326e-02 
12244 2.096935607797707e-01 
12245 8.855495655359767e-02 
12246 -1.106749267463476e-03 
12247 2.173158700220279e-02 
12248 -3.742304210966262e-02 
12249 -2.039170545671996e-01 
12250 -1.099530986044338e-01 
12251 3.966732968156764e-02 
12252 2.019019503999883e-01 
12253 6.450462839585200e-02 
12254 2.706652269597284e-02 
12255 -7.073379429284617e-02 
12256 -2.375597197989460e-01 
12257 3.442459509197685e-02 
12258 9.936236668108502e-03 
12259 -1.674011442352263e-01 
12260 -5.473905831835311e-02 
12261 -8.214167829077845e-02 
12262 1.546716876948926e-01 
12263 -5.272490622584169e-01 
12264 -3.446205304362303e-01 
12265 -2.408260491609630e-01 
12266 -2.843750242425116e-01 
12267 4.407509898612406e-02 
12268 -1.414927403377713e-01 
12269 -2.078367779883654e-01 
12270 -4.542545515134988e-02 
12271 -1.807210720231385e-01 
12272 2.725289363655161e-04 
12273 -4.779691941160607e-02 
12274 -8.916304757724612e-02 
12275 9.360153457643890e-02 
12276 1.004156995901723e-02 
12277 6.622853971671053e-02 
12278 -1.593110224610932e-01 
12279 1.055450309114771e-01 
12280 1.111247484349925e-01 
12281 -2.912866446548013e-02 
12282 -1.456722405046843e-01 
12283 -2.641714069399158e-02 
12284 1.640616669641333e-01 
12285 3.511550758608847e-01 
12286 1.503682625641803e-01 
12287 8.610221964707233e-02 
12288 1.176139792358013e-01 
12289 6.305038249799175e-02 
12290 3.177770887643833e-01 
12291 -3.918855986402554e-02 
12292 -1.481250311023306e-01 
12293 9.998753831659869e-03 
12294 7.088693930391805e-02 
12295 -2.599771274776853e-02 
12296 -7.159860786189680e-02 
12297 3.011377118548815e-03 
12298 -7.787309131574967e-02 
12299 -5.020355684832969e-02 
12300 6.622676981592478e-02 
12301 1.592912520656007e-01 
12302 -9.256899389177445e-02 
12303 -2.552029390354779e-01 
12304 1.770941448398542e-01 
12305 -4.616480267091438e-02 
12306 -4.645650988067800e-01 
12307 -5.129105750468425e-01 
12308 -1.056020617007770e-01 
12309 1.646333713881178e-01 
12310 -3.362664311871122e-01 
12311 -2.105801880687110e-01 
12312 2.166544478875928e-01 
12313 3.043458699250308e-01 
12314 1.637769172290740e-01 
12315 -3.335186944832986e-01 
12316 -4.760694353423969e-03 
12317 -3.487011525545521e-02 
12318 -8.315592114018036e-02 
12319 -2.630506470530225e-01 
12320 -9.173863141859902e-02 
12321 6.467682292541964e-02 
12322 -1.171546494265176e-01 
12323 8.007032393250887e-03 
12324 -2.623130086870814e-02 
12325 3.482964613718656e-02 
12326 2.710707851931582e-02 
12327 4.265607065129146e-02 
12328 -4.722263044003715e-02 
12329 -1.601398302959744e-02 
12330 2.971503315735618e-01 
12331 9.892653478063670e-02 
12332 -5.819233506216043e-02 
12333 -1.503878869434870e-02 
12334 6.546842583837061e-02 
12335 -7.999360946130338e-02 
12336 -4.116671771524397e-02 
12337 -2.918738320297221e-02 
12338 -1.482803737065003e-01 
12339 -1.758824525584411e-01 
12340 6.741541562399379e-02 
12341 -4.170970995156325e-02 
12342 -2.937058006867451e-01 
12343 -2.009327930748194e-01 
12344 -2.141908908592606e-01 
12345 -5.413370748083145e-02 
12346 -1.588471773011103e-02 
12347 -1.874037978495496e-01 
12348 -1.378207496004339e-01 
12349 5.256192742803036e-02 
12350 1.081079868487189e-01 
12351 -4.961677002267578e-02 
12352 -4.004682237337144e-01 
12353 -1.395394995415825e-01 
12354 -1.588804994003522e-02 
12355 -1.568300914920192e-01 
12356 -7.974128987755427e-02 
12357 5.834835673921561e-01 
12358 6.089722357129930e-01 
12359 2.333053327995942e-01 
12360 7.630300693817289e-02 
12361 1.951279661634746e-01 
12362 -8.632068619053768e-02 
12363 -2.388459311928830e-01 
12364 2.009817452783364e-01 
12365 6.707974721809002e-01 
12366 4.177450410700820e-01 
12367 -3.181604768836068e-01 
12368 3.640681315048740e-01 
12369 -1.929181142433717e-01 
12370 -9.128699921173684e-01 
12371 -4.149462687226319e-01 
12372 -2.771031555350933e-01 
12373 -1.912124887543989e-01 
12374 -1.179916936393702e-01 
12375 -5.172505675716135e-02 
12376 -2.686206934096472e-01 
12377 -3.221900233443976e-01 
12378 -7.367196388289171e-02 
12379 -7.349960500667005e-02 
12380 -6.526258833881522e-03 
12381 2.944661209757451e-01 
12382 8.610168732412804e-03 
12383 -7.597479876305981e-01 
12384 -8.845429672448650e-02 
12385 3.577550224117224e-01 
12386 -1.142420640972220e-01 
12387 -5.819199407471141e-01 
12388 6.207251037767112e-03 
12389 -4.727924581964283e-01 
12390 5.855393872287643e-02 
12391 2.295503604396388e-02 
12392 7.221356178685369e-02 
12393 -1.181835030915244e+00 
12394 -6.750702665883627e-01 
12395 -6.628439460420148e-01 
12396 -1.177317769510833e+00 
12397 -1.956602449574054e-01 
12398 -1.486596009008527e-01 
12399 -6.158597633494407e-02 
12400 -2.663359076042209e-01 
12401 -2.084309097702746e-01 
12402 1.976895647042870e-01 
12403 4.199944455255202e-02 
12404 -1.712123200318110e-01 
12405 9.570640152243061e-02 
12406 4.805232033444944e-02 
12407 -2.263521105835877e-01 
12408 -4.118587517874551e-01 
12409 -7.636947873761733e-02 
12410 -1.071905807023372e-01 
12411 -2.236908704645694e-02 
12412 2.580210511954647e-02 
12413 -1.545811163290328e-02 
12414 7.524902785976123e-03 
12415 -6.644900955695001e-03 
12416 1.157063913277835e-01 
12417 3.041286372730435e-02 
12418 1.652802143745992e-02 
12419 -2.679557297761483e-02 
12420 -1.317338170075106e-02 
12421 2.011758073929844e-01 
12422 2.869885763603259e-02 
12423 1.761039438635453e-01 
12424 3.318976955346480e-01 
12425 2.011024762831929e-01 
12426 2.985171657244218e-01 
12427 5.176497011269897e-01 
12428 3.515803325969292e-01 
12429 8.664829565423374e-01 
12430 2.213901504831823e-01 
12431 -9.049992549135891e-02 
12432 4.828921257137013e-01 
12433 6.086080863690787e-01 
12434 8.824966473529651e-01 
12435 5.306856944148175e-01 
12436 6.366055247340908e-01 
12437 9.215035393827334e-02 
12438 3.262915039352772e-01 
12439 3.990579912303784e-01 
12440 2.313778836618559e-01 
12441 7.678946977815390e-02 
12442 -5.048525075370790e-02 
12443 2.805847623493253e-01 
12444 -4.994319681870110e-02 
12445 -3.993816168870343e-01 
12446 4.684599977565725e-02 
12447 5.441463666522626e-01 
12448 1.102806491646513e-01 
12449 1.229027785068959e-02 
12450 4.547106524978615e-01 
12451 8.009833206901297e-01 
12452 1.513442560120508e-01 
12453 3.477670628805591e-01 
12454 1.221512811338971e+00 
12455 1.075685975812690e+00 
12456 9.432880562560120e-01 
12457 1.297203776454489e+00 
12458 2.284017327475278e+00 
12459 2.173611573000607e+00 
12460 1.901568078855941e+00 
12461 3.307710813701946e-02 
12462 5.849335660068240e-01 
12463 5.340698609041082e-01 
12464 2.976976364694897e-01 
12465 -1.105331968311570e+00 
12466 -7.787425538404551e-01 
12467 -2.311481306400573e-01 
12468 -6.212052479039037e-01 
12469 1.247877856595058e-02 
12470 -4.189846389730613e-01 
12471 -1.290166937964152e-01 
12472 1.755342434810497e-01 
12473 -5.007962881460173e-01 
12474 -4.843915605693028e-01 
12475 -3.959155004701505e-01 
12476 -6.107917920925245e-01 
12477 -3.115699231221279e-02 
12478 1.839808581488548e-01 
12479 1.840047183317571e-01 
12480 1.495631810734740e-01 
12481 -1.366558508997006e-01 
12482 6.247929652568029e-02 
12483 2.284453120578904e-01 
12484 -2.398184893780478e-01 
12485 -1.238548335396834e-01 
12486 -9.006317651078043e-02 
12487 -6.677968684334258e-03 
12488 -5.009717743500280e-02 
12489 -1.418807449454493e-01 
12490 -1.540801673717843e-01 
12491 -3.669681265284438e-02 
12492 -9.672881700653017e-02 
12493 1.045588249075284e-01 
12494 2.391145567394197e-02 
12495 -4.353300256060529e-02 
12496 1.433346537006211e-01 
12497 -1.198324699662032e-01 
12498 1.287052741349599e-01 
12499 3.847915932133528e-01 
12500 3.106862715282735e-01 
12501 8.013950347214346e-02 
12502 -2.129049383744271e-01 
12503 -1.591200648875378e-01 
12504 -1.630315734528540e-01 
12505 1.067551029477817e-01 
12506 -5.228134789261034e-01 
12507 1.250072433500238e-02 
12508 1.140227257215846e+00 
12509 1.679316062089818e-01 
12510 -2.332206838497208e-01 
12511 2.016490837724900e-01 
12512 6.318938058253314e-01 
12513 -1.079230472759627e-01 
12514 1.768538861124534e-01 
12515 -5.062108076052239e-02 
12516 -3.325369644686512e-01 
12517 -9.597060755756144e-03 
12518 -6.465564817077082e-02 
12519 3.042745428266951e-01 
12520 -4.625103464805450e-02 
12521 -1.366440760123641e-01 
12522 -5.113412333899428e-03 
12523 -8.660518649497032e-03 
12524 -1.610613657531397e-02 
12525 2.711276266799157e-01 
12526 6.417889332888799e-02 
12527 -1.229054268555224e-01 
12528 -1.846868861682841e-01 
12529 1.793297372916832e-01 
12530 1.488797058694291e-01 
12531 -2.114516024606437e-01 
12532 -1.567719896338554e-01 
12533 -1.668048066146725e-01 
12534 1.585962513812458e-01 
12535 1.645865145191778e-01 
12536 4.588513419546316e-02 
12537 1.054487947572310e-02 
12538 -2.348181675863008e-03 
12539 -1.028783366082205e-01 
12540 3.623524119899769e-02 
12541 1.191397345337464e-01 
12542 6.959541565463705e-02 
12543 -4.504323125964294e-02 
12544 1.862065294652566e-01 
12545 -7.756142228454946e-02 
12546 3.949751878356333e-02 
12547 -1.755080100562931e-01 
12548 -1.784453257080974e-01 
12549 -1.677998194988909e-02 
12550 1.741045938637819e-01 
12551 3.824926672225407e-01 
12552 8.060109078655482e-02 
12553 3.524859692603720e-03 
12554 1.600611053292750e-03 
12555 7.006892100412089e-02 
12556 -7.880308793956423e-02 
12557 -9.487232695447269e-03 
12558 4.056309582639187e-02 
12559 5.554516973273943e-02 
12560 8.681447853074284e-02 
12561 6.457576978031121e-02 
12562 -1.318610152032376e-02 
12563 1.480183190972863e-01 
12564 6.004262944465623e-02 
12565 1.326454525881185e-02 
12566 -1.482609733809835e-02 
12567 6.635825650270241e-02 
12568 -2.325678279664005e-02 
12569 -2.031789719987359e-01 
12570 -9.587656452696477e-02 
12571 8.141091128726105e-02 
12572 1.533673422184328e-01 
12573 1.018689449481937e-01 
12574 4.257977659829511e-02 
12575 -9.311010980486741e-02 
12576 -1.091869390693938e-01 
12577 -9.221370116194941e-02 
12578 -6.200895771751719e-02 
12579 2.456133008413719e-02 
12580 -5.900065878262930e-02 
12581 -9.221235572595608e-03 
12582 -3.861546366145866e-02 
12583 -1.596010177825333e-02 
12584 -3.806744330978728e-02 
12585 7.453079861282684e-03 
12586 -5.728748591910515e-02 
12587 2.131588679863517e-02 
12588 6.705940134368010e-02 
12589 7.324156303146127e-02 
12590 2.316786141017579e-02 
12591 -1.309740138341412e-01 
12592 -8.800349455679297e-03 
12593 -6.649741323992185e-03 
12594 -1.340766179829759e-02 
12595 1.608819335097540e-01 
12596 1.484080143800171e-02 
12597 3.670532093097923e-02 
12598 1.529020526468582e-02 
12599 -1.108461802528375e-01 
12600 5.011648889186008e-02 
12601 2.455069772350883e-02 
12602 -2.620309363951255e-01 
12603 -8.022386910568489e-02 
12604 2.756215940529874e-01 
12605 -3.256028844187385e-01 
12606 -1.165495996135580e+00 
12607 -8.931982028436318e-02 
12608 2.399223541870835e-01 
12609 -1.088518078835326e-01 
12610 -8.367176580898301e-02 
12611 -1.264753381037892e-01 
12612 -1.191042644885361e-02 
12613 8.509944232581131e-02 
12614 -2.949552041397014e-01 
12615 -2.645627813277016e-01 
12616 -4.446582717997138e-02 
12617 4.155623168061615e-01 
12618 6.236338154354651e-01 
12619 4.744402147228609e-01 
12620 2.244256991449853e-01 
12621 1.608107026903395e-01 
12622 7.264256932862067e-01 
12623 5.804876875333894e-01 
12624 4.192923909316491e-01 
12625 -5.787342631209916e-02 
12626 2.366828851520978e-01 
12627 2.551001208133165e-01 
12628 -1.413208901914477e-01 
12629 -2.956380077919710e-01 
12630 1.949247992802693e-01 
12631 3.380565906508741e-01 
12632 7.395377107374188e-02 
12633 -8.946960675684747e-02 
12634 -1.160761600647039e-01 
12635 4.455107960134433e-01 
12636 3.129129239462988e-01 
12637 6.003613582077125e-02 
12638 -5.475732662083828e-02 
12639 -8.982366877179621e-03 
12640 5.837974707626038e-02 
12641 -2.449674260495038e-02 
12642 2.147813695267826e-02 
12643 4.624665647783361e-02 
12644 1.948159799920146e-02 
12645 2.908419406729952e-02 
12646 3.255169666100025e-03 
12647 6.680471061724139e-03 
12648 3.127602762102433e-02 
12649 3.999373662941343e-02 
12650 1.110573330044811e-01 
12651 4.574024252872588e-02 
12652 -5.796565148100351e-02 
12653 5.838774829957984e-02 
12654 -5.799671313174188e-02 
12655 -1.197483839651970e-01 
12656 -6.233556397187840e-02 
12657 9.999826659169804e-02 
12658 -1.118803248191695e-01 
12659 -5.132274994389958e-02 
12660 -1.868188621468967e-03 
12661 7.472401401668093e-02 
12662 -7.230145626960677e-02 
12663 -1.256758112670212e-01 
12664 4.946501805762248e-02 
12665 -2.238566924716286e-02 
12666 1.682479257358501e-03 
12667 -7.778876392121577e-02 
12668 -1.016718111814687e-01 
12669 2.958320300836503e-01 
12670 1.686385670291496e-01 
12671 -1.772466668188720e-02 
12672 -2.580270528749718e-02 
12673 2.424851639245267e-01 
12674 2.540598160013820e-01 
12675 -2.457131852416161e-01 
12676 -3.182782423413944e-01 
12677 -9.884940362921368e-02 
12678 4.161540471554411e-01 
12679 2.287760104449927e-01 
12680 -3.420881610077842e-01 
12681 -7.853326773354183e-02 
12682 -9.953627597593477e-02 
12683 8.586202814383573e-02 
12684 -2.151107559028734e-01 
12685 -1.413411875526446e-01 
12686 -3.278596077823316e-03 
12687 9.610905694735264e-02 
12688 -7.573256473825753e-02 
12689 -9.826609391982549e-02 
12690 1.873557001462803e-02 
12691 1.647138438428460e-01 
12692 -6.163930409559615e-02 
12693 2.869022188143057e-02 
12694 9.862589372784457e-02 
12695 -2.629304544183555e-03 
12696 -2.032405501233186e-01 
12697 -4.987695169739130e-02 
12698 -1.128365630064810e-03 
12699 1.295184821093408e-01 
12700 1.652720943974384e-01 
12701 4.924082147494886e-02 
12702 2.770908805781032e-02 
12703 -5.149742860009154e-02 
12704 -4.598784318305240e-02 
12705 -7.915027887466575e-02 
12706 -4.382142384124785e-03 
12707 1.721074842282921e-02 
12708 -5.644223748051638e-02 
12709 -3.641328043078844e-02 
12710 -8.391559980051473e-02 
12711 2.253239572710695e-02 
12712 8.650645263439213e-02 
12713 -7.982749717763245e-02 
12714 5.006427947692108e-02 
12715 -3.831894036671772e-02 
12716 -3.084209979726387e-02 
12717 2.013810747565765e-01 
12718 -2.205829192717051e-02 
12719 -1.186857244733803e-01 
12720 -1.904036898908667e-02 
12721 7.913648744294978e-02 
12722 7.849013450132844e-02 
12723 -3.908760479836848e-02 
12724 -8.448459393701789e-02 
12725 7.849283104479091e-02 
12726 3.005974782895390e-01 
12727 8.388253138154184e-03 
12728 -5.098139755256811e-02 
12729 9.408726394610560e-02 
12730 4.707244725590014e-03 
12731 -1.147574748726994e-01 
12732 -1.121861681887044e-01 
12733 -5.037718908554712e-02 
12734 3.063121746355414e-02 
12735 -5.711645401761117e-02 
12736 9.026353259805829e-02 
12737 -1.327306654199815e-02 
12738 -2.727977437847957e-02 
12739 -5.769641247911996e-02 
12740 -5.568454043805873e-02 
12741 3.581729539780988e-01 
12742 3.116748771386541e-01 
12743 5.281648611136203e-02 
12744 -1.408967704228803e-01 
12745 1.047624041103629e-01 
12746 4.092220508299592e-02 
12747 8.364707113475795e-03 
12748 -5.223291514938460e-02 
12749 -1.636401814197361e-02 
12750 1.349166306337485e-02 
12751 -1.660135127016885e-04 
12752 9.726636098808995e-02 
12753 1.135392724002043e-01 
12754 -3.071040975810721e-02 
12755 -2.591477360031542e-01 
12756 -2.928198410316206e-04 
12757 -6.854800331402214e-02 
12758 -6.450326939426936e-02 
12759 -9.649973417315877e-02 
12760 7.109719815616120e-02 
12761 -6.652010575261472e-01 
12762 -5.405243148480183e-01 
12763 -4.203954464667896e-01 
12764 -6.131703132814217e-01 
12765 -1.417265388458458e-01 
12766 -1.463872135248891e-01 
12767 -5.668165727599535e-02 
12768 -2.716616170340388e-01 
12769 -2.138831956468920e-01 
12770 2.318192634884454e-01 
12771 3.999415798261961e-01 
12772 -7.664607544065970e-02 
12773 -1.828513086277233e-02 
12774 7.622641945640944e-02 
12775 -1.012124375371982e-02 
12776 -2.201325821770366e-01 
12777 -2.397121688971961e-02 
12778 3.566159177250843e-03 
12779 2.923094323145381e-02 
12780 1.225620436547913e-01 
12781 -2.689963503113139e-02 
12782 -4.345948717069715e-02 
12783 1.501699096233355e-03 
12784 2.278365637424548e-02 
12785 -3.136099605795674e-02 
12786 1.653650193797663e-02 
12787 1.466226358010748e-02 
12788 1.970782508978649e-02 
12789 1.186098125089280e-01 
12790 1.165699512603120e-02 
12791 -1.640843018834873e-01 
12792 -7.486529296088790e-02 
12793 1.833753773158018e-02 
12794 -3.297689325129748e-02 
12795 -2.596009371034392e-03 
12796 -2.786806039240573e-02 
12797 -1.188858055603395e-01 
12798 1.570309671345936e-02 
12799 1.861722519222756e-02 
12800 4.755642297058565e-02 
12801 1.746042467905018e-01 
12802 1.066529946740752e-01 
12803 2.702023095262418e-02 
12804 -5.588518103407621e-02 
12805 3.499640444174312e-01 
12806 1.550654092532829e-01 
12807 -2.513234087212374e-01 
12808 6.399462931180429e-02 
12809 -1.045246369076724e-01 
12810 -2.634857092111216e-02 
12811 1.744573586009624e-01 
12812 7.348314922614599e-01 
12813 1.830326721199218e+00 
12814 6.104674956833357e-01 
12815 9.712846683096820e-01 
12816 1.092330118531205e+00 
12817 3.280766884090903e-01 
12818 2.196048118633192e-01 
12819 4.070712141819061e-02 
12820 -5.306502569167760e-03 
12821 3.367854069173076e-01 
12822 2.307984294078780e-01 
12823 -1.386842963360754e-01 
12824 -4.585362447605942e-02 
12825 5.647374236357640e-01 
12826 1.885947843142066e-02 
12827 -2.129916856452289e-01 
12828 3.022839250970555e-01 
12829 9.588494429107669e-03 
12830 -1.076665308313080e-02 
12831 -9.638462649060202e-02 
12832 3.314563276878665e-01 
12833 -3.024507519578967e-01 
12834 -6.303922615857147e-01 
12835 -7.320818764385569e-01 
12836 -8.208163535068509e-01 
12837 -1.864740134230220e-01 
12838 -2.848601092567118e-01 
12839 8.886866512965479e-02 
12840 -3.872451377946233e-02 
12841 -3.403640317530486e-01 
12842 -7.131260625368714e-01 
12843 2.089778896478263e-01 
12844 1.538495268127584e-01 
12845 -6.889874981746301e-02 
12846 -1.469948191573487e-01 
12847 -7.664331863241382e-02 
12848 6.423814260729849e-02 
12849 -9.736867886881524e-02 
12850 -5.362706727659566e-02 
12851 4.803325436075157e-03 
12852 -5.992273191244217e-02 
12853 7.842270786165915e-02 
12854 -1.145961661900415e-01 
12855 -6.790501968776075e-02 
12856 9.327888015075785e-02 
12857 -1.373090559324163e-01 
12858 -3.134931392110042e-02 
12859 -1.836294768429206e-01 
12860 -1.306867631192661e-01 
12861 6.475129710421089e-01 
12862 7.992356901858318e-02 
12863 -2.489507239110372e-01 
12864 1.959909087061026e-01 
12865 5.202410923968651e-01 
12866 -1.827348839150817e-01 
12867 -4.523527644736386e-01 
12868 2.821408441402636e-01 
12869 -3.746829794385535e-02 
12870 -1.564434947081992e-02 
12871 1.595320392063075e-01 
12872 3.134012891354827e-01 
12873 -7.891382696402083e-02 
12874 -5.875415012329595e-02 
12875 -1.376747172312225e-01 
12876 -2.339609833635644e-01 
12877 -2.534223133158558e-01 
12878 -6.778893389681614e-02 
12879 3.815599686124324e-01 
12880 6.801083623173026e-03 
12881 -5.745396391265620e-01 
12882 -1.296170082748469e-01 
12883 1.402071989362223e-01 
12884 -4.957265877401000e-02 
12885 -3.858328793768349e-02 
12886 -1.482853392107764e-01 
12887 1.908126321696952e-01 
12888 -4.188280744238804e-02 
12889 -4.744994983330665e-01 
12890 -1.822034864153365e-01 
12891 -1.488121066252913e-01 
12892 -1.239212058148943e-01 
12893 -5.999868490934632e-02 
12894 -9.448928503887842e-02 
12895 2.379424344805134e-01 
12896 -7.164966076432643e-02 
12897 -1.711661213331989e-01 
12898 2.267541700411317e-01 
12899 4.053890329313917e-01 
12900 -5.926735920711624e-02 
12901 1.476722356559408e-01 
12902 7.408806579272334e-02 
12903 -1.265370325418477e-01 
12904 1.201424709036950e-01 
12905 8.384948701426366e-02 
12906 2.175163586758222e-01 
12907 1.575180981922575e-02 
12908 -6.272167341403700e-03 
12909 -2.460869859005326e-01 
12910 1.331860435241180e-01 
12911 8.338410894718137e-02 
12912 -1.376126983129010e-01 
12913 -1.724576585720856e-01 
12914 -2.399056861890498e-01 
12915 7.764361622052984e-03 
12916 6.985857182556178e-02 
12917 1.734203324411786e-02 
12918 -1.691143861696841e-01 
12919 3.803987732491842e-02 
12920 5.598752344357096e-02 
12921 -6.454037163516541e-02 
12922 -1.249129407019245e-02 
12923 1.970900780703453e-01 
12924 5.677446421938663e-02 
12925 -7.992082452677306e-03 
12926 1.326351854465677e-01 
12927 4.684902873493463e-02 
12928 -9.611944103930740e-03 
12929 -1.722881427697060e-02 
12930 1.301047563650257e-01 
12931 4.591739114024902e-02 
12932 -3.290816365074567e-02 
12933 -2.012578826804908e-02 
12934 -3.639416093386656e-02 
12935 -3.411426990647618e-03 
12936 9.287397014152531e-03 
12937 3.090690653462240e-02 
12938 -9.916029990107607e-02 
12939 -1.946373492798607e-02 
12940 -1.824948040900639e-02 
12941 1.737471637396250e-01 
12942 -5.213723657580576e-01 
12943 -2.242606979327051e-01 
12944 1.340173096995547e-02 
12945 8.364561984804580e-02 
12946 -5.622445383649199e-02 
12947 -3.724788613042290e-01 
12948 -2.472444761366280e-01 
12949 3.170057707769334e-02 
12950 -1.199668179561249e-01 
12951 -3.440824435277656e-01 
12952 -6.319368954444105e-01 
12953 1.223205668984612e-01 
12954 -1.174308361195111e-01 
12955 -1.390579453644826e-01 
12956 1.008675981166264e-01 
12957 2.988610744697563e-01 
12958 -4.957625712091176e-02 
12959 -6.628929728926813e-01 
12960 2.178830278661875e-01 
12961 1.760715434698304e-01 
12962 -7.970777486921722e-02 
12963 -1.051732238520073e-01 
12964 5.113439197637307e-02 
12965 -3.538287240062109e-02 
12966 2.715036671783240e-01 
12967 2.481978276074395e-01 
12968 -1.138254266106717e-02 
12969 -1.325895101801129e-01 
12970 -1.180231969450565e-01 
12971 8.212152478920022e-02 
12972 -1.434499547113582e-02 
12973 -4.115651905019989e-02 
12974 -9.854465585920431e-02 
12975 -1.013915699778411e-01 
12976 -2.677565338140335e-02 
12977 -4.491078212490603e-02 
12978 -1.899746714864474e-01 
12979 -9.163782540977196e-02 
12980 -7.492377812262949e-02 
12981 1.135363050454952e-02 
12982 -3.512774010289346e-02 
12983 3.171913128675674e-02 
12984 -5.927079630245391e-03 
12985 -1.927884305653656e-01 
12986 -1.411083372880279e-01 
12987 3.336462183604624e-02 
12988 -5.592700313435478e-02 
12989 2.770941338471562e-02 
12990 -6.344204681654386e-02 
12991 -2.100709807371657e-01 
12992 -1.030955672778743e-01 
12993 -2.254935585947753e-01 
12994 -1.312222520057525e-01 
12995 -3.048085982595732e-01 
12996 -1.576318375714588e-01 
12997 7.946584146318124e-02 
12998 -1.291747557408886e-01 
12999 6.666556003445839e-02 
13000 -9.993644736635515e-02 
13001 4.903767085631907e-02 
13002 1.576865397312678e-01 
13003 1.297009852329584e-02 
13004 4.801785240276452e-02 
13005 9.590269019875249e-01 
13006 5.423820454268365e-02 
13007 -5.254026476253399e-01 
13008 1.564568541898519e-01 
13009 5.246066424970776e-01 
13010 1.678703425767296e-01 
13011 -4.397802919357203e-01 
13012 3.762279081926798e-01 
13013 -4.956844976198176e-03 
13014 1.031990577296045e-01 
13015 1.748902756865410e-02 
13016 1.987106649630446e-01 
13017 6.135270719436105e-02 
13018 3.452167614884139e-02 
13019 -3.272143871627414e-02 
13020 -2.030215536052388e-01 
13021 -3.354430925971393e-01 
13022 -1.184269341214223e-01 
13023 6.860385709830431e-02 
13024 -2.896974923714199e-01 
13025 -1.354426992121464e-01 
13026 -4.165993618566554e-01 
13027 -2.561692515280519e-02 
13028 -6.852366249974466e-03 
13029 -2.979287823533158e-01 
13030 -5.531677710588467e-01 
13031 -1.150016895963805e+00 
13032 -8.399965075281007e-01 
13033 -2.059577643881089e-01 
13034 -8.658045504863238e-04 
13035 -1.263075129857983e-01 
13036 -1.734888973862592e-01 
13037 -2.232862139314923e-01 
13038 6.483458076775261e-02 
13039 -5.989743913331508e-02 
13040 -4.474294888755587e-01 
13041 -5.325274799251126e-02 
13042 3.102551313344506e-02 
13043 -1.627074497952566e-02 
13044 -4.727730626822223e-02 
13045 -2.726377648347052e-02 
13046 -5.661632449197103e-02 
13047 -2.269864242339684e-01 
13048 5.182972178240536e-03 
13049 -1.580823040211869e-01 
13050 3.364739007787428e-02 
13051 1.363471439105891e-02 
13052 -1.733807606084808e-01 
13053 -2.830603951859277e-02 
13054 2.746346160310141e-02 
13055 1.429133046207591e-02 
13056 -1.598364878105982e-01 
13057 2.220546442848092e-01 
13058 -1.251656885462425e-02 
13059 -1.690450909912945e-01 
13060 2.559841007726178e-02 
13061 3.569136422322912e-02 
13062 9.041108264652417e-02 
13063 1.305085036618688e-01 
13064 1.763556127505390e-01 
13065 -8.905898617144781e-02 
13066 -4.398437063831786e-02 
13067 2.278564796608433e-01 
13068 1.827460276580688e-01 
13069 7.842330111981060e-01 
13070 5.514852662013842e-01 
13071 9.523961223978712e-01 
13072 5.919319913964373e-01 
13073 9.420373099670000e-02 
13074 8.123879447675270e-02 
13075 7.294456052315686e-02 
13076 9.008788914825840e-02 
13077 1.879574980782152e-01 
13078 2.078450721165945e-01 
13079 1.985002206838206e-01 
13080 -1.797464801559027e-02 
13081 -3.572992984576538e-02 
13082 -1.079965721485411e-01 
13083 4.386165879468390e-02 
13084 -2.964555333546184e-02 
13085 -1.657216746717717e-02 
13086 9.690667783491326e-02 
13087 1.902598317164693e-01 
13088 4.296841452725818e-02 
13089 -9.849240320114856e-02 
13090 3.335491475828026e-01 
13091 3.063732972761437e-01 
13092 -1.833832412323219e-01 
13093 6.372426116262072e-01 
13094 1.808140494653993e+00 
13095 2.532194231923494e-01 
13096 5.607741583616943e-01 
13097 -3.762293660454394e-02 
13098 7.439412905200142e-02 
13099 2.011682630361143e-01 
13100 -3.498854196856024e-01 
13101 3.756093633762644e-01 
13102 3.382517293294017e-01 
13103 2.506152193998356e-01 
13104 -4.670187901579025e-01 
13105 1.086324340861058e-01 
13106 -1.656557221043188e-02 
13107 -2.091757242833951e-01 
13108 -4.690650642572092e-02 
13109 7.507123493235715e-04 
13110 2.803022434267022e-01 
13111 -2.995911810727029e-01 
13112 -1.462981895325150e-01 
13113 -1.358023687807272e-01 
13114 2.034036515925870e-01 
13115 -1.517318183112319e-01 
13116 -3.173026890747985e-01 
13117 8.293596841626820e-02 
13118 2.930804058562644e-01 
13119 -2.363875151736093e-02 
13120 -2.989637069376684e-01 
13121 7.980466362284956e-02 
13122 -4.189912329495915e-02 
13123 -6.127269396863587e-02 
13124 -8.866879848200790e-02 
13125 -3.142398739299501e-02 
13126 6.607560779450600e-02 
13127 -4.897539107630321e-02 
13128 -2.717577805048077e-02 
13129 1.982778723409324e-03 
13130 -2.569193318207604e-01 
13131 -1.275667268599355e-01 
13132 -6.851593970465518e-03 
13133 3.190399521654660e-01 
13134 -8.647773981467580e-02 
13135 -5.796297418927836e-02 
13136 4.651711558768838e-01 
13137 2.677249268156002e-02 
13138 -3.643853911567457e-01 
13139 -2.086363476787461e-01 
13140 3.807781956835392e-01 
13141 1.756184851210477e-01 
13142 -7.031353598575051e-01 
13143 7.498583022741769e-02 
13144 2.765819133869934e-01 
13145 -3.076212596039588e-02 
13146 -1.707968147537367e-01 
13147 -3.886489544436150e-01 
13148 -1.834822403409057e-01 
13149 1.790261063791164e-01 
13150 1.576022324602491e-01 
13151 1.791734141830890e-01 
13152 1.729208695625190e-01 
13153 -6.054683997322399e-02 
13154 4.256013478916618e-01 
13155 1.171381517836519e-01 
13156 -1.061975145190134e-01 
13157 -1.512247623421360e-01 
13158 1.469715334871075e-01 
13159 6.251075928620214e-02 
13160 -1.984805223233616e-01 
13161 -4.308941035165218e-01 
13162 -1.579899171660463e-01 
13163 -1.758803218629755e-01 
13164 -7.038583069037286e-01 
13165 5.856542582792076e-02 
13166 1.055577263184165e-01 
13167 1.419937518139299e-01 
13168 -1.016762619605722e-01 
13169 1.191426921548209e-01 
13170 8.596588304706878e-03 
13171 1.018794843338615e-01 
13172 -1.423184256646907e-01 
13173 -2.238571333188506e-02 
13174 4.356998203087066e-02 
13175 4.618174900617641e-02 
13176 3.808417859273051e-02 
13177 -1.283395839780934e-01 
13178 -2.651850779595375e-01 
13179 3.434252380725665e-01 
13180 3.434850263891998e-01 
13181 1.634375212421755e-01 
13182 6.038938756161128e-02 
13183 -1.669350303182370e-01 
13184 5.141891898243786e-03 
13185 -2.734273614457007e-01 
13186 -3.402650334731294e-01 
13187 2.658820324487447e-01 
13188 4.286589050355180e-01 
13189 -1.311728643701219e-01 
13190 -3.998227389836531e-02 
13191 -1.399519064838746e-01 
13192 -5.965239065676356e-02 
13193 -4.876345817074507e-01 
13194 -4.379217982231289e-01 
13195 4.770243929774036e-01 
13196 5.697156813720984e-01 
13197 4.804147299421081e-02 
13198 -1.512421392692677e-01 
13199 1.321530848803273e-01 
13200 1.994428341808929e-01 
13201 -5.504036155561341e-02 
13202 5.418743849361012e-03 
13203 2.899178402758142e-01 
13204 7.759177382814573e-01 
13205 1.278216718024027e-01 
13206 1.960834797946849e-03 
13207 2.005594975003203e-01 
13208 2.917389756318863e-01 
13209 -3.309185387085107e-01 
13210 7.665727166030630e-03 
13211 -8.503000191371562e-02 
13212 -1.281067707765854e-01 
13213 -2.347049748776908e-01 
13214 4.807783802876723e-02 
13215 -1.252867463453843e-02 
13216 -1.547328346820272e-01 
13217 -2.369431167369912e-01 
13218 -3.378012020053794e-01 
13219 1.886507566133048e-01 
13220 -1.722188026189844e-02 
13221 -5.848694279147926e-02 
13222 -7.823162927319659e-02 
13223 -3.109881017533432e-02 
13224 2.280381574360084e-02 
13225 -4.267804375072295e-02 
13226 5.470812585189827e-02 
13227 1.523468868653084e-02 
13228 -1.560335957815036e-02 
13229 6.928900061092505e-02 
13230 -8.760076231803852e-02 
13231 -5.935572157802321e-02 
13232 9.076352756063528e-02 
13233 2.450570132869224e-01 
13234 -2.777572143278729e-01 
13235 -2.090144659164148e-01 
13236 -7.772047253233959e-02 
13237 -2.589901556704465e-01 
13238 -3.019790842094702e-01 
13239 3.354276197564955e-01 
13240 2.438803415325343e-01 
13241 -1.778863813523665e-01 
13242 -1.701488860131970e-01 
13243 1.421264358754145e-01 
13244 3.210166861573709e-01 
13245 3.508511414012782e-01 
13246 8.408278351127779e-02 
13247 3.125939843953481e-01 
13248 2.695692648691124e-01 
13249 4.382366033593573e-01 
13250 8.953880973602765e-01 
13251 9.584537416189710e-01 
13252 6.411730428787981e-01 
13253 4.587564236896466e-01 
13254 5.472649835951015e-01 
13255 5.499729496685731e-02 
13256 1.107281752295533e-01 
13257 2.970167585957729e-01 
13258 3.161662963802914e-01 
13259 5.778388688086749e-01 
13260 4.518619518306222e-01 
13261 1.854737621809729e-01 
13262 4.651663768361178e-01 
13263 1.236844578570042e-01 
13264 1.075320339369957e-01 
13265 2.763027731919475e-01 
13266 -6.070881167929169e-02 
13267 2.226759021197306e-01 
13268 3.432121638123187e-01 
13269 1.919031860350481e-01 
13270 3.685419952519944e-01 
13271 2.167869808030685e-01 
13272 5.316223181853424e-01 
13273 -1.355560155632294e-01 
13274 3.120038328875313e-01 
13275 5.044173432731779e-01 
13276 4.808034578863177e-02 
13277 -1.288769794276538e-01 
13278 4.679133239248855e-02 
13279 1.146892034036513e-01 
13280 4.800106777446030e-03 
13281 -4.887588873118517e-02 
13282 3.280249503843412e-02 
13283 2.613034301245363e-02 
13284 1.604831203284586e-03 
13285 -1.979696058526349e-02 
13286 1.532750715756038e-02 
13287 3.227371815512815e-02 
13288 1.030498747161134e-02 
13289 3.990792207627560e-02 
13290 9.583678595715645e-03 
13291 -3.409883772644144e-03 
13292 6.182214086755381e-03 
13293 2.141521786705020e-02 
13294 -5.266388820386733e-02 
13295 -7.907727585857481e-02 
13296 1.482677352625856e-01 
13297 -1.573547496119143e-02 
13298 -1.786915415206551e-02 
13299 -5.228790384958839e-02 
13300 -4.915690864868131e-03 
13301 1.463262037411462e-01 
13302 7.520659322556740e-02 
13303 1.512803557644978e-02 
13304 -1.562879860126437e-01 
13305 5.116747851982145e-02 
13306 2.925211281511154e-02 
13307 1.996800868604443e-02 
13308 3.345128080060354e-03 
13309 -8.418298016248039e-02 
13310 4.050628259637914e-03 
13311 -1.603738373287281e-01 
13312 -2.678608572614726e-01 
13313 -4.035583418200902e-02 
13314 -1.212038081549194e-02 
13315 -7.571534358350594e-02 
13316 5.294953441381071e-03 
13317 6.170989558514073e-02 
13318 -1.242871910396164e-01 
13319 -3.873100448842274e-01 
13320 -1.796113268412494e-03 
13321 -9.693040166541252e-02 
13322 -8.601112943443562e-02 
13323 -1.260074149488186e-03 
13324 -1.089767253954666e-01 
13325 -1.581806914163376e-01 
13326 -1.120972902237649e-04 
13327 1.803494797763243e-03 
13328 -3.232595420460063e-02 
13329 -2.618607331610534e-02 
13330 -1.822904695241967e-01 
13331 -3.551898227103618e-02 
13332 1.129213404152359e-01 
13333 -2.530560419734831e-01 
13334 -2.433228153172352e-01 
13335 2.379776724742909e-01 
13336 1.573071782553450e-01 
13337 -1.254203838558267e-01 
13338 2.339424329597077e-02 
13339 3.686701334842139e-01 
13340 2.777285263483089e-01 
13341 -7.225312776298762e-02 
13342 2.968967947673717e-02 
13343 1.471389882427137e-01 
13344 1.351577432436272e-01 
13345 -1.815347749509129e-01 
13346 9.584189271812886e-02 
13347 1.399439947068894e-01 
13348 5.353353891226962e-03 
13349 4.053698241881692e-02 
13350 6.446088058171084e-02 
13351 -8.078854382088800e-02 
13352 -1.189354453666371e-01 
13353 6.389323439819817e-03 
13354 -7.912827644787045e-02 
13355 4.451127556219268e-02 
13356 3.500096942032221e-02 
13357 -1.476031248205008e-01 
13358 -5.470440714565496e-02 
13359 6.609094600164807e-02 
13360 -1.714144119004138e-02 
13361 -3.889956567689156e-01 
13362 -5.228368427036929e-01 
13363 -2.180165141131057e-01 
13364 -5.051288618051843e-02 
13365 -9.652790540579918e-02 
13366 -1.705420549645133e-01 
13367 -8.397480742632621e-02 
13368 7.790611307399722e-02 
13369 -7.932139319754514e-02 
13370 -1.161983970954204e-01 
13371 1.227595203774470e-01 
13372 3.088286542410870e-02 
13373 5.290816919755457e-02 
13374 -1.362184773724092e-01 
13375 -1.000490890027091e-01 
13376 1.024836692968286e-02 
13377 1.214844431096168e-01 
13378 -5.883122378633875e-02 
13379 -7.352759116370283e-02 
13380 -3.231879149637313e-02 
13381 7.029072341507950e-02 
13382 6.665421197748625e-02 
13383 4.537821208147342e-04 
13384 -6.751776423822961e-02 
13385 -6.387786869703348e-02 
13386 -8.652549228269908e-02 
13387 -6.624505739151630e-02 
13388 7.080426316826417e-02 
13389 4.648403571108060e-02 
13390 -1.142143208738926e-02 
13391 -5.313457737135351e-02 
13392 -2.422862387467229e-02 
13393 -2.053604595941700e-01 
13394 -1.142336352131841e-01 
13395 2.059353309634164e-01 
13396 1.125296846603987e-01 
13397 4.181315699755442e-01 
13398 -3.752684814411916e-03 
13399 -3.618121404037885e-01 
13400 -1.293651928601296e-01 
13401 1.396597774697549e-01 
13402 1.649710989145440e-01 
13403 -1.761932985548783e-01 
13404 -3.250606405194704e-01 
13405 1.570096029228938e-02 
13406 4.140930387759475e-02 
13407 -1.037013741636321e-01 
13408 -1.583664043182959e-01 
13409 1.687665740613708e-01 
13410 3.342308805523264e-01 
13411 -6.900984027330270e-02 
13412 9.863494650275491e-02 
13413 -2.239500960012010e-02 
13414 1.719379159358204e-01 
13415 2.551434721099931e-01 
13416 1.868133704708235e-01 
13417 -3.077181440234162e-02 
13418 1.439573528300499e-01 
13419 1.888369477171216e-02 
13420 -8.087472947961472e-02 
13421 -5.928506542532593e-02 
13422 8.661660286273627e-02 
13423 7.394447957685178e-02 
13424 -5.056200018279060e-02 
13425 -1.439016671356850e-01 
13426 -1.542111328361646e-01 
13427 9.773495663073770e-02 
13428 1.311281096868559e-01 
13429 1.651626717558602e-02 
13430 -1.759569899484468e-03 
13431 2.893950089319944e-02 
13432 2.356104311891202e-02 
13433 -1.384632685839617e-01 
13434 1.593040963739530e-01 
13435 4.406740511438555e-02 
13436 3.761611800017924e-02 
13437 -9.012603696602114e-03 
13438 -5.749700475974694e-03 
13439 1.611442397428325e-02 
13440 -1.738096858174260e-02 
13441 2.149685789817245e-01 
13442 -6.153226397128884e-02 
13443 -1.107897772186584e-01 
13444 2.745271208904282e-01 
13445 5.649152912817350e-01 
13446 -1.696259767402294e-01 
13447 5.036642858492620e-03 
13448 6.245598129020455e-01 
13449 -1.554381739810095e-02 
13450 -9.830731962213558e-02 
13451 -4.035676850212824e-02 
13452 4.255523842935575e-03 
13453 3.919799503239492e-01 
13454 1.610547814625510e-01 
13455 3.203847003245341e-01 
13456 1.598123804664312e-01 
13457 1.156634840754795e-01 
13458 3.760382679364040e-02 
13459 -9.097048075187357e-02 
13460 9.150298984487245e-04 
13461 -1.717966094789105e-01 
13462 -1.688650366878165e-01 
13463 9.873380177723663e-02 
13464 -4.208438283732527e-03 
13465 -1.007533525104054e-01 
13466 8.193515683730380e-02 
13467 1.282000681505829e-02 
13468 -1.725524784402506e-02 
13469 5.238141204534509e-01 
13470 5.912916788781131e-02 
13471 -2.463518839300947e-01 
13472 3.359899261665000e-01 
13473 2.361978511364212e-01 
13474 -1.269060365255872e-01 
13475 -2.791609677320912e-01 
13476 1.059151349832956e-02 
13477 9.621115371825559e-02 
13478 -2.592300548528120e-01 
13479 -1.262207293270761e+00 
13480 -4.708657384767454e-01 
13481 4.848604894387377e-02 
13482 -2.696954806569199e-02 
13483 -3.616979155967260e-01 
13484 7.752520883558857e-02 
13485 -1.080700231941631e-01 
13486 -1.432177713201948e-01 
13487 -1.280465704974165e-01 
13488 4.726787826228748e-02 
13489 -2.487020935369375e-01 
13490 -1.731832532507089e-01 
13491 -5.553254964387633e-02 
13492 -2.589112914503790e-01 
13493 -2.511675895571971e-02 
13494 -1.807643704899731e-01 
13495 1.226806482953660e-01 
13496 -1.312608544507602e-02 
13497 -9.570353960571795e-02 
13498 -5.813079167744242e-02 
13499 -6.764124332710912e-02 
13500 -1.209323894340938e-01 
13501 7.999691109575678e-02 
13502 -9.911278424191435e-02 
13503 1.580105370440153e-01 
13504 -1.471614411755641e-01 
13505 2.213784837267323e-02 
13506 -5.387249937715943e-02 
13507 -3.329211810137962e-02 
13508 5.224483909040115e-02 
13509 4.164013906678162e-01 
13510 -2.842890598018789e-01 
13511 -3.701431937147680e-01 
13512 1.427558248196420e-01 
13513 9.481676472118922e-03 
13514 -5.952521714537429e-02 
13515 -2.447537791214429e-01 
13516 -1.515583053743613e-01 
13517 1.891696228195854e-02 
13518 -7.348234395782349e-04 
13519 8.150657984061940e-02 
13520 8.919198165520134e-02 
13521 -3.496227848037237e-02 
13522 1.065276365798648e-01 
13523 5.700394655877394e-02 
13524 -1.896561713098141e-01 
13525 3.582757247249638e-02 
13526 -1.813646277914865e-01 
13527 -4.510572294534544e-01 
13528 -7.783997557240243e-03 
13529 -1.500464633787562e-02 
13530 2.449252426726554e-01 
13531 2.354643343711472e-02 
13532 -1.171831498591369e-01 
13533 3.428564103982431e-01 
13534 6.180620967964262e-01 
13535 6.163771397306483e-01 
13536 -9.328481331773454e-04 
13537 1.440281490052847e-01 
13538 2.056617079715760e-01 
13539 1.029349188488909e-01 
13540 -2.931205171115086e-02 
13541 -8.944191774902020e-02 
13542 1.825354893745998e-01 
13543 3.382204073625581e-01 
13544 9.705838802421107e-02 
13545 -7.073706959547475e-02 
13546 -1.257523469918360e-01 
13547 2.835185713324229e-01 
13548 3.150154863964236e-01 
13549 1.998289220577307e-02 
13550 -1.577694458661996e-01 
13551 2.285957173652743e-01 
13552 2.498538777740558e-01 
13553 -3.563691958466219e-01 
13554 8.623154792703235e-02 
13555 3.875379299520549e-01 
13556 8.787700379337313e-02 
13557 2.003835364519423e-01 
13558 1.531323586925342e-01 
13559 4.170599891033160e-01 
13560 3.816452461832560e-02 
13561 2.194849297737776e-02 
13562 7.215521340736782e-02 
13563 2.006233005123935e-01 
13564 1.049449066093888e-01 
13565 4.020844322099939e-02 
13566 1.769505967340967e-01 
13567 1.619865062154207e-01 
13568 -1.336986003885939e-01 
13569 1.128908398575622e-02 
13570 -8.877412903985800e-02 
13571 1.467024047917317e-01 
13572 1.403710947262062e-01 
13573 3.229883261624809e-02 
13574 -6.906648696336964e-03 
13575 3.354329705493783e-02 
13576 1.185464985624892e-01 
13577 -7.602635576172738e-02 
13578 -8.139185996246623e-02 
13579 1.074422949523073e-01 
13580 5.512212333815300e-02 
13581 -6.610625185681010e-02 
13582 -2.472132357300435e-02 
13583 -9.962772409429572e-03 
13584 -1.224855213510055e-01 
13585 -1.029445933522461e-01 
13586 -1.254243882175014e-02 
13587 1.138813508322268e-01 
13588 8.919127393554403e-02 
13589 1.872107403525022e-01 
13590 -2.426048049620177e-01 
13591 -3.850483134765554e-01 
13592 -7.350635295740376e-02 
13593 -4.028628619701474e-02 
13594 -3.440387065485341e-01 
13595 -7.806610995592284e-01 
13596 -1.267039633155734e-01 
13597 -5.577693337909827e-02 
13598 -3.909095992892085e-01 
13599 -2.133316456615225e-01 
13600 1.419603728119017e-01 
13601 -7.969215475304389e-02 
13602 -1.292056607527444e-01 
13603 -1.384442436522770e-01 
13604 -2.139745790193802e-01 
13605 -6.686299712087268e-02 
13606 -9.679945273904193e-02 
13607 7.798860349654245e-02 
13608 -7.887113567800294e-03 
13609 -1.422504435330801e-01 
13610 7.542238179192143e-02 
13611 2.392920607244969e-01 
13612 -3.180028377549021e-01 
13613 -6.595694721990640e-02 
13614 4.248499474373970e-02 
13615 -9.424479733812216e-02 
13616 -6.940364220072641e-02 
13617 1.852943196091412e-01 
13618 -2.072590703235925e-02 
13619 -2.075460650095217e-01 
13620 1.770708887595983e-02 
13621 -7.139898270255892e-03 
13622 4.490859873442576e-02 
13623 -9.058208435244286e-02 
13624 2.731342673981841e-02 
13625 -1.974121594338732e-01 
13626 -2.373589943637654e-01 
13627 -4.543767946728029e-02 
13628 -1.642737089112246e-01 
13629 -2.959865002361881e-01 
13630 -3.495535253642342e-01 
13631 -1.090558026003822e-01 
13632 -2.753474521046257e-01 
13633 -4.015733597860200e-01 
13634 -1.932732997035512e-01 
13635 1.926466247129348e-01 
13636 -2.117878517466926e-01 
13637 7.998854200926961e-02 
13638 -1.105143586563535e-01 
13639 -1.404848187718258e-01 
13640 -1.011574949811160e-01 
13641 1.355596658508962e-01 
13642 1.283391165764705e-01 
13643 -1.810910418062083e-01 
13644 -1.094222363616343e-01 
13645 2.924342965422801e-01 
13646 -9.363590764069124e-02 
13647 -1.214700518325220e-01 
13648 1.343674303957793e-01 
13649 5.202019926929207e-01 
13650 8.994243654589133e-02 
13651 -3.186945252455457e-01 
13652 2.821567505908286e-01 
13653 1.464464231155533e-01 
13654 1.607654904166666e-01 
13655 -1.141524083805091e-01 
13656 1.693617422824151e-02 
13657 -1.514186041377628e-01 
13658 -1.345806107981399e-01 
13659 1.379151637693332e-01 
13660 -3.510980459196435e-01 
13661 2.578634756553207e-01 
13662 -2.641163640779368e-01 
13663 -5.127306896884162e-01 
13664 2.620816734197054e-02 
13665 1.244629818412571e-01 
13666 1.108763722642619e-01 
13667 -1.943715523410546e-01 
13668 -1.525842929985331e-01 
13669 7.676372491179920e-02 
13670 3.839751561692181e-01 
13671 4.156198337680821e-02 
13672 -1.144313781755815e-01 
13673 1.370207003546839e-01 
13674 2.262056283771035e-01 
13675 -7.499685675213044e-02 
13676 -1.430307026726292e-01 
13677 -3.629618056484582e-02 
13678 3.179349698046620e-01 
13679 1.960933006505912e-01 
13680 -2.350856474057298e-01 
13681 -2.721680573257654e-02 
13682 3.938793560028265e-01 
13683 4.133555311078740e-01 
13684 -1.774934146546680e-02 
13685 1.744114315270273e-01 
13686 -1.115194377414742e-02 
13687 -1.675723543058205e-01 
13688 -8.985689256804917e-02 
13689 5.511133891922874e-02 
13690 3.226327190996742e-02 
13691 -3.049058183640711e-02 
13692 3.720793109537655e-02 
13693 -3.249946844561902e-01 
13694 9.952431826157997e-02 
13695 5.419183419407157e-02 
13696 -1.336305333754077e-01 
13697 -1.686105181097128e-02 
13698 -2.856568819956913e-01 
13699 -3.719597139455262e-01 
13700 -6.009588527189409e-02 
13701 1.233424779844208e-01 
13702 -4.280789296645424e-02 
13703 -3.730600026887500e-01 
13704 2.178914717506888e-01 
13705 -3.341112250514235e-01 
13706 -7.656449231415827e-01 
13707 -7.038962382887809e-02 
13708 -7.906612627365349e-01 
13709 -1.654359997471518e-02 
13710 -1.288745559971516e-01 
13711 -1.665880571637839e-01 
13712 -2.231048729775740e-01 
13713 -2.484744208648740e-01 
13714 -6.842678451634951e-02 
13715 -9.618411102145326e-03 
13716 1.370404477465013e-01 
13717 3.672858755171668e-01 
13718 1.800095420780460e-02 
13719 -1.794024115911243e-01 
13720 -1.099010061048715e-02 
13721 -5.616020301953161e-02 
13722 3.074406479740953e-01 
13723 -8.708534206443523e-01 
13724 -6.179400674519591e-01 
13725 1.249592275849569e-01 
13726 4.068138132700251e-01 
13727 -5.293483479606915e-02 
13728 -3.787456165056209e-01 
13729 -9.513053175763431e-02 
13730 2.227580549903344e-03 
13731 1.136231687245211e-01 
13732 -2.083906681538829e-01 
13733 -1.959286509718796e-02 
13734 2.548451767364910e-01 
13735 -9.003787815632157e-02 
13736 -3.556925705081297e-03 
13737 6.331516280723593e-03 
13738 -7.173257193394410e-02 
13739 3.480562174931524e-02 
13740 -5.696935134652051e-02 
13741 -1.333247744726159e-01 
13742 -4.953119382651610e-02 
13743 1.003746123141404e-01 
13744 -9.450810289269330e-02 
13745 -1.445738063253228e-01 
13746 -1.045159643932324e-01 
13747 2.597371104928052e-01 
13748 1.724867042617965e-01 
13749 -1.398461179365905e-01 
13750 2.635436335450501e-01 
13751 1.296976564592152e-01 
13752 -1.207673737654932e-01 
13753 -3.066399281272724e-01 
13754 4.775590628379763e-02 
13755 1.935460796534560e-02 
13756 8.745013772087479e-02 
13757 -1.205810166804764e-01 
13758 1.626017759020970e-02 
13759 7.194597349789852e-02 
13760 -1.017294870625247e-01 
13761 -6.213183282164660e-02 
13762 7.304211198760512e-02 
13763 7.367072993882781e-02 
13764 -2.165591407910239e-02 
13765 9.123069263297932e-02 
13766 9.064554827306361e-03 
13767 -2.307013110738356e-01 
13768 1.769050201605731e-02 
13769 5.675009747184709e-02 
13770 -2.860644594911726e-02 
13771 -1.231524148647146e-01 
13772 8.501296179997717e-02 
13773 4.287804822348138e-01 
13774 -2.806534804292951e-01 
13775 9.146177582622311e-02 
13776 3.173000483303684e-01 
13777 2.504627104644850e-02 
13778 2.126603771377485e-01 
13779 -1.785658496648215e-01 
13780 2.686504906121395e-02 
13781 6.881097436110568e-01 
13782 -1.173538885996066e-01 
13783 -4.257099333992523e-01 
13784 -3.385525146052577e-02 
13785 1.916901966217087e-01 
13786 1.106594633875803e-01 
13787 -2.543495304511858e-01 
13788 -1.866031676439270e-01 
13789 -6.195244305068206e-02 
13790 5.331595718219422e-01 
13791 1.308900484733075e-01 
13792 -5.580424396586829e-01 
13793 -1.263708593632023e-01 
13794 -1.225293815191505e-01 
13795 1.730220935989876e-01 
13796 4.136663753345613e-02 
13797 2.643291565367596e-01 
13798 4.595439906643193e-02 
13799 -3.202765714864569e-01 
13800 -2.290168006074289e-01 
13801 1.507192857189407e-01 
13802 1.091746810226790e-01 
13803 -8.361594198583625e-02 
13804 -1.800926249758068e-01 
13805 -1.262547262247287e-01 
13806 1.551880098775919e-01 
13807 8.230951216619678e-02 
13808 2.215436002318361e-02 
13809 -4.627841471863108e-02 
13810 -2.672218756575780e-01 
13811 -3.282239993784471e-02 
13812 1.062456666309017e-01 
13813 8.511187422503795e-02 
13814 -3.186164806492936e-01 
13815 5.891396837726841e-02 
13816 5.765668085883018e-01 
13817 -3.745929037378522e-01 
13818 -3.855824489956961e-01 
13819 -1.013268598511233e-01 
13820 1.123347377790859e-01 
13821 1.417273346737904e-02 
13822 -4.671538246939677e-01 
13823 2.184269737851857e-01 
13824 7.322016084956103e-01 
13825 -1.014673100209676e-01 
13826 -6.885979935814368e-03 
13827 7.880403582156292e-02 
13828 1.816163445438488e-01 
13829 -1.820410633547857e-01 
13830 -1.624917282328685e-01 
13831 7.430583043018675e-01 
13832 5.724706757384934e-01 
13833 -2.010621012490088e-01 
13834 1.186733961901916e-01 
13835 8.197628841304226e-01 
13836 3.495459837234949e-01 
13837 1.960670519687552e-01 
13838 -1.217885026911069e-01 
13839 1.022812078292139e+00 
13840 8.885131705992059e-01 
13841 -3.143388212897552e-01 
13842 6.272527125772920e-01 
13843 3.719604789615631e-01 
13844 -2.415618231835090e-02 
13845 2.890485153454042e-01 
13846 1.565572465328781e-01 
13847 3.325855779920366e-01 
13848 2.200668148716079e-02 
13849 -2.035754668097472e-01 
13850 4.114713877229567e-02 
13851 2.989598284138612e-01 
13852 -2.203025702160377e-01 
13853 -8.697311632837391e-01 
13854 -2.843421257632973e-01 
13855 -7.723167720839227e-01 
13856 -5.418382047391206e-01 
13857 -2.350897948570269e-01 
13858 -4.451723180736474e-01 
13859 2.605097135685728e-01 
13860 1.502308887768523e-01 
13861 -3.742607203762945e-01 
13862 -1.154011618999360e-01 
13863 3.520937560907608e-02 
13864 1.497938730960531e-01 
13865 -9.692157183921407e-01 
13866 -6.766031298387267e-01 
13867 3.975217828531551e-01 
13868 4.284593307232685e-01 
13869 7.274225148372832e-02 
13870 -1.775201373272890e-01 
13871 -1.899948520675579e-01 
13872 8.518202044306726e-03 
13873 2.146965056174164e-02 
13874 -5.797401388595287e-01 
13875 -3.476121979126395e-01 
13876 5.593006158135380e-01 
13877 1.173451163292947e-01 
13878 -4.850779476601509e-01 
13879 -1.196960326022262e-01 
13880 5.473300184509486e-01 
13881 -1.551658019053775e-01 
13882 1.405795935467391e-01 
13883 -1.866563289956056e-01 
13884 -1.610767249768132e-01 
13885 1.736025596161792e-01 
13886 1.967483350430431e-01 
13887 1.420172382819767e-01 
13888 6.868087113729959e-02 
13889 4.238401390221090e-02 
13890 -2.023761556869123e-01 
13891 7.482835542721317e-02 
13892 1.361976093655607e-01 
13893 3.213684703722632e-01 
13894 1.175820602232180e-01 
13895 5.949313525797411e-01 
13896 7.245361145698039e-01 
13897 2.287718361003636e-01 
13898 3.482636789779358e-01 
13899 2.677188581112617e-01 
13900 5.963143907360243e-02 
13901 2.344044965347261e-01 
13902 3.644245009073311e-01 
13903 2.334617414079039e-01 
13904 1.801774673785411e-01 
13905 -1.780308566738601e-02 
13906 -1.778265186673101e-01 
13907 -9.953582683361226e-03 
13908 9.354199898242738e-02 
13909 -5.866291088225353e-02 
13910 -9.486266216856354e-02 
13911 -4.634430824810967e-02 
13912 4.888688374680762e-02 
13913 -2.127088211922480e-01 
13914 -2.695319610066055e-01 
13915 -6.067389507016322e-03 
13916 1.754231363490515e-01 
13917 -1.092131590996367e-01 
13918 3.513453820100905e-02 
13919 1.979727338087373e-01 
13920 -1.162209718097541e-02 
13921 -2.666455316561974e-01 
13922 2.510255417355636e-01 
13923 9.572886076653050e-02 
13924 -6.735781467787508e-02 
13925 3.621188389057185e-02 
13926 -1.428264643912899e-02 
13927 7.304265926824592e-02 
13928 -5.186597994846577e-02 
13929 -1.074885300857407e-01 
13930 -5.080851135545059e-02 
13931 5.641861978744734e-02 
13932 1.309534300131017e-02 
13933 9.073221868137411e-02
[truncated: 1,099,456 more chars]
