# Supplementary material for: Anderson critical metal phase in trivial states protected by average magnetic crystalline symmetry
Source: Nat Commun. 2024 Apr 9;15:3069. doi: 10.1038/s41467-024-47467-2 (PMC11003978; doi:10.1038/s41467-024-47467-2)
Supplement: Supplementary file 3 — Source Data [file 41467_2024_47467_MOESM3_ESM.zip › Source Data/FS11/Size=80_W=2_E=0_gamma=0.5pi_AlphA=1_cNNN=1_pm.txt]

runtime=151.12 min, check=-2.448761e-10, 
#index  #local chern marker
1 -3.784250896334703e+00 
2 -8.238360959900410e+00 
3 -9.528735648683755e+00 
4 -1.214664683935741e+00 
5 -6.865933873520488e-01 
6 -6.122248878995867e-01 
7 2.895998825705498e+00 
8 2.921909290139921e+00 
9 -3.643972687863199e-01 
10 -3.480906339799824e+00 
11 -9.454842802692184e-01 
12 3.252886855154776e-01 
13 -2.292523492790372e+00 
14 7.149069708989534e-01 
15 2.928812652613622e+00 
16 2.491419169264448e+00 
17 -3.207870482837182e+00 
18 -2.221237406178281e+00 
19 5.437302125147120e-01 
20 9.154051053031587e-01 
21 -1.050523415342754e+00 
22 -3.293129790015842e+00 
23 2.428020507703649e+00 
24 1.586151575792303e+00 
25 -7.034235002619411e+00 
26 -2.680743877240452e+00 
27 -4.524632786581162e-01 
28 3.009820493323861e-01 
29 -4.881640878630480e-01 
30 -6.492299768717640e+00 
31 -2.018895711644186e-01 
32 -2.672223311943024e+00 
33 -4.438340655106442e+00 
34 -1.109036892573181e-01 
35 3.134285145361760e+00 
36 2.578341117719556e+00 
37 -3.313520563291273e+00 
38 -6.548613138684869e+00 
39 -6.473940271276895e-01 
40 -2.119757068008880e-01 
41 -5.998016114915931e+00 
42 -1.943629416069850e+00 
43 2.775499072340259e+00 
44 3.318072438722979e+00 
45 -1.589940365326372e+00 
46 -3.563381322599207e+00 
47 2.791624701342981e+00 
48 8.119808670144388e-01 
49 -5.698707484094713e+00 
50 -1.278530236669743e+00 
51 3.389409016502255e+00 
52 5.150967979067357e+00 
53 -2.074846083098691e+00 
54 -3.843340678903762e+00 
55 3.170556580312324e+00 
56 1.688386026518058e+00 
57 -7.475068406007348e-01 
58 -1.387941238954397e+00 
59 2.751717325044336e+00 
60 8.633795719159474e+00 
61 -1.754847323011494e+00 
62 -6.064080861575579e-02 
63 5.633299728932970e+00 
64 5.788000647142900e+00 
65 -4.153030809202122e+00 
66 -1.269627529719720e+00 
67 2.863867351353663e+00 
68 3.757991257946679e+00 
69 -3.028693834910168e+00 
70 -2.538657393754721e+00 
71 -1.473459370398560e+00 
72 -1.256469976784677e+00 
73 -6.815382875444137e+00 
74 -4.550066854851851e+00 
75 2.972005525855581e+00 
76 2.999069874954508e+00 
77 -2.467377086404268e+00 
78 -4.266525781822792e+00 
79 -2.191591420869391e+00 
80 -3.421414695551345e+00 
81 -4.342742060226538e+00 
82 -3.107323010728006e+00 
83 3.802509285723813e+00 
84 6.626586669711934e+00 
85 -5.530563842150924e+00 
86 -9.523067057171257e-01 
87 4.691509604459733e-03 
88 2.569601860518485e+00 
89 -4.429751790159658e+00 
90 -5.071272837428288e+00 
91 2.051082609382180e+00 
92 3.464287879133094e+00 
93 -5.939945828368820e+00 
94 -2.656740218263048e+00 
95 -6.077161043589707e-01 
96 7.590942046418714e-01 
97 -5.220996661930181e+00 
98 -4.485312325098727e+00 
99 3.983462002375010e+00 
100 3.350571126850008e+00 
101 -2.267847496761004e+00 
102 -3.279676328562291e+00 
103 2.219278955791949e+00 
104 9.513637252431919e-01 
105 -3.334253254089664e+00 
106 -2.542333973113109e+00 
107 1.162450938811994e-01 
108 -8.975961792398143e-02 
109 -4.561996952745900e+00 
110 -2.417423279053490e+00 
111 2.319738029294083e+00 
112 2.767665721560312e+00 
113 -2.871341886232722e+00 
114 -4.312427026841636e+00 
115 2.149847081178936e+00 
116 4.475245570921074e+00 
117 -2.434390224140437e+00 
118 -1.269556635593107e+00 
119 4.868025031458512e+00 
120 4.538592085134125e+00 
121 -2.273549367528755e+00 
122 -4.453086742711748e+00 
123 -3.811643745548247e-01 
124 3.550963547612851e+00 
125 -6.220592674329371e+00 
126 -2.264629136454817e+00 
127 3.516022283164608e-01 
128 1.050115390211568e+00 
129 -5.635224362843484e+00 
130 -4.870771800465148e+00 
131 9.930262472283765e-01 
132 3.698788544270606e+00 
133 -3.213001348135751e+00 
134 -5.100143865515644e+00 
135 1.450577294825195e-01 
136 -1.252608875808341e+00 
137 -5.961087677013737e+00 
138 -2.256409494315966e+00 
139 1.949470373501313e+00 
140 4.465481803103073e+00 
141 -3.826417054379025e+00 
142 -5.300186888995904e+00 
143 -2.028058542112674e+00 
144 -3.120816397660418e+00 
145 -3.690147307143076e+00 
146 -5.896337009096330e+00 
147 5.273128492128354e-01 
148 2.563819161243540e+00 
149 -6.120979125817649e+00 
150 -3.220777618098792e+00 
151 -8.528166914962143e-01 
152 1.193231839869271e+00 
153 -6.360106769967008e+00 
154 -4.529450552491735e+00 
155 5.845729494826318e+00 
156 5.027616666431379e+00 
157 -2.258269353397566e+00 
158 -3.022884084695374e+00 
159 2.535650043721032e-01 
160 -1.393199463333852e+00 
161 -9.914821906217824e+00 
162 -4.352326915431002e+00 
163 3.696874998492050e+00 
164 3.999741041769300e+00 
165 -2.147159293936876e+00 
166 -3.492997805913017e+00 
167 -2.518755230123291e+00 
168 -4.647168198995319e+00 
169 -3.751626572600472e+00 
170 -4.061741522822758e+00 
171 4.100523621385612e+00 
172 4.118650125704662e+00 
173 -3.312976509424599e+00 
174 -2.194687038371328e+00 
175 1.563460317342118e+00 
176 1.508079125035127e+00 
177 -8.596496455699345e+00 
178 -3.962844547118461e+00 
179 5.570585607912708e+00 
180 5.784835322193624e+00 
181 -2.939111478402667e+00 
182 -3.699225432920841e+00 
183 -6.018617783806198e+00 
184 -5.544807423916515e+00 
185 -4.094358458300015e+00 
186 -4.760963698513336e+00 
187 1.835754468773493e+00 
188 8.140602409348707e+00 
189 -5.613557874998215e+00 
190 -2.238654752934299e+00 
191 -6.983051237497448e-01 
192 -7.269884646203285e-01 
193 -2.427198452506340e+00 
194 -6.897786749441755e+00 
195 3.687308753330866e+00 
196 1.478475244217312e+00 
197 -3.337496955480082e+00 
198 -7.440109934938456e-01 
199 3.449764884854560e+00 
200 3.649380875729994e+00 
201 -6.090853609564088e+00 
202 -2.830509690398714e+00 
203 1.129796370172744e+01 
204 3.532242211522099e+00 
205 -5.133072211909007e+00 
206 -3.668697726862233e+00 
207 -2.182395679381060e+00 
208 -1.456161271670677e+00 
209 -5.970865604097884e+00 
210 -4.289822273705018e+00 
211 6.668939689747202e+00 
212 5.906694469513856e+00 
213 -3.110593543097549e+00 
214 -4.930471485786055e+00 
215 2.902780496728729e+00 
216 -7.925281921015710e-02 
217 -6.870635856972388e+00 
218 -2.110502657120923e+00 
219 5.709403544386751e+00 
220 4.533763473012840e+00 
221 -2.623568723575597e+00 
222 -4.970107390771285e+00 
223 1.986703707184901e+00 
224 -4.286694739453228e-01 
225 -4.744344786342450e+00 
226 -3.547920463436165e+00 
227 5.811334380607379e+00 
228 5.587611057620180e+00 
229 -3.839326382506784e+00 
230 -2.585326396208325e+00 
231 1.024055592926763e+00 
232 7.281011169863482e-01 
233 -2.659658998812333e+00 
234 -5.305742002745109e+00 
235 4.023056031273833e+00 
236 1.713488137666648e+00 
237 -5.967799038169847e+00 
238 -3.603475563426529e+00 
239 1.486345955112999e+00 
240 -2.732126457281899e-01 
241 -2.305054345995553e+00 
242 -2.789589084818211e+00 
243 4.116799910171791e+00 
244 3.051505309748657e+00 
245 -4.809054297487985e+00 
246 -3.233022926148617e-01 
247 3.822770545665858e-01 
248 2.353677752273213e+00 
249 -7.484544907912793e+00 
250 -8.088512863066533e+00 
251 7.943778984358826e-01 
252 2.914269221814328e+00 
253 -5.404088758833333e+00 
254 -4.890430878563545e+00 
255 -1.027090221858710e+00 
256 -9.298328644771748e-01 
257 -8.222270208458644e+00 
258 -7.074410540047849e+00 
259 5.450927832903838e+00 
260 7.480915150818378e+00 
261 -5.352430347415710e+00 
262 -4.913256454165377e+00 
263 3.989984236297571e+00 
264 1.343058679422540e+00 
265 -6.781295001472919e+00 
266 -4.783993800900133e+00 
267 4.190104550850227e+00 
268 8.147545046061254e+00 
269 -4.711706419748454e+00 
270 -6.292671485587731e+00 
271 1.128942115478661e+00 
272 -1.760122403993776e+00 
273 -4.315234782049047e+00 
274 -4.547401763334731e+00 
275 4.670432522893234e+00 
276 5.892819799538310e+00 
277 -5.657101731518365e+00 
278 -2.334135032398779e+00 
279 2.321993118246493e+00 
280 2.358136520598147e+00 
281 -4.057881325829298e+00 
282 -6.979135524881197e+00 
283 8.833637801614806e+00 
284 4.056220297161794e+00 
285 -5.961673164071520e+00 
286 -2.689288978875437e+00 
287 2.364434538755217e+00 
288 3.413723291013900e+00 
289 -1.134796564514824e+01 
290 -5.436805060638912e+00 
291 8.789624132134707e+00 
292 5.579559391862185e+00 
293 -2.860635187520994e+00 
294 -8.635027932094834e+00 
295 -8.864032517253695e-01 
296 -5.252624620721691e+00 
297 -1.135699162274319e+01 
298 -2.549086645446708e+00 
299 2.722455382389767e+00 
300 4.475290076785243e+00 
301 -3.726492503769648e+00 
302 -8.752397349605459e+00 
303 -1.877087824131058e+00 
304 -6.372877913397439e+00 
305 -7.398998195629113e+00 
306 -6.813379442748313e+00 
307 6.808044486636549e+00 
308 2.610099721352679e+00 
309 -5.663631732441018e+00 
310 -7.649402229139753e+00 
311 -2.188265937206546e+00 
312 -3.697472783078424e+00 
313 -3.922808527321357e+00 
314 -4.347621264737089e+00 
315 4.834362917229257e+00 
316 6.811612909120355e+00 
317 -3.754766371741963e+00 
318 -4.001917994993822e+00 
319 3.297511646960630e+00 
320 3.121487572556453e+00 
321 -4.132480529748442e+00 
322 -5.393306218383123e+00 
323 4.398118552341372e+00 
324 4.134844464630264e+00 
325 -5.024251400439789e+00 
326 -2.737454102573567e+00 
327 1.034233359847901e+00 
328 1.754826574232105e+00 
329 -2.297106655747510e+00 
330 -4.386087820599977e+00 
331 7.084135696417769e+00 
332 7.244691740815412e-02 
333 -1.023737567185064e+01 
334 -1.952915726838502e+00 
335 -4.068263542720015e+00 
336 -2.302566668720794e+00 
337 -3.528319067599198e+00 
338 -8.346629023063489e+00 
339 5.206225024962112e+00 
340 8.665362501752705e+00 
341 -1.817956007754896e+00 
342 -2.398170943791043e+00 
343 4.077993218712313e+00 
344 3.090944920060352e+00 
345 -6.938469581338287e+00 
346 -1.241719224853900e+00 
347 3.898105164693467e+00 
348 9.136391434500590e+00 
349 -2.578231382073266e+00 
350 -3.077338502493139e+00 
351 -4.560456148014213e+00 
352 -2.626791293575578e+00 
353 -3.173544023842426e+00 
354 -6.253004567162927e+00 
355 5.284523904392504e+00 
356 8.696684275764929e+00 
357 -3.530520605414761e+00 
358 -2.639866989749214e+00 
359 3.789940990913547e+00 
360 2.149333592663939e+00 
361 -4.328533554693792e+00 
362 -1.845831611323537e+00 
363 7.972016841737402e+00 
364 9.269289014052697e+00 
365 -3.909109520261659e+00 
366 -2.416305428324117e+00 
367 1.790339425847828e+00 
368 1.674941701979211e+00 
369 -3.975035763560661e+00 
370 -3.124476323875282e+00 
371 8.547545840195280e+00 
372 6.771920421452468e+00 
373 -4.819532943123676e+00 
374 -1.550019575021869e+00 
375 1.318906802396532e+00 
376 1.785220120384200e+00 
377 -2.119180521337458e+00 
378 -5.233121952530760e+00 
379 8.875738015508087e+00 
380 3.673104123649028e+00 
381 -4.805032069556952e+00 
382 -7.952447445924783e-01 
383 1.696336914068813e+00 
384 1.477295548682882e+00 
385 -2.082897474652569e+00 
386 -3.701910504587391e+00 
387 7.662462543788059e+00 
388 2.030546385832121e-01 
389 -5.313631062513652e+00 
390 -1.209985680593810e+00 
391 1.491200438837061e-01 
392 1.345391564811369e+00 
393 -2.781301907319139e+00 
394 -3.981756093518383e+00 
395 6.789378204272856e+00 
396 1.706606042387288e+00 
397 -4.312596291525963e+00 
398 -3.585799153096312e+00 
399 -3.081502391647984e+00 
400 -2.225342186820543e+00 
401 -1.983466519285536e+00 
402 -6.260176129949257e+00 
403 2.185380678948640e+00 
404 4.877404141624276e+00 
405 -1.526074761639512e+00 
406 -5.259253167266728e-01 
407 7.674787040850235e+00 
408 5.312596547267074e+00 
409 -3.124330263729506e+00 
410 -5.885560071288078e-01 
411 4.988080426514811e+00 
412 4.854847614130677e+00 
413 -1.407715661614976e+00 
414 -2.260861879514399e+00 
415 3.569061693349245e+00 
416 1.886597854293755e+00 
417 -3.043145418795523e+00 
418 -1.252286412312427e-02 
419 1.991212080434808e+00 
420 7.608424661708263e+00 
421 -2.645816568179824e+00 
422 -1.949632992455249e+00 
423 3.871272970866646e+00 
424 8.761630198559184e-01 
425 -1.266322415594802e+00 
426 2.999236266682144e-01 
427 3.979657969749977e+00 
428 2.147890917797028e+00 
429 -2.331846225736305e+00 
430 -1.419841864503224e+00 
431 5.135643977532284e+00 
432 5.772062281584765e+00 
433 -3.266509714510036e+00 
434 -6.815776465535963e-01 
435 5.604438916852957e+00 
436 4.619904500506435e+00 
437 -1.704339192808976e+00 
438 -3.290302307247064e+00 
439 1.750050249327175e+00 
440 1.351231159395125e+00 
441 -3.018369757152312e+00 
442 -7.084935219086085e-01 
443 6.120785623224319e+00 
444 4.853140392941098e+00 
445 -2.584552460131695e+00 
446 -1.685412611621788e+00 
447 2.812929801074656e+00 
448 2.005803101175442e+00 
449 -1.825756628194647e+00 
450 -1.796623641948925e+00 
451 4.685496656129296e+00 
452 4.264118992425296e+00 
453 -2.989410263657071e+00 
454 -2.410299230399511e+00 
455 1.419479590909984e+00 
456 1.796182085825422e+00 
457 -3.911141358496511e+00 
458 -1.131876410570069e+00 
459 5.174486499550279e+00 
460 5.617535600402849e+00 
461 -1.562015641841589e+00 
462 -1.005857353112900e+00 
463 3.787750833698980e+00 
464 2.426416131049286e+00 
465 -2.735763876007530e+00 
466 -2.408781133455765e+00 
467 3.174275173160384e+00 
468 3.465976971326783e+00 
469 -2.697244736430993e+00 
470 -1.309441071619076e+00 
471 3.158962533836442e+00 
472 1.979097407357993e+00 
473 -2.488584626636881e+00 
474 -3.730762486969538e+00 
475 5.995504258039036e+00 
476 2.918359402146116e+00 
477 -5.066728101595242e+00 
478 -2.025737417187205e+00 
479 -7.853938294211799e-02 
480 2.541555935023731e-01 
481 -2.485492669441751e+00 
482 -2.987514512999313e+00 
483 3.952408680911215e+00 
484 4.073230174641269e+00 
485 -3.629184801505150e+00 
486 -1.043137211365996e+00 
487 1.892928761800474e+00 
488 2.034149103855739e+00 
489 -3.814954826285107e+00 
490 -3.340304784776395e+00 
491 3.209781255802254e+00 
492 1.489943411834645e+00 
493 -6.495771318393932e+00 
494 -3.654014714674799e+00 
495 -2.567329450569565e+00 
496 -4.038973754929600e+00 
497 -8.652319336251196e+00 
498 -5.778971933849286e+00 
499 1.353701569926239e-01 
500 5.111975148949081e+00 
501 -2.800646652887748e+00 
502 -3.792115101946616e+00 
503 -4.298210228065392e-01 
504 -2.929402692680227e+00 
505 -3.843505085084643e+00 
506 -6.879574338242281e+00 
507 3.772089072319843e+00 
508 4.660366532484614e+00 
509 -3.364524388466485e+00 
510 -1.977421789697071e+00 
511 4.309598969756663e+00 
512 4.176007809095394e+00 
513 -5.498576719643244e+00 
514 -3.453802906960419e+00 
515 4.974354366911232e+00 
516 1.498527247325036e+00 
517 -4.226388253449396e+00 
518 -5.273150663417070e+00 
519 7.636565990018372e-01 
520 5.537866295101503e-01 
521 -2.615870437333497e+00 
522 -4.340632650603450e+00 
523 3.462184009594648e+00 
524 2.081979919225172e+00 
525 -6.428715684997949e+00 
526 -5.303101616952920e+00 
527 -3.894257864163916e-01 
528 -2.723621942145722e+00 
529 -4.400125234104653e+00 
530 -2.767319906522697e+00 
531 1.860927843735443e+00 
532 2.815687347570011e+00 
533 -4.488755665647572e+00 
534 -2.946782321389541e+00 
535 7.078824771801363e-01 
536 -1.813447815596086e-01 
537 -2.241077768325831e+00 
538 -3.169249566884364e+00 
539 1.711934633666616e+00 
540 4.526544318788313e+00 
541 -4.607378310244921e+00 
542 -2.018458459844963e+00 
543 2.818075830804797e+00 
544 2.349989677685862e+00 
545 -4.948768470588750e+00 
546 -1.584185731244199e+00 
547 2.640526354754372e+00 
548 1.426837843105529e+00 
549 -2.483099810480508e+00 
550 -1.759028359119118e+00 
551 1.681544162730222e+00 
552 4.345124605066450e-01 
553 -3.568928227188366e+00 
554 -4.428167801167764e+00 
555 4.473462465224039e+00 
556 2.242851985656741e+00 
557 -4.425373553196296e+00 
558 -2.297561022718527e+00 
559 2.398328112001596e+00 
560 1.407516948857002e+00 
561 -4.282561415610802e+00 
562 -3.519092761524269e+00 
563 2.782828032634930e+00 
564 -2.512634033029642e-01 
565 -6.540924778319523e+00 
566 5.467620783951362e-01 
567 -7.046366805284366e-01 
568 6.487228129769088e-02 
569 -2.284740774544659e+00 
570 -5.409585144294739e+00 
571 5.609321750388740e+00 
572 -7.452690886240904e-01 
573 -5.287407133361436e+00 
574 -1.242285486157048e+00 
575 -1.562801050344039e+00 
576 -1.067795100599975e+00 
577 -2.729880641834137e+00 
578 -4.577753904137173e+00 
579 1.417076793168437e+00 
580 1.743098175099233e+00 
581 -4.284549376923605e+00 
582 -3.564747431838800e+00 
583 -1.947931112082663e+00 
584 -1.704942352956472e+00 
585 -2.642150835238542e+00 
586 -1.630276657977643e+00 
587 3.121672312250896e-01 
588 2.071614057439541e+00 
589 -3.313033514759568e+00 
590 -1.396549699548033e+00 
591 1.918443510370043e+00 
592 1.177278842891468e+00 
593 -2.286447133784022e+00 
594 -1.630950231624332e+00 
595 3.011192046737303e+00 
596 2.313462741631989e+00 
597 -2.952880897301696e+00 
598 -2.036913413953466e-01 
599 2.525276759698703e+00 
600 1.163967059412798e+00 
601 -2.917237050739771e+00 
602 -1.846815011185667e+00 
603 3.200809063409659e+00 
604 3.024302137436871e+00 
605 -2.096919686572414e+00 
606 -1.949961310537491e+00 
607 2.697493944159084e+00 
608 3.366900179532149e-01 
609 -3.270895816110198e+00 
610 -2.617670199863529e-01 
611 1.813702187221836e+00 
612 -6.009679125160751e-01 
613 -3.196940962936181e+00 
614 -1.366666050978685e+00 
615 2.980522871792965e+00 
616 8.162210625014495e-01 
617 -6.596420989170766e+00 
618 -2.480356129292494e+00 
619 4.168381164822242e+00 
620 1.722528321989615e-01 
621 -2.658140603574624e+00 
622 -5.741272397792375e+00 
623 -1.182301959920792e+00 
624 -2.215597913777898e+00 
625 -3.246912304538207e+00 
626 -2.619072654191821e+00 
627 1.035376367033221e+00 
628 9.201763478193314e-01 
629 -3.329451601805614e+00 
630 -1.986916448414866e+00 
631 2.960420782104134e+00 
632 4.594576230218135e-01 
633 -1.127199868929950e+01 
634 -1.656884488001649e+00 
635 1.469337962838698e+00 
636 -2.230863483510920e-01 
637 -1.712468875379785e-02 
638 -8.580355032055655e+00 
639 -4.791840146001968e+00 
640 -8.814064311591954e+00 
641 -4.738522238078832e-01 
642 1.508347592284784e+00 
643 -6.519037915608072e-01 
644 3.904361973527489e+00 
645 4.813834195296415e+00 
646 -1.423710992467438e+00 
647 -3.141506017983088e+00 
648 -2.998802573584173e+00 
649 -3.873154966400335e-01 
650 -1.522911344866807e+00 
651 4.285997475310274e+00 
652 8.175471535966126e-01 
653 8.679142614042337e-01 
654 -3.259381791623327e+00 
655 -2.853764318581720e-01 
656 -8.700858926295362e-01 
657 -1.628590159641911e-01 
658 -2.583986512091855e+00 
659 9.641832516280748e-01 
660 7.907301683427304e+00 
661 1.049116813011803e+00 
662 -1.591643484373444e+00 
663 1.139444364922775e+00 
664 1.013263789276838e+00 
665 -1.608307221155051e+00 
666 -1.291890345518782e+00 
667 3.340909684803268e+00 
668 2.023626952374473e+00 
669 -9.195591568998618e-01 
670 -2.359017359492681e+00 
671 5.108607156099691e-02 
672 -4.138497105610932e-01 
673 -7.869059447830220e-01 
674 -5.616492697372310e+00 
675 2.900592203004190e+00 
676 1.644240193501771e+00 
677 -9.627182333000679e-01 
678 -1.903230789869241e+00 
679 1.258908696835343e+00 
680 3.503803914726061e+00 
681 -1.577989474783069e+00 
682 -1.670616220979208e+00 
683 1.367285444030226e+00 
684 4.487746265533729e+00 
685 -1.740449938971942e+00 
686 -2.249744752535183e+00 
687 1.976250819108422e+00 
688 3.679508336428059e+00 
689 -1.520151060981161e+00 
690 -2.311706867643898e+00 
691 3.959110564768274e+00 
692 7.212430314051122e+00 
693 -1.716558036967564e+00 
694 -5.031500799345437e-01 
695 2.230291635750618e+00 
696 1.032252081644331e+00 
697 4.905093208404155e-01 
698 -3.834486371857698e+00 
699 2.896985490475746e+00 
700 7.519288705521898e+00 
701 3.748003041596004e-01 
702 -2.801809536296981e+00 
703 6.538659239919038e+00 
704 2.576465519990151e+00 
705 -2.858299307336285e+00 
706 -3.176477813929590e-01 
707 4.488407377658788e+00 
708 5.680328095094464e+00 
709 -1.564191675590273e+00 
710 -3.300190170664462e+00 
711 3.884231950342192e-01 
712 2.103748857022829e+00 
713 -2.993249889204259e+00 
714 -4.333776613787654e+00 
715 1.901640882900753e+00 
716 2.595571729976530e+00 
717 -7.200677656552849e-01 
718 -3.956521854993529e-01 
719 7.579198379248264e-01 
720 3.106382446775545e+00 
721 -1.186668384328806e+00 
722 -3.037281918844069e+00 
723 4.962420872287327e+00 
724 1.156761801011308e+01 
725 1.912421261285855e+00 
726 -7.764363486401494e-01 
727 4.165802726585805e+00 
728 1.705013405221850e+00 
729 -1.021849191679326e+00 
730 -4.074411568014719e-01 
731 5.861752557566980e+00 
732 4.500747841772474e+00 
733 -2.611514063547917e-01 
734 -2.688201331579697e-01 
735 1.845802092465854e+00 
736 2.711862448809705e+00 
737 1.736091325851526e-01 
738 -1.061148228094173e+00 
739 2.662411892349448e+00 
740 5.507009296366693e+00 
741 -9.034364373710374e-01 
742 -3.678815841848889e+00 
743 1.332089254251959e+00 
744 2.474087250098504e+00 
745 -1.863528187843930e+00 
746 -8.128779409802526e-01 
747 4.502859120532080e+00 
748 7.214557613885950e+00 
749 -1.073546611635266e-02 
750 6.421677245736460e-01 
751 -4.897122248821746e-01 
752 1.724561312283728e+00 
753 6.521067290609869e-01 
754 -4.719980829583357e-01 
755 8.058908087201241e+00 
756 6.670320365240242e+00 
757 2.435036385852814e+00 
758 -9.059342089727623e-01 
759 3.908999433216384e+00 
760 1.690341893635249e+00 
761 -2.240337979281341e+00 
762 -6.349763598985481e-01 
763 4.751540039822585e+00 
764 1.808167760648975e+00 
765 -1.284728363172028e+00 
766 -3.282066569648833e+00 
767 2.328166189094050e+00 
768 4.303140486435434e-02 
769 -3.753365422451566e+00 
770 -2.044887860686545e+00 
771 6.088093521359313e+00 
772 5.155698425131061e+00 
773 -1.426296191528500e+00 
774 -4.150397738458237e+00 
775 3.746619862085191e+00 
776 9.107527518549120e-01 
777 -2.784639461672783e+00 
778 -2.506550687797365e+00 
779 4.847163421117996e+00 
780 2.550899715829773e+00 
781 -3.603789930375689e+00 
782 -7.647678275147657e+00 
783 3.162563572448972e+00 
784 4.566143689397995e-01 
785 -5.529791175096832e+00 
786 -2.093377245727643e+00 
787 2.075372926666564e+00 
788 3.413774986240137e+00 
789 -5.418200603719280e+00 
790 -4.089142096732230e+00 
791 6.852692835704569e-01 
792 3.093109481062547e+00 
793 -3.911147304057684e+00 
794 -5.230645163383662e+00 
795 2.384223967940899e+00 
796 8.301565698874604e-01 
797 -3.812430889520335e+00 
798 -3.992377268000008e+00 
799 2.540005881717110e+00 
800 1.140871282120696e+00 
801 -8.247880291063840e+00 
802 -4.279929899318463e+00 
803 3.360179193044468e+00 
804 1.567923365876527e+00 
805 -6.857761140815976e+00 
806 -4.011759893471358e+00 
807 1.895268543644770e+00 
808 2.120934697919436e+00 
809 -1.754172840366714e+00 
810 -8.515860757581054e+00 
811 3.618102024479702e+00 
812 3.635728026186259e+00 
813 -6.881030495680487e+00 
814 -6.091804048250418e+00 
815 3.235658303123503e+00 
816 5.698847129190274e+00 
817 -5.822398332967153e+00 
818 -5.323996557768377e+00 
819 3.133909625532688e+00 
820 3.250794142926488e+00 
821 -5.436075410559845e+00 
822 -6.397350974509393e+00 
823 5.031551489210430e+00 
824 4.925753940189356e-02 
825 -6.432535694192533e+00 
826 -6.960672338853490e+00 
827 2.988452859991638e+00 
828 1.778632220895104e+00 
829 -4.987528997965383e+00 
830 -7.944634762445318e+00 
831 3.652708261671803e+00 
832 2.636038243766789e+00 
833 -4.515410678409652e+00 
834 -3.707071042450649e+00 
835 2.141780282482864e+00 
836 2.050276596579530e+00 
837 -5.719153247895616e+00 
838 -4.803880643720602e+00 
839 2.107243700643571e+00 
840 7.810382830027230e+00 
841 -3.688251956474986e+00 
842 -3.500118204425918e+00 
843 2.421102904955871e+00 
844 1.947657491438239e+00 
845 -7.572134465630718e+00 
846 -2.917364682876898e+00 
847 2.837649231503472e+00 
848 4.984627098694169e+00 
849 -5.931151381512320e+00 
850 -5.154763663416852e+00 
851 2.384175532595699e+00 
852 1.928929377201337e+00 
853 -2.578265574419261e+00 
854 -2.550821337845736e+00 
855 3.684183405028578e+00 
856 5.600180990313073e+00 
857 -1.853618190852016e+00 
858 -1.882766052258379e+00 
859 1.619356420382093e+00 
860 5.537009401052686e+00 
861 -1.222792681560597e+00 
862 -2.090733171262111e+00 
863 2.980163422050437e+00 
864 4.294690988638162e+00 
865 -2.607183349394414e+00 
866 -4.195747308044747e+00 
867 3.027167411168677e+00 
868 3.241162443127809e+00 
869 -3.904597695834649e+00 
870 -3.983790800890615e+00 
871 4.695649364376863e+00 
872 5.526780219204184e+00 
873 -4.208644545011876e+00 
874 -1.339170432575604e+00 
875 3.184365760351301e+00 
876 1.001213706258836e+00 
877 -4.616678826570255e+00 
878 -3.287189687805748e-01 
879 4.201027732116184e+00 
880 1.211303674675487e+00 
881 -9.716628842368508e-01 
882 -3.991516789575352e+00 
883 3.271442027094614e+00 
884 2.373189934638641e+00 
885 -3.172253025266215e+00 
886 -7.024224988341208e+00 
887 2.142924279907479e+00 
888 6.900154801310140e+00 
889 -5.461738440824776e+00 
890 -3.567179831890543e+00 
891 7.239531533022995e-01 
892 4.391461592175652e-02 
893 -1.854350637572852e+00 
894 -4.438228939466667e+00 
895 2.026505083102545e+00 
896 4.934727478716141e+00 
897 -2.675851101603749e+00 
898 -7.722294199468878e+00 
899 2.509030212141916e+00 
900 5.804813055364178e+00 
901 -2.975097315605862e-01 
902 -3.830462347740720e+00 
903 6.277072837271074e+00 
904 5.133185219588592e+00 
905 -3.848590229762527e+00 
906 -8.385145647676612e-01 
907 1.518808004337908e+00 
908 4.777161375156629e+00 
909 -3.327249394104374e-01 
910 -7.058537502641573e+00 
911 4.521667356419358e+00 
912 1.865694517727639e+00 
913 -3.802246206424031e+00 
914 -1.034926643481785e+00 
915 1.091452831919689e+00 
916 3.080067213408793e+00 
917 -3.749727896721628e+00 
918 -3.291058472585859e+00 
919 6.014776496040261e+00 
920 4.721313612622651e+00 
921 -3.248859395635045e+00 
922 -2.039130933572092e+00 
923 5.401633304599716e+00 
924 2.575786079669693e+00 
925 -3.293745341529233e+00 
926 -3.334649910903933e+00 
927 2.792589240588291e+00 
928 8.769556733355993e+00 
929 -5.702834109553799e+00 
930 -3.637476439868379e+00 
931 3.593415772962851e+00 
932 1.923412549547020e+00 
933 -3.655167306882574e+00 
934 -3.618810454269375e+00 
935 2.938092764405528e+00 
936 1.639673133883848e+00 
937 -2.935707298524727e+00 
938 -4.654453815058847e+00 
939 2.365782804464842e+00 
940 6.531363123273878e-01 
941 -7.004838514577413e+00 
942 -4.209820438228379e+00 
943 4.949441931698026e+00 
944 2.928245025818681e+00 
945 -5.920346427987991e+00 
946 -2.877578160239727e+00 
947 4.040508135826974e+00 
948 2.760309314765144e+00 
949 -3.132848723197146e+00 
950 -3.051356202941685e+00 
951 1.296058529230757e+00 
952 4.001481655957689e+00 
953 -2.823389753759943e+00 
954 -3.976703347379552e+00 
955 3.575760264003127e+00 
956 3.458093710876241e+00 
957 -1.088630630678290e+00 
958 -8.974799275582706e-01 
959 5.041969137145850e+00 
960 4.273833753599766e+00 
961 -1.988812988950608e+00 
962 -3.393693268286396e+00 
963 1.402567504857456e+00 
964 2.471702847494182e+00 
965 -4.516772062272943e+00 
966 -3.435785395447775e+00 
967 3.155038416672636e+00 
968 3.860305323657927e+00 
969 -5.593346810134331e+00 
970 -4.266175783876716e+00 
971 2.153353788282219e+00 
972 2.131135315650733e+00 
973 -4.682065851797962e+00 
974 -8.620021425301650e-01 
975 -4.490550822263901e-01 
976 3.743836280266703e+00 
977 -3.213006144946534e+00 
978 -7.713402410052413e+00 
979 3.845033270921462e+00 
980 4.649377527398889e+00 
981 -1.908414385841648e+00 
982 -2.995065970909338e+00 
983 8.574771966846672e+00 
984 2.282940138496820e+00 
985 -3.762646387300616e+00 
986 -2.626706468524799e+00 
987 1.755286544032910e+00 
988 4.341793755959181e+00 
989 -2.788863001679199e+00 
990 -5.411403684886207e+00 
991 5.702150782495591e+00 
992 2.562887007596465e+00 
993 -4.509736504941681e+00 
994 -1.857606945038898e+00 
995 2.219428236077592e+00 
996 4.036550766845304e+00 
997 -8.002987588173277e-01 
998 -2.908602680931522e+00 
999 1.018854578603199e+01 
1000 4.406802753332830e+00 
1001 -4.546259911808349e+00 
1002 -2.310553084158031e+00 
1003 3.447126881056961e+00 
1004 2.604962741545423e+00 
1005 -2.790716165948949e+00 
1006 -1.775411250768389e+00 
1007 3.746983636049320e+00 
1008 5.939653846634560e+00 
1009 -4.040501221019409e+00 
1010 -4.071217534311398e+00 
1011 4.087550082433006e+00 
1012 2.841808689916936e+00 
1013 -2.395324490899105e+00 
1014 -1.447511393429901e+00 
1015 3.046464283044744e+00 
1016 5.269081727865446e+00 
1017 -2.679638673759245e+00 
1018 -3.274613466644091e+00 
1019 3.569459620238578e+00 
1020 3.075320945026720e+00 
1021 -5.823901833198900e+00 
1022 -2.133482403662849e+00 
1023 9.907113672398637e-01 
1024 4.409092563251604e+00 
1025 -2.323883128654678e+00 
1026 -4.155282910041159e+00 
1027 3.216976299270114e+00 
1028 2.526620382549507e-02 
1029 -4.748654039107559e+00 
1030 -9.202473747508582e-01 
1031 1.967701152286939e+00 
1032 5.983186917449078e+00 
1033 -2.627531834043686e+00 
1034 -2.760355827608055e+00 
1035 4.192578814302097e+00 
1036 2.105303239786648e-01 
1037 -3.771429201596824e+00 
1038 -2.607476355206885e+00 
1039 1.280264056737130e+00 
1040 7.091220530776216e-01 
1041 2.715109191953546e-01 
1042 -2.538501542632096e+00 
1043 1.371614465100221e+00 
1044 3.015898390011674e+00 
1045 -1.298164674586918e+00 
1046 -1.842111432270206e+00 
1047 2.909523129258837e+00 
1048 4.182095347334824e+00 
1049 -2.230609564359417e+00 
1050 1.263743763767507e+00 
1051 1.232409121460561e+00 
1052 4.587961535186710e+00 
1053 -1.291047623928324e+00 
1054 -9.135837079775450e-01 
1055 5.115163228104226e+00 
1056 1.198095173877337e+00 
1057 -2.750859898744155e+00 
1058 -1.038862238530452e+00 
1059 3.606586628370041e+00 
1060 2.866409671371078e+00 
1061 -1.936970526329741e-01 
1062 -2.711298943593520e+00 
1063 4.879629419875834e+00 
1064 1.063001356486034e+00 
1065 -2.902905672633089e+00 
1066 -9.319424911091985e-01 
1067 3.900776530213274e+00 
1068 8.184560009120765e-01 
1069 -2.460285209824000e+00 
1070 -1.920203631057471e+00 
1071 4.580328263291157e+00 
1072 7.292966045017901e+00 
1073 -1.477224588094177e+00 
1074 -1.994390237360842e+00 
1075 1.762843622010837e+00 
1076 1.357788699868250e+00 
1077 -2.208391708375363e+00 
1078 -3.252469903098997e+00 
1079 2.997292025243300e+00 
1080 5.575668018395203e+00 
1081 -2.729656984150258e+00 
1082 -2.162545568637747e+00 
1083 8.360810286741038e-01 
1084 3.300612323568592e+00 
1085 -3.351761145366256e+00 
1086 -2.505342951335417e+00 
1087 4.532897076043900e+00 
1088 3.557287858338972e+00 
1089 -1.948749167412387e+00 
1090 1.893278979086774e-01 
1091 2.097090490100070e+00 
1092 1.601652393804547e+00 
1093 -2.429857125317940e+00 
1094 -4.566821014810027e+00 
1095 4.374434659507028e+00 
1096 4.158488674638881e+00 
1097 -1.663314235709322e+00 
1098 -1.284885983948421e+00 
1099 4.640778347866886e+00 
1100 5.492605268167221e+00 
1101 -3.071484548025156e+00 
1102 -1.796167077916945e+00 
1103 5.191104555947183e+00 
1104 4.276352824238405e+00 
1105 -2.333753493340795e+00 
1106 -2.628470180298657e+00 
1107 9.798602273894188e-01 
1108 1.754588007919262e+00 
1109 -3.937479428281679e+00 
1110 -3.164736289936792e+00 
1111 2.168467575755328e+00 
1112 4.158211292853228e+00 
1113 -3.148360932908129e+00 
1114 -2.119254419104515e+00 
1115 2.499544326383849e+00 
1116 4.715736567496132e+00 
1117 -4.114808186060974e+00 
1118 -2.591024359917338e+00 
1119 2.110586988457754e+00 
1120 3.949393964085127e+00 
1121 -1.657685607774623e+00 
1122 -3.339219798355058e+00 
1123 2.826026406738956e+00 
1124 3.933442642304168e+00 
1125 -2.577251294813715e+00 
1126 -4.109090237370995e+00 
1127 2.879588754650713e+00 
1128 3.904453373148260e+00 
1129 -7.625481363265439e+00 
1130 -1.264701811035499e+00 
1131 3.493751000077184e+00 
1132 2.932167967915388e+00 
1133 -1.291090268135206e+00 
1134 -4.491458930311319e+00 
1135 -8.382535079114437e-01 
1136 -4.630943786597280e-01 
1137 -2.549861123064179e+00 
1138 -6.582692359084540e+00 
1139 4.009177753812435e-02 
1140 2.377409647526065e+00 
1141 -3.706409484707763e+00 
1142 -1.045397978842975e+00 
1143 1.843528880147821e+00 
1144 1.842072810168079e+00 
1145 2.076596446054454e-01 
1146 -6.641698058144342e-01 
1147 2.122414754528436e+00 
1148 1.388340137074628e+00 
1149 -2.193481278870615e+00 
1150 -1.328072311945170e+00 
1151 4.167996289908857e+00 
1152 4.841633700637880e+00 
1153 -2.140248031155214e-01 
1154 -1.163091769937494e+00 
1155 1.757893814597590e+00 
1156 1.171419458230543e+00 
1157 -3.591659056859876e+00 
1158 -1.336397369458647e+00 
1159 1.578779545204625e+00 
1160 4.307765584488718e+00 
1161 -1.817117122118044e+00 
1162 -4.277913070987314e-01 
1163 1.790450241614124e+00 
1164 1.665597789944200e-01 
1165 -1.972308932573277e+00 
1166 -2.795723979917038e+00 
1167 6.781646497606600e-01 
1168 9.160884686878497e-01 
1169 -4.118115090049716e+00 
1170 -2.248460624909273e-01 
1171 2.751292890889339e+00 
1172 2.472793138226291e-01 
1173 -1.760889449786999e+00 
1174 -1.398260298974591e+00 
1175 3.139314764645511e+00 
1176 -3.998141164656665e-01 
1177 -6.039100404117622e-01 
1178 -2.747385140510506e+00 
1179 2.033069720697368e+00 
1180 3.123955944809687e+00 
1181 -1.934948437384542e+00 
1182 -4.216296566325533e-01 
1183 4.518709830711784e+00 
1184 1.994805420406753e+00 
1185 -2.756775093543054e+00 
1186 -1.510923911779863e+00 
1187 4.536392603089941e+00 
1188 -1.779769503927150e-01 
1189 -1.463076889730900e+00 
1190 9.704760661302707e-02 
1191 2.240753877103487e+00 
1192 2.931847952371441e+00 
1193 -1.140202565877650e+00 
1194 8.730451690536045e-01 
1195 3.207873899222647e+00 
1196 2.034199584361534e+00 
1197 -2.634333005833030e-01 
1198 -2.759651386811016e+00 
1199 1.711212146036318e+00 
1200 2.579027469718886e+00 
1201 -4.375709842716243e+00 
1202 5.854160362102942e-02 
1203 1.233857611770703e+00 
1204 -4.519656697401026e-02 
1205 -1.798119191103071e+00 
1206 9.966626587029977e-02 
1207 -1.778514206544572e+00 
1208 2.256367681746606e+00 
1209 -1.707113871361957e+00 
1210 -2.304982807531078e+00 
1211 6.650197120508421e+00 
1212 8.712866587147255e-02 
1213 -3.414270715416206e+00 
1214 -1.431189337912137e+00 
1215 -1.916634200955382e+00 
1216 2.339611572982111e+00 
1217 -4.168482885755586e+00 
1218 -2.307883618050276e+00 
1219 3.333239280280536e+00 
1220 2.621416200591790e+00 
1221 -2.058800313318592e+00 
1222 -1.619206779284498e+00 
1223 2.616022791209415e+00 
1224 -9.383830361811835e-02 
1225 -2.009048094953738e+00 
1226 -3.569361325327278e+00 
1227 2.934366107865332e+00 
1228 1.457866605695104e+00 
1229 -2.663115380624711e+00 
1230 -8.033833703414996e-01 
1231 3.361443853353041e+00 
1232 1.098570449585011e+00 
1233 -1.067658440555332e+00 
1234 -6.589482442289734e-01 
1235 2.455520019203053e+00 
1236 1.049910178825271e+00 
1237 -2.671836115039922e+00 
1238 -1.184299648104904e+00 
1239 2.418812878589688e+00 
1240 1.307489757024825e+00 
1241 -2.489154689422097e+00 
1242 -1.697571385323754e-02 
1243 5.915401675936954e+00 
1244 1.604115819147059e+00 
1245 -2.491497102686950e+00 
1246 -1.293071348190359e+00 
1247 4.504678968884686e-02 
1248 2.254102767464456e+00 
1249 -2.196733224726827e+00 
1250 -2.559503616040541e+00 
1251 2.422356929829068e+00 
1252 3.580988062363032e-01 
1253 -2.166529705162819e+00 
1254 2.007570352073730e+00 
1255 -9.824600367943728e-01 
1256 2.386147190270291e+00 
1257 -2.187207730744147e+00 
1258 -8.508394519803391e-01 
1259 2.431702268586449e+00 
1260 1.925107203619128e+00 
1261 -1.084523929662577e+00 
1262 3.692515513423976e-01 
1263 4.551927114569354e-01 
1264 -4.816322749712629e-01 
1265 1.071202312208587e-01 
1266 1.802304598915394e-01 
1267 3.726060857493198e+00 
1268 1.198998204974244e-01 
1269 -2.351814701088764e+00 
1270 2.905580542478376e-01 
1271 2.495611724688780e+00 
1272 -7.823451415013390e-02 
1273 -5.026449869498965e+00 
1274 9.544440001362816e-01 
1275 3.471119185913496e+00 
1276 -5.898683004696887e+00 
1277 -2.583633738998452e+00 
1278 2.564050740765626e+00 
1279 3.444720115939991e+00 
1280 -2.418107690976380e+00 
1281 1.819787013050930e+00 
1282 1.744063259190429e-01 
1283 -2.089520423070366e-01 
1284 2.316025914908553e+00 
1285 3.601388173911374e+00 
1286 9.090583148819704e-01 
1287 8.014469997840891e-01 
1288 -1.314771141325697e+00 
1289 2.059382870676437e+00 
1290 1.449403931012951e+00 
1291 5.301356858823361e-01 
1292 3.611147135673299e+00 
1293 2.096419624624218e+00 
1294 -2.310786242731110e-01 
1295 1.099126698412896e+00 
1296 4.889964726876038e+00 
1297 1.881905015679766e+00 
1298 -1.666738681131580e+00 
1299 -3.756450751309660e-01 
1300 3.641610393422996e+00 
1301 1.614784497662737e+00 
1302 -1.645473520089685e+00 
1303 7.090342522610779e-01 
1304 1.579623998151769e+00 
1305 1.495991868872091e+00 
1306 -5.079444551654818e-01 
1307 5.456529654595543e-01 
1308 2.423011944323264e+00 
1309 -2.221950356927118e-01 
1310 -7.516404360772425e-01 
1311 8.415088089213339e-02 
1312 4.962262522731379e+00 
1313 -4.871027621684068e-01 
1314 -3.852795336981261e+00 
1315 -7.173828034857308e-01 
1316 1.265734288205137e+00 
1317 2.793349073937382e-01 
1318 -1.999664096140580e+00 
1319 4.415829566525950e+00 
1320 4.634321592818961e+00 
1321 3.360474349295303e-01 
1322 -1.113610772069461e+00 
1323 -2.259965252056044e+00 
1324 1.224341761011327e+00 
1325 -6.798297793988285e-01 
1326 -9.431760889346519e-01 
1327 3.903696827301238e+00 
1328 1.782812536615795e+00 
1329 -9.439339096954645e-01 
1330 -5.181325650212868e-01 
1331 -4.109855263948190e-01 
1332 3.517602114748990e+00 
1333 1.653415954079860e+00 
1334 -1.011978408395367e+00 
1335 2.534620659024065e+00 
1336 3.257114654164623e+00 
1337 3.035997513231094e+00 
1338 -8.241484778894347e-01 
1339 1.490147113531359e+00 
1340 2.868068987488837e+00 
1341 5.150270909054797e-01 
1342 -1.340310525420467e+00 
1343 5.275140066046002e+00 
1344 3.469055481593221e+00 
1345 -2.058092812074527e+00 
1346 -4.740468692136564e-01 
1347 2.071669621614959e+00 
1348 2.121640160203232e+00 
1349 -1.522291468446745e+00 
1350 -2.780501603646623e+00 
1351 2.241770693781000e+00 
1352 4.777938512307957e+00 
1353 -2.563425289801131e+00 
1354 -4.450931646717559e+00 
1355 -2.042327614435764e+00 
1356 3.687864824277097e+00 
1357 -8.862088669172338e-01 
1358 -9.302183668478227e-01 
1359 2.124814998690460e+00 
1360 4.677641529619796e+00 
1361 7.588565664542494e-01 
1362 6.993285367849291e-01 
1363 -1.733371143256436e+00 
1364 3.589686270233042e+00 
1365 1.458101026791579e+00 
1366 -9.133421020065932e-01 
1367 4.911407476789996e+00 
1368 2.950902119151007e+00 
1369 2.017103205716853e-01 
1370 1.647174188745485e-02 
1371 1.268211900694204e+00 
1372 2.908104017960822e+00 
1373 -3.985980713315642e-01 
1374 -1.345688805269849e+00 
1375 8.003633235811547e+00 
1376 5.829017833974576e+00 
1377 -5.994445608446906e-01 
1378 -2.767918064623149e+00 
1379 4.877162154100828e-01 
1380 4.851583436321302e+00 
1381 -1.383340346224600e+00 
1382 -2.545437964730957e+00 
1383 7.233583115966402e+00 
1384 7.668408657504267e+00 
1385 -2.978143495979453e+00 
1386 -1.324545976776064e+00 
1387 1.860490353313615e+00 
1388 6.124064631100516e-01 
1389 -1.577923162768994e+00 
1390 -1.089761329034450e+00 
1391 4.814772571705740e+00 
1392 5.727585901608495e+00 
1393 1.459724638431767e+00 
1394 -2.602243474940914e+00 
1395 1.545808425065687e+00 
1396 4.259940190329907e+00 
1397 -3.159792428321162e+00 
1398 -8.131371248740515e-01 
1399 2.011657461217225e+00 
1400 6.066185341644467e+00 
1401 6.960676630424932e-01 
1402 -6.229743653903349e+00 
1403 1.558381480259339e+00 
1404 1.105537713240363e-01 
1405 -3.468042779500683e+00 
1406 -1.586614142351743e+00 
1407 1.746074396886195e+00 
1408 8.127571373019277e+00 
1409 1.433119084153160e+00 
1410 -1.123731370417392e+00 
1411 1.184140916084221e+00 
1412 5.068675528126371e+00 
1413 7.207823970733838e-01 
1414 -2.102657712352986e+00 
1415 3.864312439213543e+00 
1416 5.245759673628180e+00 
1417 -4.715341589113239e+00 
1418 -2.575382774786673e+00 
1419 1.917550632278392e+00 
1420 4.221506403532501e+00 
1421 -1.723741961318448e+00 
1422 -2.734582526009473e+00 
1423 -2.857979806937743e-01 
1424 3.430256331990074e+00 
1425 -3.851067672354478e+00 
1426 -4.469111626181647e+00 
1427 2.937921727209607e+00 
1428 4.375003373292059e+00 
1429 -2.218534598046394e+00 
1430 -4.328649178223803e+00 
1431 2.192989932022198e+00 
1432 1.919639101185777e+00 
1433 -5.455760486005603e+00 
1434 -3.073978969452854e+00 
1435 4.423131866080909e+00 
1436 3.293821786358288e+00 
1437 -3.385309585908829e+00 
1438 -4.713958875524355e+00 
1439 -2.524202140672649e+00 
1440 4.189978505884059e+00 
1441 -5.157945847974769e+00 
1442 -2.646533639017237e+00 
1443 2.651882646235943e+00 
1444 6.411302841843215e+00 
1445 5.820483835059223e-01 
1446 -7.330800219538650e+00 
1447 1.881394453613357e+00 
1448 2.847293400901148e+00 
1449 -2.402287378304123e+00 
1450 -3.323655217333437e+00 
1451 4.318823125208344e+00 
1452 5.355119021284096e+00 
1453 -2.511359093616064e+00 
1454 -3.739787166646124e+00 
1455 3.813819184392189e+00 
1456 4.065281105754399e+00 
1457 -4.656802873982722e+00 
1458 -5.220375300257470e+00 
1459 4.102902682425377e+00 
1460 3.627501055408836e+00 
1461 -5.572505585232624e+00 
1462 -1.329859990940481e+00 
1463 1.550889864202024e+00 
1464 2.845108984880121e+00 
1465 -3.681730016255965e+00 
1466 -4.763524275014232e+00 
1467 5.736239884151727e+00 
1468 3.608838837995351e+00 
1469 -4.557945009719342e+00 
1470 -5.907366123636883e+00 
1471 -8.340297524285665e-03 
1472 1.859679999677600e+00 
1473 -4.681240621924887e+00 
1474 -4.035016635203588e+00 
1475 3.107274826231492e+00 
1476 4.065430752544826e+00 
1477 -4.572388866960357e+00 
1478 -3.665200670269810e+00 
1479 -1.765031475800822e-02 
1480 1.241979822140589e+00 
1481 -6.107970128063633e+00 
1482 -3.920442047950605e+00 
1483 4.194236614179919e+00 
1484 4.378015320904192e+00 
1485 -1.630269175277412e+00 
1486 -4.808273912905279e+00 
1487 2.195428695892908e+00 
1488 1.438421425495312e+00 
1489 -3.236026042318350e+00 
1490 -1.716114137587934e+00 
1491 2.682283818432236e+00 
1492 7.013443433367329e+00 
1493 -5.399658334251293e+00 
1494 -6.659759451586750e-01 
1495 4.849120458668059e+00 
1496 1.239479033107647e+00 
1497 -1.370157550322748e+00 
1498 -2.615313749143038e+00 
1499 4.288229831741140e+00 
1500 3.577148302458522e+00 
1501 -2.239849866917537e+00 
1502 -1.343483081770301e+00 
1503 1.306566783983637e+00 
1504 1.082367408079648e+00 
1505 -3.447064667331872e+00 
1506 -3.068557675761191e+00 
1507 5.925833602152823e+00 
1508 3.849628837912813e+00 
1509 -1.309974412139602e+00 
1510 -3.184339735013225e+00 
1511 1.894321166112405e+00 
1512 1.417961212636398e+00 
1513 -3.969452145435375e+00 
1514 -2.254071785378393e+00 
1515 4.443213397123214e+00 
1516 6.632659912774966e+00 
1517 -2.656213814232286e+00 
1518 -5.201147029820271e+00 
1519 3.095995714612759e+00 
1520 3.619423935039797e+00 
1521 -2.140151097798500e+00 
1522 -1.474425863478222e+00 
1523 4.009582497108637e+00 
1524 4.822197762493246e+00 
1525 -3.639365365254167e+00 
1526 -4.779191237553671e+00 
1527 3.957060811886395e+00 
1528 3.950938754567716e+00 
1529 -1.852982158511045e+00 
1530 -3.624965806735813e+00 
1531 3.766717968763547e+00 
1532 1.795708077283003e+00 
1533 -8.424515774124146e+00 
1534 -2.767798916658766e+00 
1535 1.827329546759095e+00 
1536 3.853238177746457e+00 
1537 -1.930965493928469e+00 
1538 -3.704967821430330e+00 
1539 3.849490233770683e+00 
1540 6.386134038665163e+00 
1541 5.968019172121666e-02 
1542 -1.956808751150003e+00 
1543 5.210375851035630e+00 
1544 4.635673337750831e+00 
1545 -3.074604498781742e+00 
1546 -1.994907679551458e+00 
1547 5.646115350168754e+00 
1548 5.769415488664401e+00 
1549 -2.085073025995018e+00 
1550 -5.049027841367771e+00 
1551 4.067648720249005e+00 
1552 2.451411629078195e+00 
1553 -1.431436972164717e+00 
1554 -2.024816844048678e+00 
1555 1.831826559966400e+00 
1556 3.043470427980525e+00 
1557 -2.845075278030157e+00 
1558 -2.026783459995950e+00 
1559 3.735917535924940e+00 
1560 3.866993600550039e+00 
1561 -1.863084454857208e+00 
1562 -1.529629725152108e+00 
1563 1.613638691729901e+00 
1564 5.788709375843501e+00 
1565 -2.925881028256776e+00 
1566 -5.041597744593689e+00 
1567 4.250227984982923e+00 
1568 2.917313024380940e+00 
1569 -1.708759609866388e+00 
1570 -1.412741642680475e-01 
1571 1.498666653941532e+00 
1572 2.247317731956893e+00 
1573 -5.474616232945067e+00 
1574 -3.185467445473558e+00 
1575 2.312772712895574e+00 
1576 3.370666688537321e+00 
1577 -5.879196648250105e+00 
1578 -3.044973382600686e+00 
1579 5.516511235076998e+00 
1580 5.848464899378405e-01 
1581 -1.704831809611240e+00 
1582 -2.499451888622822e+00 
1583 2.723705072444287e-02 
1584 2.492847845730946e+00 
1585 -2.882703736054574e+00 
1586 9.564219910920525e-02 
1587 1.924663215759512e+00 
1588 4.436120660722219e+00 
1589 -7.490457943917264e-01 
1590 -1.233615352798226e+00 
1591 1.036977554940015e+00 
1592 5.815799459612992e-01 
1593 7.875170168308567e-01 
1594 -1.311874816752566e+00 
1595 2.763458170448127e+00 
1596 2.343568027798861e+00 
1597 3.104458714740955e-01 
1598 -8.824846783391761e-01 
1599 3.690319658773878e+00 
1600 3.863064095982216e+00 
1601 -3.412285265165154e+00 
1602 -1.995591556809091e+00 
1603 2.931313279803585e+00 
1604 2.935333578422917e+00 
1605 -2.337915059896495e+00 
1606 -3.630857483527290e+00 
1607 2.116728927906183e+00 
1608 2.693942637859134e+00 
1609 -3.370622254217639e+00 
1610 -1.656638864784433e+00 
1611 6.352231092949121e-01 
1612 9.056020404910788e-01 
1613 -4.232637921513634e+00 
1614 -4.754636470049929e+00 
1615 2.088043277701450e+00 
1616 2.001532881943428e+00 
1617 -1.143326135626190e+00 
1618 -9.258937401979352e-01 
1619 1.759767023104431e+00 
1620 3.401166764353818e+00 
1621 -1.535569387593879e+00 
1622 -2.773153657496251e+00 
1623 3.502708916431142e+00 
1624 3.285208389196363e+00 
1625 -3.798080477644588e+00 
1626 -2.640704125203559e+00 
1627 2.141191426894913e+00 
1628 1.817189020533887e+00 
1629 -1.530147256519821e+00 
1630 -6.696232650424199e-01 
1631 1.641666057846327e+00 
1632 5.242340013704013e+00 
1633 1.845486321836366e-01 
1634 -1.937444151426121e+00 
1635 3.547042308589582e+00 
1636 3.271662581876321e+00 
1637 -1.059635313740497e+00 
1638 7.768723898420893e-01 
1639 4.144645454000211e+00 
1640 2.674086945050741e+00 
1641 -1.734872161624193e+00 
1642 -1.276015986977625e+00 
1643 4.837615714356158e+00 
1644 1.223600572529342e+00 
1645 -1.119556149432444e+00 
1646 -1.250666359136084e+00 
1647 4.392493495622769e+00 
1648 2.036381166659272e+00 
1649 -6.104094617516421e-01 
1650 1.059294840461764e+00 
1651 4.072295456324897e+00 
1652 3.259379001338780e+00 
1653 5.566936329048451e-01 
1654 -2.548022201687902e+00 
1655 4.621540403897922e+00 
1656 4.104739878490858e+00 
1657 -2.553085213016343e+00 
1658 1.888701916954976e+00 
1659 4.581185754200971e+00 
1660 9.036641595567468e-01 
1661 -2.889779850977929e+00 
1662 -9.077461558506721e-01 
1663 2.470956063577595e+00 
1664 -2.988969817358367e-01 
1665 -3.495963244209088e+00 
1666 -2.312081109957142e+00 
1667 4.229417233327192e+00 
1668 -2.893541167100429e-01 
1669 -5.936995338489318e+00 
1670 -4.727098817928246e+00 
1671 1.414865834248504e+00 
1672 1.926458156410121e-01 
1673 -3.291139166849764e+00 
1674 -9.389779104903676e-01 
1675 3.791059309215540e-01 
1676 8.231106205747701e-02 
1677 -2.950516229164678e+00 
1678 -4.769528547969434e+00 
1679 4.612563363183700e-01 
1680 1.641771213146270e+00 
1681 -2.531178342125284e+00 
1682 -1.802585060735962e+00 
1683 2.481154396476445e+00 
1684 3.529971067350803e+00 
1685 -1.105325951075500e+00 
1686 -4.342117267236806e+00 
1687 4.857144610585389e+00 
1688 1.685625226227563e+00 
1689 -3.115244140263491e+00 
1690 1.876947892319952e-01 
1691 3.273408684696610e+00 
1692 1.993383092579938e+00 
1693 -1.654163242732614e+00 
1694 -2.638182097794838e+00 
1695 2.018119910184160e-01 
1696 1.053863962692572e+00 
1697 -1.621949103083466e+00 
1698 -3.293029568249786e+00 
1699 4.072305408689077e+00 
1700 4.104598022942457e+00 
1701 -1.423158960116678e+00 
1702 -4.539971779376270e-01 
1703 -3.308156722604004e-01 
1704 2.550343378186784e+00 
1705 -7.486258846866725e-01 
1706 -1.995336173687257e+00 
1707 3.431362496599538e+00 
1708 2.997757767083254e+00 
1709 -5.037325192438430e+00 
1710 -1.545351574456247e+00 
1711 1.225101209927430e+00 
1712 1.971278576518953e+00 
1713 -1.006851477835336e+00 
1714 -1.916463082521686e+00 
1715 2.257089307598538e+00 
1716 2.104892232296657e+00 
1717 -2.784217621432910e+00 
1718 -3.438550938205565e+00 
1719 1.138126575667975e+00 
1720 2.338337759704364e+00 
1721 -2.427149292607592e+00 
1722 -2.689443767505010e+00 
1723 1.738747741597797e+00 
1724 1.774240526737654e+00 
1725 -2.097113640308351e+00 
1726 -1.412191396765469e+00 
1727 4.461748755882173e+00 
1728 1.849257258699887e+00 
1729 -3.657924180110729e+00 
1730 -1.509717023251582e+00 
1731 3.959680385346347e+00 
1732 3.500124912294030e+00 
1733 -2.243391260913497e+00 
1734 -1.033685040306291e+00 
1735 1.125048659388839e+00 
1736 3.615743382965619e+00 
1737 -1.224753768489981e+00 
1738 -1.479179779789399e+00 
1739 1.322824030091224e+00 
1740 2.293219728453250e+00 
1741 -2.256962676514797e+00 
1742 -3.028357464170044e+00 
1743 4.325460904334780e+00 
1744 2.257787519058394e+00 
1745 -1.087098057085754e+00 
1746 -2.707801866994988e+00 
1747 4.374372493663268e+00 
1748 2.968880690740909e+00 
1749 -3.738111397351777e+00 
1750 -3.446232260679759e+00 
1751 5.197332717889910e+00 
1752 2.370999638566214e+00 
1753 -2.595669323825073e+00 
1754 2.094387238895219e-01 
1755 1.242220481640532e+00 
1756 1.504668688460997e+00 
1757 -2.840602559564167e+00 
1758 -3.458599161412584e+00 
1759 4.879044704161728e+00 
1760 2.359475802989152e+00 
1761 -1.898518670079645e+00 
1762 -8.257449677530792e-01 
1763 7.476674020923212e-01 
1764 5.988883034530029e+00 
1765 -1.643610514671225e+00 
1766 -1.248182303469703e+00 
1767 2.492648372451174e+00 
1768 4.871023128346114e+00 
1769 -3.624757301965718e+00 
1770 -2.334765495888938e-02 
1771 1.893705559278201e+00 
1772 1.523077712156197e+00 
1773 -4.552932937717903e+00 
1774 -3.567640079309714e+00 
1775 -1.885380931800265e-01 
1776 1.256215774850395e+00 
1777 -6.464052333493538e+00 
1778 -4.003286069153462e+00 
1779 1.348216215079274e+00 
1780 2.472260824062519e+00 
1781 -1.827340414691645e+00 
1782 -3.753878704960869e+00 
1783 2.038266070953316e+00 
1784 -6.206175892697121e-01 
1785 -5.580968126720324e+00 
1786 -3.135041229551156e+00 
1787 2.965692968918055e+00 
1788 1.571363453107225e+00 
1789 -3.283026808961430e+00 
1790 -3.124216692819271e+00 
1791 2.090153140782976e+00 
1792 3.235195140691131e+00 
1793 -3.899024234298938e+00 
1794 -1.927584797232627e+00 
1795 3.641373475225286e+00 
1796 2.389986828785347e+00 
1797 -5.586716754840145e+00 
1798 -5.132121973564826e+00 
1799 2.852828642470337e+00 
1800 2.124120628191938e-01 
1801 -2.731008429872597e+00 
1802 -3.304630199921388e+00 
1803 3.665356964136136e+00 
1804 9.705513379009981e-01 
1805 -7.807416991938854e+00 
1806 -4.739085111837491e+00 
1807 1.259761604020161e+00 
1808 2.343553775823710e+00 
1809 -2.111692446800172e+00 
1810 -3.743110241258225e+00 
1811 4.980665453246219e+00 
1812 2.005459963411297e+00 
1813 -5.271471211391785e+00 
1814 -3.234814737423177e+00 
1815 1.060654370995727e+00 
1816 2.405809021332376e+00 
1817 -4.671929875168202e+00 
1818 -5.963375403750396e+00 
1819 1.345381604709916e+00 
1820 1.926568979644135e+00 
1821 -3.599149024139280e-01 
1822 -3.091548643865251e+00 
1823 2.777433768787434e+00 
1824 9.987284332864960e-01 
1825 -7.672801936618625e+00 
1826 -1.596480207670252e+00 
1827 3.042369056319826e+00 
1828 1.060761309545056e+00 
1829 -4.486444261989535e+00 
1830 -5.847032830745187e+00 
1831 3.904142322965738e-01 
1832 2.523479557091135e+00 
1833 -4.090500444361149e+00 
1834 -4.968705409978345e+00 
1835 3.980381638934321e+00 
1836 1.519215287240660e+00 
1837 -6.349118919863358e+00 
1838 -5.267410627530816e+00 
1839 2.154673819932441e+00 
1840 1.101019571822494e-01 
1841 -6.820483533107348e+00 
1842 -1.171537413809827e+00 
1843 1.902442721570935e+00 
1844 -1.392964569614199e-01 
1845 -2.392622299774719e+00 
1846 -2.865421162075726e+00 
1847 5.299810884581781e+00 
1848 2.121938947459288e+00 
1849 -2.934717382961829e+00 
1850 5.554832373046824e-01 
1851 9.397286082748056e-01 
1852 -3.644758280639335e-01 
1853 -4.029626695260994e+00 
1854 -3.078649057690684e+00 
1855 1.596806369678123e+00 
1856 2.280703058950290e+00 
1857 -1.004623646082801e+00 
1858 -8.825248101221852e-01 
1859 4.110365686193349e-02 
1860 3.809436409683337e+00 
1861 -2.689644581822871e+00 
1862 -5.196336812296912e-02 
1863 1.639979452185387e+00 
1864 1.012639112022557e+00 
1865 -1.271036123913277e+00 
1866 -1.397529172950716e+00 
1867 6.003154722053945e+00 
1868 4.267897468763736e+00 
1869 -1.508226305146011e+00 
1870 -2.664886227727124e+00 
1871 3.102163085940762e+00 
1872 2.120826512120718e+00 
1873 -3.046415556220489e+00 
1874 3.088835743431789e-01 
1875 4.382792468950973e+00 
1876 2.293183079503172e+00 
1877 -1.777605671236800e+00 
1878 6.510867085403528e-01 
1879 -1.905034277494689e-01 
1880 7.065747649628455e-01 
1881 -1.122505710441937e-01 
1882 3.518144033248506e-02 
1883 5.440848100048058e+00 
1884 4.510866170891562e+00 
1885 -1.409679147752643e+00 
1886 -1.659923446569656e+00 
1887 1.807585484929404e+00 
1888 2.874635858989540e+00 
1889 -4.671670933168188e+00 
1890 2.043388581373274e-01 
1891 4.271255960827276e+00 
1892 2.430057191793297e+00 
1893 -3.097784793670964e+00 
1894 -9.819496134919178e-01 
1895 1.962959610389370e+00 
1896 -4.649116793546811e-01 
1897 -2.909063654084027e+00 
1898 8.689614280125565e-02 
1899 6.153363624276160e+00 
1900 2.419676938113266e+00 
1901 -4.530499271989822e+00 
1902 -2.449316980727302e+00 
1903 1.351176926756341e+00 
1904 3.912235715530891e-01 
1905 -1.699184178040647e+00 
1906 1.220258369076733e-01 
1907 4.882911985975974e+00 
1908 -2.659223461790960e+00 
1909 -2.948945674878968e+00 
1910 -1.940771225439105e-01 
1911 -2.600239251369767e+00 
1912 -9.530182424882664e-01 
1913 -1.702762967636380e+00 
1914 -2.645106368185024e+00 
1915 6.894974676869260e+00 
1916 -1.185064712115865e+00 
1917 -9.306600745287678e+00 
1918 -2.940421954007124e+00 
1919 -1.765030322650135e+00 
1920 -9.171789471029018e-01 
1921 2.075511953869943e+00 
1922 -3.235689777204812e-01 
1923 3.390863051123404e-02 
1924 1.093832090089775e+00 
1925 3.566966325651703e+00 
1926 -1.723833984614304e+00 
1927 -1.210519466801611e+00 
1928 1.267061065370267e+00 
1929 6.361933606767082e-01 
1930 6.544367996209499e-01 
1931 2.162709251097387e+00 
1932 4.600795983597402e+00 
1933 3.080149897126092e+00 
1934 -8.532108298002615e-01 
1935 -1.994738052784212e-01 
1936 1.578400293206887e+00 
1937 8.603275982202971e-01 
1938 -2.461091172754172e+00 
1939 -4.183722780732733e-01 
1940 5.418969014399340e+00 
1941 1.529087482002451e+00 
1942 -2.723630509189856e+00 
1943 -1.802254252684911e+00 
1944 2.759096891599587e+00 
1945 7.729666231067965e-01 
1946 -2.154361281257362e+00 
1947 9.019842805092836e-01 
1948 2.745398131197423e+00 
1949 -2.978216135510743e-01 
1950 -3.008523081248256e+00 
1951 -1.339890418306271e+00 
1952 2.044330042849153e+00 
1953 -1.873887024278157e+00 
1954 -1.854945314669021e+00 
1955 1.612679367158170e+00 
1956 2.568911023880989e+00 
1957 5.254934343596285e-01 
1958 -5.811772880503909e+00 
1959 -1.462273324024701e+00 
1960 7.209948827072373e-01 
1961 -2.434680392185033e+00 
1962 -1.447892573294031e+00 
1963 -4.242660355819177e-01 
1964 4.306159879471492e+00 
1965 -5.822746126879291e-01 
1966 -2.037888778673540e+00 
1967 7.234408835122870e-04 
1968 2.907792916282917e-01 
1969 3.793320624911801e+00 
1970 -1.299992781537301e+00 
1971 3.780283040545500e+00 
1972 5.640964128390125e+00 
1973 7.649386553670748e-01 
1974 -9.235530000015730e-01 
1975 7.863850232933587e-01 
1976 2.030928001419940e+00 
1977 5.658754001548569e+00 
1978 -2.746864351085755e+00 
1979 2.458349374451022e+00 
1980 3.517424579237196e+00 
1981 -6.207692150514076e-01 
1982 -4.537385088087148e-01 
1983 1.828034248405390e-01 
1984 5.752178510632688e+00 
1985 -1.797155432537636e+00 
1986 -2.695624785055987e+00 
1987 5.214344738422771e+00 
1988 5.009923643901987e+00 
1989 -2.849369134917743e+00 
1990 -1.457496723200206e+00 
1991 8.460810399227104e-01 
1992 -1.286571244409759e+00 
1993 -3.552711526454972e+00 
1994 -8.871856741619165e+00 
1995 1.407655545471881e-01 
1996 3.740020385063159e+00 
1997 -3.754888714050711e+00 
1998 -6.606704179115999e+00 
1999 3.139482982076648e+00 
2000 -2.085270847590178e+00 
2001 -1.401696377006377e+00 
2002 -2.021082029416496e+00 
2003 1.388262228482571e+00 
2004 5.253227584872189e+00 
2005 -1.699997307139782e+00 
2006 -2.568541142709871e+00 
2007 1.368653343592584e+00 
2008 2.604948497545183e+00 
2009 -9.871054248643798e-01 
2010 -2.928733967727806e+00 
2011 3.080294967425135e+00 
2012 3.943878921849429e+00 
2013 -2.098463209341759e+00 
2014 -2.379465592723167e+00 
2015 -8.429721458173470e-01 
2016 1.349084502029523e+00 
2017 -2.642624514448582e+00 
2018 -4.659693728113695e+00 
2019 4.286845226163895e+00 
2020 4.422230578920222e+00 
2021 -6.997844514670976e-01 
2022 -1.617944423253215e+00 
2023 1.060184926672980e+00 
2024 1.282503085835887e+00 
2025 -5.769336830326229e+00 
2026 -4.701563848341678e+00 
2027 2.584947867644587e+00 
2028 3.492393500020259e+00 
2029 -4.427294752253704e+00 
2030 -4.773279359651965e+00 
2031 7.581665052140305e-01 
2032 3.210693437006115e+00 
2033 -2.319913998587401e+00 
2034 -1.988854368584330e+00 
2035 3.807508131091050e+00 
2036 2.686167788577395e+00 
2037 -2.554436832324634e+00 
2038 -2.117260033764862e+00 
2039 -3.619220874737846e-01 
2040 1.858574650460482e+00 
2041 -3.580661619965523e+00 
2042 -5.902789519201506e+00 
2043 2.290981452802716e+00 
2044 3.218388754842250e+00 
2045 -2.377573093282262e+00 
2046 -4.715378228644028e+00 
2047 1.622376619175379e+00 
2048 2.326531117348008e+00 
2049 2.436109331761024e-01 
2050 -3.968188770524501e+00 
2051 3.832017619730224e+00 
2052 6.200318977855265e+00 
2053 -1.532552991094984e+00 
2054 -2.058218481893706e+00 
2055 2.870603236256062e+00 
2056 4.108114942266646e+00 
2057 -2.835225079932258e+00 
2058 -6.101450792240800e+00 
2059 3.090215361875758e+00 
2060 1.110259590239744e+00 
2061 -1.842042366957671e+00 
2062 -1.948304995554721e+00 
2063 3.661467389581241e+00 
2064 3.037297714400859e+00 
2065 -9.911562160776899e-01 
2066 -3.083579457227474e+00 
2067 3.631563712123361e+00 
2068 3.964102164564569e-01 
2069 -2.428422939441749e+00 
2070 -3.610053687986541e+00 
2071 3.667330826156244e+00 
2072 5.973896477414928e+00 
2073 -1.099189656939939e+00 
2074 -1.012268031067705e+00 
2075 2.858870387059487e+00 
2076 4.013972874107879e-01 
2077 -2.645493076557846e+00 
2078 -2.895653876906075e+00 
2079 3.773161971738543e+00 
2080 4.127899006164630e+00 
2081 -1.941959625110592e-01 
2082 -3.465200718403035e+00 
2083 2.403279417224868e+00 
2084 3.228519394144737e+00 
2085 9.220976032508837e-01 
2086 -8.604740675383912e-01 
2087 3.770343761864236e+00 
2088 4.705285425884792e+00 
2089 6.928245083178821e-01 
2090 -1.195093728876612e+00 
2091 5.228917944141673e+00 
2092 3.765811369079112e+00 
2093 -9.822662886486496e-01 
2094 -2.440940029746340e+00 
2095 3.524065937928280e+00 
2096 5.274745373887093e+00 
2097 -3.517777662765652e-01 
2098 -8.053338086051792e-01 
2099 1.866572251263844e-01 
2100 3.502359747507746e+00 
2101 9.648995535950523e-01 
2102 -2.664339897670688e+00 
2103 2.702711821483045e+00 
2104 4.353147830654357e+00 
2105 -1.983846935474452e+00 
2106 9.890713696239328e-01 
2107 4.029529452499901e+00 
2108 5.588444055461017e+00 
2109 -2.919681452593186e+00 
2110 -3.418089768420054e+00 
2111 4.687282915359443e+00 
2112 4.238310746488362e+00 
2113 -3.061608145113369e+00 
2114 -2.402995410770318e+00 
2115 8.244414966185316e-01 
2116 4.299463701969409e+00 
2117 -2.388907555642380e+00 
2118 -3.481638589558672e+00 
2119 2.177752576877330e+00 
2120 4.908621763054380e+00 
2121 -2.036955218134482e+00 
2122 -3.059260583272003e+00 
2123 4.630495039314587e+00 
2124 3.511895810684223e+00 
2125 -2.772835005642154e+00 
2126 -2.594195345192348e+00 
2127 8.082858208151293e+00 
2128 1.544871373313876e+00 
2129 -4.153467035862873e+00 
2130 -2.939578881031724e+00 
2131 4.497389441039140e+00 
2132 2.838581825097112e+00 
2133 -2.527239769073962e+00 
2134 -3.489367936427080e+00 
2135 5.557956805546083e+00 
2136 8.745844952949572e-01 
2137 -2.263323021024689e+00 
2138 -1.637751461371945e+00 
2139 6.663384998074555e+00 
2140 1.638583876517212e+00 
2141 -3.227834058392340e+00 
2142 -1.849589619106174e+00 
2143 2.280159957360920e+00 
2144 4.779555598600021e+00 
2145 -2.286423958929401e+00 
2146 -2.563367584928879e+00 
2147 4.748045468655233e+00 
2148 2.170389548785761e+00 
2149 -2.490959814067436e+00 
2150 -2.495078151374437e+00 
2151 4.110428776547984e+00 
2152 5.525144227021695e+00 
2153 -3.922005492490833e+00 
2154 -2.662004060979566e+00 
2155 2.542178325517731e+00 
2156 2.899947845468967e+00 
2157 -1.411737869142134e+00 
2158 -4.080652548574129e+00 
2159 2.044882963205671e+00 
2160 2.410392065548768e+00 
2161 -5.652247593865971e+00 
2162 -2.364842237096139e+00 
2163 3.680202367497836e+00 
2164 3.857260627223033e+00 
2165 -1.687122905362488e+00 
2166 -2.405242348634821e+00 
2167 1.194070416350408e+00 
2168 3.657304824081222e+00 
2169 -7.212450401894814e+00 
2170 -5.093390625537105e+00 
2171 3.766906008401456e+00 
2172 2.288131092265224e+00 
2173 -1.409610456707659e+00 
2174 -3.466365228940793e+00 
2175 2.247740703988669e+00 
2176 8.935974300033527e-01 
2177 -3.102186388098479e+00 
2178 -1.460272034948569e+00 
2179 3.617977758090110e+00 
2180 1.840742391785481e+00 
2181 9.067068964767238e-03 
2182 -2.511039925981189e+00 
2183 3.227289175802087e+00 
2184 4.747079835919603e+00 
2185 -8.621512450137075e-01 
2186 -1.481202821435774e+00 
2187 3.610414099033679e+00 
2188 4.625358520233541e+00 
2189 -1.509840561473516e+00 
2190 -1.724618046691185e+00 
2191 2.894892184482251e+00 
2192 3.136145713366849e+00 
2193 -2.024140863933400e+00 
2194 -3.331123448825096e+00 
2195 2.841565641503456e+00 
2196 1.231926012723794e+00 
2197 -4.182756326372132e+00 
2198 -3.126575560980881e-01 
2199 5.755061863580031e+00 
2200 2.392351133809357e+00 
2201 -1.431509428953732e+00 
2202 -1.077860097673664e+00 
2203 2.822363282810902e+00 
2204 1.305768740056304e+00 
2205 -3.084654019688376e+00 
2206 -1.950532707362221e+00 
2207 4.322545894884907e+00 
2208 9.002080032287805e-01 
2209 -4.301713277445686e+00 
2210 -3.095802080955413e+00 
2211 -1.733514000956328e+00 
2212 1.145118461915480e-01 
2213 -3.626868711519486e+00 
2214 -2.433867311616329e+00 
2215 2.592384325331215e+00 
2216 2.359416164371442e+00 
2217 -5.361739337182414e+00 
2218 -2.498255214734210e+00 
2219 1.111212676888962e+00 
2220 -3.414456483129129e-01 
2221 -4.758246978707246e+00 
2222 -5.749544606900493e-01 
2223 4.875261080788900e+00 
2224 2.929196478023565e-01 
2225 -1.446134868748603e+00 
2226 -3.124704922715276e+00 
2227 2.895557121779094e+00 
2228 5.791769472217435e-01 
2229 -3.172179676915405e+00 
2230 -9.594498330882334e-01 
2231 4.092911265268864e+00 
2232 3.161498563662572e+00 
2233 -1.509737554018273e+00 
2234 -1.686685456418936e+00 
2235 1.024626724451110e+00 
2236 1.086193508117433e+00 
2237 -1.729243091713931e+00 
2238 -7.070167692984158e-01 
2239 1.161287603022832e+00 
2240 3.858242957095803e+00 
2241 -2.017539058457121e+00 
2242 -1.508584231865773e+00 
2243 1.773314764531359e+00 
2244 2.066744032411713e+00 
2245 -1.683217252737480e+00 
2246 -3.326192704824288e+00 
2247 1.963764460664346e+00 
2248 1.601726490519884e+00 
2249 -2.649897992756990e+00 
2250 -2.087934490501417e+00 
2251 1.857748790167257e+00 
2252 1.392942987918079e+00 
2253 -3.472291489093954e+00 
2254 -1.047160647954605e+00 
2255 2.046312693806698e+00 
2256 6.846024901895431e-02 
2257 3.845088402657481e-02 
2258 -2.422792168932634e+00 
2259 1.307874852664860e+00 
2260 2.476124261031929e+00 
2261 -5.006691314094115e-01 
2262 -1.750716527199261e+00 
2263 2.043571030179185e+00 
2264 3.741336800299671e+00 
2265 -1.909830112057736e+00 
2266 -1.794368230079559e+00 
2267 9.344925044379416e-01 
2268 9.858888772900189e-02 
2269 -3.405990415353274e+00 
2270 -2.888213444517876e+00 
2271 1.257983330367935e+00 
2272 5.336704701799831e-01 
2273 -2.841290021317798e-01 
2274 5.368457285007851e-04 
2275 2.642074036525604e-01 
2276 4.528411160672593e+00 
2277 -5.670210289152410e-01 
2278 -9.289443882323513e-02 
2279 2.055185298137931e+00 
2280 4.353033754494773e+00 
2281 -1.044673520141855e+00 
2282 -8.347915080992125e-01 
2283 3.525314610918413e+00 
2284 1.438779659148007e+00 
2285 -3.184968273501931e+00 
2286 -3.194290257891956e-02 
2287 3.270648550166661e+00 
2288 2.696986748449574e+00 
2289 -5.429311863581441e-01 
2290 -1.305736224652525e+00 
2291 3.293438362378244e+00 
2292 -3.659188267870803e-01 
2293 -1.220559286271942e+00 
2294 -3.905883801622021e-01 
2295 2.488796561690517e+00 
2296 3.083710922909275e+00 
2297 -1.002734864591683e+00 
2298 -5.693474486165075e-01 
2299 2.181906998636510e+00 
2300 1.140186546142370e+00 
2301 -1.682034762505461e+00 
2302 1.604171443500294e+00 
2303 3.064578652574500e+00 
2304 2.036230314681466e+00 
2305 -2.133570257342770e+00 
2306 -1.752745257359117e-01 
2307 2.231549817734263e+00 
2308 9.074905815033532e-01 
2309 -1.489821233914779e+00 
2310 -3.624801694863141e+00 
2311 1.823823863820241e+00 
2312 2.117046210287998e-01 
2313 -2.430894802039500e+00 
2314 -1.016893537005462e+00 
2315 2.331181029393032e+00 
2316 1.130885764284881e-01 
2317 -4.245591724193141e+00 
2318 -1.682051432976011e+00 
2319 4.302696171298511e-01 
2320 -5.643404694329126e-01 
2321 3.859604776241338e-01 
2322 -1.958480604697350e+00 
2323 1.866289470148955e+00 
2324 5.508510352020911e+00 
2325 2.936886168119773e-01 
2326 -2.327432416596498e+00 
2327 2.021227397710030e+00 
2328 2.647633998232431e+00 
2329 -1.292368944366760e+00 
2330 7.685985237837401e-01 
2331 2.925683977388467e+00 
2332 8.954983742285780e-01 
2333 -1.076413794265817e+00 
2334 -1.804016487919958e+00 
2335 2.105168685385002e+00 
2336 6.299465058332194e+00 
2337 -1.294759823179330e+00 
2338 -4.303921871687179e-01 
2339 7.730615961075129e-01 
2340 1.244752883931020e+00 
2341 -2.007335257449064e+00 
2342 -1.174754096351291e+00 
2343 4.066508150265840e+00 
2344 4.544126026414482e+00 
2345 -7.640513098125550e-01 
2346 8.854327837355196e-01 
2347 1.828616208463519e+00 
2348 1.657328405460230e-01 
2349 -1.589090413265672e+00 
2350 -2.700297194497801e+00 
2351 3.900083866166578e+00 
2352 1.230169251849919e+00 
2353 -3.744501683396420e+00 
2354 -1.252892313673272e+00 
2355 -8.039557635296646e-01 
2356 -2.602031394857723e-01 
2357 -1.928614762366311e+00 
2358 -3.689378896344066e+00 
2359 1.664043977446347e-01 
2360 1.811790253965286e+00 
2361 -2.882799534891269e+00 
2362 -4.113888384678787e+00 
2363 1.128377669980824e+00 
2364 7.789951403978878e-01 
2365 -4.065566205985378e+00 
2366 -4.675056546521805e-01 
2367 2.578191233169805e+00 
2368 2.196603559234030e+00 
2369 -3.676457865416090e+00 
2370 -3.645744558766851e+00 
2371 3.275326509613089e+00 
2372 1.342323884612334e+00 
2373 -3.887202740408592e+00 
2374 -2.418542238768878e+00 
2375 1.821856919162677e+00 
2376 1.951986604692967e+00 
2377 -2.304569562863373e+00 
2378 -4.697953343961470e+00 
2379 1.099372259585824e+00 
2380 3.272180045548563e+00 
2381 -2.910454995181535e+00 
2382 -1.849544689920063e+00 
2383 7.324099016531734e-01 
2384 2.412761295440775e+00 
2385 -3.807952438352804e+00 
2386 -2.055978701351418e+00 
2387 9.762621580852241e-01 
2388 4.738336917605465e+00 
2389 -1.191492618864123e+00 
2390 -2.648613942598606e+00 
2391 2.794287731392394e+00 
2392 1.335793883788870e+00 
2393 -6.150169099819983e+00 
2394 -2.556443875692087e+00 
2395 5.599285306113868e+00 
2396 1.509863964663791e+00 
2397 -2.480208989548821e+00 
2398 -3.580037646690748e+00 
2399 3.638089739110999e+00 
2400 7.585935834446480e-01 
2401 -3.095194655665660e+00 
2402 -7.629484130236490e-01 
2403 2.029854652708858e+00 
2404 1.606788892832625e+00 
2405 -5.915910311837304e-01 
2406 -1.599624836418585e+00 
2407 4.007761630934092e+00 
2408 2.354024421856655e+00 
2409 -3.598972134715555e+00 
2410 -4.466539662650186e-01 
2411 2.742295724710944e+00 
2412 2.226982320859402e+00 
2413 -1.997574749180317e+00 
2414 -2.251422388967753e+00 
2415 1.119853186658716e+00 
2416 3.545900577589486e-01 
2417 -2.115959605623828e-02 
2418 -1.563004687177837e-01 
2419 2.190040122217043e+00 
2420 1.272863346674529e+00 
2421 -2.349497140989170e+00 
2422 -1.633425161069397e+00 
2423 1.494530773386973e+00 
2424 1.882650620307498e-02 
2425 -1.862765708945151e+00 
2426 -1.382758544584906e+00 
2427 2.726943529760299e+00 
2428 1.608661446783312e+00 
2429 -2.151476662355192e+00 
2430 -1.747804901543730e+00 
2431 1.872298770589437e+00 
2432 4.048756009876668e+00 
2433 -2.903040465113895e+00 
2434 -2.481727214429011e+00 
2435 1.416314724287974e+00 
2436 1.592216680676199e+00 
2437 -1.349321973324557e+00 
2438 -2.005638060500116e+00 
2439 2.178729636290098e+00 
2440 1.130864809988210e+00 
2441 -2.526952149720545e+00 
2442 -9.682922744499390e-01 
2443 2.371828451742800e+00 
2444 6.934630469389013e-01 
2445 -2.231320407285632e+00 
2446 -7.528583539065689e-01 
2447 1.362766950247269e+00 
2448 1.532743503014138e+00 
2449 -3.300716460867759e+00 
2450 -2.575177449733184e+00 
2451 3.488624634068001e+00 
2452 -2.205274750022379e-01 
2453 -1.797202630884662e+00 
2454 -2.691854658103370e-01 
2455 1.516246662867701e+00 
2456 2.076101535235246e+00 
2457 -2.444836627894491e+00 
2458 -1.789331591153632e+00 
2459 2.384129681323245e+00 
2460 6.717466170525546e-01 
2461 -2.903513416260754e+00 
2462 -1.676571977062426e+00 
2463 2.180401121799020e+00 
2464 1.699812284697571e+00 
2465 -2.680560401064945e+00 
2466 -2.009433657422131e+00 
2467 2.539738416962980e+00 
2468 7.233490444145828e-01 
2469 -3.827231905831328e+00 
2470 -7.451438282490290e-01 
2471 1.863030960986473e+00 
2472 -3.597383462662824e-01 
2473 -3.346982494175107e+00 
2474 1.181657613490854e-01 
2475 3.305033142878481e+00 
2476 1.022637675004785e-01 
2477 -5.280436468308533e-01 
2478 -3.555594729897653e+00 
2479 2.621046663476994e+00 
2480 1.982284791709454e+00 
2481 -3.810204949103715e+00 
2482 -3.580662006144221e-01 
2483 3.540076611363762e-01 
2484 5.622253576261587e-01 
2485 -2.473084116997874e+00 
2486 -1.372123504936676e+00 
2487 2.483529520228383e+00 
2488 -1.106863343405578e+00 
2489 -4.250542423383360e+00 
2490 -9.023096947936990e-01 
2491 3.219731099718105e+00 
2492 -1.646881314788553e+00 
2493 -6.093663570555468e+00 
2494 -5.355889409164453e-01 
2495 1.433641373830892e+00 
2496 -3.099542868647120e+00 
2497 -2.026405544926390e+00 
2498 -4.473301114292243e+00 
2499 1.725852296172162e+00 
2500 1.213469718628684e+00 
2501 -3.192499716890989e+00 
2502 2.980871039522817e-01 
2503 2.245670860351042e+00 
2504 1.642208008578026e+00 
2505 -2.734891027986104e-01 
2506 -3.649438936766819e-01 
2507 3.290061585121446e+00 
2508 -1.352191307478850e+00 
2509 -1.870929450395546e+00 
2510 -1.612154171070996e+00 
2511 2.466200241134952e+00 
2512 2.604789174476111e+00 
2513 -3.234224090689563e+00 
2514 6.852209938219196e-01 
2515 3.606473919196003e+00 
2516 -2.492540837012445e-01 
2517 -1.251754038050654e+00 
2518 -6.175137009264392e-01 
2519 5.643354278360074e+00 
2520 2.876652850733856e+00 
2521 -6.885116899379465e-01 
2522 1.716068711311131e+00 
2523 5.283007602552262e+00 
2524 1.169343243281893e+00 
2525 -1.258218498483204e+00 
2526 -1.512864805182638e+00 
2527 3.358625637148907e+00 
2528 4.414161591304034e+00 
2529 -5.261044025048526e+00 
2530 5.155662102923456e-02 
2531 2.465270154964169e+00 
2532 1.720068856073597e+00 
2533 -1.635131863238958e+00 
2534 -1.072331792458230e+00 
2535 2.748687510255075e+00 
2536 2.950943446988490e+00 
2537 -4.968711139905125e+00 
2538 1.300850478898308e+00 
2539 1.882754974034972e+00 
2540 2.832092967366652e+00 
2541 -2.837541732068144e-01 
2542 1.415685755424091e+00 
2543 1.405931887030706e+00 
2544 2.268689292868062e+00 
2545 -1.874396870237878e-01 
2546 3.341553638523612e-01 
2547 3.892971616335032e+00 
2548 -1.815963539661748e-01 
2549 -3.734347246846645e+00 
2550 2.980257053465872e+00 
2551 1.850972622118065e+00 
2552 2.757400630193870e+00 
2553 -5.272152923365092e+00 
2554 8.500489331352250e-02 
2555 3.349952656414370e+00 
2556 -4.913137174395686e+00 
2557 -1.613227271040142e+00 
2558 5.790251052158849e+00 
2559 6.383296476391049e+00 
2560 -3.349309372408676e+00 
2561 2.110071961623599e+00 
2562 -2.757502801490025e-01 
2563 1.308500383783246e-02 
2564 2.348946559712231e+00 
2565 2.354090985693221e+00 
2566 -2.275122944092224e+00 
2567 -7.395785523258426e-03 
2568 4.878816672076555e+00 
2569 2.499416219119920e+00 
2570 -8.035262870737023e-01 
2571 -8.001388198837736e-01 
2572 6.190895426828626e+00 
2573 3.788292325751162e+00 
2574 -3.357624172654930e+00 
2575 -1.714767899049454e-01 
2576 2.280646620780661e+00 
2577 7.817340354628098e-01 
2578 -8.721071366318605e-01 
2579 -4.929571148152864e-01 
2580 4.051747659880966e+00 
2581 2.904328002537712e+00 
2582 -1.432174045660477e+00 
2583 -1.832769836408236e-02 
2584 1.850302146506431e+00 
2585 -2.578528895601526e-01 
2586 -1.991248386783241e+00 
2587 7.124934579162351e-01 
2588 5.652409125637254e-01 
2589 -9.468200093098081e-01 
2590 -2.001776857872726e+00 
2591 -1.123718056138900e-01 
2592 2.785557232580529e+00 
2593 4.236141330751385e-01 
2594 -1.186111245024819e+00 
2595 -1.939117009767241e-01 
2596 3.988569628058424e+00 
2597 2.036942508804500e+00 
2598 -2.471510686769796e+00 
2599 1.152280831631773e+00 
2600 3.639121470268441e+00 
2601 -7.646545130589819e-01 
2602 -3.250929871747228e+00 
2603 -1.132879589114983e+00 
2604 2.220558124077804e+00 
2605 6.977211100101799e-01 
2606 -7.697938081906252e-01 
2607 3.476604535312581e+00 
2608 5.207959486614825e+00 
2609 1.182101504786548e+00 
2610 -2.191663020991711e+00 
2611 -1.808806307261524e-01 
2612 2.067393082504952e+00 
2613 1.841965794816633e+00 
2614 -4.310954121419810e+00 
2615 1.241911001072439e-02 
2616 4.568014808037495e+00 
2617 7.373287681694428e-01 
2618 -1.317002314864596e+00 
2619 -1.305014892831919e+00 
2620 2.027928991978012e+00 
2621 -1.855114634741412e-01 
2622 -3.153682270468138e+00 
2623 3.282177631765839e-01 
2624 8.123956608270031e+00 
2625 -1.009706016711873e+00 
2626 -7.470836554655562e-01 
2627 -1.919180540951350e+00 
2628 3.320770599515910e+00 
2629 6.223094573903888e-01 
2630 -5.534220076800816e+00 
2631 -6.478085741458655e-01 
2632 2.087426321460618e+00 
2633 -1.501644135523478e+00 
2634 -1.795941440054813e+00 
2635 -2.317068347381089e+00 
2636 2.011698474535132e+00 
2637 7.317268791065732e-01 
2638 -1.970186184051770e+00 
2639 2.176570698170028e+00 
2640 2.229958825944633e+00 
2641 1.217374810588921e+00 
2642 -1.391328470320500e+00 
2643 1.323786427630722e+00 
2644 4.279824782542964e+00 
2645 8.233808028302135e-01 
2646 -1.647280868152900e+00 
2647 2.497651221649681e+00 
2648 3.881527267524107e+00 
2649 -3.299073657131568e-01 
2650 -8.695145848742210e-01 
2651 -6.738102686723113e-02 
2652 5.618038528152095e+00 
2653 7.659562671926079e-01 
2654 -2.836634415876591e+00 
2655 1.444692453096542e+00 
2656 3.279536656056410e+00 
2657 1.143977901435026e+00 
2658 -7.148535176403178e-01 
2659 2.506745983188005e-01 
2660 8.295759270343420e-01 
2661 -8.095635352797632e-01 
2662 -1.091932793936246e+00 
2663 1.810560873226751e+00 
2664 4.198755689316394e+00 
2665 -4.732856964843392e-01 
2666 -2.131088505988233e+00 
2667 2.531378956214389e+00 
2668 1.866078935940212e+00 
2669 -1.115350614229098e+00 
2670 6.944281551837963e-01 
2671 2.546318087634756e+00 
2672 1.430723960352453e+00 
2673 1.699383208188433e+00 
2674 -1.276491217506573e+00 
2675 3.040988327670350e+00 
2676 4.958013252721300e+00 
2677 6.595114765423401e-01 
2678 1.432831434017044e+00 
2679 2.288067778706710e+00 
2680 4.737931321568690e+00 
2681 -8.802544193276860e-01 
2682 -4.887686906978237e-01 
2683 3.858479464692173e+00 
2684 4.757268731811793e+00 
2685 1.416150278813430e+00 
2686 -3.775950007032354e+00 
2687 -6.711227194133902e-01 
2688 2.271465505653643e+00 
2689 7.766500079759227e-01 
2690 -1.009871545631187e+00 
2691 3.943610711000267e+00 
2692 3.500161080252350e+00 
2693 2.305610805598453e+00 
2694 -3.822817606810265e-01 
2695 -8.418297574407768e-03 
2696 7.349942949863555e+00 
2697 -1.531186507966405e+00 
2698 3.404543059412029e-01 
2699 2.812394135759061e+00 
2700 1.950953331003117e+00 
2701 1.757114559898576e+00 
2702 -3.148167872443261e+00 
2703 1.380915156946922e+00 
2704 3.772139649829473e+00 
2705 5.873945912525625e-01 
2706 -2.744741246592939e-01 
2707 4.182812722673883e+00 
2708 2.159972546005897e+00 
2709 -8.834421462381239e-01 
2710 -1.011619896969529e+00 
2711 8.421585899274534e-01 
2712 3.148745767060894e+00 
2713 -2.096236740482193e+00 
2714 -2.618666207451052e+00 
2715 1.285449194435284e+00 
2716 3.285596897491135e+00 
2717 -2.365448602728076e+00 
2718 -5.170710233636988e+00 
2719 1.003381433439009e+00 
2720 1.546550259225360e+00 
2721 1.022059768771305e+00 
2722 -3.374119525909089e-01 
2723 2.162280006481774e+00 
2724 1.433666504823853e+00 
2725 -1.631998388946817e+00 
2726 -1.888920538209728e+00 
2727 2.765794027221550e+00 
2728 7.458978293968646e+00 
2729 4.909788616702158e-01 
2730 -1.561880951238968e+00 
2731 4.110834960699800e+00 
2732 2.564346914469373e+00 
2733 -2.252430703286492e+00 
2734 -2.505224510601068e+00 
2735 2.798200299552223e+00 
2736 3.831154585432750e+00 
2737 -2.481928829642571e+00 
2738 -3.563925996538853e+00 
2739 9.085129529894572e-01 
2740 2.167405393907825e+00 
2741 -1.982556831264938e+00 
2742 -1.154786810682128e+00 
2743 4.562451790917603e+00 
2744 4.537422699195107e+00 
2745 -2.525328460878695e+00 
2746 8.326166589266847e-01 
2747 5.588783831144187e+00 
2748 3.404632983610656e+00 
2749 6.642523938269866e-01 
2750 -2.263026943148317e+00 
2751 2.514591174165322e+00 
2752 3.188679028685903e-01 
2753 -2.915729511674698e+00 
2754 -3.457785841881775e+00 
2755 4.334455208216037e+00 
2756 4.364554981037672e+00 
2757 -3.954713260945102e-01 
2758 -3.510444538103021e+00 
2759 6.280220173012322e-01 
2760 1.632932181210988e+00 
2761 -2.877404147150091e+00 
2762 -1.410459014630164e-01 
2763 3.157641681889711e+00 
2764 8.959227150875297e-01 
2765 -2.614320307320095e+00 
2766 -5.376966364084068e+00 
2767 3.754599554508771e+00 
2768 1.033511792675819e+00 
2769 -3.654132820573897e+00 
2770 -1.172296662977691e+00 
2771 1.036529163831399e+00 
2772 -1.413726948488979e+00 
2773 -2.716943311078527e+00 
2774 -1.547050013958662e+00 
2775 2.110700370758608e+00 
2776 2.664926964649201e+00 
2777 -5.811713921691330e+00 
2778 -3.676749279239210e+00 
2779 3.332945949928795e+00 
2780 7.112440654466329e-01 
2781 -3.181078996294643e+00 
2782 -1.809621908534626e+00 
2783 1.393300728470542e+00 
2784 2.803012567632873e+00 
2785 -2.076811369451746e+00 
2786 -1.518958557800337e+00 
2787 4.851920544249217e+00 
2788 3.289675934870643e-01 
2789 -4.177605955916664e+00 
2790 -5.497871921132576e+00 
2791 1.761903563297223e+00 
2792 2.850522067652698e+00 
2793 -3.347262323972929e+00 
2794 -2.924608081221102e+00 
2795 -1.184132259216195e+00 
2796 1.430002724362201e+00 
2797 -2.714878930220773e+00 
2798 -4.212021353612464e+00 
2799 2.401033679342521e+00 
2800 3.224486979377306e+00 
2801 -4.763844292264853e+00 
2802 -2.468794551840888e+00 
2803 -7.344343146659291e-01 
2804 2.318152193716611e+00 
2805 -1.515045515520416e+00 
2806 -4.879217277780122e+00 
2807 1.201327748372244e+00 
2808 2.922278720107585e+00 
2809 -6.767467469873139e+00 
2810 -1.853247299592901e+00 
2811 1.896037920743361e+00 
2812 1.956032161726493e+00 
2813 -2.417462779483186e+00 
2814 -3.918851770072761e+00 
2815 1.168601078944571e+00 
2816 9.892305580562691e-01 
2817 -3.578943179277742e+00 
2818 -2.481997271616165e+00 
2819 5.221342437560761e+00 
2820 2.962995582540063e+00 
2821 1.012706887603170e+00 
2822 -1.895093843701780e+00 
2823 1.746541169513354e+00 
2824 2.212564657759543e+00 
2825 8.895290435153437e-01 
2826 -1.222508851484555e+00 
2827 2.193925100126711e+00 
2828 2.705895223228997e+00 
2829 -3.077482854790531e+00 
2830 -3.047738879931027e+00 
2831 -1.312461570943498e-02 
2832 3.274517311017811e+00 
2833 -1.181354462683704e+00 
2834 -3.306853444640657e+00 
2835 5.561224040121249e-01 
2836 6.343270154758661e-01 
2837 -3.416804226612818e+00 
2838 -1.212617697908695e-03 
2839 3.114884628937813e+00 
2840 1.813310057677049e+00 
2841 -3.112598194268043e+00 
2842 -1.529836613802302e+00 
2843 4.711814922079480e+00 
2844 3.441784888933190e+00 
2845 -2.021105406004037e+00 
2846 -4.146678013179963e+00 
2847 -9.195848346377899e-02 
2848 2.560471476679766e-01 
2849 -3.767889173663896e+00 
2850 -1.977053438590695e+00 
2851 -2.136168185548494e+00 
2852 1.771973767479560e+00 
2853 -1.758575275200461e+00 
2854 -2.108721374626197e+00 
2855 1.247079283003508e-01 
2856 -1.965325244992642e+00 
2857 -3.092677596498030e+00 
2858 -1.817461680432926e+00 
2859 1.630091290693599e+00 
2860 1.326309773092566e+00 
2861 -6.137285191324532e+00 
2862 -1.467230368731909e+00 
2863 -6.796379590825323e-01 
2864 -2.347529927697010e+00 
2865 -1.596690128782274e+00 
2866 -2.443488133530419e+00 
2867 2.848847695355705e+00 
2868 3.545724489385077e+00 
2869 -2.706428826526310e+00 
2870 -7.245752796169412e-01 
2871 1.271639501841856e+00 
2872 4.487106886307442e-01 
2873 -2.220337588460431e+00 
2874 -3.329281026670662e+00 
2875 2.811392514292596e+00 
2876 3.559433562062279e+00 
2877 -3.284473577257325e+00 
2878 -4.795742008069134e-01 
2879 1.132850859244406e+00 
2880 1.480841345542433e+00 
2881 -8.183728468752784e-01 
2882 -9.693064392460973e-01 
2883 5.034863269418696e+00 
2884 3.938648621979214e+00 
2885 -2.644763995730035e-01 
2886 1.911304047572827e-01 
2887 -1.804590704780937e-01 
2888 1.462720736424227e+00 
2889 -1.196659403721759e+00 
2890 -1.758440175791911e+00 
2891 3.517421965267574e+00 
2892 3.701476938794966e+00 
2893 5.193680662981492e-02 
2894 -7.980282598999435e-01 
2895 1.810443516894441e+00 
2896 3.087038500192914e-01 
2897 -7.963128195358060e-01 
2898 1.604192579627708e-01 
2899 3.572651655441068e+00 
2900 1.930187224674084e+00 
2901 7.076717616560686e-01 
2902 -1.214230028422698e+00 
2903 3.688908517829634e-01 
2904 2.619927647241421e+00 
2905 -2.171140975989107e+00 
2906 -1.418493153253972e+00 
2907 4.524445041235911e+00 
2908 1.693577230550136e+00 
2909 -3.168278951319536e+00 
2910 -1.463792870963850e+00 
2911 1.859363905584989e+00 
2912 -2.313920761951588e+00 
2913 -3.989368166974702e-01 
2914 -1.136271901001834e+00 
2915 3.659869406089192e+00 
2916 4.039617574858557e+00 
2917 6.148441976351732e-01 
2918 7.482611574469379e-02 
2919 2.624734372161665e+00 
2920 2.281793021570701e+00 
2921 -1.001504343093421e+00 
2922 1.648869072437110e+00 
2923 5.009744371486887e+00 
2924 6.767542167265908e-01 
2925 -2.368606147153395e+00 
2926 -3.164628394509854e+00 
2927 4.640818681106524e-04 
2928 2.185384409934238e+00 
2929 -2.216977901639615e+00 
2930 1.076650957930978e-01 
2931 4.237541719616511e-02 
2932 2.133414872382604e+00 
2933 -3.819310199312635e+00 
2934 -1.336275804195693e+00 
2935 2.419205709735662e+00 
2936 4.794637822530248e-01 
2937 -2.194872159456651e+00 
2938 -1.151048281081073e+00 
2939 1.743604347695245e+00 
2940 7.502017678943044e-01 
2941 -3.451648278674626e+00 
2942 -8.882864278612810e-01 
2943 2.106261511287649e+00 
2944 2.981163259326053e-01 
2945 -3.033798338994121e+00 
2946 -2.264534950053377e+00 
2947 3.062419071161446e+00 
2948 1.720521602792459e+00 
2949 -3.420509554876623e+00 
2950 -8.947144380447405e-01 
2951 2.424004079045674e-01 
2952 -1.613955853540723e-01 
2953 -1.495027314089289e+00 
2954 -4.193626674684638e+00 
2955 1.711189445348126e+00 
2956 1.461743455734778e+00 
2957 -4.307050050893473e+00 
2958 -2.021165908039971e+00 
2959 2.330961201059148e-01 
2960 -1.430339385989641e-01 
2961 5.933045288709876e-01 
2962 -1.927306035101677e+00 
2963 1.190909460322519e+00 
2964 3.689249963421327e+00 
2965 -1.142035589246108e+00 
2966 -9.951371920127533e-01 
2967 1.914241235391959e+00 
2968 8.812669580007904e-01 
2969 -2.276380448419804e+00 
2970 -5.821629462029141e-01 
2971 1.468205291830138e+00 
2972 3.217975682384315e+00 
2973 -4.860549267240547e-01 
2974 -2.118263879328283e+00 
2975 2.506808983082732e+00 
2976 2.266292585219183e+00 
2977 -2.741805174890001e+00 
2978 -8.817864483520134e-02 
2979 2.165601016213519e+00 
2980 2.985745964922264e+00 
2981 -1.339722199276111e+00 
2982 -1.008719513078583e+00 
2983 2.613723269990913e+00 
2984 9.987684266503063e-01 
2985 -1.899796888017741e+00 
2986 -6.442502472308205e-01 
2987 4.102457959181930e+00 
2988 2.891450157435991e+00 
2989 -3.051159884777360e+00 
2990 -2.906506408063859e+00 
2991 -4.515651641232525e-01 
2992 -7.976233929302338e-02 
2993 -1.434981527346501e+00 
2994 -4.002666195379849e+00 
2995 2.002381663976081e+00 
2996 1.093753717186588e+00 
2997 -3.803687193912126e+00 
2998 -2.984247537428756e+00 
2999 -1.878364652846033e+00 
3000 2.039959436391893e+00 
3001 -2.356426081299159e+00 
3002 -3.585777929988771e+00 
3003 1.767165815607741e+00 
3004 5.112092767863906e-01 
3005 -2.705378976488028e+00 
3006 -1.700472043756481e+00 
3007 1.979703980626092e+00 
3008 1.754801285309076e-01 
3009 -1.192129087001083e+00 
3010 -9.558948471737668e-01 
3011 5.549363495902059e+00 
3012 9.222763138989867e-01 
3013 -2.793407467370028e+00 
3014 -1.128118252494405e+00 
3015 1.217397500129581e+00 
3016 7.658648113018153e-01 
3017 -2.726648997682854e+00 
3018 -2.909238346359144e+00 
3019 1.078065182401926e+00 
3020 -5.691152510751231e-02 
3021 -1.601629628694557e+00 
3022 -4.893585601758518e+00 
3023 4.464020829790316e+00 
3024 2.203320620302312e-01 
3025 -2.847269873698175e+00 
3026 -1.671945816117122e+00 
3027 8.303671928817558e-01 
3028 1.713838727155339e+00 
3029 -3.154010527473939e+00 
3030 -4.007197148352102e+00 
3031 2.042271827679364e+00 
3032 4.206253449578397e-01 
3033 -4.169596423922576e+00 
3034 -2.472690717066133e+00 
3035 1.539437038359511e+00 
3036 1.428043043671061e+00 
3037 -5.157027215682983e+00 
3038 -2.439492999017906e+00 
3039 1.908279696380354e+00 
3040 7.348566607460895e-01 
3041 -2.571961651950046e+00 
3042 -3.763289093830630e+00 
3043 3.486901704004085e+00 
3044 1.835074659203440e+00 
3045 -4.605333640165760e+00 
3046 -2.824278500939645e+00 
3047 2.411666147465084e+00 
3048 2.276199183889592e+00 
3049 -4.600944345180527e+00 
3050 -2.330899184508030e+00 
3051 3.233750256823859e+00 
3052 1.301762786253162e+00 
3053 -1.404414581313197e+00 
3054 -2.611143696447187e+00 
3055 2.354604058411800e+00 
3056 5.708753621292108e-01 
3057 -4.529587068211114e+00 
3058 -2.552006028844850e+00 
3059 4.257255908736554e+00 
3060 1.856220833142135e+00 
3061 -2.739996928158247e+00 
3062 -2.572570499305694e+00 
3063 7.793647237557505e-01 
3064 4.187360234036618e+00 
3065 -7.216078128130636e-01 
3066 -2.994029355086798e+00 
3067 1.267393302792780e+00 
3068 -7.570233918592311e-01 
3069 -3.878043510088364e+00 
3070 -1.806667730499635e+00 
3071 2.798216342614456e+00 
3072 2.095383858505028e+00 
3073 -2.085131663906709e+00 
3074 -2.721314636628147e+00 
3075 1.542920144669532e+00 
3076 6.241667063586147e-01 
3077 -3.024780140711963e+00 
3078 -2.334957760169205e+00 
3079 1.501519226864363e+00 
3080 1.413866973624325e+00 
3081 -2.529862275031832e+00 
3082 -6.587222860844281e-01 
3083 3.342203791107226e-01 
3084 1.949683525328513e+00 
3085 -1.881213122156579e+00 
3086 -2.869263290812572e+00 
3087 8.765513334264647e-01 
3088 2.514946010646022e+00 
3089 -1.868551891814562e+00 
3090 -1.996079297420392e+00 
3091 1.508040917226649e+00 
3092 1.089205440984756e+00 
3093 -4.509017734611596e+00 
3094 -1.842378069153295e+00 
3095 -6.704978555162175e-01 
3096 1.662180764710798e+00 
3097 -3.261596756740390e+00 
3098 -2.246426939328063e+00 
3099 1.212589922458527e+00 
3100 2.299218706004714e+00 
3101 -1.292840099500365e+00 
3102 -2.100215854255747e+00 
3103 1.097761746455703e+00 
3104 1.234555708309853e+00 
3105 -3.160087066770445e+00 
3106 -8.200900813259794e-01 
3107 1.479819605283977e+00 
3108 1.510141602332096e+00 
3109 -2.436764482775421e+00 
3110 1.605341901453682e-01 
3111 4.399238152915856e+00 
3112 -6.406917792403174e-01 
3113 -1.687241126552552e+00 
3114 -1.343673039903132e+00 
3115 3.799507614507920e+00 
3116 -1.222778002394034e+00 
3117 -4.413640056443964e+00 
3118 -5.795946639718792e-01 
3119 2.371869038420018e+00 
3120 -1.703475679019533e+00 
3121 -3.253149198684987e+00 
3122 -2.859135172618393e+00 
3123 2.257127523212544e+00 
3124 6.405393318063777e-01 
3125 -4.281238780487679e+00 
3126 -6.946560173101347e-02 
3127 1.855394716081625e+00 
3128 -6.742825088955965e-01 
3129 -2.224558872646582e+00 
3130 -8.721726148703576e-01 
3131 3.732183972517076e+00 
3132 -6.845602953885391e-01 
3133 -5.026014834409712e+00 
3134 -2.061001265472476e+00 
3135 -9.109188269270105e-01 
3136 -8.770679086138387e-01 
3137 -2.328342409942730e+00 
3138 -2.110449508587964e+00 
3139 2.761889140947856e+00 
3140 9.898269679396431e-01 
3141 -4.001115613838024e+00 
3142 -8.851276566270212e-01 
3143 3.096135323254830e+00 
3144 1.996475219215261e+00 
3145 -1.389692816630102e+00 
3146 -4.541759684403327e-01 
3147 6.389348571952360e+00 
3148 -5.574100704400478e-01 
3149 -4.448454937474445e+00 
3150 -1.410506166738074e+00 
3151 4.598853579946172e-01 
3152 1.384497864485394e+00 
3153 -2.472688113928041e+00 
3154 -6.407644319378107e-01 
3155 1.702744386375427e+00 
3156 1.510627832300271e+00 
3157 -3.080248215412116e+00 
3158 8.856527387452253e-01 
3159 7.977361235346099e-01 
3160 1.961873587509314e+00 
3161 -4.977696335673946e-01 
3162 -4.721472581129051e-01 
3163 6.055496021992285e+00 
3164 2.499947443638534e+00 
3165 -1.754363936431559e+00 
3166 -2.256771140613185e-01 
3167 2.430071054779615e+00 
3168 2.225506973868859e+00 
3169 -3.041808487256538e+00 
3170 1.491937768306569e+00 
3171 3.801974354521925e+00 
3172 3.828936886527565e-01 
3173 -2.285096204810797e+00 
3174 1.184405533090065e+00 
3175 3.373381346066883e+00 
3176 -1.441442437600365e+00 
3177 -2.175888387705700e+00 
3178 9.393077976380073e-01 
3179 3.620183286132901e+00 
3180 -4.503087257639345e-01 
3181 -3.182076369164537e-03 
3182 4.404896372541868e+00 
3183 3.808480884594470e+00 
3184 -1.695760484539762e+00 
3185 -2.664720240658450e+00 
3186 1.129007380416401e+00 
3187 6.835807556701527e+00 
3188 -2.187807616694833e-01 
3189 -1.391458744481810e+00 
3190 4.415307344232434e-01 
3191 2.168141177217127e+00 
3192 -7.215867596314722e-01 
3193 -2.641475558685903e+00 
3194 2.195266445624782e+00 
3195 2.741242164569578e+00 
3196 -7.142607387217983e+00 
3197 -5.943934021850403e+00 
3198 2.190962375836580e+00 
3199 2.364584979290278e+00 
3200 -1.531443494002140e+00 
3201 3.530750218203534e+00 
3202 1.612769673468150e-01 
3203 2.351231112318716e+00 
3204 2.063502796818703e+00 
3205 3.483393784971929e+00 
3206 -4.700449340203578e+00 
3207 -9.431213539740074e-01 
3208 1.389981438932282e+00 
3209 1.727697970529050e+00 
3210 8.511939894475400e-01 
3211 -7.045787224211794e-01 
3212 9.108924895193219e+00 
3213 4.678555060364073e+00 
3214 -3.039387985016996e+00 
3215 -2.676848878810268e+00 
3216 1.620209740266749e+00 
3217 -2.739313059788828e-01 
3218 -3.686310239527472e+00 
3219 -1.310569250914106e+00 
3220 6.379171602475679e+00 
3221 2.943623227766833e+00 
3222 -3.132173086329208e+00 
3223 -2.239170939397091e+00 
3224 3.454264006756803e+00 
3225 -1.822660252821852e+00 
3226 -2.342107877769561e+00 
3227 -4.752569401050542e-01 
3228 8.745539844011372e-01 
3229 -1.102235953424946e+00 
3230 -3.557850483044929e+00 
3231 -1.238017543673030e+00 
3232 4.947084964347637e-01 
3233 -1.089838042064784e-01 
3234 -3.128774884274105e+00 
3235 1.332361226836405e-02 
3236 2.087827274834506e+00 
3237 1.276044100055762e+00 
3238 -2.549455902471234e+00 
3239 -2.490306197334056e+00 
3240 2.410902068982231e+00 
3241 4.057822905020594e-01 
3242 -2.097677962470747e+00 
3243 4.396091273796219e-01 
3244 1.024248464341905e+00 
3245 5.343317910514284e-01 
3246 -2.274764956362915e+00 
3247 -1.643277880476228e+00 
3248 -3.257378626941099e-01 
3249 1.992999795692651e+00 
3250 -1.131242729384540e+00 
3251 -1.785265772328535e+00 
3252 3.366208587889812e+00 
3253 4.460705826273755e-01 
3254 -1.726518482270662e+00 
3255 -8.315558880094196e-01 
3256 2.199478403652894e+00 
3257 1.325388460091271e+00 
3258 -1.935564078582836e+00 
3259 3.304264196446026e-01 
3260 3.026185089103262e+00 
3261 -7.029566483146162e-01 
3262 -1.356503243886222e+00 
3263 1.061016356789987e-01 
3264 2.065600514777870e+00 
3265 2.432195586230819e+00 
3266 -1.788315780810622e+00 
3267 -8.157809274338178e-01 
3268 8.132639314131266e+00 
3269 1.467100383654688e+00 
3270 -1.015830795343548e+00 
3271 -1.257380756940865e+00 
3272 8.154227090213914e-01 
3273 4.802781548091787e-01 
3274 -3.791885194785143e+00 
3275 2.097421398123040e+00 
3276 1.969894077809548e+00 
3277 -8.075128296739372e-01 
3278 -4.833746538484451e-01 
3279 1.910763121539989e-01 
3280 1.010503387673326e+00 
3281 1.661272620064661e+00 
3282 -6.586148769819764e-01 
3283 1.236445967901300e+00 
3284 2.587150060768814e+00 
3285 1.326577716529152e+00 
3286 -1.533103552542138e+00 
3287 2.451016938184059e+00 
3288 2.884165689889881e+00 
3289 4.498933839329763e-02 
3290 -2.091109805701689e+00 
3291 7.425849768832254e-02 
3292 2.075369644928946e+00 
3293 1.247476734541853e+00 
3294 -2.264178102889409e+00 
3295 -1.480816251465480e-01 
3296 2.868345261919626e+00 
3297 1.958121532218546e-01 
3298 -1.211952504131378e+00 
3299 -1.583612246623967e+00 
3300 2.639866874678001e+00 
3301 1.859614555622856e+00 
3302 -3.656943492592385e+00 
3303 1.762362676264321e+00 
3304 5.479005339209310e+00 
3305 -3.223774707679309e+00 
3306 -7.151269508095515e-01 
3307 -9.561350883401878e-02 
3308 1.608766731265238e+00 
3309 -7.212154117548036e-01 
3310 -3.094518887979457e+00 
3311 4.822662318262171e+00 
3312 2.404181081958978e+00 
3313 -1.109594450227963e+00 
3314 5.594160465846560e-01 
3315 1.877182119941162e-01 
3316 9.354120041465835e-01 
3317 -2.659073739941493e-02 
3318 -1.010110116302440e-01 
3319 2.059578496396291e+00 
3320 3.976474304963848e+00 
3321 1.097776020649626e+00 
3322 -2.286788236206678e-01 
3323 1.538433483328328e+00 
3324 4.910141980323695e+00 
3325 8.189509805696016e-01 
3326 8.281253896485333e-02 
3327 1.536037580606794e+00 
3328 3.156940347981549e+00 
3329 1.843338516809647e+00 
3330 -2.015698870474120e+00 
3331 1.561335117298608e+00 
3332 4.827487664842165e+00 
3333 4.363148647350926e+00 
3334 -2.430116727483207e+00 
3335 7.444386244160679e-01 
3336 4.372803414493320e+00 
3337 -2.993682435318458e-01 
3338 -6.735444851303641e-01 
3339 3.646749237123620e+00 
3340 1.399830381093694e+00 
3341 1.659782719888608e-01 
3342 -1.858864209419673e-01 
3343 1.925532155928686e-01 
3344 3.108257148788077e+00 
3345 -7.118905013535226e-02 
3346 -3.024205424088495e+00 
3347 1.616190836259526e+00 
3348 1.444819381451389e+00 
3349 -1.318497863888591e+00 
3350 -3.334956141236947e+00 
3351 -1.585593116571046e-01 
3352 5.082364154482208e+00 
3353 -1.173113788339222e+00 
3354 -1.899273686880223e+00 
3355 -1.565879050267607e-01 
3356 2.588650097266508e+00 
3357 -9.809658810489682e-01 
3358 -3.955552706537581e+00 
3359 7.151897323101842e-01 
3360 1.968181553168882e+00 
3361 -4.248681097796247e-02 
3362 -1.179135632802655e+00 
3363 2.012552600907190e+00 
3364 3.402359222578609e+00 
3365 2.678562258093247e+00 
3366 -1.294324689309321e+00 
3367 2.012219796546134e+00 
3368 6.762183075359333e+00 
3369 -7.968597802927101e-01 
3370 -1.045721791180953e+00 
3371 1.528795145852463e+00 
3372 2.881984235228305e+00 
3373 -5.683400115750670e-01 
3374 -2.664887293689847e+00 
3375 4.365452746391461e-01 
3376 2.395073771042285e+00 
3377 -2.251699262344995e+00 
3378 -2.849224061647707e+00 
3379 1.024833602529885e+00 
3380 5.799315123652861e-01 
3381 7.531139297046446e-01 
3382 1.134950370889410e-01 
3383 1.383074951780228e+00 
3384 2.741478513149550e+00 
3385 -1.315286227744179e-01 
3386 1.621419914900309e-01 
3387 4.186086443461984e+00 
3388 2.242937948232965e+00 
3389 -4.193564453480504e-01 
3390 -1.154227041369471e+00 
3391 -1.069249909623499e-01 
3392 3.853686051591382e+00 
3393 1.164674123641674e-03 
3394 -2.251408798734607e+00 
3395 1.984436051080404e+00 
3396 2.910863962917464e+00 
3397 -1.448667816526607e+00 
3398 -1.289637968441816e+00 
3399 2.199108072130305e+00 
3400 2.013825464825898e+00 
3401 -1.791034522672323e+00 
3402 -1.253064731019167e+00 
3403 1.853802765182039e+00 
3404 1.265782922496339e+00 
3405 -2.122090715669068e+00 
3406 -2.971411787997931e+00 
3407 9.461361415111759e-01 
3408 2.659085266235834e+00 
3409 -3.673141144784435e+00 
3410 -2.066405732339795e+00 
3411 -8.125349067335620e-01 
3412 2.946793919989823e+00 
3413 -2.249069767336934e+00 
3414 -1.524120300811394e+00 
3415 8.200810850739132e-02 
3416 2.266950776838948e+00 
3417 -7.358789688315626e-01 
3418 -6.224672277823350e-01 
3419 1.602064563977964e+00 
3420 4.066727017952230e+00 
3421 -1.272240173507716e+00 
3422 -4.505618636169418e-01 
3423 2.547486974271257e+00 
3424 1.957150550712698e+00 
3425 -3.479330484380421e+00 
3426 1.088950663111094e+00 
3427 2.596976892180208e+00 
3428 2.908596799907083e+00 
3429 8.109689387913251e-01 
3430 -4.040477422296732e+00 
3431 -5.834803740273379e-01 
3432 3.647895164614537e+00 
3433 -1.313118594069130e+00 
3434 -1.425619656725539e+00 
3435 1.793915715914983e+00 
3436 5.124339270346243e-01 
3437 -2.561795521977301e+00 
3438 -1.878408821037254e+00 
3439 5.612760800386353e-01 
3440 -5.408061200195159e-01 
3441 -3.254067036101078e-01 
3442 -2.435914352984649e+00 
3443 1.600636186593549e+00 
3444 3.757556862079362e+00 
3445 1.036130442547696e+00 
3446 -3.154016877154253e+00 
3447 3.488682816895460e+00 
3448 5.602850686357442e-01 
3449 -5.296087610658789e+00 
3450 1.252749152464970e+00 
3451 1.857011944452215e+00 
3452 3.763543790388210e+00 
3453 -2.644614626329436e-01 
3454 -1.107875709312457e+00 
3455 5.609828389067957e-04 
3456 2.616473480439343e-01 
3457 2.970796244480127e-02 
3458 -4.477310832077811e-01 
3459 5.135483781570030e-01 
3460 2.592023539754799e+00 
3461 -6.362354673615991e-01 
3462 -1.322846466375979e+00 
3463 2.063891981814496e+00 
3464 3.185235659492785e+00 
3465 5.206867304319780e-01 
3466 2.746613882984049e-01 
3467 3.660901873488258e+00 
3468 2.785871654657005e+00 
3469 -1.842482946272054e+00 
3470 -1.813523301865694e+00 
3471 1.192791250574337e+00 
3472 2.194365375942421e+00 
3473 -2.845133040301113e+00 
3474 -1.082228839406004e+00 
3475 2.170962557379947e+00 
3476 1.147853040509979e+00 
3477 -2.755648546039003e+00 
3478 -8.292789268768471e-01 
3479 1.988424842533183e+00 
3480 8.769485184287003e-01 
3481 -2.951297100763191e+00 
3482 -9.944319339381191e-01 
3483 2.005988565206952e+00 
3484 -6.852832019216123e-01 
3485 -5.009749042721242e+00 
3486 -4.928159602725387e+00 
3487 7.544436751513908e-01 
3488 -9.259639045317996e-01 
3489 -3.126067990756339e+00 
3490 -5.197513200228960e+00 
3491 -1.881017451177752e-01 
3492 8.609803176383738e-01 
3493 -4.960129784793805e+00 
3494 -5.425460253732465e+00 
3495 3.294556175857953e+00 
3496 4.741072150751496e-01 
3497 -5.143967784952826e+00 
3498 -1.959916049254396e+00 
3499 -1.196683887810186e-02 
3500 -1.201431267849335e+00 
3501 -5.724540821299933e+00 
3502 -2.825799838410316e+00 
3503 3.451735612026958e+00 
3504 7.803138504290291e-01 
3505 -2.004593282193612e+00 
3506 -3.913947606267252e+00 
3507 -1.649947437792893e-01 
3508 4.849093784962160e-01 
3509 -3.259813840951340e+00 
3510 -2.455690891104979e+00 
3511 5.147627174509704e+00 
3512 2.151773284700500e+00 
3513 -6.808175764074300e+00 
3514 -3.912226007897724e-01 
3515 8.588267287868494e-01 
3516 1.262390971013857e+00 
3517 1.196068100675262e+00 
3518 -2.933799463612518e+00 
3519 3.824999626460948e+00 
3520 1.553565724339345e+00 
3521 -1.994176343992744e+00 
3522 -2.240821915703459e+00 
3523 2.230687024113558e+00 
3524 2.544109684285698e-01 
3525 -2.188464844133573e+00 
3526 -2.189510145592046e+00 
3527 2.730779661320364e+00 
3528 5.460605324868321e+00 
3529 -3.079468333065906e+00 
3530 -7.478766251941851e-01 
3531 3.219379749722616e+00 
3532 7.775090680278827e-01 
3533 -1.158541267049509e+00 
3534 -4.959206250824117e+00 
3535 2.150347409545175e+00 
3536 2.885202675592671e+00 
3537 -1.757348093562301e+00 
3538 -9.427239441851505e-03 
3539 7.038372766108905e-01 
3540 4.393861423775132e+00 
3541 6.122283162246827e-01 
3542 -3.377407543848425e+00 
3543 2.601581320321081e-01 
3544 6.135998815668562e+00 
3545 -3.602352307256627e+00 
3546 -1.729088097837297e+00 
3547 -1.830576896558467e-01 
3548 3.257867364401068e+00 
3549 -4.237479703477983e+00 
3550 -2.443484200653792e+00 
3551 2.066323005519685e+00 
3552 1.196830309559448e+00 
3553 -1.250071042934528e+00 
3554 -4.361901011333448e+00 
3555 2.761681466710994e+00 
3556 6.067826925185750e+00 
3557 -9.353118282134059e-01 
3558 1.550577749867626e+00 
3559 4.786091661631497e+00 
3560 5.024297429329669e+00 
3561 -3.362706302578072e+00 
3562 3.498947508825188e+00 
3563 4.214633293390900e+00 
3564 2.111424412905462e+00 
3565 -2.232773331641583e+00 
3566 -2.706288885295081e+00 
3567 1.006902437009930e+00 
3568 -7.421973024778464e-01 
3569 -1.813436356066954e+00 
3570 -1.980510522517627e+00 
3571 4.582644519475837e+00 
3572 1.703952662565134e+00 
3573 -2.807892565269173e+00 
3574 -7.479287864799359e-01 
3575 9.205753113458048e-01 
3576 -1.884806433109842e-01 
3577 -3.387972747117926e+00 
3578 -1.059336828894569e+00 
3579 6.066302378164560e+00 
3580 1.584137208251297e+00 
3581 -4.287232243635508e-01 
3582 -4.598789943495120e-01 
3583 1.266357617623902e+00 
3584 -6.982017668110519e-01 
3585 -2.705876568218645e+00 
3586 -1.625299076506230e+00 
3587 3.795003568065677e+00 
3588 2.377941125175522e+00 
3589 -4.720954697064010e+00 
3590 -1.237103855534295e+00 
3591 1.607919190576675e+00 
3592 4.100226373025298e-01 
3593 -1.741948231466790e+00 
3594 -2.814679355099216e+00 
3595 3.248024573473260e+00 
3596 -6.079744802623800e-01 
3597 -4.328633864104819e+00 
3598 -1.676444860726955e+00 
3599 2.071646424223252e+00 
3600 -1.259352835758309e+00 
3601 -2.671522420237391e-01 
3602 -1.760630617532344e+00 
3603 2.331123152668413e+00 
3604 1.334892933121330e+00 
3605 -1.260724509710245e+00 
3606 -1.150660574737902e+00 
3607 2.701154139837815e+00 
3608 3.792474277881069e+00 
3609 -1.452916880078152e+00 
3610 -1.015616701429832e+00 
3611 2.886657374064950e+00 
3612 3.651966426352898e-01 
3613 -3.077203749749064e+00 
3614 -1.753925645627023e+00 
3615 2.096523204888483e+00 
3616 1.715569842427372e-02 
3617 -1.066177874395079e+00 
3618 -2.765757189669574e+00 
3619 4.686005971131402e-01 
3620 9.901907954486600e-01 
3621 -2.651477926389997e+00 
3622 -2.264235423680319e+00 
3623 1.598487622441755e+00 
3624 1.130209424541414e+00 
3625 -3.347126032965543e+00 
3626 1.025249727500756e-01 
3627 2.982577527896345e+00 
3628 3.075756425236098e-01 
3629 -8.703467956818800e-01 
3630 -2.774951120963039e+00 
3631 -1.221593292037433e+00 
3632 1.192076364497419e+00 
3633 -2.133851114693942e+00 
3634 -3.630132420908765e+00 
3635 1.469277710056813e+00 
3636 1.478877863990368e+00 
3637 -4.262550872624371e+00 
3638 -6.214647316736152e-01 
3639 -5.951211753448337e-01 
3640 2.755482289664235e+00 
3641 1.148889468721538e-01 
3642 -3.258798430092547e+00 
3643 2.235253667982947e-01 
3644 3.753405209723412e-01 
3645 -3.400211587903123e+00 
3646 1.992242427026870e+00 
3647 1.375627523756453e+00 
3648 6.530200259539447e-01 
3649 -2.546089085686138e+00 
3650 -8.510150480326251e-01 
3651 1.285097718874071e+00 
3652 5.539573952747801e-01 
3653 -1.081336951776983e+00 
3654 -2.162568707456511e+00 
3655 1.879349080851592e+00 
3656 1.773358661528417e+00 
3657 -1.386601612623040e+00 
3658 -9.440271425685430e-01 
3659 2.333709530534665e+00 
3660 3.194678380067025e+00 
3661 -9.799783249862459e-01 
3662 -1.394671460345599e+00 
3663 2.323903855411089e+00 
3664 3.717035444807643e+00 
3665 -3.111362942797482e+00 
3666 -2.903529154013370e+00 
3667 2.756583703013131e+00 
3668 -4.776598670643571e-01 
3669 -1.152117207323808e+00 
3670 -3.535709587913949e+00 
3671 1.308834502407921e+00 
3672 2.554048011496940e-01 
3673 -2.745514657867544e+00 
3674 -2.337881320817721e+00 
3675 1.810410357575718e+00 
3676 2.151683762522228e+00 
3677 -1.329020000222347e+00 
3678 -3.119045565316782e+00 
3679 1.365364898623095e+00 
3680 -3.805716462873097e-01 
3681 -4.145626678430962e+00 
3682 2.023601676888259e-01 
3683 3.118338808827292e+00 
3684 2.555007916058118e+00 
3685 -4.404359824673534e-01 
3686 -5.585678352625669e+00 
3687 1.350319440744269e+00 
3688 1.114627515091113e+00 
3689 -3.644185459625893e+00 
3690 -1.628102831523139e+00 
3691 3.121913742619229e+00 
3692 1.432270538118029e+00 
3693 -3.550699828439825e+00 
3694 -5.097179205116531e+00 
3695 2.541968013984410e+00 
3696 2.287566769303799e-01 
3697 -1.479152643908880e+00 
3698 -1.770914355114593e-01 
3699 4.222613193000742e+00 
3700 1.789388665419335e+00 
3701 -3.271236833077598e+00 
3702 -2.891799684985276e+00 
3703 1.425134876231423e+00 
3704 2.406959712242327e+00 
3705 -2.876844951952558e+00 
3706 -8.863657598257906e-01 
3707 2.505254063674591e+00 
3708 3.012036576392484e-01 
3709 -6.924162705733226e+00 
3710 -3.689956251092791e+00 
3711 1.631284191277672e+00 
3712 8.760113743177768e-01 
3713 -8.296008128065240e-01 
3714 -1.882621606860831e+00 
3715 -8.787970534692947e-01 
3716 4.039597605289161e-01 
3717 -4.916228808118147e+00 
3718 -2.433119158236375e+00 
3719 1.220894331811935e+00 
3720 4.689435667767096e-01 
3721 -4.788389970000200e+00 
3722 -2.384010061302024e+00 
3723 3.689942178624110e+00 
3724 2.132066394068473e+00 
3725 -1.009324974241104e+00 
3726 -3.151031026322613e+00 
3727 1.473134864988901e+00 
3728 -1.201082950751424e+00 
3729 -3.620764696993415e+00 
3730 -1.058524779822132e-01 
3731 2.882895118968985e+00 
3732 3.288963557888228e-01 
3733 -2.444054297182214e+00 
3734 -1.436059486961943e+00 
3735 1.607866508399679e+00 
3736 -1.332680387767485e+00 
3737 -1.839193817566908e+00 
3738 -5.112606684626805e-02 
3739 2.506187789464389e+00 
3740 3.185611515777862e-01 
3741 -1.472471997609359e+00 
3742 -1.380326463355197e+00 
3743 7.175307870201928e-01 
3744 -9.329861275794377e-01 
3745 -1.380289541918290e+00 
3746 -2.033490400605774e+00 
3747 2.882320775828828e-01 
3748 1.542120527682590e+00 
3749 -3.113833434019845e+00 
3750 5.345373203390776e-01 
3751 3.251988761124197e+00 
3752 -4.887884703619095e-01 
3753 -2.067816048134082e+00 
3754 1.156309284816765e+00 
3755 1.683113926335647e+00 
3756 8.616313325535520e-01 
3757 -6.815283314421596e+00 
3758 -3.018199833202192e+00 
3759 1.325084682418824e-01 
3760 -6.679294402701785e-01 
3761 -6.793053193873218e+00 
3762 -2.596120530396720e+00 
3763 9.339918815766610e-01 
3764 3.434522668908262e-01 
3765 -2.138872672311624e+00 
3766 -2.331322045059330e+00 
3767 2.426633481724957e+00 
3768 -1.019484111708142e+00 
3769 -5.535785538188882e+00 
3770 -1.468901970772441e+00 
3771 1.909606375474292e+00 
3772 2.343626086563199e-01 
3773 -5.254174022993245e+00 
3774 -1.641733403702777e+00 
3775 1.931270475647649e+00 
3776 -1.248427240700826e+00 
3777 -4.824566654426143e+00 
3778 -3.019820835125473e+00 
3779 5.064807780117550e-01 
3780 2.839744436048012e-01 
3781 -1.360625658623960e+00 
3782 2.014189423317380e+00 
3783 -5.626644898736042e-01 
3784 3.053667633855041e-01 
3785 -1.449205177423388e+00 
3786 -2.016308877921299e+00 
3787 3.260936284334144e+00 
3788 -8.209993034589614e-01 
3789 -4.090095102817428e+00 
3790 -1.613088051614145e+00 
3791 5.206916809551916e+00 
3792 3.656011427012900e-01 
3793 -2.807707257136457e+00 
3794 -1.388237731505385e+00 
3795 3.902858053882744e+00 
3796 1.097307198134653e+00 
3797 -4.128057898373751e-01 
3798 8.902762296333213e-01 
3799 2.610454739610849e+00 
3800 5.363740534130849e-01 
3801 -1.057659761194454e+00 
3802 -4.401963434770512e-01 
3803 1.229691299633387e+00 
3804 -1.140389872869087e+00 
3805 -3.626485671226519e+00 
3806 3.818518854583101e-02 
3807 3.445581274653484e+00 
3808 2.256352888803943e+00 
3809 -3.186292677737943e+00 
3810 -2.912729795627887e-01 
3811 3.496700167056506e-01 
3812 -2.071871493537343e+00 
3813 -2.523422228208352e+00 
3814 -2.359990412654925e-01 
3815 1.987022781459910e+00 
3816 2.062870462023672e+00 
3817 -8.515372752567185e-01 
3818 1.636062966149461e+00 
3819 1.975488121829541e+00 
3820 -1.579804271727663e+00 
3821 -2.718773392036138e+00 
3822 4.658856169142804e+00 
3823 8.209214726391831e+00 
3824 2.537703699245387e+00 
3825 -1.077429324618450e+00 
3826 3.720737376681316e+00 
3827 3.507945414689173e+00 
3828 -1.396050295637971e+00 
3829 -4.383551366729648e+00 
3830 2.342063816383571e+00 
3831 1.697237128264618e+00 
3832 -6.603417648331016e-01 
3833 -4.417147851933192e+00 
3834 1.201531516428617e+00 
3835 2.767663379624611e+00 
3836 -4.748199314450236e+00 
3837 -7.209769658506628e+00 
3838 -1.090350907904794e+00 
3839 -4.296270032095701e-01 
3840 -3.822187771971207e+00 
3841 6.189607710101119e+00 
3842 -3.928250863925167e-01 
3843 2.453267534297790e+00 
3844 -8.126867293059191e-02 
3845 2.037598521546750e+00 
3846 -5.178197972139174e+00 
3847 -1.968595037786222e+00 
3848 7.871796496652434e+00 
3849 2.474162724201816e+00 
3850 -8.744371614959905e-01 
3851 -3.557401791235389e+00 
3852 5.882598463909403e+00 
3853 5.926860703997749e+00 
3854 -3.911243841066511e+00 
3855 2.330372740085037e-01 
3856 2.768676772282622e+00 
3857 2.661858793056003e+00 
3858 -2.196377233935328e+00 
3859 -5.258050330803017e-01 
3860 5.391918664291535e+00 
3861 1.221123683302290e+00 
3862 -2.567878629633943e+00 
3863 6.406794840713831e-01 
3864 5.887973607222029e+00 
3865 -1.662769513908451e+00 
3866 -1.161391283658313e+00 
3867 2.438598938137367e+00 
3868 3.119502722227117e+00 
3869 2.419206014035742e-01 
3870 -5.044993557581533e+00 
3871 -2.760612628571504e-01 
3872 1.139853704525013e+00 
3873 -1.563007780007852e+00 
3874 -2.419865174476379e+00 
3875 -1.557514278240155e-01 
3876 6.912351376336773e+00 
3877 -1.459540188111872e-01 
3878 -3.194945335868053e+00 
3879 -4.828039494245369e+00 
3880 -6.836478223390074e-02 
3881 -6.503881650999452e-01 
3882 -6.369260523967443e+00 
3883 2.709468616865305e+00 
3884 4.645810933312559e+00 
3885 -7.040084296686410e-01 
3886 -3.123896335791407e+00 
3887 -8.575855614298586e-01 
3888 1.130377452119671e+00 
3889 2.211133411964900e+00 
3890 -1.725840998954772e+00 
3891 7.428897547961996e-01 
3892 5.246170498773298e+00 
3893 4.757990644383376e-01 
3894 -2.823050568150311e+00 
3895 -7.785544472077454e-01 
3896 1.669028357504910e+00 
3897 -1.626339500672955e+00 
3898 -1.660110191890986e+00 
3899 2.493341743610786e+00 
3900 2.515245677807892e+00 
3901 -1.718838238137994e+00 
3902 -2.479544303011172e+00 
3903 2.328834349990031e+00 
3904 1.323486408591474e+00 
3905 3.899792469246741e+00 
3906 -2.154320020490361e+00 
3907 3.954925839274175e-01 
3908 3.201204645761188e+00 
3909 1.657090655593156e+00 
3910 -2.680791549401092e+00 
3911 -6.430167756747075e-01 
3912 2.948190855617847e+00 
3913 -2.793185690341846e+00 
3914 -1.349425158227268e+00 
3915 3.042469990216576e+00 
3916 -1.394139811191349e+00 
3917 -5.713554520296905e-01 
3918 -2.081144450602277e+00 
3919 1.303560505169370e+00 
3920 3.846494860967482e+00 
3921 -1.510092062384199e+00 
3922 1.266036174767798e-01 
3923 2.912706713662440e+00 
3924 3.201569845122516e+00 
3925 1.147164322273155e+00 
3926 -4.771816690899022e+00 
3927 -5.430946570225195e-01 
3928 2.653729931127600e+00 
3929 -2.093612784168822e-01 
3930 3.583337827822700e-01 
3931 6.984789519634079e-01 
3932 -7.359036418722197e-01 
3933 -8.704770678171164e-01 
3934 -9.459046894829251e-01 
3935 -8.943596660642691e-01 
3936 1.319337233130418e+00 
3937 9.211497468357500e-01 
3938 -1.938608911406122e+00 
3939 1.114005235728068e+00 
3940 1.625505096123878e+00 
3941 -3.203009926129721e-01 
3942 -1.103756523331219e+00 
3943 -1.346150029216005e+00 
3944 1.515788719185889e+00 
3945 -2.059529254536297e+00 
3946 -3.007522812753850e+00 
3947 4.693974743925800e-01 
3948 2.335454237668596e+00 
3949 2.980861008086677e-01 
3950 -3.956029783114227e+00 
3951 3.183917747191110e-01 
3952 -1.516137008275843e-01 
3953 -7.830625766380671e-01 
3954 -1.740129608148806e-01 
3955 5.011589561374326e-01 
3956 1.151808343442244e+00 
3957 -2.682736821475217e-01 
3958 -2.167074486578816e+00 
3959 2.608718866874856e+00 
3960 1.980962010240028e+00 
3961 -3.120146250860144e-01 
3962 -3.309727971548203e-01 
3963 4.077768094532552e-01 
3964 2.089841269958525e+00 
3965 1.411386920736553e+00 
3966 -1.801250317212940e+00 
3967 1.029907193527982e+00 
3968 2.465543377684046e+00 
3969 -1.779453606553677e-01 
3970 -6.979139029603613e-01 
3971 2.582457282719135e+00 
3972 4.768555418666486e+00 
3973 2.359591078474707e+00 
3974 -1.495101801005528e+00 
3975 4.033600423464073e-01 
3976 4.343770246939399e+00 
3977 2.096414029585538e-02 
3978 1.459414987026469e-01 
3979 1.004193427201273e+00 
3980 1.609383870076339e+00 
3981 -9.813872654272858e-01 
3982 -3.169910844837943e+00 
3983 -8.159693875086169e-01 
3984 3.685330338990713e+00 
3985 -4.870297507035618e-01 
3986 -3.051407498445018e+00 
3987 -6.551495291267645e-01 
3988 2.354178189284385e+00 
3989 -2.412968385207596e+00 
3990 -6.143215118534773e+00 
3991 -4.866131243791558e-02 
3992 2.936308853320820e+00 
3993 -3.267746296575436e+00 
3994 -9.156295823759210e-01 
3995 -8.798139412533247e-01 
3996 1.840891939614915e+00 
3997 -1.139245437991215e+00 
3998 -2.244332817866783e+00 
3999 -1.819114491838865e+00 
4000 6.763156755628985e-02 
4001 8.988990036288412e-02 
4002 -4.469430142877260e+00 
4003 1.242137788936088e+00 
4004 1.829555717140760e+00 
4005 -1.688439885865222e+00 
4006 -2.236885301726410e+00 
4007 2.766664504800370e+00 
4008 6.369715434234107e+00 
4009 -1.732207446341056e+00 
4010 -2.010931873308782e+00 
4011 2.695258253127609e+00 
4012 9.181280622042771e-01 
4013 -2.382187335401934e+00 
4014 -3.981538354278240e+00 
4015 -1.378179645807751e+00 
4016 3.273428643505314e-01 
4017 -3.157332010915145e+00 
4018 -3.034934700945666e+00 
4019 3.777635838195764e-01 
4020 2.500852147798160e+00 
4021 -8.203696323264573e-01 
4022 -2.098720006391419e+00 
4023 1.285020446928164e+00 
4024 2.447953657081599e+00 
4025 6.035504396231072e-01 
4026 -7.145143262894196e-01 
4027 2.381130894256336e+00 
4028 6.981674397188551e-01 
4029 -1.027122553958744e+00 
4030 1.119701399470724e-01 
4031 1.455261492606994e+00 
4032 4.138542789074847e+00 
4033 -1.528682997843032e+00 
4034 -1.959587501654555e+00 
4035 3.292639227101185e+00 
4036 4.236346346402405e+00 
4037 8.692876322358499e-01 
4038 -1.367667352865999e+00 
4039 4.190034035329562e-01 
4040 1.429339708088309e+00 
4041 -2.482960899419809e+00 
4042 4.831374815724564e-01 
4043 1.331867733857121e+00 
4044 1.994305694989100e+00 
4045 -8.250458512541869e-01 
4046 -3.775091958798598e+00 
4047 -4.724021921146997e-02 
4048 -6.998977285017923e-01 
4049 -8.390499950067584e-01 
4050 -1.990265183623509e+00 
4051 -1.255574032352186e+00 
4052 8.556185547067223e-02 
4053 -3.107266533857586e+00 
4054 -8.400577741002992e-01 
4055 4.245950955747041e+00 
4056 3.433314594867844e-01 
4057 -2.319947067480497e+00 
4058 -1.119597151194495e+00 
4059 2.548395598781139e+00 
4060 2.601481253814617e+00 
4061 9.123322081760448e-04 
4062 -4.011010295468403e-01 
4063 4.110328919427811e+00 
4064 1.637502781348848e+00 
4065 -2.227616920051234e+00 
4066 -2.509772485627390e-01 
4067 3.781045432928896e+00 
4068 2.471181119953595e+00 
4069 -8.920030040824372e-01 
4070 -3.348847023723629e+00 
4071 1.175924085383774e+00 
4072 2.392469773730616e+00 
4073 -3.037867330996877e+00 
4074 -2.129893490663211e+00 
4075 -6.683914622493839e-01 
4076 1.118126338492211e+00 
4077 -4.074079627707228e+00 
4078 -3.833335934605751e+00 
4079 1.158933647643021e+00 
4080 4.079445538446738e+00 
4081 -1.571927206773219e+00 
4082 -2.482370864138687e+00 
4083 1.424001203785082e-03 
4084 2.571263578424026e+00 
4085 -4.006050579947698e+00 
4086 -3.521498362493100e+00 
4087 3.410809567506695e+00 
4088 4.821217452434245e+00 
4089 -4.290104446611100e+00 
4090 -9.763244411230411e-01 
4091 -3.274675600104721e-02 
4092 1.439384252883471e+00 
4093 -2.165157867783034e+00 
4094 -2.214852057261322e+00 
4095 2.598511922332226e+00 
4096 -1.623653427624051e+00 
4097 -2.316475215418961e+00 
4098 -2.328832971013227e+00 
4099 1.785347708715215e+00 
4100 2.703153314395878e+00 
4101 -1.961142868040228e+00 
4102 -1.044966619873720e+00 
4103 2.022239510228132e+00 
4104 2.869651804151832e+00 
4105 -1.407543733479388e+00 
4106 -1.120687752891474e+00 
4107 2.184958973610761e+00 
4108 2.847299840089987e+00 
4109 -2.280106780376118e+00 
4110 -1.886600682566097e+00 
4111 1.210838252927653e+00 
4112 2.303657957709462e+00 
4113 -8.412724933730913e-01 
4114 -4.308675598760906e+00 
4115 2.511822561596820e+00 
4116 8.440456236876687e-01 
4117 -3.944834011988819e+00 
4118 -9.774567162908306e-01 
4119 1.807973945150821e+00 
4120 1.607476357968450e+00 
4121 -2.128908643632589e+00 
4122 -1.622559961381663e+00 
4123 3.639673941017761e+00 
4124 3.325602066031201e-01 
4125 -2.766332386210660e+00 
4126 -1.627007212231159e+00 
4127 -1.892350936407837e+00 
4128 7.790304516539682e-01 
4129 3.153769275837776e-01 
4130 -2.340563417615308e+00 
4131 -6.078226721759503e-02 
4132 2.082015434662533e+00 
4133 -1.050187698585053e+00 
4134 7.883201674808406e-01 
4135 -4.795494839176916e-02 
4136 8.602329986832349e-01 
4137 -1.195106574700981e+00 
4138 6.223817605773765e-02 
4139 8.569510695251393e-01 
4140 1.644283200822215e+00 
4141 -1.826919110870829e+00 
4142 -1.724835958045484e+00 
4143 9.512891157115705e-02 
4144 -8.399493051026977e-01 
4145 -2.191401587256230e+00 
4146 -8.752499072824687e-01 
4147 7.899589622234194e-01 
4148 1.473229570794119e+00 
4149 -2.640810120796722e+00 
4150 -1.479492898590977e-01 
4151 1.154741420098069e+00 
4152 -8.227474703977945e-01 
4153 -2.336908193600161e+00 
4154 -2.020816916486571e+00 
4155 1.769308165218447e+00 
4156 1.398925818425745e+00 
4157 -1.893506679809806e+00 
4158 -1.358490821937162e+00 
4159 -3.845844632579852e-01 
4160 -1.725862367094467e+00 
4161 -2.477250835230923e+00 
4162 -1.002846896352898e+00 
4163 1.481626498548373e+00 
4164 -1.340344812919248e+00 
4165 -9.736783144842777e-01 
4166 -1.398867583200243e+00 
4167 6.247311507938461e-01 
4168 2.123921658244434e+00 
4169 -8.110941226705622e-01 
4170 -1.228944947946846e-02 
4171 6.604752978975090e-01 
4172 1.273783240357596e+00 
4173 -2.517585619049789e+00 
4174 -2.774130532262332e+00 
4175 2.049223053670725e+00 
4176 5.315899376497188e-01 
4177 3.629429862315872e+00 
4178 -1.632219524792605e+00 
4179 6.762166149916387e-01 
4180 8.352049409979326e-01 
4181 -4.005002456225696e+00 
4182 -3.465157799007551e+00 
4183 3.410130975972055e+00 
4184 3.488472445716757e+00 
4185 -3.629926906442031e+00 
4186 -3.035833491950721e-01 
4187 -2.391692230596081e-01 
4188 -1.238714154414001e-01 
4189 -2.192915956187566e+00 
4190 -7.791729222148357e-01 
4191 3.329860610621426e+00 
4192 -1.097673676707587e+00 
4193 -8.839805268972953e-01 
4194 -1.033922278033825e+00 
4195 1.218509674688489e+00 
4196 1.833756476650203e+00 
4197 9.116276937228305e-01 
4198 1.079697012972874e+00 
4199 7.209380941400101e+00 
4200 3.262709521628373e+00 
4201 -1.495703820876048e+00 
4202 2.832935376859326e+00 
4203 1.976045901293349e+00 
4204 9.352636209914603e-01 
4205 -2.417618797777525e+00 
4206 -1.362540102292594e-01 
4207 2.389058268470069e+00 
4208 3.133560446330573e+00 
4209 -8.907788848043812e-01 
4210 -1.101239858479755e+00 
4211 2.114299366084493e+00 
4212 2.174535949788670e+00 
4213 -2.767312026204075e+00 
4214 3.198713233538867e-01 
4215 1.689398530228331e+00 
4216 3.412729184457877e+00 
4217 -1.837133582108354e+00 
4218 -2.037567799939590e+00 
4219 2.823293354354881e+00 
4220 8.825173190754062e-01 
4221 -1.837242383405586e+00 
4222 7.999894088217545e-01 
4223 2.754300547192117e+00 
4224 2.711089950679189e+00 
4225 -1.447605724813684e+00 
4226 2.479828265239697e-01 
4227 5.218555980130219e+00 
4228 9.295096172203737e-01 
4229 -1.706866720120276e+00 
4230 -1.956888232101132e+00 
4231 8.624441050891439e-01 
4232 2.076265656193163e+00 
4233 -3.767392460343684e+00 
4234 -1.050644290691400e-01 
4235 2.783361269187999e+00 
4236 1.475308033328530e-01 
4237 -3.362425127642752e+00 
4238 -2.461265105417769e+00 
4239 -9.093499133215345e-01 
4240 9.339175905544459e-01 
4241 4.338630018569523e-01 
4242 -1.937185820592155e+00 
4243 1.980992957264756e+00 
4244 8.271487316110010e-01 
4245 -2.017754512149237e+00 
4246 -7.698497646639649e-02 
4247 3.823352026663793e-01 
4248 2.549697673774277e+00 
4249 -8.428572125642304e-01 
4250 -1.711711936303978e+00 
4251 3.731170112232697e+00 
4252 3.704944638477019e-01 
4253 -1.550346281988270e+00 
4254 -2.875196291138133e+00 
4255 1.185634583768653e+00 
4256 1.972536683576956e+00 
4257 -1.569389991776500e+00 
4258 6.822279715007455e-01 
4259 2.071753556554293e+00 
4260 -6.288579280370440e-01 
4261 -5.994306436227005e-01 
4262 -1.463808048027374e+00 
4263 1.069911003408993e+00 
4264 1.418109136631826e+00 
4265 -1.751457403838582e+00 
4266 3.258815636574756e-01 
4267 4.972613725570056e-01 
4268 2.258746148877508e+00 
4269 -7.207925815867390e-01 
4270 -2.725028097505959e+00 
4271 -4.655547217909774e-01 
4272 2.207396195519944e+00 
4273 -2.531902586829286e+00 
4274 -2.167114825763096e+00 
4275 1.137359821738734e+00 
4276 1.569368254735497e+00 
4277 -2.159518051635470e+00 
4278 -2.913130868685027e+00 
4279 2.544176045620289e+00 
4280 -2.364637365715470e-01 
4281 -2.708562625602442e+00 
4282 -1.335576874577322e+00 
4283 8.345528886236495e-01 
4284 -2.341127255833493e-01 
4285 -2.340931574443918e+00 
4286 -3.561937074718521e-01 
4287 2.397984834455554e+00 
4288 6.636649943698703e-01 
4289 -4.704402338223328e-01 
4290 -2.532500633097254e+00 
4291 1.768078152837927e+00 
4292 4.090533584799463e-01 
4293 -3.494913881149246e+00 
4294 -5.108181559973300e-02 
4295 1.212734160560441e+00 
4296 3.094663524715469e-01 
4297 -5.786498790388275e-01 
4298 -4.781564843741108e-01 
4299 5.125466504614429e-01 
4300 3.426182470191406e+00 
4301 5.354618617512811e-01 
4302 -1.705715020168258e+00 
4303 8.730091144715556e-01 
4304 1.797703544104184e+00 
4305 -3.011068804245811e+00 
4306 -3.449536102536833e-01 
4307 6.706397368427676e-01 
4308 1.084364669399487e+00 
4309 -1.558442815968374e+00 
4310 -2.635678753260729e+00 
4311 7.944314741428735e-02 
4312 1.751423713922829e+00 
4313 -1.776090648328475e+00 
4314 -7.500639631272636e-01 
4315 2.164722759556145e+00 
4316 4.078668104493091e+00 
4317 1.662787109709726e-01 
4318 -1.304635426205224e+00 
4319 1.798819265207945e+00 
4320 1.345712251215108e+00 
4321 -9.966418009789918e-01 
4322 -9.446536249085319e-02 
4323 3.476731380221369e+00 
4324 2.543309908927671e+00 
4325 -2.858414478087322e+00 
4326 -1.301420050989638e+00 
4327 2.872361161875084e+00 
4328 1.457093657559895e+00 
4329 -2.258123997811506e+00 
4330 -1.350164293484871e+00 
4331 1.303995769629276e+00 
4332 1.857446335484835e+00 
4333 -4.510586388509617e+00 
4334 4.650716289921741e-01 
4335 1.252158277878646e+00 
4336 1.236468159605191e+00 
4337 -1.486733234340384e+00 
4338 -1.448699998087627e+00 
4339 5.111157154013674e+00 
4340 3.496931613208912e+00 
4341 -3.818353133703783e+00 
4342 -1.351912819335622e+00 
4343 2.488580660992144e+00 
4344 1.061074485083798e+00 
4345 -2.293928929459221e+00 
4346 -7.630044811235002e-01 
4347 9.323414799808937e-01 
4348 8.934043961393981e-01 
4349 -1.917866626129171e+00 
4350 -3.631492099483470e+00 
4351 7.897934531669583e-01 
4352 1.111258013650067e+00 
4353 -4.036710939062051e+00 
4354 -8.244130802031272e-01 
4355 1.313389246091065e+00 
4356 3.911471686528648e-01 
4357 -1.728580333569792e+00 
4358 -1.380717561075979e+00 
4359 1.103336733580113e+00 
4360 -8.246953866815382e-02 
4361 -2.792684119124180e+00 
4362 -9.108775601598984e-01 
4363 2.507100720707401e+00 
4364 8.115057927664786e-01 
4365 -1.558497709454538e+00 
4366 -1.511204521136180e+00 
4367 1.483165841122842e+00 
4368 4.354960880121987e-01 
4369 -6.026162887617097e+00 
4370 -1.247505933583869e+00 
4371 3.962338045289701e+00 
4372 2.137519499557041e-01 
4373 -1.754179287664240e+00 
4374 -8.831507790494568e-01 
4375 1.648800285188902e+00 
4376 -2.315728999690662e-01 
4377 -2.120059980179483e+00 
4378 1.080278615145514e-01 
4379 5.003651457696982e+00 
4380 -9.594408458135136e-01 
4381 -4.021710592273737e+00 
4382 -3.182700841202075e+00 
4383 2.416637180559248e+00 
4384 1.217648082659869e+00 
4385 -1.711365115327772e+00 
4386 -3.147211802057257e-01 
4387 6.695408536542254e-01 
4388 1.570795172898607e+00 
4389 -2.282284456764871e+00 
4390 -5.375983774848588e-01 
4391 4.212073100559644e+00 
4392 4.886012017018437e-01 
4393 -5.240325434629274e+00 
4394 1.047415681720468e+00 
4395 3.023457700169568e+00 
4396 2.807711186108059e-01 
4397 5.559273482831815e-01 
4398 -5.505433947171631e-01 
4399 1.014479598613862e-01 
4400 -2.529037848974833e+00 
4401 -1.138500419674584e+00 
4402 2.487125398667813e-01 
4403 2.410164198063637e+00 
4404 4.112839451882719e-01 
4405 -2.012120932227850e+00 
4406 -8.550164814046093e-01 
4407 1.307258735414986e+00 
4408 -1.819078037045621e+00 
4409 -6.317929748505739e+00 
4410 1.413068916186451e+00 
4411 4.178380995006377e+00 
4412 -2.996891353996528e-01 
4413 -1.703906307300039e+00 
4414 -2.086833184427755e+00 
4415 1.554280085170806e+00 
4416 -3.705515245290181e+00 
4417 -5.746535074186860e-01 
4418 -1.704326844142250e-01 
4419 1.569934974162219e+00 
4420 -1.174707905775027e+00 
4421 -3.357223523550786e+00 
4422 6.005434196779683e-01 
4423 1.169425787617252e+00 
4424 1.555891110361112e+00 
4425 2.334905360554819e-01 
4426 -5.099428914850893e-03 
4427 1.534976743106832e+00 
4428 1.176807809320803e+00 
4429 -3.321384496880305e+00 
4430 6.453748035088454e-01 
4431 -1.002711988432472e-01 
4432 1.455156886599735e+00 
4433 -1.219780847569078e+00 
4434 1.265543064066584e-01 
4435 4.732424354637653e+00 
4436 9.530977279701577e-01 
4437 -2.856069808676226e+00 
4438 8.620530153965922e-01 
4439 1.924808535256110e+00 
4440 -2.422570440846086e-01 
4441 -2.251070593992833e+00 
4442 1.029162764594431e+00 
4443 3.198483799400627e+00 
4444 2.209611143352244e+00 
4445 -4.225901979108824e-01 
4446 -4.927405555896468e-01 
4447 1.330338040602880e+00 
4448 -1.109306152638987e+00 
4449 -4.331026543725306e+00 
4450 1.261932357441235e+00 
4451 3.405438199436487e+00 
4452 -1.204117022202365e+00 
4453 -4.379259204844979e+00 
4454 9.251544857695804e-01 
4455 3.334485037441447e+00 
4456 -2.120214840315714e+00 
4457 -1.812650386362405e+00 
4458 1.440095864959904e+00 
4459 4.199189075911254e+00 
4460 1.446079765203264e+00 
4461 -5.257289545015594e-01 
4462 4.821032056918456e+00 
4463 4.213422942413677e+00 
4464 -2.717799826894770e-01 
4465 -4.531949033422826e+00 
4466 2.813471096771422e+00 
4467 3.956409478151100e+00 
4468 -1.557119205743168e+00 
4469 -2.543528746497416e+00 
4470 2.417898969284338e+00 
4471 2.578501835749694e+00 
4472 -1.824572455993011e+00 
4473 -5.970686806926649e+00 
4474 2.292921873206917e+00 
4475 1.868912860898535e+00 
4476 -3.258583307787509e+00 
4477 -5.456907589284305e+00 
4478 5.041935601842835e-01 
4479 1.369558951678571e+00 
4480 -4.784026021560742e+00 
4481 3.644150732832868e+00 
4482 -3.653292836129620e-01 
4483 -1.852906928231352e+00 
4484 3.338859789868442e+00 
4485 2.877004710316510e+00 
4486 -1.127878438978775e+00 
4487 -2.824905432247700e+00 
4488 4.891801762761545e+00 
4489 7.415470071349967e+00 
4490 -4.101956268268989e+00 
4491 -1.528910765451172e+00 
4492 3.953461460901860e+00 
4493 2.462472689980997e+00 
4494 -7.482401197867208e-01 
4495 -1.584459030948545e+00 
4496 4.072058694698317e+00 
4497 1.310308301957948e+00 
4498 -2.031457175930666e+00 
4499 -8.284947113329258e-01 
4500 3.281999851120061e+00 
4501 2.415623830000022e+00 
4502 -3.806386013562510e+00 
4503 -2.018558779965095e+00 
4504 3.571961035661676e+00 
4505 7.871907772197667e-02 
4506 -1.728740937691352e+00 
4507 -2.065846790942608e+00 
4508 1.763438064081652e+00 
4509 -1.745602393109002e+00 
4510 -3.694096883742334e+00 
4511 2.358786484638554e+00 
4512 4.262562065034432e+00 
4513 -1.140870961866614e+00 
4514 -2.219526823015365e+00 
4515 -2.197250235890002e+00 
4516 4.484916980375986e+00 
4517 7.544837171160603e-01 
4518 -2.832738657947526e+00 
4519 1.214515707212526e-01 
4520 2.493586665631403e+00 
4521 -1.924528844892647e+00 
4522 -2.249185668700827e+00 
4523 -3.744475163136918e-01 
4524 3.419311195822055e+00 
4525 2.929918536900741e-01 
4526 -4.274001866531125e+00 
4527 9.312200797048387e-01 
4528 2.277641767309107e+00 
4529 1.367309412957944e+00 
4530 -6.133732479463144e+00 
4531 1.453833425544343e-01 
4532 5.031614527380077e+00 
4533 5.228116169837995e-01 
4534 -8.170685623080235e-01 
4535 -2.458138089099066e-01 
4536 3.557788603266212e+00 
4537 -1.171304764172693e+00 
4538 -2.414109320358726e+00 
4539 1.164804610500635e+00 
4540 3.246491934992565e+00 
4541 4.191572340957901e-02 
4542 -4.450135413755522e+00 
4543 -3.942769688394005e-02 
4544 1.761304400272498e+00 
4545 1.240696678763256e+00 
4546 -1.751040253720296e+00 
4547 1.032869232095836e+00 
4548 6.653065642856919e+00 
4549 2.873034464486833e-01 
4550 -1.915417967717478e+00 
4551 5.324233970610915e-01 
4552 5.699542884837614e+00 
4553 8.018137697773482e-02 
4554 -3.842732417597848e+00 
4555 2.359083549619077e+00 
4556 2.503890450256563e+00 
4557 -1.707624616856182e+00 
4558 -8.391059962108300e-01 
4559 1.673055367776893e+00 
4560 3.883388079495950e+00 
4561 4.141515174567995e-01 
4562 -7.958027762469720e-01 
4563 2.664745493896187e+00 
4564 1.261304314455475e+00 
4565 -9.430162271037138e-01 
4566 -4.498648606573972e+00 
4567 9.240141529754400e-01 
4568 3.545362576300680e+00 
4569 5.718830065089474e-01 
4570 -1.132085961995505e+00 
4571 -1.402854500323637e+00 
4572 1.534938008062061e+00 
4573 -4.561480150737866e+00 
4574 -6.909434513050343e-01 
4575 -5.426519035426490e-01 
4576 3.250487710801194e+00 
4577 7.303220339901971e-02 
4578 -5.531619340334776e+00 
4579 -3.173007977225923e-01 
4580 1.352714626488437e+00 
4581 -7.990823909574389e-01 
4582 -4.735693249889787e+00 
4583 -5.876671018496822e-01 
4584 4.428707580334681e+00 
4585 -1.919289858437703e+00 
4586 -2.550417575206592e+00 
4587 5.142332377044510e-01 
4588 2.513698365916545e+00 
4589 -2.189206972189000e+00 
4590 -3.430876599732170e+00 
4591 -7.592212039048730e-01 
4592 3.067228741678392e-02 
4593 -3.161290707075695e-01 
4594 -4.407343352393103e+00 
4595 1.527673093766746e+00 
4596 2.625813445925981e+00 
4597 -2.071956273809213e+00 
4598 -1.754377775776372e+00 
4599 1.360054510825765e+00 
4600 2.051951527099950e+00 
4601 -1.053472492004839e+00 
4602 -1.419480771189903e+00 
4603 2.221677588617384e+00 
4604 3.699428437495428e+00 
4605 -8.616311957710874e-01 
4606 -1.629089515591655e+00 
4607 -1.033560631662884e+00 
4608 2.229624991605218e+00 
4609 5.720571836287471e-01 
4610 -3.566568398249659e+00 
4611 1.577169577190020e+00 
4612 4.842873170925642e+00 
4613 -2.539587778933416e-01 
4614 -4.367457261691432e+00 
4615 -6.631573760410232e-01 
4616 5.471596510837016e+00 
4617 2.865686925644990e-01 
4618 -1.683768614574761e-01 
4619 1.828645113755114e+00 
4620 2.594093849314723e+00 
4621 -2.177494858823815e+00 
4622 -3.702327656993160e+00 
4623 -4.069437680283007e-01 
4624 8.245176129922028e-01 
4625 -6.841227091496447e-01 
4626 -4.231296035987890e+00 
4627 -7.625193246759938e-01 
4628 4.457691442852704e+00 
4629 -1.280454174033058e+00 
4630 -1.557488878831578e+00 
4631 -1.881175789106928e-01 
4632 3.292047601147980e-01 
4633 -1.152774554283611e+00 
4634 -5.576721298025756e+00 
4635 -9.116557335759866e-02 
4636 3.091533484011527e+00 
4637 5.092071606350540e-01 
4638 -3.068006425119371e+00 
4639 4.437436872452039e-01 
4640 2.695120399467758e+00 
4641 1.395189550275311e-01 
4642 -2.477857505138180e+00 
4643 2.766494646752929e+00 
4644 2.610660818937129e-01 
4645 -1.571420151334920e+00 
4646 -2.178394848914302e-03 
4647 1.303570562429124e+00 
4648 2.692338710904064e+00 
4649 -3.235623068727640e+00 
4650 -1.382088525346891e+00 
4651 1.593806407800355e+00 
4652 2.317717867883877e+00 
4653 -5.877540730803165e-01 
4654 -3.426167348247599e+00 
4655 -9.465024798038320e-01 
4656 1.486764836132044e+00 
4657 -3.880608277212446e+00 
4658 -2.245227577533826e+00 
4659 -1.318882116351519e-01 
4660 8.651284616514163e-01 
4661 -1.045266076765741e+00 
4662 -1.320346122150977e+00 
4663 1.439172667933377e+00 
4664 3.593513676483035e-01 
4665 -1.678451966133788e+00 
4666 1.920405860364791e-01 
4667 8.891776123983386e-01 
4668 1.912031930568061e+00 
4669 -6.908779926617931e-01 
4670 -9.318773038265162e-01 
4671 1.066278228707855e+00 
4672 2.112225907342996e+00 
4673 -8.396796515519158e-01 
4674 -3.006100558636166e-01 
4675 2.212715164646510e+00 
4676 3.038282831115388e+00 
4677 -1.663029848448515e-01 
4678 -1.508982419311209e+00 
4679 2.483274136024256e+00 
4680 6.904751951903800e-01 
4681 -3.575104325363495e-01 
4682 -4.759274961491166e-01 
4683 1.569423189274515e+00 
4684 1.303994421043007e+00 
4685 -2.250788746452328e+00 
4686 -4.141065116438349e+00 
4687 -5.270784676127478e-01 
4688 1.026401467896738e+00 
4689 -2.355315539402332e+00 
4690 -3.825803201189167e+00 
4691 7.518720351453859e-01 
4692 1.152296344477857e-01 
4693 -2.834417965275948e+00 
4694 -2.021353694070712e+00 
4695 3.671471513396668e+00 
4696 1.320629856497691e+00 
4697 -3.579360568257817e-01 
4698 6.298531909920322e-01 
4699 2.378257951057343e+00 
4700 1.440635710473801e+00 
4701 -8.467890577021460e-01 
4702 -3.784378731783985e-01 
4703 2.579244407366297e+00 
4704 2.568714661554507e+00 
4705 -2.920091566978980e-01 
4706 -1.934803273163120e+00 
4707 3.172634510966838e+00 
4708 1.818865569922307e+00 
4709 -2.534561847577439e+00 
4710 -1.161164037987385e+00 
4711 1.021586290144005e+00 
4712 1.991242404188893e+00 
4713 -1.956645445534459e+00 
4714 -3.628438329507266e+00 
4715 2.514194523077295e+00 
4716 2.389208647892380e+00 
4717 -5.247364271528105e-01 
4718 -9.595406371847537e-01 
4719 4.296313181317062e-01 
4720 2.583000935095469e-01 
4721 1.309186271600453e+00 
4722 -6.365702957021969e-01 
4723 3.439454147759253e+00 
4724 2.537623686907946e+00 
4725 -1.256646722649551e+00 
4726 -1.859263959171736e+00 
4727 1.026518417492246e+00 
4728 4.322157321029265e+00 
4729 -1.934916806430588e+00 
4730 7.708774580446374e-01 
4731 2.128131652548959e+00 
4732 4.899261066880677e+00 
4733 9.709735287435800e-01 
4734 -1.220567705477956e+00 
4735 1.180541186503457e+00 
4736 -9.728465611239326e-02 
4737 7.260644022831952e-01 
4738 1.911290742935018e-01 
4739 2.591077963370277e+00 
4740 2.744533072376515e+00 
4741 -1.185489695326496e+00 
4742 -1.256796914078755e+00 
4743 3.127601528595013e+00 
4744 1.745095511983812e+00 
4745 -2.328351696312569e+00 
4746 -1.091461795548464e+00 
4747 2.970466616164841e+00 
4748 1.830974019349677e+00 
4749 -1.131960356012850e+00 
4750 -2.051006845516235e+00 
4751 8.658609274091551e-02 
4752 1.831950320232345e+00 
4753 -3.145076360400272e+00 
4754 -3.927712522387778e+00 
4755 2.067738166974767e+00 
4756 -9.935060738120126e-02 
4757 -4.165422974043698e+00 
4758 -8.162122325178351e-01 
4759 1.940400361417726e+00 
4760 8.383206397806932e-01 
4761 -3.483870908042292e+00 
4762 -2.530435950101480e+00 
4763 4.053258971369224e+00 
4764 4.604719739892761e-02 
4765 -4.217698693442305e+00 
4766 -1.166080012761642e+00 
4767 3.392817777452473e-01 
4768 -1.706594453780164e-01 
4769 -1.835524181918954e+00 
4770 -3.592704163208492e+00 
4771 3.498558912688647e+00 
4772 3.109477661426543e+00 
4773 -1.809737921431240e+00 
4774 -2.565162368576843e+00 
4775 1.816958332959320e+00 
4776 1.431100773013877e-01 
4777 -2.119947320544640e+00 
4778 -1.345699741134377e+00 
4779 2.043139030715404e+00 
4780 2.138662952972597e+00 
4781 -3.892907003176895e+00 
4782 -3.133285119848451e+00 
4783 -1.077034875588408e+00 
4784 -7.120059361497018e-01 
4785 -4.502520987336381e+00 
4786 -5.570970358510633e+00 
4787 -6.508174943592216e-01 
4788 2.574820582835990e+00 
4789 -1.509937112685659e+00 
4790 -3.583966752658193e+00 
4791 1.182226857219759e+00 
4792 1.058465988108190e-01 
4793 -7.109142432833676e+00 
4794 -2.479607179835117e+00 
4795 2.301202034697817e+00 
4796 1.333649155240399e+00 
4797 -4.670923321912046e+00 
4798 -3.627730253070846e+00 
4799 -3.326085072442390e-01 
4800 4.680564073103991e-01 
4801 -4.982128229214575e+00 
4802 -4.094476585548427e+00 
4803 2.117797199159841e+00 
4804 -4.255209339263988e-01 
4805 -6.480109107462722e+00 
4806 -3.235299591342909e+00 
4807 1.759117339403086e+00 
4808 1.040758924196535e+00 
4809 -5.442191424105224e+00 
4810 -2.521600369111383e+00 
4811 2.155842583935777e+00 
4812 2.069975386827037e+00 
4813 -1.123502272269734e+00 
4814 -4.593666725380213e+00 
4815 -9.150030387599857e-02 
4816 9.433691155575579e-01 
4817 -3.611503064558838e+00 
4818 -3.974344966366205e+00 
4819 1.491534305600337e+00 
4820 4.919895230445427e-01 
4821 -1.088853607942932e+00 
4822 -4.444595840185499e+00 
4823 -8.136478216466777e-01 
4824 1.345421013175851e+00 
4825 -3.224936227004046e+00 
4826 -2.050574698049978e+00 
4827 -2.203397337606727e+00 
4828 2.257566733468944e+00 
4829 -1.401496278573525e+00 
4830 -2.751356239376570e+00 
4831 -7.197798503581997e-01 
4832 7.090626097315520e-01 
4833 6.346613854300257e-01 
4834 -2.144259049846158e+00 
4835 6.070306914165230e-01 
4836 2.135497039956246e+00 
4837 -1.895103658202310e+00 
4838 -1.269033199953886e+00 
4839 4.113532028148558e+00 
4840 1.640744471175488e+00 
4841 -2.643978954261982e+00 
4842 1.311078456398619e+00 
4843 2.248661182301681e+00 
4844 2.462692633610271e+00 
4845 -2.000429374456677e+00 
4846 -1.654495514406080e+00 
4847 1.362174398631510e+00 
4848 1.872643396283026e-01 
4849 -2.047666993346893e+00 
4850 -1.208384147857534e+00 
4851 3.077228730588567e+00 
4852 1.927854376152822e+00 
4853 -2.637860524210379e+00 
4854 -1.995656884159058e+00 
4855 3.127698323519927e+00 
4856 1.229494192199475e-01 
4857 -4.600619599499146e+00 
4858 -8.045360831899546e-01 
4859 2.470054908240698e+00 
4860 2.388909660404952e+00 
4861 -3.351165268149537e+00 
4862 -9.638102946387025e-01 
4863 1.619267584568524e+00 
4864 1.301543911214242e+00 
4865 -1.531118556700891e+00 
4866 -1.941240658841064e+00 
4867 5.170066437243968e+00 
4868 3.490031891653014e+00 
4869 -3.403049526894824e+00 
4870 -2.866905643273879e+00 
4871 4.080925970768336e-01 
4872 1.974400907997094e+00 
4873 -3.406563913767906e+00 
4874 -1.399201740577155e+00 
4875 5.560822143596174e+00 
4876 1.584264700238387e+00 
4877 -2.632671986086050e+00 
4878 -4.263009815410303e+00 
4879 3.050242918429945e+00 
4880 2.901054023297163e+00 
4881 -8.082590838911736e-01 
4882 1.630350045873900e+00 
4883 3.211310726728773e+00 
4884 1.879288083403198e+00 
4885 -1.686475751816920e+00 
4886 -1.321395820259459e+00 
4887 4.230397741866331e-01 
4888 2.606694274762280e+00 
4889 -1.920863609703215e+00 
4890 8.596646897800383e-01 
4891 2.178902400615527e+00 
4892 1.634804350312386e+00 
4893 -7.189162861478592e-01 
4894 -2.425176885735224e+00 
4895 -2.715955462275656e-01 
4896 1.366208866012978e+00 
4897 -1.934679783025757e+00 
4898 -6.536687228584362e-01 
4899 3.172189581430862e+00 
4900 2.940224301611991e-01 
4901 -2.069921026757913e+00 
4902 -4.615821904559040e+00 
4903 1.499774575949266e+00 
4904 8.379267612857765e-01 
4905 -3.005015204724906e+00 
4906 1.279830769547248e-01 
4907 2.217637389104493e+00 
4908 4.971734951304008e+00 
4909 -5.859259149639143e-01 
4910 -4.591916204638030e+00 
4911 -6.782083350121638e-01 
4912 -6.051377676128103e-02 
4913 -2.888340729193502e+00 
4914 -3.396085168238373e+00 
4915 1.448164084605527e+00 
4916 3.583355805951149e+00 
4917 -1.023415541807073e+00 
4918 -2.428620616341024e+00 
4919 1.153787426707966e+00 
4920 1.630754267841764e-01 
4921 -4.489056719209054e+00 
4922 -1.428977375864039e+00 
4923 6.334095296381879e-01 
4924 7.630589993054251e-01 
4925 -2.720400248435134e+00 
4926 -1.417106961984733e+00 
4927 -5.734362414283154e-01 
4928 -1.221936668562561e+00 
4929 -3.325463276906769e+00 
4930 -2.807182608841695e+00 
4931 1.172093940329841e+00 
4932 1.320264181305109e+00 
4933 -3.158784395443853e+00 
4934 -2.095729960091863e+00 
4935 1.434910859729001e+00 
4936 -2.658860786301357e-01 
4937 1.760974756016868e-02 
4938 -1.232389726873565e+00 
4939 3.640066573940726e+00 
4940 5.719754947143677e-02 
4941 -2.775529751343270e+00 
4942 -1.110113492180364e+00 
4943 -5.798165453325191e-01 
4944 -4.964985811414293e-01 
4945 -1.526161380459783e+00 
4946 -3.395570329077368e+00 
4947 2.461419039153744e+00 
4948 1.827494661116022e+00 
4949 -1.595384896674664e+00 
4950 -2.602322337828760e+00 
4951 3.139279122127141e+00 
4952 1.157260425281148e+00 
4953 -6.522125170968622e-01 
4954 -9.912191876920645e-01 
4955 1.998633493907871e+00 
4956 2.417731661754229e+00 
4957 6.252510900225776e-02 
4958 -1.431936955443383e+00 
4959 4.793340559059935e+00 
4960 3.039157779187221e+00 
4961 -1.564202443957079e+00 
4962 -1.518521469928594e-01 
4963 4.822343810783503e+00 
4964 1.352867443363760e+00 
4965 -2.354499511182623e+00 
4966 -2.337205428989026e+00 
4967 1.306394740506921e+00 
4968 2.475340087666368e+00 
4969 -4.603612147861390e+00 
4970 -2.512889965250508e+00 
4971 3.069910687911721e+00 
4972 1.530794619060106e+00 
4973 -1.652956787932214e+00 
4974 -1.317682382027244e+00 
4975 2.745809725408888e+00 
4976 -4.916104094063277e-02 
4977 -1.462986138639226e+00 
4978 4.753935422716705e-01 
4979 3.983595113922503e+00 
4980 2.061098501742990e+00 
4981 -6.032775420755178e-01 
4982 -1.602086873993235e+00 
4983 3.547805555435570e+00 
4984 1.589998886867730e+00 
4985 -3.271588748161776e+00 
4986 9.366175751445645e-01 
4987 2.403448285912658e+00 
4988 2.900966618868682e+00 
4989 -9.952599682771991e-01 
4990 -1.200228449119889e+00 
4991 -6.243173438098256e-01 
4992 -2.311062794184523e-01 
4993 -5.090515198406783e-01 
4994 -2.404955843045101e+00 
4995 1.931313653361797e+00 
4996 1.576968506215381e+00 
4997 -3.515374469491316e+00 
4998 -2.572295183675250e+00 
4999 2.249001456116937e+00 
5000 1.116308934268896e+00 
5001 -3.679185648893153e+00 
5002 3.015446292871696e-01 
5003 3.960481959021766e+00 
5004 1.264801283254509e+00 
5005 -7.263524679508517e-01 
5006 -1.444010267301419e+00 
5007 2.763029950720557e+00 
5008 2.669092892239918e+00 
5009 -2.415004720113199e+00 
5010 -2.766181824549212e+00 
5011 6.503048896702447e-01 
5012 2.470437300283784e-01 
5013 -3.288199653231901e+00 
5014 -7.322482282855639e-01 
5015 2.328219305580028e+00 
5016 1.579830928675785e+00 
5017 -5.618199538710543e+00 
5018 -8.800906883996210e-01 
5019 1.802739156866896e+00 
5020 -4.516197285684830e-01 
5021 -4.107739684522495e+00 
5022 -3.313607825788142e+00 
5023 1.573779143754217e+00 
5024 1.532539183252682e+00 
5025 -4.152347119633872e+00 
5026 -3.336676088496425e+00 
5027 1.268815739746972e+00 
5028 2.278511205491131e+00 
5029 -3.948448648686430e+00 
5030 -1.181583931956610e+00 
5031 1.805238514512462e+00 
5032 -2.067240865225116e-02 
5033 -2.117610849938099e+00 
5034 -9.708461371778954e-01 
5035 -5.264372865720971e-01 
5036 7.363911987448094e-01 
5037 -5.004501906606534e+00 
5038 -2.296582156335826e+00 
5039 2.821772767316739e+00 
5040 1.505050829280076e+00 
5041 -4.300221068534182e+00 
5042 -2.358574736683553e+00 
5043 2.124204146056235e+00 
5044 1.567965345667263e-01 
5045 -3.818488453076651e+00 
5046 -1.437518974426176e+00 
5047 2.658824238838105e+00 
5048 1.280284966313625e+00 
5049 -6.106210678159550e+00 
5050 -1.503120764696634e+00 
5051 2.500716426493301e+00 
5052 -7.755878860411284e-01 
5053 -4.954170922572268e+00 
5054 -2.229755407893965e-01 
5055 2.647625438020103e+00 
5056 7.031253439692710e-01 
5057 -1.744485482968463e+00 
5058 -1.892809966342281e+00 
5059 3.616154580691354e+00 
5060 2.522129553721662e+00 
5061 -4.747691185509100e+00 
5062 -1.122010671122869e+00 
5063 2.005088794810060e+00 
5064 1.189472860415778e-01 
5065 -6.764454887355309e-01 
5066 -6.491230677996337e-01 
5067 5.115739524551354e+00 
5068 5.419167213771983e-01 
5069 -9.411923447226578e-01 
5070 1.540707303277516e+00 
5071 1.741888617335081e+00 
5072 8.121316320933908e-01 
5073 -1.898410152060452e+00 
5074 -9.244239894441351e-01 
5075 7.073172903208375e+00 
5076 -4.491122187834615e-02 
5077 -3.160567108073945e+00 
5078 1.798906280247005e+00 
5079 1.910283090100191e+00 
5080 -8.139679450183394e-02 
5081 -1.215382219643673e+00 
5082 4.689017828857349e-02 
5083 4.454820030229783e+00 
5084 -5.959272560339323e-02 
5085 -2.034503453330005e+00 
5086 1.893996720032515e+00 
5087 1.694567925415459e+00 
5088 3.400516316247398e-02 
5089 9.005580595183893e-01 
5090 -7.651518789661520e-02 
5091 2.547550198667849e+00 
5092 -2.602705201303385e+00 
5093 -5.593274241644837e+00 
5094 4.817658371567910e+00 
5095 2.263529193820049e+00 
5096 -9.745534932972038e-01 
5097 -4.067188781722988e-01 
5098 1.599562168060642e+00 
5099 1.557793246461246e+00 
5100 -2.534720018949183e+00 
5101 -9.959168830541013e-01 
5102 2.381753178533052e+00 
5103 5.436786067272437e+00 
5104 -4.874392103929675e-01 
5105 -2.754111630616183e+00 
5106 6.861799365003532e+00 
5107 2.007038844189420e+00 
5108 -1.269199128866690e+00 
5109 -8.210114391490332e-01 
5110 6.094714814813932e-01 
5111 1.853173824231425e+00 
5112 -2.945486914940534e+00 
5113 -5.762451684652017e+00 
5114 3.214843947613974e+00 
5115 2.254627822544510e+00 
5116 -5.332937979283275e+00 
5117 -3.942706633109071e+00 
5118 -2.425548287804779e+00 
5119 -2.110360593688846e+00 
5120 -4.802318503575155e+00 
5121 1.477713829635592e+00 
5122 -3.716126715818847e+00 
5123 -5.336323176374063e+00 
5124 2.340648021495916e+00 
5125 3.701357501820802e+00 
5126 -3.921785348031309e+00 
5127 -4.808774674809962e+00 
5128 2.918801776611592e+00 
5129 2.036941626356173e+00 
5130 -5.347747911306718e+00 
5131 -3.653750487374102e+00 
5132 1.498164603307057e+00 
5133 4.484314607391717e+00 
5134 -2.065340571235338e-01 
5135 -1.458910439433427e+00 
5136 6.258077599611625e+00 
5137 2.338054293371830e+00 
5138 -4.875909237244509e+00 
5139 -3.869675683357881e+00 
5140 3.303899402253469e+00 
5141 2.097890551267406e+00 
5142 -4.245084960827501e+00 
5143 -9.959878094128778e-01 
5144 2.145191080413471e+00 
5145 1.614495866390857e+00 
5146 -2.564656675171582e+00 
5147 -3.046888218463049e+00 
5148 1.378162231163762e+00 
5149 -9.023900732734907e-01 
5150 -3.511572642379794e+00 
5151 1.385660282492072e+00 
5152 2.020076363979553e+00 
5153 3.424778489480517e-01 
5154 -6.663658770593665e-01 
5155 -1.391992996435127e+00 
5156 1.631038180862179e+00 
5157 1.117629526890787e+00 
5158 -2.014252982717955e+00 
5159 1.676675322522422e+00 
5160 1.060707764585596e+00 
5161 2.014194143518237e-01 
5162 -1.713850867198978e+00 
5163 -1.735285291616060e+00 
5164 4.719748984545648e-01 
5165 1.782625848250852e-01 
5166 -2.995870112573282e+00 
5167 9.882783899709563e-01 
5168 1.615840931409232e+00 
5169 1.037313979157182e+00 
5170 -2.183707768631487e+00 
5171 -3.959064034330108e+00 
5172 2.661018113751359e+00 
5173 2.113641330493995e+00 
5174 -4.341916515710599e+00 
5175 1.054903792954839e+00 
5176 5.097248539057965e+00 
5177 -1.547489076583418e+00 
5178 -1.466100381175153e+00 
5179 -1.426869149057887e+00 
5180 2.008465021584006e+00 
5181 -6.946293414599768e-01 
5182 -4.813637593772727e+00 
5183 2.602337791721150e-01 
5184 1.562861050845423e+00 
5185 2.963713424551221e+00 
5186 -5.358401053520462e+00 
5187 -5.871647729462768e-01 
5188 2.245018048138456e+00 
5189 7.001851907438627e-01 
5190 -8.085718723120809e-01 
5191 -3.305105504618428e-01 
5192 5.874782843918873e+00 
5193 -1.209833083659621e+00 
5194 -1.086703434546523e+00 
5195 9.681583833646339e-01 
5196 3.287320633077130e+00 
5197 -1.272480919065348e+00 
5198 -2.748032123353779e+00 
5199 2.866144799000697e+00 
5200 3.066027463661932e+00 
5201 -1.077519565534266e+00 
5202 4.706272491724749e-01 
5203 1.290742059085353e+00 
5204 1.873951780635812e+00 
5205 -1.040779746139350e+00 
5206 -7.205578260873726e+00 
5207 3.105053211185414e-02 
5208 4.233061568055570e+00 
5209 -3.583177904351911e+00 
5210 -2.974654174911588e+00 
5211 -1.710743040095644e+00 
5212 3.429108946629114e+00 
5213 4.280043170008933e-01 
5214 -6.370618783743167e+00 
5215 -5.241374308620621e-01 
5216 3.867333336605874e+00 
5217 3.596883484089325e-01 
5218 -2.276492240281832e+00 
5219 -5.947455199965950e-01 
5220 1.414168425125244e-01 
5221 -2.265833784163624e+00 
5222 -4.940623146005074e+00 
5223 -1.059062526206222e+00 
5224 4.965687937380938e+00 
5225 -7.859107917400959e-01 
5226 -4.009684896428565e+00 
5227 -1.322544818620989e+00 
5228 8.089980075702490e-01 
5229 -2.108757176511570e+00 
5230 -2.479470704478528e+00 
5231 1.493946933796340e+00 
5232 7.924737092225993e-01 
5233 -3.028461054637923e+00 
5234 -3.230324192026676e+00 
5235 3.968486924855787e-01 
5236 -8.389097843866199e-02 
5237 -1.442801149151482e+00 
5238 -3.927429922348652e+00 
5239 2.537779077716330e+00 
5240 2.450859520783497e+00 
5241 4.166842711989675e-01 
5242 -5.447326046738916e+00 
5243 2.960733328470990e-01 
5244 3.844128216196292e+00 
5245 -1.338326232933185e+00 
5246 -3.558113421689184e+00 
5247 1.547837387216044e-01 
5248 2.131094471264396e+00 
5249 -5.607896644951958e-01 
5250 -2.299029824008577e+00 
5251 1.916704872856870e-02 
5252 1.876569376291613e+00 
5253 2.499873669861034e-01 
5254 -3.517200386078811e+00 
5255 1.592097698228225e+00 
5256 3.088254396692908e+00 
5257 -2.215476056655863e+00 
5258 -3.459523762959803e+00 
5259 2.174234793959239e+00 
5260 1.593502013880152e+00 
5261 -2.356337408139595e+00 
5262 -3.697008909224448e+00 
5263 2.536160272291968e+00 
5264 4.112331796457800e+00 
5265 -2.266964916209225e+00 
5266 -7.565571422153888e-01 
5267 -8.563012674508722e-01 
5268 1.509127216992556e+00 
5269 1.954543843167392e-02 
5270 -4.680522980089736e+00 
5271 5.511007449632651e-01 
5272 3.136428301419087e-01 
5273 -4.372831001910885e-01 
5274 -1.734612583016619e+00 
5275 -1.002711652676759e+00 
5276 2.433806702106435e+00 
5277 1.398957927878436e+00 
5278 -1.069408528922021e+00 
5279 -1.709255394731755e+00 
5280 1.820311588891633e+00 
5281 -7.980425243415656e-02 
5282 -2.702680454577301e+00 
5283 6.762691740405725e-01 
5284 1.289530712647159e+00 
5285 -2.135428968372230e+00 
5286 -1.451638388595650e+00 
5287 1.308443508992728e+00 
5288 3.325552641145101e+00 
5289 -2.332747593503240e+00 
5290 -5.920086373924549e-01 
5291 6.188293014462646e-01 
5292 2.503628283149820e+00 
5293 -1.836625907223038e+00 
5294 -7.983031270136673e-01 
5295 -1.054082992110199e+00 
5296 -1.328999611482525e+00 
5297 -4.853754572397492e-02 
5298 -6.218937409709693e+00 
5299 8.005169844304211e-01 
5300 1.863089033483866e+00 
5301 -1.528469524327165e+00 
5302 -1.867953165196163e+00 
5303 2.445587142779061e+00 
5304 1.516207482956558e+00 
5305 -1.063608596919404e+00 
5306 -7.606659932336931e-01 
5307 3.000431243296316e-01 
5308 4.393179643180397e-01 
5309 -1.378428015797253e+00 
5310 -2.931913534521408e+00 
5311 2.478740991925672e+00 
5312 1.336010681980375e+00 
5313 4.281491246596894e-01 
5314 6.035478660984500e-01 
5315 8.336505040370166e-01 
5316 2.787020682764817e+00 
5317 -3.336233455562847e-02 
5318 -7.486034623136234e-01 
5319 1.690698184710402e+00 
5320 4.048208455303092e+00 
5321 -1.390119081114425e+00 
5322 -2.431482262006180e+00 
5323 2.223655594362307e+00 
5324 2.128369393391064e+00 
5325 -2.339451205032566e+00 
5326 -1.906145785952918e+00 
5327 -8.461874380725691e-01 
5328 2.136453192274496e+00 
5329 -9.212454721510533e-01 
5330 -4.080136100443664e+00 
5331 2.837943005223147e+00 
5332 1.277667641319154e+00 
5333 -2.260918751273621e+00 
5334 2.088287372590940e-01 
5335 1.481230145421625e+00 
5336 1.897276946621943e+00 
5337 3.760955506987502e-01 
5338 -9.248539474174845e-01 
5339 4.048769283008153e+00 
5340 3.051216714058741e+00 
5341 -6.248807031392660e-01 
5342 -1.702354347052591e+00 
5343 1.279211719396153e+00 
5344 1.837525258780275e+00 
5345 1.180602598767590e-02 
5346 5.275207830052432e-01 
5347 4.205191288944350e+00 
5348 1.729606331317460e+00 
5349 2.331943633792088e-01 
5350 1.037338544259001e-01 
5351 9.134294630830244e-01 
5352 2.011729399259011e+00 
5353 -2.533394034588456e+00 
5354 -1.994446925469125e+00 
5355 2.722211058154735e+00 
5356 1.313465768376268e+00 
5357 -2.896928627586089e-01 
5358 -3.296382082066552e-01 
5359 6.826169590166802e-01 
5360 -3.102677083257612e-01 
5361 1.672852306840475e+00 
5362 -6.949323242151838e-01 
5363 3.966459185862602e+00 
5364 1.858866534389256e+00 
5365 9.178544916901554e-01 
5366 -3.680733223717532e-01 
5367 4.664905017799920e+00 
5368 3.536383005407051e+00 
5369 9.975449816646755e-01 
5370 4.385076109917948e-01 
5371 1.717963257311897e+00 
5372 1.429708677324588e+00 
5373 3.704496222405281e-01 
5374 -1.465298021653887e-01 
5375 9.493168601642248e-01 
5376 4.499291824221522e+00 
5377 7.578690511095084e-01 
5378 -9.343950186705551e-01 
5379 1.732802845227119e+00 
5380 5.062157603678433e+00 
5381 -3.888391494429956e-01 
5382 -5.555513588515714e-01 
5383 1.887775300813378e+00 
5384 1.838735287969754e+00 
5385 3.763030576552214e-01 
5386 -4.343618356010353e-01 
5387 3.964195210953412e-01 
5388 1.791614080505549e+00 
5389 -1.656811228999963e-01 
5390 5.997139612303093e-01 
5391 1.982710658662369e+00 
5392 2.969831723399510e+00 
5393 -3.032179041120766e-01 
5394 1.645434708821401e+00 
5395 1.719095824349682e+00 
5396 5.494275153692347e-01 
5397 -1.765785055611865e+00 
5398 5.911609668753022e-01 
5399 2.705925364341318e+00 
5400 1.156087575553536e+00 
5401 -2.059715507562927e+00 
5402 -4.178306239573226e-01 
5403 2.970050275857294e+00 
5404 -1.078362935634045e+00 
5405 -2.177250181320209e+00 
5406 -6.777418338920085e-01 
5407 5.935041451306939e-01 
5408 -9.971243618994295e-01 
5409 -5.820309858109763e-01 
5410 5.370488816056231e-02 
5411 1.506413105951945e+00 
5412 1.306495251710239e+00 
5413 -1.175883241288713e+00 
5414 1.015960213150668e-01 
5415 4.728703881978666e-01 
5416 1.341115176609795e-02 
5417 -2.855754333366042e+00 
5418 -2.013300893234211e+00 
5419 1.712582407059558e+00 
5420 3.243688284770621e+00 
5421 -1.206764484989533e+00 
5422 -2.321988167738044e+00 
5423 9.683088578480201e-01 
5424 -2.682778353925879e-01 
5425 -1.673339365980978e+00 
5426 -1.078955591823192e+00 
5427 1.491423471824653e+00 
5428 4.480193791118084e+00 
5429 -1.891874788680138e+00 
5430 -5.710157637294672e-01 
5431 1.962378991228827e+00 
5432 3.100303434797246e-01 
5433 -2.281026047833178e+00 
5434 -4.612860511227181e-01 
5435 5.428023408147316e+00 
5436 3.470907525327097e+00 
5437 -1.676701683878768e+00 
5438 -1.643761587696310e+00 
5439 1.540249997275430e+00 
5440 1.098609612956101e+00 
5441 -1.077883273239301e+00 
5442 7.611296299949744e-02 
5443 2.858772470722586e+00 
5444 1.036660241225853e+00 
5445 -4.512148068567021e+00 
5446 -1.783220310126514e+00 
5447 2.360731829579474e-01 
5448 4.401891554430505e-01 
5449 -1.540827399635867e+00 
5450 -1.695494918092434e-01 
5451 5.905971433468947e+00 
5452 5.888841801554261e+00 
5453 -1.143752942981850e+00 
5454 -5.126760654959062e-01 
5455 4.306292795466937e-01 
5456 1.029487368700819e+00 
5457 -2.410533219432958e+00 
5458 -2.461187150701744e+00 
5459 4.320230515566138e+00 
5460 4.494078243537789e+00 
5461 -9.673001150417496e-01 
5462 -3.386872623761332e+00 
5463 6.003880725647217e-01 
5464 -3.063339457148059e+00 
5465 -2.328194271774754e+00 
5466 -2.192231896231386e+00 
5467 4.747703955971279e-01 
5468 1.356515959220137e+00 
5469 -1.378019565377546e+00 
5470 -2.044955326032749e+00 
5471 1.410833785793638e+00 
5472 -8.757089066682231e-01 
5473 -2.025320960459680e-01 
5474 -3.258401020692827e+00 
5475 -1.665509902485575e-01 
5476 3.392628027852426e+00 
5477 -1.085957500847383e+00 
5478 -2.857210684740244e-01 
5479 4.247967206042304e+00 
5480 2.210991738680222e+00 
5481 -1.096548349539847e+00 
5482 2.518796962448336e+00 
5483 5.500699886513462e+00 
5484 4.033640980624763e+00 
5485 -9.448669474947889e-01 
5486 4.061658320571669e-01 
5487 2.343171913798700e+00 
5488 6.239637179683158e-01 
5489 3.928168267443035e-01 
5490 -1.838053716977364e+00 
5491 6.050788142778078e+00 
5492 3.487282180109052e+00 
5493 -2.793130274748001e+00 
5494 -1.338182400632364e+00 
5495 3.867828400283791e+00 
5496 2.994743716429869e+00 
5497 -1.360502968577347e+00 
5498 1.518085887846887e+00 
5499 3.715741005844353e+00 
5500 3.435068737887900e+00 
5501 -7.242776007382402e-01 
5502 -1.984500493354577e-01 
5503 2.280799732352952e+00 
5504 3.894355259201223e+00 
5505 -1.872504384329225e-01 
5506 1.698411589661526e+00 
5507 4.385085884883646e+00 
5508 3.882370738636730e+00 
5509 -5.091626947353465e-01 
5510 -7.103222671959356e-01 
5511 2.973321452430042e+00 
5512 1.931170772792482e+00 
5513 -3.144578586973135e+00 
5514 -2.737493856710726e-02 
5515 3.693052441065738e+00 
5516 1.543520014413982e+00 
5517 -2.339270584127536e+00 
5518 -1.500921254602306e+00 
5519 2.606378267278352e+00 
5520 1.632510043720049e+00 
5521 -1.011200382922262e+00 
5522 -9.800336805130114e-01 
5523 1.227236558477494e+00 
5524 2.165092675689078e+00 
5525 -3.383740426746395e+00 
5526 8.555575926125346e-02 
5527 3.446537112859801e+00 
5528 3.256407413474772e+00 
5529 -1.800048316917542e+00 
5530 -3.532955683450945e-01 
5531 6.259391249675984e+00 
5532 2.425306650116462e+00 
5533 -6.829988928683215e-01 
5534 -2.128693380420759e+00 
5535 3.971195211291290e-01 
5536 2.579408266079991e+00 
5537 -2.622030633587654e+00 
5538 -2.766189875034722e-01 
5539 2.997173638639708e+00 
5540 1.960286987258576e+00 
5541 -2.394808575241361e+00 
5542 -2.366359817886001e+00 
5543 6.756217568684358e-01 
5544 3.236383824269089e+00 
5545 -3.497910201399941e-01 
5546 -1.938909018626314e+00 
5547 2.232254994369703e+00 
5548 2.133012848854884e+00 
5549 -3.481209141939614e-01 
5550 -1.206497755801698e+00 
5551 -3.091824154911812e-01 
5552 5.975056573881988e-01 
5553 7.034420541004396e-01 
5554 -1.853180598799977e+00 
5555 4.797531920444036e+00 
5556 2.589398052883710e+00 
5557 -9.058385187006193e-01 
5558 -8.821121673217173e-01 
5559 1.946571876061367e+00 
5560 1.828175769024468e+00 
5561 -1.063537863557936e+00 
5562 -1.800255857992022e-01 
5563 2.900909094429911e+00 
5564 1.098753878761394e+00 
5565 -3.010242806012835e+00 
5566 -1.115208521212035e+00 
5567 2.718995573236117e+00 
5568 -9.554343476297444e-01 
5569 -1.481006310685093e+00 
5570 5.105889255070525e-02 
5571 4.517597633654296e+00 
5572 1.780523358144277e+00 
5573 -8.771524779093930e-01 
5574 3.795540219702344e-01 
5575 1.443418733402653e+00 
5576 4.963331300312414e-02 
5577 -5.100766039598986e-01 
5578 -1.659417932851836e+00 
5579 2.829589538493841e+00 
5580 1.503783592368579e+00 
5581 -1.199225964806734e+00 
5582 -1.538817847175775e+00 
5583 -1.531774313609886e+00 
5584 3.454355813026567e+00 
5585 -2.114981142578141e+00 
5586 -1.231200243080164e+00 
5587 -1.444748873248733e+00 
5588 1.529689642342616e+00 
5589 -1.097244665053756e+00 
5590 -2.618477226543610e+00 
5591 6.877389738257486e-02 
5592 9.980775605322033e-01 
5593 2.654614225129882e-02 
5594 -1.900584272474341e+00 
5595 1.722025481082334e+00 
5596 2.219769847750946e+00 
5597 -1.206764333505612e+00 
5598 -7.791506289391074e-01 
5599 1.730040600222046e+00 
5600 3.047248160510938e+00 
5601 -6.801964706016576e-01 
5602 2.199338746971921e-01 
5603 3.727289589917123e+00 
5604 1.768984052676731e+00 
5605 -2.260119153441147e+00 
5606 2.861066149691062e-01 
5607 -2.909548221319732e-01 
5608 1.235360342052320e+00 
5609 -1.601335938648143e+00 
5610 -2.054637710037429e+00 
5611 3.845446314350523e+00 
5612 9.711632588807182e-01 
5613 -1.223875222450515e+00 
5614 -9.560440355211820e-02 
5615 2.022029140484347e+00 
5616 3.851016740371439e-01 
5617 -1.262171097214527e+00 
5618 5.594548589425422e-01 
5619 3.113789817616051e+00 
5620 2.020163456819617e+00 
5621 -1.734702050735748e+00 
5622 -1.404833214854446e+00 
5623 1.997566701126227e+00 
5624 6.131602724845755e-01 
5625 -2.067859603946979e+00 
5626 -4.671518553769001e-01 
5627 1.452877401100710e+00 
5628 -2.227067300690323e-01 
5629 -2.309349009988993e+00 
5630 -1.023167788422550e+00 
5631 2.114560661082213e+00 
5632 -5.014067160809085e-01 
5633 -1.693967692777732e+00 
5634 -1.509858163028026e+00 
5635 1.183818481910670e+00 
5636 6.413142887910155e-01 
5637 -2.805031907869445e+00 
5638 -2.342408926823497e+00 
5639 -3.974649284245726e-01 
5640 2.496478144479210e+00 
5641 -9.220182493619403e-01 
5642 -1.261942404425008e+00 
5643 -1.341060121321241e-01 
5644 5.149772877778850e-01 
5645 -1.425998865045280e+00 
5646 -1.591068744114361e+00 
5647 1.504520724446467e-01 
5648 2.637833815389488e+00 
5649 -2.155659243305173e+00 
5650 -1.488368833533993e+00 
5651 1.451475836399781e+00 
5652 4.809624946008035e-01 
5653 -2.225033344956824e+00 
5654 -3.481268657170461e-01 
5655 2.296451942283763e+00 
5656 1.850659247537350e+00 
5657 -1.770073509621117e+00 
5658 -1.750159372637268e+00 
5659 1.640100776239886e+00 
5660 1.868043524652356e+00 
5661 -4.862414400026915e+00 
5662 5.468293121892861e-01 
5663 -1.692847563776736e+00 
5664 -1.764156610316966e+00 
5665 -2.554053597987878e+00 
5666 -1.518574163537625e+00 
5667 1.427503664497545e+00 
5668 1.397111359796789e+00 
5669 -4.717455543111358e-01 
5670 -2.927868908798617e+00 
5671 4.675335904424970e+00 
5672 -1.912883267987260e+00 
5673 -3.237006383712494e+00 
5674 9.959088728844401e-01 
5675 2.526140880873996e+00 
5676 9.149883926708513e-01 
5677 -2.161782882387235e+00 
5678 -7.651033594078182e-01 
5679 1.719017472469163e+00 
5680 -7.145115781122310e-01 
5681 -1.850432803691285e+00 
5682 -2.784244626461692e+00 
5683 1.294659752407336e+00 
5684 1.217034920152442e-01 
5685 -4.641251449678140e+00 
5686 4.658815845301770e-01 
5687 3.309794284733267e+00 
5688 1.125532050247242e+00 
5689 -5.466819555141860e+00 
5690 -9.750263784754241e-01 
5691 1.880667680452214e+00 
5692 -2.234441068649363e-01 
5693 -1.745066297850861e+00 
5694 8.510491550247826e-01 
5695 3.224971290205927e+00 
5696 -7.400731755621079e-01 
5697 -2.139298014053471e+00 
5698 1.197923194117908e+00 
5699 2.482899818883842e+00 
5700 2.206091112904677e-01 
5701 -3.224766348196191e-01 
5702 6.782004576954261e-01 
5703 2.413957776897246e+00 
5704 2.008791677496615e+00 
5705 2.658040047279718e-01 
5706 2.096301189991312e+00 
5707 3.533037920498419e+00 
5708 -1.326372484121797e+00 
5709 -8.572586771887483e-01 
5710 3.700367795456368e+00 
5711 1.500963178219416e+00 
5712 5.821220999272913e+00 
5713 -3.235536541953932e-01 
5714 2.267520888285023e+00 
5715 2.761268191938120e+00 
5716 9.814862394992150e-01 
5717 -1.590094013214115e+00 
5718 1.432018309699129e+00 
5719 3.560249584164132e+00 
5720 1.130817959241806e-01 
5721 -3.360880236529379e-01 
5722 3.563975349647552e+00 
5723 2.798778462128543e+00 
5724 3.649582714957542e-01 
5725 -1.215803631369341e+00 
5726 2.684034848476021e+00 
5727 2.762899052437245e+00 
5728 3.158304271678161e-01 
5729 -1.842975392808409e+00 
5730 1.588174590475500e+00 
5731 2.383336841505448e+00 
5732 -2.701781731945849e-01 
5733 -3.199554941592624e+00 
5734 1.811345998664742e+00 
5735 3.416149898756694e+00 
5736 -1.832848175506698e+00 
5737 -4.551152507956395e-01 
5738 3.384600942217740e+00 
5739 5.173380411475343e+00 
5740 -1.720070071674969e+00 
5741 -2.848147460509874e+00 
5742 4.973908378815611e+00 
5743 5.838735052737417e+00 
5744 -1.112734532662445e+00 
5745 -3.576954179680986e+00 
5746 4.128161717443080e+00 
5747 6.414156524144360e+00 
5748 -2.699584001424136e+00 
5749 -2.774778583022330e+00 
5750 3.411558189175266e+00 
5751 5.522370471094493e-01 
5752 -1.853893831369793e+00 
5753 -4.904086775508849e+00 
5754 3.291645266812034e-01 
5755 3.985877946857073e+00 
5756 -7.467220231138991e+00 
5757 -3.475435673395671e+00 
5758 8.069225490018521e-01 
5759 5.828253539471294e-01 
5760 -1.302939022112604e+00 
5761 4.640805549347411e+00 
5762 1.817024706291897e+00 
5763 1.521855055392900e+00 
5764 4.922859172817126e+00 
5765 6.889720620070012e+00 
5766 -3.407762759801769e+00 
5767 -4.159809188278938e+00 
5768 1.051251533200273e+00 
5769 2.502943532125209e+00 
5770 -3.517568555323606e-01 
5771 -3.739527990609001e-01 
5772 2.652849337087124e+00 
5773 7.155783607213461e+00 
5774 -4.006055827352956e+00 
5775 -2.428619494062916e+00 
5776 1.841117928900508e+00 
5777 2.306192547329152e+00 
5778 -7.153992692323635e-01 
5779 1.333346555257215e+00 
5780 1.578665994627435e+00 
5781 1.255838147287123e+00 
5782 -1.578800110067091e+00 
5783 -3.248985146722073e+00 
5784 7.757010520976694e-01 
5785 -5.222641590522212e-01 
5786 -2.406524851831901e+00 
5787 3.689153296115764e-01 
5788 8.387536011855528e-01 
5789 2.455271261010626e+00 
5790 -2.526644215731045e+00 
5791 -3.207742100346263e+00 
5792 -2.676590838737778e-01 
5793 1.602961664099216e+00 
5794 -2.078129771164212e+00 
5795 -2.663133692998493e+00 
5796 1.424723292447896e+00 
5797 4.910001299106471e-01 
5798 4.488020866429422e-03 
5799 -8.443030650363691e-01 
5800 3.023338320912250e-02 
5801 1.552549057246684e+00 
5802 -1.416817562604756e+00 
5803 1.420993241564131e+00 
5804 2.842310267948717e+00 
5805 7.309764631927271e-01 
5806 -6.334344541280958e+00 
5807 -1.461579185609318e+00 
5808 9.199793465927194e-01 
5809 2.938577022466725e+00 
5810 -2.201105319205392e-02 
5811 -1.224485978248099e+00 
5812 3.095664194454828e+00 
5813 8.139186197160907e-01 
5814 -2.662121282075212e+00 
5815 -2.615329855763028e-01 
5816 3.159259941863044e+00 
5817 -2.798752304272939e-03 
5818 -2.834144294620021e+00 
5819 -1.500648157940951e+00 
5820 3.596626447025873e+00 
5821 5.426955200548443e-01 
5822 -1.576993348663256e+00 
5823 -3.373600207189292e+00 
5824 6.375504413281667e-01 
5825 1.607859065219389e+00 
5826 -3.618379640197924e+00 
5827 9.957790689552785e-01 
5828 3.852998250156845e+00 
5829 2.971481777490307e+00 
5830 -8.320260419438694e-01 
5831 4.565269206636281e-01 
5832 3.536010482861867e+00 
5833 3.878640753115349e-01 
5834 6.674225908807240e-01 
5835 2.075648836624536e+00 
5836 5.007632659319094e+00 
5837 1.161153669601048e+00 
5838 -9.485836672149000e-01 
5839 5.634428929573235e-01 
5840 -3.142880944710525e-01 
5841 8.420610131631097e-03 
5842 -3.783201927601902e-01 
5843 4.037195968512370e-01 
5844 2.278643666419844e+00 
5845 2.838362362387694e-01 
5846 -3.222459920091621e+00 
5847 -2.916824498743197e-01 
5848 6.943606847323023e-01 
5849 -1.152305535866972e+00 
5850 -1.033519766601082e+00 
5851 -2.736018023034066e-01 
5852 2.893592606350198e+00 
5853 1.267304917417555e+00 
5854 -3.540083833580483e+00 
5855 -1.277574442024183e+00 
5856 8.891604189232000e-01 
5857 6.613149196750724e-01 
5858 -5.012256465763691e+00 
5859 -8.693803166924117e-01 
5860 4.252784149912581e-01 
5861 -1.986369656538872e+00 
5862 -1.909796530486210e+00 
5863 -8.529379771500089e-01 
5864 4.133633754869362e+00 
5865 1.154647780113723e+00 
5866 -3.211378395087409e+00 
5867 -1.690517868165242e+00 
5868 8.102028191490712e-01 
5869 -2.357254713181393e+00 
5870 -1.868325049930752e+00 
5871 -5.247032365039517e-01 
5872 1.542059980527646e+00 
5873 -2.324474240824647e+00 
5874 -7.128176310581008e-01 
5875 1.222736432143358e-01 
5876 -7.989185760196915e-01 
5877 2.288637418554584e-01 
5878 -5.699124151876153e+00 
5879 -1.028812969362501e+00 
5880 2.544259161471514e-01 
5881 -2.387513637965820e+00 
5882 -1.023223082102142e+00 
5883 -2.523815171893192e+00 
5884 2.803795518500814e+00 
5885 -5.780337285614988e-01 
5886 -5.093812869438995e+00 
5887 2.250311681526306e+00 
5888 7.421487735384613e-01 
5889 -1.198045119538913e+00 
5890 -3.680236019504862e+00 
5891 -1.099386581251537e+00 
5892 1.784845433946057e+00 
5893 -6.957742031336231e-01 
5894 -3.652278680713238e+00 
5895 -2.164475969515673e+00 
5896 4.944454259811931e+00 
5897 -1.387122843720098e+00 
5898 -2.010536219394053e+00 
5899 -1.031983953978067e+00 
5900 1.392105440729138e+00 
5901 -2.122365373339368e+00 
5902 -9.689238906198823e-01 
5903 5.933360997653127e-01 
5904 1.028845487073229e+00 
5905 -1.508523147527630e+00 
5906 -4.286921981251596e+00 
5907 2.873301856957134e-02 
5908 1.007041381113153e+00 
5909 -6.151696034173403e-01 
5910 -1.840673068005451e+00 
5911 -3.001317080091607e+00 
5912 1.856393650255865e+00 
5913 6.196670281490029e-01 
5914 -5.034399933862610e+00 
5915 9.729087528757533e-01 
5916 8.297668609886436e-01 
5917 -1.969775479882192e+00 
5918 -5.332255570336539e-01 
5919 1.018845402812387e+00 
5920 3.512256165407475e+00 
5921 -1.500327196046376e-01 
5922 -2.399940608142587e+00 
5923 6.409936968766831e-01 
5924 5.075788614936871e-01 
5925 -8.241298653270874e-01 
5926 -1.180174612032200e+00 
5927 4.615926516470566e-02 
5928 1.060577082399787e+00 
5929 -1.267328252458907e+00 
5930 -8.803168919652093e-01 
5931 5.113768939358951e-01 
5932 1.169158087991156e+00 
5933 5.369850933992525e-01 
5934 -2.069547349904486e+00 
5935 -5.316075573209814e-01 
5936 -5.920181638700058e-01 
5937 -7.106730722323127e-01 
5938 -1.567493303087372e+00 
5939 -4.024850592909287e-02 
5940 3.295822965525499e+00 
5941 -5.731978183932466e-01 
5942 -4.234817605250232e+00 
5943 5.583868052534725e-01 
5944 8.093737140678232e-01 
5945 -1.829733574068447e+00 
5946 -2.622222921541143e+00 
5947 7.012956103493171e-01 
5948 -1.128396953507850e+00 
5949 -4.656471941736641e+00 
5950 -3.402517732415925e+00 
5951 1.242851217891796e+00 
5952 4.153801807994147e-01 
5953 -5.869538589833803e-01 
5954 -3.634952718505931e+00 
5955 -7.652554872679818e-02 
5956 5.468684646015258e-01 
5957 -2.245383724979511e+00 
5958 -1.453043163296347e+00 
5959 1.296793908383063e+00 
5960 4.713074345785241e+00 
5961 -1.945790426957906e+00 
5962 -3.982463479660026e+00 
5963 2.008779769546150e+00 
5964 1.653921822254181e+00 
5965 -1.812534220033886e+00 
5966 -2.335376954118234e+00 
5967 1.045208609630966e+00 
5968 2.229294293650129e+00 
5969 -1.500891671524611e+00 
5970 -8.836580565485679e-01 
5971 5.260957433040570e-01 
5972 -1.235925481498343e-01 
5973 -2.923103792696366e+00 
5974 -3.684765845253994e+00 
5975 5.187814259810421e+00 
5976 1.776031851591116e+00 
5977 -2.082198952426341e+00 
5978 8.466963301593408e-01 
5979 5.518529729770227e-02 
5980 9.243718750212114e-01 
5981 4.118168358960949e-01 
5982 -2.584630522784752e-01 
5983 1.491843303126705e+00 
5984 2.208509413788336e+00 
5985 -1.324515098365506e+00 
5986 -9.925498696286528e-01 
5987 2.324038996128928e+00 
5988 1.629637613820085e+00 
5989 -2.288942734939358e+00 
5990 -2.220370570196522e+00 
5991 4.295209998064153e-01 
5992 3.736510691452601e+00 
5993 -8.003704855978063e-01 
5994 -1.977999909797898e+00 
5995 5.774336444463724e-01 
5996 1.075893741620456e+00 
5997 -3.370948068981431e+00 
5998 1.545217174057826e+00 
5999 -1.929074708227156e-01 
6000 4.731800661547524e-01 
6001 5.718329065565526e-01 
6002 -3.835579812250917e+00 
6003 1.898719515203937e+00 
6004 4.824378370715219e+00 
6005 -9.341734366757795e-02 
6006 4.232593534465717e-02 
6007 2.997842426980023e-01 
6008 1.947490098209957e+00 
6009 -1.430159387092059e+00 
6010 -1.895477664685791e+00 
6011 3.108503206667764e+00 
6012 4.872942860788114e+00 
6013 2.878892596858692e-01 
6014 -9.653684296615939e-01 
6015 1.527252002155187e+00 
6016 1.698392781723403e+00 
6017 -3.368682964543263e-02 
6018 -7.117223490362635e-01 
6019 2.016252048701743e+00 
6020 5.650247743331799e+00 
6021 -5.107680277186156e-01 
6022 -2.131254422274427e+00 
6023 1.701679554307481e+00 
6024 -2.074233651366658e-01 
6025 -1.913565104058274e+00 
6026 6.364049835142679e-01 
6027 3.825087207306717e+00 
6028 1.224018698085154e+00 
6029 -2.638366595932110e-01 
6030 -9.103175272830931e-01 
6031 2.386855123704421e+00 
6032 1.986301763017619e+00 
6033 -1.276411716345033e+00 
6034 -3.662382373966928e-01 
6035 1.275713618072015e+00 
6036 2.873856546590434e+00 
6037 -3.376344099020967e+00 
6038 -1.545287006517644e+00 
6039 1.018409362770943e+00 
6040 -3.880240100718681e-01 
6041 -1.735303523016668e+00 
6042 2.142231381231111e-01 
6043 2.270041267618069e+00 
6044 1.139522419828793e+00 
6045 -2.788301111682779e+00 
6046 1.083868872271262e+00 
6047 6.756000708043683e-01 
6048 5.961932882256891e-01 
6049 6.552480401733629e-01 
6050 -4.207199293166474e-01 
6051 5.109009739543357e+00 
6052 4.903232866621201e+00 
6053 -6.197374663551646e-01 
6054 2.079159500160870e-01 
6055 1.525210559274277e+00 
6056 1.638095482543898e+00 
6057 7.603299592517353e-01 
6058 4.429578481029926e-01 
6059 5.336177848147817e+00 
6060 4.837061468901357e+00 
6061 6.518885268907747e-02 
6062 -7.804003238031005e-01 
6063 3.109664598459227e+00 
6064 6.867265286121507e-01 
6065 4.353085744769202e-01 
6066 -2.929227944833234e+00 
6067 3.089581477166513e+00 
6068 1.709578550537585e-01 
6069 -1.756748174081762e+00 
6070 -4.162704251235342e-01 
6071 5.888499777357171e+00 
6072 2.241774845780319e+00 
6073 -2.747315142516471e+00 
6074 -8.202803507895472e-01 
6075 2.691683520036127e+00 
6076 8.336076569393014e-01 
6077 -2.296611063857566e+00 
6078 -4.894601786797498e-01 
6079 3.116479905321350e+00 
6080 3.935138073533429e+00 
6081 -2.845502980976117e+00 
6082 -1.662954540779801e+00 
6083 2.091753740012615e+00 
6084 1.300131573467761e+00 
6085 -3.244247348392822e+00 
6086 -1.685200114997927e+00 
6087 5.185897267578205e+00 
6088 3.197798454716982e+00 
6089 1.592543896937277e-01 
6090 9.024679699102443e-02 
6091 1.551498558726216e+00 
6092 3.193791671321350e-01 
6093 -3.739154862522529e-01 
6094 1.849494943622509e+00 
6095 1.885955501072323e+00 
6096 6.377260312260979e+00 
6097 -2.810792941690692e-01 
6098 8.479936629267891e-02 
6099 2.515499280708786e+00 
6100 1.737213436055242e+00 
6101 -1.148410749979687e+00 
6102 -7.372096262377159e-01 
6103 1.542665488160739e+00 
6104 1.219494194065306e-01 
6105 1.018186566152407e+00 
6106 -1.115651111229945e+00 
6107 3.848475314407368e-02 
6108 2.331119008048349e-01 
6109 -5.247684226438655e-01 
6110 -1.597392751044520e+00 
6111 -1.036345056929407e+00 
6112 1.137181040261619e+00 
6113 -1.193916263122601e+00 
6114 3.341978256597875e-02 
6115 2.189095335516929e+00 
6116 2.279175720847637e+00 
6117 1.643742036126754e+00 
6118 -1.888442458443955e+00 
6119 4.625126302684773e+00 
6120 2.151860248207708e+00 
6121 -3.910006599960271e-01 
6122 1.777628189504976e+00 
6123 3.414410444222029e-01 
6124 2.833033126917806e+00 
6125 -1.010909867709552e+00 
6126 5.860751466340248e-01 
6127 2.995992142538495e+00 
6128 2.058635458103598e+00 
6129 -1.499543190472973e+00 
6130 -4.385288724533082e-01 
6131 3.379179777128617e+00 
6132 2.133213348565363e+00 
6133 -1.254066272148138e-01 
6134 -1.522901677954139e+00 
6135 2.430427334282302e+00 
6136 3.109455946343743e+00 
6137 -1.840623301319128e+00 
6138 -5.455473291077939e-01 
6139 1.764805182325061e+00 
6140 1.145194966583985e+00 
6141 -3.455854527143768e-01 
6142 1.111174129105968e+00 
6143 4.512826492411844e+00 
6144 8.143416942482536e-01 
6145 -5.077672394621493e-01 
6146 9.799349659827393e-01 
6147 5.438493111214398e+00 
6148 2.642287688846009e+00 
6149 2.574409478072572e-01 
6150 -1.319422586164578e+00 
6151 2.205756841371489e+00 
6152 4.033201149742092e+00 
6153 -5.919073852187441e+00 
6154 -5.389845250549500e-01 
6155 2.129355336940888e+00 
6156 7.867055186499603e-01 
6157 -1.924262182310737e+00 
6158 -5.440241744990225e+00 
6159 2.570182217356024e+00 
6160 -2.546200693927964e-01 
6161 -2.694211691997620e+00 
6162 -1.296653634191129e-01 
6163 1.220967977174728e+00 
6164 1.522461108584124e+00 
6165 -1.935477323962627e+00 
6166 1.429502083921232e-01 
6167 3.321972217815283e+00 
6168 1.466526524322228e+00 
6169 1.056918001938817e-02 
6170 -8.892290504441994e-01 
6171 3.360408240910379e+00 
6172 4.654634595601728e-01 
6173 -2.015490221007127e-01 
6174 -1.743524488775963e+00 
6175 2.281410005644301e+00 
6176 3.328735438670138e+00 
6177 -3.409740425179832e+00 
6178 -1.891609452543509e+00 
6179 4.603285398893767e+00 
6180 1.989824158961019e+00 
6181 -1.534449378028742e+00 
6182 -3.682853622684088e+00 
6183 2.320027416737288e+00 
6184 2.076366988424990e+00 
6185 -9.173432716857609e-01 
6186 -1.340190921231837e+00 
6187 1.360154161459147e+00 
6188 3.056845367279818e+00 
6189 -2.373842123237834e+00 
6190 -1.493011281720583e+00 
6191 3.575943557014512e+00 
6192 3.476968906524421e+00 
6193 -2.160001462533902e+00 
6194 -3.315169582402620e+00 
6195 2.253201543268383e+00 
6196 5.915230197705688e-01 
6197 -3.532740364992891e+00 
6198 -3.792070005161185e+00 
6199 1.431574605051475e+00 
6200 4.248358952279043e+00 
6201 -3.630619259207244e+00 
6202 -3.493274538086892e+00 
6203 2.782976095850693e+00 
6204 3.326412124877101e+00 
6205 -2.692939918930120e+00 
6206 -1.031801055282502e+00 
6207 1.324260524056170e+00 
6208 2.243746182023816e+00 
6209 -3.123511713371814e+00 
6210 -2.178512429374742e+00 
6211 2.443572994040803e+00 
6212 1.889173408953124e+00 
6213 -4.252417194749777e+00 
6214 -2.216950019551176e+00 
6215 8.894321000734795e-01 
6216 6.050002985626781e-01 
6217 -1.513362864958279e+00 
6218 -1.399867837646009e+00 
6219 2.156888277216982e+00 
6220 1.137057421386412e+00 
6221 -1.370677705554975e+00 
6222 -7.113334818357658e+00 
6223 1.842905542986095e+00 
6224 1.574912707748734e+00 
6225 -4.909579046254500e+00 
6226 -1.948113536316838e+00 
6227 2.677341744562217e+00 
6228 2.139009457128648e+00 
6229 -1.394250712761748e+00 
6230 -1.964972458468233e+00 
6231 -2.188505047223767e-01 
6232 2.581866113022077e-01 
6233 -1.652156682528480e-01 
6234 -4.045637268407443e+00 
6235 2.401231813297514e+00 
6236 1.196988625933343e+00 
6237 -1.136231171944001e+00 
6238 -1.165453397397003e+00 
6239 4.344008878780424e+00 
6240 2.434110874099384e+00 
6241 -3.293863541670662e+00 
6242 -5.180522357926804e-01 
6243 4.898611785348535e+00 
6244 4.860755878879548e-01 
6245 -7.116176685335240e-02 
6246 -1.493303885539864e+00 
6247 1.694059693183340e-01 
6248 2.027110387273811e+00 
6249 -2.997057637918048e+00 
6250 -5.771449398476207e-01 
6251 1.818928137986734e+00 
6252 4.973990442568762e-01 
6253 -3.443442390360327e+00 
6254 -2.286611142187241e-01 
6255 4.169689625691413e+00 
6256 1.785547867306565e+00 
6257 -1.717154786579581e+00 
6258 6.272134008644517e-01 
6259 2.675220401294282e+00 
6260 1.846777515487424e+00 
6261 -3.024344205630246e+00 
6262 3.906096730914048e-01 
6263 1.507679761855070e+00 
6264 1.254274080200785e+00 
6265 1.873363105939516e-01 
6266 -5.570307270879905e-01 
6267 2.033885230335831e+00 
6268 1.854317385828218e+00 
6269 -3.144658671633303e+00 
6270 -8.620601479947088e-01 
6271 2.545417461801135e-01 
6272 8.411932304029940e-02 
6273 2.713671215114873e-02 
6274 -6.161192974757961e-01 
6275 9.493972049101145e-01 
6276 4.957020439468756e-01 
6277 -3.593144046937845e+00 
6278 -2.027357130845225e+00 
6279 1.083010909475379e+00 
6280 -6.622014109255374e-02 
6281 -2.115918706906128e+00 
6282 -1.626974981073161e+00 
6283 -3.493061567178885e-01 
6284 3.027899904946311e+00 
6285 1.960612637133739e-01 
6286 -1.579337519167982e+00 
6287 1.193254714827763e-01 
6288 6.541812839741427e-01 
6289 -1.202886728132087e+00 
6290 -8.337130579810441e-02 
6291 1.161490873474438e+00 
6292 1.353198579364333e+00 
6293 -1.771536064421922e+00 
6294 -1.686574704690071e+00 
6295 4.397123914099082e+00 
6296 3.508958890112852e-01 
6297 -2.642780155372087e+00 
6298 8.448570988576677e-01 
6299 1.924340523702591e+00 
6300 -9.002922811366354e-02 
6301 -3.202303734524348e+00 
6302 -2.081612369233609e+00 
6303 2.144401846304111e+00 
6304 -1.800519442278146e+00 
6305 -2.553679729409021e+00 
6306 -1.629475329090724e+00 
6307 3.167001965078587e+00 
6308 -2.349442229726749e-01 
6309 -1.947129287383582e+00 
6310 -4.795471622225284e-01 
6311 1.028767617948752e+00 
6312 4.820621859689078e-01 
6313 -6.325093240591519e-01 
6314 -5.428023430630893e-01 
6315 3.306630570345966e+00 
6316 -1.362932430774618e+00 
6317 -5.974607198669330e+00 
6318 -2.281459366902454e+00 
6319 2.071719563090936e+00 
6320 1.123729105668328e-01 
6321 -3.327660860231854e+00 
6322 -4.208499337207409e-01 
6323 -8.036900861115214e-01 
6324 2.161911367366413e-01 
6325 -4.996923714444524e+00 
6326 6.898169475722915e-02 
6327 1.312780226310815e+00 
6328 -1.482881338584130e+00 
6329 -5.128148874685452e+00 
6330 -1.394212956553218e+00 
6331 1.523594817102513e+00 
6332 -9.224097916762281e-01 
6333 -2.652892415825987e+00 
6334 -7.751888604389364e-01 
6335 3.026975717418031e+00 
6336 -3.678799582152786e+00 
6337 -1.488813976041445e+00 
6338 1.160806230956592e+00 
6339 1.763043529282882e+00 
6340 -5.435377952383632e-01 
6341 -2.910517545877922e+00 
6342 -5.873351640643625e-01 
6343 3.274500707439995e+00 
6344 -2.633272780219326e-01 
6345 -7.619265631294972e-01 
6346 5.993828508791631e-01 
6347 3.481340929605573e+00 
6348 -1.369710388654083e+00 
6349 -3.241215207463650e+00 
6350 4.295185356243748e+00 
6351 2.967970840906684e+00 
6352 4.696375304649434e-01 
6353 1.166058242792563e+00 
6354 1.971711221715378e+00 
6355 2.275713045064443e+00 
6356 1.676256958794806e+00 
6357 -1.983666786075137e+00 
6358 2.108147107436965e+00 
6359 5.853369861166561e+00 
6360 -1.404375947628464e+00 
6361 4.796739807447153e-01 
6362 3.186830169085220e+00 
6363 2.766327162850349e+00 
6364 -1.525775275085293e+00 
6365 -7.936001635395388e-01 
6366 1.856207354980396e+00 
6367 2.877429069082620e+00 
6368 6.527055359152792e-01 
6369 -2.609944824181356e+00 
6370 1.600913564341031e+00 
6371 2.389623447042740e+00 
6372 -3.379317047410438e-01 
6373 -9.161754936859732e-01 
6374 1.063409557555349e+00 
6375 1.608091280576848e+00 
6376 -3.028389130150981e+00 
6377 -3.554086173564712e+00 
6378 3.937846883594626e+00 
6379 4.007113509314657e+00 
6380 8.719901013694057e-01 
6381 -1.292284588500240e+00 
6382 -2.051481945597831e+00 
6383 2.817431975581188e+00 
6384 -9.712905551161082e-02 
6385 -9.468099270389166e+00 
6386 3.448622869363350e+00 
6387 1.675966370595987e+00 
6388 -9.130815783861462e-01 
6389 -3.839285983077857e+00 
6390 1.348980812542822e+00 
6391 -3.243904606729642e+00 
6392 -2.948052499968007e+00 
6393 -3.551939538644336e+00 
6394 -3.517820478264258e+00 
6395 6.525044311626250e+00 
6396 -4.591079403869748e+00 
6397 -7.671417898732281e+00 
6398 -4.394335235112509e+00 
6399 -6.402343772929243e+00 
6400 -1.884205508945682e+00 
6401 3.028542672421049e+00 
6402 -6.960830872317916e-01 
6403 -1.153175459357836e+00 
6404 2.607631618230419e+00 
6405 5.372227627632956e+00 
6406 -4.832390198355144e+00 
6407 -1.584259219525251e+00 
6408 4.000530612978074e+00 
6409 4.380386302267700e+00 
6410 -1.759958929797829e+00 
6411 -2.286167903902343e+00 
6412 3.016390909608300e+00 
6413 4.570011668819813e+00 
6414 -1.052982475388463e+00 
6415 -2.903492780831952e+00 
6416 9.077294696215226e+00 
6417 4.484643468681573e-01 
6418 -2.983332642062037e+00 
6419 -3.218226701265582e+00 
6420 3.394823846096011e+00 
6421 4.837556986249842e+00 
6422 -3.189119124841897e+00 
6423 -2.767352988694884e+00 
6424 2.444470361557900e+00 
6425 1.818933206147192e-01 
6426 -1.747748750082738e+00 
6427 -1.475594560877225e+00 
6428 1.547604311973572e+00 
6429 1.545954012980247e+00 
6430 -2.636959314783895e+00 
6431 -1.136934527391619e+00 
6432 1.424738652401150e+00 
6433 1.406752364207926e+00 
6434 -1.322756193845679e+00 
6435 -1.205715909197954e+00 
6436 2.354571357089680e+00 
6437 1.626366559830301e+00 
6438 -2.491267589695501e+00 
6439 -6.109876144588334e-01 
6440 1.791359664592869e+00 
6441 1.134655396674060e+00 
6442 -1.533810404146099e-01 
6443 -1.029491014608845e+00 
6444 1.315923000011318e+00 
6445 5.492349914701331e-01 
6446 -2.555613676405018e+00 
6447 -2.046012654376618e+00 
6448 1.138317366004652e+00 
6449 1.498399557238534e+00 
6450 -2.838045296978393e+00 
6451 -3.274355882329035e+00 
6452 3.742278629744213e+00 
6453 1.834152732229577e+00 
6454 -3.919366346187106e+00 
6455 -4.928280909346547e-01 
6456 3.284603408188956e+00 
6457 -7.723919061998348e-03 
6458 -3.350188662165076e+00 
6459 -1.851541230839638e+00 
6460 1.834028841075567e+00 
6461 2.039925823637822e+00 
6462 6.506455767372490e-01 
6463 -6.019108863316142e-01 
6464 1.245860163942258e+00 
6465 2.609792531259441e+00 
6466 -6.378316777192645e-01 
6467 -1.037519520526885e+00 
6468 3.229710224866402e+00 
6469 2.889996885952760e+00 
6470 7.373624581418118e-01 
6471 1.198440489238389e+00 
6472 3.443031170532911e+00 
6473 -8.282440062817303e-01 
6474 8.802221411733619e-01 
6475 1.130522133646021e+00 
6476 2.148817670484209e+00 
6477 6.075941392216182e+00 
6478 -2.232848480836288e-01 
6479 2.450102927787885e+00 
6480 8.712169382602162e-01 
6481 -2.739026798790937e-01 
6482 3.011369526673406e-01 
6483 3.232917576867332e-01 
6484 1.773820887566551e+00 
6485 4.464035373882367e-01 
6486 -2.837238129347135e+00 
6487 -2.280826929968934e+00 
6488 2.075209008635342e+00 
6489 2.140468968547203e-01 
6490 -3.197397633385776e+00 
6491 -1.218650702121983e+00 
6492 1.505876461914674e+00 
6493 6.395633315090783e-01 
6494 -1.517042154770940e+00 
6495 -3.635253645336495e+00 
6496 1.826802558054807e+00 
6497 -1.422209916794190e+00 
6498 -3.419447949233436e+00 
6499 1.512335324102358e+00 
6500 2.865838894360303e+00 
6501 1.325902381247117e+00 
6502 -5.345001449280451e+00 
6503 -4.160560994167738e-01 
6504 6.157377953007641e-01 
6505 -2.132087362815637e+00 
6506 -2.381129282712658e+00 
6507 -5.475288125062422e-01 
6508 1.344528821312129e+00 
6509 -9.170587276701442e-01 
6510 -2.007123426466941e+00 
6511 8.573233131531866e-02 
6512 6.926991019669478e-01 
6513 -9.266566445251687e-01 
6514 -1.124543718260742e+00 
6515 -5.310971237441880e-01 
6516 1.276354371644873e+00 
6517 -2.493765412021926e+00 
6518 -2.004811440400565e+00 
6519 -1.954683725112857e+00 
6520 -5.975161215866422e-01 
6521 2.017194789234678e-01 
6522 -3.699365061546676e+00 
6523 5.459206579160514e-01 
6524 2.009812682410304e+00 
6525 3.195696850618327e-01 
6526 -1.972824468482426e+00 
6527 -3.814593809846923e-01 
6528 8.311166657553326e-01 
6529 6.852573276922679e-02 
6530 -7.648078967329298e-01 
6531 2.066219666028159e+00 
6532 1.665817044561799e+00 
6533 6.381962056281675e-01 
6534 -3.412419006218923e+00 
6535 4.240534590654625e-01 
6536 1.722121604059375e+00 
6537 -3.060495596548140e-02 
6538 2.087729635459052e-01 
6539 1.880738170971379e+00 
6540 1.684949002417774e+00 
6541 -6.029252583617171e-02 
6542 -2.376007364802480e+00 
6543 -3.944476687708693e-01 
6544 1.219241390338682e+00 
6545 -1.654132318893159e-01 
6546 -4.916545392100286e-01 
6547 3.946606605159209e-01 
6548 9.422065335745986e-01 
6549 3.464130866944295e-02 
6550 -2.145901085290973e+00 
6551 1.032686976656101e-01 
6552 1.700840280653644e+00 
6553 2.561023579034402e+00 
6554 -3.358221118023755e-01 
6555 -1.270557566998180e+00 
6556 5.449246185362139e+00 
6557 -7.047408865845857e-01 
6558 4.460781357925306e-01 
6559 -1.437580598255965e+00 
6560 2.182641106208539e+00 
6561 -3.480456871305442e-01 
6562 -2.065568870433111e-02 
6563 2.428574678065623e+00 
6564 4.911356501597513e+00 
6565 3.342163411648962e-01 
6566 -1.562329133675102e+00 
6567 -2.529979050463316e-01 
6568 3.011202989206581e-01 
6569 6.385971054960697e-01 
6570 7.448659302209827e-02 
6571 2.791439385941717e+00 
6572 1.768341821278387e+00 
6573 -1.099456967991865e+00 
6574 -5.673330819110974e-01 
6575 -8.261729623568762e-01 
6576 5.550371599535805e-01 
6577 1.196754800845565e+00 
6578 -4.409650855877370e+00 
6579 8.493999406619784e-01 
6580 5.501452405519792e+00 
6581 -4.210461078935637e-01 
6582 -1.167181797199972e+00 
6583 -6.922007352390263e-01 
6584 1.657526530041548e+00 
6585 -1.305547975257882e+00 
6586 -2.787827614019692e+00 
6587 1.120085185409241e+00 
6588 4.224145075086350e-02 
6589 -1.799709531870915e+00 
6590 -2.078282018164644e+00 
6591 -1.419634778326327e+00 
6592 4.988466616770155e-01 
6593 1.004470849855129e+00 
6594 -2.568706848071780e+00 
6595 -3.515647199373109e-01 
6596 1.326845296201034e+00 
6597 -1.705803177849247e+00 
6598 -5.496593313114017e-01 
6599 5.771452484055641e-02 
6600 3.213095878782009e+00 
6601 -2.717427636663500e-01 
6602 -2.268556508937415e+00 
6603 2.182993742160258e+00 
6604 2.440977096843043e+00 
6605 9.491151795625144e-02 
6606 9.607216607689667e-01 
6607 7.074330090760438e-01 
6608 9.666969796589496e-01 
6609 -1.239222614644381e+00 
6610 5.185262109263673e-01 
6611 6.158178041616875e-01 
6612 1.852089861885580e+00 
6613 -9.855640241636491e-01 
6614 -1.652527558828810e+00 
6615 1.553991601376452e+00 
6616 2.987253243711510e-01 
6617 5.469583189885593e-01 
6618 -7.105584248604642e-02 
6619 1.014224171736912e+00 
6620 2.565412905199005e+00 
6621 -7.303855389390671e-01 
6622 -4.344818991286403e-01 
6623 2.098330512997575e+00 
6624 2.225094763623647e+00 
6625 -2.316822483868899e-01 
6626 -5.585874785291398e-01 
6627 2.378177290048324e+00 
6628 1.564738743009738e+00 
6629 -2.060536451290447e+00 
6630 -1.111430817083410e+00 
6631 1.348508682720656e+00 
6632 3.733404043288611e-01 
6633 -8.122614572654853e-01 
6634 -1.956104564501517e+00 
6635 3.155083132483907e+00 
6636 -1.470703766639615e+00 
6637 -2.113610878322673e+00 
6638 1.523891921044865e+00 
6639 3.002736321706568e+00 
6640 3.661310802878195e-01 
6641 5.260536163346098e-01 
6642 -2.538893206282859e-01 
6643 3.083350447557369e+00 
6644 3.552909438200863e+00 
6645 1.627133070372837e+00 
6646 5.511273325811066e-01 
6647 3.130574270480547e+00 
6648 1.252879845280552e+00 
6649 2.366684310562150e+00 
6650 8.170939468708518e-01 
6651 2.490901228975242e+00 
6652 2.261485340469625e+00 
6653 5.998977781746356e-01 
6654 -9.281076689580032e-01 
6655 4.388763523960467e+00 
6656 2.379285179806566e+00 
6657 1.692039069023483e-02 
6658 1.723813251720727e-01 
6659 2.218330237301178e+00 
6660 2.029304935937952e+00 
6661 8.658035282677711e-01 
6662 2.248154030410913e-01 
6663 1.722581960007124e+00 
6664 3.575506957225024e+00 
6665 4.011656452193518e-01 
6666 -5.878376283417711e-01 
6667 7.010605174013911e-01 
6668 -4.193264939501892e-01 
6669 -1.460976768809610e+00 
6670 -1.178481062192717e+00 
6671 4.373795208497081e+00 
6672 2.487367272755381e+00 
6673 -2.670715801589107e+00 
6674 1.228898784452202e+00 
6675 2.996273599064458e+00 
6676 -1.360550445332792e+00 
6677 -6.268462652188811e-01 
6678 -6.916270684958555e-01 
6679 4.231481679382466e+00 
6680 1.986317241582874e-01 
6681 -2.762982323560594e+00 
6682 -6.049277702095865e-01 
6683 1.167868183269826e+00 
6684 1.388022836495125e+00 
6685 -2.148009113803987e+00 
6686 -2.518367431645272e-01 
6687 3.783319998425136e+00 
6688 1.222996038055507e+00 
6689 -1.959587568037657e-02 
6690 7.401197494822593e-01 
6691 2.279353435636073e+00 
6692 6.268141962944216e-01 
6693 -4.851334446224181e-01 
6694 -1.057943262068048e+00 
6695 3.287527859484305e+00 
6696 2.935617838878563e+00 
6697 5.278836615297777e-01 
6698 4.987306650851175e-01 
6699 3.052508820667188e+00 
6700 3.892049764348068e+00 
6701 1.140108841733165e+00 
6702 -1.074947932072500e+00 
6703 -1.125703891637023e+00 
6704 4.761141452306578e+00 
6705 4.856734300320329e-01 
6706 -9.269658124887448e-01 
6707 2.441467936050992e+00 
6708 1.253064793089385e+00 
6709 -6.355935669515477e-01 
6710 -8.088139105976672e-01 
6711 2.850835575646004e-01 
6712 3.475535328370223e+00 
6713 -1.994618244195421e+00 
6714 -2.072034491345029e-01 
6715 1.970419068321931e+00 
6716 1.980501505327694e+00 
6717 -8.850472524960472e-01 
6718 -2.177356601991648e+00 
6719 1.682643755593349e+00 
6720 1.009300004376846e-01 
6721 -3.330704851299716e+00 
6722 1.983691541188373e+00 
6723 1.627261404582835e+00 
6724 1.520716324275823e+00 
6725 -3.976927300880773e-01 
6726 -6.470044075575588e-01 
6727 2.016404086482910e+00 
6728 -1.481880326553304e+00 
6729 -3.574686022727457e+00 
6730 -1.520921736019979e+00 
6731 8.863944223528401e-01 
6732 1.001158730910167e+00 
6733 -4.013603947577889e+00 
6734 -2.146865355039955e+00 
6735 1.680654496359838e-01 
6736 -1.731489713402613e-01 
6737 -1.878315872732533e+00 
6738 -1.729506046813006e+00 
6739 3.745539586435163e+00 
6740 1.895584342131509e+00 
6741 -2.043410872425766e+00 
6742 -2.530835727004212e+00 
6743 2.266201559116063e+00 
6744 1.081847191085004e+00 
6745 -1.281692817658191e+00 
6746 -1.945456021434303e+00 
6747 1.228716905201093e+00 
6748 2.522359858100282e+00 
6749 -3.712777493933143e+00 
6750 -7.898383882565497e-01 
6751 -1.153783134078782e+00 
6752 1.483606487588935e+00 
6753 9.563933746243586e-01 
6754 -3.472608572503447e+00 
6755 1.637264316307514e+00 
6756 1.760110247085545e+00 
6757 -1.607854675705344e+00 
6758 -2.690987204775007e+00 
6759 3.374608050548108e+00 
6760 1.109306627934560e+00 
6761 -4.187418419647337e+00 
6762 -3.113903441727697e+00 
6763 -1.521961985214990e-01 
6764 1.455944723090165e+00 
6765 -1.396350648568914e+00 
6766 -1.017552256749486e+00 
6767 2.073513910803690e+00 
6768 1.958301735140879e+00 
6769 -1.688618973389203e+00 
6770 -2.941459499512723e+00 
6771 1.315870248850470e+00 
6772 2.712044350156225e-01 
6773 -3.072853309544131e+00 
6774 -8.487304634729934e-01 
6775 1.821219456119398e+00 
6776 1.156493342667569e+00 
6777 -2.590441829434968e+00 
6778 -3.476480507573679e-01 
6779 1.883531960933044e+00 
6780 1.901549640640829e+00 
6781 -1.203415843909086e+00 
6782 -2.875257106491265e-01 
6783 9.812417255900262e-01 
6784 1.846592643706213e+00 
6785 -2.191333183393918e+00 
6786 -9.110228761237030e-01 
6787 2.323727096944749e+00 
6788 2.597882937907140e+00 
6789 -7.978217227414020e-01 
6790 -1.233291175183287e+00 
6791 1.879104729033481e+00 
6792 1.616832812038436e+00 
6793 -3.392086802775868e-01 
6794 -4.622487673383167e-01 
6795 1.995126662169137e+00 
6796 1.463537104465122e+00 
6797 -2.221313365173287e+00 
6798 -2.473347636848829e+00 
6799 2.276833369538150e+00 
6800 1.958774700799001e+00 
6801 -1.178745776673971e+00 
6802 5.211572394548648e-01 
6803 1.217453664018434e+00 
6804 8.697624743236940e-01 
6805 -2.086926853236649e+00 
6806 -7.222906815296006e-01 
6807 5.334223075985534e-01 
6808 1.200843450830772e+00 
6809 -2.167127743690202e+00 
6810 1.112549658963471e+00 
6811 2.512086876822256e+00 
6812 1.633644231417146e+00 
6813 -8.442853488566998e-01 
6814 -6.831238648605474e-01 
6815 1.472059600110191e+00 
6816 1.864646358248403e+00 
6817 -1.477182282392273e+00 
6818 -8.870893209421703e-01 
6819 8.406729671985658e-01 
6820 2.613163172413927e+00 
6821 -1.963988347943363e+00 
6822 -3.043116808431080e+00 
6823 3.632495270698534e-01 
6824 6.663132444603037e-01 
6825 -1.644790764497841e+00 
6826 -1.840280941883657e+00 
6827 1.893699547793289e+00 
6828 2.444536062010555e+00 
6829 -4.275439964843649e-01 
6830 -1.851498456576832e+00 
6831 -1.024103664473563e+00 
6832 1.048256177072313e+00 
6833 -2.840543897904545e+00 
6834 -1.499828430399717e+00 
6835 1.874956216337346e+00 
6836 2.493178187532789e+00 
6837 -1.337496172772194e+00 
6838 -1.975021180141854e+00 
6839 1.146208578398459e+00 
6840 4.460822751961099e-01 
6841 -2.825395984542564e+00 
6842 -2.480044041412772e+00 
6843 2.782196114835334e+00 
6844 1.800385099042935e+00 
6845 -8.561069596275124e-01 
6846 -6.399677202293612e-01 
6847 4.452509300572559e+00 
6848 -4.725849950621667e-01 
6849 -2.483930940441269e+00 
6850 3.975862784133188e-01 
6851 3.564397166437394e+00 
6852 4.913927174161904e-01 
6853 -1.234100709904184e+00 
6854 -2.378855128047282e+00 
6855 2.728167579754579e+00 
6856 3.201262810422850e+00 
6857 -9.978027364880658e-01 
6858 -1.539772489157700e+00 
6859 1.747772024923668e-01 
6860 1.630529827783045e-01 
6861 -3.476882882218890e+00 
6862 -1.604465991897455e+00 
6863 -5.965210564101912e-01 
6864 4.408786321587929e+00 
6865 -3.734885481856216e+00 
6866 -1.658745631483012e+00 
6867 1.681825452208951e+00 
6868 1.743281510097014e+00 
6869 -1.425334785382449e+00 
6870 -3.064762308629715e+00 
6871 2.310548389221145e-01 
6872 1.457499925427321e+00 
6873 -1.236629687695219e+00 
6874 -1.251362788849913e+00 
6875 -2.409473729572388e-01 
6876 3.425860085413423e+00 
6877 -1.169681179089092e+00 
6878 -5.900500019478474e-01 
6879 1.926437861161859e+00 
6880 2.668389443145340e+00 
6881 -2.084420592018282e+00 
6882 -2.573768648276964e-01 
6883 3.387605876447922e+00 
6884 9.556760681824212e-01 
6885 -2.534689603748441e+00 
6886 -2.148498972514257e+00 
6887 8.096634207337530e-01 
6888 5.401670816740975e-01 
6889 -3.973416582194429e+00 
6890 -1.283503750178186e+00 
6891 2.627130651734241e+00 
6892 -2.920088734518753e-02 
6893 -1.253386071601650e+00 
6894 5.603724081638515e-02 
6895 2.066756846911450e+00 
6896 -8.621893990973083e-01 
6897 -2.509176953850181e+00 
6898 8.072698989356610e-01 
6899 2.414540243410699e+00 
6900 4.228061057994024e-01 
6901 -1.119977050617050e+00 
6902 -5.901072932253787e-01 
6903 1.998367371010450e+00 
6904 -1.027706420218814e+00 
6905 -4.036000918169647e+00 
6906 9.504849330184281e-01 
6907 2.054366977540665e+00 
6908 1.320005432760011e+00 
6909 -1.941543748253029e+00 
6910 -1.456303000485426e+00 
6911 1.363568843623590e+00 
6912 -8.969095447406259e-01 
6913 -1.436226869889470e+00 
6914 -1.244770868232255e+00 
6915 4.881827739601740e-01 
6916 1.205445716308291e+00 
6917 -3.315845255070123e+00 
6918 -1.275562412852810e+00 
6919 7.019423745723516e-01 
6920 -2.515640832703952e-01 
6921 -1.601445959217982e+00 
6922 -1.885434481253808e+00 
6923 1.688198721896990e+00 
6924 2.034582481381080e+00 
6925 -1.153292289560618e+00 
6926 -1.233918591259288e+00 
6927 1.560990781288814e+00 
6928 -1.917807289665033e-01 
6929 -1.936368718367312e+00 
6930 -8.538776517535875e-01 
6931 3.394337979856053e+00 
6932 -2.245664304408728e+00 
6933 -5.192511040532298e-01 
6934 -6.319922542094761e-01 
6935 1.048150196073461e+00 
6936 7.162003088307947e-01 
6937 -1.284473529143424e+00 
6938 3.479337664329690e-01 
6939 3.226871959546524e+00 
6940 -1.705039951000460e+00 
6941 -3.103886790919538e+00 
6942 -1.065844750704062e+00 
6943 6.832084032405524e-01 
6944 7.807452219355174e-01 
6945 -1.270898866254180e+00 
6946 -2.006930122730049e-01 
6947 1.417227992161429e-02 
6948 -2.988943000167746e-01 
6949 -3.098283623558258e+00 
6950 -1.887564162329915e+00 
6951 -1.113505148343138e-01 
6952 8.031511692086859e-01 
6953 -4.109423476401940e+00 
6954 1.211321663284869e+00 
6955 3.386888500097441e-01 
6956 7.304055076571246e-01 
6957 -1.129621271262756e+00 
6958 -4.860380509721252e+00 
6959 8.163198175827511e-01 
6960 4.495616576698865e-02 
6961 -6.272485363987965e-01 
6962 -1.775901484155932e+00 
6963 -1.231529839054901e+00 
6964 -1.555978314849259e-01 
6965 -3.901469461057665e+00 
6966 6.990021462358177e-01 
6967 1.858640807308547e+00 
6968 -3.513041029462586e-01 
6969 -6.770628982935113e+00 
6970 8.107186207342656e-01 
6971 2.002184702445979e+00 
6972 9.539690328258964e-01 
6973 -1.017043128832816e+00 
6974 -2.336911542885794e+00 
6975 3.317312269093130e+00 
6976 -3.092611711176729e+00 
6977 -3.603036430491990e+00 
6978 1.240535766018678e+00 
6979 1.571175872964052e-01 
6980 2.931456156144616e-01 
6981 -4.077501403842025e+00 
6982 1.571468924641485e-01 
6983 4.642781280406033e+00 
6984 -2.000884411811809e+00 
6985 -2.409456003980581e+00 
6986 -1.224570190143688e+00 
6987 1.436242909414177e+00 
6988 6.165346213707852e-01 
6989 -2.928443651332077e+00 
6990 4.108637057471291e-01 
6991 4.399433256506172e+00 
6992 -9.845312729197579e-01 
6993 -3.851491306368985e+00 
6994 1.963512188895144e+00 
6995 3.084679558679361e+00 
6996 2.787306046970731e+00 
6997 -1.401438104751615e+00 
6998 -1.305717991451013e+00 
6999 3.418633538619175e+00 
7000 -2.139096917067802e+00 
7001 -1.628498108731438e+00 
7002 2.302986639873301e+00 
7003 3.782701336822194e+00 
7004 2.053916663005942e+00 
7005 -3.305801119325685e+00 
7006 -1.961556321823518e+00 
7007 2.385251456680323e-01 
7008 9.151835118331707e-01 
7009 -2.189470696451559e+00 
7010 -5.136330784143852e-02 
7011 5.926641497999176e-01 
7012 -2.677552389528436e+00 
7013 -5.948456460774038e+00 
7014 1.348798170401686e+00 
7015 2.891623370069940e+00 
7016 -9.956630542939170e-01 
7017 -1.540689734646195e+00 
7018 -6.460807383234445e-01 
7019 3.119586712194474e+00 
7020 -1.862016409234491e+00 
7021 -1.789448200532360e-01 
7022 -9.063667138383930e-01 
7023 5.106649170348175e+00 
7024 -1.065330893162057e+00 
7025 -5.244429428681970e+00 
7026 1.916295712485816e+00 
7027 2.169660192088814e+00 
7028 -1.283530565597874e+00 
7029 -3.909536346711325e+00 
7030 3.503706295454600e+00 
7031 1.819563151466258e+00 
7032 -3.318119728831669e+00 
7033 -5.543218863167269e+00 
7034 5.827355555680500e-01 
7035 2.793442460209831e+00 
7036 -3.793047253710762e+00 
7037 -6.769361192452225e+00 
7038 1.236397691376056e+00 
7039 3.079211963085495e+00 
7040 -4.297578144998735e+00 
7041 5.239309136291896e+00 
7042 1.292497807037660e+00 
7043 2.674471387108505e+00 
7044 8.487814044957788e-01 
7045 2.201413594324595e+00 
7046 -7.091552503604001e-01 
7047 -3.467400391401056e+00 
7048 4.775898203278945e+00 
7049 5.670857092987740e+00 
7050 -2.294220819639419e+00 
7051 3.025590611632640e-01 
7052 1.094480150917172e+00 
7053 3.281473261243801e+00 
7054 -1.610640900615917e+00 
7055 -4.911884790431687e-01 
7056 5.614762700100879e+00 
7057 8.952091234317042e-01 
7058 -9.576447720727602e-01 
7059 -1.121793185590827e+00 
7060 1.755549154412601e+00 
7061 3.467147038910520e+00 
7062 -3.239083674798581e+00 
7063 -2.101787070881650e+00 
7064 -1.050558672014600e-01 
7065 4.249351751101353e-01 
7066 -2.416664535634615e+00 
7067 -9.041226715709839e-01 
7068 1.567815202757555e+00 
7069 2.638749747354836e+00 
7070 -2.778203366988078e+00 
7071 -2.353711302848174e+00 
7072 1.902692599470063e+00 
7073 1.759719459835373e+00 
7074 -1.376645046306707e+00 
7075 -4.042347475425178e-01 
7076 1.356663632883953e+00 
7077 -1.355851572220662e-02 
7078 -3.098101804751376e+00 
7079 -1.297926989836053e-01 
7080 8.284427827994278e-01 
7081 6.295895473163156e-01 
7082 1.944110874397399e-02 
7083 1.226636583402304e-02 
7084 2.142185298782772e-01 
7085 -7.719116925859805e-01 
7086 -4.469167558808599e+00 
7087 -2.124472009656727e+00 
7088 1.965570193231258e+00 
7089 1.822326329110709e+00 
7090 -2.364054091148988e+00 
7091 -6.442045812140829e-01 
7092 2.952525725452591e+00 
7093 1.632515887209934e+00 
7094 -2.504812341310433e+00 
7095 -2.656684164596188e+00 
7096 1.766615584254985e+00 
7097 6.570260999151736e-01 
7098 -3.378740912144607e+00 
7099 -8.244686486135218e-01 
7100 3.661639756172741e+00 
7101 9.617395474121203e-01 
7102 -1.549193212730402e+00 
7103 -1.135360710017240e-01 
7104 9.089774160865409e-01 
7105 3.797610956622455e-01 
7106 -1.234444756675237e+00 
7107 8.847898286783303e-01 
7108 1.168472109812219e+00 
7109 9.634783266894077e-01 
7110 -2.464174449200887e+00 
7111 4.663699103343338e-01 
7112 4.362254370185453e+00 
7113 -1.002347629800462e+00 
7114 2.919132138341963e-01 
7115 1.785798777881777e-01 
7116 3.147324937527586e+00 
7117 1.764692466506779e+00 
7118 -2.074621703638454e+00 
7119 2.036081139237596e-01 
7120 1.418846780507041e+00 
7121 -1.351044599689128e+00 
7122 -3.822564055145476e+00 
7123 7.392612234283218e-01 
7124 6.821179640244992e-01 
7125 -8.695001548792094e-01 
7126 -4.806471842338346e+00 
7127 -6.362517002155109e-01 
7128 1.640306875117322e+00 
7129 -6.646933888116937e-01 
7130 -2.159625533056591e+00 
7131 -2.370061286046958e+00 
7132 1.260797335649612e+00 
7133 -6.647503241397255e-01 
7134 -1.473859888711404e+00 
7135 -2.744453587332874e+00 
7136 1.659771829909409e+00 
7137 -1.573130040593510e+00 
7138 -3.559830764312925e+00 
7139 1.302582541815047e+00 
7140 1.568526936239970e+00 
7141 -6.815504635828848e-01 
7142 -4.158060306896468e+00 
7143 -2.029634996425822e+00 
7144 7.749819012340312e-01 
7145 -2.216871900886364e+00 
7146 -2.865201772371086e+00 
7147 3.438025668817197e-01 
7148 2.903542187984359e+00 
7149 -1.068299022180728e+00 
7150 -3.840910739932324e+00 
7151 1.042553912534648e+00 
7152 7.585035941883189e-02 
7153 -2.807036511531786e+00 
7154 -1.879112014036023e+00 
7155 4.384077505361688e-01 
7156 2.429983830090594e+00 
7157 -1.060215173865389e+00 
7158 -3.504468732415669e+00 
7159 -1.866973715715431e+00 
7160 9.100905767240589e-01 
7161 8.073417978607352e-01 
7162 -2.143878683881969e+00 
7163 1.607741568347370e+00 
7164 1.154347507482630e+00 
7165 -1.248923009105717e+00 
7166 -1.133967795142344e+00 
7167 -9.452944480340776e-02 
7168 1.971394837142498e+00 
7169 -6.914803438628895e-01 
7170 -6.142372874689066e+00 
7171 1.496268239872521e+00 
7172 4.869353198157848e+00 
7173 -1.790685394596672e-01 
7174 -2.658807700560764e+00 
7175 1.109992710798556e+00 
7176 2.333650737580880e+00 
7177 -1.989158328139565e+00 
7178 -1.748365144508629e+00 
7179 2.798950651329300e-02 
7180 2.533773167128266e+00 
7181 -1.385045378539964e+00 
7182 -3.119087761991878e+00 
7183 1.878516240582506e+00 
7184 2.436017382278336e+00 
7185 -1.760086457214675e+00 
7186 -1.093260043994788e+00 
7187 1.601504924424898e+00 
7188 2.093710839126499e+00 
7189 -3.625734693810364e+00 
7190 -2.858566577059494e+00 
7191 1.022685791000691e+00 
7192 1.299977490727325e+00 
7193 -3.233862791443791e-01 
7194 -4.078764877206961e+00 
7195 1.536698789642766e+00 
7196 2.534197482276146e+00 
7197 -7.790569901563636e-01 
7198 -1.523448329103313e+00 
7199 1.963976355765401e+00 
7200 -3.596261559246733e-01 
7201 -8.150865733548343e-01 
7202 -2.018767092412624e-01 
7203 1.197358499204381e+00 
7204 1.100882917330413e+00 
7205 2.680124363232986e-01 
7206 -3.082962033456167e-01 
7207 9.587204559436132e-01 
7208 7.983618246615085e-01 
7209 9.922849966116976e-01 
7210 -1.285732015595704e-01 
7211 1.994495805896682e+00 
7212 2.285375315924645e-01 
7213 -1.067048304216555e+00 
7214 -1.381485927190012e+00 
7215 -1.376049440276481e+00 
7216 2.162606954357092e+00 
7217 -1.412530016729213e-01 
7218 -2.529091206615442e+00 
7219 1.065877716510631e+00 
7220 1.577039889986699e+00 
7221 2.056477107209475e+00 
7222 -4.438662588099068e-01 
7223 8.797218006024894e-01 
7224 4.331929537423445e+00 
7225 -6.728258854226471e-01 
7226 4.643734861062914e-01 
7227 8.956862376771504e-01 
7228 -8.863462910334823e-01 
7229 -3.554380178459762e-02 
7230 -2.932140254158007e+00 
7231 -1.095139489861618e+00 
7232 1.054187216688458e-02 
7233 8.798866862204994e-01 
7234 -2.027096647997690e+00 
7235 -1.414422588530718e+00 
7236 1.167998542958271e+00 
7237 -9.577151993585056e-01 
7238 2.210985989791680e-01 
7239 -3.809475999451418e-01 
7240 1.545623983377864e+00 
7241 7.398420112043468e-01 
7242 -1.629205082112839e-01 
7243 2.017977561161727e-01 
7244 1.166253146934366e+00 
7245 5.560618687597433e-01 
7246 -3.737155484771102e-01 
7247 1.832155471641970e+00 
7248 2.452596938301983e+00 
7249 -2.371312786723224e-01 
7250 7.789794604227049e-01 
7251 1.277662308764983e+00 
7252 4.847701846139288e-02 
7253 -9.515082099366573e-01 
7254 5.912096698755414e-01 
7255 1.245222598615155e+00 
7256 9.687998261208212e-01 
7257 2.458717740097702e+00 
7258 -3.314211328926437e-01 
7259 -7.782193019651737e-02 
7260 1.674340794160365e+00 
7261 7.372487195347219e-01 
7262 8.659350762156370e-01 
7263 1.310236910708751e+00 
7264 1.938190449707465e+00 
7265 1.763366642721771e+00 
7266 8.311363991211974e-01 
7267 8.527400192045597e-01 
7268 -8.143098021449491e-02 
7269 3.863812782847385e-02 
7270 6.339320075879268e-01 
7271 6.112530343804942e-01 
7272 2.417938934454189e+00 
7273 4.277742849427094e-01 
7274 1.295777188720279e+00 
7275 1.004635201896550e+00 
7276 1.406499358284547e-01 
7277 -1.731105899929571e+00 
7278 8.558799890976861e-01 
7279 2.955842049935914e+00 
7280 1.840943797726397e+00 
7281 3.570621766931704e-01 
7282 -7.621024179439441e-01 
7283 -4.357333744374194e-01 
7284 2.321047432356547e+00 
7285 1.520215398031134e+00 
7286 2.799567326652600e+00 
7287 2.425574872361475e+00 
7288 3.219669204639006e+00 
7289 1.710042410120696e+00 
7290 4.134334020417363e-01 
7291 3.078613239852819e+00 
7292 2.088242146754395e+00 
7293 2.951007088445906e+00 
7294 1.705157052859952e+00 
7295 7.771036834359631e-01 
7296 4.665435450304703e+00 
7297 1.277416117127260e+00 
7298 1.629446639248979e+00 
7299 1.619412207585194e+00 
7300 1.465073597801096e+00 
7301 1.059464638266048e+00 
7302 -1.324768368940350e+00 
7303 3.694789121133529e-01 
7304 1.595136729610658e+00 
7305 -1.202414214395999e+00 
7306 1.028877289349959e+00 
7307 2.049229158577968e+00 
7308 6.257570637279268e-01 
7309 -1.198388771049445e+00 
7310 -1.816578908698782e+00 
7311 -5.392363499546956e-01 
7312 9.818361538016824e-01 
7313 -1.415735307299818e+00 
7314 5.239518984377181e-01 
7315 1.732217712511719e-01 
7316 5.597346776798231e-01 
7317 -1.337891091135722e+00 
7318 -2.049967133089860e+00 
7319 -1.437250956024831e-01 
7320 1.456544378814832e+00 
7321 -2.024336702969626e+00 
7322 5.151001240022386e-03 
7323 -5.148647092476454e-01 
7324 6.159730775251183e-01 
7325 -1.176128044650167e+00 
7326 -2.541320350759684e-01 
7327 3.111407698033039e+00 
7328 -1.335383776527072e+00 
7329 -1.784431472737564e-01 
7330 -8.420612401243377e-02 
7331 -8.555136597731646e-01 
7332 6.672348258365876e-01 
7333 -3.154552729283657e+00 
7334 -1.421585502393852e+00 
7335 5.875107875577408e-01 
7336 1.272875981713510e+00 
7337 4.600230685996444e-01 
7338 -8.302960783599125e-02 
7339 -8.791006097417275e-02 
7340 2.121375283228746e+00 
7341 7.401083600685265e-01 
7342 -1.548265091646009e+00 
7343 2.951264189123042e+00 
7344 1.461516040654635e+00 
7345 -6.390054278627052e-01 
7346 7.200692264142223e-01 
7347 4.277342619602779e-01 
7348 1.226902804288338e+00 
7349 -1.460545579168358e+00 
7350 -7.937573328809296e-01 
7351 2.171233629188784e+00 
7352 2.533619456037709e+00 
7353 -1.650861176393519e+00 
7354 4.660752685165885e-01 
7355 7.554505435922124e-01 
7356 1.198148654387831e+00 
7357 -6.529682610042860e-01 
7358 -1.599561544482638e+00 
7359 3.975047410795400e+00 
7360 1.121810791997971e+00 
7361 -3.125719496051090e+00 
7362 6.194455933332488e-01 
7363 2.124539306512537e+00 
7364 1.175747283332125e+00 
7365 -2.076563900022451e+00 
7366 -1.133042809149443e+00 
7367 1.616146606144354e+00 
7368 3.658268497014528e-01 
7369 -1.876348375289668e+00 
7370 -1.809629634486826e+00 
7371 4.296989344691378e-01 
7372 6.893175908106003e-01 
7373 -1.813489256960311e+00 
7374 -8.825267120103886e-01 
7375 2.793275234843777e+00 
7376 1.999763415195823e+00 
7377 -1.694403294493116e+00 
7378 9.029001792779778e-01 
7379 1.802015293865413e+00 
7380 2.021711889454813e+00 
7381 1.341945951131294e-01 
7382 -4.145861490434347e+00 
7383 5.744584716547508e-01 
7384 1.109114127290363e+00 
7385 -1.984963404630505e+00 
7386 1.020005677616530e+00 
7387 5.895178710050651e-01 
7388 2.980969606008592e+00 
7389 -5.423904836476957e-02 
7390 -3.095617113155153e+00 
7391 -3.105749785123336e-01 
7392 8.808426709970706e-01 
7393 1.343608702612682e+00 
7394 -1.582694286068306e+00 
7395 8.686072806779903e-01 
7396 3.472243783296234e+00 
7397 -2.737344198922007e+00 
7398 -3.552640999150883e-01 
7399 7.096554015740101e-01 
7400 2.435089823432356e+00 
7401 4.722105874906784e-01 
7402 -2.095140419423108e+00 
7403 2.135303386918642e+00 
7404 1.769332758245151e+00 
7405 -2.028894894266498e+00 
7406 2.141710317785287e-01 
7407 1.474588606195214e+00 
7408 -1.831209519134664e-01 
7409 -1.076215541808798e+00 
7410 -6.379359267865231e-01 
7411 1.964262326844132e+00 
7412 -9.149497790986029e-01 
7413 -2.233299235618882e+00 
7414 -3.640220143070462e-01 
7415 -1.600068932183971e-01 
7416 -5.717874649263396e-01 
7417 1.114346340053015e-01 
7418 -1.395191225614604e+00 
7419 1.503989101137636e+00 
7420 1.859859690680129e+00 
7421 -6.859904270158812e-02 
7422 1.608149003004571e+00 
7423 2.781504887008249e+00 
7424 -2.737844606491039e-01 
7425 8.284829977307081e-01 
7426 4.108417768656185e-01 
7427 3.241565578787336e+00 
7428 1.401168657432721e+00 
7429 1.122363165314953e+00 
7430 -6.710766527056107e-02 
7431 2.559335692805268e+00 
7432 1.376819115102362e+00 
7433 -1.301467702317610e+00 
7434 4.352546908636447e-01 
7435 4.122281316959599e+00 
7436 4.766308915088557e-01 
7437 -9.363116808465108e-01 
7438 -1.748079348851725e+00 
7439 2.603081443216982e+00 
7440 2.620459643255464e-01 
7441 4.088319553307099e-01 
7442 -8.688057873440014e-01 
7443 -1.335812624603101e+00 
7444 3.066563722168431e-01 
7445 -1.508706702834666e+00 
7446 -6.623488875986041e-01 
7447 3.562834998452981e+00 
7448 1.891120675591778e+00 
7449 -1.331047303149733e+00 
7450 8.765929089638095e-01 
7451 1.028428227653456e+00 
7452 1.888668720578336e+00 
7453 -6.605306615020820e-01 
7454 -2.276270234288214e+00 
7455 3.311472713937426e+00 
7456 1.146313443472678e+00 
7457 -8.091970476914653e-02 
7458 5.481998127556207e-01 
7459 -1.343022518793638e+00 
7460 1.412736754738248e+00 
7461 -1.952226594834167e+00 
7462 -3.445338504211174e-01 
7463 1.624423683290571e+00 
7464 3.925696858393024e+00 
7465 -9.139873705596737e-01 
7466 -1.808342992990643e+00 
7467 2.637636566290900e+00 
7468 1.281687499513333e+00 
7469 -8.976060111501437e-01 
7470 -4.494776735998956e-02 
7471 8.532906659867980e-01 
7472 1.447851459656716e+00 
7473 -9.477838617422768e-01 
7474 -1.271662670796387e+00 
7475 1.773015177989664e+00 
7476 1.587754522705831e-01 
7477 -1.251387535407040e+00 
7478 -2.470980774340820e-01 
7479 2.177603730290207e+00 
7480 1.812984503663348e+00 
7481 -1.680386150658911e+00 
7482 -1.974404112001747e+00 
7483 2.500396029344900e+00 
7484 1.805183640719017e+00 
7485 -1.209481528352077e+00 
7486 3.809546618307681e-01 
7487 1.850243335745198e+00 
7488 1.661091399854403e+00 
7489 -7.622309816663685e-01 
7490 3.223022240427863e-01 
7491 2.200216158168045e+00 
7492 1.056637140045337e+00 
7493 -3.179584294662970e+00 
7494 -1.465319217658295e+00 
7495 1.741820377449546e+00 
7496 5.404034827649026e-01 
7497 5.765954239964668e-02 
7498 1.340140365833033e-02 
7499 7.560418154056879e-01 
7500 2.305871827718452e+00 
7501 -1.113908127693027e+00 
7502 -1.117831743397894e+00 
7503 1.982263852967187e+00 
7504 1.389217818903847e+00 
7505 -1.717166339692477e+00 
7506 -2.225711566397823e-01 
7507 1.927877774549742e+00 
7508 1.228170166570026e+00 
7509 -1.106390101102557e+00 
7510 -3.210567102437002e+00 
7511 2.719063586471438e+00 
7512 -1.970468798906729e-01 
7513 -1.221190217546072e+00 
7514 5.647457136802115e-01 
7515 1.226568154085688e+00 
7516 1.616899230880934e+00 
7517 5.988356405718150e-01 
7518 -1.675402001967643e+00 
7519 1.902938427658498e+00 
7520 3.088287016647002e-02 
7521 -1.267335088886813e+00 
7522 6.148956945105024e-01 
7523 3.535557564818060e+00 
7524 -8.022532859159444e-01 
7525 -2.387052459464149e+00 
7526 4.170816561796778e-01 
7527 1.150973222324390e+00 
7528 1.259497465371074e+00 
7529 -1.223691272372750e+00 
7530 -1.572114163797908e+00 
7531 4.298430334779381e+00 
7532 -1.546065534752572e+00 
7533 -4.069106498142657e+00 
7534 4.583872198786249e-01 
7535 5.228155035534495e+00 
7536 -1.574555426592047e+00 
7537 -2.213442363147362e+00 
7538 4.093717518504308e-01 
7539 1.807208538879472e+00 
7540 -4.822848420222765e-01 
7541 -7.713793208408084e-01 
7542 -8.593403716070234e-01 
7543 3.292482375051449e+00 
7544 5.678117953454679e-01 
7545 -2.823162660441952e+00 
7546 -2.693959755651046e-01 
7547 7.801478461904658e-01 
7548 -3.963523107073429e-01 
7549 -2.039499776402675e+00 
7550 -1.852548414757435e+00 
7551 1.252062844839746e+00 
7552 -6.862678351435832e-01 
7553 -2.286772758775180e+00 
7554 -1.574697093761666e+00 
7555 8.031492587673061e-01 
7556 1.297526714394542e+00 
7557 -1.556570517779296e+00 
7558 -1.955082387770347e-01 
7559 1.146802591556732e+00 
7560 4.183874096269310e-01 
7561 2.392088113443561e-01 
7562 -2.312267217761807e+00 
7563 1.447494920786728e+00 
7564 2.233244337789789e+00 
7565 -1.711051482406693e+00 
7566 2.447374503322099e+00 
7567 -3.495489900763245e-01 
7568 3.183539282180178e+00 
7569 -1.036514609929949e+00 
7570 -1.030580702598309e-01 
7571 1.102824962687911e+00 
7572 2.630514227594114e-01 
7573 -1.384029600745802e+00 
7574 7.880441155368635e-01 
7575 -1.365809302763465e-01 
7576 5.804834823764240e-01 
7577 8.032624126788553e-01 
7578 1.579054370746713e+00 
7579 2.491616999490301e+00 
7580 -8.808222729415057e-01 
7581 -2.934834407198899e+00 
7582 7.893213543672010e-01 
7583 1.967332365948341e+00 
7584 5.678467465504622e-01 
7585 -4.369371693119588e-01 
7586 9.010233442420693e-01 
7587 3.385000898158965e+00 
7588 7.029617147965196e-01 
7589 -1.815516100345277e+00 
7590 1.083396566947351e+00 
7591 1.725498187215987e+00 
7592 -1.094924142790162e+00 
7593 -1.777842102667592e+00 
7594 -1.276108735934680e+00 
7595 1.113614905599142e+00 
7596 4.873498022321957e-01 
7597 -6.074383751552881e-01 
7598 -2.846100774142012e-01 
7599 8.401505074789647e-01 
7600 -2.101920224487048e+00 
7601 -8.447097808197273e-01 
7602 1.046859849510752e+00 
7603 2.337607875907278e+00 
7604 -9.216624582669906e-01 
7605 -5.647472113663733e-01 
7606 6.068841492432187e-01 
7607 2.294912074261092e+00 
7608 -1.114475633875498e+00 
7609 -4.854064748303209e+00 
7610 9.644433419238581e-02 
7611 2.226921338572626e+00 
7612 3.096237019583943e-02 
7613 -1.372405058294843e+00 
7614 -8.762220728389144e-03 
7615 3.732379592236512e+00 
7616 -3.483181086294329e+00 
7617 -2.370738394776642e+00 
7618 1.150890420346747e+00 
7619 2.680024331944739e+00 
7620 -2.825960104249924e+00 
7621 -3.753518067053973e+00 
7622 2.296597231884086e+00 
7623 2.609958533184141e+00 
7624 -4.293346463341095e+00 
7625 -1.544840738621519e+00 
7626 3.742017025754046e-01 
7627 3.571355592024215e+00 
7628 -1.327472619713548e+00 
7629 -2.815832561895459e+00 
7630 1.815272223272983e+00 
7631 4.210232716379191e+00 
7632 -2.072521123278401e+00 
7633 -1.683144643320197e-01 
7634 3.570100403651970e-01 
7635 3.058031636193460e+00 
7636 -3.137968528598965e+00 
7637 -2.496369770655028e+00 
7638 1.180011152293083e+00 
7639 3.844914932792502e+00 
7640 -1.242938496181718e+00 
7641 -2.146782071929461e+00 
7642 1.454053682835123e+00 
7643 1.035632608018857e+00 
7644 -2.195337882604735e+00 
7645 -6.480393600675639e-01 
7646 1.471445506376009e+00 
7647 3.579292511085542e+00 
7648 4.848599907450379e-01 
7649 -3.231983775201805e+00 
7650 1.073500920117719e+00 
7651 1.786238725075784e+00 
7652 -1.150416654842145e+00 
7653 -2.007130599121973e+00 
7654 1.936815631878778e-01 
7655 1.936747813520372e+00 
7656 -2.540207844396780e-01 
7657 -8.441198165104122e-01 
7658 2.786296516470402e+00 
7659 -6.442445744148827e-01 
7660 -1.937875555009010e-01 
7661 -2.416536491863738e+00 
7662 1.335882261946459e+00 
7663 1.398998619991227e-01 
7664 2.518187751458594e-01 
7665 -4.608541341194670e+00 
7666 2.576811034904669e+00 
7667 2.447035478059074e+00 
7668 -3.725328411413376e-01 
7669 -1.378164978070237e+00 
7670 2.963869965168285e+00 
7671 3.751766045253666e+00 
7672 -4.020838681883201e+00 
7673 -9.133120013794160e+00 
7674 3.288744696615632e+00 
7675 4.172330983912007e+00 
7676 -4.504320959683675e+00 
7677 -2.674313272194562e+00 
7678 -7.133037087672319e-01 
7679 2.013378779491015e+00 
7680 -3.876577569601413e+00 
7681 2.050658497560597e+00 
7682 -1.861587845457305e+00 
7683 -2.040740639324925e+00 
7684 1.117334581602937e+00 
7685 2.486103973614127e+00 
7686 -3.816783444078392e+00 
7687 -4.132716481806277e+00 
7688 5.577021332889401e+00 
7689 2.801911785530261e+00 
7690 -3.373429836356472e+00 
7691 -4.169401511886507e+00 
7692 4.734428774271122e+00 
7693 3.005967171549265e-01 
7694 -3.404688923027859e+00 
7695 -2.855135097878275e+00 
7696 5.706254946656678e+00 
7697 1.296138482888264e+00 
7698 -3.450286473631424e+00 
7699 -2.348164189435239e-01 
7700 7.703998756426401e-01 
7701 -8.649957255798774e-01 
7702 -2.097674226207991e+00 
7703 -2.643375699142071e+00 
7704 8.951631277975635e-01 
7705 1.897138361680277e+00 
7706 -4.267951641095921e+00 
7707 -1.981976997812966e+00 
7708 6.321388504268950e-01 
7709 4.097187711274344e-01 
7710 -2.285624054109922e+00 
7711 -2.181876131504384e+00 
7712 3.323955476079657e+00 
7713 1.363605826624626e+00 
7714 -1.972663252783897e+00 
7715 -2.916616647107594e-01 
7716 7.360699713776240e-01 
7717 1.432233677324028e+00 
7718 -8.429586051388867e-01 
7719 3.028904332165246e-01 
7720 1.845248082540848e+00 
7721 8.521883225316331e-01 
7722 -2.884080078378535e+00 
7723 -1.821887223916018e+00 
7724 8.912901079963075e-01 
7725 -1.317099358681018e+00 
7726 -1.949028865317501e+00 
7727 -2.977361955192026e+00 
7728 1.277476893486863e+00 
7729 2.312041888805991e+00 
7730 -3.318000927136965e+00 
7731 -3.359195369203993e+00 
7732 3.027670735305033e+00 
7733 7.447662220460428e-01 
7734 -3.126714005258350e+00 
7735 -1.296917836501279e+00 
7736 3.252095813275568e+00 
7737 1.003837384617634e+00 
7738 -3.000805458732078e+00 
7739 -1.850673157626477e+00 
7740 2.599795676315250e+00 
7741 1.761373540902249e+00 
7742 -1.724607077413414e+00 
7743 -3.500248890280714e-01 
7744 4.016371695682632e-01 
7745 7.390549007701891e-01 
7746 -6.797348138201941e-01 
7747 -2.982020088294306e+00 
7748 2.353540768837074e+00 
7749 6.715801310632604e-01 
7750 -1.435927368560721e+00 
7751 -3.816579269203439e-01 
7752 1.591437823156144e+00 
7753 4.073995628192767e+00 
7754 1.591372714865739e-02 
7755 1.975400704160089e-01 
7756 6.389827062236341e+00 
7757 2.202843315377637e+00 
7758 7.896778400586739e-01 
7759 -2.477836460242079e+00 
7760 2.362713577857336e+00 
7761 2.479383531376228e+00 
7762 -3.146216030355625e+00 
7763 1.386133966291899e+00 
7764 2.548689482795888e+00 
7765 1.201604178890128e-01 
7766 -2.978685092743766e+00 
7767 -1.036129671644041e+00 
7768 2.584385529123496e+00 
7769 -7.853492326373598e-02 
7770 -4.241200548912972e-01 
7771 -1.438888062577353e+00 
7772 1.560855042323221e+00 
7773 -6.390576659576955e-01 
7774 -9.537594702116040e-01 
7775 -2.404438554567709e+00 
7776 2.403913943211359e+00 
7777 1.929933157593412e+00 
7778 -1.874452184738626e+00 
7779 1.178707910745072e+00 
7780 2.261636893858202e+00 
7781 2.538834238717111e-01 
7782 -9.635081775667628e-01 
7783 -1.601644876114038e+00 
7784 2.049817097562223e+00 
7785 9.159220841750410e-01 
7786 -2.110019576068449e+00 
7787 2.436073791633990e-01 
7788 4.554920391373781e-01 
7789 2.995154808208011e+00 
7790 -5.853189179467044e-01 
7791 1.623201622916066e+00 
7792 5.551576894270244e-01 
7793 6.025747858416325e-01 
7794 -3.980649673467146e-01 
7795 -5.736940755037090e-01 
7796 2.411557227340919e+00 
7797 9.832489190775044e-01 
7798 -2.608500881253629e-02 
7799 -1.163620171749554e-02 
7800 2.697968348576838e-01 
7801 2.828548077709883e+00 
7802 -1.290749411740125e+00 
7803 1.126762806759180e+00 
7804 2.887456372281451e+00 
7805 7.610399269184714e-01 
7806 -3.705254979595419e-01 
7807 1.317883196163483e-01 
7808 5.223804836682558e+00 
7809 2.148468536978708e+00 
7810 -3.054500489414419e-01 
7811 1.200697068529547e+00 
7812 1.366493706269202e+00 
7813 5.169268250513814e-01 
7814 -2.452442610863650e-01 
7815 8.518257078290568e-01 
7816 1.739897063503279e+00 
7817 -3.777803875157095e-01 
7818 -1.432639581691675e+00 
7819 1.104656864742536e+00 
7820 -3.088334258144637e-01 
7821 2.449371184075552e+00 
7822 -1.578700435775490e+00 
7823 1.796210561465152e+00 
7824 1.903948444190249e+00 
7825 -6.831966178686494e-01 
7826 -4.855655556217067e-01 
7827 -1.552984664785956e+00 
7828 6.796216269329849e-01 
7829 -7.100041298353056e-01 
7830 -1.286980885041642e+00 
7831 1.387713084929745e+00 
7832 3.205182980439372e+00 
7833 -7.040685540159555e-01 
7834 -2.668709086746338e+00 
7835 -1.732129013503402e+00 
7836 3.282578911996228e-01 
7837 2.488219601206830e-01 
7838 -2.249141656359381e+00 
7839 1.661887640569662e+00 
7840 1.567510542816155e+00 
7841 -2.178243103877376e+00 
7842 -9.026575027354879e-01 
7843 -7.313060490803920e-01 
7844 1.829217215107695e+00 
7845 1.074868047304465e+00 
7846 -1.790111307953665e+00 
7847 -1.649259259948046e+00 
7848 1.042047688274249e+00 
7849 -7.932918849494979e-01 
7850 -9.177010606695933e-01 
7851 1.103708350408664e+00 
7852 7.913307932317115e-01 
7853 -1.926400284224572e+00 
7854 -2.473671334685656e+00 
7855 -3.525586078990836e+00 
7856 2.004775198483429e+00 
7857 9.547830617696264e-01 
7858 -3.564003543631896e+00 
7859 1.889340600363228e-01 
7860 2.655218384285190e+00 
7861 -4.993416416630309e-01 
7862 -1.419070805980647e+00 
7863 -7.925509844399027e-01 
7864 1.412364208704965e+00 
7865 -5.035169722949395e-01 
7866 -1.644566572855524e+00 
7867 3.590470669034286e+00 
7868 -6.117274309253847e-02 
7869 -2.300203190848474e+00 
7870 -2.347803580729293e+00 
7871 -1.182547313625619e+00 
7872 5.683566106025539e-01 
7873 -4.926779566264439e-01 
7874 -1.488174408493503e+00 
7875 -5.356467123719929e-01 
7876 2.116938460966411e+00 
7877 -1.152843732703296e+00 
7878 -2.171034285547325e+00 
7879 6.731084500405620e-01 
7880 -1.924003489673970e-01 
7881 5.688193611801418e-01 
7882 -7.661010072436032e-01 
7883 2.654150480776267e+00 
7884 2.120670981486648e+00 
7885 -1.045794916073532e+00 
7886 -1.883388221942941e-01 
7887 3.775914604555974e-02 
7888 4.315645271333775e-01 
7889 -1.464758178412583e+00 
7890 -1.468964825192647e-01 
7891 2.150398209229499e+00 
7892 2.041648826528189e+00 
7893 -6.395612316550907e-01 
7894 -1.850766396013068e+00 
7895 -8.009972332975388e-01 
7896 -1.012766616948012e-01 
7897 1.520648761090599e+00 
7898 -1.030983449904063e+00 
7899 1.674973780401849e+00 
7900 1.642026501336306e+00 
7901 -2.195736727798954e+00 
7902 -2.553002750105346e+00 
7903 5.985209340039837e-01 
7904 2.477248717497700e+00 
7905 -6.015600083749388e-01 
7906 1.753061106839078e+00 
7907 1.932800494106431e+00 
7908 1.470394752332947e+00 
7909 -1.204139130129731e+00 
7910 -4.990516454910198e-01 
7911 -3.250511935998097e-01 
7912 1.200238364595709e+00 
7913 -1.964813906032777e+00 
7914 -9.107590958081738e-01 
7915 1.789786627689286e+00 
7916 2.447554285387140e+00 
7917 -5.132559095334447e-01 
7918 -8.162571531825156e-01 
7919 1.557876840062382e+00 
7920 2.513064420055800e-01 
7921 3.566257348792079e-01 
7922 1.698573415948392e-01 
7923 2.828877865967887e+00 
7924 2.970426938045966e+00 
7925 -9.606390963159965e-01 
7926 4.420810106289383e-01 
7927 1.027436269210708e+00 
7928 -3.488658420222426e-01 
7929 2.992506851316661e+00 
7930 1.424850104106459e+00 
7931 3.462203280940117e+00 
7932 3.274438071285327e+00 
7933 -1.551021042084790e-02 
7934 7.271942917000013e-01 
7935 1.362806588251878e+00 
7936 3.235704437147684e+00 
7937 2.078840625531259e+00 
7938 -4.171104861159988e-01 
7939 2.668824667961205e+00 
7940 1.808919977462371e+00 
7941 1.279037107453949e-01 
7942 9.545823691801864e-01 
7943 3.127019839209780e-01 
7944 3.108157733090718e+00 
7945 5.949734801885552e-01 
7946 -7.382773572982027e-01 
7947 2.435318583613811e+00 
7948 -4.823478229945331e-02 
7949 -1.381985704754265e+00 
7950 1.315766660817144e+00 
7951 1.898677720884511e-01 
7952 -4.704678699974291e-02 
7953 5.659935907146114e-03 
7954 -5.820723507516207e-01 
7955 1.547025321641179e+00 
7956 5.697012055474485e-01 
7957 -3.294231863943728e-01 
7958 -7.934651993796078e-01 
7959 1.896180874836817e+00 
7960 -6.816689270479255e-01 
7961 -2.881416551937119e-01 
7962 1.760320736720811e-01 
7963 -1.699291015146654e+00 
7964 1.201229165527304e+00 
7965 1.603048520928443e-01 
7966 -1.132270226115193e+00 
7967 1.358836373499546e+00 
7968 6.869056256795610e-01 
7969 -1.998883066353047e+00 
7970 8.933168003414776e-01 
7971 2.252048840037918e+00 
7972 -5.544849672474589e-01 
7973 -1.876310813178051e+00 
7974 2.454973805653890e-02 
7975 4.275982511801094e-01 
7976 -2.804046543130584e+00 
7977 1.739514737316779e+00 
7978 -7.679976827201187e-01 
7979 3.097114163919290e+00 
7980 2.206109084594366e+00 
7981 -1.090497460046479e+00 
7982 -1.303797023283193e+00 
7983 7.386929683582492e-02 
7984 1.156635106687923e+00 
7985 -1.406090600985850e+00 
7986 -2.254993376629360e+00 
7987 4.551034283042046e-02 
7988 4.735879707158546e-01 
7989 -1.802821048523953e+00 
7990 -3.125233574121399e+00 
7991 1.439035052924603e+00 
7992 2.017888132125022e-01 
7993 -1.587193877265268e+00 
7994 -8.587631880848862e-01 
7995 7.460869674706957e-01 
7996 3.367470574790348e-01 
7997 -2.191792267731245e+00 
7998 -2.522698583852170e+00 
7999 1.448479889724419e+00 
8000 -2.696879145758502e-01 
8001 -7.082554926737996e-01 
8002 -8.281327538209886e-01 
8003 7.930819726826955e-01 
8004 8.976965773406644e-01 
8005 -5.334617102777617e+00 
8006 -4.000880351942802e-01 
8007 -2.712932580245196e-03 
8008 -1.081613637297594e-01 
8009 -2.041579895422199e+00 
8010 -4.896199892912507e+00 
8011 5.482351658746627e-01 
8012 -1.740834457875619e+00 
8013 -2.076806727701367e+00 
8014 -1.666398723758721e+00 
8015 2.655005200479509e+00 
8016 3.774669017229413e-01 
8017 -1.910776055281037e+00 
8018 7.092030225387998e-02 
8019 1.344837999283527e+00 
8020 -4.449372107730787e-01 
8021 -1.822255079240065e+00 
8022 -2.011472320567004e+00 
8023 5.898052137400875e-01 
8024 2.190478578532144e-01 
8025 4.272833252211414e-02 
8026 -1.695418278501870e+00 
8027 -3.887030215516134e-01 
8028 2.806170302311799e+00 
8029 -6.371690238380231e-01 
8030 -1.493352589354251e+00 
8031 1.558255293638294e+00 
8032 2.464944364052331e+00 
8033 -7.598479770602561e-02 
8034 -1.157585159112229e+00 
8035 8.366339208136011e-01 
8036 4.346316228584644e+00 
8037 1.681711375792353e-01 
8038 -4.570667747926950e-01 
8039 2.817818298829657e+00 
8040 1.934622242758016e+00 
8041 3.926780477966273e-01 
8042 -4.242485998703536e-01 
8043 1.812222053788589e+00 
8044 -5.993194340355310e-01 
8045 -1.696852075516567e+00 
8046 -6.972571268350376e-02 
8047 2.129482422880070e+00 
8048 1.581082019635682e+00 
8049 6.757494214265899e-01 
8050 2.071956701593908e+00 
8051 1.379995502053108e+00 
8052 -4.427707438378055e-01 
8053 -3.145127178944048e+00 
8054 -3.660561923419088e-01 
8055 3.247980929267940e-01 
8056 1.254147165111252e+00 
8057 -7.234194140560266e-01 
8058 1.721592650630810e-01 
8059 1.687835148411183e+00 
8060 2.862874311370642e+00 
8061 2.041266402122369e+00 
8062 8.023732825802700e-01 
8063 2.114771122596554e+00 
8064 2.611702068297016e+00 
8065 2.123610680185267e+00 
8066 2.534194185434000e+00 
8067 2.781631841440560e+00 
8068 3.797608715898185e+00 
8069 1.077857719784968e+00 
8070 -5.108028475009304e-01 
8071 2.339145761661366e-01 
8072 3.430310391678456e+00 
8073 -1.557385941999652e+00 
8074 7.425015300538813e-01 
8075 1.476810917517543e+00 
8076 7.083454953799375e-01 
8077 -1.257718260106652e-01 
8078 -4.132252718831714e+00 
8079 8.835786531866164e-01 
8080 -5.447004229506721e-01 
8081 -2.249391004478146e+00 
8082 -1.517453865689574e+00 
8083 1.140638491605020e-01 
8084 -1.188676605669106e+00 
8085 -3.905026182978200e-01 
8086 -1.626589381907606e+00 
8087 2.288580680824107e+00 
8088 -6.077418186560466e-01 
8089 -1.751051410712086e+00 
8090 1.254418394110054e+00 
8091 1.036549601898248e+00 
8092 5.512884327684275e-01 
8093 -1.015819907374287e+00 
8094 -2.892687048406441e+00 
8095 1.018070182353582e+00 
8096 -1.071796608460945e+00 
8097 -1.304244671818036e+00 
8098 -1.387386041657293e+00 
8099 -1.241798671037926e-01 
8100 7.281367981976430e-01 
8101 -1.448126296926204e+00 
8102 -9.868118511571051e-01 
8103 -9.817504390212332e-01 
8104 4.431038426555088e-01 
8105 1.673645574373309e-01 
8106 -1.105382227573152e+00 
8107 4.989904404816095e-01 
8108 1.321443123708689e+00 
8109 -1.060977027212751e+00 
8110 -5.969769663602009e-01 
8111 5.405065110501712e-01 
8112 4.484997048365491e-01 
8113 -1.919500100563482e-01 
8114 2.621559241729607e-01 
8115 1.099665273434400e+00 
8116 3.357323293620822e+00 
8117 -2.514130673255424e-01 
8118 3.678352616696439e-01 
8119 -1.637952724152346e-01 
8120 1.378917441297052e+00 
8121 -1.841915720890553e-01 
8122 -3.077904842941629e-01 
8123 1.903332535660032e+00 
8124 1.675603056566476e+00 
8125 -1.109632450762099e+00 
8126 -3.953435657030128e-01 
8127 2.784278905675155e+00 
8128 -6.215651615612005e-01 
8129 -9.619402252453295e-01 
8130 5.360258946198648e-01 
8131 1.274937217298772e+00 
8132 2.546016898643652e+00 
8133 -1.892147827750128e+00 
8134 -3.316974145925760e-01 
8135 2.175605051313942e+00 
8136 -1.113469479652528e+00 
8137 -4.279820239400748e-01 
8138 -1.852690575011421e+00 
8139 7.406900093219019e-01 
8140 2.765871075285487e+00 
8141 -1.009358524692304e+00 
8142 1.444224500953985e+00 
8143 3.294559211431414e-02 
8144 8.959319068720827e-01 
8145 3.385977386772521e-02 
8146 -1.336547301725123e+00 
8147 3.959629564168259e+00 
8148 2.031868839420822e+00 
8149 -1.048318143083145e+00 
8150 -2.068110945903241e-01 
8151 1.465945541599100e+00 
8152 7.876136869624487e-02 
8153 7.172624463090932e-02 
8154 -5.098342429100414e-03 
8155 2.962638093264868e+00 
8156 6.037447724941116e-01 
8157 5.511399128350774e-01 
8158 2.588022328993144e+00 
8159 -4.383475464300083e-01 
8160 2.550234149571236e+00 
8161 -1.542046566895383e-01 
8162 1.017049666472237e+00 
8163 5.322862942431376e+00 
8164 2.744892371229488e-01 
8165 -3.190668599188992e-01 
8166 3.094547175200185e+00 
8167 8.357399917507375e-01 
8168 4.669158177702649e-01 
8169 -1.014841228439058e+00 
8170 5.599655198901130e-01 
8171 2.414710901573787e+00 
8172 -1.377277402815071e-01 
8173 -1.027355400948130e+00 
8174 7.259958559126066e-01 
8175 3.132496025849384e+00 
8176 2.282222281919671e-01 
8177 -2.110814192245584e+00 
8178 3.181816384618730e+00 
8179 3.834332845382068e+00 
8180 4.865421168379540e-01 
8181 1.326243736187696e-02 
8182 -7.392288652315083e-01 
8183 5.716907694143348e-01 
8184 -5.510385987735543e-01 
8185 -2.299976134242578e+00 
8186 -1.493375955908024e-01 
8187 -7.675322331455128e-02 
8188 1.091787054274762e+00 
8189 -1.233526000985458e+00 
8190 -7.221308473893415e-01 
8191 1.050398457233551e+00 
8192 1.062842636177962e+00 
8193 -2.168783140267040e+00 
8194 -5.347779310823122e-01 
8195 6.753606251580094e-01 
8196 -8.926262766796784e-01 
8197 2.980592490168217e-01 
8198 -1.381598077342916e+00 
8199 1.120829124773939e+00 
8200 1.900990989913505e-01 
8201 -3.958726236676115e-01 
8202 8.005039272475497e-01 
8203 -9.623497511075933e-02 
8204 -1.870687803067302e-02 
8205 -1.971510284045716e+00 
8206 -1.226115344056000e+00 
8207 2.966013058741553e+00 
8208 9.598526888877261e-01 
8209 -1.953402180239574e+00 
8210 1.461383038480333e-01 
8211 1.759205055449787e-01 
8212 -3.153948365424915e-01 
8213 -2.863601536534337e+00 
8214 -1.059263269897675e+00 
8215 3.131311580449975e+00 
8216 -9.839350959276283e-01 
8217 -1.733905280339653e+00 
8218 1.054810519432387e+00 
8219 1.826565800478320e+00 
8220 5.941857834718146e-01 
8221 -1.634110208328419e+00 
8222 -3.725582631972038e-01 
8223 1.467626522644875e+00 
8224 2.400772155208466e+00 
8225 -1.568167887027543e+00 
8226 -5.436698577736574e-02 
8227 4.047494967349410e-01 
8228 1.051404944367418e+00 
8229 -1.187691762181953e+00 
8230 3.553161193654560e-01 
8231 3.072184149549529e+00 
8232 -4.269686304813415e-01 
8233 -1.332359217763031e+00 
8234 9.668300978912622e-01 
8235 8.956270089112007e-01 
8236 2.767826283425311e+00 
8237 -1.280001506598672e+00 
8238 8.215829531406041e-02 
8239 -6.055105415707158e-01 
8240 1.100709755202933e-01 
8241 -1.729138363477379e+00 
8242 -9.117389664426583e-01 
8243 3.863710801463855e+00 
8244 2.120798251288039e+00 
8245 -2.662328669386216e+00 
8246 3.748042646244261e-01 
8247 -5.919051244805576e-02 
8248 -1.218763190122017e-01 
8249 -5.823818884069638e-01 
8250 -6.934115305145163e-01 
8251 4.204070711335702e+00 
8252 -6.455037580997676e-01 
8253 -3.233533446179796e+00 
8254 1.673639700010232e+00 
8255 1.817777429454807e+00 
8256 -7.498179369078936e-01 
8257 -3.114763863192712e+00 
8258 2.312795896654453e-03 
8259 5.683910770837370e+00 
8260 -2.790402119946337e+00 
8261 -3.861946972334303e+00 
8262 2.595770168702662e+00 
8263 2.619421448032321e+00 
8264 -1.218387254820743e+00 
8265 -3.771541968615905e+00 
8266 -8.718349313205456e-01 
8267 6.306876706939065e+00 
8268 1.137175487201007e+00 
8269 -1.380765427543541e+00 
8270 2.313418567456137e+00 
8271 1.067604805357272e+00 
8272 -1.483461494540740e+00 
8273 -2.295321054544234e+00 
8274 1.774415992794115e+00 
8275 4.404882557671333e+00 
8276 1.767862422598210e-01 
8277 -1.631298723044587e+00 
8278 -4.619911765308528e-01 
8279 1.181201801156074e+00 
8280 -1.917378327172316e+00 
8281 -1.452917921556331e+00 
8282 3.073447672292356e+00 
8283 2.956118982773542e+00 
8284 9.376636486453555e-03 
8285 -2.204143475127882e+00 
8286 8.955166152621766e-01 
8287 4.918448006163557e-01 
8288 -1.288916006281220e+00 
8289 -2.005379038244667e+00 
8290 1.288876211673001e+00 
8291 5.397366031968415e+00 
8292 -2.984605287015916e-02 
8293 -2.478849836927972e+00 
8294 -1.203614372999709e+00 
8295 3.872079018939094e+00 
8296 -3.355178931347047e+00 
8297 -1.465415414145340e+00 
8298 2.348358911984475e+00 
8299 1.812474821483441e+00 
8300 -9.737845746355520e-01 
8301 -1.833328840832926e+00 
8302 2.689055406022091e+00 
8303 2.994224126946287e+00 
8304 -1.476443018835922e+00 
8305 -2.088577572663770e+00 
8306 8.291904428113419e-01 
8307 4.063875685326395e+00 
8308 -1.654179466938109e+00 
8309 -3.420166196465754e+00 
8310 3.148412754716617e+00 
8311 2.840635130963847e+00 
8312 -3.495512090314034e+00 
8313 -7.316032791513576e+00 
8314 4.348505235329934e+00 
8315 5.995725464496972e+00 
8316 -2.636365019648322e+00 
8317 -4.394862939269222e+00 
8318 1.056490922592060e+00 
8319 1.749589579213003e+00 
8320 -4.479554030888877e+00 
8321 3.294924420330885e+00 
8322 1.819449255848667e+00 
8323 2.204225436322498e+00 
8324 5.108364227924236e+00 
8325 2.839142054675477e+00 
8326 -2.620008438402684e+00 
8327 -4.210606991637333e+00 
8328 2.605666412104322e+00 
8329 2.523715999016962e+00 
8330 -2.096926786785763e+00 
8331 -8.097862704025321e-01 
8332 1.123389657008030e+01 
8333 7.477754085402651e+00 
8334 3.876608647192815e-01 
8335 -1.796194435267070e+00 
8336 2.685475363978461e+00 
8337 2.378688074211536e+00 
8338 -1.229712455590981e+00 
8339 -2.636403314563248e-01 
8340 1.679345357336285e+00 
8341 2.065714785555348e+00 
8342 -3.398252617828348e+00 
8343 -2.888505366942999e+00 
8344 2.375266019556716e+00 
8345 9.596333797454681e-01 
8346 -9.025167604425636e-01 
8347 1.008947804293643e-01 
8348 2.275704388862006e+00 
8349 2.365719960729717e+00 
8350 -3.041069404149990e+00 
8351 -1.010387950119795e+00 
8352 2.006927201074161e+00 
8353 4.082946018815457e-01 
8354 1.554627513524248e+00 
8355 1.534790543483327e-01 
8356 3.386526311448227e+00 
8357 1.991898005964334e+00 
8358 -2.855620702051193e+00 
8359 -5.124370444717553e+00 
8360 9.526958142866607e-01 
8361 -3.365364851509416e-01 
8362 -2.838064527812819e+00 
8363 -2.677479371166537e+00 
8364 3.179872901337406e+00 
8365 -7.036421937039213e-01 
8366 -3.451688020316489e+00 
8367 -5.423965870327883e+00 
8368 -1.013780548244362e+00 
8369 1.329085832827209e+00 
8370 -3.340116441293370e+00 
8371 -3.315478127447410e-02 
8372 2.163063958020801e+00 
8373 8.697499821821215e-01 
8374 -2.761310154895583e+00 
8375 -1.527370674640770e+00 
8376 2.322194911953667e+00 
8377 1.367974096316218e+00 
8378 -2.323203602793387e+00 
8379 -1.770726092998057e+00 
8380 3.618326298270148e-01 
8381 8.662673919084353e-01 
8382 -3.424971703681618e+00 
8383 1.454196645511232e-01 
8384 1.582084144204831e+00 
8385 3.088026171097314e-01 
8386 -4.060720402529682e-01 
8387 -1.155857688907407e+00 
8388 1.650749642788043e+00 
8389 1.932820059591471e+00 
8390 -2.321702066858250e+00 
8391 3.269709946042553e-01 
8392 4.836873631087942e-02 
8393 2.299151901455516e+00 
8394 8.836864835739276e-02 
8395 8.229375377826497e-01 
8396 2.938521818686721e+00 
8397 1.727640452901908e+00 
8398 -2.788182138306461e+00 
8399 -1.039443454470904e+00 
8400 3.027419780419061e+00 
8401 1.143328301228762e+00 
8402 -2.152783287417302e+00 
8403 -7.032388637252851e-01 
8404 2.296984360132125e+00 
8405 2.232420450370182e-01 
8406 -4.420050357088328e+00 
8407 -1.901859323073177e-01 
8408 4.680284465652237e+00 
8409 1.769125064348188e-01 
8410 -3.040170000578775e+00 
8411 -1.630389157863045e+00 
8412 2.226290730422765e+00 
8413 -9.137741383488730e-01 
8414 -7.742879226326841e-01 
8415 2.957956013422804e-02 
8416 1.949973882602458e+00 
8417 -3.814678465296097e-01 
8418 -1.640602348795200e+00 
8419 1.109574435313264e-01 
8420 3.163079095782535e+00 
8421 1.844793205576843e-01 
8422 -7.119391591344677e-01 
8423 -1.162199913970009e+00 
8424 2.615602600422620e+00 
8425 1.349063565414744e+00 
8426 -9.296213173942799e-01 
8427 2.588626539901596e-02 
8428 1.139153136167051e+00 
8429 -2.127130530856842e-01 
8430 -4.276063258483994e-01 
8431 -1.128371849746775e+00 
8432 1.974943528544992e+00 
8433 1.017708712317640e+00 
8434 -1.135280537323213e+00 
8435 -3.579009767933944e-01 
8436 8.535776142834189e-01 
8437 -8.017140229490304e-02 
8438 -8.459541302797132e-01 
8439 -2.671217608746755e+00 
8440 1.144344956287537e+00 
8441 1.480722008843777e+00 
8442 -9.492428738119648e-01 
8443 -1.104788500778772e-01 
8444 1.098362460105882e+00 
8445 1.393480905668505e+00 
8446 4.599605098156175e-01 
8447 -1.123345823924122e+00 
8448 1.554731353264188e+00 
8449 1.623028751875192e+00 
8450 7.934063262206790e-01 
8451 -8.413203939039036e-01 
8452 3.578576413172757e+00 
8453 2.197009838466958e+00 
8454 -9.407221352599017e-01 
8455 -7.777791593543176e-01 
8456 2.277876516007039e+00 
8457 2.202229129137828e+00 
8458 8.898937270706654e-02 
8459 3.997514203682473e-01 
8460 3.826617535131283e+00 
8461 -3.665578284765267e-01 
8462 -1.694161825066056e-01 
8463 -3.516558283526743e-01 
8464 2.321850186335029e+00 
8465 1.192579809497742e+00 
8466 2.952297040765610e-02 
8467 1.680806027513904e+00 
8468 3.122915249813142e-01 
8469 1.730893332947279e-01 
8470 -2.296581243230469e+00 
8471 -5.277525380428877e-01 
8472 -4.312090302857805e-01 
8473 2.436359037670399e+00 
8474 1.273311607640062e+00 
8475 -7.205807153631402e-01 
8476 3.225350887988536e+00 
8477 1.624180498756444e+00 
8478 -1.248293128670070e+00 
8479 1.010367781125275e+00 
8480 9.971757151185316e-01 
8481 -8.833025395537912e-01 
8482 7.250400841898537e-01 
8483 2.227097715167786e-01 
8484 2.692765999053590e+00 
8485 1.744502877235096e+00 
8486 -1.645336046890878e+00 
8487 4.181594273993447e-01 
8488 -8.838451048530838e-02 
8489 -5.146655477416510e-02 
8490 1.559396643086927e+00 
8491 2.444967253889477e-01 
8492 6.322983534910535e-01 
8493 -5.216183931300815e-01 
8494 -3.143425919079268e+00 
8495 -1.741078061370725e+00 
8496 -6.701405847226617e-01 
8497 1.526301544780542e+00 
8498 -2.518965332531037e+00 
8499 2.309670839027211e+00 
8500 7.846806669393309e-01 
8501 9.442267921901526e-01 
8502 -2.175530850373137e+00 
8503 6.952722402095165e-01 
8504 2.299681039220717e+00 
8505 -1.496991392627719e+00 
8506 2.898630226841192e-01 
8507 -9.484761721834046e-01 
8508 1.242161330104631e+00 
8509 -2.185086001804638e-02 
8510 -3.543688332972259e+00 
8511 5.729987730530720e-01 
8512 6.663995199709110e-01 
8513 -1.810822155094503e+00 
8514 -6.712649861394994e-01 
8515 2.876238777152880e-01 
8516 8.468702599307675e-01 
8517 -2.980685870315528e-01 
8518 -1.740346530213155e+00 
8519 8.407248274117886e-01 
8520 8.022841165022417e-01 
8521 2.060290251655967e-01 
8522 -4.612407218471480e-01 
8523 1.533785119147275e+00 
8524 1.526158281973762e+00 
8525 5.482736833562558e-01 
8526 -9.212023336261639e-01 
8527 1.861322799593459e+00 
8528 2.397981831332448e+00 
8529 -1.744001125536693e+00 
8530 4.191762095582654e-01 
8531 2.059614023966838e+00 
8532 1.934477099324511e+00 
8533 -2.523111299851043e-01 
8534 -2.325970657453992e+00 
8535 2.933198328108684e-01 
8536 1.200979054714694e+00 
8537 -3.057770306745481e-01 
8538 -1.447379875341144e+00 
8539 8.814911301861671e-01 
8540 1.881707164501629e-01 
8541 -1.177930666580099e+00 
8542 -1.151070342582127e-01 
8543 8.721351376648443e-01 
8544 2.703321733376974e+00 
8545 -1.125952026221982e-01 
8546 -1.397131191468423e+00 
8547 -1.727298616003098e-01 
8548 5.026773779209521e-01 
8549 -1.508482115979840e+00 
8550 -2.277196765527158e-01 
8551 2.932917574727512e+00 
8552 1.209772418100030e+00 
8553 1.435883796150801e+00 
8554 7.026971833957100e-01 
8555 1.030303838498567e+00 
8556 1.932891595242747e+00 
8557 -1.126003895648725e+00 
8558 1.413961750912860e+00 
8559 2.634761172108466e+00 
8560 9.823363147697266e-01 
8561 -9.693753708321244e-01 
8562 -1.118673656237887e-01 
8563 1.345639795129818e+00 
8564 1.777279891095557e+00 
8565 -5.392352944944882e-03 
8566 3.907476617186130e-02 
8567 9.721219920317067e-01 
8568 1.803557614195201e+00 
8569 1.186988760409100e+00 
8570 1.389060674103506e+00 
8571 1.324664516265700e+00 
8572 3.070956995312040e+00 
8573 1.368896115517412e+00 
8574 5.350450878455382e-01 
8575 1.489195675654565e+00 
8576 1.860856845252623e+00 
8577 5.723950946849778e-01 
8578 -1.062790487238696e+00 
8579 2.086656009245420e+00 
8580 1.333450449612605e+00 
8581 5.292723709087765e-01 
8582 -1.570653109064580e+00 
8583 5.236051750521151e-02 
8584 3.192629804493097e+00 
8585 -3.301891283874226e+00 
8586 6.165133558866460e-01 
8587 3.465658087419488e-01 
8588 -1.118021875969347e-01 
8589 -5.934772486354463e-01 
8590 -1.739143490620211e+00 
8591 -1.935996869624898e-01 
8592 -3.573194012387568e-01 
8593 -2.508090138191062e+00 
8594 -1.186481718255769e-01 
8595 1.143189796175715e+00 
8596 -8.983305420224764e-01 
8597 -2.432496677978193e+00 
8598 -3.447486856708987e+00 
8599 6.823118732309736e-01 
8600 -1.225513814613830e+00 
8601 -2.247843467120987e-02 
8602 -1.151196757894208e+00 
8603 -3.186627883118337e+00 
8604 1.449776402533716e+00 
8605 -1.282868132236955e+00 
8606 -1.783399710520025e-01 
8607 1.139370219555733e+00 
8608 -2.034848200501717e-02 
8609 -3.675958178663782e+00 
8610 -1.561071441756916e-01 
8611 1.018606298307907e+00 
8612 2.959986827773947e-01 
8613 -1.484342123376920e+00 
8614 -2.071537907492211e+00 
8615 7.788151921597001e-01 
8616 -9.223094116474301e-02 
8617 1.883418127364838e-02 
8618 -1.404932859638045e+00 
8619 -4.587929935925340e-02 
8620 -4.817037808906637e-01 
8621 -1.767252869147261e+00 
8622 -3.715312723248176e+00 
8623 -1.877276529313268e+00 
8624 9.198895762166744e-01 
8625 -2.533950466183654e+00 
8626 -1.824747564804075e+00 
8627 -4.172329255128224e-01 
8628 8.837903067541407e-01 
8629 -1.310202753897364e+00 
8630 -4.661538515062372e+00 
8631 7.750345109543197e-01 
8632 4.349094515966975e-01 
8633 -3.847097766881144e+00 
8634 -1.331882097796407e+00 
8635 -2.433540290307038e+00 
8636 8.267843131158344e-01 
8637 -2.401897013543716e+00 
8638 -3.170097509141268e+00 
8639 1.343584680890514e+00 
8640 -7.189266946927220e-02 
8641 -4.034088140372829e+00 
8642 -2.450876083097662e+00 
8643 1.106132161125296e-01 
8644 -1.807267065292168e+00 
8645 -3.223584928276028e+00 
8646 -8.679273198447122e-01 
8647 -4.742931087369191e-01 
8648 -3.115314242668901e+00 
8649 -2.733158648985326e+00 
8650 -3.500813602436998e+00 
8651 2.610258630891151e-01 
8652 9.250240904717731e-02 
8653 -2.777935934971945e+00 
8654 -2.039357547717155e+00 
8655 -6.306326649704733e-01 
8656 6.209948477039928e-02 
8657 -3.419765304234105e-01 
8658 -9.437480670991721e-01 
8659 1.886683774603799e+00 
8660 5.451128782762833e-01 
8661 -2.413480725240156e+00 
8662 -2.900949613928498e+00 
8663 -5.930146949344641e-01 
8664 1.010375539915031e+00 
8665 -2.129149577532971e+00 
8666 -3.637609035698757e+00 
8667 1.876070303247838e-01 
8668 1.976834486104704e+00 
8669 -5.076944193733691e-01 
8670 -3.801731128545157e+00 
8671 6.693098438181738e-01 
8672 8.291181620499590e-01 
8673 -6.990192819417581e-01 
8674 -8.877180823094624e-01 
8675 -1.036540950364584e+00 
8676 3.426359306742925e+00 
8677 -6.433718471248159e-01 
8678 -2.415477534788246e+00 
8679 1.204749544192675e+00 
8680 2.069441531152150e+00 
8681 -4.588396090063826e+00 
8682 5.496790914445374e-02 
8683 2.261593511735282e+00 
8684 9.529208873024186e-01 
8685 -1.254014997673982e+00 
8686 -2.506945605569566e+00 
8687 1.436046402728174e+00 
8688 -1.108704394360975e-01 
8689 -3.894614242596703e+00 
8690 -1.659941807771943e+00 
8691 9.359562087230148e-01 
8692 -9.820141698005864e-01 
8693 -4.489527526290106e+00 
8694 -2.842307700633996e+00 
8695 3.988091284274401e-01 
8696 1.725638247753076e-01 
8697 7.438942219326420e-01 
8698 -3.122133885168591e+00 
8699 -2.533781387291218e-01 
8700 1.979078710189128e+00 
8701 -2.292061626858001e+00 
8702 1.529208439982688e+00 
8703 2.708866081996729e+00 
8704 1.338395124491582e+00 
8705 3.879174365325351e-01 
8706 -7.173856166627383e-01 
8707 2.759163504604951e+00 
8708 1.499421857746605e+00 
8709 -2.741131335391306e+00 
8710 -2.850750770660883e-01 
8711 1.870463743128242e+00 
8712 2.445656584375423e+00 
8713 -9.674487653709530e-01 
8714 -1.024918738068122e+00 
8715 3.460553182943241e+00 
8716 8.634526958094281e-02 
8717 -1.413574140636720e+00 
8718 -2.462322523402507e+00 
8719 3.416023112788813e-02 
8720 1.271136535055869e+00 
8721 -2.313292140298340e+00 
8722 -8.330180303945562e-01 
8723 4.557852472965042e-01 
8724 2.792465171586038e-01 
8725 -2.254009094893817e+00 
8726 -1.792791123177490e+00 
8727 2.520945596922717e-01 
8728 -7.130702598661897e-01 
8729 -1.691786191107831e+00 
8730 -1.795482288451224e+00 
8731 1.946286790493333e+00 
8732 -7.322763432860991e-01 
8733 -2.801366773722820e+00 
8734 4.432328706855033e-02 
8735 -5.680970559095256e-01 
8736 -1.214209073997951e+00 
8737 -4.107289585821784e-01 
8738 -2.028721899690523e+00 
8739 1.176469213682845e+00 
8740 1.892283206326332e+00 
8741 -1.827529320145993e+00 
8742 -1.457678716292197e+00 
8743 8.814452572312531e-01 
8744 1.884964776520503e-01 
8745 -4.542145899811150e-01 
8746 -1.041960134937408e+00 
8747 1.207840136975444e+00 
8748 -1.294941289525335e+00 
8749 -2.344272764421927e+00 
8750 -2.022259161835844e-01 
8751 2.171238745609511e+00 
8752 9.683931431807259e-02 
8753 -5.820019887613332e-01 
8754 -4.752307328460537e-01 
8755 1.347342036920177e+00 
8756 -3.266336989512968e-01 
8757 4.374688204744196e-02 
8758 -1.097480297952896e+00 
8759 1.286726659850479e+00 
8760 6.638096167205452e-01 
8761 -1.482240042470510e+00 
8762 -1.521771109414194e-01 
8763 9.409127872086094e-01 
8764 1.830915164570769e+00 
8765 -9.906918945922395e-01 
8766 -2.872288270280870e+00 
8767 3.532937230419657e+00 
8768 4.891138411779051e-01 
8769 -1.242266971340388e+00 
8770 9.659355349737917e-01 
8771 1.017413579508983e+00 
8772 5.346501734350118e-01 
8773 -2.393319502565520e+00 
8774 -1.448121427597929e+00 
8775 4.802232879192999e+00 
8776 2.152453562911981e-01 
8777 2.703967148770994e-01 
8778 -1.315769352897895e+00 
8779 5.565754144474063e-01 
8780 2.736833875342724e-03 
8781 -2.782788233298297e+00 
8782 -1.781581269245743e-01 
8783 2.150529535052384e+00 
8784 1.642183912259220e+00 
8785 -2.154725097216459e+00 
8786 -2.172958262160617e+00 
8787 7.766997788032975e-01 
8788 -5.900249147522083e-01 
8789 -2.858275100092734e+00 
8790 -1.686486160868305e+00 
8791 2.929262733976392e+00 
8792 2.509645336907707e+00 
8793 -2.202664179594828e+00 
8794 -9.691350118068263e-01 
8795 1.184685884696321e+00 
8796 -7.141369715084821e-01 
8797 -3.312950117993346e+00 
8798 6.152119665171054e-01 
8799 8.086294876971857e-01 
8800 3.558953887402255e+00 
8801 -2.193327620442854e+00 
8802 -3.726183031519905e-01 
8803 2.905269007851325e+00 
8804 4.082625313201214e-01 
8805 -2.399287850259738e+00 
8806 -2.425558337421827e+00 
8807 2.193083622802526e+00 
8808 1.059472773066607e+00 
8809 -4.206618328702532e+00 
8810 1.068394199754680e+00 
8811 4.978814281353820e-01 
8812 1.433296015539870e+00 
8813 -2.075037728854491e+00 
8814 6.491132547740051e-01 
8815 1.384499842385050e+00 
8816 -1.576806974401302e+00 
8817 -5.076397545059516e-01 
8818 -1.005203329788606e+00 
8819 1.978674817854278e+00 
8820 -7.752756831092861e-01 
8821 -4.037349030777012e+00 
8822 -9.324226363127023e-01 
8823 1.138682813229299e+00 
8824 -3.190789432711003e-01 
8825 -3.433598270405378e+00 
8826 4.412010498765714e-01 
8827 2.205120776987827e+00 
8828 -1.695687303777262e-01 
8829 -1.238535497734496e+00 
8830 -1.140284171222911e+00 
8831 -8.594729078873932e-01 
8832 -2.288846956550131e+00 
8833 -7.183912446157191e-02 
8834 -1.602196380427473e+00 
8835 1.416226997795815e+00 
8836 -1.532444805674289e+00 
8837 -2.629532130068728e+00 
8838 2.396007114628727e-01 
8839 1.235527411239832e+00 
8840 -9.544208112545528e-01 
8841 -8.342354066503489e-01 
8842 -5.393705659457351e-01 
8843 2.415549967888813e+00 
8844 -6.072146287695038e-01 
8845 7.694824207525793e-01 
8846 -3.158571995068336e-01 
8847 1.200894551691221e+00 
8848 2.714170868211548e-01 
8849 -1.030550577980404e+00 
8850 2.434378624102551e+00 
8851 2.122170752054129e+00 
8852 -1.162451823135749e-01 
8853 -1.297781984617302e+00 
8854 1.130631997339586e+00 
8855 2.102107946747071e+00 
8856 -1.404358432306105e+00 
8857 7.740200522283326e-03 
8858 2.652597704856109e+00 
8859 1.328567090076913e+00 
8860 -1.516560991204824e+00 
8861 -1.423664052724287e+00 
8862 3.536657317574499e-01 
8863 2.340181361708597e+00 
8864 9.839674651265942e-02 
8865 -8.050966683349398e-01 
8866 1.769964371794726e+00 
8867 2.414386288604360e-01 
8868 6.994637543406950e-01 
8869 -1.669185095749991e+00 
8870 -1.375194867636359e+00 
8871 5.112060219038424e+00 
8872 -4.269693909170446e-01 
8873 -2.946137543115559e-01 
8874 1.072039254311789e+00 
8875 9.178050513320779e-01 
8876 -6.814200893929945e-01 
8877 -6.211692382631732e-01 
8878 2.390432419911015e+00 
8879 2.162637804414277e+00 
8880 6.422590360005748e-01 
8881 -1.236257567522868e+00 
8882 -1.247566677280743e+00 
8883 2.404673789777923e+00 
8884 -3.824413308163842e-01 
8885 -6.136360592560964e-01 
8886 7.254711867113613e-01 
8887 1.841360582430091e-01 
8888 1.691517908139491e+00 
8889 -1.088437070182150e+00 
8890 1.250337443128261e-01 
8891 1.589894290332321e+00 
8892 -2.836096042440462e+00 
8893 -2.329487304733997e+00 
8894 1.212962455530222e+00 
8895 1.945837934372768e+00 
8896 2.665928095198062e+00 
8897 -4.122515157462892e+00 
8898 4.935939947082145e-01 
8899 1.263746860343110e+00 
8900 -1.102655748013621e+00 
8901 -2.419753087388819e+00 
8902 3.199526197796859e+00 
8903 5.937147815268304e-01 
8904 1.082798351603474e+00 
8905 -1.190919700100740e+00 
8906 1.325026155838929e+00 
8907 2.330834264417495e+00 
8908 -2.213328976633211e+00 
8909 -2.597308575487789e+00 
8910 1.966103153599585e+00 
8911 2.899818742002162e+00 
8912 -1.241926106584027e+00 
8913 -2.048609359966591e+00 
8914 2.017178478648328e+00 
8915 2.237450374355727e+00 
8916 -3.006663019374321e-02 
8917 -2.868243438276018e+00 
8918 3.134460709843478e+00 
8919 1.240832642309961e+00 
8920 -1.765143464099427e+00 
8921 6.228891029555533e-01 
8922 -1.139307952008788e+00 
8923 2.380925033199398e+00 
8924 4.119665234061427e-01 
8925 -2.714735101842709e+00 
8926 4.554154422343962e+00 
8927 3.720612383485162e-01 
8928 -1.184723588676223e-01 
8929 -4.050574833570335e-01 
8930 4.881961410326229e-01 
8931 2.273500783438778e+00 
8932 -5.727271348566568e-01 
8933 -9.212681495105554e-01 
8934 1.598949911743734e+00 
8935 1.360507839766944e+00 
8936 -1.803537982487680e+00 
8937 -4.986759405489014e-01 
8938 6.931636610542407e-01 
8939 4.132022226260704e+00 
8940 2.619288364798384e-02 
8941 -1.718676920632237e+00 
8942 3.138226642500713e+00 
8943 1.669841226088712e+00 
8944 -1.337404637099853e-01 
8945 -8.639116801791582e-01 
8946 2.183899045178811e+00 
8947 3.477777777981511e+00 
8948 -3.804825335195154e-01 
8949 -2.121460083625363e+00 
8950 4.921623040941206e+00 
8951 2.358138630510525e+00 
8952 -9.812482052282225e-02 
8953 -1.142842490883308e+01 
8954 7.041943218548814e+00 
8955 6.991609723833658e+00 
8956 -5.529953137189692e+00 
8957 -4.384585070120548e+00 
8958 5.291329106115904e-01 
8959 3.849032254063856e+00 
8960 -6.826457870124766e+00 
8961 2.528537954774044e+00 
8962 8.527818401720278e-03 
8963 -8.001556946351943e-01 
8964 2.177722957425582e+00 
8965 2.888379199009777e+00 
8966 -2.143045543997851e+00 
8967 -1.186260678053716e+00 
8968 4.908012005346514e-01 
8969 3.192031242370027e+00 
8970 -3.089249335681185e+00 
8971 -1.354496617451360e-01 
8972 5.044624215775625e+00 
8973 1.011480392589567e+01 
8974 -2.306193617567883e+00 
8975 1.777102952843921e+00 
8976 7.712727575140090e-01 
8977 2.767618475036639e+00 
8978 -6.475869955101664e-02 
8979 -3.100279344956475e+00 
8980 1.334172774303353e+00 
8981 2.818204705776148e-01 
8982 -1.152850076134827e+00 
8983 -8.695880923417874e-01 
8984 3.092779894905217e+00 
8985 2.858095425798731e+00 
8986 -1.304079845789094e+00 
8987 9.526760191315923e-01 
8988 2.918237039503682e+00 
8989 2.010290865259290e+00 
8990 -1.312558334282726e+00 
8991 4.301963040187732e-01 
8992 3.032601560105515e+00 
8993 2.260771143221833e+00 
8994 -7.867964833470646e-01 
8995 -2.186836280209699e+00 
8996 2.334770172236237e+00 
8997 2.073867329436994e+00 
8998 -5.696568827453608e+00 
8999 2.958635114596095e-01 
9000 2.980357913524262e+00 
9001 -1.970581426435512e+00 
9002 1.542883162109175e+00 
9003 3.198842359619155e-01 
9004 3.711669963970990e+00 
9005 1.604920188221314e+00 
9006 -3.682324588840696e+00 
9007 -1.934605943215573e+00 
9008 1.815707375952428e+00 
9009 2.703694583610685e+00 
9010 -2.584652194392396e+00 
9011 3.404046358123222e-01 
9012 5.260697560017575e-01 
9013 -1.762299539972903e+00 
9014 -2.058925123818110e+00 
9015 2.092750761106738e-01 
9016 3.691572516749653e+00 
9017 -2.074348662979223e+00 
9018 -2.713050587903653e+00 
9019 -1.600161411542619e+00 
9020 3.197155450474384e+00 
9021 9.270033699186984e-01 
9022 -6.564383166956504e+00 
9023 -1.847892008436740e-01 
9024 3.480586687285017e+00 
9025 1.095964893353741e+00 
9026 -2.554394565240051e+00 
9027 -2.353193430629778e+00 
9028 2.778280163896819e+00 
9029 -3.323886828067891e-01 
9030 -1.008200340360512e+00 
9031 -4.296869615954975e-01 
9032 2.669676523060549e+00 
9033 9.043792304539998e-01 
9034 -1.249306445914004e+00 
9035 -5.914586732019421e-01 
9036 6.366229435061255e+00 
9037 3.738798968840806e+00 
9038 -3.314705135218413e+00 
9039 -2.328337642022476e+00 
9040 3.457299765924748e+00 
9041 1.107064868034880e+00 
9042 -3.997601007214656e+00 
9043 1.151048811607219e-01 
9044 1.620560296097841e+00 
9045 1.253385219732434e-01 
9046 -3.645056402773172e+00 
9047 -1.766368908226064e+00 
9048 1.353392821718827e+00 
9049 -6.305834043898071e-01 
9050 -1.857430935883922e+00 
9051 1.124775827368987e+00 
9052 4.218578411852782e+00 
9053 1.404772104203583e+00 
9054 -3.905327783415078e+00 
9055 -3.537758018041566e-01 
9056 4.727975605281896e-01 
9057 7.623683839424081e-03 
9058 -2.272534807848684e+00 
9059 6.471322165339070e-01 
9060 3.912977522105424e+00 
9061 8.377943667956140e-01 
9062 -3.117517996104462e+00 
9063 2.055987111792041e-01 
9064 4.359059014857017e-01 
9065 -2.108584311847309e+00 
9066 3.757527014359685e-01 
9067 1.623537521440038e+00 
9068 3.620693993881407e+00 
9069 -2.565156809381368e+00 
9070 -3.174654290271402e+00 
9071 -7.992847359040501e-01 
9072 1.458938760655818e+00 
9073 -1.813762898091871e-01 
9074 -6.922460594192580e-01 
9075 1.953482362625670e-01 
9076 2.889965219520519e+00 
9077 -5.037466702820339e-01 
9078 -2.284221348538801e+00 
9079 -1.196064801568658e+00 
9080 1.837347136414234e-02 
9081 1.707411093333653e+00 
9082 -1.804342468111209e+00 
9083 5.344007091604345e-01 
9084 2.317228143257148e+00 
9085 -9.416455308051305e-01 
9086 -1.990078577461030e-02 
9087 9.437635311120341e-01 
9088 1.693267114951886e+00 
9089 1.597911277423283e+00 
9090 -1.904969868596532e-01 
9091 4.686811384052572e-01 
9092 3.866435140538705e+00 
9093 4.731069252533154e-01 
9094 -8.915493574750805e-01 
9095 -1.027013534241594e+00 
9096 -2.380413725445816e-01 
9097 6.478955315791999e-01 
9098 -1.837147339014162e+00 
9099 5.601594834964589e-01 
9100 1.257124802697652e+00 
9101 2.034120872248429e+00 
9102 -2.048441671952518e+00 
9103 -1.462232282840655e+00 
9104 1.340319034566809e+00 
9105 -8.854698552276888e-01 
9106 1.071793944070065e-01 
9107 -1.887984734301452e+00 
9108 1.261504378548799e-01 
9109 8.840956831505187e-01 
9110 -1.344700987813166e+00 
9111 9.712821961408609e-01 
9112 1.303812160090708e+00 
9113 2.920026626008461e+00 
9114 -5.158833578943344e-01 
9115 -1.595180391884886e-02 
9116 2.579973533184208e+00 
9117 6.714324648244532e-01 
9118 -1.609405354899740e+00 
9119 8.863395007506559e-01 
9120 1.903550190046553e+00 
9121 -1.265628817436016e+00 
9122 -1.058767312187896e+00 
9123 -1.258871461493181e+00 
9124 2.500071688182869e+00 
9125 -1.410977457107563e+00 
9126 -3.171342554840876e+00 
9127 1.836243429224974e+00 
9128 1.712954642442711e-01 
9129 -2.428265798015082e+00 
9130 -1.150487335914728e+00 
9131 8.519362294654953e-01 
9132 5.548455201000175e-01 
9133 -2.614664604993914e+00 
9134 -2.730922842453073e+00 
9135 -2.656838937766017e+00 
9136 2.111859548455854e+00 
9137 7.000002085449816e-01 
9138 -2.922031788810950e+00 
9139 3.099204216141308e-01 
9140 5.557140285044357e-01 
9141 -8.871959945667859e-01 
9142 -1.652084816204169e+00 
9143 -2.356458537737742e+00 
9144 3.321373139836083e+00 
9145 -8.713903042491431e-01 
9146 -2.838709575420311e+00 
9147 -4.056024012232172e-01 
9148 9.506544585317410e-01 
9149 -1.490431924655732e+00 
9150 -3.488400024001197e+00 
9151 -2.172543379253521e+00 
9152 1.392636457556497e+00 
9153 -2.684817887122780e+00 
9154 -2.891097541058893e+00 
9155 -1.971384265187329e-01 
9156 -3.898483330129769e-01 
9157 -1.109619526886502e+00 
9158 -2.778819427893845e+00 
9159 7.893792910400274e-01 
9160 6.551034135793593e-01 
9161 -2.767727996827550e-01 
9162 -2.431675352702272e-01 
9163 5.675456837275518e-01 
9164 1.597293171988214e+00 
9165 -3.029571616698575e-01 
9166 -1.079357552466864e+00 
9167 1.182939510970880e+00 
9168 2.163719843626272e+00 
9169 -2.097499566416175e+00 
9170 1.276591041377431e+00 
9171 1.557077845665788e+00 
9172 2.344995539665405e+00 
9173 6.362370476126639e-02 
9174 -1.475909994604222e+00 
9175 -9.546031689956896e-01 
9176 1.274895325453958e-01 
9177 -6.026297964209797e-01 
9178 -9.365283522310772e-01 
9179 1.488175395238751e+00 
9180 3.112549230694135e+00 
9181 -8.846507388028674e-01 
9182 -1.528164471486224e+00 
9183 4.438529572864081e-01 
9184 -2.671636795701963e-02 
9185 -9.059860709987306e-01 
9186 -4.300551241829098e-02 
9187 1.984014268914418e+00 
9188 4.251878330314817e-01 
9189 -9.644206632983811e-01 
9190 -1.095648942700442e+00 
9191 2.455940589375676e-01 
9192 3.068880450809787e-01 
9193 -9.431556310725967e-01 
9194 -4.664247471649114e-01 
9195 2.448017541461400e+00 
9196 1.041550174525118e+00 
9197 -2.056403624142208e+00 
9198 -8.622157630987107e-01 
9199 9.119963201480432e-01 
9200 2.656650377626543e-01 
9201 -2.480755955209973e+00 
9202 -2.156316670725113e+00 
9203 9.815339530088029e-01 
9204 -3.073226145104779e-01 
9205 -8.407339850263185e-01 
9206 -2.479341894002570e+00 
9207 2.532408898679801e+00 
9208 -2.159717377740512e-01 
9209 -1.383359718577899e+00 
9210 7.598169121890430e-01 
9211 9.166273546431315e-01 
9212 3.094410346219446e+00 
9213 8.371181421095696e-01 
9214 -3.699690324188140e+00 
9215 -8.717358827553590e-01 
9216 2.365234137440226e+00 
9217 1.639470193413993e+00 
9218 -1.621357821733701e+00 
9219 -2.153628726747978e-01 
9220 2.290056690597710e-02 
9221 -2.242496064168941e+00 
9222 -4.225936083661333e-01 
9223 2.440348556231038e+00 
9224 3.896714890133596e+00 
9225 -1.599669442901201e+00 
9226 -8.089797834993189e-01 
9227 1.183942184977945e+00 
9228 -7.909660710011918e-01 
9229 -1.918831908295582e+00 
9230 -2.183273820997108e+00 
9231 9.609351623339421e-01 
9232 1.681392946941752e-02 
9233 -1.423257822601041e+00 
9234 -3.597677976909219e-01 
9235 6.359287532329074e-01 
9236 1.192643325609417e+00 
9237 -3.534319924965290e+00 
9238 -1.580008526417098e+00 
9239 -2.378350520349703e-01 
9240 -8.848077944096058e-01 
9241 2.021310071348354e-01 
9242 -2.436410542817755e+00 
9243 5.146144146044784e-01 
9244 2.038465807276657e+00 
9245 -1.431526484477377e+00 
9246 -6.838177858548293e-01 
9247 1.124361382972117e-01 
9248 -6.409090829039077e-01 
9249 -1.342017683729123e+00 
9250 -8.296997807268175e-01 
9251 2.152732609834953e+00 
9252 2.202694242466328e+00 
9253 -8.715577125914290e-01 
9254 7.124102110657567e-02 
9255 -1.531057908930280e+00 
9256 -1.304207830352524e+00 
9257 6.523696033399736e-01 
9258 -1.624086476945427e+00 
9259 2.947284308450030e+00 
9260 2.772637771192521e+00 
9261 -1.932611939755327e+00 
9262 -1.630734598959045e+00 
9263 1.770426057104776e-01 
9264 1.535184345040017e+00 
9265 -8.059283884336977e-01 
9266 -1.739439811858163e+00 
9267 1.734863521615848e+00 
9268 5.411938872226286e-01 
9269 -9.369941803892665e-01 
9270 -3.043053463782432e+00 
9271 -1.990037748661806e-01 
9272 2.486007060439080e-01 
9273 -2.864477348997565e+00 
9274 -1.226733847728385e+00 
9275 4.010282889770191e+00 
9276 -1.549454464647698e+00 
9277 -1.108765174685358e+00 
9278 -2.265975867850594e+00 
9279 2.762579158465152e-01 
9280 -1.933652851268383e+00 
9281 -2.192762857103482e+00 
9282 -1.417415956358796e+00 
9283 8.965312074828106e-01 
9284 -1.820976985625333e+00 
9285 -1.633167375015804e+00 
9286 -1.560923703651884e+00 
9287 -3.125965000286845e-02 
9288 -5.848788225595762e-01 
9289 -5.244582966145148e+00 
9290 -1.111056448645798e+00 
9291 9.189403965593363e-01 
9292 1.279602619208223e-01 
9293 -6.149669312606433e-01 
9294 -2.209315301059620e+00 
9295 1.101864601015310e+00 
9296 -1.037709223998746e+00 
9297 -1.271306048779062e+00 
9298 -1.786101768447371e+00 
9299 7.565171891251901e-02 
9300 -4.868887968795718e-01 
9301 -3.478733004174443e+00 
9302 -2.650665859048337e+00 
9303 -9.102701927374203e-01 
9304 9.705711329538577e-01 
9305 -6.754391447237976e-01 
9306 -2.460556231959439e+00 
9307 -4.283075015569956e-01 
9308 6.069832342251125e-01 
9309 -2.750522494728852e+00 
9310 -3.486125676610970e+00 
9311 2.190898788998034e+00 
9312 -2.331652865888392e-01 
9313 -1.283960889324970e+00 
9314 -2.056342969516793e+00 
9315 -2.704002524710313e-01 
9316 -1.453828859355072e+00 
9317 -9.631371927018543e-01 
9318 -3.298921634123678e+00 
9319 1.343390224920993e+00 
9320 1.008865143637860e+00 
9321 -2.912834739586830e+00 
9322 -3.096764378953374e-01 
9323 4.277689199068440e-01 
9324 4.006905344951981e-01 
9325 -1.322386531284324e+00 
9326 -2.250971221621969e+00 
9327 7.613859014510200e-01 
9328 -1.440134329720918e+00 
9329 -4.372704065106078e+00 
9330 -1.213330547700193e+00 
9331 2.319711038587242e-01 
9332 -5.490922799871519e-02 
9333 -2.369368116931258e+00 
9334 -4.469550676916715e+00 
9335 7.145096314456344e-01 
9336 -4.111024668288190e-01 
9337 -8.849019032859717e-01 
9338 -1.916352724933569e+00 
9339 -2.338946570033069e-01 
9340 2.363104335922304e+00 
9341 -1.913592055408015e+00 
9342 -1.740065740296288e+00 
9343 2.293143950608801e+00 
9344 2.864111935127286e+00 
9345 -9.761058721659689e-01 
9346 -8.907392640722552e-01 
9347 1.888561036759348e+00 
9348 2.451183736115871e-01 
9349 -2.164889294556423e+00 
9350 -2.243821037728076e+00 
9351 -1.823591745703418e-01 
9352 2.280336637285070e+00 
9353 -1.892304999425079e+00 
9354 -1.725970418960784e+00 
9355 7.449943539471139e-01 
9356 1.463213910345421e+00 
9357 -3.167168057874783e+00 
9358 -2.303674714881534e+00 
9359 3.855189540213489e-01 
9360 5.223084965871384e-01 
9361 -1.672996088593104e+00 
9362 -3.518168441318938e+00 
9363 1.372904484637118e+00 
9364 1.171449404491879e+00 
9365 -3.150103453016333e+00 
9366 -1.548522928491136e+00 
9367 5.135526046003923e-01 
9368 -6.957752058966136e-01 
9369 -1.656007902433801e+00 
9370 -7.325236988224572e-01 
9371 1.652588071154978e+00 
9372 -7.695124137793968e-01 
9373 -2.000524080787545e+00 
9374 -1.683933858879860e+00 
9375 5.587956097352659e-02 
9376 -4.451383306278501e-01 
9377 -2.938868956200145e+00 
9378 -2.238997280271956e+00 
9379 3.901072957119415e+00 
9380 1.633814717610249e+00 
9381 -2.033286593660209e+00 
9382 -1.809741494546138e+00 
9383 8.241283659579999e-01 
9384 -5.907022526809187e-01 
9385 -1.119681826381012e-01 
9386 -1.863815319641051e+00 
9387 1.723906531554784e+00 
9388 1.204600368803756e+00 
9389 -2.638134289250929e+00 
9390 -1.930335714363794e-01 
9391 -8.849991176628768e-01 
9392 1.224652930346755e+00 
9393 1.953015803880364e+00 
9394 -6.298220921675920e-01 
9395 2.972502983735549e+00 
9396 3.798816938131530e-01 
9397 -1.251278515668208e+00 
9398 -4.068190968694176e-01 
9399 8.203455555419851e-01 
9400 2.490620324118101e+00 
9401 2.167229842130921e-01 
9402 -2.931505816798198e-01 
9403 1.813300139331452e+00 
9404 1.079362305598019e+00 
9405 1.656941193798193e-01 
9406 -1.018313385229017e+00 
9407 1.584967514293594e+00 
9408 9.860714555490364e-01 
9409 -1.457096694674810e+00 
9410 2.143339399573286e-01 
9411 9.148457646025706e-01 
9412 1.914414081033736e+00 
9413 -4.501892733643438e-01 
9414 -1.641981101667462e+00 
9415 5.639127368679647e-01 
9416 7.239623287957556e-01 
9417 -2.568226799992448e+00 
9418 -1.601505081776414e+00 
9419 1.776223734306475e+00 
9420 1.954000339925106e+00 
9421 -9.248823659959171e-01 
9422 -3.016515987079977e+00 
9423 1.251148009960004e+00 
9424 -5.505345448082303e-01 
9425 -2.160627039516258e+00 
9426 -3.878766162079352e-01 
9427 -3.078920378936528e-01 
9428 5.780714274694579e-01 
9429 -2.362752513057270e+00 
9430 -6.376473093588606e-01 
9431 1.285776195197665e-01 
9432 2.930783340560750e-01 
9433 -4.712699845518903e-01 
9434 -9.455002031612892e-01 
9435 2.293866455801991e+00 
9436 2.003531858095900e+00 
9437 -2.752597488791012e+00 
9438 8.763509642722560e-01 
9439 -3.002442953758707e-02 
9440 4.054907468134901e-01 
9441 -5.018858601809726e-01 
9442 6.527752389533578e-01 
9443 1.993553285291609e+00 
9444 1.579176788453744e+00 
9445 -1.655217595580164e+00 
9446 3.124456672438396e-02 
9447 1.106862454332480e+00 
9448 -1.574254189219905e+00 
9449 -2.596357653273309e+00 
9450 1.658748557579971e+00 
9451 5.010046196867134e+00 
9452 9.920517566642814e-02 
9453 -9.720860652398725e-02 
9454 -1.093695112889404e+00 
9455 1.738140464788700e+00 
9456 -2.180971602686788e+00 
9457 -2.944722885015310e+00 
9458 4.643268730828172e-01 
9459 2.851477412968471e+00 
9460 -1.714015678459671e+00 
9461 -3.938216272976013e+00 
9462 -1.779164229995036e+00 
9463 1.583401850045022e-01 
9464 1.187282404139026e-01 
9465 -3.074267866288881e+00 
9466 -7.377213203901209e-01 
9467 2.019657224893037e+00 
9468 -8.238989746233795e-01 
9469 -1.206936532416038e+00 
9470 -3.489465628222664e-01 
9471 -9.602096560749439e-01 
9472 1.517478614925125e-02 
9473 -2.436500374703331e-01 
9474 -1.731563332310205e+00 
9475 3.486974677156395e+00 
9476 -1.470592130433179e+00 
9477 -3.504892955248900e+00 
9478 5.606900627277024e-01 
9479 1.501215143243845e+00 
9480 1.585749845087039e+00 
9481 -2.293079853513186e+00 
9482 -5.373741034174789e-01 
9483 1.429709365959104e+00 
9484 -8.841099147284089e-01 
9485 -2.167855492815582e+00 
9486 -1.657359019009208e+00 
9487 4.690457360640714e-01 
9488 -4.606451785656220e-01 
9489 -3.678361565131697e+00 
9490 -8.820845294763386e-01 
9491 1.550719160379828e+00 
9492 -1.985385063991361e+00 
9493 -3.072498168851265e+00 
9494 -9.327971680858915e-01 
9495 9.756529794478164e-01 
9496 -1.580636062890920e+00 
9497 -1.454789751120939e+00 
9498 -9.920366154322857e-01 
9499 1.030456529974414e+00 
9500 -2.104358096590579e-01 
9501 -2.733701062273511e+00 
9502 -3.496743566501668e+00 
9503 1.790421204902779e+00 
9504 -8.125518993690143e-01 
9505 -3.028992165035774e+00 
9506 3.868516619531346e-01 
9507 4.372131219473857e-01 
9508 3.136534366240754e-01 
9509 -1.308243982553568e+00 
9510 -1.712963107822800e+00 
9511 6.763260870453948e-01 
9512 -7.034305907412318e-01 
9513 -2.438167662472667e+00 
9514 -1.692952904462015e+00 
9515 1.956431934764987e+00 
9516 -1.869515528475056e+00 
9517 -5.750106051523422e+00 
9518 -6.550435151682090e-01 
9519 5.320974128227330e-02 
9520 3.667304101028676e-03 
9521 -1.051287578419978e+00 
9522 1.967394397423525e-01 
9523 1.808741318757940e+00 
9524 -3.088171148777944e+00 
9525 -2.775276033031868e+00 
9526 1.330230451709133e+00 
9527 1.283673568617799e+00 
9528 -7.594773256689160e-01 
9529 -1.142102679873337e+00 
9530 6.876785643844133e-01 
9531 1.130597250932218e+00 
9532 -2.625528396480494e+00 
9533 -2.572817804559371e+00 
9534 -6.220018251470565e-01 
9535 5.280852791025679e-01 
9536 -1.414818635690050e+00 
9537 -6.826662847198793e-01 
9538 2.352623007310794e+00 
9539 -1.238470152003819e+00 
9540 -1.068673468911105e+00 
9541 -4.155458991639826e+00 
9542 1.335845120897549e+00 
9543 1.205695799032024e+00 
9544 -2.692870154348655e+00 
9545 -1.766001784056556e+00 
9546 1.756419638107326e+00 
9547 1.792160058759575e+00 
9548 -1.709626860296139e+00 
9549 -2.708095410861782e+00 
9550 9.343982739374663e-01 
9551 4.207720819616435e+00 
9552 -1.458419016798246e+00 
9553 -2.191521722486017e+00 
9554 3.271995624439013e+00 
9555 3.860921458658800e+00 
9556 2.377761738128836e-01 
9557 -2.198790279202860e+00 
9558 3.539282303258705e-01 
9559 1.851416188041382e+00 
9560 -2.288751855885990e+00 
9561 5.322428510705667e-01 
9562 3.176463410776796e+00 
9563 -8.548866412696923e-01 
9564 -4.069841133548773e-01 
9565 -1.398749966901971e+00 
9566 4.694535097114383e+00 
9567 4.547026670629318e+00 
9568 -4.197447988253454e-01 
9569 -2.394041742628888e+00 
9570 1.269054743475939e+00 
9571 6.779549018696944e+00 
9572 -1.203030100889817e+00 
9573 -9.810747356494798e-01 
9574 3.563419170076950e+00 
9575 -4.575767956854300e-03 
9576 4.859391757834566e-02 
9577 2.350015163346673e+00 
9578 -1.133955851615847e-01 
9579 2.194024663854806e+00 
9580 -1.328800348719159e+00 
9581 -2.703633995203776e+00 
9582 5.234091726453285e+00 
9583 3.922360285732708e+00 
9584 -5.520999723268756e-01 
9585 -1.174592455238674e+00 
9586 1.844822059973190e+00 
9587 2.966961693195930e+00 
9588 -1.815378487388262e+00 
9589 -1.519504569275232e+00 
9590 6.209201949919644e+00 
9591 3.939093695137005e+00 
9592 -4.087526087199806e-01 
9593 -3.787069169366218e+00 
9594 4.855207437953212e+00 
9595 7.029826372072942e+00 
9596 -6.317910539452559e+00 
9597 -5.950943036783714e+00 
9598 2.733605900590565e+00 
9599 3.526104220387829e+00 
9600 -2.928325734948605e+00 
9601 2.736719069703425e+00 
9602 -2.962077239191112e-03 
9603 -1.934666282110508e-01 
9604 1.573891214704475e+00 
9605 2.550957065332814e+00 
9606 4.076774489962201e-01 
9607 -5.453697691455689e+00 
9608 1.683457651895322e+00 
9609 7.333725220537731e+00 
9610 -3.939490652108391e+00 
9611 -4.190019511090177e-01 
9612 7.487829969544295e+00 
9613 5.844671583980539e+00 
9614 -6.987510598528612e-01 
9615 -1.106235747031166e+00 
9616 4.618150244166818e+00 
9617 3.906163507241247e-01 
9618 -1.909721549677236e+00 
9619 -1.015156367171723e+00 
9620 1.357157333720737e+00 
9621 1.965257478456242e+00 
9622 -1.619082417941182e+00 
9623 -2.293036909012651e+00 
9624 -8.094462575487077e-03 
9625 6.872425184461719e-01 
9626 -1.755622078000188e+00 
9627 -3.381991931352974e+00 
9628 4.632473055208354e+00 
9629 4.322130081389064e+00 
9630 -1.718561551995722e+00 
9631 -1.392867389161247e-01 
9632 2.500435930713433e+00 
9633 1.812362425467827e+00 
9634 -3.058283054091613e+00 
9635 -1.974365381260032e+00 
9636 7.620259501243011e-01 
9637 -7.693997692409330e-01 
9638 -1.014395181269112e+00 
9639 -1.550966891433007e+00 
9640 2.606931403791760e+00 
9641 1.974919371430528e+00 
9642 -5.290995305408550e+00 
9643 -4.399678258995456e-01 
9644 3.752171377449117e+00 
9645 1.443449529068959e+00 
9646 -2.134306210559911e+00 
9647 -1.999198794638308e+00 
9648 1.970623013839437e+00 
9649 -5.849614073651039e-01 
9650 -1.864715866656875e+00 
9651 7.216604464330452e-01 
9652 1.902238992271992e+00 
9653 8.650998104746100e-01 
9654 -4.382698008392315e+00 
9655 -9.974549333514777e-01 
9656 3.210284977782544e+00 
9657 -7.222779086890588e-01 
9658 -2.461119611497419e+00 
9659 -6.161174111928955e-01 
9660 1.346383784573467e+00 
9661 3.889253205156941e-01 
9662 -3.042486400424079e+00 
9663 -3.291707584810026e-01 
9664 -1.354840504538469e+00 
9665 -3.846145800829670e-01 
9666 -3.709174300536157e-01 
9667 2.397394074711470e-02 
9668 1.512035961102630e+00 
9669 1.223363471918866e+00 
9670 -2.254918697831224e+00 
9671 -4.323185190774416e-03 
9672 -4.254500830892758e-02 
9673 3.907630402402805e+00 
9674 -1.102130109420979e+00 
9675 4.675097233245594e-01 
9676 4.654574850155238e+00 
9677 9.471430122039735e-01 
9678 -1.004937308338634e+00 
9679 -5.666979760384916e-01 
9680 2.770704504863180e+00 
9681 1.871562227639728e+00 
9682 -3.000979138287164e+00 
9683 1.882481693506149e-01 
9684 9.126050666083448e-01 
9685 -5.956480612802686e-04 
9686 -1.843304200763238e+00 
9687 1.780993191814924e-01 
9688 4.152293687998909e+00 
9689 1.533775958587090e+00 
9690 -2.184753913521627e+00 
9691 -1.663800902708494e-01 
9692 -2.085659684928782e-01 
9693 1.058012852461277e+00 
9694 -2.440695911307165e-01 
9695 2.910126207909153e+00 
9696 2.146325799634858e+00 
9697 5.265040540924076e-01 
9698 -5.841258200773153e-01 
9699 2.563668757050133e-01 
9700 3.063948225772855e-01 
9701 1.557122189527873e+00 
9702 -1.331038359096999e+00 
9703 2.386407059818624e+00 
9704 1.360740862973634e+00 
9705 -1.011842736364243e+00 
9706 1.494096738784259e-01 
9707 -2.595477454603130e+00 
9708 1.389367807349549e-01 
9709 1.420006003589983e+00 
9710 -2.244724899215881e+00 
9711 1.898844732105022e+00 
9712 2.455314177088905e+00 
9713 -3.731185138492784e-01 
9714 -5.747192948706089e-01 
9715 -4.161015932826396e+00 
9716 3.223534221919205e-01 
9717 -1.136723219604469e+00 
9718 -3.987570338412460e+00 
9719 1.483227493480240e+00 
9720 3.174659488964197e+00 
9721 -1.173896576289065e+00 
9722 1.166414346397640e+00 
9723 -2.813597511390241e+00 
9724 2.031171978716059e-01 
9725 -1.871541146878679e-01 
9726 -1.466072791763112e+00 
9727 2.120483707474214e+00 
9728 1.266315153829387e+00 
9729 2.425588206361135e+00 
9730 2.072554733677181e-01 
9731 -5.993653931045260e-01 
9732 1.713668077342065e+00 
9733 -6.466486995115667e-01 
9734 -1.196851576423033e+00 
9735 3.529784352659162e-01 
9736 1.236191509116813e+00 
9737 -4.256172043386230e-01 
9738 -4.326004499823192e-01 
9739 1.269113010701749e+00 
9740 2.439599277343997e+00 
9741 9.984482058323535e-01 
9742 -5.877778779441242e+00 
9743 -4.080897106944880e-01 
9744 1.746321494376292e+00 
9745 -3.519087012317599e+00 
9746 -4.253974563104821e-01 
9747 -1.886177272829959e+00 
9748 1.363802980033067e-01 
9749 -1.722054583058196e+00 
9750 -3.422348414335862e+00 
9751 -1.964141723014381e+00 
9752 -1.053486259071512e+00 
9753 -2.629753113209718e+00 
9754 -3.703421983588438e+00 
9755 -1.012424950670463e+00 
9756 1.743081924247394e+00 
9757 -1.310844526290590e-01 
9758 -4.050494294800960e+00 
9759 -1.765057009939370e+00 
9760 2.259513266489471e+00 
9761 -1.170873183446272e+00 
9762 -2.656508849837357e+00 
9763 -2.599845006055707e+00 
9764 4.995368172327869e-01 
9765 -1.312972939682340e+00 
9766 -1.654077815715029e+00 
9767 8.963123131309184e-02 
9768 4.684158162811526e-01 
9769 -1.824052025283335e+00 
9770 -1.492627696488697e+00 
9771 1.021967922378052e+00 
9772 4.193284459833292e-01 
9773 -1.173944516558411e+00 
9774 -1.155109791023634e+00 
9775 -1.185014580076863e+00 
9776 -6.816926045184992e-01 
9777 3.309338231324727e-01 
9778 -2.787809504799690e+00 
9779 -6.957874783651253e-01 
9780 3.884632118124042e-01 
9781 -1.111728994230854e+00 
9782 -1.336782017660095e+00 
9783 -1.166102363978577e+00 
9784 1.222174974679145e+00 
9785 -1.529815779391840e-01 
9786 -1.972740877605622e+00 
9787 8.937543076240908e-01 
9788 7.702626053684022e-01 
9789 6.937385917543747e-01 
9790 -3.086796066812983e+00 
9791 -2.476925462501529e+00 
9792 2.423428525016550e-01 
9793 1.232169907082660e-01 
9794 -1.210672200218067e+00 
9795 -9.618105767620374e-01 
9796 -1.864056884834790e+00 
9797 -1.547475447243439e+00 
9798 3.745973797826191e-01 
9799 5.482028690080186e-01 
9800 5.249701604017304e-01 
9801 7.722479517824695e-01 
9802 2.844136467837895e-01 
9803 9.479369113163510e-01 
9804 7.854794018266487e-01 
9805 -2.476772514620555e-02 
9806 -1.015278883968924e+00 
9807 6.402322998628668e-01 
9808 7.986545421362309e-01 
9809 2.550078029194697e-01 
9810 -5.770899525143438e-01 
9811 3.240882285803093e-01 
9812 1.932304642701465e+00 
9813 4.730178701623924e-01 
9814 -7.922518460348476e-01 
9815 2.074515684383784e+00 
9816 2.862152711546524e-01 
9817 5.543839830837975e-01 
9818 -2.621484592543929e-01 
9819 -1.376935951782749e-02 
9820 -2.341850158768074e-01 
9821 -6.523743026065159e-01 
9822 -3.887286634200802e-01 
9823 3.807044391695115e-01 
9824 1.873384797971541e+00 
9825 7.734317166954139e-01 
9826 -1.971981746875925e+00 
9827 1.067473487231671e+00 
9828 1.477140760878884e-01 
9829 -1.765499936775839e+00 
9830 1.186674286898097e+00 
9831 3.492479030038898e-01 
9832 2.051347272495029e+00 
9833 9.386254326476338e-02 
9834 8.947762337291506e-01 
9835 -3.573679460980758e-01 
9836 1.739032865863398e+00 
9837 4.060688267605028e-03 
9838 5.943521175403640e-01 
9839 -2.043774614244542e-02 
9840 1.387576397340501e+00 
9841 -1.056478412783191e+00 
9842 -1.363455932737075e+00 
9843 -9.528542498777531e-01 
9844 1.081698077271334e+00 
9845 -1.130888994951217e+00 
9846 -1.308195452727479e+00 
9847 3.327165531846714e-01 
9848 2.038932468957968e-01 
9849 5.934115475625814e-01 
9850 1.526836308739601e-01 
9851 -6.589328282075398e-02 
9852 5.185117927326461e+00 
9853 1.326377639336952e+00 
9854 -2.368412271759599e+00 
9855 8.494068793442282e-01 
9856 3.763704532630389e-01 
9857 -8.827914900305984e-01 
9858 -5.848761139177078e-01 
9859 1.449117170642545e+00 
9860 1.686025010927000e+00 
9861 -9.986625937991907e-02 
9862 2.572245002877284e-01 
9863 2.029655426048738e+00 
9864 1.997502233611129e+00 
9865 -3.980935558036089e-01 
9866 1.585772970985876e-01 
9867 2.191588542173800e+00 
9868 5.347336461511872e-01 
9869 -2.357986156315337e+00 
9870 -4.028805509578151e-01 
9871 8.596084936132891e-01 
9872 1.413929910617602e+00 
9873 -1.808329597975186e+00 
9874 -8.698766390102215e-01 
9875 1.143183115343894e+00 
9876 1.771740296276492e+00 
9877 1.016443046610021e-01 
9878 -2.203142394797352e+00 
9879 -2.909063424084857e-01 
9880 6.840571636269434e-02 
9881 -4.228666124386662e-01 
9882 -3.419383732936762e+00 
9883 -2.475654869789049e-02 
9884 5.397814037730048e-01 
9885 -2.113441916715609e+00 
9886 -1.596821023721900e+00 
9887 1.849038986362274e+00 
9888 1.887908793359307e+00 
9889 -1.262602862538466e+00 
9890 -1.378694265257841e+00 
9891 5.786476592112484e-01 
9892 2.718776742187075e-01 
9893 -2.203552756193817e+00 
9894 -1.412064813116152e-01 
9895 1.518465007012418e+00 
9896 5.871160985373727e-01 
9897 9.528357944049417e-01 
9898 -8.309776574466279e-01 
9899 -2.111270296195637e-01 
9900 2.739329585764106e+00 
9901 -1.510408124251025e+00 
9902 -1.341816613013429e+00 
9903 1.123455696969006e+00 
9904 1.951509611056895e+00 
9905 -2.023828897477076e+00 
9906 -1.807240927195011e+00 
9907 1.255032557753539e+00 
9908 7.968304993192132e-01 
9909 -1.764931642486169e+00 
9910 -2.029314713719244e-01 
9911 -2.182628770356788e+00 
9912 5.780565915683326e+00 
9913 2.435825225525048e-01 
9914 -2.120516417691010e+00 
9915 2.864793648635443e+00 
9916 -4.447370136273433e-01 
9917 -2.795133466108072e+00 
9918 1.031501410936285e+00 
9919 -1.428648602102477e+00 
9920 9.049669116806489e-01 
9921 -2.349981212929153e+00 
9922 -1.963857871246229e+00 
9923 3.488586466974993e+00 
9924 9.874943038705631e-01 
9925 -1.193870581622839e+00 
9926 3.544758010403766e-01 
9927 -2.020253603360103e+00 
9928 -6.103228915789373e-01 
9929 -2.740987930871930e-01 
9930 -3.194022480673676e-01 
9931 4.903855102378444e+00 
9932 2.850654054718471e+00 
9933 -3.625605683982186e-01 
9934 2.109848428356011e+00 
9935 -4.648456841500553e-02 
9936 -2.314150055218973e+00 
9937 5.236899887989001e-01 
9938 -4.417780333258819e-02 
9939 5.186834029575123e+00 
9940 1.546949201429525e+00 
9941 -1.503302541476704e+00 
9942 -1.873718120032338e+00 
9943 -5.590657329389629e-01 
9944 1.159113882072432e-01 
9945 -5.131981525193644e-02 
9946 -5.863105337011532e-01 
9947 6.208865767165488e-01 
9948 -3.003987640653535e-01 
9949 2.203782314454655e+00 
9950 -1.285971399307165e+00 
9951 -2.128372866539544e-01 
9952 8.236139493683735e-01 
9953 -1.418097868779065e+00 
9954 6.544231358898850e-01 
9955 1.105422288420943e+00 
9956 -1.467364361197649e-01 
9957 1.681768117156097e-01 
9958 -5.957769474970006e-01 
9959 1.578739475438003e-01 
9960 2.520799316463722e-01 
9961 -2.410575501396079e-01 
9962 1.155983607732881e+00 
9963 2.977051329798971e-01 
9964 -2.061989937859063e+00 
9965 2.561897610297278e-01 
9966 6.997006213338196e-01 
9967 2.246766302634227e-01 
9968 -1.867153133172804e+00 
9969 -1.037960752598277e+00 
9970 3.369752509805400e-01 
9971 -6.022889425570589e-01 
9972 -5.414364750147713e-01 
9973 -5.547981907552896e-01 
9974 -3.422119457403697e-01 
9975 6.586875138971363e-01 
9976 -3.034444532285583e+00 
9977 6.575466956847227e-01 
9978 4.990247356082552e-01 
9979 1.479463971978632e+00 
9980 3.498977670466254e+00 
9981 1.606287679220072e+00 
9982 -1.722686481216207e+00 
9983 1.511133388256828e+00 
9984 5.482476034990774e-01 
9985 6.317299304808030e-02 
9986 8.773509407375681e-01 
9987 2.379329691717871e+00 
9988 1.655064475898818e+00 
9989 1.682009710462784e-01 
9990 1.572736743849870e+00 
9991 1.567664461236353e+00 
9992 2.063248525224098e+00 
9993 -1.493373709105262e+00 
9994 1.121013025339454e+00 
9995 3.257337828551166e+00 
9996 1.198808034676303e+00 
9997 1.486697793932976e+00 
9998 -4.629647792026630e-01 
9999 5.332817771429217e-01 
10000 -1.894655032630910e-01 
10001 -2.778977381176439e+00 
10002 7.944973900412952e-01 
10003 1.804598936808356e+00 
10004 -2.719136461277676e-01 
10005 1.155473168513599e+00 
10006 -4.124380217662819e-01 
10007 1.385240324099704e+00 
10008 -1.931351426129908e+00 
10009 -2.135027947870814e+00 
10010 1.073076496999072e+00 
10011 8.297922615210566e-01 
10012 -7.844682220169675e-01 
10013 -1.806860705653576e+00 
10014 -4.957089158329132e-01 
10015 -1.124665588633271e+00 
10016 1.592425566782484e+00 
10017 -1.433587419510703e+00 
10018 -6.800934050987579e-01 
10019 1.231116245020327e+00 
10020 2.196115996967424e+00 
10021 -8.404141628388756e-01 
10022 -1.773561375260772e+00 
10023 1.076184941591231e+00 
10024 -6.681005374038718e-01 
10025 -2.943365826506797e-01 
10026 -7.106346268069580e-01 
10027 1.052115229720789e+00 
10028 1.677472250416600e-01 
10029 -2.865611019823741e+00 
10030 2.038130662299815e-01 
10031 1.598610202130479e-01 
10032 8.233946844579506e-01 
10033 -7.770361199589956e-01 
10034 -5.849367883682942e-01 
10035 1.201600405731191e+00 
10036 -1.022511373997976e+00 
10037 -1.911564774397392e-01 
10038 2.224734446926347e-01 
10039 -7.262630594799115e-01 
10040 3.385002807156543e+00 
10041 1.537074993714463e+00 
10042 -1.459270372618665e+00 
10043 -3.039899907328216e-01 
10044 1.427009772819365e-01 
10045 -1.699560155618519e+00 
10046 -1.189776899491528e-01 
10047 1.072548910376974e+00 
10048 8.847859084922545e-01 
10049 -2.183386680523429e-01 
10050 -1.637157293267355e-01 
10051 -7.855403135779252e-01 
10052 8.329931240448564e-01 
10053 4.800460582056516e-01 
10054 6.160859887825570e-01 
10055 4.371425739610429e-02 
10056 2.844300667224450e+00 
10057 -7.432820277605102e-01 
10058 -1.173518148917994e-01 
10059 3.711222543415579e-01 
10060 -6.782472516232049e-03 
10061 -3.258804769493934e-02 
10062 4.019328558841524e-01 
10063 9.819496779254041e-01 
10064 -1.744835505795707e+00 
10065 -4.893261017790931e-02 
10066 -1.013888293288725e+00 
10067 3.881170240164825e-01 
10068 -1.471727440761829e+00 
10069 -2.149172711472986e+00 
10070 4.192227949765682e-01 
10071 1.491949181596966e+00 
10072 2.266793757803285e-01 
10073 -1.158013959997757e+00 
10074 -4.348339252258659e-01 
10075 8.667505983197528e-01 
10076 4.570134542246804e-01 
10077 -2.250823077185342e-01 
10078 1.736570080648664e-01 
10079 5.454984861912163e+00 
10080 8.086136112329810e-01 
10081 -1.057848142863055e+00 
10082 4.562938543859963e-01 
10083 1.181575000546081e+00 
10084 1.454638747797753e+00 
10085 -1.831890541243861e+00 
10086 1.463341717288275e+00 
10087 1.553929508402265e+00 
10088 1.409566943486524e+00 
10089 3.081125328582931e-01 
10090 -7.050442302398858e-01 
10091 8.112647259903775e-01 
10092 -9.774358705921090e-01 
10093 -2.275011923543817e+00 
10094 1.267595430591538e+00 
10095 1.281966747126417e+00 
10096 1.795476284437120e+00 
10097 -2.106453787963841e+00 
10098 -3.994144253556233e-01 
10099 2.498560591004240e+00 
10100 -1.064285793030176e+00 
10101 -3.660448096548016e+00 
10102 2.483237699108308e+00 
10103 8.705724349635857e-01 
10104 2.144079089279419e-01 
10105 1.810439016301914e-01 
10106 -5.434760304543727e-02 
10107 3.091712552242381e+00 
10108 1.547750220322761e+00 
10109 -1.667394498878437e+00 
10110 4.940671093632918e-01 
10111 -3.770874749257961e-01 
10112 9.018273188940750e-01 
10113 -2.505759388439796e+00 
10114 9.061473211371005e-01 
10115 5.534856285939106e-02 
10116 -2.495697546758314e-01 
10117 -1.913898958477620e+00 
10118 -4.829720151650829e-02 
10119 1.158625341420295e+00 
10120 2.435633451404538e-02 
10121 -1.641426225588455e+00 
10122 5.557430599615391e-01 
10123 3.478884890652356e-01 
10124 -1.864569779220586e+00 
10125 -2.772277990791041e+00 
10126 1.176708231361825e-01 
10127 -9.662086325265308e-02 
10128 -8.097950877276365e-01 
10129 -1.948240677341835e+00 
10130 -6.158141951375535e-01 
10131 -1.128700149642034e+00 
10132 -2.679827695661578e+00 
10133 -2.979186459920309e+00 
10134 -7.437349297452716e-01 
10135 -8.812655882820866e-01 
10136 -1.092684949504956e+00 
10137 -4.942877112101694e+00 
10138 3.697325412248129e-01 
10139 7.417506361079683e-01 
10140 1.372288345034750e-01 
10141 -5.758454476228386e-01 
10142 -2.365488101445365e+00 
10143 -2.498689590341745e-01 
10144 -2.091388405442248e+00 
10145 -1.624536382891316e+00 
10146 -4.781706885271145e-02 
10147 -7.947587067963900e-01 
10148 -2.389518518438648e-01 
10149 -6.497613588371510e-01 
10150 -9.100490928541558e-01 
10151 2.341171825375428e-02 
10152 1.048835347436016e+00 
10153 -2.530966169670377e+00 
10154 -3.117885782016363e-01 
10155 -4.218696338250704e-01 
10156 -8.846797780432581e-01 
10157 -3.336222906604748e+00 
10158 -9.331218474200909e-01 
10159 1.553417132760041e+00 
10160 -4.488156260151741e-01 
10161 -4.808285621286980e+00 
10162 1.888455222852004e+00 
10163 1.334981509153720e+00 
10164 -3.148561133156806e+00 
10165 -2.260418693276032e+00 
10166 5.191832979951344e-01 
10167 1.099891571884504e+00 
10168 -2.219237030586114e+00 
10169 -1.575186119580675e+00 
10170 4.226153968181238e-01 
10171 -3.184399431160691e-01 
10172 -2.493712633986750e+00 
10173 -3.294942636555958e+00 
10174 -6.007775231895290e-01 
10175 3.023541631059620e+00 
10176 -2.714065555380610e+00 
10177 -3.112639109643325e+00 
10178 1.540014836266050e+00 
10179 -1.778141611841527e+00 
10180 -1.020028809557732e+00 
10181 -1.316060378415479e+00 
10182 9.601814914678264e-01 
10183 1.535492472413785e+00 
10184 -2.670482115189562e+00 
10185 -8.811831380769948e-01 
10186 2.970080435127658e+00 
10187 7.240053135473068e-01 
10188 -1.393814148855965e+00 
10189 -2.842900089924709e+00 
10190 2.183252686403420e+00 
10191 3.819054187871044e+00 
10192 -1.243176479994838e+00 
10193 -1.575757163058940e+00 
10194 3.987168232466832e+00 
10195 2.364036648490345e+00 
10196 7.235053456111166e-01 
10197 -2.076093420141643e+00 
10198 -1.331788454315439e+00 
10199 4.769347331517634e+00 
10200 -1.728946054679338e+00 
10201 -7.143946075583295e-01 
10202 1.802306618956216e+00 
10203 2.052177839878440e+00 
10204 -2.184128269275691e-01 
10205 -1.500012785850671e+00 
10206 4.323136992677918e+00 
10207 -1.994535459065755e-01 
10208 6.402455991271534e-01 
10209 -2.593594103240799e-01 
10210 2.603088218227327e+00 
10211 4.518240185241634e+00 
10212 -4.197151973220233e-01 
10213 -2.405776199281129e+00 
10214 2.666795177399406e+00 
10215 6.191302191519871e-01 
10216 -1.025897270223083e+00 
10217 -3.774065997266915e+00 
10218 -8.507637010948481e-02 
10219 1.930700270521657e+00 
10220 -2.869728285850242e+00 
10221 -3.188780070263500e-01 
10222 1.665889802098872e+00 
10223 -6.936854933798106e-01 
10224 -1.285293640464348e+00 
10225 -2.042156050276398e+00 
10226 4.101402550638621e-02 
10227 2.313750527195366e+00 
10228 -3.502502615428158e+00 
10229 -3.097723449278451e+00 
10230 4.281173571970677e+00 
10231 3.615581432714034e+00 
10232 -5.631612173046471e-01 
10233 -5.662115188689224e+00 
10234 3.594222846098271e+00 
10235 2.588019060402174e+00 
10236 -4.039378436721717e+00 
10237 -6.332248699368010e+00 
10238 7.540633064218319e-01 
10239 8.315689311029759e-01 
10240 -4.531358090045654e+00 
10241 4.415973592483298e+00 
10242 1.554098650892980e+00 
10243 1.789638834433532e+00 
10244 5.342252784983371e+00 
10245 5.167164015950524e+00 
10246 -5.942896477232874e+00 
10247 -3.499336959556083e+00 
10248 2.828451830646674e+00 
10249 3.842368833125916e+00 
10250 7.841801923777700e-01 
10251 -2.266429182396587e+00 
10252 6.125810830898001e+00 
10253 3.986831383753882e+00 
10254 -1.595887203508705e+00 
10255 -3.818477053293476e+00 
10256 6.161571814682528e+00 
10257 1.253125917578373e+00 
10258 -3.805793360369392e+00 
10259 -1.859235694872031e+00 
10260 6.178558119969892e+00 
10261 2.289548436357540e+00 
10262 -2.489310564201404e+00 
10263 -6.825404519272963e-01 
10264 1.763291838370144e+00 
10265 2.620012745487193e+00 
10266 -5.808599069587714e-02 
10267 2.081075539044838e+00 
10268 4.590624455516202e+00 
10269 2.663545377356010e+00 
10270 -2.023099062297790e+00 
10271 -1.435580412691408e+00 
10272 1.653196665203513e+00 
10273 1.250402389349012e+00 
10274 -2.822415729986115e+00 
10275 1.595763494465467e-01 
10276 6.145490174728301e+00 
10277 9.975533420273672e-01 
10278 -2.114059113259720e+00 
10279 -4.063938017740353e+00 
10280 2.126550384254820e+00 
10281 4.199809190989702e+00 
10282 -1.855432362949621e+00 
10283 3.222899761989737e+00 
10284 4.432351264231263e+00 
10285 4.617498057009434e+00 
10286 -2.599772519644104e+00 
10287 -7.611059053198658e-01 
10288 3.011434475308156e+00 
10289 2.664310238865305e+00 
10290 -2.104888425215167e+00 
10291 8.916535410685352e-01 
10292 1.933922962160095e+00 
10293 -3.463413455490529e-01 
10294 -1.945181094423533e+00 
10295 -1.785023218501954e+00 
10296 2.078014318562662e+00 
10297 5.279938785258431e-01 
10298 -3.577663004904753e+00 
10299 -1.227021839686425e+00 
10300 3.715308710182332e+00 
10301 -3.378650290752419e-01 
10302 -4.218170565446556e+00 
10303 -2.639668165525257e+00 
10304 4.504624202758636e+00 
10305 1.394530510698158e+00 
10306 -1.260973165804982e+00 
10307 1.295905941255858e+00 
10308 4.457270733797229e+00 
10309 3.004339784002437e+00 
10310 -1.053590406277779e-01 
10311 -2.776132780841464e-01 
10312 3.000561815930368e+00 
10313 3.862881409540293e+00 
10314 -1.196942876271265e-01 
10315 1.593399769277182e+00 
10316 2.225391507416643e+00 
10317 3.293934240625529e+00 
10318 -1.245529497902534e+00 
10319 -1.362700578565942e+00 
10320 3.519077327693962e+00 
10321 1.295903314651128e+00 
10322 -7.134066900560393e-01 
10323 -9.578424011481502e-01 
10324 5.628532143436749e-01 
10325 1.590354077327522e+00 
10326 -2.286799450396237e+00 
10327 -1.626471444010454e+00 
10328 2.456147966784413e+00 
10329 1.475372437291680e+00 
10330 -1.280846711146242e+00 
10331 -1.797244994069055e+00 
10332 3.598125388535216e-01 
10333 -3.272506570777627e-01 
10334 -1.550984758715847e-01 
10335 -8.412495125619408e-01 
10336 2.150858866635979e+00 
10337 5.418180138891810e-01 
10338 -3.823457325806383e-01 
10339 -3.269538061266418e-01 
10340 1.890812756396911e+00 
10341 5.506452616449771e-01 
10342 -1.502845250505644e+00 
10343 -3.349810052068487e+00 
10344 -5.617479823593157e-02 
10345 5.747072887570557e-01 
10346 -3.542792361870715e+00 
10347 -1.653098845710302e+00 
10348 1.475576231421700e+00 
10349 -2.048418753497296e+00 
10350 -2.589951822330603e+00 
10351 -3.266139093737744e-01 
10352 -1.684883497054950e+00 
10353 -1.704036860478750e-01 
10354 -3.369405535554627e+00 
10355 -1.816236799675699e+00 
10356 6.532738964993267e-01 
10357 -5.470299650099179e-01 
10358 -2.172392995523770e+00 
10359 -4.611996751718172e-01 
10360 -7.793968779328205e-01 
10361 -2.570251841719031e+00 
10362 -5.828288598728293e-01 
10363 1.412406669073278e-01 
10364 9.057533075546098e-02 
10365 6.870358253222995e-01 
10366 -3.591661994157958e+00 
10367 1.141769295335059e-01 
10368 -8.262897499255990e-01 
10369 -1.790669117600985e-01 
10370 1.116908687524011e+00 
10371 -1.683097460226945e+00 
10372 1.959770041348644e+00 
10373 2.440846943456390e+00 
10374 -5.657876839586862e-01 
10375 2.426172442438207e-01 
10376 1.629995057425377e+00 
10377 -3.703377917773781e-01 
10378 -1.032131510328350e+00 
10379 7.466419939486318e-01 
10380 1.163816681204804e-01 
10381 -8.011039285814853e-01 
10382 -2.649697763423083e+00 
10383 -1.225700125804430e+00 
10384 1.338669958458554e+00 
10385 1.107931583980162e-02 
10386 -3.190488648452726e+00 
10387 -2.902485078007468e+00 
10388 -4.910810753796287e-01 
10389 -2.370243239716430e+00 
10390 -1.222924976020713e+00 
10391 -1.834521807720105e+00 
10392 7.634733167254705e-02 
10393 -5.163264105042121e-01 
10394 -2.584689286496130e+00 
10395 6.189174555364350e-02 
10396 6.419171470402564e-03 
10397 4.460594254893346e-02 
10398 -3.736595783194007e+00 
10399 -6.450351137649629e-01 
10400 9.295836423375029e-01 
10401 -1.271979792956747e+00 
10402 -7.707218666593790e-01 
10403 -1.104924317944517e+00 
10404 7.326219619011799e-01 
10405 -2.151988808034423e-01 
10406 -2.539933092023895e+00 
10407 -2.371946180036414e+00 
10408 6.512762843739670e-01 
10409 -1.261157335621905e-01 
10410 -1.893130893573792e+00 
10411 -8.829157224946317e-01 
10412 1.373250740225792e+00 
10413 -1.419960254339991e+00 
10414 -9.020983100980275e-01 
10415 -1.502758473294142e+00 
10416 -3.627685625039652e-01 
10417 -9.470642386873575e-01 
10418 -3.052783943270827e-01 
10419 1.859128424033492e+00 
10420 1.955223429920101e+00 
10421 -1.316188520161269e+00 
10422 -1.135847989178906e+00 
10423 -1.069949251505515e+00 
10424 -6.052003782146831e-01 
10425 1.284945540833670e+00 
10426 -2.283282412725946e+00 
10427 7.440954248987749e-02 
10428 6.010898216551951e-01 
10429 -5.830045864801253e-01 
10430 -1.169591231238453e+00 
10431 -2.209391737381636e+00 
10432 6.541556496441300e-01 
10433 -8.090655093536480e-01 
10434 -2.360436131813118e+00 
10435 -2.418589562927135e-01 
10436 4.778076134639454e-01 
10437 -1.275071156222243e+00 
10438 -6.391784346825763e-01 
10439 -7.799958106061360e-01 
10440 -2.909848066520178e-01 
10441 -3.008334378505876e-01 
10442 2.821317853696085e-01 
10443 2.055229282306758e-01 
10444 3.650751864648068e+00 
10445 1.190445312960516e+00 
10446 -1.530542177313417e+00 
10447 -6.884013392385534e-01 
10448 6.495377561753863e-01 
10449 1.353630526491563e-01 
10450 7.053594518453533e-01 
10451 1.334410444718508e+00 
10452 1.538175620781491e+00 
10453 8.017358820898642e-01 
10454 4.694985045385519e-01 
10455 1.091303483853528e+00 
10456 -2.498349513125727e-01 
10457 1.043464716579564e-01 
10458 -6.344294450151355e-01 
10459 2.465214476089507e+00 
10460 1.313502985192152e+00 
10461 1.501724024778248e+00 
10462 1.372879762481343e+00 
10463 4.960527187450564e-01 
10464 1.428413740104726e+00 
10465 -5.573044970309469e-01 
10466 -1.027879314109865e+00 
10467 1.424077739326394e+00 
10468 5.281471045722698e+00 
10469 1.271786993544556e-01 
10470 -4.375250118559034e+00 
10471 1.404242538797211e+00 
10472 -2.181170988187707e-01 
10473 -2.854586676902147e+00 
10474 2.061635911060336e+00 
10475 3.104189468441398e+00 
10476 3.678943649017647e+00 
10477 -1.002448881973405e-01 
10478 -2.750072890764309e+00 
10479 2.138427940364432e-01 
10480 -1.267057713147805e+00 
10481 -1.799856645534336e+00 
10482 -2.002669390380773e+00 
10483 8.258614518866052e-01 
10484 3.617061173913275e+00 
10485 -1.691961194312467e+00 
10486 -1.828450474926548e+00 
10487 2.824491671499805e+00 
10488 -4.862331063248376e-01 
10489 1.225745980836946e+00 
10490 -9.828084130502218e-02 
10491 2.868978185686444e+00 
10492 3.609317698929690e+00 
10493 8.573851178612630e-01 
10494 -1.285492961195696e-01 
10495 4.545187042880007e-01 
10496 1.971578050253224e+00 
10497 -1.303725647726257e-01 
10498 -2.919652975339329e+00 
10499 3.564851867570248e+00 
10500 1.754453386486171e+00 
10501 -7.742849652861017e-01 
10502 8.835662984616989e-01 
10503 2.068239999978016e+00 
10504 2.209811128864641e+00 
10505 -1.265694956814554e+00 
10506 -8.169137713687097e-02 
10507 3.202639291162650e+00 
10508 2.185481429624780e+00 
10509 -6.987225153663918e-01 
10510 8.004137467192578e-01 
10511 7.398121170769548e-01 
10512 -5.500717770584797e-02 
10513 1.941519696732307e-01 
10514 6.574029038679615e-01 
10515 3.307486468325796e+00 
10516 1.196445415430671e+00 
10517 1.408890693991079e-01 
10518 -1.999941391928716e-01 
10519 -1.811549953015943e+00 
10520 2.610610382121015e-01 
10521 1.890169914546946e+00 
10522 -2.255701717144341e+00 
10523 8.800675041010855e-01 
10524 6.985531957457317e-01 
10525 -1.690744925719162e+00 
10526 9.007759571837461e-01 
10527 8.106363537268384e-01 
10528 9.731733679470943e-01 
10529 -6.077367793617994e-01 
10530 3.682477716989505e-01 
10531 1.980112181461526e+00 
10532 8.999901852362322e-01 
10533 7.271409687331695e-01 
10534 2.873004094860472e-01 
10535 2.700676406749992e+00 
10536 -5.097433249797318e-01 
10537 -1.515256719221187e+00 
10538 1.260902764633080e+00 
10539 2.012056713876094e+00 
10540 1.021957960614089e+00 
10541 9.231651867837888e-01 
10542 -3.409382601302499e+00 
10543 -1.934383931178089e+00 
10544 -8.935096829897569e-01 
10545 -1.486988010795828e+00 
10546 -1.479736263452255e+00 
10547 -9.648046881773926e-01 
10548 8.239736975066865e-01 
10549 9.603350080193671e-02 
10550 1.263355994379061e-01 
10551 -4.682289856049900e-01 
10552 1.356654874452105e+00 
10553 -3.070469193949657e+00 
10554 -2.979153050242950e+00 
10555 1.903200516369398e+00 
10556 -5.308597611529559e-01 
10557 -3.357448008440201e+00 
10558 -2.284925945614399e+00 
10559 9.952431835214460e-01 
10560 1.036815005157238e+00 
10561 -1.301858678382845e+00 
10562 -2.966096448218631e+00 
10563 2.122137159452413e+00 
10564 -3.080485390126715e-01 
10565 -2.536636976949523e+00 
10566 -9.098702865192311e-02 
10567 3.069396619044312e-01 
10568 2.569051108700719e+00 
10569 -9.486010836241506e-01 
10570 -5.819862416889187e-01 
10571 1.543309996295000e+00 
10572 -6.711727881498653e-01 
10573 -4.413950592232979e-01 
10574 4.742749136600934e-01 
10575 6.965203216687831e-01 
10576 2.006438163593838e+00 
10577 1.079247878005991e-01 
10578 2.372467783116251e-02 
10579 2.909888673483692e-01 
10580 1.036969120357897e-01 
10581 -1.531218743725699e+00 
10582 -2.352261195416553e-01 
10583 4.803036122333922e-01 
10584 2.750802881456931e+00 
10585 -9.175488856776149e-01 
10586 -1.148211552687672e+00 
10587 1.512999379442450e+00 
10588 1.458319447266632e-01 
10589 -6.081574797858236e-01 
10590 -7.067372662050463e-01 
10591 -1.623107771306747e+00 
10592 1.321982097122452e+00 
10593 -8.591600652435295e-01 
10594 -1.080000731599301e+00 
10595 4.390834157373861e-01 
10596 3.636882398389241e-01 
10597 -1.493818583888977e+00 
10598 -2.321892699483249e+00 
10599 -3.306688922521542e-01 
10600 -6.769078954032327e-01 
10601 -2.623650459258857e+00 
10602 -8.605257933362561e-01 
10603 -1.494128758354366e-01 
10604 -3.388793904305962e-01 
10605 -1.530787760957660e+00 
10606 -4.310204105346045e+00 
10607 -1.456991881145987e+00 
10608 -7.937952335770115e-01 
10609 -2.984654744100800e+00 
10610 -7.066515647451989e-01 
10611 9.659559868526603e-01 
10612 4.058436678953288e-01 
10613 -5.605894020672340e-01 
10614 -1.767831611504601e+00 
10615 8.703398363281114e-01 
10616 -4.051664503872560e-01 
10617 -2.874560812816217e-01 
10618 -1.016101266712095e+00 
10619 1.584111933321193e+00 
10620 -1.353465506793507e-01 
10621 7.468364637512650e-01 
10622 2.882958158556662e-01 
10623 2.050372683128334e+00 
10624 1.171638206165784e+00 
10625 -1.818732416223422e+00 
10626 7.103412633645124e-02 
10627 6.253325726517055e-01 
10628 -1.878784467405754e-01 
10629 3.868346520406369e-02 
10630 -4.269480863822973e-01 
10631 3.014942505249049e-01 
10632 1.440231727413921e+00 
10633 -1.743506877119006e+00 
10634 1.838233303426872e+00 
10635 1.522245130692313e+00 
10636 1.134075482570135e+00 
10637 8.012474441012379e-01 
10638 2.274870046747837e-01 
10639 -6.972291325351492e-01 
10640 3.543254101459512e-01 
10641 -5.786936053888690e-01 
10642 -1.133305733320223e+00 
10643 1.735478133378420e+00 
10644 7.261126177793985e-01 
10645 -1.380386077305246e+00 
10646 -8.225333226064688e-01 
10647 1.853795221383726e-01 
10648 3.209351500332446e-01 
10649 -1.244109649697099e+00 
10650 -1.458352898213805e+00 
10651 3.074683115819539e+00 
10652 -1.060011807564879e+00 
10653 -2.311084276205154e+00 
10654 2.140038956198454e-01 
10655 4.490581126449806e-01 
10656 -1.543691942310052e+00 
10657 1.536348924607663e+00 
10658 8.044098678996738e-01 
10659 1.572963003797229e+00 
10660 -1.091546130307574e+00 
10661 -1.891878577231944e+00 
10662 3.715460463485539e-01 
10663 2.009452054510940e+00 
10664 5.757506862040843e-01 
10665 -8.640688439278494e-01 
10666 5.823999167762662e-01 
10667 1.900670717122779e+00 
10668 -2.260577902437209e-01 
10669 -1.455489440226456e+00 
10670 7.439709559702475e-01 
10671 1.287516000497060e+00 
10672 -3.334767004518748e-01 
10673 -9.987876280187535e-01 
10674 -1.235860367579976e+00 
10675 -4.495828171080436e-01 
10676 6.390498603856677e-02 
10677 -2.486686450463458e+00 
10678 -1.485292899655141e+00 
10679 -5.358393149943048e-01 
10680 -1.038897108577218e+00 
10681 -8.797198863004961e-01 
10682 -1.308579029238457e+00 
10683 -1.102228571639895e+00 
10684 1.943284394758412e-01 
10685 -6.858121667594536e-01 
10686 -2.531388075865454e+00 
10687 3.644070853093248e-01 
10688 7.840513249562565e-01 
10689 -1.380793843759413e+00 
10690 -5.843310594656721e-02 
10691 5.224570965035511e-01 
10692 8.797372420063171e-01 
10693 -1.072823244437808e+00 
10694 -9.329863165445286e-01 
10695 -3.340918381799466e-01 
10696 -2.729507967557786e+00 
10697 -2.656804249052913e+00 
10698 -4.800806156375438e-02 
10699 6.398840463654358e-01 
10700 7.356331737578657e-01 
10701 -3.037262004040607e-01 
10702 -3.097469117134164e+00 
10703 -8.802891792801749e-01 
10704 -6.972952279902708e-03 
10705 -5.604974010786983e-01 
10706 -1.247737048485592e+00 
10707 1.013921523858075e+00 
10708 -1.226910857348010e+00 
10709 -3.856044358615925e+00 
10710 -1.033319633804052e+00 
10711 -1.500601784149882e-02 
10712 -1.450020488176278e+00 
10713 -7.016683654011058e-01 
10714 -1.762191342819233e-01 
10715 -8.676564560921995e-01 
10716 7.341421782799274e-01 
10717 -6.388877597349099e-01 
10718 -1.057856083669100e+00 
10719 4.381468956190996e-01 
10720 -3.296144856356154e-01 
10721 -3.921675994553007e+00 
10722 -8.458115962512954e-01 
10723 1.889049513862938e+00 
10724 5.425846974698521e-01 
10725 -1.392379178040222e+00 
10726 -2.009503224396220e-01 
10727 3.037729730505757e-02 
10728 -1.126908735203000e+00 
10729 -3.321663851984900e+00 
10730 -1.223169665729450e+00 
10731 9.528462210499542e-01 
10732 3.709061512764787e-01 
10733 -1.258168422952946e+00 
10734 -1.012184995808339e+00 
10735 -1.493760062056763e-01 
10736 -5.183361041093355e-01 
10737 -3.289919720352830e+00 
10738 -4.066168292159647e-01 
10739 2.372843407879108e+00 
10740 -3.506715576981503e+00 
10741 -5.276751805588549e+00 
10742 7.217662013631673e-01 
10743 3.189609465203521e+00 
10744 -2.248677277039466e+00 
10745 -2.689122924647143e+00 
10746 -5.563758654533838e-01 
10747 3.058111159033610e+00 
10748 1.981971329696514e-01 
10749 -4.244954512205332e+00 
10750 -1.817658091079147e+00 
10751 1.077491350649391e+00 
10752 4.036423714090070e-01 
10753 -2.192683792722833e+00 
10754 2.615266056276451e-01 
10755 4.125236080061215e-01 
10756 1.351948870649461e-01 
10757 -2.062554518699364e+00 
10758 8.575510185259706e-01 
10759 3.431338165625699e-02 
10760 -2.646375925885881e+00 
10761 -3.148240949084101e+00 
10762 2.312051021876900e-01 
10763 2.078187847831074e+00 
10764 1.208704982050402e+00 
10765 -1.616822183766108e+00 
10766 -5.342116838718453e-01 
10767 -1.678843120105527e+00 
10768 -1.153970031185505e+00 
10769 -1.019098925060237e+00 
10770 -8.764732482288431e-01 
10771 2.910096522936781e+00 
10772 -8.029473372572266e-01 
10773 -4.443308867751782e+00 
10774 -2.169220537377122e-02 
10775 -3.096871069217877e-01 
10776 -1.391224303450928e+00 
10777 -1.744249581770990e+00 
10778 -1.380500393004920e+00 
10779 8.096061391696437e-01 
10780 -1.711079191623019e+00 
10781 -1.935285393093980e+00 
10782 -1.297368270567511e+00 
10783 -4.402485506236268e-01 
10784 -2.392382106262249e+00 
10785 -3.319647858642654e-01 
10786 -2.317412941797377e+00 
10787 1.962913515441430e-01 
10788 -1.514934047065809e+00 
10789 -2.219219104917073e+00 
10790 -1.101081700030426e+00 
10791 -5.862438092398070e-01 
10792 -9.314297451402545e-01 
10793 -2.479701461897692e+00 
10794 -9.814928538074599e-01 
10795 -1.639754844559085e-01 
10796 -2.042824862214743e+00 
10797 -1.852913884261502e+00 
10798 2.376960498436877e+00 
10799 -3.933397398154505e-01 
10800 -3.790819366749136e+00 
10801 -3.385291725433827e+00 
10802 -6.726275382302574e-02 
10803 3.275054923569144e+00 
10804 -3.535578996031308e+00 
10805 -3.576028861587015e+00 
10806 4.311274115804010e-01 
10807 1.378903682145546e+00 
10808 -5.203114084624103e+00 
10809 -6.790941541719805e-01 
10810 8.005090368171190e-01 
10811 1.460694647128138e+00 
10812 -3.723609844476348e+00 
10813 -4.533647252924260e+00 
10814 5.319828832723751e-01 
10815 -1.791194203560519e-01 
10816 -3.384950337006105e+00 
10817 -1.852647076695572e+00 
10818 4.986245565260314e-01 
10819 1.258365358293715e+00 
10820 -2.202688208069390e+00 
10821 -2.041972297405726e-01 
10822 -1.101284482036329e+00 
10823 3.727822615848417e+00 
10824 -1.464926183090336e+00 
10825 -3.911171392679746e+00 
10826 1.122646771337941e+00 
10827 -9.957749739082191e-01 
10828 -2.885829993903554e+00 
10829 -4.030650655993802e+00 
10830 -1.917242850920858e+00 
10831 3.402556119973185e+00 
10832 -1.182495466684073e+00 
10833 -5.101209355074481e+00 
10834 2.479284773334398e+00 
10835 1.562747168942584e+00 
10836 -2.775773185816778e+00 
10837 -1.549010797825577e+00 
10838 -1.977096651854310e-01 
10839 2.130796485732153e+00 
10840 -1.161528909754636e+00 
10841 -2.474763118888639e+00 
10842 1.499302828223087e+00 
10843 5.246502073418241e+00 
10844 -9.104988851163285e-01 
10845 -4.291756244826733e+00 
10846 6.520738601563472e-01 
10847 3.253173184394336e+00 
10848 -9.967389787022541e-01 
10849 -4.793790050560849e-01 
10850 2.717167075144393e-01 
10851 2.271586425046203e-01 
10852 -2.812891591813798e+00 
10853 -5.480830437427028e+00 
10854 9.904943845075870e-01 
10855 1.753073075925007e+00 
10856 7.472347112484089e-02 
10857 -1.071266796387844e+00 
10858 2.000344389159187e+00 
10859 1.894122423819398e+00 
10860 -9.060390277651418e+00 
10861 -3.696393416960536e+00 
10862 1.701967909853910e+00 
10863 7.613301761866438e-01 
10864 -1.882157570734063e+00 
10865 -9.925044924106348e-01 
10866 2.865273793559238e+00 
10867 2.633313731651289e+00 
10868 -7.458997166654036e+00 
10869 -2.953079098554484e+00 
10870 1.397545402279254e+00 
10871 4.262294029217241e+00 
10872 -2.290577303242657e+00 
10873 -6.432283607093588e+00 
10874 7.310786770010705e+00 
10875 2.861960523947617e+00 
10876 -6.099076064890538e+00 
10877 -1.768502740097991e+00 
10878 8.797139487038078e-01 
10879 2.663192386219897e+00 
10880 -6.153122616656607e+00 
10881 2.103730391697834e+00 
10882 2.261760847241781e+00 
10883 9.366232917341843e-01 
10884 5.399761994258923e+00 
10885 8.472046825514242e+00 
10886 -5.077982517195155e+00 
10887 -5.894318933786312e-02 
10888 4.994646935624527e+00 
10889 4.738519086561154e+00 
10890 -1.521441206429769e+00 
10891 -3.725883808116086e+00 
10892 3.064720196593846e+00 
10893 3.964150358426253e+00 
10894 -1.077123976522983e+00 
10895 -7.027268388626595e-01 
10896 7.785868615854363e+00 
10897 3.633793295644201e+00 
10898 -5.123039220846239e+00 
10899 -3.035343137790369e+00 
10900 1.933937744992321e+00 
10901 4.673656908504316e-02 
10902 4.258866163804986e-02 
10903 7.371637285068509e-01 
10904 2.371806945034603e+00 
10905 2.894210398399994e+00 
10906 -7.142982239415396e-01 
10907 1.131263947922434e+00 
10908 4.295805787007759e+00 
10909 4.070423957814023e+00 
10910 -7.557836980311158e-01 
10911 7.942426263660595e-01 
10912 5.450449424912855e+00 
10913 2.440186487557331e+00 
10914 -1.909273018894703e+00 
10915 -2.676427708693528e-01 
10916 4.142959650698232e+00 
10917 1.908631615769286e+00 
10918 -1.064615188421369e+00 
10919 3.121682783429642e-01 
10920 3.427982886509756e+00 
10921 6.073349746225098e+00 
10922 -1.475536160996341e+00 
10923 -1.243849582759602e+00 
10924 3.487900663367917e+00 
10925 3.742846404738456e-01 
10926 -1.575536390450964e+00 
10927 -3.591115500756804e-01 
10928 7.849205382667447e+00 
10929 2.646519998235925e-02 
10930 -9.961387338435508e-01 
10931 8.690642918929498e-01 
10932 1.745860974418559e+00 
10933 7.241503916299793e-01 
10934 -2.472109503932104e+00 
10935 -1.034814428061347e+00 
10936 2.265425339319898e+00 
10937 8.051477237202203e-01 
10938 -2.222052424968610e+00 
10939 -2.744197866814254e-01 
10940 1.193933681612375e+00 
10941 5.638527207193909e+00 
10942 7.763259857601421e-02 
10943 -7.199716386440829e-01 
10944 7.467558229231933e-01 
10945 1.920732999786785e+00 
10946 -1.701297175843583e+00 
10947 -8.688408450791628e-01 
10948 2.817549786808282e+00 
10949 2.379503771834619e+00 
10950 -1.645136178464218e-01 
10951 1.316585383890079e-01 
10952 2.448921639175117e+00 
10953 2.029690383969116e+00 
10954 -2.216558547574846e+00 
10955 1.235009128864834e-01 
10956 3.518672482484965e-01 
10957 1.000829030974861e+00 
10958 -7.961478825940062e-01 
10959 -2.504673709570098e+00 
10960 6.528452247290613e+00 
10961 2.015562568396004e+00 
10962 -1.342813742909104e+00 
10963 -1.485455805598188e+00 
10964 7.671181362187753e-01 
10965 -6.123654812276150e-01 
10966 -5.918249134272273e-01 
10967 -1.262634846529682e+00 
10968 1.708417658903577e+00 
10969 -7.173879063736498e-03 
10970 -4.277557538178258e-01 
10971 -1.373517351672658e+00 
10972 3.237481919592093e+00 
10973 2.302462957101474e+00 
10974 -1.704539942326405e+00 
10975 -2.698312488620329e-01 
10976 6.031171835488982e-01 
10977 3.693765843691921e-02 
10978 2.586445618751464e-01 
10979 -2.143444400289303e+00 
10980 1.617946543602240e+00 
10981 1.145724074668839e+00 
10982 -2.258183155282694e+00 
10983 -5.742595223517807e-01 
10984 2.050262140507526e-01 
10985 -2.019661105502761e-01 
10986 -1.546056762753607e+00 
10987 -4.363181118532635e-01 
10988 2.010471053654396e+00 
10989 -7.630490243078814e-01 
10990 -2.424472311488723e+00 
10991 -1.336805479946309e+00 
10992 -1.163724994111948e+00 
10993 -5.902080801437343e-01 
10994 -1.755145338894872e+00 
10995 -1.105132153360851e+00 
10996 1.107329740955332e+00 
10997 -1.203388719354826e+00 
10998 -1.568056561101324e+00 
10999 -1.269142343348789e+00 
11000 -2.707297969911772e-01 
11001 -8.040659023270892e-01 
11002 -1.543600172528650e+00 
11003 2.520460810107974e+00 
11004 2.929983277378553e-01 
11005 -1.420335312647677e+00 
11006 -1.568516658726945e+00 
11007 -4.080934471181146e-01 
11008 -1.988075524515113e+00 
11009 1.812352681066405e+00 
11010 -2.554476526999440e+00 
11011 2.711067384484035e+00 
11012 1.840295662110428e+00 
11013 -1.634697890642831e-01 
11014 -5.736219948417811e-01 
11015 -9.965543231975629e-01 
11016 2.762570831325567e+00 
11017 1.500376161690392e+00 
11018 -1.190076957198392e+00 
11019 -4.999403647152739e-01 
11020 -2.891456037556266e-01 
11021 -1.162075838338525e+00 
11022 -3.101246810607647e+00 
11023 -9.425855687175873e-01 
11024 3.982966828712654e-02 
11025 -1.405239983680173e-01 
11026 -3.783364462704820e+00 
11027 -7.534596835255263e-01 
11028 5.105730602422925e-01 
11029 1.937194819915881e-02 
11030 -3.445086970846744e+00 
11031 -1.310495453658843e+00 
11032 1.357807268084548e+00 
11033 -8.468091234127589e-01 
11034 -1.910423150885032e+00 
11035 -2.785419658033416e+00 
11036 1.265440224378647e+00 
11037 4.732357592875692e-01 
11038 -3.002833355027103e+00 
11039 -2.113091281833417e+00 
11040 1.723383982052413e+00 
11041 -1.063216599569418e-01 
11042 -6.409398796040576e-01 
11043 -1.901888561693499e+00 
11044 3.265982746799864e+00 
11045 1.329647869315524e+00 
11046 -2.762189047519091e+00 
11047 -5.512949628534693e-02 
11048 2.479768393781847e-01 
11049 -2.308575015857607e+00 
11050 3.191603254654714e-01 
11051 -1.403748206238742e-01 
11052 1.857992817218707e+00 
11053 -2.984005812122925e-01 
11054 -2.010557523153526e+00 
11055 -6.323578507750282e-01 
11056 -1.378463782163857e+00 
11057 2.493199882533488e-01 
11058 -8.059496691961946e-01 
11059 -2.523818633251284e+00 
11060 9.926546852435569e-01 
11061 -5.502344798799160e-01 
11062 -1.843687444138771e+00 
11063 -1.629697384135018e+00 
11064 1.721963778426676e-01 
11065 1.399032912059409e-01 
11066 -1.509636161210177e+00 
11067 -5.176875956824670e-01 
11068 1.439122926183413e+00 
11069 -7.622490980068966e-01 
11070 -1.668895342016571e+00 
11071 -1.360219309182557e+00 
11072 2.976337128776051e-01 
11073 -1.103980091811267e+00 
11074 -5.718318291500667e+00 
11075 -3.912598871590253e-01 
11076 2.091264745039132e+00 
11077 -3.051423915587118e+00 
11078 -1.246769348040200e+00 
11079 1.292825079626679e+00 
11080 -1.377348327888158e+00 
11081 8.882268965056020e-01 
11082 3.360098878425664e-02 
11083 3.878834972724427e-01 
11084 2.160785461832600e-01 
11085 -3.497988816455539e-02 
11086 -1.426967689593946e-01 
11087 2.853319544438554e+00 
11088 -2.915484854230802e-01 
11089 6.900706784661539e-01 
11090 3.436150913963858e-01 
11091 5.011356894541511e-01 
11092 9.878396667896953e-01 
11093 9.787363313706798e-01 
11094 2.811170028928531e-01 
11095 1.123968958243794e-01 
11096 3.493647810188248e+00 
11097 1.787215666001563e+00 
11098 1.005629573768824e+00 
11099 2.116600896616684e+00 
11100 1.915569500879580e+00 
11101 7.564565921183672e-01 
11102 -2.618501002501637e-01 
11103 7.018019107062754e-01 
11104 1.240973035176708e+00 
11105 1.115769919139011e+00 
11106 2.230938697114394e+00 
11107 4.762089865261065e-01 
11108 2.420417180406632e+00 
11109 3.940035924455752e+00 
11110 -1.106188155559550e+00 
11111 1.227025667091210e+00 
11112 1.984280351198106e+00 
11113 -1.115440073663480e+00 
11114 1.105578637548976e+00 
11115 1.137636732432754e+00 
11116 1.363089874958997e+00 
11117 1.611466106772156e+00 
11118 -2.164388621873394e+00 
11119 2.504537453481228e+00 
11120 1.497869477744754e+00 
11121 -3.264179533984206e+00 
11122 -3.885479019432296e-02 
11123 1.223611921102978e+00 
11124 1.335568975692193e+00 
11125 -7.249791745550936e-01 
11126 -2.382866880654250e+00 
11127 2.442404338337387e+00 
11128 2.869822645096761e+00 
11129 8.180180559605400e-02 
11130 -4.895394771526732e-01 
11131 8.766235339015602e-01 
11132 1.385199849089328e+00 
11133 -6.417494155095320e-01 
11134 3.788558430589160e-01 
11135 1.154418109363830e+00 
11136 2.986088578288928e+00 
11137 1.197099150285384e-01 
11138 -1.455622943538393e+00 
11139 1.182697860316547e+00 
11140 1.665745552179556e+00 
11141 -9.985270227808377e-01 
11142 3.226172023254593e-01 
11143 1.785320056687688e+00 
11144 1.886869105679024e+00 
11145 -8.921998499078723e-01 
11146 8.073906978891927e-01 
11147 2.588673901459020e+00 
11148 4.729311220771161e-02 
11149 -1.423000214735012e+00 
11150 -7.695760268964275e-01 
11151 2.308176563989857e+00 
11152 3.715201664097987e-01 
11153 -4.464517827664143e-01 
11154 -3.013901754151596e-01 
11155 2.762320095262552e+00 
11156 2.719229122376662e-01 
11157 -2.623643498359914e+00 
11158 -2.025195219134620e+00 
11159 -3.314871860255572e-01 
11160 3.759960181471946e+00 
11161 -9.581952550383516e-01 
11162 -2.693570283348017e+00 
11163 8.498689317655260e-01 
11164 4.152299227399764e-01 
11165 -1.926123767896286e+00 
11166 -1.016007408691734e+00 
11167 1.831514148496987e+00 
11168 1.246155633419779e+00 
11169 -1.649020259634783e+00 
11170 -1.097627580671132e+00 
11171 8.090999132884568e-01 
11172 2.608293779465504e+00 
11173 -9.045676916076796e-01 
11174 6.214841790169249e-01 
11175 5.317330103132253e-01 
11176 1.412248530020024e+00 
11177 -3.247572625270304e-01 
11178 -3.453574471026110e+00 
11179 1.822060698577004e+00 
11180 2.564186232446035e+00 
11181 1.279166570611406e-01 
11182 -2.800274024692062e+00 
11183 -5.023909828877797e-01 
11184 5.699641194183271e-01 
11185 2.931579633811720e-01 
11186 -1.867820522202262e+00 
11187 -1.496992113108611e+00 
11188 1.714289992196096e+00 
11189 -1.944251275279086e-01 
11190 -2.030991080425095e+00 
11191 -1.233630895249755e-01 
11192 2.252814332662965e+00 
11193 -1.063035915889870e+00 
11194 -2.295973988541058e-01 
11195 2.883037401754712e+00 
11196 1.421361182358453e+00 
11197 -2.676900359967935e+00 
11198 3.899159721951587e-01 
11199 -1.001537739640864e+00 
11200 1.453087517649874e-01 
11201 -3.289468359825078e+00 
11202 -1.163430155908608e+00 
11203 3.185747393993228e+00 
11204 7.095448099744294e-01 
11205 -2.938667973643598e-02 
11206 -1.710460104764560e+00 
11207 -2.715308335207397e-01 
11208 -5.507831898135586e-01 
11209 -1.547482758506725e+00 
11210 8.380056137630081e-01 
11211 1.454568574189559e+00 
11212 -8.065699461156950e-01 
11213 -2.154160844733587e+00 
11214 -1.346091522888603e+00 
11215 -5.232053181839759e-01 
11216 -2.285979742726504e+00 
11217 -1.569829236679352e+00 
11218 -1.222222820399119e+00 
11219 4.389264328166576e+00 
11220 3.126350654076161e-01 
11221 -1.994371593181633e+00 
11222 -1.132395910224502e+00 
11223 1.167248883726068e+00 
11224 9.657026217790872e-01 
11225 -1.794085649113662e+00 
11226 -8.708803790152493e-02 
11227 2.023690249020415e+00 
11228 -1.445545251534548e+00 
11229 -1.708471597713175e+00 
11230 -1.439526332785374e+00 
11231 1.401593344325113e-01 
11232 1.283573375784561e+00 
11233 -2.076812522437137e+00 
11234 -1.336133528226552e+00 
11235 1.235640821392689e+00 
11236 2.958529923221165e-01 
11237 -1.143990047179938e+00 
11238 -1.228721401861907e+00 
11239 -2.047351278717949e-05 
11240 -4.195942738730083e-01 
11241 -9.361402602278347e-01 
11242 -1.744012023359721e+00 
11243 9.276606900380115e-01 
11244 8.430438207823205e-01 
11245 -1.924401423997698e+00 
11246 -1.443315276316024e+00 
11247 -8.268799591423956e-01 
11248 -4.202577010235778e-01 
11249 -1.717342608949482e+00 
11250 -2.495424107307688e+00 
11251 4.246744272370464e-01 
11252 1.208127932193749e+00 
11253 -1.227394587842993e+00 
11254 3.085077878908577e-02 
11255 -1.486549645281658e+00 
11256 -7.464989651588215e-01 
11257 1.028385564534885e+00 
11258 -1.165043144839425e+00 
11259 2.801167376055280e+00 
11260 8.966386021761420e-01 
11261 -1.237977046627658e+00 
11262 2.452987333606537e-02 
11263 1.503199529275462e+00 
11264 2.068913010642957e+00 
11265 -1.476203253910084e+00 
11266 2.174134022933673e-01 
11267 7.251213855121527e-01 
11268 5.074235991139078e-01 
11269 -9.572871268561871e-01 
11270 1.029145119121986e+00 
11271 8.552395080872095e-02 
11272 -1.566482684569929e+00 
11273 -3.325644801147451e-01 
11274 -2.282705325321389e-01 
11275 3.016392882679076e+00 
11276 2.406968864010884e+00 
11277 -5.291248864244223e-01 
11278 -1.184876236090234e-01 
11279 6.644601939926579e-01 
11280 8.293521222102442e-01 
11281 -6.555377358095132e-01 
11282 2.998422448269661e-01 
11283 2.628275148061860e+00 
11284 1.837140151392664e+00 
11285 -4.617997488582202e-01 
11286 -4.829846830450752e-02 
11287 2.450984743257561e-01 
11288 -1.156357079947257e-01 
11289 -3.841005104454222e+00 
11290 8.648355742797625e-02 
11291 2.491684749594380e+00 
11292 9.633384882916873e-02 
11293 -6.062425725910471e-01 
11294 1.599257452441030e-01 
11295 -8.863959552159595e-01 
11296 -1.522321167210792e+00 
11297 4.683081420754525e-01 
11298 -9.459932181946055e-01 
11299 1.810651188155231e+00 
11300 7.324610998015410e-02 
11301 -2.048817456121099e+00 
11302 6.313888085431179e-01 
11303 1.830146640739080e-02 
11304 1.621668105525921e+00 
11305 -2.861809101292661e-01 
11306 -1.037114177026047e+00 
11307 9.750086833202884e-01 
11308 -1.236872683200950e-02 
11309 -2.273813372904184e+00 
11310 -5.972929586152329e-01 
11311 1.848472075769962e+00 
11312 -1.497013119187646e+00 
11313 1.981254987177446e-01 
11314 2.546079248806839e-01 
11315 3.243184628649038e+00 
11316 -9.063513289061934e-01 
11317 -3.254231150043284e+00 
11318 5.395403638935420e-02 
11319 -4.004614637032581e-01 
11320 -1.464189782564104e+00 
11321 5.242641862144438e-02 
11322 -1.178621908884632e+00 
11323 3.812464493751926e+00 
11324 1.729509564196536e+00 
11325 -7.939854129502305e-01 
11326 1.787194243874100e-02 
11327 4.678754493315785e-02 
11328 6.766894259164519e-01 
11329 -2.237779175718566e+00 
11330 -1.945825131134784e-01 
11331 3.042044292804690e+00 
11332 1.603024022223531e+00 
11333 -3.327814779479349e-01 
11334 -2.856207791510609e+00 
11335 5.947473526602552e-01 
11336 -3.963022317347185e-01 
11337 1.497342084914340e-01 
11338 -1.189922644355162e+00 
11339 1.640350349321993e+00 
11340 -1.873432560069268e-01 
11341 -1.439767624100512e+00 
11342 -7.668877572600615e-01 
11343 -5.739699334205154e-01 
11344 -1.273480677321990e+00 
11345 -2.605496650872212e+00 
11346 -1.885544893412167e+00 
11347 2.053800833114385e+00 
11348 -8.757348895606560e-01 
11349 -2.255270915054442e+00 
11350 -2.091472507604041e+00 
11351 2.181392504427272e+00 
11352 -3.376049246884989e-01 
11353 -2.522115600493623e+00 
11354 -8.458469326051841e-01 
11355 6.287302748261110e-01 
11356 2.047177305590589e-01 
11357 -1.536060614001326e+00 
11358 -4.272660760779788e-01 
11359 -6.827631615891429e-01 
11360 1.479041760073668e+00 
11361 -4.619139142740564e-01 
11362 -7.261431670894800e-01 
11363 2.540487714921523e+00 
11364 -2.350380714843448e+00 
11365 -3.633857068845696e+00 
11366 -2.126063655159567e+00 
11367 2.843340018682546e+00 
11368 -6.589626938874502e-01 
11369 -2.268470604870447e+00 
11370 8.105642853404674e-01 
11371 2.002707488280792e+00 
11372 -5.764519390076824e-01 
11373 -8.053872010683140e-01 
11374 -5.071798240210685e-01 
11375 6.470979918740017e-01 
11376 7.000310059972789e-01 
11377 -2.084037329565735e+00 
11378 1.856602202245886e+00 
11379 6.359113674298287e-01 
11380 1.129363433076659e-01 
11381 -2.102974172351088e+00 
11382 1.185214323851291e+00 
11383 1.081441727932500e+00 
11384 -1.923354761353184e+00 
11385 -3.838962406432870e-01 
11386 1.747251508144353e+00 
11387 3.170478569854996e+00 
11388 -2.287625378098588e-01 
11389 -1.767505214523895e+00 
11390 2.668786028225084e-01 
11391 8.523944568218844e-01 
11392 -5.160289709216597e-01 
11393 -1.916261565474370e-01 
11394 1.492708546384391e-01 
11395 1.336301392589003e-01 
11396 -2.287473193164459e+00 
11397 -1.272233774555583e+00 
11398 2.782513125180663e+00 
11399 1.768357492828941e+00 
11400 -9.260380813388355e-01 
11401 -1.234687429106800e+00 
11402 1.351474454237946e+00 
11403 3.584529796746641e+00 
11404 -1.417095359263663e+00 
11405 -1.372919322422769e+00 
11406 1.670639299840566e+00 
11407 1.077884685722679e+00 
11408 -1.103060358362804e+00 
11409 -2.759530674843936e+00 
11410 -2.615413233777993e-01 
11411 2.851760555459451e+00 
11412 -2.658574830455382e+00 
11413 -3.048237442462830e+00 
11414 -1.498455169759958e-01 
11415 6.514106232098875e-01 
11416 6.449815474178722e-01 
11417 -1.735293021660949e+00 
11418 5.149936979580881e-01 
11419 -1.633561750817136e-02 
11420 -8.189764110030419e-02 
11421 -3.225617271940842e+00 
11422 -1.681557540766765e+00 
11423 -1.107493217216609e+00 
11424 -6.714160656745130e-01 
11425 -1.717596986569703e+00 
11426 -4.552975051030112e-01 
11427 -4.064800754781476e-01 
11428 4.556516010868219e-02 
11429 -1.737395756072931e+00 
11430 -9.777254756705128e-01 
11431 -2.297445906637138e-01 
11432 -1.478133453519174e+00 
11433 -4.366770722077370e-02 
11434 -1.429586510906766e+00 
11435 8.124321828245261e-01 
11436 -3.434113066910644e+00 
11437 -4.111918948175773e+00 
11438 -2.346755019492417e-01 
11439 5.238138986849677e-01 
11440 -1.452856410981399e+00 
11441 -4.137791692507819e+00 
11442 1.737906622324277e+00 
11443 1.410616413871788e+00 
11444 -1.746472715006052e+00 
11445 -3.618443993028736e+00 
11446 1.534695992097619e+00 
11447 -1.386661195957285e-01 
11448 -2.418802331885369e+00 
11449 -3.349836504273467e+00 
11450 -9.759555269063898e-01 
11451 -9.489972426095650e-01 
11452 -6.660284923317574e-01 
11453 -4.004164558384513e+00 
11454 -6.798480432930906e-01 
11455 -3.819188330656880e-01 
11456 -1.417441549487178e+00 
11457 -6.362151363705004e-01 
11458 -6.557828595415334e-02 
11459 1.048558542043400e+00 
11460 -2.115051296042232e-01 
11461 -1.970961366820880e+00 
11462 -1.133146895200366e+00 
11463 5.686158355838351e-01 
11464 5.159468973741456e-01 
11465 -2.311424237919161e+00 
11466 1.781878041009002e+00 
11467 2.513181879313434e-01 
11468 -8.992374097058501e-01 
11469 -4.267045788503880e+00 
11470 2.586992941439475e-01 
11471 1.779556168492883e+00 
11472 -1.496929534145441e+00 
11473 -9.499342752696350e-01 
11474 1.864799225125955e+00 
11475 8.692952534749554e-01 
11476 -4.443178745969723e-01 
11477 -2.933159855899281e+00 
11478 5.574069959561314e+00 
11479 -1.156428306189672e+00 
11480 3.236132831998802e-02 
11481 -1.276316535004969e+00 
11482 1.322712748017465e+00 
11483 5.244970034361611e+00 
11484 3.566784016054181e-01 
11485 8.839321845212803e-01 
11486 3.760632369739558e+00 
11487 2.030079617178088e+00 
11488 -3.245984621166022e+00 
11489 -3.635774926844391e-01 
11490 5.022420514223009e+00 
11491 2.345063915208052e+00 
11492 1.031106027139488e+00 
11493 -2.532489152862071e+00 
11494 2.325037765923469e+00 
11495 6.717481578300473e-01 
11496 -1.213352239724817e+00 
11497 -7.459668799911369e-01 
11498 2.365078901183445e+00 
11499 5.073846646102558e+00 
11500 -3.088457695838411e+00 
11501 -5.167930711865962e+00 
11502 5.946765994739236e+00 
11503 1.399849689417754e-01 
11504 -1.717759314265147e+00 
11505 -1.760379094440591e+00 
11506 3.472647665114367e+00 
11507 5.978971360998702e+00 
11508 -3.132970590731826e+00 
11509 -1.202255049195387e+00 
11510 4.638068620042715e+00 
11511 1.059206496683523e+00 
11512 -1.712819970156769e+00 
11513 -5.061178762619063e+00 
11514 2.591593473958915e+00 
11515 6.928787710400342e+00 
11516 -2.052570030788328e+00 
11517 -3.238286386939843e+00 
11518 2.652058449275168e-02 
11519 -1.105857603981510e+00 
11520 -3.051312915911926e+00 
11521 4.770263212088409e+00 
11522 -9.093726664776344e-01 
11523 -6.621703373300064e-01 
11524 2.600122863325902e+00 
11525 3.191599286632059e+00 
11526 -3.078966172221478e+00 
11527 -3.283846918111846e+00 
11528 1.807085134083761e+00 
11529 6.638311998175970e+00 
11530 -3.830144693028376e+00 
11531 -1.521805850785988e+00 
11532 3.040167400032601e+00 
11533 9.806767259258204e-01 
11534 -1.597757542174570e+00 
11535 -1.910336472533849e+00 
11536 4.684884765875831e+00 
11537 3.820690096117977e+00 
11538 -1.975636500234870e+00 
11539 -1.517837655641542e+00 
11540 9.285423945781944e-01 
11541 2.307434880736854e+00 
11542 -2.570072528375474e-01 
11543 1.319603490513813e+00 
11544 3.028349618095951e+00 
11545 2.957605786697549e+00 
11546 5.979348065303368e-01 
11547 -1.757969004114103e+00 
11548 2.845452220864489e-01 
11549 4.507922449977129e+00 
11550 -2.683460565533074e+00 
11551 -1.540634682076646e+00 
11552 4.418402112326538e+00 
11553 2.530239764987856e-01 
11554 -1.199643484489158e+00 
11555 -2.956211084065358e+00 
11556 2.991677311582202e+00 
11557 3.514894806988273e+00 
11558 -4.557813612023808e+00 
11559 -5.410508275299117e-01 
11560 2.589499509151441e+00 
11561 3.005335780964401e+00 
11562 -2.107667906307129e+00 
11563 -2.482250111918612e+00 
11564 2.462225478501634e+00 
11565 1.346846748237029e+00 
11566 -1.896153636494541e+00 
11567 -4.248272492719548e-01 
11568 2.639888233458012e+00 
11569 -5.373324953401933e-01 
11570 -1.459276738362816e+00 
11571 -1.045353415222145e+00 
11572 8.291544592828216e-01 
11573 6.470543829075329e-01 
11574 -3.239010771737425e+00 
11575 -2.821962926273477e+00 
11576 2.306690058556919e+00 
11577 -1.904900789689980e+00 
11578 -4.747965212480930e+00 
11579 -1.411813943463575e+00 
11580 2.253214916160121e+00 
11581 -3.773793448664918e-01 
11582 -2.808028228738552e+00 
11583 -2.309325348726630e+00 
11584 1.676347591340876e+00 
11585 1.477810516910343e+00 
11586 -3.420998956088059e+00 
11587 -1.045203119336988e-01 
11588 5.045327725591866e+00 
11589 1.884610160995897e+00 
11590 -1.051073529716274e+00 
11591 -1.285869865374573e+00 
11592 1.886222042881616e+00 
11593 7.938673297192225e-01 
11594 -1.521717072284909e+00 
11595 1.433725003659737e+00 
11596 3.964801307966632e+00 
11597 -1.690927715556709e-02 
11598 -4.047858353684091e+00 
11599 -2.297778357197170e+00 
11600 7.689877438765390e-01 
11601 -7.160431005854464e-01 
11602 -1.325779692897622e+00 
11603 -1.492430321713635e+00 
11604 5.654311878133541e-01 
11605 -4.087630677387722e-01 
11606 -2.100031488864210e+00 
11607 -1.133627241555157e+00 
11608 -2.738416309395065e-01 
11609 -7.179163444045280e-01 
11610 -1.558933099194112e+00 
11611 1.389326551185994e+00 
11612 1.759256965127981e+00 
11613 1.215352059863004e+00 
11614 -3.802552294453524e+00 
11615 2.396496313143261e-01 
11616 -9.835081036564024e-01 
11617 -1.212531109238095e+00 
11618 -1.382054961017836e+00 
11619 -1.156625121834052e+00 
11620 2.088805169335207e+00 
11621 1.006286078493848e-01 
11622 -3.636174642478273e+00 
11623 -3.746670783545791e-01 
11624 1.636536767906384e+00 
11625 3.031651523011283e-01 
11626 -1.633586143071641e+00 
11627 -8.071144863219254e-01 
11628 -7.027240588815840e-01 
11629 -9.058164178645733e-01 
11630 -3.233155171439818e+00 
11631 -1.233355599579023e+00 
11632 4.206721502525876e-01 
11633 9.990720482460581e-01 
11634 -1.770746126954989e+00 
11635 -1.217843461489880e+00 
11636 -9.439102261533477e-01 
11637 3.406677729331287e-01 
11638 -1.657731846284336e+00 
11639 4.302503756868753e-03 
11640 2.571168272037819e+00 
11641 -1.339489591595251e+00 
11642 1.359310191930277e-01 
11643 -2.522168563886761e-01 
11644 -3.004781928154007e-01 
11645 -7.100945891379444e-01 
11646 -6.572568563052177e-01 
11647 -1.841402709283140e+00 
11648 1.508043251418246e+00 
11649 5.752919508048117e-01 
11650 -2.129412688853061e+00 
11651 -4.007360022608397e-01 
11652 2.125571310101913e+00 
11653 1.020481501335388e+00 
11654 -1.363283072355698e+00 
11655 -3.329576259807799e-02 
11656 2.516035114704073e+00 
11657 -4.110225062043540e-01 
11658 -3.407874268702115e+00 
11659 8.808021403963299e-01 
11660 1.008896870784101e+00 
11661 -1.514968290081527e+00 
11662 -2.877341369854671e+00 
11663 -3.258505424190640e+00 
11664 7.592820109412851e-01 
11665 8.708937212570848e-01 
11666 -2.609986093175878e+00 
11667 -1.749565424271798e+00 
11668 9.327353111497292e-01 
11669 -1.675648810391344e+00 
11670 -1.528787873687135e+00 
11671 -3.693843266281298e+00 
11672 -3.421372800433929e-01 
11673 -8.011841282737897e-01 
11674 -2.731365133312962e+00 
11675 1.575720518728504e+00 
11676 2.157229674212206e+00 
11677 4.478453851477817e-02 
11678 -4.019927733403833e+00 
11679 -6.357619112679780e-01 
11680 -1.479124968204002e+00 
11681 -6.533734440477841e-01 
11682 -1.391190901367134e+00 
11683 8.871810288532936e-01 
11684 2.815785940987467e+00 
11685 8.568230350647826e-01 
11686 -3.336892699617449e+00 
11687 1.187619999523459e-01 
11688 -1.520030785190882e+00 
11689 3.026833212218485e-01 
11690 -7.052091742725095e-01 
11691 3.638978355280089e-01 
11692 2.536197699464790e+00 
11693 -3.169557107162683e-01 
11694 -3.825174212477576e+00 
11695 8.490215914342525e-01 
11696 -5.473071233646414e-01 
11697 -1.764607619689404e+00 
11698 -2.695635927315734e+00 
11699 -1.961534956306571e-01 
11700 -3.262292357830387e-02 
11701 -1.556322623062873e+00 
11702 -1.622913824977561e+00 
11703 4.425748547307813e-01 
11704 -3.038594320347461e-01 
11705 1.847141375714150e-01 
11706 -9.710467305353186e-01 
11707 5.734859074639516e-01 
11708 6.691919882123630e-01 
11709 1.812904051914244e+00 
11710 -8.817682054364040e-01 
11711 -1.288865437881313e+00 
11712 1.304847873385687e+00 
11713 -6.197764572235090e-01 
11714 -3.482491179419849e+00 
11715 -1.075395158013895e+00 
11716 9.735034815217655e-01 
11717 9.741779889424057e-01 
11718 4.561246258291077e-01 
11719 3.412951640029074e+00 
11720 -5.499030348577901e-01 
11721 -1.541092935040751e+00 
11722 5.552411325499325e-01 
11723 1.704622896176527e+00 
11724 1.098557823567873e+00 
11725 6.733515633916471e-01 
11726 -2.397273014862485e+00 
11727 -9.226681602098550e-01 
11728 1.775042809677297e+00 
11729 -1.364087337112547e+00 
11730 -2.218272382726225e+00 
11731 -1.394747003714750e+00 
11732 -2.263083137498730e-01 
11733 -8.275908700334457e-01 
11734 -1.321296673197742e-01 
11735 1.125248634422219e+00 
11736 2.068673084678502e+00 
11737 -1.768594274155759e+00 
11738 -4.274565726404127e-01 
11739 5.559035591331837e-01 
11740 6.320250935763956e-01 
11741 7.978363466741559e-01 
11742 -2.237568574971372e+00 
11743 1.436302650547313e+00 
11744 1.914023343450925e+00 
11745 1.213474219310525e+00 
11746 9.049547389926865e-01 
11747 1.354467682099943e-01 
11748 4.107646767009424e-01 
11749 1.595243765692253e+00 
11750 -2.719038640376265e-01 
11751 2.859133788125526e-02 
11752 2.515511536905823e+00 
11753 2.929127823997332e-01 
11754 -3.966870332061048e-01 
11755 1.486221410011376e-01 
11756 1.057616384086962e+00 
11757 7.379624181411280e-01 
11758 -2.886041608446678e+00 
11759 -7.755054543694506e-01 
11760 1.514852944184248e+00 
11761 -3.309247624719660e-01 
11762 6.765478128503729e-01 
11763 -8.726625153811889e-01 
11764 -1.727581334320218e-01 
11765 -1.761589928876140e-01 
11766 -7.440828822950253e-01 
11767 -2.408807897243814e-01 
11768 -7.817781048211805e-01 
11769 -2.969342420435429e-01 
11770 -4.730742753519989e-01 
11771 -4.537574971677506e-02 
11772 3.041608254377550e-01 
11773 3.370722172375583e-01 
11774 -7.515474533474018e-01 
11775 5.813351772257687e-01 
11776 1.198937447720221e+00 
11777 -1.289911685688124e-01 
11778 -8.060579764309911e-01 
11779 -5.968172886031067e-01 
11780 3.606553862562064e-01 
11781 -2.309961970364626e-01 
11782 -4.501376324174067e-01 
11783 1.458024584697099e+00 
11784 7.904267526197737e-01 
11785 -2.518073263182282e+00 
11786 1.110845148978639e+00 
11787 2.246365019832929e+00 
11788 4.063212908703627e-01 
11789 -1.677310145628569e+00 
11790 -2.175784115246360e+00 
11791 1.373209795383906e+00 
11792 1.436072872067698e+00 
11793 1.411440279199910e+00 
11794 3.258553758051446e-01 
11795 -1.092908170930740e+00 
11796 1.003537106635055e+00 
11797 -1.254196275371752e+00 
11798 1.154820910282620e+00 
11799 -4.320998707550984e-01 
11800 2.235004844781197e+00 
11801 -1.771466210951085e+00 
11802 -6.323531372663153e-01 
11803 7.276655577823678e-02 
11804 5.067370943328657e-01 
11805 1.054496588684265e+00 
11806 -2.237153675947771e+00 
11807 8.881500182000591e-01 
11808 5.597944529836981e-01 
11809 -2.206059377932981e+00 
11810 4.321613701989322e-02 
11811 6.796504840964074e-02 
11812 -6.327104669787826e-01 
11813 -7.628801662607092e-01 
11814 -1.003424713241101e+00 
11815 1.758399340430237e+00 
11816 -9.728818982423623e-01 
11817 -3.026388426554428e-01 
11818 -2.001655585834780e+00 
11819 -1.656119776299550e+00 
11820 3.697654234991602e-01 
11821 -1.932492465058484e+00 
11822 -7.325128885541488e+00 
11823 -1.037322042488392e-01 
11824 8.002465654980363e-01 
11825 -4.323464829236124e-01 
11826 -2.598239870878441e+00 
11827 -4.380873997725047e+00 
11828 -1.368451393237363e+00 
11829 -2.282683774564445e+00 
11830 -1.803861988109195e+00 
11831 1.427555393306609e+00 
11832 3.116806361242090e+00 
11833 -2.660667189866559e+00 
11834 -1.907149066142552e-01 
11835 -1.905898330201251e-01 
11836 -4.519620680268580e-01 
11837 -9.007916048430832e-01 
11838 -2.044520851215630e+00 
11839 7.823417500302232e-01 
11840 1.192081289768998e+00 
11841 -4.426606815651149e+00 
11842 7.685808453646417e-01 
11843 -1.592978345128977e+00 
11844 -2.316981786934888e-01 
11845 -1.279714626086896e+00 
11846 -1.538113969956189e+00 
11847 7.514651540813407e-01 
11848 -1.227088665458362e+00 
11849 -1.261554781555559e+00 
11850 -3.010591510423298e+00 
11851 3.249729591141665e-01 
11852 -1.687143397296300e+00 
11853 -3.721978894210510e+00 
11854 1.045659486843064e+00 
11855 -1.443290996603595e-01 
11856 3.349110439196321e-01 
11857 3.627370506096543e-01 
11858 -4.605797785600872e-01 
11859 7.144972190708537e-01 
11860 7.813524732037710e-01 
11861 -1.722597240678208e+00 
11862 -1.982546215053707e+00 
11863 2.919468713943312e+00 
11864 2.770687399892573e+00 
11865 -2.756581304915914e+00 
11866 8.225315440987512e-01 
11867 1.689686856794560e+00 
11868 2.792872954821779e+00 
11869 -3.190334299785625e-01 
11870 -1.102185388641945e+00 
11871 -5.490266708699331e-01 
11872 1.002740808107750e+00 
11873 -2.446651161405576e+00 
11874 -3.142748928537116e-01 
11875 9.007029174129266e-01 
11876 3.211160358025768e+00 
11877 -4.670703710174912e-01 
11878 -5.956865250547227e-02 
11879 -7.138739896666542e-01 
11880 -6.318805010902722e-01 
11881 -1.502004458668739e+00 
11882 -1.606552212540846e+00 
11883 2.779236091846518e+00 
11884 2.575743346862803e+00 
11885 -9.412922450870234e-01 
11886 -1.315512777062587e+00 
11887 1.395186080838757e+00 
11888 9.529976271931394e-01 
11889 -7.663800380342756e-01 
11890 -2.481419312959199e+00 
11891 1.461461405396935e+00 
11892 1.857282378701873e+00 
11893 -2.336211336704745e+00 
11894 1.722497091718458e+00 
11895 1.431215091038845e+00 
11896 -1.675957188971569e+00 
11897 -4.689623256734619e-01 
11898 -6.676825570222246e-02 
11899 3.419339314597465e+00 
11900 2.108575517948223e+00 
11901 -1.172048399613905e+00 
11902 -4.833713133558523e-01 
11903 1.013825501571100e+00 
11904 6.146946213915989e-01 
11905 -4.778865505554398e-01 
11906 1.078646645983137e+00 
11907 2.386817587954630e+00 
11908 9.694476529496467e-01 
11909 -1.573113927512056e+00 
11910 1.434926724548019e-01 
11911 1.211390730567731e+00 
11912 4.046018835346922e-01 
11913 1.880594720797142e+00 
11914 -6.412415478422558e-01 
11915 3.159565139749280e+00 
11916 2.042686095367822e+00 
11917 -1.412442980876381e+00 
11918 2.539486896600360e-01 
11919 2.669469450075554e+00 
11920 2.158412149405093e-01 
11921 -1.228350561672504e+00 
11922 -1.375376191395758e+00 
11923 5.173637018026614e+00 
11924 1.214147565142882e+00 
11925 -1.861196448836690e+00 
11926 -4.475376409956877e-01 
11927 6.474068249915983e-01 
11928 -1.138913072616318e+00 
11929 -1.781824316121248e+00 
11930 -1.364778460552345e+00 
11931 2.820871067683941e+00 
11932 5.627716578823159e-01 
11933 -6.958557070339226e-01 
11934 9.689255123436189e-01 
11935 1.200580048519738e+00 
11936 3.074875621060651e-01 
11937 -4.253228749425484e-01 
11938 2.566692985057005e+00 
11939 5.960679508140011e+00 
11940 1.125706262079006e+00 
11941 -1.023778104081636e+00 
11942 5.272590664529387e-02 
11943 1.079216662955386e-01 
11944 1.714097618788578e+00 
11945 -3.267724375649091e-01 
11946 1.059706447147410e+00 
11947 2.812773710657664e+00 
11948 4.414701236067674e+00 
11949 1.584997499088173e+00 
11950 -1.032702858938129e+00 
11951 3.454943307117366e-03 
11952 3.539837426957396e-01 
11953 1.327378556593865e-01 
11954 4.843519223751707e-01 
11955 2.593127845834434e+00 
11956 1.809970643414065e+00 
11957 -2.991227125320030e+00 
11958 -4.431247380355643e-02 
11959 2.411740024932247e-01 
11960 3.045199770185128e-01 
11961 1.977093890932859e+00 
11962 5.855725013628822e-01 
11963 1.741063835680613e+00 
11964 1.788187265414832e+00 
11965 1.032294129621150e+00 
11966 2.407947964127553e-01 
11967 1.832382466171411e-01 
11968 3.675715311858322e+00 
11969 -2.473185308245226e-01 
11970 -1.320306216344207e-01 
11971 3.066877298846720e+00 
11972 1.436449546445706e+00 
11973 -1.605765106255523e+00 
11974 1.490620670866021e+00 
11975 -2.489295395460513e-01 
11976 -1.306473703644014e-01 
11977 7.269746533862380e-01 
11978 -9.621582379634347e-01 
11979 3.115717498151482e+00 
11980 3.605025822718130e-01 
11981 -1.741570223428987e+00 
11982 -3.897316370205870e-01 
11983 -1.092048134456848e+00 
11984 1.220292546998846e+00 
11985 -1.507765303170530e+00 
11986 -5.960854881324438e-01 
11987 1.821314654515077e-01 
11988 1.598516148528933e+00 
11989 -2.147107383779363e+00 
11990 -1.324908471894444e+00 
11991 -9.692944165659567e-01 
11992 -1.267595212913940e+00 
11993 -2.595303364478121e+00 
11994 -1.925603621175537e+00 
11995 1.725096401272223e+00 
11996 1.772151335798148e+00 
11997 -1.261608698837129e+00 
11998 -2.187830500925968e+00 
11999 -1.056076619160513e+00 
12000 6.955384791728586e-01 
12001 -3.038540570767484e+00 
12002 -1.283505605165005e+00 
12003 1.396551346956851e+00 
12004 -1.553429625943582e+00 
12005 -2.350740913656026e+00 
12006 3.555494348286637e-01 
12007 -4.930572653202314e-01 
12008 -3.684507777388675e-01 
12009 -1.628241843792150e+00 
12010 -1.799334580109269e-01 
12011 3.947573433605535e+00 
12012 -3.905556103244610e-01 
12013 -2.244069597529306e+00 
12014 5.659285820958203e-01 
12015 2.168120935316305e+00 
12016 -1.214855945908664e+00 
12017 -1.073054255922937e+00 
12018 -1.901828344588221e-01 
12019 2.858384476222236e+00 
12020 -1.390459994322547e-01 
12021 -2.291663170507251e+00 
12022 2.705939464106152e+00 
12023 3.876333124792718e+00 
12024 -1.975537553235646e+00 
12025 -2.130411052522569e-01 
12026 8.006865014077138e-01 
12027 2.426048109035201e+00 
12028 8.313857899499021e-01 
12029 -1.774386335822666e+00 
12030 -7.395504011692473e-02 
12031 6.837083570182779e-01 
12032 -8.528669836835135e-01 
12033 -1.236376195496733e+00 
12034 1.277212185795726e+00 
12035 1.712637995993006e+00 
12036 3.510410172528933e-01 
12037 -1.958098473698531e+00 
12038 1.003680274084880e+00 
12039 -3.290024317958906e-01 
12040 5.392012472313411e-02 
12041 -5.913655791906145e-01 
12042 2.690476351773690e+00 
12043 3.143381598545851e+00 
12044 -2.751485495250400e-01 
12045 -1.144100061614159e+00 
12046 1.318849231689611e+00 
12047 -4.526988628221484e-01 
12048 1.124741402231349e-01 
12049 -1.161675215632232e+00 
12050 4.225594053571025e-01 
12051 1.005093186161692e+00 
12052 7.381272494769053e-01 
12053 -9.220819688607437e-01 
12054 1.059576728072597e+00 
12055 1.196725293844498e+00 
12056 -2.876523934965676e+00 
12057 -2.016650757154509e-03 
12058 1.846215463806788e+00 
12059 1.730238535498159e+00 
12060 -3.691716213249714e-01 
12061 -1.381761275443951e+00 
12062 -2.665004212739441e-01 
12063 8.421858254482185e-01 
12064 -2.262654254435615e+00 
12065 -1.148767554967466e+00 
12066 -1.454750466765692e-01 
12067 4.629619623119697e-01 
12068 -7.905562027391323e-02 
12069 -6.500367992028731e-01 
12070 -2.153912690341870e-01 
12071 -1.337447408658110e+00 
12072 -1.110729199833111e+00 
12073 -2.688023927505668e+00 
12074 -7.682503850211977e-01 
12075 1.506548008920269e-01 
12076 -3.933142264064508e-01 
12077 -4.634396075596478e+00 
12078 -1.018928323141177e+00 
12079 -3.023469708133393e-02 
12080 -7.313914172942632e-01 
12081 -3.692435683626621e+00 
12082 5.169419841798285e-02 
12083 2.691654914313632e+00 
12084 4.947570349964938e-01 
12085 -3.880773778674987e+00 
12086 -1.119025281493480e+00 
12087 1.023354348455768e+00 
12088 -4.164441946133782e+00 
12089 -3.400656832443211e+00 
12090 -7.403606648934905e-01 
12091 4.475223692300380e+00 
12092 -1.140850368532857e+00 
12093 -2.340070661373613e+00 
12094 1.529348027732088e-01 
12095 1.804574296683527e+00 
12096 -1.570563554656417e+00 
12097 -1.943521152573742e+00 
12098 -1.474951405127486e+00 
12099 1.917917039468820e+00 
12100 2.947117439934539e+00 
12101 -2.137350459773541e+00 
12102 -8.526948563130388e-01 
12103 1.791845821116446e+00 
12104 -1.613817964619702e-03 
12105 -3.483665656745530e+00 
12106 -7.482465435359953e-01 
12107 1.889743036444274e+00 
12108 -2.032485669160238e+00 
12109 -2.303554048136154e+00 
12110 2.567816306839622e-01 
12111 2.487956276935654e+00 
12112 -2.593159772603010e+00 
12113 -3.243613050670113e+00 
12114 7.698090323570048e-01 
12115 1.236625385015429e+00 
12116 1.103550008748010e-01 
12117 -9.481544833575301e-01 
12118 3.198131989978675e+00 
12119 2.124327876132659e+00 
12120 -2.354587844964593e+00 
12121 -1.967245916919664e+00 
12122 5.607133198693905e+00 
12123 1.654718337564883e+00 
12124 -1.121298671211333e+00 
12125 -2.554613693891298e+00 
12126 -4.820072187015722e-02 
12127 3.608916353594701e+00 
12128 -9.511003909119754e-01 
12129 -3.851978294440022e+00 
12130 1.691353490250376e+00 
12131 1.393970350967203e+00 
12132 -1.230877723355446e-01 
12133 -1.777975754260576e+00 
12134 1.685675664644073e+00 
12135 3.547191586018621e+00 
12136 -7.518904527527613e-01 
12137 -1.539467464825764e+00 
12138 1.785999930777251e+00 
12139 5.260968496930751e+00 
12140 -2.327927862433176e+00 
12141 -5.770710276022645e+00 
12142 2.208001251937564e+00 
12143 3.326161608044251e+00 
12144 -1.720458024008201e+00 
12145 -5.842739058155913e+00 
12146 6.035476564637757e-01 
12147 5.277101417191440e+00 
12148 9.158186105306623e-01 
12149 -3.588032794524351e+00 
12150 3.489345464347353e+00 
12151 9.560691188741307e-01 
12152 -1.471139571916327e-01 
12153 -3.426768950104265e+00 
12154 1.293759445429764e+00 
12155 5.743596635184705e+00 
12156 -1.290901111631393e+00 
12157 -3.899321169428120e+00 
12158 -2.031966135506966e-01 
12159 6.686372200535624e-01 
12160 -1.098617591036796e+00 
12161 2.617717888479258e+00 
12162 1.008557912470429e+00 
12163 -1.385767084832250e+00 
12164 6.358247516590607e+00 
12165 6.408211325358690e+00 
12166 -2.489463273623480e+00 
12167 -5.977916840018396e+00 
12168 3.421602923801349e+00 
12169 4.818175313433962e+00 
12170 -4.120306761922368e+00 
12171 -9.530450329062401e-01 
12172 1.592313698587082e+00 
12173 2.071082787362976e+00 
12174 -1.778976243800702e+00 
12175 -3.173138424162778e+00 
12176 2.394756725257130e+00 
12177 1.792594399877060e+00 
12178 -1.927880026244665e+00 
12179 -1.586678641195524e+00 
12180 2.816805183034551e+00 
12181 1.724269888371648e+00 
12182 -2.717816418998574e+00 
12183 -1.322363483562167e+00 
12184 3.148131712118256e+00 
12185 2.356671728161368e+00 
12186 -8.279676447344780e-01 
12187 -4.653294983278684e+00 
12188 4.374781418243384e+00 
12189 -6.572699448456232e-01 
12190 -3.866373745875670e+00 
12191 -3.237882518282369e+00 
12192 2.948490417816430e+00 
12193 4.621145917783217e+00 
12194 -3.203377091931659e+00 
12195 -1.984166300174918e+00 
12196 2.140120450588961e+00 
12197 6.888238226169677e-01 
12198 7.134117094729128e-01 
12199 -2.882324440851504e+00 
12200 5.709884188878379e-01 
12201 3.116749133620447e+00 
12202 -2.764933079713535e+00 
12203 8.301661867551698e-01 
12204 4.273569612695870e+00 
12205 9.138933700271394e-01 
12206 -2.465192106639248e+00 
12207 -2.529977770231560e+00 
12208 3.666522172566046e+00 
12209 -1.211467067798405e+00 
12210 -9.911453199480977e-01 
12211 -5.175191457777137e-01 
12212 2.470800030816021e+00 
12213 1.639801209914741e+00 
12214 -1.315082525230483e+00 
12215 -4.345282583917807e+00 
12216 1.540092735839702e-01 
12217 2.001641100693752e+00 
12218 -3.601266173022820e+00 
12219 -8.690668591158227e-01 
12220 2.880857286110879e+00 
12221 2.859576274543616e+00 
12222 -1.040213272357663e+00 
12223 2.558763131620456e-01 
12224 1.875047627147119e+00 
12225 1.603442319191443e+00 
12226 -2.216917538499982e+00 
12227 -8.266400853732466e-01 
12228 5.843729108140779e+00 
12229 3.193801475704324e+00 
12230 -1.913249258596594e+00 
12231 6.970385908793993e-01 
12232 2.955861138211237e+00 
12233 1.214553852473211e+00 
12234 1.411551290229336e+00 
12235 -1.279755418871424e+00 
12236 -1.852286431329754e-01 
12237 7.976065096634223e-01 
12238 -3.153548356088794e+00 
12239 8.020195335258272e-01 
12240 1.764048241369363e+00 
12241 -1.115162818416824e+00 
12242 -3.040760752453721e+00 
12243 -9.432971698002096e-01 
12244 1.793816546472609e+00 
12245 1.268205744628354e-01 
12246 -2.616524693635450e+00 
12247 -1.923767477848636e+00 
12248 1.470789339719549e+00 
12249 -7.280408167001058e-01 
12250 -2.193387985740586e+00 
12251 -5.522411846773692e-01 
12252 2.068669081277480e+00 
12253 -1.848866406937934e-02 
12254 -5.009668568339250e+00 
12255 4.184915438859365e-01 
12256 2.750795640110079e+00 
12257 -6.044433066719496e-01 
12258 -1.367113108761702e+00 
12259 -2.436899522574510e+00 
12260 1.431557421432947e+00 
12261 -5.741653263964833e-01 
12262 -3.210530264270566e+00 
12263 -1.266993227648592e+00 
12264 5.687475850206916e-01 
12265 -1.224210820844903e+00 
12266 -2.311711464134363e+00 
12267 1.222332115397395e+00 
12268 1.783155292485122e+00 
12269 -1.223559275884901e+00 
12270 -2.104720147470265e+00 
12271 -2.242495072480446e+00 
12272 1.405896700322142e-01 
12273 -4.648860095147351e-02 
12274 -3.209623219339969e+00 
12275 1.052896123163420e+00 
12276 2.562736633646082e+00 
12277 -2.565180080732935e+00 
12278 -3.213433917102684e+00 
12279 -2.191043283809960e+00 
12280 -1.514630502228740e+00 
12281 -9.814634766268164e-01 
12282 -1.282105713771084e+00 
12283 2.598272345094572e+00 
12284 2.118920874556225e+00 
12285 -5.301606267300047e-01 
12286 -2.291031996898958e+00 
12287 -4.473435261864697e-01 
12288 8.989116618243591e-02 
12289 -3.024003060703160e-01 
12290 -4.158749030766862e-01 
12291 2.652416302564054e+00 
12292 8.909475541431446e-01 
12293 -1.843453285733180e-01 
12294 -7.519352219405622e-01 
12295 -1.093625437909507e+00 
12296 1.001239353931333e+00 
12297 1.568265183308099e+00 
12298 -1.204572709505035e+00 
12299 -3.237671159577231e-01 
12300 1.574697209749510e+00 
12301 -1.595358611652550e-01 
12302 -2.484047234910509e+00 
12303 -5.621027612052549e-01 
12304 3.318893467915255e-01 
12305 -1.896444768198977e-01 
12306 -2.469487305535818e+00 
12307 1.846445355999516e-01 
12308 1.172557089543112e+00 
12309 -2.046141178274071e+00 
12310 -1.361514952995994e+00 
12311 -8.094540400636120e-01 
12312 1.292734708172695e+00 
12313 1.585467512527826e+00 
12314 -3.696569931649026e+00 
12315 2.282746070715814e+00 
12316 9.903456939750817e-01 
12317 4.436605227254890e-01 
12318 -9.483051645254862e-01 
12319 -6.408770986772748e-01 
12320 9.925190942671791e-01 
12321 -6.390344667427027e-01 
12322 -3.467822323361321e+00 
12323 -6.059275051867764e-01 
12324 9.186526931167167e-01 
12325 -6.927298693146540e-01 
12326 -2.146873772340061e+00 
12327 8.158081943499144e-01 
12328 1.747514917876831e+00 
12329 3.194827103069829e-01 
12330 -2.400771754122815e+00 
12331 -7.864631730871475e-01 
12332 1.435715249215372e+00 
12333 -1.312221890593674e-01 
12334 -1.858598735636401e-01 
12335 5.411756786168838e-01 
12336 2.102471287193403e+00 
12337 -1.677154121534869e+00 
12338 -2.020583246054211e+00 
12339 -9.807465785923274e-01 
12340 1.390774330150673e+00 
12341 2.549322108438369e-01 
12342 -1.663242508661980e+00 
12343 -3.901202284230550e-01 
12344 2.485245383083243e-01 
12345 -6.956688066926860e-01 
12346 5.941782811994722e-01 
12347 2.689936277875902e-02 
12348 3.571032448461527e-01 
12349 1.230900443856049e+00 
12350 -3.558735165159315e+00 
12351 -5.181716876953221e-01 
12352 9.102994870032834e-01 
12353 -1.191764106130487e+00 
12354 -1.043434158455427e+00 
12355 -1.330520478093369e+00 
12356 2.101443664708272e+00 
12357 -9.411494857862472e-01 
12358 -4.313114154813649e-01 
12359 3.095456976096037e-01 
12360 7.333600656275568e-01 
12361 3.124311748707218e-01 
12362 -1.928325519278722e-01 
12363 -4.959138517118629e-02 
12364 1.144246258045561e+00 
12365 -8.456817636646453e-01 
12366 -7.182153218428402e-01 
12367 -3.048106086822978e-01 
12368 6.638218437895702e-01 
12369 -8.165887576803321e-01 
12370 -1.178124973006220e+00 
12371 6.097283381072330e-01 
12372 -5.377210516904863e-01 
12373 -1.003512701651879e+00 
12374 -2.370902154724401e-01 
12375 -1.807946289449852e-01 
12376 -1.642824690757230e+00 
12377 -1.071135242317752e+00 
12378 -8.898489513917692e-01 
12379 -9.175656196155679e-01 
12380 -1.960348420477379e-01 
12381 -1.533492074665375e+00 
12382 -2.812687074318394e+00 
12383 -6.086622138943686e-01 
12384 6.109305327024046e-02 
12385 2.566120323342667e-01 
12386 -1.858772164000062e+00 
12387 7.526688766878660e-01 
12388 9.294237881554089e-01 
12389 -8.849638078721149e-02 
12390 -1.665227451481285e+00 
12391 -6.724382202622102e-01 
12392 2.780489029005781e+00 
12393 2.014952983547697e-01 
12394 -2.483075875064597e+00 
12395 3.205385832892355e-01 
12396 8.526412221404388e-01 
12397 -1.923227021756064e-01 
12398 -7.628987333654588e-01 
12399 -8.156236796223322e-01 
12400 2.170876707259453e-01 
12401 8.151593754176404e-01 
12402 -4.281465316776448e-01 
12403 3.450185065700082e-01 
12404 -1.220453579511699e-01 
12405 -1.601430151087162e+00 
12406 1.459546373621127e-01 
12407 -6.527259574180551e-01 
12408 1.918472801794185e-01 
12409 6.454558913441767e-01 
12410 -7.024188334071273e-01 
12411 -3.085029488479797e-01 
12412 -1.603172764172844e+00 
12413 -8.119325691974055e-01 
12414 6.619089022398078e-02 
12415 -1.738821181294267e+00 
12416 1.517865161223705e-01 
12417 1.203244617232176e+00 
12418 -1.230761055137281e+00 
12419 -3.094271349681685e-01 
12420 4.328610024137471e-03 
12421 -4.432006107475854e-02 
12422 3.893223884036903e-01 
12423 9.945854425895128e-01 
12424 7.848521843926551e-01 
12425 -2.434435082422608e+00 
12426 1.516977078724711e+00 
12427 1.932331868594719e+00 
12428 1.390767350123156e+00 
12429 2.016544105034753e+00 
12430 -4.576714854703500e-01 
12431 8.659715779839325e-01 
12432 -1.505775084165809e+00 
12433 -2.255542523484360e+00 
12434 8.009448002314208e-01 
12435 2.342871134583934e+00 
12436 2.117429974419042e-01 
12437 1.337484668220924e+00 
12438 -2.937489695377041e+00 
12439 -1.537712080544048e-02 
12440 1.557584484931756e-01 
12441 -7.960144043512196e-01 
12442 -1.178099090139993e+00 
12443 -1.704998958677967e-01 
12444 6.192702469338298e-02 
12445 -8.496087545816418e-01 
12446 -2.429060503187211e+00 
12447 -2.180921758798124e+00 
12448 -9.091780395172349e-01 
12449 4.828482143515003e-01 
12450 -5.632005253750202e-01 
12451 -4.926097648400801e-01 
12452 2.168323887852179e-01 
12453 -2.091664435401624e+00 
12454 -8.836026022232147e-01 
12455 -1.969605258718109e+00 
12456 -7.690627245061779e-01 
12457 1.175741210508504e+00 
12458 -1.792019770244354e+00 
12459 -1.011529909023954e+00 
12460 2.148729721403150e-01 
12461 -1.658351342398206e+00 
12462 -1.856888372191941e+00 
12463 -2.848687648078975e+00 
12464 -5.546027342646478e-01 
12465 -6.521089052088876e-01 
12466 -2.519542045984078e+00 
12467 -2.091571551002100e+00 
12468 1.252683525550847e+00 
12469 7.532167935637027e-01 
12470 -1.817677406817926e-01 
12471 1.024180156223272e+00 
12472 -6.824566402890410e-01 
12473 -1.261348035091702e+00 
12474 8.581146802573724e-01 
12475 3.905690169394261e-01 
12476 7.525283240194449e-01 
12477 -6.688287677640895e-01 
12478 -1.278945679423833e+00 
12479 5.148943668408283e-01 
12480 -1.522910917305077e+00 
12481 -1.515551775042639e+00 
12482 1.680338523925061e+00 
12483 1.087171709272624e+00 
12484 4.974369105155958e-01 
12485 -4.157192019479750e-01 
12486 -8.845312131309944e-02 
12487 -1.194387050932602e+00 
12488 -2.213853162881962e+00 
12489 -6.363870176322742e-01 
12490 -2.930435983464883e-01 
12491 1.820769300298281e+00 
12492 2.682683095052264e-02 
12493 -2.594655876914918e+00 
12494 1.294579344321377e-01 
12495 1.600483436119162e+00 
12496 -8.198654611514397e-01 
12497 2.782488601329981e-01 
12498 1.892127746211819e+00 
12499 3.004230196598074e+00 
12500 2.797838590267072e+00 
12501 6.216870115119975e-01 
12502 2.656326916667991e-01 
12503 2.273808165360867e+00 
12504 1.419741727981515e+00 
12505 -8.405405021816595e-03 
12506 -2.276077230075450e-01 
12507 3.097463173148110e+00 
12508 2.003274087543345e+00 
12509 1.559966497915897e-01 
12510 9.852594733810215e-01 
12511 2.506049770711436e+00 
12512 6.339532849777335e-01 
12513 5.442705043168088e-01 
12514 1.518649347014055e-01 
12515 1.906996924463544e+00 
12516 2.067962144230515e+00 
12517 -1.047281040517628e+00 
12518 5.070044738676351e-01 
12519 2.948451234177616e+00 
12520 -3.712243755871770e-01 
12521 1.156526391593713e+00 
12522 3.196858857255049e-01 
12523 2.555746353975632e+00 
12524 1.682892087189448e+00 
12525 -1.421407549626237e-01 
12526 4.087671518568706e-01 
12527 5.717972368269824e-01 
12528 3.160856417311921e+00 
12529 -1.301117067864660e-01 
12530 5.688400114927956e-01 
12531 3.839097592771462e+00 
12532 2.434571793955626e+00 
12533 1.463857097250359e+00 
12534 2.315521216465102e-01 
12535 3.657663007990481e+00 
12536 7.331727484026446e-01 
12537 -3.198378424592992e-01 
12538 1.029468005525992e+00 
12539 7.535183433616766e-01 
12540 9.008638688333018e-02 
12541 -1.097504697903557e-02 
12542 -1.853774692915480e+00 
12543 4.375980260112024e+00 
12544 2.803647525496340e+00 
12545 -1.985009852988651e+00 
12546 -1.710616212925985e-01 
12547 -9.415298725503070e-01 
12548 -1.591880908520789e+00 
12549 -2.020483733164002e+00 
12550 3.669680908813656e-01 
12551 2.448109149589233e+00 
12552 1.979877103874531e+00 
12553 1.177972817226542e+00 
12554 -4.655447667554135e-01 
12555 -7.815208149715147e-02 
12556 7.703870547448182e-01 
12557 -9.573250337942031e-01 
12558 9.913569707736956e-02 
12559 5.160055838968995e-01 
12560 3.297612956392290e+00 
12561 -1.040856380325738e+00 
12562 2.133539185773070e-01 
12563 1.765412285648934e+00 
12564 -1.735835649386555e+00 
12565 -6.003139470579240e-01 
12566 -1.267561806410735e+00 
12567 2.192703236649162e-01 
12568 1.400949435373824e+00 
12569 -3.928684601526895e+00 
12570 3.224564367508092e-01 
12571 1.349069127834693e+00 
12572 -1.121915811821972e+00 
12573 -2.980368461152726e+00 
12574 1.456453539489033e+00 
12575 1.589872361543925e+00 
12576 -1.769697616041957e-01 
12577 -1.422355705116901e+00 
12578 -9.736961558820919e-01 
12579 1.932925521155825e+00 
12580 -5.650623962855722e-01 
12581 -2.447320784984921e+00 
12582 -5.084748534184086e-01 
12583 2.062334593914130e+00 
12584 1.431164507284946e+00 
12585 8.298855671660539e-01 
12586 -7.190171504304710e-01 
12587 1.086244933130589e+00 
12588 1.892673677781255e+00 
12589 -8.518248709700336e-02 
12590 1.256313791033134e+00 
12591 2.143807168574540e+00 
12592 9.804957221079168e-01 
12593 2.315984323176078e+00 
12594 2.734308912380702e-01 
12595 6.495231103481174e-01 
12596 -1.736791345509870e+00 
12597 -2.623326065391304e+00 
12598 -2.165579407701119e-01 
12599 1.901192587653063e+00 
12600 1.982208047793211e+00 
12601 2.903213763742329e-01 
12602 1.066960520628048e+00 
12603 1.889252782093577e+00 
12604 2.390849214862238e+00 
12605 2.732470110284854e+00 
12606 2.082296582800575e+00 
12607 1.294262055607989e+00 
12608 4.399312883459490e+00 
12609 1.331321588027232e+00 
12610 1.073074521239857e+00 
12611 4.847504027808595e+00 
12612 3.894755041886940e+00 
12613 1.269836319554905e+00 
12614 1.566836949115125e+00 
12615 1.131777649146170e+00 
12616 1.557226296530217e+00 
12617 -3.420104437356602e-01 
12618 2.339045902114067e+00 
12619 3.295182765139874e+00 
12620 2.106029587306809e+00 
12621 -1.046739945236908e-01 
12622 -1.473451915240256e+00 
12623 5.972714796969023e-01 
12624 1.549376054150278e+00 
12625 2.846449815592853e-01 
12626 1.379522580612573e+00 
12627 2.717228834055192e+00 
12628 2.209980924556274e+00 
12629 -1.625268492586998e-01 
12630 -1.516937246187571e+00 
12631 -4.842994653265245e-01 
12632 -1.800710990465556e-01 
12633 -1.780179693532552e-01 
12634 6.548800391071025e-01 
12635 1.617352331521779e+00 
12636 1.717061709647411e+00 
12637 5.786894340046724e-02 
12638 -5.524224401513037e-01 
12639 1.421035677142484e+00 
12640 1.282207364518427e+00 
12641 -3.961006714103901e+00 
12642 1.364689204084148e+00 
12643 2.613974159553223e+00 
12644 1.265950613169708e+00 
12645 -1.016932374668989e+00 
12646 -1.465154975167771e+00 
12647 1.710320335435685e+00 
12648 -2.620369135174898e-01 
12649 -2.760766232221129e+00 
12650 1.682032085946352e+00 
12651 3.112356923464983e+00 
12652 3.129900054863390e+00 
12653 7.225476953224750e-03 
12654 -1.014620435397926e+00 
12655 1.993416804610608e+00 
12656 -4.411486139279238e-01 
12657 -1.286360406531819e+00 
12658 8.172948001226390e-01 
12659 3.757358581424944e+00 
12660 1.172342187760699e+00 
12661 -2.376077093013023e+00 
12662 7.281532855290496e-01 
12663 4.749729671545452e+00 
12664 -4.349518358551135e-02 
12665 -1.576120783307141e+00 
12666 1.089913592506186e+00 
12667 3.609951007582073e+00 
12668 2.451936618863912e+00 
12669 -7.977623227035323e-01 
12670 1.238876843260929e+00 
12671 1.878760357369008e+00 
12672 1.088989033026627e+00 
12673 -1.374241462797149e+00 
12674 1.599297570624844e+00 
12675 3.971411635733169e+00 
12676 7.145489433026202e-01 
12677 -1.105623047251945e+00 
12678 1.753706258271561e+00 
12679 1.931486921171451e+00 
12680 -1.633033112608420e+00 
12681 -1.190341338173328e+00 
12682 7.574853988799937e-01 
12683 7.219845202415164e+00 
12684 -1.415764123816643e+00 
12685 -2.058385792529901e+00 
12686 -6.702164364734472e-01 
12687 2.082839376759841e+00 
12688 2.259739483494071e-01 
12689 -2.789570310872074e+00 
12690 8.008502236121067e-01 
12691 2.764398513454019e+00 
12692 8.198403399216110e-01 
12693 -1.763851633806748e+00 
12694 6.265175233751357e-01 
12695 1.345832567008693e+00 
12696 -2.960804501399407e+00 
12697 -1.543045414573090e-01 
12698 9.645346028685972e-01 
12699 1.202901217728904e+00 
12700 -5.724169292658112e-01 
12701 -3.041295456733216e+00 
12702 -1.891935804501544e+00 
12703 -1.048554818171731e+00 
12704 -7.545581937262357e-01 
12705 6.002363536220817e-01 
12706 -1.019405051130950e+00 
12707 8.302511904283224e-01 
12708 -5.047234727477667e-01 
12709 -1.388754038828942e+00 
12710 5.736355829621587e-01 
12711 1.097220425119239e+00 
12712 1.674245809294920e+00 
12713 -6.511086069970627e-01 
12714 -3.534375460198660e-01 
12715 -8.533088047948757e-01 
12716 1.353653787984930e+00 
12717 -3.281283963907327e-01 
12718 2.515524760276023e+00 
12719 2.292054292751467e+00 
12720 -5.795030649460085e-01 
12721 -3.732660740526465e+00 
12722 2.041966633734139e-01 
12723 2.776634142359777e+00 
12724 -9.283833813921144e-01 
12725 -1.700368187120396e+00 
12726 5.605618754010400e-01 
12727 1.113461538809262e+00 
12728 -4.009106914051928e-01 
12729 -1.281819849834037e+00 
12730 9.880589509325187e-01 
12731 4.770670789017922e-01 
12732 -1.416063547110226e+00 
12733 -3.110206686511248e+00 
12734 1.315972362854952e+00 
12735 3.189608035433894e+00 
12736 9.718552036979812e-01 
12737 -4.000324657576044e-03 
12738 1.130284526774952e+00 
12739 1.253136268274157e+00 
12740 7.707613754455794e-01 
12741 -4.905314633761545e-01 
12742 9.745062553250593e+00 
12743 2.491452257282603e+00 
12744 -6.970573884758300e-01 
12745 -1.231702095058008e+00 
12746 3.354729759001573e+00 
12747 3.608977567777795e+00 
12748 4.701704647311242e-01 
12749 2.131836606139310e+00 
12750 1.879416721747326e+00 
12751 9.249198133128491e-01 
12752 -1.871731185626601e+00 
12753 4.758644199184763e-01 
12754 3.984622711228342e+00 
12755 4.651983661659242e+00 
12756 1.549359620898484e+00 
12757 1.958531465766314e-01 
12758 5.213099869915501e+00 
12759 5.765838336886138e+00 
12760 -3.178990304040977e+00 
12761 5.562688406540582e-01 
12762 4.129256035753929e+00 
12763 6.497744555608070e+00 
12764 4.364618159155407e-01 
12765 -3.295262891886384e-01 
12766 1.197724819468697e+00 
12767 3.061337190496705e+00 
12768 -1.557180729194938e+00 
12769 -6.290402580650419e-01 
12770 6.239659751253206e+00 
12771 2.566911676731736e+00 
12772 -1.629121405592699e-01 
12773 2.851974058917165e+00 
12774 2.923637967705279e+00 
12775 2.167828237165395e+00 
12776 8.874234810133558e-01 
12777 -1.464278877351471e-01 
12778 5.324609373209812e+00 
12779 6.579065763744969e+00 
12780 -1.776723216091751e+00 
12781 -2.652515254488037e+00 
12782 4.174746186124221e+00 
12783 5.103241023188726e+00 
12784 -2.800416709333065e+00 
12785 -2.301151894169422e+00 
12786 6.407713820844352e+00 
12787 5.139544157736546e+00 
12788 -1.406341815619324e+00 
12789 -2.254346244010664e-01 
12790 2.142234386769504e+00 
12791 4.424041770785354e+00 
12792 -1.622853823339738e+00 
12793 -2.168143444124596e+00 
12794 6.986411651879352e+00 
12795 2.602235369040489e+00 
12796 -2.586656027433733e+00 
12797 -4.293429461346227e+00 
12798 5.741668355756397e+00 
12799 6.011462362636086e+00 
12800 -2.713208651677162e+00 
12801 4.400494802559699e+00 
12802 -3.495495607549514e+00 
12803 -3.328361177550159e+00 
12804 1.514757529038499e+00 
12805 2.488381648944734e+00 
12806 1.434328811721576e-01 
12807 -4.366771355146597e+00 
12808 3.421073751026724e+00 
12809 4.204383214529313e+00 
12810 -6.584494280679216e+00 
12811 -1.902272489137488e+00 
12812 2.347646194528603e+00 
12813 1.800925632507492e+00 
12814 -2.104723681006290e+00 
12815 -3.167013108086600e+00 
12816 2.735175156078269e+00 
12817 8.110311349487256e-01 
12818 -1.180760238432156e+00 
12819 -3.927769746150852e-01 
12820 3.449166385094073e+00 
12821 3.468290277321456e+00 
12822 -4.061284993694338e+00 
12823 -3.033468205932245e-01 
12824 4.711509287178858e-01 
12825 1.135034895854549e-01 
12826 -8.281905127265038e-01 
12827 -1.662261485744039e+00 
12828 4.051438302227879e+00 
12829 4.353365994043244e+00 
12830 -2.755787339569273e+00 
12831 -2.066595983358904e+00 
12832 -9.215564153875438e-01 
12833 1.623031202514599e+00 
12834 -3.291798054522729e+00 
12835 -3.575333711519728e+00 
12836 2.550579144246677e+00 
12837 1.294246566541556e+00 
12838 -4.546884582218492e+00 
12839 -3.479995530204994e+00 
12840 4.052327472078798e+00 
12841 -6.241929048631349e-01 
12842 -3.249823710658218e+00 
12843 -1.114251957550057e+00 
12844 4.390435306830321e+00 
12845 2.387384291535545e+00 
12846 -6.170385746914571e+00 
12847 -2.992857869055951e+00 
12848 2.371687126175165e+00 
12849 -1.765579056884331e+00 
12850 -6.066543741270209e-01 
12851 -6.364303040814414e-01 
12852 6.453264409171243e+00 
12853 1.282809109704350e+00 
12854 -2.601029757785538e+00 
12855 -1.259721104873492e+00 
12856 -6.696235588192654e-01 
12857 1.470545240253136e+00 
12858 -2.573751305301438e+00 
12859 -8.668481880596313e-01 
12860 3.858168944118088e+00 
12861 6.257410016295226e-01 
12862 -1.655138079974512e+00 
12863 -4.993847050034418e-01 
12864 2.084464787583060e+00 
12865 2.255796943155399e-01 
12866 -4.111706103612147e+00 
12867 1.239255838493235e+00 
12868 4.059117951327758e+00 
12869 1.824456001423507e+00 
12870 -4.333602900431228e+00 
12871 2.654489360867585e+00 
12872 2.802463798448546e-01 
12873 1.674759821856636e+00 
12874 -1.838160000677132e+00 
12875 1.476717015988286e-01 
12876 -5.891466655266303e-01 
12877 -2.654217716282027e+00 
12878 -1.680884486441216e+00 
12879 -2.730220621816147e+00 
12880 4.034536312993831e+00 
12881 -1.091976398766227e+00 
12882 -4.397898316787181e+00 
12883 2.139566368814459e-01 
12884 5.002084890698326e-01 
12885 -1.176084285944954e-01 
12886 -3.451377743850172e+00 
12887 -2.538486172882940e-01 
12888 2.227794877903315e-01 
12889 -1.348023130649779e+00 
12890 -9.492778850537344e-01 
12891 -8.898745278375726e-01 
12892 1.523545558316494e+00 
12893 -1.747557186331619e-01 
12894 -4.965377380174421e+00 
12895 -1.073903629914683e+00 
12896 5.741490529549704e-01 
12897 -1.822743115344704e-02 
12898 -1.912251150959389e+00 
12899 -2.570229422257528e+00 
12900 3.123678275521908e-01 
12901 -8.116017274945920e-01 
12902 -2.238510298914953e+00 
12903 4.929446514667017e-01 
12904 2.060169744573657e+00 
12905 1.572829826611006e-01 
12906 -2.775047388514412e+00 
12907 5.536276409602665e-01 
12908 -2.580002890372213e-01 
12909 -5.606925315052410e-01 
12910 -2.229939962288036e+00 
12911 -2.307321508112211e-01 
12912 1.668930020720280e+00 
12913 -8.020366185917611e-02 
12914 -2.230736331058500e+00 
12915 -2.060522341000195e+00 
12916 1.231122438761009e+00 
12917 -6.831199667967578e-01 
12918 -3.077526706543235e-01 
12919 2.490803214574977e+00 
12920 5.939153974539148e-01 
12921 2.834205519240426e-01 
12922 -8.533107492675370e-01 
12923 -2.137294522955194e-01 
12924 -1.824588133349914e-01 
12925 2.228897418764039e-01 
12926 -1.362513347785049e+00 
12927 -1.597340082332324e-01 
12928 2.049059560124206e+00 
12929 -8.580537207598282e-01 
12930 -4.091423224163498e-02 
12931 4.453124475007705e-01 
12932 1.701484305353662e+00 
12933 -5.117837252530483e-01 
12934 -2.448934652105220e+00 
12935 6.161846984658251e-01 
12936 3.695668642193267e+00 
12937 3.587234956091622e-01 
12938 -4.759520588291337e-01 
12939 -1.259335530540670e+00 
12940 1.462792921863297e+00 
12941 -7.975709893557743e-01 
12942 -3.146374083441040e+00 
12943 -3.033024095862099e+00 
12944 7.191203894148364e-01 
12945 -1.663295478832534e+00 
12946 -1.502959180045180e+00 
12947 -1.490414493691850e+00 
12948 3.026000259894152e+00 
12949 1.319688833524368e+00 
12950 -2.094785932052220e+00 
12951 -2.972580598433995e+00 
12952 1.779771114439277e-01 
12953 1.180313167429039e-01 
12954 -8.541292766760560e-01 
12955 9.449478419635811e-01 
12956 2.325340172876495e+00 
12957 -8.587616666600402e-02 
12958 -4.629859546652471e+00 
12959 -1.138577975970510e+00 
12960 1.815911652234733e+00 
12961 -1.063494899776430e+00 
12962 -2.703646822468357e+00 
12963 -1.145520172853912e+00 
12964 8.144400961104627e-02 
12965 2.574940137975357e-01 
12966 -2.783465868486175e+00 
12967 4.318161842945947e-01 
12968 1.127041320636007e+00 
12969 2.089163607402553e-02 
12970 -9.442973385053103e-01 
12971 -6.282228263815123e-01 
12972 2.143849611428961e-01 
12973 -1.903250051059016e+00 
12974 -1.792153685556024e+00 
12975 -4.441014990475435e-01 
12976 6.542988541256081e-01 
12977 -3.386745574113644e-01 
12978 -1.919653476432386e+00 
12979 -8.392594445650450e-01 
12980 7.536428436003453e-01 
12981 -9.160912307431565e-01 
12982 -5.651694008573390e-01 
12983 4.652031693072607e-01 
12984 2.904496735387467e-02 
12985 5.421259226116620e-01 
12986 -6.422480273790286e-01 
12987 -1.206527143893691e+00 
12988 -6.862674813383333e-01 
12989 1.073347081376054e-01 
12990 -2.668717960726939e+00 
12991 -2.273878822306713e+00 
12992 8.608848919184233e-01 
12993 -1.498311473491103e+00 
12994 -3.289165984659999e+00 
12995 -2.846407846878628e+00 
12996 4.132333831459722e-01 
12997 -9.286055659404274e-01 
12998 -1.363485301235637e+00 
12999 1.142999330982460e+00 
13000 -1.158173201797923e+00 
13001 -3.886711549031437e-01 
13002 -8.662551462336736e-01 
13003 -1.537732357658616e+00 
13004 9.959312789889435e-01 
13005 -1.382321641877959e+00 
13006 -7.286182932543015e-01 
13007 -7.191841678089415e-01 
13008 3.542955189597641e-01 
13009 -1.013013390016261e+00 
13010 -1.690343785882639e+00 
13011 -3.761197062957312e-01 
13012 -3.925667342293588e-01 
13013 -1.693706923500176e+00 
13014 -1.291563695465103e+00 
13015 -1.246885348408541e-01 
13016 6.918949737575999e-01 
13017 -5.553515322270300e-01 
13018 -1.596055513790117e+00 
13019 4.992210130746446e-01 
13020 1.414272457700187e+00 
13021 -7.391544410328741e-01 
13022 8.863517029876025e-02 
13023 -1.615882656384272e+00 
13024 -5.844760180073303e-01 
13025 1.207802579737020e+00 
13026 -2.058391607992265e+00 
13027 3.946964606525862e-01 
13028 1.510023672154186e+00 
13029 6.411659554025678e-01 
13030 -2.631033177123606e-01 
13031 -1.053759532425017e+00 
13032 1.341683077553788e+00 
13033 1.386012867834596e+00 
13034 -6.083841371719078e-02 
13035 -6.893353741756384e-01 
13036 1.344141349891571e+00 
13037 -5.318315050683896e-01 
13038 6.477690438726239e-01 
13039 5.026841156758559e-01 
13040 8.307142572227144e-01 
13041 -2.080597284253342e-01 
13042 -2.117484256883785e-01 
13043 6.372266729148163e-01 
13044 1.155459558652498e+00 
13045 2.668361619987744e-01 
13046 -1.167829255530066e+00 
13047 -1.011529241214427e+00 
13048 -7.801098673047777e-01 
13049 -1.678621667908706e+00 
13050 -8.342595330456233e-02 
13051 1.191220334753042e-01 
13052 7.964581769271262e-01 
13053 -1.017411737993308e+00 
13054 -7.556643795516811e-01 
13055 -2.909092492915015e+00 
13056 -2.906867650956646e-01 
13057 4.491012023197145e-01 
13058 -2.967205125110178e+00 
13059 5.725837601051467e-01 
13060 9.125488243956797e-01 
13061 -1.231997538569967e+00 
13062 8.488822332653633e-01 
13063 9.149038229463154e-01 
13064 5.061014710858804e-01 
13065 -1.075690205776738e+00 
13066 -9.813612290445998e-01 
13067 1.033085070501478e+00 
13068 2.196912564125018e-01 
13069 -1.238037932213171e+00 
13070 -1.008529172002596e+00 
13071 8.258146451080049e-02 
13072 -9.509634794659723e-01 
13073 5.603047266208266e-01 
13074 -1.359201061170458e+00 
13075 -4.712331606359658e-01 
13076 4.917776149498535e-03 
13077 -1.161187503115512e+00 
13078 4.587572075049280e-01 
13079 -3.311633299244540e-01 
13080 2.675940981593006e-01 
13081 1.509019970073439e+00 
13082 -1.373116779183651e-01 
13083 -6.098974728903903e-01 
13084 -6.676444903065344e-02 
13085 -1.455199863245904e+00 
13086 -6.577803304539636e-01 
13087 -4.026056261690109e-01 
13088 3.269397593090668e-02 
13089 9.184418332646153e-03 
13090 -1.116710385568330e+00 
13091 -3.138473481719565e-01 
13092 -9.077978575005505e-01 
13093 -9.169215234881373e-01 
13094 -2.009186144017492e-01 
13095 2.199166721193046e-02 
13096 -6.265637658341332e-01 
13097 9.987829184358966e-01 
13098 -6.912213092483693e-02 
13099 -4.732502614539327e-01 
13100 -3.994055945339168e-01 
13101 -1.960725367501560e-01 
13102 -7.205909455372210e-01 
13103 -2.615891912157359e+00 
13104 1.576650327809178e+00 
13105 3.963744264306361e-03 
13106 -2.635739338385724e+00 
13107 -3.146712097865241e+00 
13108 -2.253008243183218e-01 
13109 -6.618126282936905e-01 
13110 3.354044600610545e-01 
13111 4.417843123344937e-01 
13112 1.064741856778341e+00 
13113 -1.109833804558591e+00 
13114 -1.444515783607535e+00 
13115 9.404771730692141e-01 
13116 -2.203514575387019e-01 
13117 -1.817580638192616e+00 
13118 1.909602025479021e-01 
13119 1.020431448766652e+00 
13120 -1.683687651967019e+00 
13121 1.337600925253329e+00 
13122 -1.839971604241905e-01 
13123 -1.890906717722074e-02 
13124 7.694866856671196e-01 
13125 -8.633135198882158e-01 
13126 4.319587965068739e-01 
13127 1.403999267061435e+00 
13128 1.160276555038796e+00 
13129 -1.218388728808211e+00 
13130 5.726327070065635e-01 
13131 1.236656688530284e+00 
13132 -2.678271974592567e-01 
13133 -1.111968614503716e+00 
13134 8.165784632231520e-01 
13135 2.676755540974816e+00 
13136 4.120712284113634e-01 
13137 2.619062892876102e+00 
13138 1.883811130788520e+00 
13139 1.799944856573480e+00 
13140 1.958339682782504e+00 
13141 -5.767689576494768e-01 
13142 -1.151687829663783e+00 
13143 2.305617993304031e+00 
13144 1.744660772230627e+00 
13145 -8.452785159956553e-01 
13146 5.467495001606135e-01 
13147 -1.365423866637840e-01 
13148 2.742100976500013e+00 
13149 7.885360307217335e-01 
13150 -2.863409137325633e-01 
13151 1.279093937442749e+00 
13152 1.427057520999621e+00 
13153 -4.786450128180630e-01 
13154 6.940939236482414e-02 
13155 7.111611072319693e-01 
13156 1.099233045931306e+00 
13157 -1.932573946651287e+00 
13158 -1.724781081099087e-01 
13159 9.051872711155040e-01 
13160 6.571965765235338e-01 
13161 3.717326998479654e-01 
13162 -1.636407295578637e+00 
13163 8.206945335369136e-01 
13164 1.904335374356635e+00 
13165 -5.389184530259961e-01 
13166 1.098138407620052e+00 
13167 8.077727673618508e-01 
13168 2.008026276234955e+00 
13169 -4.571170605335936e-01 
13170 9.681897565146011e-02 
13171 2.677690088758046e+00 
13172 1.822037879486014e+00 
13173 1.172521201420904e+00 
13174 -6.817246644997447e-01 
13175 4.454945710724782e-01 
13176 1.322159770509744e+00 
13177 2.360141086931508e-01 
13178 4.452086960654485e-02 
13179 9.769216694676415e-01 
13180 1.456110387407054e+00 
13181 -1.838811179630732e+00 
13182 3.706128144889041e-02 
13183 -2.031550114925860e+00 
13184 -4.889057151572871e-01 
13185 -2.578364858636056e+00 
13186 -2.164597689614997e+00 
13187 -4.209453322558679e-01 
13188 1.374632912221497e+00 
13189 -3.958386225663165e-01 
13190 -3.433545974971266e+00 
13191 1.050954437123334e+00 
13192 -8.633149194609896e-01 
13193 -2.447467039696996e+00 
13194 1.274511009180970e+00 
13195 -3.291104751983673e-01 
13196 4.847261396098341e-02 
13197 -8.625705879189171e-01 
13198 -6.305837269440314e-01 
13199 -1.679536229214922e-01 
13200 -6.924958892293059e-01 
13201 -3.903285206514333e-01 
13202 -5.544326954945770e-01 
13203 1.743531552831634e+00 
13204 2.764303651202340e-01 
13205 -2.866591546837714e+00 
13206 -1.408953366927965e+00 
13207 -2.912204847965246e-01 
13208 8.254851889286691e-01 
13209 -1.881877043325511e+00 
13210 -1.461734461778743e+00 
13211 1.334377887074082e+00 
13212 8.181661046261104e-01 
13213 -2.388663319923953e+00 
13214 3.802836646456645e-01 
13215 2.506349817507870e-01 
13216 -1.242934450411562e+00 
13217 6.159282617872803e-01 
13218 -1.357891095601252e+00 
13219 2.836793942420932e+00 
13220 3.713470232964040e-01 
13221 -3.001564565933613e+00 
13222 -8.253640901223017e-01 
13223 -3.038816591478859e-01 
13224 4.786129596171386e-01 
13225 8.810955432874483e-02 
13226 4.665477321036910e-01 
13227 2.914198289875318e-01 
13228 1.125699692570314e+00 
13229 -1.709264547528885e+00 
13230 -1.273721160041005e+00 
13231 1.654545012904791e+00 
13232 -2.947579890881993e-01 
13233 -1.413094363674245e+00 
13234 -4.481800946545349e-01 
13235 1.994823042622295e+00 
13236 8.673994866468486e-01 
13237 -2.279658943248647e+00 
13238 -3.912164625912773e-01 
13239 1.041382658558087e+00 
13240 6.312100088900363e-01 
13241 1.388877411792314e+00 
13242 -1.052088149909660e+00 
13243 5.417551526732658e-01 
13244 2.007431319010478e+00 
13245 5.710020275568523e-02 
13246 6.019778491769490e-01 
13247 4.678853349399198e+00 
13248 4.273245291695519e+00 
13249 1.799368229368817e+00 
13250 1.854297522151501e+00 
13251 6.944042173709436e-01 
13252 -1.804928433489520e-02 
13253 -9.441351827704483e-01 
13254 2.181233223336919e+00 
13255 3.666570489541636e+00 
13256 3.626667249186722e+00 
13257 -9.971637813926173e-01 
13258 7.503477180660384e-01 
13259 4.310682058448686e+00 
13260 5.054394821581930e-01 
13261 -1.115762789412834e+00 
13262 4.523676086906165e-01 
13263 9.576806262481643e-01 
13264 7.072056962064746e-01 
13265 -1.853963414072845e-01 
13266 5.849541527991121e-01 
13267 -1.192277304784485e-01 
13268 2.221653298581195e-01 
13269 3.380417305083563e-01 
13270 1.121126424632949e-01 
13271 2.287523395751851e+00 
13272 1.173378095948527e+00 
13273 -4.707443745922579e-02 
13274 -2.751202632289615e-01 
13275 -3.345697260431847e-01 
13276 -5.762607739812304e-02 
13277 -4.128280903655532e-01 
13278 6.588633238166498e-02 
13279 2.315076486822385e+00 
13280 3.373138957314783e+00 
13281 -2.756667840427653e+00 
13282 4.590483689397546e-01 
13283 -8.023766148646636e-02 
13284 -6.994912435818427e-01 
13285 -1.939568801757278e+00 
13286 -5.486329513968922e-01 
13287 3.827983608324470e+00 
13288 -3.020838978054989e-01 
13289 -1.321292122910329e+00 
13290 1.762932513579486e+00 
13291 2.538814612709821e+00 
13292 -4.533179813706337e-01 
13293 -1.809986915740307e+00 
13294 1.103475193372404e-01 
13295 3.418418751009041e+00 
13296 1.251502377262768e+00 
13297 -1.475113959921306e+00 
13298 7.885908739993730e-01 
13299 1.424634677931828e+00 
13300 -2.119941963785049e+00 
13301 -9.391065725319556e-01 
13302 -5.893637124750459e-01 
13303 4.320204569325289e+00 
13304 1.137217090805050e+00 
13305 -9.467906028273266e-01 
13306 2.801986157416390e+00 
13307 1.203443516776608e+00 
13308 -3.107484430747854e+00 
13309 -2.244378559151613e+00 
13310 1.292377905027775e+00 
13311 3.020768848749859e+00 
13312 2.185627370901261e+00 
13313 -2.003368286724748e+00 
13314 2.288528901766616e-01 
13315 1.886257388101896e+00 
13316 8.372132037561499e-01 
13317 -3.730178760220533e-01 
13318 1.698975419076932e+00 
13319 2.379006792725023e+00 
13320 1.681882248266711e+00 
13321 -1.988624236996402e+00 
13322 4.007331373127007e+00 
13323 2.935647526093472e+00 
13324 -1.398557075376158e+00 
13325 -2.315886642270367e+00 
13326 1.121845693844664e+00 
13327 2.347856828627302e+00 
13328 9.805763551683166e-01 
13329 -1.427626331631343e+00 
13330 2.592654957209298e-01 
13331 2.152390676055832e+00 
13332 -4.285524021840896e-01 
13333 -1.799039702481825e+00 
13334 -9.876929756842437e-01 
13335 2.492884994178951e+00 
13336 2.008706946314519e-01 
13337 -2.142767432657653e+00 
13338 1.613562793378195e+00 
13339 7.046715109091279e-01 
13340 -9.423333627622507e-03 
13341 -1.348765527226736e+00 
13342 6.626290521531208e-01 
13343 -1.104043434087937e+00 
13344 -1.408596925854402e+00 
13345 -1.478257294609721e+00 
13346 -1.993444874160342e+00 
13347 4.999433347497511e+00 
13348 -1.361851493272894e+00 
13349 -6.425869817217491e-01 
13350 8.640703246635391e-01 
13351 -6.455654888747911e-01 
13352 -5.543030179070695e-01 
13353 1.207957810522431e-02 
13354 8.511918209126565e-01 
13355 3.325894371900604e+00 
13356 1.614718803535654e-02 
13357 -4.304318574774385e-01 
13358 -4.901796790276846e-01 
13359 1.999871623067549e+00 
13360 -2.350687453470174e+00 
13361 -2.017151546034084e+00 
13362 1.205790354531076e+00 
13363 1.661321473868347e+00 
13364 2.105518047578588e-01 
13365 -1.576097524808733e+00 
13366 -7.672751882793128e-01 
13367 3.284696503363247e+00 
13368 -2.653165683391020e+00 
13369 -1.976994065554589e+00 
13370 1.797466246912255e+00 
13371 1.107925954684504e+00 
13372 -1.129788588484246e+00 
13373 -2.488737418669654e+00 
13374 2.150009493360732e-01 
13375 2.055419329653897e+00 
13376 -2.378505390377748e-01 
13377 -1.577173020563352e+00 
13378 2.503769518182540e-01 
13379 3.222917521255558e+00 
13380 -1.951463817917642e+00 
13381 -1.575732229815589e+00 
13382 1.634585665385616e+00 
13383 3.537132270993152e+00 
13384 -1.474534313829197e+00 
13385 -1.282085580416754e+00 
13386 3.012062064261286e+00 
13387 3.299299186105042e+00 
13388 -1.600286766656164e+00 
13389 -2.263668106639737e+00 
13390 1.855395966578156e+00 
13391 3.204493480290100e+00 
13392 -3.527892935588784e-01 
13393 2.145887347902664e-01 
13394 1.466989038624798e+00 
13395 2.116328124762256e+00 
13396 -1.140449053172719e+00 
13397 -1.043433902500331e+00 
13398 4.581498149690606e+00 
13399 3.635496412474610e+00 
13400 1.073879931366648e+00 
13401 -1.490078870116724e+00 
13402 3.705664882439056e+00 
13403 5.868614225068558e+00 
13404 -6.996124691275357e-02 
13405 -1.562635261665081e+00 
13406 1.240911115309761e+00 
13407 2.606805745865739e+00 
13408 5.933076736243074e-02 
13409 4.746632807751859e-01 
13410 1.494657769018586e+00 
13411 9.228449052558105e-01 
13412 1.466252624115936e+00 
13413 -1.072432702786830e+00 
13414 4.336270006822186e+00 
13415 2.637537612620948e+00 
13416 1.315354813624441e-01 
13417 -3.043316282749476e+00 
13418 4.968870648234009e+00 
13419 5.831422355504400e+00 
13420 -1.417300841747527e+00 
13421 -7.333004087724586e-01 
13422 4.958113694481629e+00 
13423 2.311164280721047e+00 
13424 -1.418013354916652e+00 
13425 -1.421007543426416e+00 
13426 3.319388415424202e+00 
13427 3.478007138519712e+00 
13428 -1.949446950946291e+00 
13429 -4.092226460748754e+00 
13430 1.564534051385899e+00 
13431 5.421027825001786e+00 
13432 -2.567929499795313e+00 
13433 -2.204207944319655e+00 
13434 5.257053057856980e+00 
13435 2.725500636034817e+00 
13436 -2.661100541127271e+00 
13437 -5.816733418350008e+00 
13438 3.413825544697060e+00 
13439 2.476665157001271e+00 
13440 -3.600003887605122e+00 
13441 7.244145050047693e+00 
13442 2.445075703971703e+00 
13443 3.073732575878419e+00 
13444 5.428337448353077e+00 
13445 1.640918212933902e+00 
13446 -2.764972140739941e-01 
13447 -7.629979041792054e+00 
13448 4.161188075297376e+00 
13449 6.011391882567527e+00 
13450 -3.974108368487746e+00 
13451 -1.081895514912629e+00 
13452 5.482328141485317e+00 
13453 3.021390473470066e+00 
13454 -4.482585332477120e-01 
13455 -3.848633737829954e+00 
13456 -3.294494877991022e-01 
13457 7.120339398242066e-02 
13458 -2.794640231857593e+00 
13459 9.698964753394232e-02 
13460 2.340703915651933e+00 
13461 3.836643913420989e+00 
13462 6.198804921533051e-01 
13463 -2.627996708341824e+00 
13464 6.040517417844281e-01 
13465 9.279633944691567e-01 
13466 -1.834242931120424e+00 
13467 -2.762034476713553e+00 
13468 7.766450909512662e+00 
13469 5.365605848040058e+00 
13470 -3.938703718083920e+00 
13471 -3.579261111262141e+00 
13472 -1.961913030672122e-02 
13473 1.813737893800221e+00 
13474 -4.151371488089858e+00 
13475 -3.877455938541470e+00 
13476 4.403508116692514e+00 
13477 1.883995203151801e+00 
13478 -2.419610515846332e+00 
13479 -1.165122062205848e+00 
13480 2.694070116708555e+00 
13481 2.477880008831342e+00 
13482 -3.153130058647350e+00 
13483 -2.091546962901409e+00 
13484 5.453927869994805e+00 
13485 2.765503138129512e+00 
13486 -1.276568323285369e+00 
13487 -4.694766163968104e-01 
13488 2.765039946360845e+00 
13489 7.423138150036227e-01 
13490 -3.475830366871505e+00 
13491 7.015866227540385e-01 
13492 3.792397975537957e+00 
13493 6.184806655949745e-01 
13494 -4.703372470694298e+00 
13495 1.545134946337322e+00 
13496 1.736729407987283e+00 
13497 3.552133526409134e-01 
13498 -1.386801920677324e+00 
13499 -2.145053758282043e+00 
13500 5.557730382598253e+00 
13501 3.396965557065057e+00 
13502 -2.665106844604713e+00 
13503 -5.284084859527127e-01 
13504 5.534683051793573e+00 
13505 8.679469798801819e-01 
13506 3.034384435031846e-01 
13507 4.504837281060434e-01 
13508 7.466520223091332e+00 
13509 2.830715137057409e+00 
13510 -4.093945394592897e+00 
13511 -1.118956904255855e+00 
13512 4.488886729900234e+00 
13513 -1.326590307734712e+00 
13514 -2.039064645039199e+00 
13515 -3.820507852981492e-01 
13516 2.126159063667248e+00 
13517 -2.148571249206373e+00 
13518 -2.638792524121660e+00 
13519 -3.943259358587599e+00 
13520 2.050109302606227e+00 
13521 -1.339127879228071e+00 
13522 -3.555993337761088e+00 
13523 9.978708840712682e-01 
13524 1.743704465398010e+00 
13525 -1.766978265581761e+00 
13526 -3.507398048597962e+00 
13527 -1.582709882722847e+00 
13528 1.203104848148768e-01 
13529 -6.567838654697675e-01 
13530 -2.275405770517058e+00 
13531 1.829508613465299e+00 
13532 2.736441962665672e-01 
13533 -1.371273313064963e+00 
13534 -5.239314021228966e+00 
13535 -3.404083144650343e+00 
13536 -1.516542310067499e+00 
13537 -4.776213846300282e-01 
13538 -4.124437877986198e+00 
13539 -1.341421389885476e+00 
13540 2.298412973370362e+00 
13541 -4.109312938666557e-01 
13542 -1.177689320053025e+00 
13543 -1.924147768716481e+00 
13544 9.477075926226594e-01 
13545 -4.700344070861315e-01 
13546 -1.714676055822687e+00 
13547 8.748502476016449e-01 
13548 4.647201031857417e+00 
13549 -8.048067163742016e-02 
13550 -3.606521523080621e+00 
13551 -3.116129254150952e-01 
13552 1.496459396994237e+00 
13553 -1.631830137532903e+00 
13554 -1.588127827775626e+00 
13555 -1.532767104698269e+00 
13556 3.372727444752502e+00 
13557 3.749126146339050e-01 
13558 -1.389153795033153e+00 
13559 -4.396177263067319e-01 
13560 -3.799054415728098e-01 
13561 5.870099738706602e-01 
13562 -1.862749478233439e+00 
13563 1.758799287506342e+00 
13564 2.334533978898800e+00 
13565 -1.718087626103792e+00 
13566 -8.841577123411891e-01 
13567 -2.318342121014620e-01 
13568 3.450017451404782e-01 
13569 1.382771330527419e+00 
13570 -1.897149656005492e+00 
13571 2.405082354644940e+00 
13572 1.171861872929183e-01 
13573 -1.897133860376816e+00 
13574 -2.723058959858033e+00 
13575 -6.265142563183175e-01 
13576 6.579750326548222e-01 
13577 -1.381070858257412e+00 
13578 -9.024736040141217e-01 
13579 -5.829882672989808e-01 
13580 3.399913493076588e-01 
13581 -8.083001261725055e-01 
13582 -3.327207947277533e+00 
13583 -1.808693002632883e+00 
13584 6.668562247556554e-03 
13585 6.059084222867079e-01 
13586 -3.237956880167202e+00 
13587 -2.376170759392958e+00 
13588 3.609556890761249e+00 
13589 1.286424005636035e+00 
13590 -7.493574172383181e-01 
13591 1.494301137885752e+00 
13592 7.495058450587944e-01 
13593 1.980830973084013e-01 
13594 3.738257172844907e-01 
13595 1.103458451465081e+00 
13596 1.504754218306926e+00 
13597 9.247226188364490e-01 
13598 -6.786789258149091e-01 
13599 -1.233279353762635e+00 
13600 2.197863637781757e+00 
13601 -1.857827654207594e-01 
13602 -2.280991100813671e+00 
13603 -9.047857904464182e-01 
13604 3.703569077722002e-01 
13605 -1.131377179092599e+00 
13606 -3.352137926725428e+00 
13607 -1.416415404975176e+00 
13608 -1.155707253904293e-01 
13609 -4.580581318779726e-01 
13610 -2.048144075013115e+00 
13611 -9.837549058971519e-01 
13612 -4.196750237421518e-01 
13613 -1.282945567062314e+00 
13614 -7.283045326727592e-01 
13615 -9.153719139426281e-01 
13616 -1.845819830727347e-01 
13617 -1.101565771398383e+00 
13618 -2.041503250791605e+00 
13619 1.262625582919647e+00 
13620 1.303549422161905e-02 
13621 -1.322628266236335e-01 
13622 -1.936244208083441e+00 
13623 -3.137358924659917e-01 
13624 -1.921797714960372e+00 
13625 -2.247169288421342e-02 
13626 -9.425344088968000e-01 
13627 -2.637648715387627e-01 
13628 -1.325283095631366e-01 
13629 -2.034640751550544e+00 
13630 -2.995849629704323e+00 
13631 -1.903437671648824e+00 
13632 5.375139237878148e-01 
13633 1.599788761109652e+00 
13634 -1.255721356292775e+00 
13635 -2.051389773239593e+00 
13636 4.710061069869563e-01 
13637 2.549961241689432e-01 
13638 -1.840338077738972e+00 
13639 1.462640889349136e+00 
13640 -2.356329158269196e-01 
13641 -2.309436575365128e+00 
13642 -1.007599236513979e+00 
13643 -2.206511532807250e+00 
13644 -3.753279101948891e-01 
13645 1.885933391034852e-01 
13646 -3.318796739035126e+00 
13647 -1.985820590029733e+00 
13648 1.225378978632523e-02 
13649 -3.545293976952117e+00 
13650 -2.815886829311641e+00 
13651 -1.441781594494095e+00 
13652 1.427838320473304e+00 
13653 -2.927161618329217e+00 
13654 -8.133974180377647e-01 
13655 -1.971557050189584e+00 
13656 -2.939409107989533e+00 
13657 -2.387344595192904e+00 
13658 -5.394459146615806e+00 
13659 -7.788455114935507e-02 
13660 4.130838942580325e-01 
13661 -2.209410353976062e+00 
13662 -2.057225179102395e+00 
13663 -2.204265663489281e-01 
13664 -8.309535040658040e-01 
13665 -1.528399798126045e+00 
13666 -5.818275022939237e-01 
13667 6.784476885966534e-01 
13668 -3.563427552390884e-01 
13669 -4.510383554113009e-01 
13670 -3.594405045088037e+00 
13671 6.489590299332942e-02 
13672 8.269088032359800e-01 
13673 -8.983440354893391e-01 
13674 -1.071029075239875e+00 
13675 -1.813474963672232e-01 
13676 8.994219042780220e-01 
13677 1.506325216191457e-01 
13678 -4.273949960694569e-01 
13679 9.462063819292245e-01 
13680 9.854617782703265e-01 
13681 -1.375961433680579e-01 
13682 -1.818988642237870e+00 
13683 1.281323763782378e+00 
13684 2.189221761364887e+00 
13685 -2.923558722756470e+00 
13686 -1.976320485401234e+00 
13687 -3.349939539043606e-01 
13688 -6.729196819625245e-01 
13689 5.295954378445680e-01 
13690 -1.566786408933650e+00 
13691 -2.340210150515697e-02 
13692 2.374488770723393e+00 
13693 -1.148704789166374e+00 
13694 -4.297160916007398e-01 
13695 -4.453307418731487e-01 
13696 1.162862185698097e+00 
13697 1.418772082988207e-01 
13698 -2.106616312388584e+00 
13699 8.826997986319201e-01 
13700 1.341236374631378e+00 
13701 -6.315697525413853e-01 
13702 4.684434116543453e-01 
13703 -9.202906031082284e-01 
13704 1.303299331910722e+00 
13705 -1.080289922688804e+00 
13706 -9.275421794861120e-02 
13707 2.716221297745779e+00 
13708 2.648346893083359e+00 
13709 -1.412818110708199e+00 
13710 4.331940710695750e-02 
13711 -6.924906984901463e-01 
13712 -1.061325656727001e+00 
13713 -1.414992406775152e+00 
13714 -1.019353793376894e+00 
13715 5.197601472671842e+00 
13716 2.036382835575595e+00 
13717 -1.255107305607354e+00 
13718 -2.614706618031100e+00 
13719 -5.853405539712162e-01 
13720 -1.625725822874770e+00 
13721 -1.740905580405163e+00 
13722 2.848917412510311e-01 
13723 1.667936590131454e+00 
13724 1.341076001257183e+00 
13725 -2.621925698612063e-01 
13726 -8.471882794687163e-01 
13727 -1.634673829932114e+00 
13728 -5.199334935888801e-01 
13729 -9.427708724731892e-01 
13730 -9.243926278453169e-01 
13731 1.475577380697337e+00 
13732 8.241624474756076e-01 
13733 3.744705758270862e-02 
13734 -1.265755667934971e+00 
13735 -2.176035243032548e+00 
13736 -8.087197572940178e-01 
13737 -4.410659376528748e-01 
13738 -1.460126535705572e+00 
13739 1.344335561229957e+00 
13740 1.907013320705998e+00 
13741 5.165372554759927e-01 
13742 -3.641187315968530e+00 
13743 -2.341477943385013e+00 
13744 7.952955580075779e-01 
13745 1.510643639946728e+00 
13746 -2.571325619980025e+00 
13747 -4.514930477640152e-01 
13748 8.921183410660162e-01 
13749 7.582710080383619e-01 
13750 -7.940058013165830e-01 
13751 -5.775892514567040e-01 
13752 6.030004830285199e-01 
13753 -6.213802353110603e-01 
13754 5.706604474285843e-01 
13755 8.043986778591493e-01 
13756 -1.343694420830010e+00 
13757 -1.049132601687456e+00 
13758 -1.333877652661086e+00 
13759 1.400350806768174e+00 
13760 3.306200823500779e-02 
13761 -7.684847414291821e-01 
13762 -8.283589893775756e-01 
13763 -3.495962729107754e-01 
13764 7.582441420696586e-01 
13765 -1.150292236367773e+00 
13766 -1.529820800907223e+00 
13767 4.879093438516098e-01 
13768 -3.813864382059183e-01 
13769 -3.157147369098832e+00 
13770 -3.612296249056322e-02 
13771 1.609443805425327e-02 
13772 -4.820525505685172e-01 
13773 -2.328494060724956e+00 
13774 6.609199474528309e-02 
13775 1.256779616994135e+00 
13776 -1.079011813276054e+00 
13777 -1.335380541503872e+00 
13778 -5.536916106245898e-01 
13779 1.289141711823704e+00 
13780 4.043899174808976e+00 
13781 5.249857789706558e-01 
13782 4.689471860898753e-01 
13783 9.480419011487624e-01 
13784 -3.463226437663944e-02 
13785 -6.918879787341545e-01 
13786 -2.438602482170518e+00 
13787 1.104767931080135e+00 
13788 2.180114146933404e+00 
13789 -8.272540118197229e-02 
13790 -1.673510808718959e+00 
13791 2.659258197857328e-01 
13792 -5.058281725704953e-01 
13793 -1.683532778661343e+00 
13794 1.404557054527187e-01 
13795 3.556262837232487e-01 
13796 4.770313340215317e-01 
13797 -1.703999684432964e+00 
13798 5.032506798939895e-02 
13799 -1.503616619329773e-01 
13800 -7.286840575661779e-01 
13801 6.854018635452955e-01 
13802 -9.951033103703923e-01 
13803 2.090646791793598e+00 
13804 1.211800372596135e+00 
13805 -1.860572448153620e+00 
13806 -1.156820645833573e+00 
13807 4.800227123519123e-01 
13808 -3.243143592707494e-01 
13809 1.778275331463147e+00 
13810 5.340883158856750e-01 
13811 1.504684507721296e+00 
13812 2.361107057086757e+00 
13813 -9.665726920818166e-01 
13814 7.096433133073710e-01 
13815 6.099313084751181e-01 
13816 5.014225421819294e-01 
13817 -2.271426216595120e+00 
13818 -4.971874177697501e-01 
13819 2.316899563664228e+00 
13820 6.697818965337621e-01 
13821 -1.414823786611159e+00 
13822 -1.149462628819047e-01 
13823 8.767115163032462e-01 
13824 3.707071943917215e-02 
13825 -3.842918993236674e-01 
13826 -1.591001595467685e+00 
13827 1.488788451068051e+00 
13828 1.882466542393956e+00 
13829 6.649758182021939e-01 
13830 -1.089436349885826e+00 
13831 2.059500820369600e+00 
13832 -8.489287096921952e-01 
13833 3.822809904083675e-01 
13834 1.704536237370259e+00 
13835 4.900008398674110e-02 
13836 9.905639304125635e-01 
13837 -2.395988779274248e-02 
13838 8.071639820987609e-01 
13839 5.301099801557161e-01 
13840 1.242875122233253e+00 
13841 -2.678343832356730e-01 
13842 3.894949748301367e-01 
13843 3.410572726691327e+00 
13844 1.531137891201846e+00 
13845 -2.462552461263817e-01 
13846 -6.315542968118257e-01 
13847 2.246100366889732e+00 
13848 5.699204391463570e-03 
13849 -2.773917463353280e+00 
13850 -6.845504342610732e-02 
13851 5.125904196976954e-03 
13852 7.740846334996041e-01 
13853 -1.552649204786029e+00 
13854 6.088516656533366e-01 
13855 1.843360470825492e+00 
13856 1.135911544173834e+00 
13857 -1.167902779900941e+00 
13858 -9.905126083720407e-02 
13859 2.514374955365271e+00 
13860 1.876409805400044e+00 
13861 -1.772623704635618e+00 
13862 -1.280187912987113e+00 
13863 1.944711030184174e+00 
13864 1.037949998119581e+00 
13865 -1.466471421175215e+00 
13866 -7.463613631893824e-02 
13867 2.662123533290370e-01 
13868 1.453203130141676e+00 
13869 -1.239044892587877e+00 
13870 -1.043933884956788e+00 
13871 -4.586212668420325e-01 
13872 1.683666528365524e-01 
13873 3.522844962252840e-01 
13874 -8.628976725223053e-01 
13875 2.772302588474486e+00 
13876 -6.741708669778784e-01 
13877 -3.251688253884536e+00 
13878 -2.068741995242700e+00 
13879 7.560564130600913e-01 
13880 9.911519957832516e-01 
13881 5.443427515170932e-01 
13882 -2.312613812717124e-01 
13883 1.074396148190922e+00 
13884 1.020414752686845e+00 
13885 -9.463133269059804e-01 
13886 -7.623423642480548e-01 
13887 1.060242010612843e+00 
13888 5.891436973019945e-01 
13889 4.845472978546199e-01 
13890 5.708033656750587e-01 
13891 1.755953380886204e+00 
13892 -2.559025022186371e-02 
13893 -4.634608836990839e-01 
13894 7.869177490049729e-01 
13895 -7.425448160927958e-01 
13896 1.934728909407035e+00 
13897 -2.501794952862148e+00 
13898 1.212273562248709e+00 
13899 8.399333928099395e-01 
13900 -1.331740450049583e+00 
13901 -1.879173583854749e-01 
13902 -2.589336172684508e+00 
13903 1.135259855435018e-01 
13904 -1.235432102264536e+00 
13905 -1.693334301799945e+00 
13906 -2.275524837115713e-01 
13907 1.274740830652730e+00 
13908 -3.817876336661925e-01 
13909 -2.824709873163480e+00 
13910 -1.483773726700822e+00 
13911 5.471045999072783e-01 
13912 -4.904793845539612e-01 
13913 -3.981636879611120e-01 
13914 -8.680487323876168e-01 
13915 -4.083741248280474e-01 
13916 -2.419398518001551e+00 
13917 -2.655184887347762e+00 
13918 -1.469410220131928e+00 
13919 -4.529884504754634e-01 
13920 -4.731129294519925e-01 
13921 -2.017885444973926e+00 
13922 -2.480591627752908e+00 
13923 -1.075293625622001e+00 
13924 -6.926997791097992e-01 
13925 -9.529799761901434e-01 
13926 1.756788369595961e+00 
13927 1.505341727404318e-01 
13928 -7.009594515088584e-01 
13929 -7.852465600651911e-01 
13930 2.898565233208721e+00 
13931 2.306300188003736e+00
[truncated: 1,099,400 more chars]
