# Supplementary material for: Anderson critical metal phase in trivial states protected by average magnetic crystalline symmetry
Source: Nat Commun. 2024 Apr 9;15:3069. doi: 10.1038/s41467-024-47467-2 (PMC11003978; doi:10.1038/s41467-024-47467-2)
Supplement: Supplementary file 3 — Source Data [file 41467_2024_47467_MOESM3_ESM.zip › Source Data/FS11/Size=80_W=5_E=0_gamma=0.5pi_AlphA=1_cNNN=1_pm.txt]

runtime=145.66 min, check=-7.172934e-11, 
#index  #local chern marker
1 1.214844214597005e-01 
2 1.421239001590405e-01 
3 4.437589213508802e-02 
4 -7.454933682601310e-02 
5 2.305908556991619e-01 
6 1.449206386042161e-01 
7 9.104795726548923e-01 
8 1.685001336017549e-01 
9 -4.320288753087966e-01 
10 9.386252408535021e-01 
11 6.282060108328412e-01 
12 4.886110783580602e-01 
13 1.122797206864222e+00 
14 -1.119314735077465e+00 
15 2.898713614113924e-01 
16 4.429765482144377e-01 
17 7.645599357861259e-01 
18 -3.898455057969412e+00 
19 1.603877550749396e+00 
20 2.573908998925066e-01 
21 2.729857539837835e-01 
22 -4.454511951355716e-01 
23 1.054177942749815e+00 
24 5.386925812415047e-01 
25 -7.179422929318031e+00 
26 -2.426917596578819e+00 
27 5.188877091850158e-01 
28 -2.878564742305753e-02 
29 -7.722456872847179e-01 
30 -1.032640451758963e+00 
31 -4.342174172595144e+00 
32 -1.185898768074627e+00 
33 -4.368868363363946e+00 
34 -4.394829953012645e+00 
35 6.363312671209064e-01 
36 2.857233689729984e-01 
37 -4.379368012346626e+00 
38 -4.076198073718706e+00 
39 -2.632843726817800e+00 
40 -6.354859080665015e-01 
41 -7.233505765489446e+00 
42 -8.491109842567933e-01 
43 3.181258158214629e-01 
44 -1.357755409663532e-01 
45 -5.959691157907145e+00 
46 -2.390812510959917e+00 
47 -2.958450524220301e+00 
48 -4.504773010785157e-01 
49 -1.562535625000119e+00 
50 -3.758850232157809e+00 
51 5.933348031850353e-01 
52 4.333515415867669e-01 
53 -3.559217378048812e+00 
54 -2.376561760363130e+00 
55 1.922372612012990e+00 
56 2.231175764699984e-01 
57 -1.967147176776465e+00 
58 -3.686775215699063e+00 
59 3.785509344936338e-01 
60 -1.815065864550354e+00 
61 -5.266843075689321e-01 
62 -2.259389845985985e-01 
63 -3.338530072346762e-01 
64 -7.083465241729306e-01 
65 -1.052850281398400e+00 
66 -2.416773527597294e-01 
67 8.479604116891459e-01 
68 2.025334017768671e-01 
69 -2.796960248433503e-01 
70 -2.328340415054889e+00 
71 -6.442912678627190e-01 
72 -3.570724049101875e-01 
73 -9.623963653017343e-01 
74 -1.376848022971585e-01 
75 -1.100408982586079e+00 
76 -1.294456372350953e+00 
77 1.857761019502914e-01 
78 3.317939697281991e-01 
79 1.392511221070638e-01 
80 -2.237659520032133e-01 
81 -6.024920231318908e-01 
82 -8.584562774517493e-01 
83 -5.094284061178518e-04 
84 -8.495391740270458e-01 
85 -1.318327019360912e+00 
86 5.753206674031193e-01 
87 -1.359344628616015e-02 
88 -1.014729226859671e+00 
89 -4.031928098314365e-01 
90 1.869980210239012e-01 
91 1.127994813627197e-01 
92 -4.952879378525509e-01 
93 -1.914946649467226e-01 
94 1.360137294763638e-01 
95 3.730567338335857e-01 
96 1.681000764467498e-01 
97 -1.045948650230120e+00 
98 -3.346350200888129e-01 
99 3.342379588245515e-01 
100 8.992335946410179e-02 
101 -1.086488828287080e+00 
102 -8.864760704611736e-01 
103 -5.021181774722588e-01 
104 -4.769966759185358e-01 
105 -1.545239219981336e+00 
106 5.151133585852498e-03 
107 2.248560458701101e-01 
108 6.044170741527660e-01 
109 -8.033611823678146e-01 
110 -5.222025010455300e-02 
111 -3.839765934498447e-02 
112 -5.250145171967174e-03 
113 -7.111539346286255e-01 
114 -1.307175283471200e+00 
115 1.367025784290085e+00 
116 3.530257622649939e-01 
117 -2.159399393546180e-03 
118 1.528301402584647e-01 
119 -1.407708230028532e-01 
120 -9.274644794977449e-01 
121 5.610485591463633e-01 
122 -3.261869230578325e-02 
123 -4.015440296083395e-01 
124 3.024878289427392e-01 
125 1.606684238426404e-01 
126 -9.906329773112373e-02 
127 7.856118732873618e-02 
128 2.049871108851021e-01 
129 -2.049128218129019e-01 
130 5.929844725790372e-02 
131 -5.040347036975331e-01 
132 2.833882142885863e-01 
133 -3.864953738419523e-01 
134 -5.267564209391178e-02 
135 3.044028638961363e-02 
136 -5.267385725528879e-02 
137 -1.455812762586240e-01 
138 -2.790707812345154e-01 
139 2.932433646183941e-01 
140 1.486693345953989e-01 
141 -7.129880491401121e-02 
142 3.357158408226826e-01 
143 5.955049683930251e-01 
144 2.815228991696416e-01 
145 3.600240100559855e+00 
146 2.983938203985489e-01 
147 1.589627962144283e+00 
148 4.202489973078757e-01 
149 6.959120957061561e+00 
150 3.693560987198478e+00 
151 1.098762217598202e+01 
152 5.656718065722956e+00 
153 1.557434439840069e-01 
154 2.127770617898068e+00 
155 1.865548744324669e+00 
156 4.230231633287818e-01 
157 9.735483793139377e-02 
158 -8.120278941850145e-02 
159 -9.337783352414374e-03 
160 2.684870162413027e-03 
161 2.040376106425231e-02 
162 -2.423878295466736e-01 
163 4.700739653472615e-02 
164 -2.746779519978573e-01 
165 3.094102410289979e-01 
166 -4.736960755349130e-02 
167 1.313612996306496e+00 
168 7.134667826213266e-01 
169 -4.141576466212819e-02 
170 1.204263995289702e-01 
171 3.172308792807180e-01 
172 1.167775293588717e-01 
173 -7.648788921386201e-01 
174 2.198541873798225e-01 
175 8.861978466811701e-02 
176 3.708954498338300e-02 
177 -9.308051954946837e-01 
178 -3.287419990587894e-01 
179 1.095746112543326e+00 
180 2.887180909452839e-01 
181 -8.379667972199573e-01 
182 -6.863057953040721e-01 
183 -1.086699672669946e+00 
184 -6.024793727101697e-01 
185 -5.498456747705153e-01 
186 -2.541755075922679e-01 
187 1.726378952007049e-01 
188 1.321855468055585e+00 
189 -2.608481324726050e-01 
190 -4.121127767449874e-01 
191 -1.277126587781266e-02 
192 -1.059130938816674e+00 
193 -2.163582538675010e+00 
194 -1.004144721617096e+00 
195 1.554726502014685e+00 
196 2.069595125890273e+00 
197 -1.305719569143903e+00 
198 -6.531057201666752e-01 
199 -4.080962331886074e+00 
200 -3.632417772300365e+00 
201 -1.371699456180865e+00 
202 -6.802045199942600e-01 
203 3.039608500978119e+00 
204 2.450949485020538e+00 
205 -9.435871030502587e-01 
206 -1.138220583423048e+00 
207 1.433626723804585e-03 
208 4.102560693528443e-01 
209 -7.456049459284201e-01 
210 -1.802847778227203e-01 
211 1.870541166401243e+00 
212 3.150798220196040e+00 
213 -1.056350330383384e+00 
214 -3.961129007833079e-01 
215 1.127915855124921e+00 
216 2.265155915306982e+00 
217 -2.335690667586162e+00 
218 1.520376375580868e-01 
219 1.959379253751574e+00 
220 2.590763858577266e-01 
221 -2.451933560486483e-01 
222 -5.010415371264036e-01 
223 -2.972415354034278e+00 
224 -2.654389669576315e+00 
225 1.161646729602768e-01 
226 -3.167789752725311e-01 
227 8.360523185428039e-01 
228 3.742841913259105e-01 
229 -2.152140769990799e-01 
230 1.204068435703464e+00 
231 8.775828449950678e-01 
232 1.334684949474436e+00 
233 1.801036654061113e+00 
234 1.610317612104145e-01 
235 4.233246276857093e-01 
236 2.709807543696541e-01 
237 3.490849274432713e+00 
238 9.944970889285309e-01 
239 1.520239791678257e+00 
240 8.210292170966724e-01 
241 -1.003416496018291e+00 
242 9.833163375475373e-01 
243 1.914168143456776e+00 
244 -7.283056639592575e-02 
245 -4.121443909978100e-01 
246 -2.779224135881164e-01 
247 -2.476465817165876e-01 
248 -3.872622197217649e-01 
249 -5.748216840631131e-01 
250 -5.240469748093171e-01 
251 -7.826567812013369e-02 
252 4.157310478808875e-01 
253 -1.074042869659292e+00 
254 -2.357873311016187e-01 
255 -4.973886644303226e-02 
256 -8.832924190955247e-01 
257 -3.612801848626516e-01 
258 -8.203812826705751e-01 
259 9.489034707566615e-01 
260 2.746213448822122e-01 
261 -2.528524834314099e-01 
262 -8.289047993819861e-02 
263 8.811166088053414e-01 
264 2.686720975421045e-01 
265 -7.992178507376261e-01 
266 -4.052363062895505e-01 
267 1.671597866063921e+00 
268 7.027340489786621e-01 
269 -3.668770889436401e-01 
270 -2.652878951325482e-01 
271 3.739902080885076e-01 
272 3.862474460957793e-01 
273 -9.232739615656967e-03 
274 -2.793758712696227e-01 
275 8.515803543130641e-01 
276 3.732551826490194e+00 
277 -2.062838932658127e-02 
278 1.172638677573370e+00 
279 3.494380677379967e+00 
280 2.063438216905417e+00 
281 8.479321656353900e+00 
282 4.304743463043926e-01 
283 7.156568355301213e-01 
284 8.051221021926535e+00 
285 7.354702578202586e+00 
286 -3.147288683475902e-01 
287 2.498199504925472e+00 
288 6.288874582152665e+00 
289 -1.051725397439739e-01 
290 3.588977737178717e+00 
291 1.713719931123075e+00 
292 -5.530667656834222e-01 
293 -4.355819737717527e-01 
294 -5.206200116122224e-01 
295 1.070672410864837e+00 
296 3.606859032936439e+00 
297 -5.235402086572052e-01 
298 -2.862874082092945e-02 
299 3.678159171014356e-01 
300 8.649382323660278e-02 
301 -2.090682119332229e+00 
302 -2.236085012984325e+00 
303 -5.060778713595790e-01 
304 -5.379049128931540e-01 
305 -1.352880458448270e+00 
306 4.705489798003670e-03 
307 1.944404947433710e+00 
308 5.481708375852881e-01 
309 4.700658803850373e-01 
310 -3.383831722762941e+00 
311 -2.302218933064428e-02 
312 1.536866963442172e-01 
313 -2.872510952659754e-01 
314 -1.534517748648124e+00 
315 1.202561343372189e+00 
316 -1.669547745507770e+00 
317 -3.510072875520545e+00 
318 -1.874031258678975e-01 
319 -2.348503878240348e+00 
320 -8.148719639675848e+00 
321 -6.768870152788864e-01 
322 -1.298044054986296e+00 
323 -1.787339430976940e-01 
324 -7.962723833533917e-01 
325 -5.988333893256614e-01 
326 2.007207800901002e-01 
327 1.861099302845846e-01 
328 1.136212385547615e-01 
329 -1.627523556474280e+00 
330 -5.401872928622774e-01 
331 2.053441482394696e-01 
332 4.574082281367018e-01 
333 2.463871623612532e-01 
334 2.289201270835098e-01 
335 9.039704874311478e-01 
336 4.164244657866276e-01 
337 -8.232245758114825e-01 
338 -1.082789652017417e+00 
339 9.357637382382368e-01 
340 1.867646023474455e+00 
341 -4.635523483170704e-01 
342 -8.430770152569780e-02 
343 -6.825183643396816e-02 
344 -1.380105124144014e-01 
345 -2.499591740748125e-01 
346 -1.352418559776830e-01 
347 7.321785195948427e-01 
348 1.544242716705758e-01 
349 -6.121729329884913e-01 
350 -4.070900710222585e-01 
351 -1.332522221945759e-01 
352 -6.502262624610401e-02 
353 -6.227100024983275e-01 
354 -1.554458048212141e-01 
355 7.743000490021722e-01 
356 4.078048981013178e-01 
357 -9.383645328587579e-01 
358 -3.090321024612580e-01 
359 -3.223706951555135e-02 
360 -3.542401499749215e-01 
361 -6.780773532960224e-01 
362 -5.247968972837191e-01 
363 1.894267323465418e-01 
364 1.903319202834038e+00 
365 -4.562559021469021e-01 
366 -3.086773065884394e-01 
367 3.477862833624230e-01 
368 8.437752483005818e-01 
369 -1.136817188341076e+00 
370 -8.173671529090087e-01 
371 1.943540671787738e-01 
372 -5.756736698697482e-02 
373 -4.748419593153408e-01 
374 2.425936669516469e-01 
375 5.203675877026941e-01 
376 5.818166773935392e-02 
377 -4.546756093810353e-03 
378 2.242210939396999e-01 
379 1.182035904831970e+00 
380 4.351979339012644e-01 
381 8.270538581127136e-01 
382 -1.319549912721695e-01 
383 3.268554927362857e-01 
384 6.876160166262946e-01 
385 1.169682432190754e+00 
386 4.584370567779672e-01 
387 2.595927289780306e-01 
388 1.154977406282243e+00 
389 -1.468700690267977e-01 
390 3.119539857907739e-01 
391 2.449582601862871e+00 
392 8.622611695963182e-01 
393 -1.317001008957856e-01 
394 1.128317258623888e-01 
395 -2.662684140624969e-01 
396 1.263279647506525e+00 
397 1.814556018748152e-01 
398 8.989961513127698e-01 
399 4.341487386533691e+00 
400 9.753337011674211e-01 
401 -2.234437141330029e-01 
402 1.294478715227227e-01 
403 3.680751206798608e-01 
404 1.140956366194020e+00 
405 -9.505130177580774e-02 
406 6.121052198250815e-01 
407 1.755273104912677e+00 
408 3.127075342983245e+00 
409 -3.749277309738156e-01 
410 -1.707454705061883e-01 
411 1.390023116283455e+00 
412 3.568028106005838e-02 
413 -9.238526210708398e-01 
414 -1.873376723135472e-01 
415 -5.507363342049899e-01 
416 -1.505219670132847e+00 
417 -6.958550267215657e-01 
418 -2.288430678640464e+00 
419 8.590365546969159e-02 
420 6.002013115076237e-01 
421 -1.015560407206504e+00 
422 -4.126418687726950e-01 
423 1.374371073361918e+00 
424 8.341759746485155e-01 
425 -2.633175777515335e-01 
426 -5.327635393046829e-01 
427 5.671703608244913e-01 
428 3.642479215056263e-01 
429 -4.177115174035662e-01 
430 3.696263201591544e-01 
431 1.218873474233376e+00 
432 5.025759292626496e-01 
433 -1.073734269849889e+00 
434 5.619917053237907e-03 
435 8.435914414494292e-01 
436 7.884215691692172e-01 
437 -2.495234450850688e+00 
438 -2.082022315739171e+00 
439 -9.471780314261886e-01 
440 -4.320599882362966e-01 
441 -8.090528680658735e-01 
442 -1.253378032837222e+00 
443 1.374998078700252e+00 
444 2.827656194109619e+00 
445 -1.190310002092335e+00 
446 -1.366113595990561e+00 
447 1.123394163536529e+00 
448 1.427896352709181e+00 
449 -4.104843982061465e-01 
450 -7.159287946716206e-01 
451 3.285500370360024e+00 
452 3.966667837031929e-01 
453 -4.265573782222543e-01 
454 7.726064278380135e-02 
455 4.399686003981880e-01 
456 2.319340009987919e-01 
457 1.971642425241462e-01 
458 -7.434505782405679e-02 
459 1.757974281812430e+00 
460 1.832101697769841e-01 
461 -1.857279920712020e-01 
462 -1.160842202587715e-01 
463 4.596257140189780e-01 
464 2.446963306741058e-01 
465 -5.122202635309572e-01 
466 1.680108708687712e-01 
467 4.307379526929784e-01 
468 3.164569818403805e-01 
469 -3.558944183507179e-01 
470 -9.899874063528430e-02 
471 6.881211365228627e-02 
472 -5.802210181787994e-02 
473 -1.025730931887615e+00 
474 -4.919706520711392e-01 
475 -2.640780922820163e-01 
476 7.795021709240431e-01 
477 -6.073967645798057e-01 
478 -4.182559729672010e-01 
479 3.822103163054061e-01 
480 1.508779511415682e-01 
481 -5.601576322871934e-01 
482 -1.369096875189191e+00 
483 9.369207066123210e-01 
484 -5.346942321295861e-01 
485 -1.622278763400265e+00 
486 -7.262784530670562e-01 
487 -2.072282189230091e+00 
488 -1.571251476422271e+00 
489 -4.998791445295202e+00 
490 -3.363155567512384e+00 
491 4.848570510637893e-01 
492 -5.099884690130306e-01 
493 -9.360918481855591e-01 
494 -1.383027973925327e+00 
495 -3.690537673012147e-01 
496 -7.067198536962209e-01 
497 -2.921803437277017e+00 
498 -4.682215636807217e-01 
499 -4.231026537549749e-01 
500 1.877762454164808e-01 
501 -7.310599033766616e-01 
502 -6.153966914871328e-01 
503 -3.278953234500367e+00 
504 -6.664848121468115e-01 
505 1.323611462665912e-01 
506 -1.652932924661864e+00 
507 2.070377610650267e+00 
508 6.322652699722761e-01 
509 -1.729019699597119e+00 
510 -1.299190694553108e+00 
511 7.812694816775761e-01 
512 3.182874655201360e+00 
513 -8.303687616469039e-01 
514 -8.870020045806976e-01 
515 1.624641738283809e+00 
516 -8.373099080273241e-02 
517 -1.487484519640404e+00 
518 -1.469110454731239e+00 
519 -1.573633472214312e+00 
520 -5.636302137246167e-01 
521 -8.220599882031606e-01 
522 -6.843463634178908e+00 
523 1.378516748891710e+00 
524 1.637111713037257e+00 
525 -3.186900935265709e+00 
526 -9.779685492171738e-01 
527 3.445842983591670e-01 
528 -6.556454524911209e-02 
529 -1.852738613821101e+00 
530 -1.987975381153823e+00 
531 3.085411035355792e+00 
532 3.866360210767529e-01 
533 7.243244888053649e-02 
534 -9.356873566906779e-01 
535 5.101643048216114e+00 
536 1.231625913776749e+00 
537 -1.534113826266416e+00 
538 -1.371535904825596e+00 
539 5.681291345932149e-01 
540 1.448289339707695e+00 
541 -1.031109041727160e+00 
542 -6.136320670007265e-01 
543 1.424278561150140e+00 
544 6.844228803912988e-01 
545 -1.683419414028704e+00 
546 -2.732350566247159e+00 
547 5.175431714397088e-01 
548 8.560787718965281e-02 
549 -3.111716825819276e-01 
550 -2.607975767447917e-02 
551 1.659538058883477e+00 
552 1.472505142686268e+00 
553 -6.222258269802480e-01 
554 -4.818441564244793e-01 
555 -1.362866672795457e-01 
556 2.676389136859485e-03 
557 -9.360379707693478e-01 
558 2.704935499392211e-02 
559 1.252789954960593e+00 
560 8.418476010503130e-01 
561 -2.194998408616174e-01 
562 3.723463488115384e-02 
563 7.632264846387918e-01 
564 1.321555550563529e+00 
565 -9.643824192782184e-01 
566 -1.119986465655303e+00 
567 3.326004392308849e-01 
568 -3.292294280462513e-01 
569 -3.710358579346255e-01 
570 -2.200347434995923e+00 
571 7.006131660370646e-01 
572 2.125696456008238e-01 
573 -2.717320379460736e-01 
574 3.141478365052784e-01 
575 4.625549281429694e-01 
576 9.437205721665611e-02 
577 9.558057019282217e-01 
578 1.062475444757870e-01 
579 1.014376934853535e+00 
580 1.185187678176893e-01 
581 -1.434026821330966e-02 
582 1.054688510853870e+00 
583 1.530976031785759e+00 
584 1.348024027252399e+00 
585 4.937188328822001e+00 
586 5.352009269281797e-01 
587 9.030257298819998e-01 
588 1.100123939968185e+00 
589 1.002072895763555e-01 
590 1.354962722490436e+00 
591 1.312089129923305e+00 
592 6.023064164726904e+00 
593 3.598710229002650e-01 
594 -2.899153516631294e-01 
595 4.304106359864387e+00 
596 3.795179025036387e+00 
597 -4.301534187688389e-02 
598 5.321201869411009e-01 
599 9.441774906480099e-01 
600 6.312495474717578e-01 
601 -2.639430960457101e-01 
602 5.097669355135070e-01 
603 1.902401241421917e-01 
604 4.284155928517129e-01 
605 -1.729385461099678e-01 
606 -2.730898899383442e-02 
607 -8.509980386494630e-03 
608 -5.824514469237850e-02 
609 -1.229004367059030e-01 
610 -6.307668126545973e-02 
611 4.788828459215782e-01 
612 1.922735493632504e-01 
613 -9.541045743454148e-02 
614 -4.694869836870150e-02 
615 1.258177551449293e-01 
616 -8.337702340198463e-02 
617 -3.521881168286041e-01 
618 -1.629744125186858e-01 
619 3.371455484514367e-01 
620 6.215503080222705e-01 
621 -8.685735844492172e-02 
622 3.143277113677500e-01 
623 4.023261846428675e-01 
624 4.051987875218191e-01 
625 -5.398021811452750e-01 
626 2.431719546960276e-01 
627 1.221285633063041e+00 
628 2.867951461621502e+00 
629 1.118200474991086e+00 
630 1.525382101734156e+00 
631 2.710952782796138e+00 
632 2.365864260054273e+00 
633 2.061065768683004e+00 
634 6.892959491381311e-01 
635 6.947315038405502e+00 
636 9.905260822154478e-01 
637 4.835181745205935e-01 
638 2.036019684383430e+00 
639 5.834273181301595e+00 
640 1.360535527807099e+00 
641 -1.057464702438974e+00 
642 -6.798893657309081e-01 
643 -6.984755597316720e-01 
644 8.336828091164770e-02 
645 2.396429262473157e-01 
646 -4.891858370462936e-01 
647 -1.670253906566411e-01 
648 -4.834000160026286e-01 
649 -4.887438308654575e-02 
650 -8.639688902682477e-01 
651 -2.496357197032286e+00 
652 -5.086607011875485e-02 
653 -6.968547672892025e-01 
654 -1.520087324218064e+00 
655 -6.790760690745049e-01 
656 4.959374270980135e+00 
657 -1.415592422223155e+00 
658 -2.558455562344673e+00 
659 -2.454970196331647e+00 
660 -5.777950290301029e-01 
661 -9.084749728268782e-01 
662 -2.341561371534793e+00 
663 -1.389580554853163e+00 
664 1.016769580801517e+00 
665 -2.309930169032361e-01 
666 6.199841045686998e-01 
667 5.736985919948272e-01 
668 1.458216963685501e+00 
669 3.580196477296068e-01 
670 -4.154413530411874e-01 
671 -5.376706716845278e-01 
672 2.264641391117597e+00 
673 -8.685458187413091e-02 
674 -1.877757893655091e-01 
675 1.707927005906509e+00 
676 1.920911894308569e-01 
677 -5.816191563337209e-01 
678 -1.622333470918714e-01 
679 -3.910286740337627e-01 
680 -1.533938503752433e-02 
681 -2.862065052150363e-01 
682 -3.143536027730801e-01 
683 1.379310165219765e+00 
684 1.195301586948721e+00 
685 -4.386917504514990e-01 
686 7.090071065749336e-02 
687 -1.376972566144677e-01 
688 -7.200122821631469e-01 
689 4.326205234667647e-01 
690 1.624131407896630e-01 
691 8.499294719987984e-01 
692 4.302508535615214e+00 
693 1.483229499951575e+00 
694 7.252302812970151e-01 
695 7.090169584888284e-02 
696 6.865020996029186e-01 
697 -3.484770705228348e-01 
698 4.844930100541117e-01 
699 3.613464969722002e-01 
700 -1.127979229779055e+00 
701 -1.637280903380132e+00 
702 -2.426376590903023e-01 
703 9.716285000559949e-02 
704 -1.008270291126396e+00 
705 -6.614563516032286e-01 
706 -4.304079633980944e-01 
707 4.832230554501212e-01 
708 3.385562773989694e-01 
709 -1.073067667831257e+00 
710 -4.293587231344441e+00 
711 -1.193447774621519e+00 
712 -5.885036214669535e-01 
713 -2.592020319140455e+00 
714 -5.884535538607622e+00 
715 -1.481673030137957e+00 
716 -3.903033756280599e-02 
717 -4.520942252496367e+00 
718 -4.526631154405782e+00 
719 -5.827631419534098e-01 
720 -3.265563181216678e-01 
721 -1.800136695800715e+00 
722 -4.560985647076475e+00 
723 4.359853808728871e-01 
724 -5.119924897496819e-01 
725 -6.838007570757056e-01 
726 -8.393054623167598e-01 
727 -5.974916163081587e-01 
728 -7.252509898574364e-01 
729 -1.227482403163206e+00 
730 -7.061311867237421e-01 
731 -4.553558285574442e-01 
732 1.797526914950796e-01 
733 -1.341678062957022e+00 
734 -7.834161938429144e-01 
735 4.010002755042531e-01 
736 3.187603196609250e-01 
737 -3.334771871979672e-01 
738 -8.451001420348428e-01 
739 1.000680643642012e+00 
740 1.874476835760538e-01 
741 -1.130797044828119e+00 
742 -4.781057291531046e-01 
743 4.142090335725422e-01 
744 1.346850320735718e-02 
745 -4.879678520387690e-01 
746 -4.977925346558577e-01 
747 -9.789577471358744e-02 
748 1.153303042894785e+00 
749 -7.039062436990574e-01 
750 -1.255831998299367e+00 
751 4.115786129089159e-01 
752 1.386530315645610e+00 
753 -3.437659110607033e-01 
754 -6.939603967798805e-01 
755 4.534018432586882e-02 
756 9.113052247333929e-02 
757 -5.363070353363362e-01 
758 -6.782537622997663e-01 
759 4.127164296521582e-01 
760 4.414278970993527e-01 
761 -6.838208057584402e-01 
762 -7.471345014798381e-01 
763 9.400256334366500e-02 
764 -2.893223014201771e+00 
765 -6.912297275097482e-01 
766 -2.272978157984625e-01 
767 -7.765538735690699e-01 
768 3.567696024989315e-01 
769 -3.947480262660192e-01 
770 4.249209462718363e-01 
771 1.998878129590379e-01 
772 3.242800652324919e-01 
773 1.110590219174851e-02 
774 -9.385702445886708e-02 
775 -1.705705211179595e-01 
776 -4.793186424244191e-01 
777 -2.712218523518878e-01 
778 -1.118032121054867e-01 
779 2.982452608291149e-01 
780 3.527944479179937e-01 
781 -1.469906918224705e-01 
782 4.156026663465007e-01 
783 -1.825109387506352e-01 
784 3.695144688952842e-02 
785 1.166067337541876e+00 
786 4.364020133933620e-01 
787 4.679613351522657e-01 
788 1.497360985969283e+00 
789 8.449354956067483e-01 
790 -3.774601325377810e-01 
791 1.326486291768994e+00 
792 2.052699910186448e+00 
793 -5.336681977704465e-01 
794 -7.579882647733521e-03 
795 3.499402294359835e-02 
796 1.768485743392249e+00 
797 2.822481295506796e-01 
798 -9.867071572530243e-01 
799 7.851834310984714e-02 
800 2.366826234083249e-01 
801 -1.116515812189091e-01 
802 -1.937636324909126e-01 
803 -3.934508717587100e-01 
804 4.869097495260142e-01 
805 -5.055990180193473e-01 
806 -8.830344458057839e-01 
807 6.288045567218694e-01 
808 1.343223690715687e+00 
809 -1.511075376821249e+00 
810 -5.040781562760346e-01 
811 -1.922385088592555e+00 
812 8.759895201300502e-01 
813 -1.846770603720737e+00 
814 -1.624137879067953e+00 
815 -2.664458629563785e-01 
816 1.010956676047612e-02 
817 -1.135379086239941e+00 
818 -7.233242601124418e-01 
819 1.089690456065219e+00 
820 6.108126796791095e-02 
821 -1.659426446642385e+00 
822 -1.928142956618977e+00 
823 2.066324042489512e-01 
824 8.964562939432760e-01 
825 1.634628530556238e-01 
826 -1.303772355243372e+00 
827 9.268925636477022e-01 
828 9.758092240789642e-01 
829 -7.427229482229101e-01 
830 -7.498716534507700e-01 
831 5.774702133382231e-01 
832 2.916336650014200e+00 
833 2.479042805387322e-01 
834 -2.617208102837217e-01 
835 1.054261260704673e+00 
836 4.025371011009028e-01 
837 8.657230926040994e-04 
838 2.569222511057988e-02 
839 1.828098101883340e+00 
840 2.409688934805087e+00 
841 1.718272342506789e-01 
842 2.066501678105165e-01 
843 7.989903493481817e-01 
844 9.227232043381665e-01 
845 -7.113196848272284e-02 
846 -4.734187013489193e-01 
847 1.816572089841319e+00 
848 9.400243854450122e-01 
849 -4.427819010450804e-01 
850 -1.171999044169166e+00 
851 -1.045875787885621e-01 
852 -2.093181825114276e-01 
853 2.164321347441213e-01 
854 1.368833823676957e+00 
855 4.668654469625942e-01 
856 3.043408509839800e+00 
857 -2.657592562435863e-01 
858 1.406416275006683e+00 
859 2.094490893309465e+00 
860 -1.654172259648021e-02 
861 -6.449948072197398e-01 
862 -4.538556384016580e-01 
863 4.890024871366991e-01 
864 3.594036306960609e-02 
865 -9.520164132234880e-01 
866 -8.593752539161211e-01 
867 -3.064107228700939e-01 
868 2.161679414694325e-01 
869 -6.633085315240197e-01 
870 2.969404858239282e-02 
871 8.728268993047827e-01 
872 1.345378299248496e-01 
873 -1.768937876160056e-01 
874 -6.191530727115118e-03 
875 1.144477183367854e+00 
876 9.949846605914519e-01 
877 1.230312598047692e+00 
878 4.950828098867881e-01 
879 7.158378859403077e-01 
880 1.491303307125769e+00 
881 -8.011610346213908e-01 
882 4.873672923141492e-01 
883 2.288691703723202e+00 
884 1.053677963671673e+00 
885 -1.187363887967420e-01 
886 -6.833035539340608e-01 
887 -9.161522702700994e-02 
888 1.432540652296791e+00 
889 -3.880730783018612e-02 
890 -1.374188463926896e-01 
891 3.755998345656865e-01 
892 5.844889285262331e-01 
893 1.765921376050973e-01 
894 6.844810191689507e-01 
895 1.071602305748205e+00 
896 1.155964053166087e+00 
897 8.414180324724212e-02 
898 5.857044033945324e-01 
899 7.798302087797250e-02 
900 3.663938257524251e-01 
901 8.701461907125498e-01 
902 -2.500432573067818e-01 
903 -1.335257396291635e-02 
904 2.899322098776615e+00 
905 -3.869664983555176e-01 
906 -5.612386077506994e-01 
907 -3.398533186390443e-01 
908 6.172884291753050e-02 
909 -1.583802118798987e-01 
910 -7.243803011204601e-01 
911 1.566203664125753e+00 
912 1.745302926735719e+00 
913 1.540052720879793e+00 
914 -1.012776870658234e-01 
915 8.268615863717661e-01 
916 1.101943879105588e-01 
917 -5.605719897148514e-01 
918 -1.252558861815978e+00 
919 4.731736312356619e+00 
920 -2.270133857264032e-01 
921 -2.149182687640642e+00 
922 -2.455657008806984e+00 
923 -6.989614317591526e+00 
924 9.470112252685131e-01 
925 4.034584787524819e-01 
926 2.348389029598416e-01 
927 5.669442953449158e+00 
928 2.652360388716434e+00 
929 -1.350497765902400e+00 
930 6.343864313916715e-02 
931 2.263290492929209e+00 
932 2.859782928291792e+00 
933 2.973442539584091e-01 
934 3.460480476615846e-01 
935 7.852336188505418e-01 
936 1.394365313560180e+00 
937 5.317048798132280e-01 
938 1.283882982346356e+00 
939 2.441480719136818e-01 
940 2.513970071395568e+00 
941 -9.848305580306915e-01 
942 -1.051761161156370e+00 
943 6.682974135724324e-01 
944 4.543256583171387e-01 
945 -4.551265536841348e-01 
946 -4.533154142896946e-01 
947 1.285237009465054e+00 
948 4.700491377569757e+00 
949 -2.956449076802385e-01 
950 -4.817928416304889e-01 
951 4.879961149730563e-01 
952 3.624990298932244e-01 
953 -9.502966808955159e-01 
954 4.211938239141180e-01 
955 5.832543582088147e+00 
956 1.070876501043135e+00 
957 -8.057913958050202e-01 
958 -7.745011912806604e-01 
959 -4.342319462917619e-01 
960 -9.043780925560287e-01 
961 -6.603908567825914e-01 
962 -1.883960121244657e-01 
963 3.482816842839125e+00 
964 7.613546505990961e-01 
965 -4.253309594282783e-01 
966 -6.150101862007185e-01 
967 5.349702312634881e-03 
968 -3.510476614457665e-01 
969 1.075694392576343e-01 
970 3.043373591650164e-02 
971 5.156419944903491e-01 
972 2.016176852462756e+00 
973 1.268476213581733e-01 
974 2.809451973682665e-01 
975 4.409104929990940e-01 
976 8.976332285483953e-01 
977 -3.855076702742227e-01 
978 1.516632463173832e-02 
979 3.093541454313989e+00 
980 1.385003719389840e+00 
981 -1.677390719380422e+00 
982 1.432691157807374e-01 
983 1.562382494759033e+00 
984 2.773309390292673e-01 
985 -1.157309845731520e+00 
986 -1.121162959314117e+00 
987 6.331244591507515e-02 
988 -6.434099246552918e-02 
989 -9.600582915411742e-01 
990 -6.277232134389675e-01 
991 1.562774299467860e+00 
992 4.344741244696970e-01 
993 -3.563161028321172e-01 
994 6.474160046262147e-01 
995 -3.198714844350843e-02 
996 -1.717396841772604e-01 
997 -4.106523297819446e-01 
998 -2.768815398030706e-01 
999 3.574078265400237e-01 
1000 2.837822687343451e-01 
1001 7.727223767420903e-01 
1002 3.292734012203549e-01 
1003 1.597909356436603e-01 
1004 -1.329349094585223e-01 
1005 -3.764184173460984e-01 
1006 4.873065442238924e-01 
1007 4.082906237763236e-01 
1008 1.688196581275360e+00 
1009 -6.056700857275230e-02 
1010 1.855257248637516e+00 
1011 7.409124081364620e-01 
1012 -1.361158168450938e+00 
1013 3.033658010566412e-01 
1014 8.054687430684528e-02 
1015 2.787281746289566e-01 
1016 9.008297973658553e-01 
1017 1.182091484034771e-03 
1018 3.673555700659361e-01 
1019 1.956852690311064e-01 
1020 9.666532317907136e-01 
1021 1.161627362373080e-02 
1022 1.074103051412628e+00 
1023 9.699071369531295e-01 
1024 -2.013739794321541e-01 
1025 -2.121753288918647e-01 
1026 1.050683337985895e+00 
1027 2.766257214989210e+00 
1028 9.245867677955917e-01 
1029 1.920908609065149e+00 
1030 1.883429561530025e+00 
1031 7.698679671818428e-01 
1032 3.216623265510925e+00 
1033 1.074562677351228e+00 
1034 9.772375074173592e-01 
1035 1.237463036561669e+00 
1036 1.460544271083362e+00 
1037 9.058105307918237e-01 
1038 -3.765301577199520e-02 
1039 5.062684305829671e-02 
1040 1.086419537110752e+00 
1041 -4.790986372708945e-01 
1042 -8.500524999264764e-01 
1043 -3.686269753266951e-01 
1044 7.185215755829575e-01 
1045 -6.448160389712381e-01 
1046 1.969678327483699e-01 
1047 6.996738976294282e-03 
1048 1.165408493709123e-01 
1049 -7.826770393905753e-01 
1050 -8.483788969671384e-01 
1051 5.431025405969023e-01 
1052 -2.916298517875793e-01 
1053 -2.088253173588015e-01 
1054 -9.983846282559279e-01 
1055 -3.619153631295997e-01 
1056 7.048947822090056e-01 
1057 -4.354344551858967e-03 
1058 -4.827808642917877e-01 
1059 -7.254214637767662e-01 
1060 4.188874702188344e-01 
1061 -1.589945039261834e-02 
1062 6.245786530517185e-02 
1063 7.984444450651818e-01 
1064 2.640360248222368e-01 
1065 -6.953712930436513e-01 
1066 -3.649684780776372e-01 
1067 -2.709834453642392e-01 
1068 -6.835744594490112e-02 
1069 -9.743494770121336e-02 
1070 7.210712571147131e-02 
1071 6.438925216365560e-02 
1072 -4.452170630662777e-01 
1073 -1.552398393826792e-01 
1074 -4.896773546201864e-01 
1075 7.013067671333409e-02 
1076 5.207669227886891e-01 
1077 -3.214373701814485e-01 
1078 6.350601381277865e-01 
1079 1.347070894426125e+00 
1080 3.274539757223317e+00 
1081 -1.065878229611379e+00 
1082 2.321624441282474e-01 
1083 1.330321886989803e+00 
1084 8.473500943613764e-01 
1085 2.248823805528918e-01 
1086 -3.489112129334062e-01 
1087 2.620684113874200e+00 
1088 2.982968655473378e+00 
1089 -9.196357983050364e-01 
1090 3.305369680411132e-01 
1091 6.577365853463586e-01 
1092 1.062265035772042e-01 
1093 -1.024210166915457e-01 
1094 -5.805650925223097e-01 
1095 5.601496126604141e-01 
1096 -1.392751892545226e-01 
1097 -6.347974347471671e-01 
1098 -4.516820182877743e-01 
1099 2.120107828044703e-01 
1100 -9.947658406234558e-02 
1101 -9.393844230202183e-01 
1102 -6.947882403398843e-01 
1103 -9.202576172162577e-02 
1104 5.263637997808890e-01 
1105 -5.169219206791492e-01 
1106 -4.004258149980569e-01 
1107 7.102399770714211e-01 
1108 1.200478729011651e+00 
1109 -6.281819246016567e-01 
1110 -9.774667866228642e-01 
1111 8.953894654497304e-03 
1112 7.490075152050153e-02 
1113 -8.725697407888479e-01 
1114 -1.802244518363927e+00 
1115 7.338152953896073e-01 
1116 8.711377482373373e-02 
1117 1.709695255673553e-01 
1118 -5.893946489345842e-01 
1119 -2.990413695467552e-01 
1120 1.511729961905050e-01 
1121 -1.444539438006515e+00 
1122 -8.532250317450031e-01 
1123 1.773612890404155e-01 
1124 4.205090419125751e-02 
1125 -3.038181339214577e-01 
1126 -1.134493580056281e+00 
1127 -1.011544938728214e+00 
1128 6.015820988502827e-01 
1129 -1.551310009049581e+00 
1130 -8.493730353736385e-01 
1131 -4.636264469055623e-01 
1132 -2.576999228650375e+00 
1133 -1.210808103125495e+00 
1134 -1.221443111978365e+00 
1135 -7.282431557326369e-01 
1136 -1.088831462444146e+00 
1137 6.766255917368992e-01 
1138 -2.579878019915851e-01 
1139 1.657473686232123e+00 
1140 5.384114852416573e-01 
1141 -4.553497055261224e-01 
1142 5.526669679195750e-01 
1143 8.463393785816833e-01 
1144 8.112611155060208e-01 
1145 6.834062641835711e-01 
1146 -6.864969418465502e-01 
1147 8.448884588369153e-01 
1148 2.223932288712943e-01 
1149 -3.937701345451092e-02 
1150 -8.500110212565380e-03 
1151 2.488209009040687e+00 
1152 1.225846946986293e+00 
1153 1.718395089424079e-01 
1154 4.306983702250504e-01 
1155 7.995681391591635e-01 
1156 2.156925514157109e-01 
1157 -2.896314442162204e-01 
1158 -9.507078619258904e-01 
1159 1.121344599054515e+00 
1160 1.865295580157605e+00 
1161 -2.810505981046645e-01 
1162 -3.127458367346109e-01 
1163 3.379294616491536e-01 
1164 -1.719828349407290e-01 
1165 2.068467198988813e-01 
1166 -4.109216448633611e-01 
1167 3.305224172069996e+00 
1168 2.041332426392302e+00 
1169 -1.072816413951767e-01 
1170 -2.776318220260560e-01 
1171 5.324188309083047e-01 
1172 8.686907567699416e-01 
1173 3.600025398144230e-01 
1174 4.087759442115277e-01 
1175 2.592535833500447e+00 
1176 2.292299845094919e+00 
1177 6.023641635099608e-02 
1178 1.189649857895497e-01 
1179 1.195944806622952e+00 
1180 7.347450027228781e-01 
1181 5.615844303482564e-02 
1182 -5.155607217240490e-02 
1183 1.516252934229949e+00 
1184 1.043485299143185e-01 
1185 -5.661326115084263e-01 
1186 -1.761494791328503e-02 
1187 4.161631250866125e-01 
1188 9.191182174816274e-01 
1189 -1.509756939487324e-01 
1190 -5.596578576866047e-01 
1191 7.148594662576681e-01 
1192 3.778367836827943e-01 
1193 5.141686503537208e-02 
1194 -9.453070005357455e-01 
1195 8.362299367537533e-01 
1196 -6.213617821313827e-01 
1197 -1.764477595766548e+00 
1198 2.804463722587865e-01 
1199 1.069800390640127e+00 
1200 -2.270234267832906e-02 
1201 -5.892040312061722e-01 
1202 4.495298604918450e-01 
1203 -7.561961128391524e-01 
1204 3.562074223212911e-01 
1205 -5.971239679361369e-01 
1206 3.741636571316263e-01 
1207 -1.210853468218762e-02 
1208 -2.140692886419725e-01 
1209 -2.792558971714256e-01 
1210 -3.946143489175643e-01 
1211 2.462487251401261e-02 
1212 1.124612400221916e-01 
1213 -1.094007719615300e-01 
1214 -4.397763617143682e-01 
1215 5.521473162594331e-01 
1216 2.400352818304164e-01 
1217 -3.735212622026925e-02 
1218 -6.875268773859688e-01 
1219 -2.397056066476854e-01 
1220 1.346720038739653e+00 
1221 -2.963103452738816e-01 
1222 -1.143290557216151e+00 
1223 1.528565920768371e-01 
1224 1.221500828829063e+00 
1225 6.012399591680513e-01 
1226 2.175614111718362e-01 
1227 7.647489704221673e-01 
1228 2.616099592523022e+00 
1229 4.838245613829618e-01 
1230 -2.993258598969576e-01 
1231 7.106785487720858e-01 
1232 2.229850264629772e+00 
1233 -5.956390685093581e-01 
1234 -3.905457791164459e-02 
1235 2.431853079573711e+00 
1236 4.565979156322215e-02 
1237 -9.625910045081278e-01 
1238 1.049176659013319e-01 
1239 1.807316495928751e+00 
1240 1.539936700297248e+00 
1241 -1.011215619220557e+00 
1242 4.749503651879486e-01 
1243 9.114817656605240e-01 
1244 5.572111162124491e-01 
1245 -7.013169845156523e-01 
1246 -3.747260154114235e-01 
1247 2.210632431224531e+00 
1248 4.207253400124686e-01 
1249 -9.950960475117525e-01 
1250 2.239172944149192e-01 
1251 1.841623472794599e+00 
1252 8.882826982821110e-02 
1253 -1.042659515252507e+00 
1254 -3.521456805028785e-01 
1255 -3.067715903944815e-01 
1256 4.476866381957200e-01 
1257 1.184084551827589e+00 
1258 -3.609935547063147e-01 
1259 9.395744363530436e-01 
1260 -1.402511576740958e-01 
1261 -7.353761535019002e-01 
1262 1.742637040135529e+00 
1263 5.942578675325105e-01 
1264 3.416972357774416e-01 
1265 -1.506469266365609e+00 
1266 1.453063612060366e+00 
1267 4.034759770567782e-01 
1268 -1.207619641002093e+00 
1269 4.472140486196381e-01 
1270 2.211851927567201e+00 
1271 -3.174697271031059e-01 
1272 2.553098589640600e-01 
1273 -6.084270665120163e-01 
1274 1.870313870979682e-01 
1275 1.118502768985500e+00 
1276 6.614424564634763e-02 
1277 2.359745085823635e-01 
1278 4.199968752441495e-01 
1279 1.316474695785386e+00 
1280 2.322015310969590e+00 
1281 1.699937907282505e-01 
1282 1.227074826706340e-01 
1283 -4.510704256131771e-02 
1284 -1.307245870754552e-01 
1285 3.232647086374421e-01 
1286 -1.309558118693629e+00 
1287 -6.725692342537607e-01 
1288 2.090631671908492e-01 
1289 1.060274346736073e+00 
1290 -3.418781538119101e-01 
1291 -3.372121081735926e+00 
1292 1.149269339591915e+00 
1293 8.542782087994799e-01 
1294 -1.132172292610074e+00 
1295 -2.052398136239911e+00 
1296 1.073689454235960e+00 
1297 -2.167080221680361e-02 
1298 -3.875291028839524e-01 
1299 -5.906682497065039e-01 
1300 4.912136001236521e-02 
1301 4.950457805682013e-02 
1302 -1.598061945201621e-01 
1303 3.385055381340656e-01 
1304 6.478723754636232e-01 
1305 2.400185026840097e-01 
1306 -4.022201047338226e-01 
1307 7.136080977855593e-02 
1308 6.957362971575280e-01 
1309 7.613194411183858e-01 
1310 7.047052710130367e-01 
1311 5.897096835666743e-01 
1312 2.337399701305976e+00 
1313 3.186955739961009e-01 
1314 6.454761042051699e-01 
1315 4.325420158763008e-02 
1316 2.688020479339335e-01 
1317 5.829125856607174e-01 
1318 7.759020643522629e-03 
1319 8.780663504801618e-01 
1320 1.934649266677233e+00 
1321 -2.003582428563057e-01 
1322 -2.233495881431584e-01 
1323 -5.167264285331484e-01 
1324 -4.079965294145300e-01 
1325 -6.214692901384247e-01 
1326 3.609424344116874e-01 
1327 2.766451389049942e+00 
1328 3.499658685095263e-01 
1329 7.022382346778335e-01 
1330 -6.223234604256698e-01 
1331 -9.788528225104309e-01 
1332 3.041884860640219e-01 
1333 -3.933051019026501e-01 
1334 -2.648934464006338e-01 
1335 6.382974723518632e-01 
1336 1.160895673326472e+00 
1337 -9.585696689235215e-01 
1338 -1.634361327964072e-03 
1339 -2.599267551983001e-01 
1340 9.398501878029276e-02 
1341 -4.928713157581208e-01 
1342 -7.601732560235339e-02 
1343 -5.054930410457633e-01 
1344 -6.251198884261410e-01 
1345 -7.158716334038968e-01 
1346 -3.947610204281188e-01 
1347 4.162829628371293e-01 
1348 -3.604359565403749e-01 
1349 -9.688505741690713e-02 
1350 -1.798329315395171e+00 
1351 -4.488039968138275e-01 
1352 2.422031089317650e-01 
1353 3.554745526247722e-01 
1354 -3.874325771543012e-01 
1355 -9.684602867644017e-01 
1356 -8.530968280997011e-01 
1357 1.340140240717726e-01 
1358 -4.862942891452114e-03 
1359 6.068019118488716e-01 
1360 7.597336921417404e-01 
1361 -6.465899030760494e-01 
1362 6.374710736720482e-02 
1363 -6.028990764352470e-01 
1364 5.318737181488189e-01 
1365 -2.918324603424312e+00 
1366 -1.169441115256974e+00 
1367 8.272506067613926e-01 
1368 -6.790519216487044e-01 
1369 -1.942422692003440e-01 
1370 -1.372630596946278e+00 
1371 5.186652400319904e-01 
1372 9.818656479825889e-01 
1373 1.655852551432491e+00 
1374 -7.381914503000148e-01 
1375 1.049912757667247e+00 
1376 3.384547948713675e-01 
1377 -9.916019814916021e-01 
1378 2.361109520094609e-01 
1379 1.384495986984728e+00 
1380 -7.236154157306042e-01 
1381 -7.410431066455251e-01 
1382 -1.239683024251004e+00 
1383 -4.101221154118896e-01 
1384 -1.224233704827087e+00 
1385 -9.723831073682104e-02 
1386 6.979204512391927e-01 
1387 2.662226115218578e-01 
1388 3.790617019469604e-01 
1389 7.969799729674871e-01 
1390 -7.238900524401594e-02 
1391 -6.949105436536401e-02 
1392 1.032617389317671e-01 
1393 -2.124260183991834e-01 
1394 -2.006740138612720e-01 
1395 -1.275402024465468e-01 
1396 7.359623999845201e-02 
1397 -7.704919325811563e-02 
1398 9.487241595497450e-03 
1399 -3.156442090065006e-01 
1400 -3.971860671685763e-02 
1401 -5.681356405817239e-01 
1402 -4.494543976935569e-01 
1403 4.977683186128533e-01 
1404 -3.323761785746546e-01 
1405 -9.937470052195782e-01 
1406 -7.960205318253399e-01 
1407 -1.638422040880981e-01 
1408 -1.544576905927519e+00 
1409 1.731452057127312e-01 
1410 3.458161599565903e-01 
1411 8.858168264954634e-01 
1412 2.121570360914436e+00 
1413 2.265579106249152e-01 
1414 1.168237797232527e-01 
1415 1.637280083541064e-01 
1416 1.241040311326611e-01 
1417 -2.919174011640666e-01 
1418 4.118105451384339e-02 
1419 6.134245709421919e-01 
1420 3.850039633851285e-01 
1421 -7.480716678087092e-02 
1422 -6.645961563241320e-03 
1423 3.823677876145226e-01 
1424 -1.013971116827344e+00 
1425 2.123383514546527e-01 
1426 -3.315324125650607e-01 
1427 -7.374798640316440e-01 
1428 -1.616540255113520e-01 
1429 8.509168643287225e-01 
1430 -2.682392908650439e-01 
1431 2.510756201702460e+00 
1432 1.492995740751046e+00 
1433 4.062472120219421e-01 
1434 1.970325187068876e-01 
1435 6.210594963366043e-01 
1436 1.646875153905575e-02 
1437 -4.270012511180468e-01 
1438 -2.309555981318815e-01 
1439 1.015320253692736e+00 
1440 -5.877552674588769e-01 
1441 -2.020124453444429e-01 
1442 -3.778063223322878e-01 
1443 -2.507535509475378e-02 
1444 9.797049511400967e-02 
1445 4.822153191229159e-01 
1446 7.605406478336213e-02 
1447 5.758550277268812e-02 
1448 9.033516824369272e-01 
1449 3.235121173714408e-02 
1450 1.268196997844973e-01 
1451 3.863066028681693e-01 
1452 6.201479464016414e-02 
1453 1.507108564696519e-01 
1454 1.434568483863430e+00 
1455 2.246813852782949e-01 
1456 -5.474973438009485e-01 
1457 3.657221709954134e-01 
1458 3.311885601395801e-01 
1459 3.581406329622714e-01 
1460 -5.552637579159954e-01 
1461 -1.509735014304102e-01 
1462 8.599572445494588e-01 
1463 4.836345267480022e-01 
1464 1.290517150486960e+00 
1465 2.791280449688431e-01 
1466 4.634491676919076e-01 
1467 1.459684425156605e-01 
1468 6.241424898165686e-01 
1469 2.634849491321828e-01 
1470 -3.324207807239919e-01 
1471 -1.744732306696529e-01 
1472 -4.590338185773773e-01 
1473 1.381297880418333e-01 
1474 -4.849919042370150e-01 
1475 3.855864513284011e-01 
1476 1.298803855868340e-01 
1477 -5.244926556378745e-01 
1478 3.977158559383883e-02 
1479 2.938490888550715e-01 
1480 3.965185787695396e-01 
1481 -4.891965487443518e-02 
1482 3.534233931044455e-01 
1483 3.539138508223225e-01 
1484 1.967563400983164e-01 
1485 2.292235336596363e-01 
1486 4.617136998795320e-01 
1487 -1.158569659162995e-01 
1488 9.461607638101905e-01 
1489 2.189575018688405e-01 
1490 5.136826856337062e-01 
1491 7.201841200296883e-01 
1492 5.954140281706876e-01 
1493 -8.519663358466718e-02 
1494 9.025457916036480e-01 
1495 1.050238507785950e+00 
1496 3.999271166949964e-01 
1497 -1.248533225715881e+00 
1498 4.139015945688176e-01 
1499 8.617248523429654e-01 
1500 1.811555608506355e+00 
1501 6.837504026891751e-01 
1502 -4.786900700672895e-01 
1503 2.854892517633216e-01 
1504 9.014368965884918e-02 
1505 -1.611457559506780e-01 
1506 5.966294119573302e-02 
1507 1.252932634654884e+00 
1508 5.799447012126132e+00 
1509 5.727870661106739e-01 
1510 1.211125623879400e+00 
1511 3.715404636215779e-01 
1512 2.030865766670091e-01 
1513 1.243630703221112e+00 
1514 1.245790536941958e+00 
1515 2.301453570166001e+00 
1516 1.578394118442235e+00 
1517 -1.929619368478080e-01 
1518 5.422388097969849e-02 
1519 1.346834569451765e+00 
1520 4.247973612908212e-01 
1521 2.827762607248639e-01 
1522 1.189334798170435e+00 
1523 2.780217015002803e+00 
1524 2.948716357222209e-03 
1525 -6.398914235968176e-02 
1526 -3.259925441715152e-01 
1527 -1.633594371910261e-01 
1528 -4.053966549031587e-02 
1529 -2.862775438542171e-01 
1530 -6.761286591031931e-02 
1531 -3.156403440918076e-01 
1532 4.948709954615831e-01 
1533 4.195110881628228e-02 
1534 2.221361815117968e-01 
1535 6.440936491592506e-01 
1536 -1.054385669764189e-01 
1537 -1.261393782289900e-01 
1538 1.363250313973731e-01 
1539 1.327914035472130e-02 
1540 4.523898120895071e+00 
1541 3.528188410545803e-01 
1542 1.318496622921725e-01 
1543 -3.619420687684786e-01 
1544 2.398809320393056e-01 
1545 5.053149176630440e-01 
1546 -1.279114783198101e-01 
1547 2.011041594546060e+00 
1548 1.888160642043998e+00 
1549 3.465641764566513e-01 
1550 1.392004770913941e-01 
1551 5.484390796006745e-01 
1552 -5.970757787874644e-01 
1553 8.203888835634141e-02 
1554 -5.881769344516480e-03 
1555 -4.557960077815047e-01 
1556 -1.918746199076501e+00 
1557 -3.993449879044979e-01 
1558 -4.916381382901889e+00 
1559 -9.773385004122227e-01 
1560 -2.606377428078989e-01 
1561 -3.632357066996805e+00 
1562 -1.113169269779350e-01 
1563 -2.478668539399793e+00 
1564 -1.895241722443491e-01 
1565 1.355609530118518e+00 
1566 1.083505039921557e+00 
1567 -4.210523157270304e-01 
1568 -4.379604020655953e+00 
1569 -9.572830445248719e-02 
1570 -5.434045035051939e-01 
1571 3.474520402941284e+00 
1572 5.901016512720756e-01 
1573 2.327487860428329e-01 
1574 -1.680992759426540e+00 
1575 3.358738864984196e+00 
1576 -2.952059273511607e-01 
1577 -1.991913266808222e+00 
1578 -3.238260219886128e-02 
1579 -2.314242514494144e+00 
1580 6.659803798012501e-01 
1581 -1.073724584604635e-01 
1582 -2.025141630793752e+00 
1583 2.694616393767557e+00 
1584 1.003909038575392e-01 
1585 -6.340142933527692e-01 
1586 -5.931175202448620e-01 
1587 -2.949148247307520e-01 
1588 1.086002661422805e+00 
1589 -1.018006381698403e+00 
1590 -1.745977993998661e+00 
1591 2.374972230665056e+00 
1592 1.637747618308750e+00 
1593 -3.597931609300944e+00 
1594 -3.884211030238903e+00 
1595 -1.736786392158096e+00 
1596 -1.220820007300858e+00 
1597 -2.271242949333190e+00 
1598 -1.829282010219872e-01 
1599 -6.714811488680519e-01 
1600 2.612397066883039e+00 
1601 -1.583454890514614e+00 
1602 -6.782095996030344e+00 
1603 -1.653392429883082e+00 
1604 -7.723078140700917e-01 
1605 -7.232600111942195e-01 
1606 3.946702084667397e-01 
1607 1.104416059154733e+00 
1608 3.839570159262529e+00 
1609 8.063648365903602e-01 
1610 -9.210257031447720e-02 
1611 -2.689697648589621e-01 
1612 -7.800748094106604e-04 
1613 1.370782107283315e+00 
1614 2.335525176242432e-01 
1615 9.085322629871142e-01 
1616 2.771877391157509e+00 
1617 -1.022178378369551e+00 
1618 2.240475690029596e-01 
1619 5.980594124555317e-02 
1620 5.005200644350045e-02 
1621 -1.193248513962929e+00 
1622 9.334539419635041e-01 
1623 4.053759584498160e-01 
1624 7.615827458616969e-01 
1625 -3.277512571803658e+00 
1626 -1.742789133129312e+00 
1627 -1.916220929524756e-01 
1628 -4.721895385991260e-01 
1629 -1.451853191040298e+00 
1630 -2.894115205128538e-01 
1631 5.770089691907192e-01 
1632 5.422929836025291e-01 
1633 -6.584558224464958e-02 
1634 1.676429909882793e-02 
1635 7.343252310120297e-01 
1636 1.068332252111471e+00 
1637 -3.319855788338606e-01 
1638 2.713792446715824e-02 
1639 -3.197544542598653e-01 
1640 8.529386737861795e-02 
1641 -1.217801215185637e-01 
1642 -3.775114661973268e-01 
1643 8.038149100520906e-01 
1644 4.406794418196414e-01 
1645 -1.760666324789140e+00 
1646 -2.079167871366943e-01 
1647 -2.917455202513886e-01 
1648 -2.018628223488366e-01 
1649 -1.987542134005952e-01 
1650 -3.053123401696753e-01 
1651 7.548072416794490e-01 
1652 -6.408350777464704e-01 
1653 -1.568790127292144e+00 
1654 -2.887884625505600e-01 
1655 7.094372874638711e-01 
1656 -2.490472279128172e-02 
1657 -6.165987596530076e-01 
1658 -1.074355070520162e+00 
1659 1.694820809057969e-01 
1660 -6.851711785763538e-01 
1661 1.291689594486728e-01 
1662 2.555225679932210e-01 
1663 2.882213948308665e+00 
1664 -2.065715800904189e-01 
1665 1.589364186848911e-03 
1666 5.176175679370920e-02 
1667 1.202457051681829e-02 
1668 5.399108504246096e-02 
1669 1.162062680913475e-01 
1670 2.288968021290965e-01 
1671 8.787939219414865e-01 
1672 4.878471422737509e-01 
1673 2.213468283623077e-01 
1674 -2.557546498410573e-01 
1675 -6.849222109124108e-02 
1676 1.735042794674190e-01 
1677 2.690744398560672e-02 
1678 -5.070860158088998e-01 
1679 1.780813888926400e-01 
1680 2.501735881010805e-01 
1681 3.374069671022291e-01 
1682 -4.760233801857605e-01 
1683 -3.342568049016220e+00 
1684 -3.626467589204320e-01 
1685 -4.863748556224584e-01 
1686 1.458076902559156e-01 
1687 2.983779346341411e-01 
1688 8.629208419875173e-01 
1689 -5.256563753148763e-01 
1690 4.811061910635421e-01 
1691 9.717753939187318e-01 
1692 5.411495811600291e-01 
1693 -7.449036707834020e-02 
1694 -3.413137615028149e-01 
1695 -2.711315360442913e-01 
1696 9.699680183257370e-02 
1697 -1.974918421491888e-01 
1698 -1.208633750900174e-01 
1699 3.604770341109965e-02 
1700 -2.508246140585224e-01 
1701 1.308655771053169e+00 
1702 -7.907212176291319e-01 
1703 8.261391048001938e-01 
1704 -2.762991081821456e-01 
1705 -5.449834164893450e-02 
1706 -7.871614846261822e-01 
1707 -4.793202551245548e-01 
1708 4.094651646469107e-01 
1709 -1.396412529930681e+00 
1710 -1.562085288364746e+00 
1711 -1.375409978293772e+00 
1712 -5.457778587086096e-01 
1713 -1.024666380166861e+00 
1714 -1.124308890951196e+00 
1715 -5.444338420788420e-01 
1716 -4.199863453779082e-01 
1717 -1.838511115903204e-01 
1718 -3.746061148568304e-01 
1719 3.867430732083977e-01 
1720 1.774343765011421e+00 
1721 -5.662933733468773e-01 
1722 -5.305791396451055e-01 
1723 4.963786538144858e-01 
1724 -8.831252130083933e-02 
1725 1.585783506124814e-01 
1726 -6.865455361329756e-01 
1727 -8.106952901620282e-01 
1728 8.363034234289011e-01 
1729 2.895882468821925e-01 
1730 3.120012052880843e-01 
1731 2.987736477002499e-01 
1732 9.147389076471153e-01 
1733 -3.210241969249884e-02 
1734 -3.308389076976118e-02 
1735 1.307344871339556e-01 
1736 4.629178099113172e-01 
1737 -1.386618875446549e-01 
1738 3.326041146317812e-02 
1739 8.616741860194661e-02 
1740 1.110007749968090e+00 
1741 2.962439625468798e-01 
1742 5.835818338219558e-02 
1743 1.017371519722735e+00 
1744 3.779242853831334e-01 
1745 6.006499040485311e-02 
1746 5.207364995668650e-01 
1747 3.684587428014255e-01 
1748 1.050456078635389e+00 
1749 1.064721490608238e-02 
1750 -3.429363665281301e-01 
1751 -9.064981870431809e-01 
1752 3.466404724196495e-01 
1753 1.138684330764110e+00 
1754 -2.988771377307353e-01 
1755 1.266127016016107e+00 
1756 1.048585763793145e+00 
1757 1.122235573395834e-01 
1758 -9.599166884177829e-01 
1759 1.712987808876559e-01 
1760 1.316168178282565e+00 
1761 -9.892197137116079e-01 
1762 3.336359742461693e-01 
1763 5.982148662824197e-01 
1764 7.559983880224572e-01 
1765 -1.475030443644952e+00 
1766 -7.444528620553541e-01 
1767 -1.247725021522845e+00 
1768 1.909850198682981e-01 
1769 -1.500400895004266e+00 
1770 -1.728443796176836e+00 
1771 -1.815836962300464e-01 
1772 8.157617868515168e-02 
1773 -6.342137814675151e-01 
1774 -2.377774276933274e+00 
1775 -5.723494181399079e-02 
1776 -1.251428682196601e+00 
1777 -4.610401748989333e-01 
1778 -9.528440285615405e-01 
1779 8.864817980758627e-01 
1780 2.841694520035996e-01 
1781 4.279347744342214e-02 
1782 -1.994530441029188e-01 
1783 -6.978092022781599e-01 
1784 1.841882108386103e+00 
1785 -2.432878500243960e+00 
1786 -7.045769385276832e-01 
1787 -8.035802950508050e-01 
1788 -9.454174586223955e-02 
1789 -1.554868451306921e+00 
1790 -6.292940455855096e-01 
1791 -7.532906593481593e-01 
1792 8.344694093694701e-01 
1793 -1.757457081629463e-01 
1794 -2.374677480664417e-02 
1795 7.485677491090796e-01 
1796 4.491234442136225e-01 
1797 1.227345981788694e-02 
1798 -4.516373406534662e-01 
1799 -6.912037557477396e-02 
1800 1.066036487625228e+00 
1801 -3.113161826538388e-01 
1802 7.352687994121454e-02 
1803 8.391608834345793e-01 
1804 -1.703133556531956e-01 
1805 -4.899249401136641e-01 
1806 -9.373497443425706e-02 
1807 6.088668752037122e-01 
1808 -6.931172935463061e-02 
1809 -1.760491656136205e-01 
1810 -1.522344457557826e-01 
1811 2.883255173312395e-01 
1812 -5.344713025454492e-01 
1813 -2.862344041268922e-01 
1814 -4.897554677650229e-02 
1815 6.991907990466558e-01 
1816 8.446358795836798e-01 
1817 -5.941475966651952e-01 
1818 2.002873226522835e-01 
1819 1.814131958293447e-01 
1820 -1.127132883203683e-01 
1821 1.899480296263377e-01 
1822 -5.794402231437457e-02 
1823 3.797547471133063e-01 
1824 7.848024834061131e-02 
1825 -4.319656538370015e-01 
1826 8.769316894564651e-03 
1827 8.753793533287898e-03 
1828 -4.136548546953762e-01 
1829 -7.086136228741072e-02 
1830 -1.003910164699371e+00 
1831 3.322460777168813e-02 
1832 -1.331036454696198e-01 
1833 -1.443708953814328e+00 
1834 -2.790262341655678e+00 
1835 -3.049797925134479e+00 
1836 1.185792510587063e-04 
1837 -4.366666855990310e-01 
1838 -5.988194990406042e-01 
1839 1.804338843217024e+00 
1840 -1.432104961984567e+00 
1841 -7.626722551975796e-01 
1842 -6.654610918215043e-01 
1843 8.873441612875551e-01 
1844 1.996804189291523e-03 
1845 8.198532113163642e-02 
1846 -4.929579960857005e-01 
1847 6.387094583306075e-01 
1848 -8.057724449626194e-02 
1849 3.095555639613170e-01 
1850 8.054377772424563e-02 
1851 9.778106102527500e-01 
1852 2.216961229647168e+00 
1853 1.555231756152094e+00 
1854 -1.001032759657952e+00 
1855 3.837749539619927e-01 
1856 -4.632409742229093e-01 
1857 -1.841145970110807e-01 
1858 1.632315729890392e-01 
1859 -6.117424438233422e-02 
1860 -4.031458576791707e-01 
1861 1.548570335597998e+00 
1862 1.035105060710888e+00 
1863 3.341176884615180e-01 
1864 1.748780234386512e+00 
1865 3.829748043838583e-01 
1866 -1.943775788893930e-01 
1867 -6.767567837375081e-01 
1868 -2.454050054011996e-01 
1869 1.213458170784443e+00 
1870 4.177525217655814e-01 
1871 1.273124821400931e+00 
1872 2.355536973872656e+00 
1873 9.182415585586290e-04 
1874 7.492543756339439e-01 
1875 2.608962910556344e-01 
1876 2.841231611080811e-01 
1877 6.882597387419123e-01 
1878 4.062840487303059e-01 
1879 1.508095873300844e+00 
1880 2.334502222000980e-01 
1881 2.446919175923278e-01 
1882 9.001817492877837e-01 
1883 1.657277001916893e+00 
1884 1.489208419885027e+00 
1885 2.682557365113026e-01 
1886 1.173073341864040e+00 
1887 3.607029325839630e-01 
1888 1.694781493446210e-01 
1889 4.522757180643494e-01 
1890 3.274631673256834e+00 
1891 7.044880726333203e-01 
1892 8.047446822216698e-01 
1893 -6.966224084771874e-01 
1894 1.481784532994092e-01 
1895 -9.547622090367931e-02 
1896 8.450699005820124e-01 
1897 6.094340178308014e-01 
1898 4.404673933117958e-02 
1899 7.327602608138106e-02 
1900 1.336908113390272e-01 
1901 9.278056234757381e-01 
1902 2.174096774280629e+00 
1903 9.801374536193058e-02 
1904 7.477478521463161e-01 
1905 -1.055610971646649e+00 
1906 2.697762695819230e-01 
1907 2.461299298859219e+00 
1908 2.761096682662466e-01 
1909 -7.529999639929339e-01 
1910 -4.692235314579308e-01 
1911 3.452506448783700e-02 
1912 1.875547507422423e-01 
1913 -4.888860194795873e-01 
1914 8.805123399591711e-01 
1915 6.016811332797585e-01 
1916 -1.519525463974623e-01 
1917 9.604242565380859e-02 
1918 3.032706305351620e+00 
1919 1.179083802337255e+00 
1920 5.048302981411773e-01 
1921 2.867872574743096e-01 
1922 -1.657526811110124e-01 
1923 -8.240605821897282e-02 
1924 -8.101490429124376e-03 
1925 -1.475237879464567e-01 
1926 -7.699414500179279e-01 
1927 -5.999150403906680e-01 
1928 -4.094790422790707e-01 
1929 -6.126296621021222e-01 
1930 -1.068092292394386e+00 
1931 -8.860354021662115e-01 
1932 -1.787615440849724e+00 
1933 4.214127234509282e-01 
1934 -3.996715968738222e-01 
1935 -2.450238884468925e+00 
1936 1.595721162392974e+00 
1937 8.656495521752600e-01 
1938 4.909046129091725e-01 
1939 -6.007239317424693e-01 
1940 -7.334855517361473e-01 
1941 6.634438221469504e-01 
1942 -2.826145973016421e-01 
1943 -7.122291108110720e-01 
1944 2.334524460829996e-01 
1945 -9.699785371561210e-03 
1946 9.781185345282566e-02 
1947 1.474140209354194e+00 
1948 -3.751846276814327e-01 
1949 5.819632390897985e-01 
1950 -5.612146842266127e-01 
1951 -2.749099971087706e-01 
1952 3.391334213496281e-01 
1953 -4.728164332140633e-03 
1954 -1.325997954590117e+00 
1955 -7.463506558103715e-01 
1956 -1.708725009066017e-01 
1957 -3.364790391764986e-01 
1958 -8.306645554971009e-01 
1959 -2.092313186769357e-01 
1960 -1.517803555252612e-01 
1961 -9.694738577662195e-01 
1962 -1.036735728882525e+00 
1963 1.934997117180078e-01 
1964 -7.550869754585257e-01 
1965 -1.435397852008455e+00 
1966 -1.956165128885886e-02 
1967 -7.309097600938310e-01 
1968 -9.600891627570480e-01 
1969 -5.526437650935950e-02 
1970 -1.182832355396271e-01 
1971 4.740052805454068e-01 
1972 -5.127353573588689e-01 
1973 2.972583001393521e-01 
1974 5.519734195483614e-01 
1975 3.611145699810990e-01 
1976 -5.582591051729934e-01 
1977 -4.027698890079968e-03 
1978 3.765643096484000e-01 
1979 2.319879435192208e-01 
1980 -7.681832912265643e-01 
1981 1.876386778627073e-01 
1982 -3.105874742797846e-01 
1983 -4.119995096515772e-01 
1984 -4.419026212853011e-01 
1985 -1.076284780872394e+00 
1986 3.347830404842652e-01 
1987 -1.369088442548086e-01 
1988 -1.087735355279722e-01 
1989 -3.434208134422427e-01 
1990 -1.809427512649041e+00 
1991 -4.653324585055618e-01 
1992 -9.045837421750028e-01 
1993 -7.807663929638721e-01 
1994 -1.487123530816535e-01 
1995 -1.639734701446796e+00 
1996 1.266591129407131e-01 
1997 -2.884173041608225e-02 
1998 -1.165598325020561e+00 
1999 1.946453172656506e-01 
2000 -7.688068076472984e-01 
2001 2.686134228680495e+00 
2002 3.799126357942069e-01 
2003 1.736250978260776e+00 
2004 3.651530117894722e-04 
2005 3.042199046135104e+00 
2006 8.229987381840167e-01 
2007 1.577188748352635e+00 
2008 9.833987585510344e-01 
2009 6.122691008825688e-01 
2010 2.308149014773696e+00 
2011 2.630180385652102e+00 
2012 1.501952450816963e+00 
2013 1.016762541494372e+00 
2014 1.967607631181913e-01 
2015 9.825018420115523e-01 
2016 1.788887540528451e+00 
2017 -1.133830997716052e+00 
2018 -2.334325949240726e-02 
2019 5.964385643448653e-01 
2020 6.087370544725429e-01 
2021 -1.426611499662038e+00 
2022 -5.758877363742984e-01 
2023 9.048055478121966e-01 
2024 -1.735190037791763e-01 
2025 -1.370241892474754e-02 
2026 -1.605514228907447e+00 
2027 1.482118621351545e+00 
2028 5.228303245607151e-01 
2029 9.340692382971397e-01 
2030 -1.082456098921882e+00 
2031 -1.586221419900438e-01 
2032 5.550302373822721e-01 
2033 -4.233257394520324e-01 
2034 -2.932638048864080e-01 
2035 8.596059758558280e-01 
2036 -8.375073321919073e-02 
2037 3.877571585328383e-02 
2038 -3.408091912547100e-01 
2039 -5.025071857141580e-01 
2040 9.380824916863886e-02 
2041 -9.185073677420690e-01 
2042 -1.514581953782184e+00 
2043 3.952944609129972e-01 
2044 -1.612622809644371e-01 
2045 -4.119808163812378e-01 
2046 -7.719876917122712e-01 
2047 1.709077705560322e+00 
2048 2.442463338587223e-01 
2049 -6.657719460418631e-01 
2050 -1.979003838076747e-01 
2051 6.513308028571115e-01 
2052 1.574425409424455e-01 
2053 -1.816573464037459e-02 
2054 6.984674669161075e-01 
2055 1.494620116069621e+00 
2056 1.009815829860472e+00 
2057 -5.782308109243542e-01 
2058 6.639348386642718e-01 
2059 1.103806148557973e+00 
2060 4.270631206447327e-01 
2061 4.553691129802838e-01 
2062 -4.073248911504577e-01 
2063 -5.424181534351010e-01 
2064 -2.871318326297330e-01 
2065 8.416650656079959e-02 
2066 -4.632653502900023e-01 
2067 -1.488886390393031e-01 
2068 5.706419767524962e-02 
2069 1.636565250312800e-02 
2070 -6.470705524896491e-01 
2071 5.637966963422314e-01 
2072 3.189368946444335e-01 
2073 1.455126297470106e+00 
2074 -2.484432134986661e-02 
2075 3.841812984446121e-01 
2076 -8.314757246368081e-02 
2077 -1.494545378709882e-01 
2078 4.324175899366327e-01 
2079 -2.646008808783828e-01 
2080 -9.937691156354268e-01 
2081 -1.010172710020183e-01 
2082 -2.712053593122000e-01 
2083 5.946400508013231e-01 
2084 2.027815397316531e-01 
2085 2.033329062792647e-01 
2086 -5.152909748758477e-01 
2087 1.054705677370742e+00 
2088 -2.086585007006506e-01 
2089 -8.965321656196049e-02 
2090 1.023662154506268e+00 
2091 -1.123055199101718e-02 
2092 -1.199637582129257e-01 
2093 1.612388457575402e-01 
2094 -1.706156678427331e-01 
2095 1.487704947807079e-01 
2096 -1.789553007048589e-02 
2097 1.237802653935938e-01 
2098 1.328982800926465e-01 
2099 1.885748383540289e-01 
2100 8.010705207922822e-01 
2101 6.551620428700861e-03 
2102 -5.159182282360499e-01 
2103 -6.672719470009686e-01 
2104 3.598175654644490e-01 
2105 -3.744959846824322e-01 
2106 5.424923860043319e-02 
2107 1.264303801829700e+00 
2108 1.730007798682765e+00 
2109 8.516690729420151e-01 
2110 -5.587826402549099e-01 
2111 1.221348196768007e-01 
2112 7.108455350248889e-01 
2113 -1.569985728575298e-01 
2114 -4.703143467770261e-01 
2115 1.572171232386053e-01 
2116 1.233484746236945e+00 
2117 -5.354894937445439e-01 
2118 -3.415063123043327e-01 
2119 3.427070146261676e-01 
2120 -7.570032281315162e-02 
2121 -1.289342459493908e-01 
2122 -1.263101833396889e-03 
2123 5.746582055121261e-01 
2124 2.880388115003693e-01 
2125 1.115630371038099e-01 
2126 3.815057165171659e-01 
2127 5.391472940058222e-01 
2128 7.115580052806293e-01 
2129 3.805135183264621e-01 
2130 3.296648256989552e-01 
2131 1.184102465813752e+00 
2132 1.015684254559756e+00 
2133 5.675437090753902e-01 
2134 4.082647356506727e-01 
2135 2.741734927549657e+00 
2136 1.338564967082432e+00 
2137 1.475682553515990e+00 
2138 3.487190054538146e-01 
2139 4.883305211686420e-01 
2140 2.530173276096580e+00 
2141 7.757373654169557e-01 
2142 3.003580827984006e-01 
2143 2.131643230259821e+00 
2144 1.601916762983805e+00 
2145 -2.230524898016930e-01 
2146 2.142276564674257e-01 
2147 4.394122954648378e-01 
2148 1.284832491553927e+00 
2149 -3.800839943393673e-01 
2150 1.594311992159641e+00 
2151 -1.182120691594613e-01 
2152 2.803995926988750e+00 
2153 8.272153010725850e-01 
2154 2.348537017796499e+00 
2155 2.395784189010167e+00 
2156 7.995393138877063e-01 
2157 2.305700963010600e-01 
2158 5.522871637996530e-01 
2159 2.214151942341933e-01 
2160 2.561733124960479e+00 
2161 -6.366042018486231e-01 
2162 2.546842813282073e-01 
2163 -3.052277348455179e-03 
2164 6.167186169682042e-02 
2165 -1.821301431077364e+00 
2166 -4.740039116728659e-01 
2167 1.992051250555861e-01 
2168 4.893407790207253e-01 
2169 3.563749522545254e-01 
2170 -1.980782573655184e+00 
2171 -6.947661432974529e-03 
2172 1.425586082498103e+00 
2173 9.206578275210266e-02 
2174 -1.158450072557470e+00 
2175 3.995353458323903e+00 
2176 9.054083800294901e-01 
2177 -1.128550214226797e-01 
2178 -1.198943552188643e-01 
2179 3.251570579787082e-01 
2180 -9.662685242014839e-01 
2181 -8.130070408134604e-01 
2182 1.108313931363401e+00 
2183 1.815069276145617e+00 
2184 -8.109823058460974e-02 
2185 -5.463328811113000e-01 
2186 1.752794209404162e+00 
2187 3.319790687050414e-01 
2188 -6.747361928738308e-01 
2189 1.671971606567982e+00 
2190 3.005230912675405e-01 
2191 1.998282988570432e+00 
2192 2.265608357918633e+00 
2193 -2.285524601564671e+00 
2194 7.316792463361699e-01 
2195 -3.179824066945119e+00 
2196 -2.690916882581116e+00 
2197 -1.043487471363667e-01 
2198 -3.771647919993615e+00 
2199 -3.261069314483740e+00 
2200 -2.180040102468342e+00 
2201 5.887119612783198e-02 
2202 -7.028773684556807e-01 
2203 -1.615426306701025e-01 
2204 2.319551567835233e+00 
2205 1.902253888652699e+00 
2206 1.539153013702623e+00 
2207 1.371207052448968e+00 
2208 2.182665490220657e-01 
2209 1.309582379333998e+00 
2210 1.687128370798520e+00 
2211 1.882050188372214e+00 
2212 1.378337107894123e+00 
2213 2.931952305440336e-01 
2214 -7.700424952768142e-01 
2215 -4.648261868490523e-02 
2216 2.722356099792501e+00 
2217 2.986447288145482e-01 
2218 -1.557448732303773e-01 
2219 -1.050458282626448e-01 
2220 2.631073123669044e-01 
2221 -2.441567934186697e-01 
2222 -7.986633135537714e-02 
2223 3.262883867879275e-01 
2224 -4.841058593590730e-01 
2225 -3.379193369118973e-02 
2226 9.181754052923911e-02 
2227 3.466374953452637e-01 
2228 -6.782455617401891e-01 
2229 -1.374056803512650e-01 
2230 -3.439846966915367e-01 
2231 -1.143624234442060e+00 
2232 7.141574040845965e-01 
2233 -4.522095013540129e-01 
2234 -3.602900864942020e-01 
2235 3.462886305494077e-01 
2236 6.753433246495197e-02 
2237 -1.464433213371062e+00 
2238 2.681722603430696e-01 
2239 -6.183869668619704e-01 
2240 -1.572461399819536e+00 
2241 -4.458200803556412e-01 
2242 -1.348652571598538e+00 
2243 7.162881080505756e-01 
2244 -1.021924749051725e+00 
2245 -3.607216140658593e+00 
2246 1.414921810777309e-01 
2247 2.113975379936501e-01 
2248 -1.084681832484064e+00 
2249 1.151033659709787e+00 
2250 -1.136473680805343e+00 
2251 9.093534199421979e-01 
2252 -5.969180228517525e-02 
2253 -1.675180551443553e+00 
2254 -8.974260630093746e-01 
2255 -8.185152607995958e-01 
2256 -6.378491408000881e-01 
2257 2.529694427707574e-01 
2258 -2.584404976216914e+00 
2259 2.866782805240343e-01 
2260 -6.317516635933241e-01 
2261 -7.304761146282938e-01 
2262 -2.315775456417640e+00 
2263 -1.596682161627149e+00 
2264 3.420948372244151e-01 
2265 -4.707918743150711e-01 
2266 2.779801893215983e-01 
2267 -6.327050444517909e-01 
2268 -3.228175532520183e+00 
2269 -2.213966075714944e+00 
2270 -8.494402779472732e-01 
2271 9.907022561366100e-01 
2272 -1.369822937298887e-01 
2273 -1.334116466639441e+00 
2274 -7.727339252592779e-01 
2275 -1.513482538080432e+00 
2276 -1.623307071645181e-01 
2277 -7.954952615245950e-01 
2278 -6.752045168727528e-01 
2279 -9.242744358691670e-01 
2280 7.817910071962668e-01 
2281 -1.366217253564694e+00 
2282 -5.339346248375448e-01 
2283 3.035177100252914e-01 
2284 1.913959846224444e-02 
2285 -1.331727856459543e+00 
2286 -2.970098750057559e-01 
2287 3.797908915212080e+00 
2288 1.029046040059546e+00 
2289 -2.317148245544454e+00 
2290 1.197201761125472e+00 
2291 1.015129750627721e+00 
2292 -8.320920743124463e-01 
2293 -1.095459352987940e+00 
2294 7.215557034637056e-02 
2295 -3.722040341523203e-01 
2296 -2.159088235200872e-01 
2297 -1.916758831109422e-01 
2298 -1.113428056309840e-01 
2299 3.519565132365537e-01 
2300 2.157609109012889e-01 
2301 -8.708968271851155e-01 
2302 -3.831426768548105e-01 
2303 -5.554691423572666e-02 
2304 -4.783334287792412e-01 
2305 -2.426469720566553e+00 
2306 -4.094026311558610e-01 
2307 1.582990279374060e+00 
2308 1.169085776833001e+00 
2309 -5.145159664447407e-01 
2310 -5.822694681059922e-01 
2311 -7.347450440996599e-01 
2312 -8.372337168562008e-02 
2313 -2.932203709146714e-01 
2314 1.683887856429558e-02 
2315 -5.265510443580731e-01 
2316 4.677461212079105e-01 
2317 6.024315021235146e-01 
2318 -5.023527824645172e-01 
2319 -2.046484985686441e+00 
2320 -7.358610469510398e-01 
2321 4.604101675901842e-01 
2322 -1.414091423609845e-01 
2323 -2.552771714944330e-01 
2324 1.389346599167577e-01 
2325 8.420677157478166e-01 
2326 1.638412839333357e-01 
2327 1.079898946075885e-01 
2328 4.410989163737682e-01 
2329 2.005154508720502e-01 
2330 1.074885853249328e+00 
2331 -1.690749129604069e-01 
2332 -1.449626877705932e-01 
2333 -5.344265635427647e-02 
2334 3.930047831192417e-02 
2335 2.623654745028396e-01 
2336 -8.521457500243271e-02 
2337 -5.745419369133326e-02 
2338 1.115328693088374e-01 
2339 -2.400211973063153e-01 
2340 8.066067556867929e-01 
2341 1.048080434851759e+00 
2342 -1.039524499142918e-01 
2343 -5.570902500045338e-01 
2344 -1.834985630428048e-01 
2345 2.633015644023958e-01 
2346 1.155926062795816e+00 
2347 5.887817829403215e-01 
2348 3.956955529096615e-01 
2349 8.328982950856991e-01 
2350 -3.518383900779627e-01 
2351 -2.294328699861551e-01 
2352 5.161172922234756e-01 
2353 3.948622611626060e-02 
2354 7.696274145946183e-01 
2355 4.967836739049838e-01 
2356 2.210332494843579e-01 
2357 1.127195133677707e+00 
2358 8.704093017330882e-01 
2359 2.635044679056098e-01 
2360 -4.467027858480357e-01 
2361 -6.351987053142790e-03 
2362 1.446528290653150e+00 
2363 6.325476460717218e-01 
2364 5.417085758002669e-02 
2365 6.961768202951044e-01 
2366 1.021193327518187e+00 
2367 -8.517858656310512e-02 
2368 2.809615382872144e-01 
2369 6.943407623439246e-01 
2370 1.896367199673139e-01 
2371 7.257009167679465e-01 
2372 8.449071198700052e-02 
2373 -1.220135820595580e-01 
2374 -1.101994441379101e+00 
2375 1.318367601973428e+00 
2376 4.625956778702042e-02 
2377 -1.733835505703219e+00 
2378 -6.244017753820744e-01 
2379 8.591708455884478e-01 
2380 -4.019887204561808e-01 
2381 -2.644918853574206e-01 
2382 3.124269261499539e-01 
2383 6.068707690497144e-01 
2384 -7.553860444624306e-04 
2385 -3.297943559156757e-02 
2386 1.358022208288580e+00 
2387 4.586355617298445e-01 
2388 5.124838764118976e-01 
2389 1.387520930544797e+00 
2390 -2.112213817568140e+00 
2391 1.247344858116445e+00 
2392 9.154285472507531e-01 
2393 -1.545627286237050e+00 
2394 9.022290350017413e-01 
2395 3.375882705395453e-01 
2396 1.826091621315765e+00 
2397 -3.071458501616232e+00 
2398 -8.214952969110884e-01 
2399 -7.315750895175106e-01 
2400 2.564116785105774e+00 
2401 -1.132729459707603e+00 
2402 -1.085826408923325e+00 
2403 -4.551049540798933e-01 
2404 -2.633024901535249e+00 
2405 -8.452111705470534e-01 
2406 -8.094174695846846e-01 
2407 -1.259429163822150e+00 
2408 1.423789630618461e-01 
2409 -5.928455550789766e-01 
2410 -1.509110793049214e+00 
2411 -1.754153138627472e+00 
2412 -5.197029109028452e-02 
2413 -6.804820859515816e-01 
2414 -5.192696685334673e-01 
2415 5.385930888699236e-01 
2416 1.651035623064905e-01 
2417 -9.313395230597634e-01 
2418 -3.850492315000398e-01 
2419 1.039667203969166e-01 
2420 2.125815210906568e-01 
2421 -1.605356612997683e+00 
2422 -2.581218216165783e+00 
2423 -5.792542726146594e-01 
2424 -7.763070888049245e-01 
2425 -3.394645969592748e-01 
2426 -5.938827741559891e-01 
2427 5.508197101066473e-01 
2428 -1.840428530133634e+00 
2429 -1.116424607636198e+00 
2430 -4.628471254784926e-02 
2431 4.950850721760612e-01 
2432 1.914713533864474e+00 
2433 -9.497554737360531e-01 
2434 -1.567283099651722e+00 
2435 -5.974696933066695e-01 
2436 -1.664196470471328e-01 
2437 -5.986251688953549e-01 
2438 -5.449804680143283e-01 
2439 3.600356200816238e-01 
2440 -4.222074060186379e-01 
2441 -6.890529269614576e-01 
2442 -3.773171630099323e-01 
2443 9.462719015287062e-01 
2444 -7.468021459353736e-04 
2445 -1.361742215814891e+00 
2446 6.842141555111833e-01 
2447 2.524971223575156e-01 
2448 -5.403985028952158e-01 
2449 -2.120158860772105e+00 
2450 -7.042513196251454e-01 
2451 6.652251865421110e-01 
2452 -2.874445117099919e-01 
2453 -2.837680816078166e-01 
2454 -3.698690156865597e-01 
2455 -2.227459949068492e-01 
2456 -1.979612268954689e-01 
2457 -2.622678913276371e-01 
2458 -4.930336324503135e-01 
2459 1.473057165011499e-01 
2460 -8.581903073564892e-02 
2461 -1.135219672777004e+00 
2462 -8.024000434217851e-01 
2463 1.530129892606600e-01 
2464 -5.352335272371651e-02 
2465 -5.513000006831742e-01 
2466 -2.830459318774580e-01 
2467 -8.705984321315772e-01 
2468 4.069886698239957e-01 
2469 -6.039316061346957e-01 
2470 -1.449158556693451e-01 
2471 -1.016179016242871e+00 
2472 -2.199713071280023e-01 
2473 -2.595014252743654e-01 
2474 -1.921069876675585e-01 
2475 -6.284265358291732e-01 
2476 -2.622399419847684e-01 
2477 2.526512479009183e-01 
2478 4.536318090567142e-01 
2479 6.667222390955594e-01 
2480 -1.088352494681869e-01 
2481 -9.633880091013077e-01 
2482 4.883552296781724e-01 
2483 7.010212691642270e-01 
2484 2.437510524391617e-01 
2485 -1.742719547787079e-01 
2486 -2.760508637776259e-01 
2487 3.526016395080878e-01 
2488 -5.621824973108092e-01 
2489 -8.607954149743253e-01 
2490 2.624452988475409e-01 
2491 1.709539613576864e-01 
2492 3.538912765021200e-01 
2493 -2.890947655488090e-01 
2494 -2.594215702111249e-02 
2495 3.669187409034630e-01 
2496 3.673964942361799e-01 
2497 3.046433993245152e-01 
2498 -3.738604354724447e-01 
2499 3.980076121602646e-02 
2500 2.273002924812263e-01 
2501 -2.466959282113575e-01 
2502 -1.040762565186028e+00 
2503 -7.167544880994277e-01 
2504 -8.626638026411815e-01 
2505 5.223992458034103e-02 
2506 1.017291839876650e-01 
2507 -1.571577243407371e-01 
2508 4.938912603352292e-01 
2509 4.998327379597469e-01 
2510 -2.133013853766170e-01 
2511 3.278352317459402e-01 
2512 1.290356163479523e-01 
2513 -2.917129445415238e-01 
2514 -1.614773048654548e-03 
2515 -7.473160413301490e-01 
2516 -1.106362553461925e+00 
2517 -2.583620571529966e-01 
2518 -3.646382620056639e-01 
2519 6.158231626551949e-01 
2520 -2.101451164091119e-01 
2521 1.862658285719886e-01 
2522 2.200862343889239e-01 
2523 3.045660193997476e-01 
2524 1.460865968829419e-01 
2525 1.304195536593374e-01 
2526 7.924315847191482e-01 
2527 1.789911251479561e+00 
2528 1.761295902714122e+00 
2529 9.068678546921932e-02 
2530 1.665191401170634e+00 
2531 7.875772626074209e-01 
2532 -6.090909336576203e-01 
2533 -9.883156895248713e-02 
2534 -1.087109345353822e-01 
2535 3.331169196454771e-01 
2536 -6.227231792452563e-01 
2537 -2.723811287088838e-01 
2538 1.561803259016356e-01 
2539 -1.799573361108325e-01 
2540 -2.786163780269431e-01 
2541 -3.376526775117444e-02 
2542 6.346134630707057e-01 
2543 1.711804107950690e+00 
2544 -2.389723913319758e-03 
2545 -1.459349504307862e+00 
2546 1.594601127409077e-01 
2547 7.611071559346083e-01 
2548 9.443761608138901e-02 
2549 -2.810708702615916e-01 
2550 1.012820976233608e+00 
2551 3.350730328726450e-01 
2552 -1.909905282905793e-01 
2553 -1.999095124018837e+00 
2554 1.473133427804420e-01 
2555 8.464166871085185e-01 
2556 -4.714046458277098e-01 
2557 -1.191745105026546e-01 
2558 -7.138058072918393e-01 
2559 -3.406786955887351e-01 
2560 -7.838465148588857e-01 
2561 6.486327534885697e-01 
2562 -3.453993886052196e-02 
2563 -6.864533360220315e-02 
2564 7.338137165115778e-02 
2565 2.462034968276384e-01 
2566 -2.906983436500392e-01 
2567 -1.118754173461993e+00 
2568 1.713761876520985e-01 
2569 1.106854689404599e-01 
2570 1.138736704520534e-01 
2571 -2.207685741415769e-01 
2572 9.677701106162171e-01 
2573 1.668070171014290e-01 
2574 4.255563846059472e-01 
2575 -7.157663014960555e-01 
2576 -3.858327684376338e-01 
2577 5.790144532001087e-01 
2578 3.862175355085209e-01 
2579 -3.839323967360143e-02 
2580 5.465581014873059e-01 
2581 2.120206507787477e+00 
2582 4.751904430046169e-02 
2583 -4.506315299528353e-01 
2584 6.322613641444463e-01 
2585 -8.853786778971863e-01 
2586 -1.665346348931173e-01 
2587 -1.146649621739551e+00 
2588 -1.448933192370448e-01 
2589 3.311622973854827e-01 
2590 -2.253605598754221e+00 
2591 -1.428976438472410e+00 
2592 -1.497083594963264e+00 
2593 -6.653623029753659e-01 
2594 3.822019608057629e-01 
2595 2.566290228211459e-02 
2596 -3.255563202797178e+00 
2597 -2.506701989387873e-01 
2598 1.583760914560578e-01 
2599 -9.064464630901301e-01 
2600 6.140111659603904e-01 
2601 -1.129335010052474e-01 
2602 4.384926448587774e-01 
2603 -1.543819617394528e+00 
2604 -1.010116331537473e+00 
2605 2.649140984633560e-02 
2606 -6.384827530448099e-01 
2607 -6.054760909849792e-01 
2608 -5.620015642068493e-02 
2609 -1.020088696893567e+00 
2610 -1.321238253537365e+00 
2611 -3.477248164596138e-02 
2612 -3.290629420630761e-01 
2613 1.457097130214504e-01 
2614 -3.490861014722952e+00 
2615 -1.029249067704338e+00 
2616 3.493686133746015e-01 
2617 -1.230132473743259e+00 
2618 -2.211499101698888e+00 
2619 -3.623227992288453e+00 
2620 -9.400061856759495e-01 
2621 -3.221745440686523e-01 
2622 -6.029469192822432e-01 
2623 -2.736813791562601e-01 
2624 -1.100070467787875e+00 
2625 -2.140347680075286e-01 
2626 -8.068579263032200e-01 
2627 5.915365326509423e-01 
2628 -6.675546564588408e-01 
2629 -1.647565496490384e+00 
2630 -9.831291344229059e-01 
2631 -6.409480555499928e-01 
2632 -1.276431339769526e+00 
2633 6.972691301246507e-02 
2634 -6.897843563770450e-01 
2635 -4.827318279243563e-01 
2636 -1.063226541826461e-01 
2637 -1.251913584556801e-02 
2638 9.623512636943114e-02 
2639 9.754151128346930e-01 
2640 -8.076034790883320e-02 
2641 2.284229960646297e-01 
2642 7.427762366357928e-02 
2643 -3.326140148344903e-02 
2644 -3.248931037660076e-01 
2645 -1.403972321455124e-01 
2646 9.249115795725718e-02 
2647 6.723284021666659e-01 
2648 1.322100089512554e+00 
2649 5.403161431574507e-01 
2650 -8.880330261560688e-01 
2651 7.102034329585002e-01 
2652 -5.240080734955503e-01 
2653 -3.199564458457743e-01 
2654 3.305296126376756e-02 
2655 2.155141328663257e-01 
2656 6.136098886348826e-01 
2657 -1.521584551532836e+00 
2658 -7.014175152200424e-01 
2659 -9.744271457766718e-01 
2660 -6.676819697229432e-01 
2661 -1.043094720545739e+00 
2662 8.115066507751104e-02 
2663 1.970197841630103e-01 
2664 6.477604103175016e-01 
2665 -3.615785829348384e-01 
2666 -2.695839550711102e-01 
2667 4.032731885543796e-01 
2668 6.718912167744485e-01 
2669 6.115978816606932e-02 
2670 8.644985335730023e-01 
2671 5.239804747781223e-02 
2672 2.249494809339121e+00 
2673 -1.882489571979698e-03 
2674 6.845149609568474e-01 
2675 2.276606694846143e+00 
2676 1.906660017575563e+00 
2677 1.197526950173779e+00 
2678 2.122147382414110e-01 
2679 -1.036302265568917e-01 
2680 7.158050770144141e-01 
2681 4.591561656905116e-01 
2682 1.500710290299007e+00 
2683 4.854047606966942e-01 
2684 4.973365016529653e-01 
2685 -1.304129762441847e-01 
2686 2.191036746703739e+00 
2687 2.564389803521819e-02 
2688 -5.754883575842469e-01 
2689 -1.277571571050662e-01 
2690 1.113444238386247e+00 
2691 1.528104518624563e-01 
2692 -1.175164231161282e-01 
2693 6.862032076935687e-01 
2694 4.352938107824026e-01 
2695 3.381903994413671e-01 
2696 -3.571930856637328e-01 
2697 1.189502688772775e-01 
2698 1.190749166541496e+00 
2699 1.309941095306758e+00 
2700 -6.924982426767828e-02 
2701 1.682671837853764e-01 
2702 -3.432208120825538e-01 
2703 -1.365969456703206e-01 
2704 5.891822480958074e-01 
2705 -2.120824505404746e-01 
2706 -5.251522005978256e-01 
2707 2.981374214145165e-01 
2708 1.811869960857172e+00 
2709 2.038226969360336e-01 
2710 -4.002256445340061e-02 
2711 1.725754372925841e-01 
2712 5.127766896381607e-01 
2713 -2.224966228758307e+00 
2714 -9.303971291602009e-01 
2715 -2.862508699816789e-01 
2716 8.840645658249375e-01 
2717 -7.965457779678325e-01 
2718 9.677995031078225e-02 
2719 -2.863019355240133e-02 
2720 7.644540199106768e-02 
2721 3.943366620584187e-01 
2722 -2.318092663309375e-01 
2723 1.083756916552036e+00 
2724 1.051720696112641e+00 
2725 9.140155002022597e-01 
2726 -3.526028647269542e-01 
2727 -1.021764478556918e+00 
2728 -2.768303077993147e-01 
2729 2.107689305167395e-01 
2730 -1.370220779455818e-01 
2731 8.256711586699556e-02 
2732 3.641948163717324e-01 
2733 4.347135985672527e-01 
2734 -1.793886676270479e-01 
2735 3.421410772091903e-01 
2736 4.211095504434461e-01 
2737 -2.368275013210081e-01 
2738 -1.526438906956173e-01 
2739 3.437885306317283e-01 
2740 -6.834970063250596e-01 
2741 1.339898725262926e-01 
2742 -2.280404057221160e-01 
2743 1.352716159065672e+00 
2744 4.731126526175398e-01 
2745 -8.075967133568570e-01 
2746 7.551908735991422e-01 
2747 1.209694533038545e-01 
2748 5.389144295041329e-01 
2749 7.502082138137670e-01 
2750 -2.063709712105688e-01 
2751 2.553773956823122e-01 
2752 5.017514950919700e-01 
2753 4.198085108027844e-01 
2754 -1.233018584664775e-01 
2755 -7.443063467172699e-03 
2756 7.824199573026930e-02 
2757 -4.790185913359585e-02 
2758 -6.335354978577685e-01 
2759 7.502509171262348e-01 
2760 7.490555411500440e-01 
2761 -9.850148274043332e-01 
2762 3.373120675587301e-01 
2763 -3.445136943883885e-01 
2764 -6.978815352883102e-01 
2765 -5.781602994766186e-02 
2766 -2.064464679575580e-01 
2767 4.662847533120065e-01 
2768 1.282303994854705e+00 
2769 -3.906262591725897e-02 
2770 2.614031657016319e-01 
2771 2.899479165052579e-01 
2772 8.405895341214729e-01 
2773 1.353173605330634e-01 
2774 -3.808552941262490e-01 
2775 7.132052635569938e-01 
2776 3.023604248647713e-01 
2777 1.799681045168516e-01 
2778 -1.231663392524169e-01 
2779 1.245767318386207e+00 
2780 1.898224967958103e+00 
2781 1.300716508196070e+00 
2782 7.632086806618436e-01 
2783 9.915378226689398e-01 
2784 4.739572171727345e+00 
2785 1.066854874014988e+00 
2786 6.998789493775910e-01 
2787 1.826436962733934e-01 
2788 -1.412513514898313e-01 
2789 9.595273678818022e-01 
2790 6.679084702549291e-01 
2791 8.849814922767972e-01 
2792 5.138746577891931e-01 
2793 -1.036287271869053e-01 
2794 1.231875482848613e-01 
2795 8.832772048366190e-01 
2796 5.570282946363810e-01 
2797 -3.862493674166640e-01 
2798 -2.391872567870558e-03 
2799 5.148664635869135e-01 
2800 3.703885374104099e-01 
2801 -4.516589338160609e-01 
2802 5.169384013893864e-01 
2803 1.117623873429697e+00 
2804 2.112325518721306e-01 
2805 -2.482264170575143e-02 
2806 -4.304441122082971e-01 
2807 -1.063486780355994e-01 
2808 -8.592378680392625e-02 
2809 5.220767721455936e-01 
2810 -1.180909186913226e-01 
2811 7.099159568033935e-01 
2812 1.507618371318086e-01 
2813 -2.651727249736001e-02 
2814 -2.030774057441173e-01 
2815 -3.460757927840553e-01 
2816 1.624356439128365e+00 
2817 2.222734520785297e-01 
2818 4.183287939932905e-01 
2819 1.414093247036356e+00 
2820 1.055800044247374e+00 
2821 -1.830346068859920e-01 
2822 -6.302604915184347e-01 
2823 1.019663090044413e-01 
2824 6.390375771587352e-02 
2825 -5.887859010744452e-01 
2826 -1.415468227312776e+00 
2827 -2.566077424044283e-01 
2828 1.361768378176380e+00 
2829 -6.360771036025196e-01 
2830 -2.765197056529801e+00 
2831 -2.108651365391679e-01 
2832 -3.313904461027491e-01 
2833 -3.070820800352373e+00 
2834 -1.136757558647800e+00 
2835 1.267912337075866e+00 
2836 1.566061671757241e+00 
2837 -3.207242325005701e-01 
2838 -1.261057555393190e+00 
2839 5.283533059497513e-01 
2840 -1.205453605940027e+00 
2841 -1.334727149459898e+00 
2842 -1.954572848202013e+00 
2843 2.656967558661504e+00 
2844 -1.126544143924340e+00 
2845 7.474013561710088e-01 
2846 3.953809488182065e-01 
2847 -1.670913491632783e-01 
2848 4.467599753435076e+00 
2849 6.043608173602326e-01 
2850 -3.434452131050478e-01 
2851 1.036901152597736e+00 
2852 2.488314506350810e+00 
2853 -1.219190369683747e-02 
2854 -1.241571523594800e-01 
2855 1.998403956482871e-01 
2856 1.491631998933525e+00 
2857 6.007255135248686e-01 
2858 8.997838226379470e-02 
2859 6.840993723248614e-01 
2860 1.356623031235766e+00 
2861 -3.222795893078476e-01 
2862 -3.332315620141710e-01 
2863 -8.256824525786671e-01 
2864 -1.050941261728479e+00 
2865 7.622283477783670e-02 
2866 7.784802419028521e-02 
2867 2.400496775578258e+00 
2868 -3.063731134876221e-01 
2869 -4.867834104193941e-01 
2870 1.233317981556944e-01 
2871 -1.156656636709114e+00 
2872 1.201856886887826e-01 
2873 7.576746292133880e-01 
2874 -7.446422901436062e-01 
2875 8.052307593897539e-01 
2876 -4.087759522872650e-01 
2877 -1.766419685007492e-01 
2878 -4.713343914666744e-01 
2879 7.083297196427554e-02 
2880 7.598834629320552e-01 
2881 -2.789280595142263e+00 
2882 4.689163584612896e-01 
2883 9.970174999507104e-01 
2884 -8.294910664435419e-01 
2885 -5.019325263874558e-01 
2886 -8.692896876549995e-01 
2887 -1.294459963151463e+00 
2888 -9.896437873258042e-01 
2889 -2.058565104888677e+00 
2890 -4.133941558778718e-01 
2891 -1.501568707664209e+00 
2892 2.288568852418452e-01 
2893 -3.168448693353869e+00 
2894 -5.886327179831012e-01 
2895 -6.835261168072014e-01 
2896 -2.070984475785345e-01 
2897 -5.999631425492407e-01 
2898 -1.418787339387981e+00 
2899 9.462718598026730e-02 
2900 7.409267366562295e-01 
2901 -2.814397137491380e+00 
2902 -3.223894784337014e+00 
2903 -2.959700860903740e+00 
2904 -3.814735507067207e+00 
2905 -5.687492952892927e-01 
2906 -9.048446080461936e-01 
2907 -1.318251959210538e+00 
2908 4.589917370171446e-01 
2909 -1.336508678961073e+00 
2910 -1.955718745309959e+00 
2911 -9.303992708167250e-01 
2912 -1.362870296290478e+00 
2913 -4.206908312173802e-01 
2914 -4.213901750752264e-01 
2915 3.943336915995501e-01 
2916 9.440656488382949e-03 
2917 -1.313993877582551e+00 
2918 -3.388926202005226e-01 
2919 -4.255572983413482e-01 
2920 -8.514260013717240e-01 
2921 -2.961192474330639e+00 
2922 2.218349638952545e-01 
2923 1.107433790852690e+00 
2924 6.958481641691447e-01 
2925 -2.325944808000525e+00 
2926 1.050747332920470e+00 
2927 1.661230488850685e+00 
2928 -5.618373796734388e-01 
2929 1.062183841026007e-01 
2930 5.548713192956783e-02 
2931 1.226542677920304e+00 
2932 1.686467226960102e+00 
2933 -1.068017575168740e-01 
2934 9.722283040580623e-01 
2935 1.519622414498303e-01 
2936 -6.716319147964283e-01 
2937 6.786638316520097e-01 
2938 4.944165506464188e-01 
2939 1.385638340773702e+00 
2940 1.504566816275017e-02 
2941 5.773582400549259e-01 
2942 5.456551877583330e-01 
2943 4.607637057351587e-01 
2944 2.695825232951984e-02 
2945 -1.053482959050873e-01 
2946 5.148837062900606e-01 
2947 -8.950077931720088e-02 
2948 -5.176003006330927e-02 
2949 -4.697232588366864e-01 
2950 -4.566079461699555e-01 
2951 4.239680695004983e-01 
2952 1.180271822018774e+00 
2953 -2.999360947350788e-01 
2954 8.202761694717882e-02 
2955 3.938593336094012e-01 
2956 8.926893361491490e-03 
2957 8.657271399853101e-03 
2958 5.086803259174272e-02 
2959 -7.916419662713335e-02 
2960 5.381644682548013e-02 
2961 -3.109413574440186e-01 
2962 -3.760605209989414e-01 
2963 2.383932567143809e-01 
2964 6.478135517841049e-01 
2965 3.655762189696722e-01 
2966 4.145704622051072e-01 
2967 -4.924573071678947e-01 
2968 -1.952014707842939e-01 
2969 4.993848579542111e-01 
2970 5.154572871525471e-01 
2971 1.563070132902947e-02 
2972 1.275308445647799e+00 
2973 -1.491310727995774e-01 
2974 5.956066072862510e-02 
2975 -2.178099427020018e-01 
2976 2.051728782800959e-01 
2977 3.859781179629597e-01 
2978 4.398317738455466e-01 
2979 3.737693315908222e+00 
2980 1.184063996319539e+00 
2981 1.192110508215558e+00 
2982 1.608902442446639e+00 
2983 1.189151670065233e+00 
2984 4.533833245005436e-01 
2985 1.511576410747626e-01 
2986 4.725060394048189e-01 
2987 1.414127838536218e-01 
2988 3.562416594852917e-02 
2989 -2.955372987058646e-02 
2990 -1.200735654156197e-01 
2991 4.588340415660034e-01 
2992 5.414441167711539e-02 
2993 1.089996959689968e+00 
2994 2.771641217989095e-02 
2995 -8.117102991167194e-01 
2996 2.730493941787259e-01 
2997 3.649712675553227e-01 
2998 -1.260628897915929e-01 
2999 -2.618972106166861e-01 
3000 -4.376357083759869e-01 
3001 2.078459980564957e-01 
3002 8.985459959066495e-01 
3003 1.188193477744517e+00 
3004 1.809314624116959e-01 
3005 6.434089023182801e-01 
3006 3.434608726207968e-01 
3007 2.101204425183619e+00 
3008 5.980448502555661e-01 
3009 7.965886768523139e-01 
3010 -4.586150705515998e-02 
3011 2.468465087642347e-02 
3012 1.211439132660770e+00 
3013 -1.089847153851740e-01 
3014 1.091068691537456e-01 
3015 -1.334641790269453e-01 
3016 2.310612997086680e+00 
3017 -8.837730711928347e-01 
3018 2.754099261573256e-01 
3019 3.579544270432289e-01 
3020 1.265785138349586e+00 
3021 2.315910016258864e-01 
3022 -1.117853542592443e-01 
3023 6.360277977060568e-01 
3024 2.382333550961755e-01 
3025 6.368870134714508e-02 
3026 -2.761068239332476e-01 
3027 -1.664277471136685e+00 
3028 -4.732286552905663e-02 
3029 2.019509940038946e+00 
3030 -6.152106926197473e-02 
3031 -4.443718752475509e-02 
3032 1.026908645113854e+00 
3033 6.560204787692827e-03 
3034 -8.311371547691248e-01 
3035 -3.927881665069343e-01 
3036 -2.824081779600477e-01 
3037 2.759424457141664e-01 
3038 9.042227395968205e-02 
3039 -3.681763970679487e-01 
3040 1.654626253816519e+00 
3041 -1.046772265502157e-01 
3042 -2.242261813439193e-01 
3043 -4.091064735544679e-01 
3044 -3.449250534144619e-01 
3045 -2.175312450158231e+00 
3046 -3.379659303169575e+00 
3047 -1.513342967201581e+00 
3048 -4.215637046486831e+00 
3049 2.090689108545452e-01 
3050 -1.262630510100742e+00 
3051 3.061682117291150e-01 
3052 5.375373471842603e-01 
3053 1.137633129255470e-01 
3054 -6.356873520096578e-01 
3055 1.858838272318568e-01 
3056 -4.608459281597154e-01 
3057 -4.445587607596810e-01 
3058 -1.518636364547385e-01 
3059 -6.158138915229021e-01 
3060 -1.538831392983775e+00 
3061 -9.663077384451729e-01 
3062 -1.715648323615096e+00 
3063 -1.251466965908209e-01 
3064 -2.879108160496415e-01 
3065 -2.523335539501173e+00 
3066 -1.093466940131324e+00 
3067 -4.145746446321843e+00 
3068 -1.907410520558884e+00 
3069 -1.204797316305225e+00 
3070 -9.699514641443936e-01 
3071 1.769737248553025e-01 
3072 -1.879500281897383e+00 
3073 -5.062612713562253e-01 
3074 -3.673092290042059e-01 
3075 -2.511651614395915e+00 
3076 -7.248690596306370e-01 
3077 -6.411287113154350e-01 
3078 3.118658721589739e-01 
3079 7.944385623237253e-01 
3080 -1.385325071781560e+00 
3081 -1.022563128445955e+00 
3082 2.375129567870505e-01 
3083 9.914795065512255e-01 
3084 7.785737399218478e-01 
3085 -4.037140908626759e-01 
3086 -3.627415325156835e-02 
3087 1.363791013179889e+00 
3088 1.858874377018385e-01 
3089 -1.367941246953326e-01 
3090 4.388435634937309e-01 
3091 1.305193732537049e+00 
3092 1.488694357420604e-01 
3093 2.490201106302692e-03 
3094 -2.445186866788851e-01 
3095 -4.613661411564340e-02 
3096 -3.307673564294379e-01 
3097 -8.931560360603270e-01 
3098 2.370758300921730e-01 
3099 5.384027478674969e-02 
3100 -3.991026563909311e-01 
3101 8.023886911711371e-02 
3102 -8.194584545021265e-02 
3103 -4.195999874400284e-01 
3104 -9.605514299850808e-01 
3105 -5.552244125486469e-01 
3106 -5.026609801398967e-01 
3107 2.982322034360936e-01 
3108 3.451242808303382e-01 
3109 1.523711644485216e-02 
3110 -4.637170211903776e-01 
3111 -5.486006231771180e-01 
3112 -3.365795149233300e-01 
3113 -5.939510550675011e-01 
3114 1.490237935865373e-01 
3115 1.354852566989222e-01 
3116 -3.510922958225465e-01 
3117 -7.212391864017784e-01 
3118 1.502948933791002e-01 
3119 -2.545309963787762e-01 
3120 -3.335530228555430e-01 
3121 1.692428068059303e-01 
3122 -6.991221004876856e-01 
3123 1.134983117992182e-01 
3124 -5.018872985698112e-01 
3125 -3.538665517950098e-01 
3126 -9.633991463767660e-01 
3127 9.779707623635426e-01 
3128 7.005100861226291e-01 
3129 -4.780781645790090e-01 
3130 4.271641946563353e-01 
3131 -3.792496884219140e-01 
3132 -1.417005687415758e-01 
3133 -5.616792661986101e-01 
3134 -3.103420256473556e-01 
3135 -5.446470889617658e-02 
3136 -3.006121292343118e-01 
3137 5.172062333673895e-01 
3138 -2.848359698656265e-02 
3139 -1.130258394017879e-01 
3140 4.571872760228372e-01 
3141 -6.732527811182754e-01 
3142 -2.737124581480322e-01 
3143 -5.585780440832535e-01 
3144 1.012453108265519e-01 
3145 -1.420777095334258e-03 
3146 -4.983502130743883e-02 
3147 4.547141589789609e-01 
3148 -1.449516495184106e-01 
3149 -2.422339000077028e-01 
3150 -4.670035245507519e-01 
3151 -4.434619551739953e-01 
3152 -7.129306648689458e-02 
3153 5.235772236650923e-01 
3154 -9.741552712850368e-02 
3155 2.580302356633494e-01 
3156 1.671035725852002e-01 
3157 -8.212819944471620e-01 
3158 -5.075708190845759e-01 
3159 -2.679989602305060e-01 
3160 -5.135863736037759e-01 
3161 -2.662360818598427e-01 
3162 -3.048646246791342e-01 
3163 2.652176355325104e-02 
3164 -2.001545946011908e-01 
3165 1.082424208438297e-02 
3166 1.027461712527564e+00 
3167 5.093050228869102e-01 
3168 2.251666395478274e-01 
3169 -1.752399087761777e+00 
3170 5.431262807928765e-02 
3171 2.843238908897961e-01 
3172 -2.814025109817899e-01 
3173 -2.784722175431103e+00 
3174 -1.293005971380941e+00 
3175 -2.765432847753581e-01 
3176 -5.644451196118717e-01 
3177 -1.213148198404771e+00 
3178 -2.088497300967978e-01 
3179 5.765282593771815e-02 
3180 4.782208932843970e-02 
3181 -1.037919567240969e+00 
3182 7.488067771223079e-02 
3183 -8.688354420253009e-01 
3184 -1.148815885488725e+00 
3185 -3.589291899418074e-01 
3186 -1.120125615735762e+00 
3187 2.910095944269799e-01 
3188 -5.318121679513556e-01 
3189 -2.664283349762896e+00 
3190 -1.409099087266597e+00 
3191 -1.090399519983655e+00 
3192 -1.903788281515507e+00 
3193 -1.729207722516893e+00 
3194 -5.669589101887894e-01 
3195 1.325194382191328e+00 
3196 -1.861797683844088e-01 
3197 -1.015960880439563e+00 
3198 -9.228050716612686e-01 
3199 -2.042015226087342e-01 
3200 7.064940838991124e-02 
3201 -9.333263801278402e+00 
3202 -1.969594033622599e+01 
3203 -3.766640640460047e+01 
3204 -3.584458766387020e+00 
3205 -5.662313019641595e+00 
3206 -4.691703369144863e+00 
3207 1.770863605693927e-01 
3208 6.481993926472274e-02 
3209 -3.362926776218385e+00 
3210 -8.295328916344822e+00 
3211 -3.198969619862334e+00 
3212 -5.678806373461544e-02 
3213 -4.653305536401712e-01 
3214 -1.542892332990542e+00 
3215 5.551106280969662e-01 
3216 2.178408818751473e-01 
3217 -1.782347865184023e+00 
3218 -7.434858279962182e-01 
3219 -3.598009374038118e+00 
3220 -8.620090179212238e-01 
3221 1.046319213811213e-01 
3222 -2.081634533904106e+00 
3223 -1.941776072397986e-01 
3224 7.568716060305072e-02 
3225 -4.635303928472648e+00 
3226 1.719655165536586e-01 
3227 4.209651582077170e-01 
3228 3.167834488674501e-01 
3229 2.434723271360314e-01 
3230 -5.533445304669036e+00 
3231 -3.517994056428374e+00 
3232 -8.822943638095636e-01 
3233 -4.248141448371377e-01 
3234 -1.188830921582938e+00 
3235 -4.222151924618225e+00 
3236 -5.346992925666066e-01 
3237 -7.308431355796789e-01 
3238 -1.156251803575131e+00 
3239 -2.091414002726652e-01 
3240 -7.375512497398778e-01 
3241 -9.476014927195963e-01 
3242 -3.751461156139225e-01 
3243 -2.894754775563028e-01 
3244 -1.091026484097917e+00 
3245 -2.312706185130264e-01 
3246 -1.194264583751118e+00 
3247 -5.080457997257846e-01 
3248 -2.469444366049312e-01 
3249 -5.070047554977078e-01 
3250 -5.884408899310445e-01 
3251 -6.377633771504625e+00 
3252 -1.070605383036819e+01 
3253 -5.875044310323523e-01 
3254 -2.191029555919996e+00 
3255 -4.343903514777915e-01 
3256 -2.211106247802733e+00 
3257 -5.222087137620159e-01 
3258 -2.014077000540608e+00 
3259 -1.122010881141239e+00 
3260 -4.182247331821787e-01 
3261 -3.583146721235278e-02 
3262 -5.317352250901161e-01 
3263 4.961430882492348e-01 
3264 -1.177561065323271e+00 
3265 -2.251438927363863e-01 
3266 -6.183230355669987e-01 
3267 -3.097691590350671e-01 
3268 -8.793447333519464e-01 
3269 -4.160957246522698e-01 
3270 -1.017606431587575e+00 
3271 -6.344288663774074e-01 
3272 -2.612028552423538e-01 
3273 -5.576637818987363e-01 
3274 -2.509746315659780e-02 
3275 -6.385519413583657e-02 
3276 5.060124851757419e-01 
3277 -2.764660308078397e-01 
3278 5.024992188002381e-01 
3279 -1.580343028045577e-01 
3280 1.864476137126905e-01 
3281 4.381808364124499e-01 
3282 -2.025544917407401e-01 
3283 4.964774736789037e-01 
3284 3.135136641396153e-01 
3285 -3.606540428076743e-01 
3286 9.051259792067345e-02 
3287 -5.520406653416529e-01 
3288 -1.262076266238334e-02 
3289 -4.605771773689276e-01 
3290 -2.391247724537913e-01 
3291 6.938422344160249e-02 
3292 -2.518855090433454e-01 
3293 -1.057267736901077e-01 
3294 -7.221163115988821e-01 
3295 -1.618916052197154e+00 
3296 -7.596839249914294e-01 
3297 2.578706426305934e+00 
3298 5.494043930662295e-01 
3299 5.514672901937219e-01 
3300 1.238875024248265e+00 
3301 6.373826777378698e-01 
3302 4.323354874994621e-02 
3303 2.446541715755911e-02 
3304 -1.482148947349271e-01 
3305 -3.418436442407160e-01 
3306 -4.616093012855322e-01 
3307 2.485083545665109e-01 
3308 -1.528529592551539e-01 
3309 7.633434565012641e-02 
3310 2.914228432410425e-01 
3311 1.288418593321682e+00 
3312 -1.802349950903626e-01 
3313 -1.733681041945599e-01 
3314 -1.000604123272167e-01 
3315 1.835253386274066e-01 
3316 2.923764129330603e-02 
3317 1.103682065308348e-01 
3318 2.967900868673700e-02 
3319 2.755849084996290e+00 
3320 4.837523984375299e-02 
3321 -2.199674906275650e-01 
3322 2.841397226505795e-01 
3323 2.322141856223563e-02 
3324 -1.165991774685709e+00 
3325 -4.383796747743707e-01 
3326 1.895039889165779e-01 
3327 4.845430354243152e-01 
3328 8.543010676195939e-01 
3329 2.275574597492009e-01 
3330 1.834763447398741e-01 
3331 -1.628486295913767e-01 
3332 1.845196683104891e-01 
3333 1.077596882812888e-02 
3334 3.387233748542033e-01 
3335 1.570885133306760e-01 
3336 2.509509034215177e-01 
3337 1.036686154262040e-01 
3338 -2.692704490399089e-01 
3339 2.092687416236707e-01 
3340 -2.722217852083713e-01 
3341 -9.588188555623853e-03 
3342 -2.374274394195802e-02 
3343 4.505259780814503e-01 
3344 4.625661038043091e-01 
3345 3.601117875793833e-02 
3346 9.412887439865006e-02 
3347 -2.107274136163229e-01 
3348 9.128836377862548e-01 
3349 4.454841279097732e-01 
3350 -3.365981889485079e-01 
3351 6.216616750112883e-02 
3352 -4.711203247154556e-02 
3353 -8.112632074944525e-01 
3354 4.420584517975564e-03 
3355 -3.240078357871733e-01 
3356 -1.487568386894953e+00 
3357 -5.877664504678608e-02 
3358 7.726702935918612e-01 
3359 1.051329162056023e+00 
3360 -1.436654051156018e-01 
3361 1.274875061937200e+00 
3362 2.230546516833076e-01 
3363 4.100509302341779e-01 
3364 2.450555818696301e+00 
3365 3.993660571283518e-01 
3366 4.760520216027969e-01 
3367 9.146128896818037e-01 
3368 4.676931163954147e-01 
3369 1.791695139137521e-01 
3370 -2.785036651200001e-01 
3371 7.398964885939743e-01 
3372 2.800606901634436e-02 
3373 6.828967103575322e-02 
3374 5.891665341293690e-02 
3375 -1.726078865337803e-02 
3376 4.260926212281838e-01 
3377 7.676095435990012e-01 
3378 -4.993890920443439e-02 
3379 6.414054857595809e-01 
3380 1.004039949845099e+00 
3381 4.895637538056237e-01 
3382 -3.315423314915804e-01 
3383 2.860621788075083e-01 
3384 -5.532195377299460e-02 
3385 -4.753104325581072e-01 
3386 -1.788148246155473e-01 
3387 -1.106940888033526e-01 
3388 -5.330888582135244e-01 
3389 -1.421288360573285e-01 
3390 -3.552793319318532e-01 
3391 -5.345095395405167e-01 
3392 -4.934912041689287e-01 
3393 -2.510974607120279e-01 
3394 1.628768854387519e-01 
3395 2.404745520071274e-01 
3396 1.056657099518517e-01 
3397 1.718114349524122e-01 
3398 6.465316836319456e-01 
3399 3.275268092139912e-02 
3400 4.019679662067311e-01 
3401 -3.520568064796482e-01 
3402 1.029133850403175e+00 
3403 1.343851285126916e+00 
3404 4.652833593021329e-02 
3405 -3.607506941857664e-01 
3406 7.525899629012375e-01 
3407 9.027278902463014e-01 
3408 2.028669539601068e-01 
3409 8.212831700768871e-01 
3410 4.999588226875995e-01 
3411 6.774571780730082e-01 
3412 5.309782281544878e-01 
3413 9.392538265276259e-01 
3414 6.394420262357859e-01 
3415 7.972295946367802e-02 
3416 9.885362232710933e-01 
3417 3.742688785675773e-01 
3418 2.269434814021386e-01 
3419 7.244263273916400e-01 
3420 9.450244140298594e-01 
3421 8.496309681711263e-01 
3422 1.618909013035733e-01 
3423 4.423628240278866e-01 
3424 1.681727167996181e-01 
3425 1.408636236483664e+00 
3426 4.918385657938888e-01 
3427 1.097596637953739e+00 
3428 5.767836993491754e-01 
3429 7.535021639023445e-01 
3430 -5.039233917482953e-01 
3431 2.230222334930158e-01 
3432 9.697615035505426e-01 
3433 -6.284937396656795e-01 
3434 -1.824575606381998e-01 
3435 9.023866408804005e-01 
3436 -1.917162134994897e-01 
3437 -3.943869346086971e-01 
3438 2.018044503160547e-01 
3439 3.469807375648141e-01 
3440 -1.292488534597279e-01 
3441 -5.502307271190655e-01 
3442 6.670362613182863e-01 
3443 3.836639312644584e-01 
3444 -2.421216400543482e-02 
3445 -3.701856848819545e-02 
3446 -2.956394174311401e-01 
3447 8.133551617868212e-01 
3448 1.650254137965569e+00 
3449 3.659513309390831e-02 
3450 -1.572674920765545e-01 
3451 9.752189454121267e-02 
3452 6.574813527091578e-01 
3453 6.404728047225809e-01 
3454 -4.991078948166098e-01 
3455 -1.500210610491705e-01 
3456 3.542737819422945e-01 
3457 -5.225116450545244e-01 
3458 2.335456245770497e-01 
3459 1.562560953434052e+00 
3460 2.634688163562387e+00 
3461 5.532906210915852e-01 
3462 -1.635870829733794e+00 
3463 -6.968948131573234e-01 
3464 3.660580648194782e-01 
3465 4.110783736809024e-01 
3466 -5.176641379982994e-01 
3467 1.082161610828422e+00 
3468 2.028279386974408e-01 
3469 6.391535335268345e-01 
3470 1.304100936670291e+00 
3471 2.597240425349827e+00 
3472 -2.313998810481798e-01 
3473 1.192685733639996e+00 
3474 -8.433707575026048e-01 
3475 1.825410089654425e+00 
3476 4.354968260390705e+00 
3477 1.973997268201614e-01 
3478 -3.725553493430627e-01 
3479 2.546034919014513e+00 
3480 2.929951813694954e-01 
3481 -1.183350855254458e+00 
3482 2.041776930614994e-01 
3483 -1.807949252282825e-02 
3484 -2.171997113962865e+00 
3485 -1.272391513469992e+00 
3486 -2.753610744889667e-01 
3487 5.888043521222074e-01 
3488 -5.833127876869150e-01 
3489 4.653674164253661e-02 
3490 1.002407563772143e+00 
3491 4.317222388137884e-01 
3492 2.533800128757291e-01 
3493 -4.396419051102288e-02 
3494 1.854398073000491e+00 
3495 -2.483555195877542e-01 
3496 1.837167112212270e+00 
3497 4.059369967897032e+00 
3498 -5.239299110563060e-01 
3499 -3.167696777383226e-02 
3500 2.502285565702614e-02 
3501 1.629955976821668e-01 
3502 6.406045216616290e-01 
3503 2.593261014127509e+00 
3504 1.374585396998687e+00 
3505 9.574988386020282e-01 
3506 1.067618346644601e+00 
3507 1.291661460072834e+00 
3508 1.016679201480883e+00 
3509 -2.888817590530773e+00 
3510 -4.113218711437410e-01 
3511 -2.105541203185969e+00 
3512 6.092934512992648e-01 
3513 -2.863381242814796e-01 
3514 -2.543525375117536e-01 
3515 1.323401886167161e+00 
3516 1.041209589998124e+00 
3517 2.672615813492358e-01 
3518 -9.321666764704535e-01 
3519 -1.333351867059514e-01 
3520 4.349854727895279e-01 
3521 -2.547621610511630e+00 
3522 -1.346266362897644e+00 
3523 7.061734099007717e-01 
3524 2.380339370590945e-01 
3525 -1.144758874485998e+00 
3526 -3.168043778637796e+00 
3527 -2.669914520122348e-01 
3528 -9.327044237759859e-01 
3529 7.226775710847602e-02 
3530 -1.789643665968854e+00 
3531 -2.746760317971921e+00 
3532 -1.713458068017526e+00 
3533 -1.270759552080360e+00 
3534 -4.189633831569189e-02 
3535 2.576427973517021e-01 
3536 1.242167461972556e-01 
3537 -2.429885360443135e+00 
3538 -1.395929681876097e+00 
3539 -7.677778398396411e-01 
3540 -9.200199661867583e-01 
3541 -2.510184068166921e-01 
3542 -1.660761436206586e+00 
3543 8.874272808788043e-02 
3544 4.719155981746084e-01 
3545 1.580312671315071e+00 
3546 -6.147385989184490e-02 
3547 2.390532902099013e+00 
3548 -3.762198657504998e-02 
3549 2.512500802576047e+00 
3550 7.446759099432504e-01 
3551 1.052107576721531e+00 
3552 1.341823328385001e+00 
3553 -4.097922357349563e-01 
3554 1.046170815386207e+00 
3555 -2.486930632586109e-01 
3556 -5.273065685709333e-02 
3557 -2.581492010801731e-01 
3558 1.742567299901198e-01 
3559 5.288895997770677e-01 
3560 1.371559538205553e-01 
3561 4.164082876617147e-01 
3562 -2.161676888286650e-01 
3563 -9.388124637413486e-01 
3564 -1.069753251880987e+00 
3565 -1.224814311669450e+00 
3566 -3.376971801382703e-03 
3567 1.503856255539209e+00 
3568 -9.779993143182029e-02 
3569 -1.220662019335756e+00 
3570 -1.119457481882975e-01 
3571 5.982891006217389e-01 
3572 9.757505454143491e-01 
3573 -7.716053500990581e-01 
3574 6.365289085404333e-01 
3575 1.028737052368230e+00 
3576 9.362538281662952e-01 
3577 -5.048625899934620e-01 
3578 -6.167281401385648e-02 
3579 4.144423260208557e-01 
3580 2.218744854202257e+00 
3581 6.200918056233777e-01 
3582 -7.150195885657337e-01 
3583 7.248459618430797e-01 
3584 5.851402851711490e-01 
3585 6.049267097759568e-01 
3586 2.057489350131321e-02 
3587 1.292600318507215e-01 
3588 3.237554079419141e+00 
3589 9.233286234477307e-02 
3590 -1.381742644011411e+00 
3591 4.356722432386133e-01 
3592 5.876234880944943e-01 
3593 -9.915621825947680e-01 
3594 4.273775608969477e-01 
3595 1.084202305901223e+00 
3596 3.054199971215805e+00 
3597 -6.687859495159252e-01 
3598 -1.593557111673936e+00 
3599 -3.071312704606759e-02 
3600 -5.474283018896754e-01 
3601 -8.281003638404679e-01 
3602 -6.458695736139222e-01 
3603 2.188037056552327e+00 
3604 8.022066501175290e-01 
3605 -4.511420997847844e-01 
3606 -1.954665186583083e+00 
3607 2.943615959352595e+00 
3608 6.147210325996165e-01 
3609 -8.581754592330286e-01 
3610 2.534794881956132e-01 
3611 6.113722036659468e-01 
3612 1.422442325261482e-01 
3613 -5.654685588194470e-01 
3614 -7.853235113376017e-01 
3615 1.869515470921094e+00 
3616 1.236146549058102e+00 
3617 -4.014768237773771e+00 
3618 -6.870466860174719e-01 
3619 1.632135259692693e+00 
3620 -8.045050472061223e-01 
3621 -6.111120853683061e-01 
3622 2.146508002660567e-01 
3623 5.411154018028878e-01 
3624 -2.676560678823521e-01 
3625 -2.082185126489194e-01 
3626 4.406494206006411e-01 
3627 9.027508099265940e-01 
3628 6.435225666140292e-01 
3629 -4.421472779987328e-01 
3630 -7.490222235708658e-01 
3631 -2.079769977425982e+00 
3632 -5.796556928503362e-01 
3633 7.946202555621779e-02 
3634 -2.252946683535381e+00 
3635 -1.565371084922571e+00 
3636 3.685772057353129e-01 
3637 -2.274185172977414e-02 
3638 -1.903788315730586e-01 
3639 1.560956027287579e+00 
3640 5.628284826916597e-01 
3641 1.222202587257356e-01 
3642 6.277091935324424e-03 
3643 -6.157597881810282e-02 
3644 -1.109218607409879e-01 
3645 1.779058806378448e-01 
3646 5.061663030036291e-01 
3647 1.205260145246204e+00 
3648 1.725240751595823e+00 
3649 -4.273370938960865e-01 
3650 -9.010879532324084e-01 
3651 -5.307719839120441e-01 
3652 7.704738232586005e-01 
3653 -1.170578572704803e+00 
3654 2.907388680487445e-01 
3655 -3.990518472783088e-01 
3656 3.537778481342381e-01 
3657 -1.276167430791322e+00 
3658 -2.015210832071252e-01 
3659 -4.275910131755280e-02 
3660 -4.017029043369670e-01 
3661 7.221353992978378e-02 
3662 -6.547557191872310e-01 
3663 -9.085126117995153e-02 
3664 -6.818693289157660e-01 
3665 -2.507455605421117e+00 
3666 -1.592655270576475e-01 
3667 9.161614450414838e-01 
3668 -4.060704091833761e-01 
3669 -7.188030233319727e-01 
3670 -2.746112998881687e+00 
3671 -1.401211962952833e+00 
3672 -3.242497835428039e+00 
3673 -1.210596643424935e+00 
3674 2.311995828964217e-01 
3675 8.597446566377009e-01 
3676 1.942834300561642e+00 
3677 -4.548372816776094e-01 
3678 -2.301599253700851e+00 
3679 6.402140062506605e-03 
3680 -1.303489536318232e-01 
3681 -1.080518293224332e+00 
3682 -9.368080889966921e-01 
3683 -1.538111916326903e+00 
3684 1.008473824608103e+00 
3685 -2.688722868324603e+00 
3686 -2.807475515203643e+00 
3687 -8.948761837135817e-01 
3688 -1.264038035520859e-01 
3689 -2.610934034372791e-01 
3690 -2.246215583698289e+00 
3691 1.136751525883252e-01 
3692 -1.351792302772080e-01 
3693 4.811275268903549e-01 
3694 -1.647362089605435e+00 
3695 -1.479571769750578e-01 
3696 4.514907509368369e-01 
3697 -2.671884688366061e+00 
3698 -5.483772971678371e+00 
3699 -4.297644829755595e-01 
3700 -1.074101906333981e+00 
3701 -2.724333693530818e+00 
3702 -1.015896223375941e+00 
3703 -2.622011072173537e+00 
3704 -3.040479687575665e+00 
3705 -5.079810187394258e-01 
3706 -2.324706433102993e+00 
3707 -2.368716390563440e-01 
3708 -9.806292769635885e-01 
3709 -1.536976219293349e+00 
3710 -2.141945646361933e-01 
3711 -1.853987734815760e-01 
3712 -1.141553820189287e+00 
3713 -2.360556624931643e-01 
3714 -3.576833297914629e-01 
3715 -3.594439455828347e-02 
3716 -4.171776169467361e-02 
3717 -1.864300926831630e-01 
3718 1.552928073073290e-01 
3719 7.258157273255373e-01 
3720 -3.467600771904734e-02 
3721 -3.223171983522046e-02 
3722 8.550548294098009e-02 
3723 7.687711179410771e-01 
3724 2.494763864403117e-01 
3725 4.225930591586698e-02 
3726 2.008784131311483e-01 
3727 -4.326181250935121e-01 
3728 2.659733694295718e-01 
3729 -3.469865771302254e-01 
3730 -2.549450927900104e-01 
3731 6.446088972905027e-01 
3732 -6.599697008965054e-02 
3733 4.345373114405789e-01 
3734 -1.449620884613286e+00 
3735 2.069794876745726e-01 
3736 2.992021900824331e-01 
3737 -3.266835592132463e-01 
3738 -7.107173299468125e-01 
3739 -6.228982317410543e-01 
3740 3.372933806793749e-02 
3741 -1.060014881199338e+00 
3742 -7.138590005043113e-01 
3743 -6.199616025170318e-01 
3744 1.421985593236380e-01 
3745 -1.483673265613197e-01 
3746 -6.691769925987828e-01 
3747 -1.584982172899955e-01 
3748 -1.477213500480342e-01 
3749 -1.318772577024984e-01 
3750 -2.170015585871380e-01 
3751 -2.108849555777974e-01 
3752 -2.454325086189337e-01 
3753 -4.249761282416835e-01 
3754 -8.002228302008805e-01 
3755 1.013955770196840e-01 
3756 -4.445704363859774e-01 
3757 -1.696677025912444e-01 
3758 -7.283256581748888e-01 
3759 -1.212230735212709e-01 
3760 -3.543465868593944e-02 
3761 -3.099300948364243e-01 
3762 -3.283658157047616e-01 
3763 -1.572841476541855e-01 
3764 -6.461985898586587e-01 
3765 -8.601150825282320e-01 
3766 -2.006973169301320e+00 
3767 -1.354800936224096e-02 
3768 -7.495644301475063e-01 
3769 -3.895889524604077e+00 
3770 4.629325629332925e-02 
3771 -2.048696520294287e-01 
3772 -3.263179524973084e-01 
3773 -8.436405599795507e-01 
3774 -7.206667231789757e-01 
3775 -1.948290757280308e-01 
3776 -3.281323536616419e-02 
3777 -2.273331483760180e-01 
3778 -3.963497524014733e-01 
3779 -2.363438137376415e-01 
3780 -6.296085449592396e-01 
3781 3.124536041304308e-01 
3782 3.788899518761411e-01 
3783 -3.335911952314731e-01 
3784 1.279539441926993e+00 
3785 1.282247875210747e-02 
3786 5.793979635702171e-01 
3787 1.149898093975698e+00 
3788 -1.898954324751888e-01 
3789 -5.620923467547578e-02 
3790 -3.534931019798336e-01 
3791 -2.354155575814205e-01 
3792 1.078739472138012e-01 
3793 -1.520905165469228e-01 
3794 -2.609508771167510e-01 
3795 1.364640060395042e-01 
3796 -2.595242100828025e-01 
3797 3.776591032864211e-02 
3798 -1.080915779595105e-01 
3799 2.630289668188793e-01 
3800 -5.028036032955041e-02 
3801 -3.671455121536191e-01 
3802 -5.185588210267254e-02 
3803 -1.688402497605274e-01 
3804 -2.529185106259013e-02 
3805 -4.239935848501612e-01 
3806 1.233084635020901e+00 
3807 9.248932958425510e-01 
3808 -8.312157923469756e-01 
3809 5.288987081354318e-01 
3810 4.549430329367868e-01 
3811 6.719925245651626e-01 
3812 -2.593119278857196e-01 
3813 -2.358779659253726e-01 
3814 8.810389990793734e-01 
3815 5.307796636083424e-01 
3816 1.885723805859632e-01 
3817 -1.446666208098937e+00 
3818 1.022473186628639e-01 
3819 6.470081802615658e-01 
3820 -6.122872950273114e-01 
3821 -2.494062759157309e-02 
3822 2.736549338868970e-01 
3823 2.232289368489732e-01 
3824 -1.903033045086850e-01 
3825 9.984238548365288e-01 
3826 1.217341727825277e+00 
3827 3.672432792855783e-01 
3828 -6.509581965259735e-01 
3829 1.219139098735874e-01 
3830 1.193070418106914e+00 
3831 4.192832719276995e-01 
3832 1.884727251969515e-01 
3833 -7.557444208728265e-02 
3834 5.241363582635420e-01 
3835 4.942404565673623e-01 
3836 -5.972729001304197e-01 
3837 -5.292486399588786e-02 
3838 4.139481199512359e-01 
3839 1.148386631862489e+00 
3840 -2.010499706134806e-01 
3841 4.023850013277345e-01 
3842 7.656310022170607e-01 
3843 4.787322989700610e-01 
3844 -1.557891207610374e-01 
3845 7.717461604324706e-02 
3846 -1.029543931561873e-01 
3847 -6.480084637686988e+00 
3848 -7.062030514779299e+00 
3849 -6.149520381543684e-01 
3850 -1.409412971547987e+00 
3851 9.214704615379579e-02 
3852 3.201421526426702e-01 
3853 -2.587499132659079e+00 
3854 -6.478865165071669e+00 
3855 -1.396748788794161e+00 
3856 -6.709900012293958e+00 
3857 -5.192615566698087e-01 
3858 -3.177341467120249e-01 
3859 -1.124341335354641e+00 
3860 -4.950641350798586e+00 
3861 -6.081621898381929e-01 
3862 -1.039379962980724e-01 
3863 -1.173099878455970e+00 
3864 -2.720687517662267e-01 
3865 -2.560747894920279e+00 
3866 -2.239716579535687e-01 
3867 -1.868243024590684e+00 
3868 -1.337602207062873e+00 
3869 -1.268325442465831e+00 
3870 -1.547437883664216e+00 
3871 -6.180856812364304e-01 
3872 -1.403380162443201e+00 
3873 -2.725586255085310e+00 
3874 -4.220029306063868e-01 
3875 -6.926183274142642e-01 
3876 -8.622692871073188e-01 
3877 -2.031841689556423e+00 
3878 -1.076889413067867e+00 
3879 -5.488789767176060e-01 
3880 -1.356752034179537e+00 
3881 -5.660541694914577e-01 
3882 2.196342450927815e-02 
3883 -8.464697582160325e-01 
3884 1.403564343597371e-01 
3885 -3.584293243867333e+00 
3886 -5.500379323608362e+00 
3887 -5.903260252324134e+00 
3888 -3.461996567914501e+00 
3889 -3.776295237638395e+00 
3890 -2.340022777182949e+01 
3891 -2.776912579464109e+00 
3892 -1.343248766747959e+00 
3893 -1.160578665012799e+01 
3894 -7.056978350318731e+00 
3895 -2.381354318648783e+00 
3896 -3.361188087942344e+00 
3897 -1.527970111382041e+00 
3898 -3.938353263255218e-02 
3899 -8.291139536635571e+00 
3900 1.430209900824384e-01 
3901 -2.876266087224913e+00 
3902 -1.260666104969208e+00 
3903 -1.437626986245008e-01 
3904 -7.169386388086360e-01 
3905 -3.543489236764299e+00 
3906 -3.089925380829198e+00 
3907 1.358778324606313e-01 
3908 -6.292960842524893e-01 
3909 -5.455107232395397e+00 
3910 -2.414698501427255e+00 
3911 -7.748237626840608e-01 
3912 -6.666593842288965e-01 
3913 -3.010233699788516e+00 
3914 -1.007867695845061e+00 
3915 5.870790507613344e-01 
3916 2.738525300951994e-01 
3917 -2.061491717645560e+00 
3918 -1.666089974175598e-01 
3919 -4.860288953730467e-01 
3920 -2.343019035176198e-01 
3921 -6.592691080826366e-01 
3922 -1.476785980692017e+00 
3923 -1.768933175733514e-01 
3924 2.619981615656458e-01 
3925 -1.611475862252238e-01 
3926 -7.597875848865144e-01 
3927 -2.926871118144315e-02 
3928 3.369229622025041e-01 
3929 -1.859643381769913e+00 
3930 -5.329855835900160e-01 
3931 3.575971769075485e-01 
3932 3.506103488006667e-01 
3933 -3.041724851112911e-01 
3934 -2.008044352033361e+00 
3935 2.435656481068879e-01 
3936 1.900568986372252e-02 
3937 -1.431687261503535e+00 
3938 -1.145403484200135e-01 
3939 -1.255708247753086e+00 
3940 7.041356901049427e-02 
3941 5.535014461272570e-01 
3942 8.728038876309897e-02 
3943 2.612613994490442e-01 
3944 1.191040103310077e+00 
3945 -1.115812431562628e+00 
3946 -4.629203161596382e-01 
3947 8.493541279062043e-02 
3948 7.162657292414384e-02 
3949 -1.327143648655695e+00 
3950 -1.064150461832982e-01 
3951 -6.756830118863952e-02 
3952 -1.917253604969651e-01 
3953 -5.812307121630017e-01 
3954 -6.803324551516053e-01 
3955 4.728464287079575e-01 
3956 -8.954703275201000e-01 
3957 -7.903335779900372e-01 
3958 -7.657692314555810e-01 
3959 9.313137503520143e-02 
3960 -9.830762805678926e-02 
3961 -8.064662819970164e-01 
3962 -2.452972266525744e+00 
3963 -7.528354879837351e-02 
3964 -4.626656417079077e-01 
3965 -1.894201608640667e+00 
3966 -1.284823071105035e+00 
3967 2.212497940490900e-01 
3968 -1.180164050860417e+00 
3969 -3.369084911781572e+00 
3970 3.286381392600055e-01 
3971 -2.703074107212880e-01 
3972 -4.222662615838503e-01 
3973 -1.074915143715304e+00 
3974 -6.477921684370200e-01 
3975 -3.671082552393727e-01 
3976 1.727523230383373e-01 
3977 1.216782500164736e-01 
3978 1.059444829168457e+00 
3979 2.938414018229218e-01 
3980 4.249274779356915e-01 
3981 -2.810924730176861e-01 
3982 -9.361106426734325e-01 
3983 -8.736413852430539e-01 
3984 3.376624381921083e-01 
3985 -6.511266869340857e-01 
3986 -7.707268420272049e-01 
3987 -5.882151208524134e-02 
3988 -4.191710858281893e-01 
3989 4.712525360108973e-02 
3990 -1.122226261037632e-01 
3991 -1.942101616268373e-01 
3992 6.491404498106843e-01 
3993 -8.792471899129495e-01 
3994 4.803617285749308e-01 
3995 -3.049553961777960e-01 
3996 -6.393206408151051e-01 
3997 -4.056831240472300e-01 
3998 -2.570203145130509e-01 
3999 -4.580771988797078e-01 
4000 -1.426926099498842e+00 
4001 -2.643116610949682e-01 
4002 1.289841259212333e+00 
4003 -1.751059435682235e-01 
4004 9.489603554501855e-01 
4005 9.233702108706181e-01 
4006 1.250600513369995e+00 
4007 4.424206462796104e-01 
4008 2.942061409609612e+00 
4009 -7.319332054405529e-02 
4010 8.040707345795500e-01 
4011 3.078936560565340e-01 
4012 5.395551542057347e-02 
4013 2.517021540360604e-01 
4014 9.262034759194837e-02 
4015 -5.742589223998383e-01 
4016 3.574068692117253e-01 
4017 3.930832719337880e-01 
4018 -8.499192027903198e-02 
4019 1.932907457799346e-02 
4020 7.857785694291579e-01 
4021 3.590417513705196e-01 
4022 -1.879379727678331e-01 
4023 -1.157242267645267e-01 
4024 1.650073183854938e+00 
4025 -3.059882800533320e-01 
4026 5.226794363859740e-01 
4027 -2.491375435886192e-02 
4028 9.313899570604154e-01 
4029 3.680753701117104e-01 
4030 9.236370855457787e-01 
4031 1.674204684896973e-01 
4032 -1.378284232692579e-01 
4033 4.762797532035445e-01 
4034 4.814798695218594e-01 
4035 1.172446286787378e-01 
4036 2.734671915616141e-01 
4037 1.316658049088499e+00 
4038 2.029548546124094e-01 
4039 1.386450699449722e+00 
4040 5.603429006907501e-01 
4041 -1.243727143127767e-01 
4042 -6.982892870469891e-02 
4043 2.188412537333276e-01 
4044 -5.147068328806081e-01 
4045 -3.079693305348886e-01 
4046 -1.090654915942774e-01 
4047 6.690051568792023e-02 
4048 -2.287211795618856e-02 
4049 3.094541666360376e-01 
4050 -4.883142036562665e-01 
4051 -1.377713273093693e-01 
4052 7.988141342891555e-01 
4053 1.467239846974687e+00 
4054 -8.023493850331244e-02 
4055 4.380270086575433e-01 
4056 4.562924143040965e-01 
4057 1.731880995122478e-01 
4058 4.509610027853772e-01 
4059 1.264401118710374e-03 
4060 -1.561406402058077e-01 
4061 7.871763088114063e-01 
4062 1.104347614879089e+00 
4063 1.085954736828944e+00 
4064 1.017592564669866e+00 
4065 -6.398528197272359e-02 
4066 3.860704297983323e-01 
4067 3.960521084952699e-01 
4068 3.067849543736127e-02 
4069 6.223657042853920e-01 
4070 7.767128369619720e-01 
4071 3.704570237244365e-01 
4072 2.837937898340618e+00 
4073 -5.013908444407009e-01 
4074 1.750746268300777e-01 
4075 -5.960075002774714e-02 
4076 1.017273126940701e-01 
4077 -7.419587699176310e-01 
4078 2.687893032739325e-01 
4079 1.577173041513473e-01 
4080 -8.546616765910803e-02 
4081 -2.295393170815529e-01 
4082 4.253604008556343e-01 
4083 4.611385012071307e-01 
4084 3.950053500522706e-01 
4085 1.026862916731860e-01 
4086 -5.075957865827082e-01 
4087 -2.902683900496976e-01 
4088 4.756586492500337e-02 
4089 -3.832515295981109e-02 
4090 -6.886092107757043e-01 
4091 7.453372090070624e-01 
4092 2.393108051015802e+00 
4093 8.133789813107559e-01 
4094 1.901683282330792e-01 
4095 6.294843973799688e-01 
4096 2.404382236648312e+00 
4097 -2.543630095831183e-02 
4098 1.025554639147637e+00 
4099 -8.282907484558680e-01 
4100 8.007579830659151e-01 
4101 1.548486585110662e+00 
4102 -6.759952940060080e-01 
4103 -1.738364645313614e-01 
4104 -2.108675946648325e-01 
4105 -1.370141161566533e-01 
4106 -4.147679939857383e-01 
4107 -8.384651555705028e-02 
4108 -6.430155954754047e-01 
4109 -2.676727856560648e-01 
4110 -1.231027822545341e+00 
4111 4.072377505905763e-01 
4112 2.900337219026674e+00 
4113 -1.436839387126101e-01 
4114 -6.503769217610547e-01 
4115 -5.448139656497711e-01 
4116 2.196215472754501e-01 
4117 1.057188845534175e+00 
4118 1.219673848935556e+00 
4119 6.836922690238673e-01 
4120 2.590755438339394e+00 
4121 -3.450122572442087e-01 
4122 2.488328264499094e+00 
4123 9.795545511558922e-01 
4124 -6.690891896013157e-01 
4125 -1.338095782275986e+00 
4126 4.090740382780467e-02 
4127 2.398105951622203e-01 
4128 -1.182336418200259e+00 
4129 2.156389284315273e-01 
4130 7.450821210273555e-01 
4131 3.904194168529592e-01 
4132 4.464047031268267e-01 
4133 9.397484334691438e-01 
4134 5.094157698900096e-01 
4135 -6.827761605288500e-01 
4136 -2.144029481357712e-01 
4137 7.193525243097503e-01 
4138 4.508764467180382e+00 
4139 2.460734516626735e+00 
4140 1.193903972169094e+01 
4141 6.463373158009989e+00 
4142 1.160006165740468e+00 
4143 2.094520699321565e+00 
4144 2.444152862205728e+00 
4145 2.078126212837830e-01 
4146 2.490436046027340e-01 
4147 8.670449865926251e-01 
4148 8.062784764846738e-02 
4149 2.037514871067198e-01 
4150 -5.285418961391070e-01 
4151 2.687578001090786e-01 
4152 1.523683845313401e+00 
4153 -8.102698856014060e-01 
4154 1.727356192011331e-02 
4155 9.035435196206054e-02 
4156 5.813572020004240e-01 
4157 1.660533792979892e-01 
4158 -8.338839769472328e-01 
4159 5.797935052410220e-01 
4160 7.012734001255335e-01 
4161 -7.963260576559064e-01 
4162 1.937973924092032e-01 
4163 1.077160763247962e+00 
4164 8.749291951050867e-01 
4165 -4.418401207127899e-01 
4166 -9.177122452720504e-01 
4167 -2.258496406439029e+00 
4168 -5.350922416769504e-01 
4169 -1.487063313417719e-01 
4170 -5.420989980777967e+00 
4171 8.756052056148675e-03 
4172 -6.161203102946076e+00 
4173 -4.262369996585235e+00 
4174 -1.455933814974326e-01 
4175 -3.243832600410225e-01 
4176 4.058000047378463e-01 
4177 -1.089997840925227e+00 
4178 -1.516683205288755e+00 
4179 -2.241707931809775e+00 
4180 8.527001386487855e-01 
4181 -2.284471757422075e+00 
4182 -1.550432443245874e-01 
4183 4.144191129451540e+00 
4184 3.899515604330070e-01 
4185 -8.419407883442720e-01 
4186 -1.014559557841042e+00 
4187 3.969526937812973e+00 
4188 2.702032799111871e-01 
4189 -5.353436470785267e+00 
4190 -9.783174378114370e-01 
4191 -1.170483369419270e+00 
4192 -1.294251313938813e+00 
4193 -8.392400082609126e-01 
4194 -2.983196665493510e+00 
4195 9.882903911132579e-01 
4196 -1.339955478113040e+00 
4197 -8.806196070355165e+00 
4198 -2.168014181127518e-01 
4199 8.706908878741482e-01 
4200 -1.216106967633179e+00 
4201 -6.781013867369220e-04 
4202 -2.576298636376437e+00 
4203 -1.798931286693062e+00 
4204 -8.009330579846467e-02 
4205 -5.509458631487983e+00 
4206 -3.216094613722875e+00 
4207 -5.132151674057338e-01 
4208 -5.128933495240633e+00 
4209 -1.955404754452989e+00 
4210 -8.750584842638889e-01 
4211 4.846746385961730e-01 
4212 2.198810536252288e-01 
4213 -2.487486119326496e+00 
4214 3.454740135325235e-01 
4215 4.249025109838894e-02 
4216 -1.049971658351348e+00 
4217 -7.346104760602630e-01 
4218 -2.911360829001755e+00 
4219 -1.712247414939965e-02 
4220 1.491528067798530e+00 
4221 1.703617193443290e+00 
4222 -4.804968224124685e-01 
4223 1.089271757881617e+00 
4224 3.018136641592517e+00 
4225 -2.997951864586116e-02 
4226 -1.123139897437721e+00 
4227 7.985161632973993e-01 
4228 1.069088882195753e+00 
4229 6.023468321390617e-01 
4230 3.949335344934486e-01 
4231 1.829304771600664e+00 
4232 1.831272962565726e+00 
4233 1.557679221025905e-01 
4234 1.195382367061018e+00 
4235 4.996439726723551e-01 
4236 5.999236914855051e-02 
4237 1.349430181283901e+00 
4238 1.050280643730521e+00 
4239 7.724445493220323e-01 
4240 3.777481606316560e+00 
4241 5.825173560265559e-02 
4242 2.628996629531962e-01 
4243 8.032292733087667e-01 
4244 1.811370303950816e+00 
4245 6.752674544856896e-01 
4246 4.015351940791841e-01 
4247 -5.047930190480214e-01 
4248 7.515657629018576e-01 
4249 1.042007035529706e-01 
4250 -1.134633314748930e-01 
4251 1.252738514019854e+00 
4252 2.277177124160603e-01 
4253 5.512145946615038e-01 
4254 -4.371497952992921e-02 
4255 3.623933631145899e-01 
4256 1.178198035589782e+00 
4257 -9.415981396643993e-01 
4258 1.504920171268685e-01 
4259 1.126494668214643e-01 
4260 1.220417632169781e-01 
4261 -3.667905201990370e-01 
4262 -3.157193368128978e-02 
4263 -4.049674197092212e-01 
4264 -1.409290307850759e-01 
4265 7.195120470579848e-02 
4266 -2.900511080262518e-01 
4267 4.743195723643206e-01 
4268 1.472992157643316e+00 
4269 1.217365862389468e+00 
4270 -5.301470175373445e-01 
4271 -1.501801846443682e+00 
4272 4.753258200243007e-01 
4273 -1.425268219394797e+00 
4274 1.874245246666384e-02 
4275 5.179380665766948e-01 
4276 6.659845798982842e-01 
4277 -1.909943132249421e-01 
4278 9.846984889040433e-02 
4279 -3.780967722426291e-01 
4280 -3.721632830983492e-01 
4281 7.202230550597183e-01 
4282 -1.110897206741299e-01 
4283 1.172518971880246e+00 
4284 -1.003171237963002e+00 
4285 -5.302053764694433e-01 
4286 -6.965024488192804e-02 
4287 -7.116283716008935e-02 
4288 3.111468050300298e-01 
4289 5.294133300546224e-01 
4290 1.092184292855978e-01 
4291 -2.535162705122527e-01 
4292 -2.361395037103972e-01 
4293 -4.954058797318409e-01 
4294 -1.075022582818765e-02 
4295 -3.875518872780444e-01 
4296 8.274576439244663e-02 
4297 8.327134062731097e-01 
4298 -7.832250882060972e-01 
4299 -1.632413185183040e-01 
4300 1.158085264159877e-01 
4301 -7.461817623859708e-01 
4302 1.395048435016702e+00 
4303 1.070061132113226e-01 
4304 1.206502115464640e-01 
4305 1.093553857983946e+00 
4306 -9.697243015434243e-02 
4307 2.731739935833301e-01 
4308 2.103641691997930e-01 
4309 -6.723665700233451e-01 
4310 1.343611918591848e+00 
4311 1.038539610531794e+00 
4312 9.102878984085191e-01 
4313 5.055723590004071e-01 
4314 -1.524957845999353e+00 
4315 7.929615542607626e-01 
4316 4.921309378733146e-01 
4317 5.953328153302136e-01 
4318 3.394114199069776e-01 
4319 -7.559641179218275e-01 
4320 7.554931297531173e-01 
4321 -2.263032538501475e-01 
4322 5.710824461294809e-01 
4323 -2.777991584814490e-03 
4324 -2.150687522654560e-01 
4325 1.326992145439279e+00 
4326 4.224243006658981e-01 
4327 1.752630530622970e-01 
4328 5.222900939967170e-01 
4329 3.364922877686509e-01 
4330 -9.144433335835221e-02 
4331 1.413789706813489e-01 
4332 -3.003718615583674e-01 
4333 -2.336269160311543e-01 
4334 -2.833730126036821e-01 
4335 -7.264120666213756e-01 
4336 -8.853849121013376e-01 
4337 -5.214552767952386e-01 
4338 -4.399776447625308e-02 
4339 -1.071501322325577e-02 
4340 -1.159263881670981e-02 
4341 -3.863098174663085e-01 
4342 -2.547947321860848e-01 
4343 -1.176783511601119e-01 
4344 -1.269310462241767e+00 
4345 -1.181491129708061e+00 
4346 -7.647838233074108e-02 
4347 -1.437552349816981e-01 
4348 -4.463915996827257e-01 
4349 -9.818284205404715e-01 
4350 -1.174790205251899e+00 
4351 -5.214983828816776e-01 
4352 -5.041270031350846e-01 
4353 -1.007856106041499e-01 
4354 -8.595711313487909e-01 
4355 -1.615321972898221e-01 
4356 1.672508245837897e-02 
4357 -4.170730989994349e-01 
4358 -1.227266371866279e+00 
4359 5.260830697634148e-01 
4360 -1.423306084250542e-01 
4361 -4.052821216356606e-01 
4362 3.045526541370827e-01 
4363 1.842282908650939e-01 
4364 6.380039627384319e-01 
4365 -3.286312561611903e-01 
4366 2.533165403752161e-01 
4367 -2.348038193744984e-01 
4368 -1.193284942482167e-01 
4369 -1.467480901460667e+00 
4370 -1.783823154056588e-01 
4371 5.527116714919409e-01 
4372 1.964950147978995e-01 
4373 -1.668661836246014e+00 
4374 -1.362467567232519e+00 
4375 -2.888691862402872e-01 
4376 -1.632424194505679e-01 
4377 -1.901166183019269e+00 
4378 5.790698570863611e-02 
4379 -1.659493160170009e-01 
4380 -4.476043795502436e-01 
4381 -3.778946253144255e-01 
4382 -1.051808308398359e+00 
4383 -6.144796337851874e-01 
4384 -4.048290106621795e-01 
4385 -8.719745851383311e-02 
4386 -2.492772703277801e-01 
4387 -5.861902952972886e-01 
4388 -1.246150338590403e+00 
4389 -3.801515248062992e-01 
4390 -4.587179190697661e-01 
4391 -2.302384473194135e-01 
4392 -1.262760189489558e-01 
4393 -4.253160095545115e-01 
4394 -9.843225121775431e-02 
4395 -1.666791768306773e+00 
4396 -3.091895912774835e-01 
4397 -7.056598549179285e-02 
4398 -8.095508743599974e-01 
4399 -6.417778356737170e-01 
4400 -2.408860789820148e-01 
4401 -3.622181756909317e-01 
4402 -4.641948846258170e-01 
4403 -6.388416312737430e-01 
4404 -8.012679298013295e-02 
4405 -3.055669179066864e-01 
4406 -6.085439223940742e-01 
4407 -1.768520898952389e-01 
4408 -4.489142000582010e-01 
4409 -2.030888718982246e+00 
4410 -1.699274484190763e-02 
4411 1.293678100568045e-01 
4412 -1.775463652761674e+00 
4413 -1.989790500528478e+00 
4414 -1.394045267826939e-01 
4415 -4.644047573441269e-02 
4416 -1.488111597213924e+00 
4417 -1.497891468466517e-01 
4418 -3.031294742577516e-01 
4419 1.120456435442187e-01 
4420 -1.195564511147163e+00 
4421 -5.021247968945012e-01 
4422 1.601922458121674e-01 
4423 -1.776823894609879e-01 
4424 -2.136256704939823e-01 
4425 2.025978149133128e-03 
4426 8.929279661637940e-01 
4427 3.579553696353177e-01 
4428 2.403567263133471e-01 
4429 1.150062483671895e-01 
4430 3.574226899678658e-02 
4431 1.628019048423835e-02 
4432 -4.958002902993308e-02 
4433 1.007127542763065e-01 
4434 2.056390032707367e-02 
4435 3.244415895452601e-01 
4436 4.294552805987981e-01 
4437 -2.028867120756791e-01 
4438 -9.052957660243763e-02 
4439 -8.898654293728747e-02 
4440 -2.018073703039125e-01 
4441 -5.364075415640253e-02 
4442 1.387896446109868e-01 
4443 1.298333149591944e+00 
4444 1.596689404843292e+00 
4445 1.411168856702329e-01 
4446 1.046567589633457e+00 
4447 1.192783976840672e+00 
4448 2.677262243603103e-01 
4449 1.694863177086299e+00 
4450 1.423134252330679e+00 
4451 7.582624773036375e-01 
4452 2.500557208649554e+00 
4453 5.174538445878991e-01 
4454 1.918632294031114e+00 
4455 2.540135681785319e-01 
4456 -2.044583056681592e-01 
4457 -2.761079443636830e-01 
4458 6.103017554510294e-01 
4459 3.341310859424241e+00 
4460 -4.818455377776489e-02 
4461 7.138567911718310e-01 
4462 1.104197211757517e+00 
4463 1.264095599649789e-01 
4464 -1.421568615492960e+00 
4465 4.804270619192129e-01 
4466 4.257708310308629e-01 
4467 1.726729400551918e+00 
4468 -1.650026247732598e-01 
4469 2.960169288220433e-01 
4470 5.914716645519574e-01 
4471 2.793926489757181e-01 
4472 -2.002438090471686e-01 
4473 4.049904835655594e-01 
4474 6.411626220405631e-01 
4475 7.892724925174138e-01 
4476 1.497699912474001e-01 
4477 2.958053457947766e-01 
4478 3.672460173963969e-01 
4479 1.519921650999315e+00 
4480 -4.212197813524077e-02 
4481 -2.977518197858437e-01 
4482 -7.820908425152142e-01 
4483 -6.111189702633298e-01 
4484 8.517397689098600e-01 
4485 8.868486511959127e-01 
4486 -1.428196536254529e+00 
4487 8.127947376305532e-02 
4488 8.578974760878351e-01 
4489 -1.870838044543114e+00 
4490 2.921909837553057e-01 
4491 6.731018837629636e-01 
4492 -1.797393344546777e-01 
4493 2.217849407714519e-01 
4494 3.955220004939806e-01 
4495 -5.678409478386446e-01 
4496 -1.633192986193211e-01 
4497 -1.294161658460689e+00 
4498 1.332702134657342e-01 
4499 -1.530591072672113e+00 
4500 2.237232823547131e-02 
4501 -2.552353315817523e+00 
4502 -7.917825349305883e+00 
4503 -2.439592509385383e+00 
4504 -7.581953972913436e-01 
4505 -9.437595860061119e+00 
4506 -2.799502999932260e+00 
4507 -4.353854288920997e-01 
4508 1.501393661421644e-01 
4509 -8.381557272581466e+00 
4510 -1.536117241591259e+01 
4511 -3.959211617851753e+00 
4512 -1.810463886336600e+00 
4513 -4.359101383212730e+00 
4514 -1.744868801660282e+01 
4515 1.281787627617694e+00 
4516 -3.372982212633686e+00 
4517 -2.633886477167817e+00 
4518 -4.015966784111706e+00 
4519 3.553086798815347e-01 
4520 -1.752934319055367e-01 
4521 -3.774590527026053e+00 
4522 -1.589566931175450e+00 
4523 -7.115174000788006e-01 
4524 4.387344882421735e-01 
4525 -5.926362801736654e-01 
4526 -1.700524278548333e+00 
4527 -5.216894857879129e+00 
4528 -1.774740364602305e+00 
4529 -1.022679697174670e+01 
4530 -6.232868225575472e+00 
4531 -1.331458786806471e+00 
4532 -8.145433466752324e-01 
4533 -5.303392755242275e+00 
4534 -4.109672797843818e+00 
4535 -7.255059904833409e+00 
4536 -5.065987521831440e-01 
4537 -1.787976393275030e+00 
4538 -2.769321044394261e+00 
4539 -1.829969065905442e+00 
4540 -1.259576180346842e-01 
4541 -5.308194287820319e-01 
4542 6.771593770270555e-01 
4543 -1.033505882995691e-01 
4544 -1.718892651102940e+00 
4545 -9.290308335319808e-02 
4546 -2.101994602536877e-01 
4547 1.275765446261050e-01 
4548 -3.310592111585345e-01 
4549 1.113811182153686e-02 
4550 -7.847029887951567e-01 
4551 -1.223149207866007e+00 
4552 5.790143565415651e-01 
4553 3.146207337271233e-02 
4554 -1.673000892309867e+00 
4555 -5.955330601336710e-01 
4556 -3.064452387510856e-01 
4557 -5.929050123456577e-01 
4558 1.116416101360205e+00 
4559 2.482928152279738e-01 
4560 8.943116903085172e-01 
4561 4.762559067805742e-01 
4562 1.495393347620348e-01 
4563 6.509923121955687e-01 
4564 2.419209585205458e-01 
4565 4.112014583547156e-02 
4566 3.436371628813202e-01 
4567 8.823890155510258e-02 
4568 2.914774887982581e-01 
4569 1.385881435531325e-01 
4570 -9.655837910585746e-01 
4571 -1.469601650381666e-01 
4572 7.068155141309251e-01 
4573 2.504197261174390e-01 
4574 3.960237537641104e-02 
4575 -2.975537326380334e-01 
4576 -1.950611751427250e-01 
4577 6.965426226677708e-01 
4578 -1.783627313646747e-01 
4579 -1.923319732631817e-01 
4580 -5.799506382632933e-01 
4581 -1.591357527666414e+00 
4582 -2.344626082839225e-01 
4583 -1.033736040408174e+00 
4584 -1.146903973217373e+00 
4585 -9.522245980095356e-01 
4586 8.910139973968427e-02 
4587 4.514658650830750e-01 
4588 -8.435242878125678e-01 
4589 -7.078779446736735e-02 
4590 -8.024696265123059e-02 
4591 -2.260527293773511e-01 
4592 -1.432632188181636e-01 
4593 -1.416102705048470e-01 
4594 -1.627570584286088e-01 
4595 -5.150012929844561e-01 
4596 -3.022007486439460e-01 
4597 -2.018340873427158e-01 
4598 3.000672802300469e-01 
4599 -4.949513020368620e-01 
4600 -6.021453439708003e-01 
4601 -3.311251384629505e-01 
4602 1.713995582219699e-02 
4603 8.698095839803804e-02 
4604 -7.767091597584908e-02 
4605 -5.460127899849766e-01 
4606 -2.715135727740723e-01 
4607 1.081156972245585e+00 
4608 -6.730376418263678e-01 
4609 -2.126796667957875e-01 
4610 4.580152973388209e-01 
4611 1.958801583560627e-02 
4612 -3.184697803306007e-01 
4613 1.841899828501570e-01 
4614 2.113438290072845e-01 
4615 6.063813025291118e-01 
4616 -3.095444465474106e-01 
4617 1.698844860241099e-01 
4618 2.159486329019116e-02 
4619 2.813942328431681e-01 
4620 8.111997786376067e-01 
4621 2.463017564799981e-02 
4622 -3.374687873048025e-01 
4623 -1.002696913791981e-01 
4624 2.655372737616256e-01 
4625 -1.657050916538583e-01 
4626 -1.051230335854320e+00 
4627 -9.316112985712012e-02 
4628 -8.976442338590956e-02 
4629 -4.979194986817356e-01 
4630 -2.082656953249803e-01 
4631 6.653396021165498e-03 
4632 -4.836008605749962e-01 
4633 -2.295824189568304e+00 
4634 -5.319527290249498e-01 
4635 -3.673432882489115e-01 
4636 1.588476811544999e-01 
4637 -4.891686753090493e-01 
4638 -2.625396145376747e+00 
4639 1.179251843154454e-01 
4640 -1.306529555592940e-01 
4641 -9.151842771064012e-01 
4642 -3.508011689889347e-02 
4643 -2.912758871233912e+00 
4644 -1.630355338705099e+00 
4645 1.176368411662262e-01 
4646 3.250333384817623e-01 
4647 -6.234504031368161e-02 
4648 -8.255298860270982e-03 
4649 -1.260584288478265e-01 
4650 2.305636928192107e-02 
4651 -2.254700014150897e-01 
4652 1.657607200316558e-01 
4653 -2.365634658066161e-01 
4654 -3.135103504496833e-01 
4655 2.672071217859665e-01 
4656 -4.076878921780638e-02 
4657 -1.786461706303063e-01 
4658 -1.566977674654811e-01 
4659 5.756189532036814e-02 
4660 -5.601188550111613e-01 
4661 9.833860425032652e-02 
4662 -9.693761987693764e-01 
4663 8.276488646205277e-01 
4664 2.641414038418512e-01 
4665 4.985323964700429e-01 
4666 -1.905425641456452e-01 
4667 -3.001325495626099e-01 
4668 -5.841644010032222e-01 
4669 6.329056911297094e-01 
4670 -3.029481973765367e-01 
4671 2.723819242354263e-01 
4672 2.926163568357942e-01 
4673 -1.618085771745310e+00 
4674 -7.870835543922230e-01 
4675 -4.738517204334000e-01 
4676 -1.098806454736227e+00 
4677 -1.352471933544571e-01 
4678 -3.366943293057749e-01 
4679 -7.034558695308560e-01 
4680 -4.006455091179196e-01 
4681 1.578838744076735e-01 
4682 -4.991432887776018e-01 
4683 -3.485479736069839e-01 
4684 1.439878646827999e-01 
4685 -7.041571399155231e-01 
4686 -1.541556380309769e-01 
4687 6.738383872023268e-02 
4688 -4.391340174576828e-01 
4689 -6.190350024283324e-01 
4690 -2.289626020132383e-01 
4691 5.974791244721922e-01 
4692 -1.590114856772882e-02 
4693 1.764606409725069e-01 
4694 8.696753163972991e-02 
4695 -1.924793396526705e-01 
4696 3.829602267812727e-01 
4697 1.246116182959884e-02 
4698 6.818661096331613e-01 
4699 1.113308623992640e-01 
4700 -2.385279059874048e-01 
4701 2.783734380273741e-01 
4702 3.042441290582976e-01 
4703 -2.943537650829829e-01 
4704 -1.385046837079235e-01 
4705 6.559769628473405e-02 
4706 1.960398821839178e-01 
4707 7.545095097348478e-01 
4708 7.401683232344753e-01 
4709 3.986653220633617e-01 
4710 4.938499564467519e-01 
4711 -2.544008882007929e-01 
4712 -2.300531760978450e-01 
4713 4.592538712980491e-01 
4714 4.643465011546434e-01 
4715 4.685984368443167e-01 
4716 2.717548980931080e-02 
4717 -3.539727364843146e-02 
4718 9.154904048122700e-01 
4719 5.679444490565261e-01 
4720 1.397130808114462e-01 
4721 -1.212286002350561e-01 
4722 7.328211813123377e-02 
4723 -2.317145493597610e-01 
4724 3.658583674987385e-01 
4725 -1.088468443894787e+00 
4726 6.228580426776003e-03 
4727 8.126663036687096e-01 
4728 -4.345843646920995e-01 
4729 4.596984824143487e-01 
4730 2.468405411428841e-02 
4731 2.069326012706911e+00 
4732 7.661326200916372e-01 
4733 1.603717858641477e-01 
4734 -1.002738859445246e+00 
4735 6.152414923342795e-01 
4736 -1.551454114082317e-01 
4737 1.356257596118662e-01 
4738 -7.884250174091130e-01 
4739 -7.711352380862149e-01 
4740 -1.112767266810100e+00 
4741 1.939129197782293e-01 
4742 -3.074770949276031e-01 
4743 -6.404937517722536e-02 
4744 1.195676244514038e+00 
4745 -8.074000089426444e-01 
4746 -5.498214384850211e-01 
4747 -1.311071362764990e+00 
4748 6.896219854178550e-01 
4749 -9.507961311498492e-01 
4750 -9.884381787057251e-01 
4751 3.735833911525429e-02 
4752 -2.181892042585774e-01 
4753 3.240261452444864e-01 
4754 -5.721542095292148e-01 
4755 -1.473813214891094e-01 
4756 1.980120134784563e-01 
4757 -1.021699583245534e-01 
4758 6.407518032910099e-01 
4759 1.318893853235453e+00 
4760 -1.028737987354294e-01 
4761 -1.697752470505385e-01 
4762 7.430091455380258e-01 
4763 4.385636002078917e-01 
4764 -1.270352758505253e-01 
4765 -3.586319364582103e-01 
4766 1.321584481813318e+00 
4767 1.044807917061048e+00 
4768 8.820741570308536e-01 
4769 4.667029119621515e-01 
4770 5.076066253780754e-01 
4771 7.666400921716254e-01 
4772 1.844667338902930e+00 
4773 4.248859999325873e-02 
4774 4.273730335575113e-01 
4775 1.150885665025482e+00 
4776 2.794787670430186e-01 
4777 2.560745775326944e-01 
4778 9.936686340098448e-02 
4779 3.766791087189194e+00 
4780 7.107625325987298e-01 
4781 8.721034544528494e-01 
4782 3.586024171030713e-01 
4783 1.211879208060486e-01 
4784 3.768267313572377e+00 
4785 1.216028443521435e+00 
4786 -2.667532158712594e-01 
4787 -4.130623719285125e-01 
4788 1.061827882859746e+00 
4789 -2.204980034715868e-01 
4790 2.489919509831159e-01 
4791 4.407040173234423e-01 
4792 1.304182041423531e+00 
4793 2.412396676928751e-01 
4794 2.107211919313225e-01 
4795 1.821759686055621e+00 
4796 2.693715228493670e+00 
4797 6.564157237935868e-01 
4798 7.186657123975252e-01 
4799 7.757781177013736e-01 
4800 5.229396964891879e-01 
4801 -7.789636175844300e-02 
4802 -6.224896708955963e-02 
4803 7.313194104291488e-01 
4804 1.018849423153066e+00 
4805 1.634704196509480e-01 
4806 -3.845319606721886e-01 
4807 -1.324164720084823e+00 
4808 1.105301366870248e-02 
4809 -7.359521976320005e-01 
4810 2.460565813782818e-02 
4811 1.176596051165469e+00 
4812 1.049322517605931e+00 
4813 -5.833172193322873e-02 
4814 8.956930374889126e-01 
4815 -4.354401237579142e-01 
4816 -4.047437316456794e+00 
4817 7.901486791671803e+00 
4818 6.334965701981905e-02 
4819 1.782560364856889e+00 
4820 6.609739986217731e-01 
4821 2.097161647454057e+00 
4822 -4.090542863107589e-01 
4823 2.976917037874680e+00 
4824 3.926656844873338e-01 
4825 -1.708152035928591e-01 
4826 1.314221063106769e+00 
4827 1.652298313565674e+00 
4828 1.220355558740409e+00 
4829 4.820917610779332e-01 
4830 4.353860171108330e-01 
4831 2.800344513165328e+00 
4832 1.160307911285672e+00 
4833 1.017898961949664e+00 
4834 -6.203763129429587e-01 
4835 3.755189810235726e-01 
4836 2.240523954905359e-01 
4837 -1.339680710109572e+00 
4838 -1.419915490599069e-01 
4839 -1.453473574949526e+00 
4840 -7.876983590777913e-02 
4841 -1.177158914452340e+00 
4842 -4.201635557068768e-02 
4843 1.589121932833617e+00 
4844 -2.233712082188422e-01 
4845 -1.551323615902188e-01 
4846 7.288004967019837e-01 
4847 2.714721225951051e-01 
4848 -4.062699421712162e-01 
4849 -2.331623847842943e-01 
4850 7.764537686951954e-01 
4851 3.933384120166273e-01 
4852 3.540796630920685e+00 
4853 1.642263538868922e+00 
4854 -7.424747965543869e-02 
4855 1.764597897084238e+00 
4856 9.670258315083347e-01 
4857 -9.329744184892667e-01 
4858 -4.276300280257547e-01 
4859 2.903772819698360e-01 
4860 2.473893891093447e+00 
4861 -6.129743295488487e-02 
4862 -4.364440681462909e-01 
4863 -1.344916327299377e+00 
4864 -1.708380903046534e-01 
4865 -3.156545835643597e-01 
4866 -8.872810543041825e-01 
4867 4.609838128651298e-01 
4868 4.358797309100013e+00 
4869 1.205563020393671e+00 
4870 -9.623746570083451e-02 
4871 -1.830224619943993e-01 
4872 3.129846175428130e-01 
4873 6.789004340041941e-01 
4874 1.840079762119047e-02 
4875 5.620807769120567e-01 
4876 7.468630868150518e-01 
4877 -4.736942496934611e-01 
4878 -1.601226647463537e-01 
4879 8.703262413768767e-02 
4880 8.346579684089361e-01 
4881 1.048843231129408e-01 
4882 7.940279703243425e-02 
4883 7.213010801924610e-01 
4884 3.068726798702017e-01 
4885 1.530527275646125e-01 
4886 -1.889703061926462e-01 
4887 9.947792576051676e-02 
4888 4.689505222015357e-01 
4889 -3.114012049392542e-01 
4890 2.110406086225212e-01 
4891 8.912349450996498e-01 
4892 6.515763304775524e-01 
4893 2.617368868889346e-02 
4894 -5.674596311167875e-01 
4895 3.500868266512596e-01 
4896 1.016667847873202e+00 
4897 -1.695138033858528e+00 
4898 -1.802999650903675e+00 
4899 -1.331783758586703e+00 
4900 7.292205290003163e-01 
4901 -2.429271472668732e+00 
4902 -1.723534407542107e+00 
4903 2.085279213475749e+00 
4904 1.454127342290363e+00 
4905 -5.577587241159042e-01 
4906 -1.209048182587271e+00 
4907 5.912376454216322e-01 
4908 2.120583142494723e-01 
4909 -5.900900369857610e-01 
4910 -8.818309370175036e-01 
4911 -8.026672945465842e-02 
4912 1.922303745204839e+00 
4913 -8.542077423743948e-01 
4914 -2.543469948208558e-01 
4915 8.507231147537666e-01 
4916 1.378614456703890e-01 
4917 -5.835687475098054e-01 
4918 1.079815826690665e+00 
4919 2.067498992851323e+00 
4920 1.112024754434085e+00 
4921 -5.906534490399759e-01 
4922 -1.952431320172237e-01 
4923 1.205710448364675e+00 
4924 -5.663542730391861e-02 
4925 2.061318762679996e-01 
4926 -1.632075374012124e+00 
4927 -3.465720939716259e-01 
4928 2.107963696080158e-01 
4929 -6.631274194667885e-01 
4930 -2.908257003767931e-03 
4931 1.397706895897506e+00 
4932 -1.125802994580259e-01 
4933 5.078789858023124e-01 
4934 -3.283148258262469e-01 
4935 -7.147272993704785e-01 
4936 3.424679065989875e-01 
4937 -9.338970081804726e-02 
4938 -3.932129145232012e-02 
4939 2.853772640886811e-01 
4940 5.201880210218430e-01 
4941 -4.704301792117507e-02 
4942 1.793829016773500e+00 
4943 -8.291405572028454e-01 
4944 -1.755201856610765e-01 
4945 -1.333107012193430e+00 
4946 -3.819833529705466e-01 
4947 1.270706124303962e+00 
4948 1.441430121859889e+00 
4949 4.040548826545561e-01 
4950 -2.908669981086186e-01 
4951 6.936183614498893e-02 
4952 2.519664421294495e+00 
4953 -4.452912287372212e-01 
4954 4.216279949646968e-01 
4955 6.703920621389937e-01 
4956 1.081375756599056e+00 
4957 9.369484426350227e-01 
4958 6.099999610242993e-01 
4959 -9.092204292941034e-01 
4960 -4.949106190870947e-01 
4961 1.180252012645592e+00 
4962 -5.795793654090857e-03 
4963 2.076279717815884e+00 
4964 2.754184100447529e-01 
4965 3.531589185899853e-01 
4966 1.435728566382486e-01 
4967 -1.544424416875405e-01 
4968 3.407290245636783e-01 
4969 2.844103114533121e-01 
4970 2.099973859021615e-01 
4971 1.503103921613977e+00 
4972 7.970300993142380e-01 
4973 -5.639543952601874e-01 
4974 -4.620478879208150e-01 
4975 -2.050714502298344e-01 
4976 4.693942361687972e-02 
4977 -1.369957909636504e-01 
4978 6.513556434801050e-02 
4979 3.156506772669863e-01 
4980 1.073049913448466e+00 
4981 7.095862651554178e-01 
4982 -5.291431732352497e-01 
4983 -3.186667622357809e-03 
4984 -8.337415469850881e-02 
4985 -3.554183317560869e-01 
4986 6.064231264361197e-03 
4987 -2.454998325244896e-01 
4988 -1.400153977484472e-01 
4989 -5.421577532325508e-01 
4990 -3.319479600198599e-01 
4991 -1.471705152434151e+00 
4992 -4.650905526935752e-01 
4993 -7.974141513662207e-01 
4994 -3.432168166783260e+00 
4995 3.727456758917762e-02 
4996 -3.926503898930809e-01 
4997 -2.885321301641456e+00 
4998 -1.266961249313273e+00 
4999 3.587563310519267e-01 
5000 -2.968282932233771e-02 
5001 -1.737048593504055e+00 
5002 -6.258595527116361e-01 
5003 -1.547984608748309e+00 
5004 -7.807320285945598e-01 
5005 -9.066013198006695e-01 
5006 -1.648968872892752e+00 
5007 -6.958302287948470e-01 
5008 1.393413998049407e-01 
5009 -1.583483548660202e-01 
5010 -7.694515202171467e-01 
5011 7.003986057309365e-03 
5012 5.321893112258825e-01 
5013 -1.206542150496553e+00 
5014 -1.483296033755110e+00 
5015 3.003904850533557e-01 
5016 6.596013233331355e-01 
5017 -9.142882864909085e-01 
5018 -9.850751675847041e-01 
5019 -1.651240484707274e-01 
5020 -2.384228064143566e-01 
5021 -1.381671939249026e-01 
5022 -1.079786720122354e+00 
5023 -7.318646931886640e-02 
5024 -9.836289825557618e-01 
5025 -4.852559400108231e+00 
5026 -6.097763261316906e-01 
5027 -2.852921134059806e-01 
5028 -4.152594012457525e+00 
5029 -4.167827198650070e+00 
5030 -2.615455685346600e+00 
5031 -5.426312295486906e-01 
5032 -8.073872621737341e-01 
5033 -4.257384458370336e+00 
5034 -3.970286623031972e-01 
5035 -1.280953764301136e+00 
5036 -1.827931459029515e+00 
5037 -7.872438685190717e-01 
5038 -2.284035402310287e+00 
5039 -3.919383048765592e-01 
5040 -5.285636963354023e-01 
5041 -5.206908240077630e-01 
5042 -6.060303985082113e-01 
5043 -1.032807663732533e+00 
5044 -3.183145005736253e+00 
5045 -4.851977264913598e-01 
5046 -3.890451853562421e-01 
5047 -1.655543304347977e-01 
5048 -1.530482888742848e-01 
5049 -1.014463019469867e+00 
5050 -4.769193585680250e-01 
5051 -1.109483988847423e+00 
5052 7.316258073456007e-02 
5053 -1.963014668691331e+00 
5054 -6.845848640228602e-01 
5055 -8.729140872481253e-02 
5056 -7.207989373533626e-01 
5057 -8.600775217968525e-01 
5058 1.972977313184334e-01 
5059 9.555838600610464e-02 
5060 -5.375258238011386e-01 
5061 -2.553436810957232e+00 
5062 2.965367471184028e-02 
5063 -3.546730111864714e-02 
5064 -6.325532517832383e-01 
5065 7.088648239949860e-01 
5066 -2.243339562015173e-01 
5067 9.107731337766288e-01 
5068 6.538164406559711e-01 
5069 -6.914923238587360e-01 
5070 1.938746789477949e-01 
5071 2.996473286982298e-02 
5072 7.165615511441645e-02 
5073 1.641948899299511e-01 
5074 -3.134918100864275e-01 
5075 6.739079916825291e-03 
5076 2.467249674793748e-02 
5077 5.587851289812102e-01 
5078 1.695444303812938e-01 
5079 1.173441840444760e+00 
5080 1.166076604150320e+00 
5081 1.491346945880005e-01 
5082 2.026720986597387e-02 
5083 3.932140810842738e-01 
5084 1.882287590007605e-01 
5085 1.807638477174736e+00 
5086 2.023555978918911e+00 
5087 1.395293544588120e+00 
5088 4.501220190455945e-01 
5089 2.998013716523998e-01 
5090 8.700945451631956e-01 
5091 2.263017109494387e+00 
5092 -1.338623484475781e-01 
5093 5.588313572044071e-01 
5094 -1.596874671074029e-02 
5095 2.110347282859433e+00 
5096 1.924447205702878e-02 
5097 -4.502728969627884e-02 
5098 1.365006366175720e-01 
5099 -7.718623623253225e-01 
5100 -6.018910832490769e+00 
5101 -2.120718001785132e+00 
5102 1.958103788060537e-01 
5103 -6.788687831634107e-01 
5104 -9.634203895621445e-01 
5105 -8.221536897454162e-02 
5106 -4.679683258649076e-02 
5107 -1.069513383638323e-01 
5108 -3.882741521178443e-02 
5109 9.429708462307481e-03 
5110 1.714018249811735e-01 
5111 -4.550118737774768e-01 
5112 2.994883361060534e-01 
5113 -3.290196953375781e-01 
5114 1.354056283769684e+00 
5115 3.226441410920063e-01 
5116 -1.070275491964407e-01 
5117 5.141611694284515e-02 
5118 -7.488610213672349e-02 
5119 -8.042831135279256e-02 
5120 -3.646526932337814e-01 
5121 -8.749645787525975e-01 
5122 -2.001738803416349e+00 
5123 -5.199303169937407e+00 
5124 -1.038188421663793e+00 
5125 6.668419118630911e-01 
5126 -2.357014991679036e+00 
5127 4.184190411712895e-02 
5128 -8.417147807137845e-01 
5129 -3.057130291934696e-01 
5130 -1.169911926657053e+00 
5131 -3.031851089336986e+00 
5132 -4.244174390482910e-02 
5133 -1.433033910441321e+00 
5134 -1.132751229034259e+00 
5135 -5.590992824091168e-01 
5136 -1.634809121264533e+00 
5137 2.255916307256710e-01 
5138 -4.325579084216083e-01 
5139 -2.581962831202075e+00 
5140 -4.754632952249475e-02 
5141 -6.154869638241567e-01 
5142 -9.574688635170403e-01 
5143 -7.152212822161143e-02 
5144 4.427521015075678e-01 
5145 -6.215518729820755e-01 
5146 -7.615335096665725e-01 
5147 -6.053027484444576e-01 
5148 -2.322715784911407e+00 
5149 -9.292264159089217e-01 
5150 1.149440813559473e+00 
5151 -8.488224778233935e+00 
5152 2.891961544244738e-01 
5153 -2.930115947910126e+00 
5154 -6.647596740867965e+00 
5155 -7.004280200219324e+00 
5156 -2.988418392338344e-01 
5157 -4.220492527210403e-01 
5158 -6.456808174268502e+00 
5159 -1.421348699831510e+00 
5160 -3.087395180962579e+00 
5161 -3.528848167148126e+00 
5162 6.306155075439182e-01 
5163 -1.336479030429673e+00 
5164 -3.186523787228792e+00 
5165 -3.795672668295309e-01 
5166 -1.113477816066893e+01 
5167 -7.890785422006302e-01 
5168 3.229063700049390e-01 
5169 -2.478018046489290e-01 
5170 -4.859024364870463e+00 
5171 -1.424447226308129e+00 
5172 -1.182247609879247e+00 
5173 -6.973999606872922e+00 
5174 -2.795709333447385e+00 
5175 -3.972338374855624e-01 
5176 -7.074903196797888e-01 
5177 -1.479380120031410e+00 
5178 -1.182042584753576e+00 
5179 -9.331227870950555e-01 
5180 -2.264539235993101e-01 
5181 4.291151840410739e-04 
5182 -5.844090493090374e-01 
5183 -1.991703513116291e-01 
5184 -1.294988748783044e+00 
5185 6.893101961191981e-01 
5186 -1.356540096656848e+00 
5187 7.334588949229447e-02 
5188 4.061303328109310e-03 
5189 -2.119434006733921e+00 
5190 -1.442854053444092e+00 
5191 -1.182588437418131e+00 
5192 5.832374080306185e-01 
5193 -4.975403696856424e-01 
5194 -2.120900344627743e+00 
5195 -6.629331745238541e-01 
5196 -7.082573453500653e-04 
5197 -8.692896197737273e-03 
5198 -2.015165258565124e-01 
5199 -7.782163482313836e-01 
5200 -7.096138123232840e-01 
5201 -6.254032306999870e-02 
5202 -5.464329784238557e-01 
5203 2.720035343024633e-01 
5204 5.176011831396702e-01 
5205 2.374815160836212e-01 
5206 -7.250246724358975e-01 
5207 -2.240529740277751e-01 
5208 4.249719028779713e-01 
5209 -6.562756195911538e-01 
5210 -1.128411525241979e+00 
5211 8.340380545216912e-01 
5212 -2.162888815111586e+00 
5213 1.097911480912283e-01 
5214 3.358357439897621e-01 
5215 3.087094184089577e-01 
5216 3.981542681316516e-01 
5217 -9.224220415856133e-02 
5218 -1.684586437180097e-01 
5219 -1.513608316950520e+00 
5220 1.695463261356703e-01 
5221 1.494620991754902e+00 
5222 1.146422532662930e+00 
5223 -3.211779526831261e-02 
5224 3.186883320072343e-01 
5225 1.672739328059585e-01 
5226 1.675297463241849e-01 
5227 -2.784615655139024e-01 
5228 4.521854970626595e-01 
5229 -7.063181524579205e-01 
5230 -1.851398424489020e-01 
5231 -1.994308360237814e+00 
5232 -9.372606143509779e-02 
5233 -2.295684422385058e-01 
5234 3.918155408826409e-01 
5235 2.746132558003528e-01 
5236 -1.328310218816356e-01 
5237 -5.325134982476660e-01 
5238 1.199785080070200e-01 
5239 1.813768052759824e-01 
5240 6.609212089410527e-02 
5241 -2.273857390317286e-01 
5242 -2.143483583683689e-01 
5243 -7.310155745828040e-01 
5244 2.304353619946268e-01 
5245 -2.486193744673667e-01 
5246 -3.806992902233741e-01 
5247 2.141727070630805e-01 
5248 2.063030240229511e-01 
5249 -4.205436014265325e-01 
5250 3.841342277392498e-01 
5251 1.016539084924070e+00 
5252 9.909500257756328e-01 
5253 -1.033136216109610e+00 
5254 -5.841154492873207e-01 
5255 1.005388693959366e-01 
5256 8.968202590907262e-02 
5257 -2.058319813882958e+00 
5258 -4.461385532492343e-01 
5259 1.590449896231172e+00 
5260 6.441537019274587e-01 
5261 -6.967263894400814e-01 
5262 -8.209279021366571e-01 
5263 -5.684702440262527e-01 
5264 6.768355155491507e-02 
5265 -2.916448902649589e+00 
5266 -5.792717200267861e-01 
5267 1.948386858121494e+00 
5268 2.811623591468685e-02 
5269 -8.118119252710231e-01 
5270 -5.492227472550235e-01 
5271 -3.530223628945386e-01 
5272 -2.164699438827438e-01 
5273 -8.858115153135593e-01 
5274 -1.643711643320315e+00 
5275 1.286144382789649e+00 
5276 1.828530481622905e+00 
5277 -2.638555631877044e+00 
5278 -4.163475280993349e+00 
5279 -5.180462630453811e-02 
5280 -2.478758113357134e+00 
5281 -3.842092705475478e+00 
5282 -1.312503943052489e-01 
5283 5.144531013207017e-01 
5284 3.591999728025299e-01 
5285 -3.198509606486040e+00 
5286 -6.550368213399901e-01 
5287 -7.295050488843405e-02 
5288 9.824301887257468e-02 
5289 -8.032941371712872e-02 
5290 1.101665182256030e-01 
5291 4.019496136336091e-01 
5292 1.091792796355137e+00 
5293 -2.730450603332482e-01 
5294 -5.654525798640231e-01 
5295 1.483922892083897e-01 
5296 3.129089822846149e-01 
5297 -1.264575589754833e+00 
5298 -1.085422109818067e-01 
5299 8.600669043823066e-02 
5300 -2.484616700437551e+00 
5301 -4.250755703177901e-01 
5302 1.917908238142191e-01 
5303 -2.951908889689222e-01 
5304 -1.293514598384122e+00 
5305 -5.074066474104036e-02 
5306 -3.632048521218999e-01 
5307 1.183859819033419e-01 
5308 -4.434504405459345e-01 
5309 2.908491726805778e-01 
5310 6.848831513152227e-02 
5311 -6.252751097965514e-01 
5312 -5.466289190667545e-01 
5313 -1.091902280880011e-01 
5314 2.254925170881605e-01 
5315 -2.785168776003680e-01 
5316 -7.061201851720349e-01 
5317 -6.945308282628934e-01 
5318 7.999180950639002e-01 
5319 -7.172667686825943e-01 
5320 -4.112951071214468e-01 
5321 -7.208393302192736e-01 
5322 -3.166937693216850e-01 
5323 -8.595710819761599e-01 
5324 -7.473898431987906e-01 
5325 1.346004217052977e-01 
5326 2.641999617697824e-01 
5327 5.064043704311541e-03 
5328 -1.890722648107274e-01 
5329 4.899917494182914e-02 
5330 4.132471337625586e-01 
5331 4.447744183787165e-01 
5332 3.990579286391743e-01 
5333 5.231207238404154e-01 
5334 2.557343512233974e-01 
5335 4.379083216508516e-02 
5336 5.720439266400911e-02 
5337 2.075630427473015e-01 
5338 3.076949169585510e-01 
5339 -7.124256523804389e-01 
5340 -2.860151436130108e-01 
5341 7.990903407765326e-02 
5342 8.973553614476638e-01 
5343 -4.996737991077553e-01 
5344 7.235883906446089e-02 
5345 -1.912495739086632e-01 
5346 7.425808420842352e-01 
5347 6.841152392439501e-01 
5348 2.400549009415758e-01 
5349 3.576224181459618e-01 
5350 3.991221346512908e-02 
5351 -9.763331596607737e-02 
5352 8.265995004834271e-01 
5353 4.640749637126388e-01 
5354 1.601739900329527e-01 
5355 -2.336608215257650e-01 
5356 5.061318081348227e-01 
5357 4.839845894932414e-01 
5358 -7.841879128462003e-03 
5359 -1.267709192814726e-01 
5360 4.453013136505355e-01 
5361 1.412079383327561e-01 
5362 1.375993837143054e-01 
5363 1.267829189127245e-01 
5364 2.549220241019191e-01 
5365 6.211252126753475e-01 
5366 -4.650093656139781e-02 
5367 -2.954864331810867e-01 
5368 7.685172996672325e-01 
5369 1.187565284543741e+00 
5370 5.702240767644675e-01 
5371 8.145189906859425e-02 
5372 5.887951630991984e-01 
5373 1.075871890411374e+00 
5374 -1.152619815929806e+00 
5375 -1.502139640453300e+00 
5376 6.564861089591568e-01 
5377 -1.785519520905877e-01 
5378 -1.098587550478603e+00 
5379 -4.538658634588506e-01 
5380 -1.255154656517191e+00 
5381 -1.198148056750270e-02 
5382 -2.932781214489624e-01 
5383 -1.168914460610978e+00 
5384 -7.546433044259020e-02 
5385 4.467457402330260e-02 
5386 -6.381628144452427e-01 
5387 -2.337213736779401e-01 
5388 -7.498191970048176e-01 
5389 5.161040142944689e-02 
5390 -1.696941939419891e-01 
5391 -3.691831249907679e-01 
5392 5.317679210160884e-01 
5393 8.027323164339159e-02 
5394 -6.599195559667794e-01 
5395 -1.197960499239098e+00 
5396 -7.076515901000862e-01 
5397 3.640790549235163e-02 
5398 1.218489262388170e+00 
5399 7.551739589767532e-01 
5400 -1.287911523459285e-01 
5401 9.704677080361667e-01 
5402 1.370699097493712e+00 
5403 -2.342271192980365e-01 
5404 1.472042779473634e-01 
5405 3.552920938699215e-01 
5406 1.091864383395293e-01 
5407 9.760451408614952e-01 
5408 1.093935057004291e+00 
5409 5.005713140621416e-01 
5410 2.371168380928316e-02 
5411 -5.056525480082613e-01 
5412 -1.541115202519041e+00 
5413 1.537234746102518e-01 
5414 3.133946048323123e+00 
5415 7.793672290791591e+00 
5416 2.321352851425143e+00 
5417 4.489474599503584e-01 
5418 5.634118645419140e+00 
5419 4.743020109360795e+00 
5420 4.457823915129043e+00 
5421 1.758865189511487e+00 
5422 -8.279243467101759e-01 
5423 -2.994394903534383e-01 
5424 3.749946556339763e-01 
5425 5.874303226074871e-01 
5426 1.316643214697810e+00 
5427 4.012925296526802e+00 
5428 1.192385072423330e+00 
5429 2.292025064294017e+00 
5430 -1.307752815347153e+00 
5431 1.406507791112664e+00 
5432 6.699587701696248e-01 
5433 -7.553976530267977e-01 
5434 1.426257400823431e-01 
5435 1.039810403957754e+00 
5436 -1.256665922133104e+00 
5437 -3.742653683236380e-01 
5438 -1.456925960201749e+00 
5439 3.845178852500669e-02 
5440 6.031570724784076e-01 
5441 2.168022177206878e-01 
5442 -6.933207029074222e-01 
5443 5.449508671180010e-01 
5444 3.635791696910607e-01 
5445 8.363493941908812e-01 
5446 -9.491846864623292e-01 
5447 1.467969829304110e-01 
5448 4.741721999344110e+00 
5449 -9.882792335060171e-01 
5450 2.690677434059965e-01 
5451 7.294882995513868e-02 
5452 -1.669094447990503e+00 
5453 -1.796742238654042e+00 
5454 -2.329619745672095e-01 
5455 1.654082187030989e-01 
5456 3.150487342747426e-02 
5457 1.862573895016934e+00 
5458 -1.362201775937013e-01 
5459 7.623992867394380e-02 
5460 7.663665026555533e-01 
5461 -2.217620173677614e-01 
5462 1.638024387757104e+00 
5463 2.464769349642892e+00 
5464 2.497861864688211e+00 
5465 1.050369278793956e+00 
5466 8.263468013381885e-01 
5467 1.130398480720751e+00 
5468 6.812180575449528e-01 
5469 1.865911619696613e-01 
5470 2.100977080598740e+00 
5471 1.125500910622352e+00 
5472 1.598036771815756e+00 
5473 1.565284395921878e+00 
5474 3.678566170496502e-01 
5475 2.716652843339161e+00 
5476 1.758529357494810e+00 
5477 -2.467403010619927e-01 
5478 -2.113518779843346e-01 
5479 6.812134903516355e-01 
5480 8.752394916961382e-01 
5481 6.006822167561290e-01 
5482 -2.755098646794031e+00 
5483 2.775243041780656e+00 
5484 1.287021288681064e-01 
5485 -1.597765846926484e+00 
5486 -2.458819342380641e+00 
5487 1.231812480222537e+00 
5488 -1.065602714182936e+00 
5489 5.815676544554887e-01 
5490 -5.508342035521846e-01 
5491 2.447297194061070e+00 
5492 4.639231163298358e+00 
5493 2.204493726180181e+00 
5494 -1.444187474052814e+00 
5495 2.593038493158511e+00 
5496 3.614768014338933e-02 
5497 -9.726255445478477e-01 
5498 -1.580826697285497e+00 
5499 1.015564973134386e+00 
5500 -8.904507275657675e-01 
5501 -2.756862418500478e+00 
5502 -3.510155984872724e+00 
5503 1.228778607047360e+00 
5504 1.887863352942242e+00 
5505 -1.696314930848866e+00 
5506 -4.980905896496380e+00 
5507 4.702380856363190e-01 
5508 -6.781154010683464e-02 
5509 3.787703432627335e-01 
5510 1.921000128295185e+00 
5511 1.634683700215931e+00 
5512 4.046549113011761e+00 
5513 -9.704548498362474e-01 
5514 3.681796934213254e-01 
5515 1.629553129185820e+00 
5516 -5.145418036770217e-01 
5517 2.887353280673410e-01 
5518 -1.025120299693567e-01 
5519 4.541011465284482e-02 
5520 5.879712281732931e-01 
5521 3.663197186739412e-01 
5522 -8.111426972444059e-02 
5523 1.317763162436791e-01 
5524 -7.693327792459459e-01 
5525 2.592325484985964e-01 
5526 -1.688512098846421e-01 
5527 -1.762596157032641e-01 
5528 -1.746631329702635e-01 
5529 5.793978573351646e-01 
5530 -4.888820334156929e-01 
5531 8.158640873278955e-01 
5532 3.504532383410442e-01 
5533 4.487988011896142e-01 
5534 -2.509305951997895e-01 
5535 -1.238579021061907e+00 
5536 -9.391233604990189e-01 
5537 5.764751958892487e-01 
5538 -3.479083075171315e-01 
5539 -1.062416110454510e+00 
5540 8.579370695165818e-01 
5541 1.766199984877014e+00 
5542 1.082200783265419e+00 
5543 1.256617192921704e+00 
5544 7.514430771051965e-01 
5545 6.558037971635121e-01 
5546 7.215184781594763e-01 
5547 8.997556304915798e-01 
5548 1.067824068085490e-01 
5549 1.249126849760439e+00 
5550 6.933505677252412e-01 
5551 -1.725547033782340e-02 
5552 1.006199410560454e+00 
5553 -5.266447455250786e-01 
5554 3.110221804233961e-01 
5555 1.039373232024577e+00 
5556 -2.898439020988843e-01 
5557 6.286883643140846e-02 
5558 7.649893362022245e-01 
5559 1.844046661048052e-01 
5560 6.095582507217508e-01 
5561 -1.943673931139079e+00 
5562 -2.465502122162474e-01 
5563 4.065678526197962e-01 
5564 -2.164562361538749e-02 
5565 -6.107587884861115e-01 
5566 1.091018029125677e+00 
5567 2.665566507701030e+00 
5568 9.431625443088896e-01 
5569 3.141771260357480e-02 
5570 2.435886648035722e+00 
5571 1.735550747894624e-01 
5572 3.388962157001036e-01 
5573 9.051749505149517e-01 
5574 6.083302429675919e-02 
5575 2.461168859101237e-01 
5576 5.829350838034602e-01 
5577 -3.638743384243550e-01 
5578 1.782417775777048e-01 
5579 3.788769323478601e-01 
5580 1.110431849277888e+00 
5581 4.117439463911668e-01 
5582 -7.770970622920940e-01 
5583 -1.807768185910087e-01 
5584 8.682122391103328e-02 
5585 1.500840590406659e+00 
5586 -3.169394820661994e-02 
5587 3.779210281917257e-01 
5588 1.576460223960666e+00 
5589 8.363312113647067e-01 
5590 4.091563606933577e-01 
5591 4.104238191200155e-01 
5592 1.293256527780540e+00 
5593 9.702186317307275e-02 
5594 -1.057803731705125e-03 
5595 1.087879197451921e+00 
5596 9.038127642584437e-01 
5597 3.447864447562440e-01 
5598 9.989102818231725e-01 
5599 4.975919387487425e-01 
5600 2.622306302626588e-01 
5601 5.777616879732440e-01 
5602 7.750006983656016e-02 
5603 1.337366099494632e+00 
5604 5.540134221219113e-01 
5605 4.107975911215093e-01 
5606 4.926837792660597e-01 
5607 1.771879751472087e-01 
5608 2.100188147401076e+00 
5609 9.373939143214810e-02 
5610 1.356037407360968e-01 
5611 -9.760758398257106e-02 
5612 -2.095472065448451e-01 
5613 -6.816134868676058e-02 
5614 -8.911237865260299e-01 
5615 -3.190569117983805e-01 
5616 1.489394622818127e+00 
5617 4.797081552955555e-01 
5618 -2.537331685596068e-01 
5619 -1.234448135112763e+00 
5620 -5.317588220384005e-01 
5621 2.415566091058619e-01 
5622 -5.326311896883359e-01 
5623 1.132269167470100e+00 
5624 1.410582487886216e-01 
5625 5.421322115320245e-02 
5626 -7.219399915275428e-01 
5627 -2.355915049344603e+00 
5628 -2.685623579514297e-01 
5629 -3.799389997374999e-01 
5630 1.530650895177882e-02 
5631 -4.415543462922668e-01 
5632 9.259260489089914e-01 
5633 -2.406939038952288e-01 
5634 -1.180090567730321e+00 
5635 -1.686469961063896e+00 
5636 -8.286546252257074e-01 
5637 -1.280325798202895e+00 
5638 -1.434991553176298e+00 
5639 -5.991075263104054e-01 
5640 1.558717558897998e-01 
5641 -1.100995873970815e+00 
5642 -4.713873431574566e-01 
5643 -7.132734017842365e-01 
5644 -2.458325344383183e+00 
5645 -1.057006595420902e-03 
5646 -1.760008985947356e+00 
5647 -9.155162815832329e-02 
5648 -2.112413564124430e-01 
5649 -2.240911456937061e-01 
5650 2.995629334394450e-01 
5651 -9.917480090915444e-01 
5652 -1.587172494343234e+00 
5653 -1.416754669364791e-01 
5654 -2.564722924349718e-01 
5655 3.888386976395887e-01 
5656 7.299508427627700e-01 
5657 -2.566069510829842e+00 
5658 -5.940467304825860e-02 
5659 -2.118352535803281e-01 
5660 -2.979203063567645e-01 
5661 -1.645242349732961e+00 
5662 -5.044915162129601e-01 
5663 5.763557511518325e-02 
5664 -9.455589430584423e-01 
5665 -2.010802489973127e-01 
5666 2.754884519667480e-01 
5667 9.083723746391928e-01 
5668 -2.762310107564570e-01 
5669 -2.961285687729771e-01 
5670 -6.988770832896010e-01 
5671 -7.262533698805653e-01 
5672 -2.954018594792410e+00 
5673 9.650738326927437e-02 
5674 -6.268954705328259e-01 
5675 2.238116061419620e-01 
5676 2.828509189289708e-01 
5677 -7.160655241921082e-01 
5678 -1.287344695833370e+00 
5679 -2.182844256744465e-01 
5680 -5.719679028414267e-01 
5681 -1.411174825472889e+00 
5682 -6.966552881125563e-01 
5683 3.126361287771829e-01 
5684 4.087841638190162e-01 
5685 -1.156163320851143e+00 
5686 -1.532802491384363e+00 
5687 -4.887621988842236e-01 
5688 -2.748946185729215e+00 
5689 1.272989630226815e-01 
5690 -7.959658774211267e-01 
5691 -4.491013355847734e-01 
5692 -1.631067491197900e-01 
5693 -3.390112029481210e-01 
5694 2.946189032106038e-01 
5695 4.142247339537576e-02 
5696 -3.577874701035313e-01 
5697 -1.401746105534338e-01 
5698 -7.544587794448897e-02 
5699 5.020071596964594e-01 
5700 3.198029399053541e-02 
5701 -2.501448260929677e+00 
5702 -6.860430309225479e-01 
5703 -3.720773427588607e-01 
5704 -7.427337222864242e-01 
5705 -6.268443570045368e-01 
5706 -3.713160123568949e+00 
5707 3.006727346989331e-01 
5708 -5.345187643927541e-01 
5709 -2.251555383113993e-02 
5710 -5.174521678360992e-01 
5711 5.836462107742789e-01 
5712 1.240798575528482e+00 
5713 5.436480573030275e-02 
5714 -3.964483046225097e-01 
5715 3.210942127047918e-01 
5716 -1.516958707527165e-01 
5717 -2.683540201137865e-01 
5718 6.184468941101396e-04 
5719 6.320914218478737e-01 
5720 -4.744389499145544e-04 
5721 -1.376476219549108e-01 
5722 -1.879579087480949e-01 
5723 6.853492301855042e-01 
5724 5.376363016002386e-01 
5725 -2.496854091003093e-01 
5726 1.046077967189792e+00 
5727 -3.320720248753053e-02 
5728 8.127938005954394e-03 
5729 -6.737906148945593e-01 
5730 8.043221831620989e-01 
5731 2.270751126878717e+00 
5732 -7.998695444323513e-02 
5733 -5.586572448332424e-01 
5734 -4.236396493828206e-01 
5735 -8.143062185261873e-01 
5736 5.337766417903969e-02 
5737 -6.953969893279327e-01 
5738 3.404391506824485e-01 
5739 1.624651196174651e-01 
5740 -2.195520279749114e-01 
5741 -8.157965987274497e-01 
5742 -5.731189470369288e-01 
5743 4.479519418815515e-01 
5744 -1.705551135462793e+00 
5745 -9.293844990561486e-01 
5746 -3.111116863446886e-01 
5747 9.447939647502198e-01 
5748 -4.850259524907652e-01 
5749 -3.230922020682987e-02 
5750 6.881835578158562e-01 
5751 5.471609056035774e-01 
5752 -8.082306435919551e-02 
5753 -3.496788098565496e-01 
5754 1.266823939734741e+00 
5755 5.528702500523283e-01 
5756 -2.490334789580153e-01 
5757 -1.484229003384595e-01 
5758 1.159672938538861e-01 
5759 3.150457704751612e-01 
5760 -1.441430317556997e-02 
5761 3.699074243783176e-01 
5762 -1.188216837918104e+00 
5763 -2.579550875551208e+00 
5764 9.283867175761299e-01 
5765 3.623787088443573e+00 
5766 -2.073148527453592e+00 
5767 -3.227579982253349e-01 
5768 -5.362897246589863e-01 
5769 -1.836841197734573e+00 
5770 -2.650118187161586e+00 
5771 -5.542424652403959e+00 
5772 -1.004362796868610e-02 
5773 -3.450253607675582e-01 
5774 -1.013449343757668e+00 
5775 -1.368381904947260e+00 
5776 -8.292128776898663e-01 
5777 1.347472101132532e-02 
5778 -2.877547448520308e-02 
5779 -2.110945255917775e+00 
5780 2.104454034217149e-01 
5781 -6.593873425695842e-01 
5782 -3.111520053740963e-01 
5783 3.045095104864536e-01 
5784 -7.703207204986758e-01 
5785 8.542498103785250e-02 
5786 2.033807923890268e-01 
5787 -5.323911695576787e-01 
5788 1.659047350964570e+00 
5789 2.081427361777314e-01 
5790 -2.464721370822128e+00 
5791 -3.247202485241899e+00 
5792 -7.231035513609947e-01 
5793 -3.122335750619961e-01 
5794 -5.138271786789332e+00 
5795 -1.242794952693226e+00 
5796 -2.065929986598250e+00 
5797 -1.106070001327198e+00 
5798 8.203846915748436e-01 
5799 -1.009729855556845e+00 
5800 -2.906189558656821e-01 
5801 1.933571251558252e-01 
5802 -1.924944920750163e+00 
5803 2.275941560195375e+00 
5804 5.094643597926071e-01 
5805 -4.685752751906891e-01 
5806 -2.598159017656115e-01 
5807 -1.528157410428010e+00 
5808 1.565034039943741e-01 
5809 -5.661714388105883e-01 
5810 -3.800217796141837e-01 
5811 -8.650050744739528e-02 
5812 -1.453413869163540e-01 
5813 -3.422635641888974e-01 
5814 -1.778963392591292e-01 
5815 -1.671170197235332e-01 
5816 -5.687473691718775e-01 
5817 1.892032823854833e-01 
5818 -2.682621759918652e-01 
5819 2.635168186642683e-01 
5820 5.103549536409026e-01 
5821 -6.000052036056472e-01 
5822 -2.428545702917375e+00 
5823 -1.043089490991167e+00 
5824 -7.514986470396716e-01 
5825 -6.940716443699251e-01 
5826 -2.551914158164282e-02 
5827 3.546666271872440e-01 
5828 4.248407509472799e-01 
5829 1.120372783527324e-01 
5830 -3.721630327521074e-01 
5831 -4.672228552148426e-01 
5832 -2.447079821054194e-01 
5833 5.336523828240941e-02 
5834 -1.151731591778676e+00 
5835 1.151142163675614e+00 
5836 1.306362023611673e+00 
5837 5.530267852956545e-02 
5838 -3.243197766905195e-01 
5839 -2.999843957995061e-02 
5840 2.415954801430261e-01 
5841 1.385424296915048e-01 
5842 -5.411095638207845e-02 
5843 9.167979489199639e-01 
5844 3.628623193242756e-01 
5845 6.426484119610251e-01 
5846 8.513934951974984e-01 
5847 2.428480291301736e-01 
5848 -1.216562714622933e-02 
5849 1.614886478968851e-01 
5850 9.313706063804468e-01 
5851 1.284017465675434e+00 
5852 8.233248881021021e-01 
5853 1.851682728300733e-02 
5854 4.812900761885139e-01 
5855 -1.027016128729214e+00 
5856 -1.179564992152883e-01 
5857 -8.414184000228858e-01 
5858 3.049396812771805e-01 
5859 9.548433935049185e-01 
5860 1.491718418772906e-03 
5861 -2.914066282919985e+00 
5862 -4.762485010318260e-01 
5863 4.684536665536523e-02 
5864 2.280483268500081e-01 
5865 -9.335671129138533e-02 
5866 -7.891675023511974e-01 
5867 -5.968527226364976e-01 
5868 -2.859072363440127e-01 
5869 2.062827432767755e-01 
5870 6.115112694519061e-01 
5871 4.630693257549807e-01 
5872 -7.174274109788595e-01 
5873 9.524751715386769e-03 
5874 2.377332049574523e-02 
5875 -2.365698327175730e-01 
5876 2.383023797091392e-01 
5877 8.246237991936006e-02 
5878 -3.298136447899018e-02 
5879 -3.106468433173464e-01 
5880 8.955948520570729e-02 
5881 3.380372758766556e-01 
5882 -3.301092039585594e-01 
5883 5.758418823771718e-02 
5884 6.459780189416335e-01 
5885 1.688537945955499e+00 
5886 -7.285538655336826e-03 
5887 1.406224610122421e+00 
5888 1.224535812584848e+00 
5889 1.407467761859095e-01 
5890 9.554403146057734e-01 
5891 -5.987196149108560e-02 
5892 -1.653493244229736e-01 
5893 1.317565775293695e+00 
5894 3.492496983439002e-01 
5895 5.888470840773158e-01 
5896 1.574138949838418e+00 
5897 -6.167350415129298e-01 
5898 -8.984193575960332e-01 
5899 -8.013960400962186e-01 
5900 -3.434743690044208e+00 
5901 1.307506093953578e-02 
5902 -5.524936575593010e-01 
5903 1.135535497066032e-01 
5904 5.060287647502454e-01 
5905 -6.212102723225413e-01 
5906 -3.582706639130341e-01 
5907 -8.183649794022647e-01 
5908 2.813161214768777e-01 
5909 -2.037629699176090e+00 
5910 -1.368855127546367e-01 
5911 -1.019141109435072e+00 
5912 1.133343994254938e+00 
5913 -6.949675867395916e-01 
5914 -1.232709189168022e+00 
5915 2.094020677540009e-01 
5916 -1.845518460469580e-01 
5917 2.185237384116868e-01 
5918 -7.670539679549614e-01 
5919 1.832472252189773e+00 
5920 -3.926437353964097e-01 
5921 -4.764735960905443e-01 
5922 -7.661366116772834e-01 
5923 -3.825390328916859e-01 
5924 -4.341839002967050e-02 
5925 -1.462890979014107e+00 
5926 -1.131228358554546e-01 
5927 6.563805321000583e-01 
5928 -2.691206383239816e+00 
5929 2.259016572413427e-01 
5930 -1.797924705392896e+00 
5931 1.813040047455633e-02 
5932 4.114414573456983e-01 
5933 -8.188550972751669e-01 
5934 2.581901858726921e+00 
5935 7.100114234727255e-01 
5936 1.654327332955815e+00 
5937 -1.777494615373353e+00 
5938 1.458184952139965e+00 
5939 2.681302097441695e+00 
5940 -6.016254326077698e-01 
5941 2.498209648401377e-01 
5942 1.015259722274213e+00 
5943 -6.712178451302234e-01 
5944 -2.158931493415011e+00 
5945 -2.151323348922108e+00 
5946 -6.396097779335926e-01 
5947 -1.857648758759257e-01 
5948 5.807801572390237e-01 
5949 -1.321061757259403e-01 
5950 -4.246664192011715e+00 
5951 -4.755882486213937e-02 
5952 -4.608631279829683e-02 
5953 -5.994443144618083e+00 
5954 -8.691767222786778e-01 
5955 -2.659901220480255e+00 
5956 -1.445837644961967e+00 
5957 -1.343382277694487e+00 
5958 -4.721435772093310e+00 
5959 1.978240139432935e-01 
5960 -2.364562918474236e-01 
5961 -6.469104633373469e+00 
5962 -3.557485979531570e+00 
5963 1.167688334112537e+00 
5964 -2.711897602520335e+00 
5965 -1.241854716282859e+00 
5966 1.822774355688323e-01 
5967 -3.951743866763272e-01 
5968 -1.060112730772660e+00 
5969 2.896078807015713e-01 
5970 -4.440844635242599e-01 
5971 -1.000294441004151e-01 
5972 1.910736457958931e+00 
5973 -3.452520315434131e-02 
5974 3.303785215085256e-01 
5975 4.934599482429324e-02 
5976 -9.048764677384002e-01 
5977 2.137439961624191e+00 
5978 5.576618009071159e-01 
5979 1.272395944976438e+00 
5980 4.829341909201689e+00 
5981 6.988073287116784e-01 
5982 9.874704128129272e-02 
5983 -1.137861122377988e-01 
5984 2.875182568911127e-01 
5985 -2.042054640659165e-01 
5986 -3.228718661446294e-01 
5987 2.209446190671617e+00 
5988 5.539841581522139e-01 
5989 -1.769997111748702e-01 
5990 1.027518041624584e-01 
5991 -8.544841122756914e-01 
5992 -5.360620855862101e-02 
5993 6.889196248030807e-01 
5994 -3.733413429039881e-01 
5995 4.439092447387030e-01 
5996 3.908353735276968e-01 
5997 -3.480835543380548e-01 
5998 -6.704302909006829e-02 
5999 1.184995062732331e-02 
6000 -1.417493027617415e-02 
6001 -1.779165505345976e+00 
6002 -1.323008963468018e+00 
6003 2.083195782595908e-01 
6004 -6.606101701542035e-01 
6005 -1.933720708226639e-01 
6006 -1.048004751674595e+00 
6007 4.783348195771110e-01 
6008 -2.315805571227627e-02 
6009 -8.907308924174190e-01 
6010 8.150454727419754e-02 
6011 9.493510257809668e-01 
6012 1.085404170549314e+00 
6013 2.138486501569380e-01 
6014 -8.746081099470275e-01 
6015 -2.850591340824578e-02 
6016 1.289309042599737e-01 
6017 -3.337223689019498e-01 
6018 1.449833011384715e-01 
6019 -1.845230401812524e-01 
6020 6.805300818488933e-01 
6021 -1.125505871621867e+00 
6022 -2.216742577710985e-01 
6023 -8.943363899984553e-01 
6024 4.136637266884106e-02 
6025 -4.460168957975837e+00 
6026 -2.704086326205559e+00 
6027 -7.878070029552399e-01 
6028 -1.080393348494611e-01 
6029 2.550112513312379e-02 
6030 -5.834113207551380e-01 
6031 -5.404851177019426e+00 
6032 -3.290575971341084e+00 
6033 -2.204604779237773e-01 
6034 -5.084834976644991e-01 
6035 -2.232784515832146e-01 
6036 -2.366728316791847e-01 
6037 -1.363352384835536e-01 
6038 2.376882415717214e-01 
6039 -9.737866601363685e-01 
6040 -1.773727662905497e+00 
6041 8.281791196227734e-01 
6042 1.209942562844574e-01 
6043 2.679938486426399e-01 
6044 1.387555344215678e-01 
6045 -3.517744782685929e-01 
6046 -9.414886489892063e-01 
6047 -7.450057815046959e-01 
6048 1.970572624114934e-01 
6049 -8.603877752899256e-01 
6050 -1.560433711290722e-01 
6051 -4.898934147061674e-03 
6052 5.741828690155116e-01 
6053 -6.891259272076972e-01 
6054 2.252242253776706e+00 
6055 7.128739919338456e-01 
6056 1.341118596545810e-01 
6057 -3.898797116486835e-01 
6058 1.208164217938117e+00 
6059 1.617952535190436e+00 
6060 3.458768374466975e+00 
6061 1.521085182243609e+00 
6062 1.773439352474860e+00 
6063 2.247368557432336e+00 
6064 -2.193177974889094e-01 
6065 1.857759360788116e+00 
6066 3.791796804073622e-01 
6067 -1.185874849289450e+00 
6068 7.861004842626103e-01 
6069 3.561259642031308e-01 
6070 1.948955180902117e+00 
6071 6.450822474900171e-02 
6072 3.344127501743992e+00 
6073 1.386479502527206e+00 
6074 8.711494140968395e-01 
6075 -4.317480516712831e-01 
6076 -6.652988151618426e-01 
6077 -1.700383765585213e-01 
6078 2.829425198648266e-01 
6079 1.038023612758488e+00 
6080 -1.959114692804297e-01 
6081 2.090139375165419e-01 
6082 5.107539485098906e-03 
6083 -2.469610666806654e-01 
6084 5.711228503817366e-01 
6085 3.247680278996726e-02 
6086 1.479771855677399e-01 
6087 -3.688145269499296e-01 
6088 -1.665080146919241e-01 
6089 1.794321771882584e-01 
6090 -2.819713803969114e-01 
6091 2.711700377028972e-01 
6092 3.536001796887004e-01 
6093 -5.861592724829149e-03 
6094 -1.657644307312571e-02 
6095 1.007815523070742e-01 
6096 -7.236141804857690e-02 
6097 2.957237956546144e-01 
6098 -9.641907444342949e-02 
6099 8.438232154244753e-02 
6100 1.227211794504566e-02 
6101 8.104873477529687e-02 
6102 1.115834481293482e-01 
6103 1.632864850108926e+00 
6104 4.796210664788997e-01 
6105 -1.968263318965425e-01 
6106 9.064422600288250e-01 
6107 2.840367614699238e-01 
6108 1.546608338635107e+00 
6109 1.461803209450310e+00 
6110 9.284351117474700e-01 
6111 8.767147214902600e-01 
6112 2.322896706751713e+00 
6113 1.166544233029666e+00 
6114 9.092027108865446e-01 
6115 6.702371480847913e-01 
6116 3.423300523186859e-04 
6117 -4.243704768110533e-01 
6118 1.115109145460311e+00 
6119 1.156302438779558e+00 
6120 -4.418137696658833e-01 
6121 8.723665901792994e-01 
6122 7.777481281504400e-02 
6123 2.507961436541701e-01 
6124 -2.845809866917556e-02 
6125 3.512283220335142e-01 
6126 1.061745070659379e+00 
6127 2.741996520441783e+00 
6128 3.284137291806440e+00 
6129 2.822697834491852e-02 
6130 1.597083389000027e+00 
6131 1.319334233312872e+00 
6132 1.211532712306755e+00 
6133 1.409678470850314e+00 
6134 6.898962934068675e-01 
6135 1.723336058846020e+00 
6136 1.668027397792599e+00 
6137 3.214981265608758e-01 
6138 1.002252741363860e+00 
6139 2.556017026014114e-01 
6140 -3.143647265739918e-02 
6141 1.937508755543183e+00 
6142 2.196931355082637e+00 
6143 1.505185796987186e-01 
6144 2.092553932411882e+00 
6145 -3.841390441766266e-01 
6146 7.226755912210134e-02 
6147 2.943105443291396e-01 
6148 2.157880856805307e+00 
6149 6.598654575597019e-01 
6150 1.451861040102690e+00 
6151 2.576852308999887e-01 
6152 -2.622584283118757e-01 
6153 -3.990191164857100e-01 
6154 6.849068619679524e-01 
6155 8.893710596546188e-02 
6156 5.946114617206099e-01 
6157 4.155065159147578e-01 
6158 -6.321082044617157e-02 
6159 6.636245789538102e-01 
6160 5.325018755580690e-01 
6161 -2.074499812667472e-01 
6162 -5.871712261606356e-01 
6163 -6.752383500255363e-02 
6164 1.199043134581713e+00 
6165 -1.142350476869668e-03 
6166 -8.661925497043085e-01 
6167 -8.089331872814039e-02 
6168 5.961630722425986e-01 
6169 -1.871285066148300e+00 
6170 -6.923653918707794e-01 
6171 -1.583813888337159e-01 
6172 1.163279495685053e-01 
6173 -1.544418318149309e+00 
6174 -1.845272309793744e+00 
6175 7.787063836068802e-01 
6176 5.849509189499039e-01 
6177 -1.227751559169462e+00 
6178 -3.280600865943937e-01 
6179 1.795121700706891e-01 
6180 5.510363502222047e-01 
6181 -1.453121375519728e-01 
6182 -3.863887990559534e-01 
6183 1.852190029505986e-01 
6184 8.768938404086253e-01 
6185 -3.302418120894030e-01 
6186 -1.396068002528432e-01 
6187 8.838169800578095e-01 
6188 -3.832761924101463e-02 
6189 -7.398503081381788e-01 
6190 -4.141688159737649e-01 
6191 -2.428602782371722e-01 
6192 2.106738186648154e-01 
6193 -5.478887817496303e-01 
6194 5.422884423873218e-02 
6195 2.010748316004754e+00 
6196 1.062135118447186e+00 
6197 -3.404196400412252e-01 
6198 -3.447491079123990e-02 
6199 -1.187128001444285e+00 
6200 -1.706605769597604e-01 
6201 -9.321843109851765e-01 
6202 -4.968812768620331e-01 
6203 6.770817934312682e-01 
6204 1.882430647951784e-01 
6205 6.033448797416008e-01 
6206 -5.038392179084608e-01 
6207 6.059881342924740e-01 
6208 -7.736910481223737e-01 
6209 5.103126984076780e-02 
6210 4.292108145857146e-01 
6211 1.858795707441482e+00 
6212 2.203662405778547e+00 
6213 1.591884876777897e+00 
6214 -1.257651448014475e-02 
6215 8.551142261610051e-01 
6216 -1.817375540205065e-01 
6217 -3.247576625556493e-01 
6218 -1.927707810865527e-01 
6219 3.746111253784088e-01 
6220 5.147563383817980e-01 
6221 1.523155427437608e-01 
6222 -6.595984442879179e-01 
6223 1.661154980842678e-01 
6224 -3.649656952835366e-01 
6225 8.365455471445109e-01 
6226 -9.568177928590993e-02 
6227 1.512381593478092e-01 
6228 -7.114381653710301e-02 
6229 1.127948285920675e+00 
6230 7.392444617538201e-01 
6231 2.796899727163555e-01 
6232 1.374692438813765e+00 
6233 4.311723095947473e-01 
6234 3.535181168112905e-01 
6235 7.837026516332293e-01 
6236 5.427772572552098e-01 
6237 1.233639124830857e+00 
6238 5.257931687149836e-01 
6239 2.851171037923718e-01 
6240 8.768455271673928e-01 
6241 4.926133393225114e-01 
6242 -2.950602641250661e-02 
6243 8.531616488410331e-01 
6244 -5.927474516153196e-01 
6245 1.358234161141347e-01 
6246 6.552154150012859e-02 
6247 1.064224125405364e-01 
6248 4.560573500358482e-01 
6249 -2.832679310188111e-01 
6250 8.875026771051431e-01 
6251 5.130857461811994e-01 
6252 1.144234120641295e-01 
6253 9.813692884103160e-02 
6254 -1.342658006168309e-01 
6255 -1.729337912283422e-01 
6256 -8.595938114018199e-01 
6257 1.168709298141385e-01 
6258 2.332166353559478e-01 
6259 4.533586507447310e-01 
6260 1.445182889220984e-01 
6261 1.341645144113407e+00 
6262 1.516957787726940e-01 
6263 -7.704608652714741e-01 
6264 -3.622004205704573e-01 
6265 -3.457936930200711e-01 
6266 -9.152011825742855e-02 
6267 -3.226425061190625e-01 
6268 -2.258642108774970e-01 
6269 6.002104971370452e-01 
6270 -5.344678461680576e-01 
6271 -1.082976802998034e+00 
6272 -7.781413982040670e-01 
6273 -2.166479507920135e-01 
6274 -1.551230208209786e+00 
6275 5.316156427019755e-01 
6276 9.185055048883884e-01 
6277 -1.701726787409595e-01 
6278 -3.842405560308352e-01 
6279 -8.406976493863324e-01 
6280 2.621428301085713e-02 
6281 5.010337411035816e-01 
6282 1.533016094967688e-01 
6283 5.271243870304210e-01 
6284 5.410671155536864e-01 
6285 -4.776423667260634e-01 
6286 -1.340524951306940e-01 
6287 5.331171952484073e-01 
6288 -1.216500148761696e+00 
6289 -2.151151349944798e-01 
6290 -2.608398953956794e+00 
6291 1.539623449607467e-02 
6292 1.306456120392956e-01 
6293 -1.275995387955693e+00 
6294 -1.713036154207949e+00 
6295 -5.433614811603243e-01 
6296 -8.894697813725784e-01 
6297 -8.368149373173441e-01 
6298 -9.491406785682656e-01 
6299 7.032953615132271e-01 
6300 -2.641443030925976e-01 
6301 -1.342578446545871e+00 
6302 -8.311066928170391e-01 
6303 1.219573877284406e-01 
6304 -4.267649717621405e-01 
6305 -5.008121534911829e-01 
6306 -4.515470081905907e-01 
6307 5.846369536153720e-01 
6308 -3.963315246340392e-01 
6309 -1.469754967136769e+00 
6310 -2.855276760905774e-01 
6311 4.140997162199187e-02 
6312 3.559253357309267e-01 
6313 -1.311860249726943e+00 
6314 -1.422075045153613e+00 
6315 8.602096754327111e-01 
6316 -3.138497063055412e+00 
6317 -5.007403263702669e-01 
6318 -5.438367451335561e-01 
6319 -7.109120581730011e-01 
6320 -7.731253136707649e-01 
6321 -1.564347374827501e+00 
6322 -7.795999062708897e-01 
6323 -2.628963887361898e-01 
6324 -7.168563034617795e-01 
6325 -7.514255968903796e-01 
6326 -7.391948804933582e-01 
6327 -9.057340416236550e-01 
6328 -1.749243715372150e+00 
6329 -9.886516786673216e-01 
6330 1.642734071493785e-01 
6331 -6.671634343614388e-01 
6332 -1.505965490351562e-01 
6333 -3.101975779113968e-01 
6334 1.416771981456108e-01 
6335 9.161834149435431e-02 
6336 -2.442710801215977e-01 
6337 -6.149832249856180e-01 
6338 3.229997063167229e-02 
6339 9.477974268344062e-01 
6340 2.123866108354102e-01 
6341 -1.171311817513138e-01 
6342 -5.209973153664362e-01 
6343 -7.838782979850206e-01 
6344 1.416220044831756e-01 
6345 -1.581514946891203e+00 
6346 2.320386082387055e-01 
6347 -2.104034044530025e-01 
6348 -2.832146344142876e-01 
6349 -4.850958238641793e-01 
6350 -7.801718985136669e-02 
6351 3.910663934047542e-01 
6352 -4.325815721940050e-01 
6353 -1.835234841946706e-02 
6354 6.334690227035102e-01 
6355 -1.617264201352580e-02 
6356 1.648073943209158e-01 
6357 1.511058083366662e-01 
6358 6.363119534050192e-02 
6359 1.484827370254514e-01 
6360 1.541125383270892e-01 
6361 2.220690039154463e-01 
6362 -1.783509578954327e-02 
6363 1.943340123154240e-01 
6364 3.649775254741773e-01 
6365 8.167040101448113e-01 
6366 2.596955771940275e+00 
6367 2.077074156442370e-01 
6368 7.417744793773506e-01 
6369 2.547300975536693e-01 
6370 1.670157403662079e+00 
6371 2.945788845125139e+00 
6372 1.069813250844520e+00 
6373 3.457806337829658e-01 
6374 -2.392309481860331e-02 
6375 9.509340252645627e-02 
6376 6.009724698143853e-02 
6377 2.309627341665332e-01 
6378 5.332930810103994e-01 
6379 2.959411244430904e-01 
6380 -5.613895598691884e-01 
6381 -4.513484383425450e-01 
6382 1.650327862659058e+00 
6383 2.641881409373471e-01 
6384 -3.545850358207898e-01 
6385 -1.548385740666250e+00 
6386 5.096305495427230e-01 
6387 7.743752797372920e-01 
6388 -2.306806464751216e-01 
6389 -2.031224153667802e-01 
6390 1.178054889293690e+00 
6391 1.175922896162566e+00 
6392 -1.127039848403632e+00 
6393 -4.262370441139531e-02 
6394 3.725541794881124e-02 
6395 1.030921053111090e+00 
6396 8.633101654661645e-03 
6397 -2.903872827260909e-01 
6398 -9.770729286384830e-02 
6399 -5.498454939492523e-02 
6400 1.310891947453745e-01 
6401 -1.701128875519052e-01 
6402 -1.593894137782672e+01 
6403 -5.271673855241175e+00 
6404 -2.494950019473744e-01 
6405 -1.308059359992198e+01 
6406 -4.321052777313789e+00 
6407 -6.353186661299567e+00 
6408 -1.752632420157599e+00 
6409 -2.075863211772421e+00 
6410 -3.122564138394160e+00 
6411 -1.777583136841232e+00 
6412 -2.041845080536429e+00 
6413 -1.108438357384756e+00 
6414 -3.235309011502492e+00 
6415 -1.324128294420713e+00 
6416 -2.683588657687658e+00 
6417 -4.160444623217105e+00 
6418 -2.366187603663330e+00 
6419 -2.600153039154925e+00 
6420 -1.035600273011314e+01 
6421 -7.894742811286710e-01 
6422 -5.988651960077810e+00 
6423 5.097062039897915e-01 
6424 -1.390854577424553e+00 
6425 -2.601573664512075e+00 
6426 -9.786362832094998e+00 
6427 -4.276230436780462e+00 
6428 -2.412926880619585e+00 
6429 -6.541592461665034e-01 
6430 -4.686343263398787e+00 
6431 -5.001574503948845e+00 
6432 1.067006305854349e+00 
6433 -1.986745061649689e+00 
6434 -7.933455883992849e+00 
6435 -7.605818748532166e+00 
6436 -1.329991679976159e+00 
6437 -5.493308425479747e-01 
6438 -9.273016411689987e-01 
6439 -4.852358383185478e-01 
6440 -1.860295301833565e+00 
6441 -2.267792758893566e-01 
6442 -7.184059431878763e-01 
6443 -1.580243797833155e+00 
6444 -5.415056422339759e-01 
6445 -4.765680715168445e-01 
6446 -8.220925394519765e-01 
6447 2.396797000550948e-01 
6448 4.581492966972094e-02 
6449 -6.149228678694290e-01 
6450 -5.657567253724206e-01 
6451 -2.076118257531196e-02 
6452 -1.539366401625239e-01 
6453 -1.532080517930021e-01 
6454 1.089452051010957e+00 
6455 5.229029133243834e-01 
6456 6.400774506141027e-01 
6457 1.274703195274552e-01 
6458 7.164042930633176e-02 
6459 2.518242508494703e-02 
6460 2.730555399028225e-01 
6461 1.955029208558364e-01 
6462 6.899223979230209e-01 
6463 6.677924790565419e-02 
6464 1.351127850688721e-01 
6465 4.786084175317308e-01 
6466 1.060448832428664e+00 
6467 3.028085966565018e-01 
6468 8.967160274709637e-01 
6469 6.229425209986013e-01 
6470 -6.953078673738239e-01 
6471 2.611331020442753e+00 
6472 2.612899944131314e+00 
6473 4.249693624992168e-01 
6474 1.440503080648229e+00 
6475 1.266704271979451e+00 
6476 -1.000971368348439e-01 
6477 -2.746416219758240e-01 
6478 1.346227292328907e+00 
6479 -3.168653766308597e-01 
6480 1.669061266636502e+00 
6481 5.987574893941107e-01 
6482 1.325390337810022e+00 
6483 7.261589916751193e-01 
6484 1.854510905006039e+00 
6485 5.268538991007276e-01 
6486 7.182430573905825e-01 
6487 1.530493002762026e+00 
6488 4.440007681110292e-01 
6489 -1.056705105519023e-01 
6490 -4.435061788171424e-01 
6491 -4.616013694419461e-01 
6492 2.823449179468747e+00 
6493 6.278221735149997e-01 
6494 7.836030798811451e-01 
6495 1.138811065658237e+00 
6496 7.465643349378136e-02 
6497 -6.347057449010381e-01 
6498 -4.685324036131611e-01 
6499 1.513727929316114e+00 
6500 3.642569986055149e-02 
6501 -8.866281833737486e-01 
6502 4.226161275791742e-01 
6503 1.673755570685834e+00 
6504 -1.351929624447954e+00 
6505 2.037132768152492e-01 
6506 6.604725715188980e-02 
6507 2.182217705411141e+00 
6508 8.345724240207607e-01 
6509 -2.193766742081370e-01 
6510 -1.471505793597099e-01 
6511 -2.119234477016031e-01 
6512 9.182172197513867e-01 
6513 -4.804063103601666e-01 
6514 4.887850452162947e-01 
6515 1.355089834599336e+00 
6516 5.357097679576529e-01 
6517 7.622286144349862e-01 
6518 -3.212296400689487e-01 
6519 -5.430712175271447e-02 
6520 8.437198833415268e-01 
6521 2.006259358131663e+00 
6522 8.545240414116054e-01 
6523 8.917692334758411e-02 
6524 1.882306940769634e+00 
6525 2.727869032111614e-01 
6526 -1.124134731239579e+00 
6527 5.676406033641568e-01 
6528 2.383787537871225e+00 
6529 9.977776025232173e-02 
6530 -4.074387518889544e-01 
6531 2.227586603713671e-01 
6532 4.265809659934849e-01 
6533 4.398964869975223e-02 
6534 -9.043733418749794e-01 
6535 -2.678834372495885e+00 
6536 1.213033392151202e+00 
6537 -1.080655230996234e+00 
6538 -6.723856349895113e-01 
6539 -1.557764088656287e+00 
6540 -1.919908036928942e-01 
6541 -1.071921108890798e+00 
6542 -2.225123243934061e+00 
6543 -8.301160404756002e-01 
6544 -2.950698450507759e+00 
6545 -4.670899865422588e-01 
6546 -1.618408955743839e+00 
6547 -2.492835031094938e-01 
6548 4.553377373023262e-01 
6549 -2.426454568062721e-02 
6550 9.144803242970544e-01 
6551 1.000139326920559e+00 
6552 1.257998219258739e-01 
6553 -2.480311315541245e-01 
6554 -9.053726645856219e-02 
6555 2.742422437537789e-01 
6556 1.500984189337608e-01 
6557 -4.182058302095561e-01 
6558 -4.445218874142306e-01 
6559 -5.472811401367148e-01 
6560 1.995124361352287e-01 
6561 -2.353731336986361e-01 
6562 -1.144356404822056e+00 
6563 1.954376518327663e-01 
6564 -5.248073846064214e-01 
6565 -2.977803430187099e-01 
6566 -3.160635474411309e-01 
6567 4.408265939503009e-01 
6568 -1.465767293266902e-01 
6569 -6.254957618164071e-01 
6570 -1.304965930754664e-01 
6571 -3.960439182512082e-01 
6572 3.043187124376078e-01 
6573 -1.420473652668518e-01 
6574 -6.053269125221343e-01 
6575 3.615495120918084e-01 
6576 8.650082746402010e-01 
6577 -9.173622213576434e-01 
6578 -4.777774445171613e-01 
6579 1.112734421582243e+00 
6580 -2.252604929146873e-01 
6581 -2.949712869853384e+00 
6582 -4.103720985885231e-02 
6583 1.666226199785876e-02 
6584 -4.220789817909701e-02 
6585 -1.569842219206028e+00 
6586 -1.471152479891359e+00 
6587 -1.044313726861165e+00 
6588 -5.009667348904917e-01 
6589 -8.588811727470614e-01 
6590 -3.124848943167145e-01 
6591 -1.658088246564549e+00 
6592 -3.474950552518245e-01 
6593 -7.505588965400044e-01 
6594 5.106272159593499e-01 
6595 -1.135836084776244e+00 
6596 4.080159226162622e-02 
6597 -2.045629842971253e-01 
6598 1.182505828187884e-01 
6599 -2.445874421759907e+00 
6600 2.376637843828397e-01 
6601 2.781438948541711e-01 
6602 1.101465172899589e-01 
6603 2.855264934276210e+00 
6604 4.515016936671020e-01 
6605 5.170313462114660e-02 
6606 -9.143694571614730e-01 
6607 -3.479819074403088e-01 
6608 -1.723697569252953e+00 
6609 -9.355382876219043e-01 
6610 2.804388978651374e-03 
6611 2.755264968873742e-01 
6612 1.773131881992512e+00 
6613 4.643090735778961e-01 
6614 5.015141874202170e-01 
6615 4.714285993735741e+00 
6616 5.444229404206992e-02 
6617 -1.261197733035038e-01 
6618 6.987733247192501e-02 
6619 4.338660812117658e-01 
6620 -4.606121124086353e-01 
6621 -2.006214423055345e-01 
6622 -5.236106556524436e-01 
6623 -5.304379017714558e-01 
6624 2.647371952436033e+00 
6625 -6.280229335548973e-02 
6626 1.572337458155642e-01 
6627 -3.501367056056660e-01 
6628 -4.065243372678957e-01 
6629 -2.895380288252486e-01 
6630 -1.228904696554638e-03 
6631 4.875593893743966e-01 
6632 1.137736357261594e+00 
6633 -3.001358376285361e-01 
6634 5.369763863232651e-01 
6635 -6.419009390534030e-03 
6636 -4.837197184997012e-02 
6637 -7.116765085877733e-02 
6638 6.934904226381240e-01 
6639 -3.267516014752792e-01 
6640 2.627900032307086e-01 
6641 4.290875222125326e-01 
6642 3.685384648729513e-01 
6643 -4.369447060667143e-02 
6644 4.522710066139933e-01 
6645 -2.040918408331153e-01 
6646 2.013706270773161e-01 
6647 3.391558024840660e-01 
6648 -4.611968244482271e-01 
6649 -8.984187657938749e-01 
6650 -5.362911829416216e-01 
6651 1.127101443834945e+00 
6652 1.008454460059313e+00 
6653 2.337597209338118e-02 
6654 -8.613306691763765e-01 
6655 -1.695718081636229e-01 
6656 9.347567969314201e-02 
6657 -1.900479239867045e-02 
6658 2.569752700726897e-01 
6659 1.360401882667993e+00 
6660 4.909549616641700e-01 
6661 7.795433467041166e-01 
6662 -6.268034129647186e-01 
6663 -5.987939904346966e-01 
6664 -1.081737102693620e-01 
6665 -1.649606789695865e-01 
6666 -9.161955522432572e-01 
6667 -5.861646919160139e-01 
6668 -6.817123055272295e-01 
6669 -8.261303394943442e-01 
6670 -4.786436319818169e-01 
6671 -4.904256013880682e-01 
6672 -1.355491817740619e+00 
6673 3.780078460018234e-01 
6674 -2.683237914581769e-01 
6675 4.263675056695870e-02 
6676 -1.912219965078332e-01 
6677 -1.383961415865628e-01 
6678 -6.785774378218175e-02 
6679 -1.356364569988466e-01 
6680 6.440991348176701e-02 
6681 5.645715054104783e-01 
6682 -1.770596074825123e-02 
6683 -2.073119854564985e+00 
6684 -6.350778825402263e-01 
6685 1.407903702922791e+00 
6686 1.282786437810366e-01 
6687 3.652304293034737e-01 
6688 7.468324315419683e-01 
6689 6.384907452892196e-01 
6690 9.681212780892934e-01 
6691 1.627291208181294e+00 
6692 1.824580271050888e+00 
6693 -1.141913549509510e-01 
6694 1.864904383684260e+00 
6695 5.934236864496157e-01 
6696 2.854751038326865e-01 
6697 2.771946041230184e+00 
6698 3.718511042963454e+00 
6699 1.474288671302970e+00 
6700 4.872784835173384e-01 
6701 2.796105728137780e-02 
6702 -2.148646585988003e-03 
6703 -2.508807603990644e-01 
6704 2.277185093739852e+00 
6705 2.778811989432855e-01 
6706 2.608548464377273e-01 
6707 1.807802179740355e-01 
6708 -5.646900953389219e-01 
6709 -2.393270762428045e-03 
6710 -8.407597776768920e-02 
6711 -3.345424814881797e+00 
6712 -9.116357452779894e-02 
6713 4.968677074178871e-02 
6714 -7.879276897161523e-01 
6715 -1.276656313651673e-01 
6716 -5.258287228624201e-02 
6717 2.495654435265115e-01 
6718 -2.570958535471766e-01 
6719 4.218988394415802e-03 
6720 4.854889040460343e-01 
6721 7.391819996302904e-02 
6722 1.096034997044973e+00 
6723 -2.542725365020034e-02 
6724 1.516331681430426e+00 
6725 2.000635006363565e+00 
6726 3.784210952370898e-01 
6727 5.401169117622562e-01 
6728 -1.876517097273041e-01 
6729 9.044069650407510e-01 
6730 1.229948372088038e+00 
6731 4.337758720197634e-01 
6732 -7.143970084835088e-02 
6733 6.977351511361713e-01 
6734 1.123802477897472e+00 
6735 -1.331404131477223e-01 
6736 2.520553339756066e-01 
6737 1.145769202458070e+00 
6738 1.851600912338338e+00 
6739 1.412519529298011e-01 
6740 2.199173508866018e-01 
6741 3.602454115003454e+00 
6742 5.684744213313699e-01 
6743 6.047120866710808e-01 
6744 5.894422541643609e-01 
6745 1.251492113150483e+00 
6746 4.009820618641999e+00 
6747 2.572668605341158e+00 
6748 1.659353382383125e+00 
6749 -1.016571184186925e-01 
6750 9.868366307821527e-01 
6751 9.914501696756886e-01 
6752 3.931774362219948e-01 
6753 3.070376528998575e+00 
6754 6.974880757687726e-01 
6755 -7.016000342882395e-02 
6756 2.875320030675395e+00 
6757 1.746745792254464e+00 
6758 8.144404147167781e-01 
6759 3.594653672851841e-01 
6760 2.507118477495418e-01 
6761 3.403662815816885e-01 
6762 7.632186992935176e-01 
6763 3.412487500916812e-02 
6764 9.193892393242069e-01 
6765 4.751046580868285e-01 
6766 4.470696783515257e-01 
6767 6.912108905906496e-01 
6768 4.377234514608984e-01 
6769 6.326705078947192e-01 
6770 3.767334168691904e-01 
6771 7.756424460361104e-01 
6772 4.581790816593041e-02 
6773 -1.943091675554165e-01 
6774 -7.481108989626372e-01 
6775 -2.010557471367214e-01 
6776 4.211305937112410e-01 
6777 -2.786072979380384e-01 
6778 -4.818282026803075e-01 
6779 1.837173061602616e+00 
6780 1.555206749563032e+00 
6781 2.944627218658047e-01 
6782 -1.009488335027685e+00 
6783 -4.159104158869915e-01 
6784 -1.040798736344390e+00 
6785 -1.142413284399816e+00 
6786 -1.794101600399772e+00 
6787 4.767110635717784e-01 
6788 8.003358110919488e-01 
6789 1.198780298414529e+00 
6790 -4.810777955360513e-01 
6791 3.216108862958853e-01 
6792 -6.547180124918094e-01 
6793 -2.791082267101750e+00 
6794 5.647754700078009e-01 
6795 -7.791660579912871e-01 
6796 5.084579274875035e-02 
6797 -9.204063890924359e-01 
6798 -3.359502833687686e-01 
6799 -9.773080998947410e-01 
6800 -3.170863163056395e-01 
6801 -5.162561902823892e-01 
6802 -1.475094605355306e+00 
6803 3.104572146725984e-02 
6804 5.215929592639575e-01 
6805 2.049596863768044e-01 
6806 9.443862041680580e-01 
6807 4.182931201700655e-01 
6808 2.744742780990017e-01 
6809 -1.482579818896954e-01 
6810 4.605055765322515e-01 
6811 1.593120783120343e+00 
6812 1.250215610471078e+00 
6813 4.800243473229696e-01 
6814 -1.228826651203309e-01 
6815 1.394851813483204e-01 
6816 1.139419286400448e-01 
6817 9.819035095922027e-01 
6818 4.972690537110525e-01 
6819 2.468030056917314e+00 
6820 6.187427063081349e-01 
6821 8.564714086633343e-01 
6822 3.844873485928955e-01 
6823 1.279939509119935e+00 
6824 1.384120858813266e-01 
6825 1.592810610577089e+00 
6826 7.028676360515612e-01 
6827 -3.368948285687021e-02 
6828 1.070513760966413e+00 
6829 7.286610264334512e-01 
6830 6.365198622542804e-01 
6831 2.022810419897307e+00 
6832 1.662329581499046e+00 
6833 -1.402500215801139e-01 
6834 4.619151739462077e-01 
6835 4.194146809132609e-01 
6836 2.673675456094926e-01 
6837 1.072274918787486e-01 
6838 2.053458802234125e-01 
6839 8.644214774170890e-01 
6840 -2.806347747700809e-01 
6841 2.191403380718966e-01 
6842 3.308240227504193e-01 
6843 3.201346238966719e-01 
6844 3.079730109804211e-01 
6845 3.318481078234662e-01 
6846 4.161749390121223e-01 
6847 3.439996580223705e+00 
6848 4.919306176873045e-01 
6849 1.763693264247633e-01 
6850 -5.880073949160043e-02 
6851 2.527270000630485e-01 
6852 7.143673096506845e-01 
6853 8.791200009186730e-01 
6854 8.055281125756991e-01 
6855 9.909724204514848e-01 
6856 3.106073014658598e+00 
6857 5.919383556051272e-01 
6858 -1.422615592388541e-01 
6859 1.695264599364800e+00 
6860 2.131538537886316e-01 
6861 1.745302970674821e-01 
6862 -5.582201933251022e-01 
6863 -4.465183885738200e-01 
6864 1.651049848435500e-01 
6865 -1.354360881151575e-01 
6866 5.792457129082965e-01 
6867 2.175544477209071e-01 
6868 -1.655198186617104e-01 
6869 1.170073029961767e-01 
6870 6.545345431212442e-02 
6871 8.879767543781823e-02 
6872 7.704087973066774e-01 
6873 -8.098341665571017e-02 
6874 6.474686205329804e-01 
6875 3.771159917260884e-01 
6876 4.979370265863052e-01 
6877 5.440555496663449e-02 
6878 5.569238531854825e-01 
6879 -2.942770483873727e-01 
6880 4.043641700984394e-01 
6881 1.485380565895818e+00 
6882 7.634658206393365e-01 
6883 6.618652171693992e-01 
6884 1.034833344465574e+00 
6885 1.378775652217537e-01 
6886 2.636743602291502e+00 
6887 2.650740698181213e-01 
6888 6.024801759429698e-01 
6889 -2.984781025197446e-01 
6890 4.717361533540356e-01 
6891 1.273035510451263e+00 
6892 5.672666316424618e-01 
6893 3.082095196609661e-01 
6894 -3.988951726314895e-01 
6895 -3.558357104425832e-01 
6896 -7.727176259047955e-02 
6897 2.043051769263998e-01 
6898 -1.216715664591694e+00 
6899 1.806856849325809e-01 
6900 -6.576176307633248e-01 
6901 -8.363657735790352e-01 
6902 -1.045083629988550e-01 
6903 -1.909593126832473e-02 
6904 9.095447726605657e-02 
6905 -8.529316397486665e-01 
6906 -4.216348560815314e-01 
6907 5.718102530183687e-01 
6908 4.852824929829268e-01 
6909 -5.999674028531774e-01 
6910 -2.152363847177820e-01 
6911 -1.228510557961439e-01 
6912 2.403548069970662e-01 
6913 4.347288548167807e-01 
6914 -4.572121460841276e-01 
6915 -2.365839445883218e-01 
6916 -3.595653163390285e-01 
6917 -4.616402343414220e-02 
6918 5.343778756731953e-02 
6919 7.536892374992399e-03 
6920 5.343046375234960e-01 
6921 1.420684386083911e-01 
6922 3.609417642072270e-01 
6923 -5.720099493791585e-02 
6924 -2.856443082931189e-01 
6925 2.773381320613894e-01 
6926 7.482910193551896e-01 
6927 5.485390624371106e-01 
6928 1.846090854783125e-01 
6929 -3.862597287545711e-01 
6930 1.975871950211898e-01 
6931 -1.778069386981509e-01 
6932 -1.371954275056985e-01 
6933 1.680347554910819e-01 
6934 -2.454809996070754e-01 
6935 -2.533363677786735e-01 
6936 -3.983270099696407e-01 
6937 -7.422369865335193e-02 
6938 1.809596452586117e-01 
6939 1.634466307630861e-01 
6940 -4.218598831616052e-01 
6941 -1.132754342446299e-01 
6942 1.360395799330774e-01 
6943 -6.630044632009628e-02 
6944 -3.046713500488580e-01 
6945 1.973067204675940e-01 
6946 -5.257716237264970e-01 
6947 3.127676017323778e-01 
6948 -2.381455179233378e-01 
6949 -1.744080746699569e+00 
6950 -7.166376003618414e-01 
6951 -5.408636618928416e-01 
6952 -4.727201948402234e-01 
6953 -1.604891885580151e+00 
6954 -1.929937733788526e+00 
6955 6.811385054593864e-01 
6956 -1.815707013952611e+00 
6957 -1.625646921295549e-01 
6958 -1.145717642215820e+00 
6959 -8.289392167001260e-01 
6960 -2.543763654813493e+00 
6961 -5.856656377596254e-01 
6962 -3.877759025357357e-01 
6963 -3.605273650756038e-01 
6964 -1.758945537338028e+00 
6965 -1.212061134765033e+00 
6966 -2.675384894099362e-01 
6967 -9.545938176146163e-01 
6968 -1.029294027329389e+00 
6969 -3.054487717085146e-01 
6970 7.535398239000042e-01 
6971 -2.172305845167940e+00 
6972 -2.579275407518098e-01 
6973 -8.906269864712663e-01 
6974 7.007200273324901e-02 
6975 2.539213415238556e-01 
6976 -5.832279209114299e-01 
6977 -5.084226869426346e-01 
6978 -2.227999717305564e-01 
6979 1.175334270553244e-01 
6980 5.452730850381761e-01 
6981 1.922223315579483e-04 
6982 4.322483336086357e-01 
6983 -2.683909820040362e-01 
6984 3.463336812962156e-01 
6985 -6.556960751727720e-01 
6986 -3.052292672257732e-01 
6987 -3.223968095158831e-01 
6988 -7.388557498953486e-01 
6989 -1.383011073141221e-01 
6990 3.493126182569261e-01 
6991 1.884463743672310e-01 
6992 -1.310359759623868e+00 
6993 2.097054426387010e-01 
6994 1.241105821380077e-01 
6995 4.331301950122805e-01 
6996 -2.219400484910926e-01 
6997 -5.883918024258080e-01 
6998 -8.691492759194909e-02 
6999 5.205528482819259e-02 
7000 1.704141430712689e-02 
7001 1.951039764911994e-01 
7002 -1.186814948883765e-01 
7003 4.205135988956277e-01 
7004 7.407523837130386e-01 
7005 4.627061642052444e-01 
7006 1.206356352465912e+00 
7007 2.434014024191417e+00 
7008 2.406436006953664e-01 
7009 -2.732802447242766e-02 
7010 1.189669282025052e+00 
7011 5.281609984794293e-01 
7012 2.732094071637634e-02 
7013 4.170663602204455e-01 
7014 1.135612314837355e+00 
7015 8.699982399935212e-01 
7016 1.359886079616369e+00 
7017 -9.389010922249061e-02 
7018 1.565391673744693e+00 
7019 1.364374124918515e+00 
7020 -1.012563549542818e+00 
7021 -7.627641946781256e-01 
7022 7.442835892230229e-02 
7023 -2.350142384783560e-01 
7024 -2.590164361920608e-01 
7025 -9.183332489847872e-01 
7026 2.611620949926554e-01 
7027 9.477172077097140e-01 
7028 -4.663390908249662e-01 
7029 -1.834958921391191e-01 
7030 8.653418542459138e-01 
7031 -2.971166557852134e-01 
7032 -3.988114185437687e-01 
7033 -5.539869273204245e-01 
7034 -9.710689233952266e-02 
7035 4.325880216268134e-01 
7036 9.682213087928955e-02 
7037 -3.699199481527793e-01 
7038 -3.507731625590615e-01 
7039 2.787513343876610e-03 
7040 -1.119878108975800e-01 
7041 -1.781710837921349e+00 
7042 -1.874488348197831e+00 
7043 -3.378788900786457e+00 
7044 -3.284855547907396e+00 
7045 -6.020798394774078e+00 
7046 -1.083252567468066e+00 
7047 -6.158459950915928e+00 
7048 -1.168155174616804e+01 
7049 -2.515445952201641e+00 
7050 -9.338907373922698e+00 
7051 -3.007411748331672e+00 
7052 -2.768003941576924e+00 
7053 -5.501579055096697e+00 
7054 -5.071709283346549e+00 
7055 -5.333265199777827e+00 
7056 -7.687846819634733e-02 
7057 -9.007243130127822e+00 
7058 5.756161476343566e-01 
7059 -5.370647774159598e+00 
7060 -4.280448691057322e+00 
7061 -5.100408900133417e+00 
7062 -2.235518513096546e+00 
7063 -5.338104628878298e+00 
7064 -1.005460366271111e+01 
7065 -1.585282652806655e+01 
7066 -6.358323714827473e+00 
7067 -3.746082527301737e+00 
7068 -1.273720930445345e-01 
7069 -3.504634296333970e+01 
7070 -2.450813655129306e+00 
7071 -1.421472159926511e+00 
7072 -6.846790137287210e+00 
7073 2.108473795597834e-01 
7074 -1.662359587831166e+01 
7075 -1.820773744097329e+00 
7076 -5.196995019536834e-01 
7077 -5.646854985806081e+00 
7078 -2.871952130985222e+00 
7079 -1.274263525796020e+00 
7080 -1.283959290483917e+00 
7081 -8.826412827371847e-01 
7082 -1.035380768869467e+00 
7083 -4.998668221808815e+00 
7084 -3.753520270185005e+00 
7085 -5.882559784400364e-01 
7086 -2.065552201892293e-01 
7087 8.778451701510551e-02 
7088 9.866305620422586e-02 
7089 -1.505752298637817e+00 
7090 -9.258186597014335e-01 
7091 -2.996589700722680e+00 
7092 -8.301391398368745e-01 
7093 -2.565227357964812e-01 
7094 -5.477187279075879e-01 
7095 -3.724667838329623e-01 
7096 1.649027157332100e-01 
7097 1.083505562275251e-01 
7098 1.793804352292660e-01 
7099 2.620567839211609e-01 
7100 3.279754349166982e-01 
7101 1.302101452450971e-01 
7102 -1.563736814581634e-01 
7103 1.322681393725745e+00 
7104 2.523924265538404e-01 
7105 -1.579133333551139e-01 
7106 -6.249880081072368e-01 
7107 4.954466286003102e-01 
7108 6.197455925661370e-01 
7109 3.432976593134198e-01 
7110 -1.164794799214863e+00 
7111 1.771429599210797e+00 
7112 4.205244480121333e-01 
7113 1.135035724420875e-01 
7114 -2.397879601621612e-02 
7115 1.166548332113321e+00 
7116 2.367880047091162e-01 
7117 -2.739204193508068e-01 
7118 -2.234463182859867e-01 
7119 2.322295890850975e-01 
7120 3.282908126437339e-01 
7121 -3.792703456424358e-01 
7122 -1.300140742751685e-01 
7123 8.914734234974351e-01 
7124 8.164696323697416e-01 
7125 1.040540725143481e+00 
7126 1.639998521656985e+00 
7127 1.585038843634281e+00 
7128 6.766936415231269e-01 
7129 1.903950973939942e+00 
7130 3.603710668927491e+00 
7131 1.792833866781120e+00 
7132 1.386741084416149e+00 
7133 1.640465303764017e+00 
7134 5.287745075503968e-01 
7135 1.189005590282972e+00 
7136 1.623047674007890e-01 
7137 9.441426717926074e-02 
7138 -9.345556857811120e-02 
7139 1.980811095404318e-01 
7140 7.397452580028596e-01 
7141 5.025391016725534e-01 
7142 1.316276944337346e+00 
7143 1.384816993436289e-01 
7144 2.154698750360846e-01 
7145 2.681374438535175e-01 
7146 3.262451229786507e-01 
7147 4.524148749250376e+00 
7148 2.655754805492663e+00 
7149 1.781183871488277e+00 
7150 4.363132495869607e-01 
7151 9.342878596177670e-03 
7152 1.854582655617500e+00 
7153 -2.764561390848526e-01 
7154 1.740672751276688e+00 
7155 4.133980463078585e+00 
7156 2.249212904052248e+00 
7157 1.085364478457737e+00 
7158 1.555732492276395e+00 
7159 5.152270439718405e-01 
7160 6.407591329544106e-01 
7161 -3.445187405637052e-01 
7162 1.847853752413201e+00 
7163 1.480080575176036e+00 
7164 1.271268378841548e+00 
7165 1.546713988521236e+00 
7166 -6.406975121922143e-01 
7167 -2.437575217454603e-02 
7168 2.742816491465178e-01 
7169 -3.920639115368172e-01 
7170 -2.354655490459191e+00 
7171 -5.864944756266255e-01 
7172 -8.512557311831391e-02 
7173 -5.578735183700511e-02 
7174 -1.114980222432699e+00 
7175 2.191158955370878e-01 
7176 4.098171804247497e-01 
7177 4.033968036232841e-02 
7178 6.997786340344261e-01 
7179 2.238043886622236e-01 
7180 -4.215276816669341e-01 
7181 -1.177765111609814e+00 
7182 -2.526467444981007e-01 
7183 -1.991832604424093e-01 
7184 -1.009564502850268e+00 
7185 -7.625384345706228e-02 
7186 -1.080051981866457e+00 
7187 2.221942176193311e-01 
7188 -2.734239422154569e-01 
7189 -1.658535148003115e-01 
7190 7.084374790064950e-02 
7191 8.656899955328904e-01 
7192 -5.156906223035291e-01 
7193 -7.404594729640526e-01 
7194 -2.474239407550497e-02 
7195 3.300180451705814e-01 
7196 -2.935200155573006e-01 
7197 -3.508729472872832e-01 
7198 7.557383052811515e-01 
7199 1.485307470522473e-01 
7200 1.745788473441480e-02 
7201 -3.466571407343080e-01 
7202 5.050952918716611e-01 
7203 -1.813130243246680e-01 
7204 -3.858531545591771e-01 
7205 -1.384061295313115e-02 
7206 -6.400236582007960e-01 
7207 -5.341154420863530e-01 
7208 -4.397095240820895e-01 
7209 -1.091803197839891e-01 
7210 -1.361881333204339e-01 
7211 8.656657272084540e-01 
7212 1.736996497246845e-01 
7213 -1.660964981854107e-01 
7214 1.740202252928056e+00 
7215 4.024978785475338e-01 
7216 -4.736790417309510e-01 
7217 -1.125463401303619e+00 
7218 2.681134151817092e-01 
7219 2.448978133302599e+00 
7220 1.127748623421108e+00 
7221 -2.594588848037811e-02 
7222 -7.795651809828770e-01 
7223 -1.825299549733936e+00 
7224 -1.614939169295531e+00 
7225 -2.495254519643656e-02 
7226 4.241147202738227e-01 
7227 5.250031802511899e-01 
7228 2.378041695030242e-01 
7229 -4.410150250182683e-01 
7230 -2.548690140027561e-01 
7231 -2.248553303774775e+00 
7232 -9.764399788400248e-01 
7233 -1.654404256685147e-01 
7234 5.568813345738528e-02 
7235 -2.976979621887870e-02 
7236 6.725808784894483e-01 
7237 -8.595918911656343e-01 
7238 -6.136891485485453e-02 
7239 6.766871395784196e-01 
7240 -7.552491072607853e-01 
7241 1.983700713410655e-01 
7242 2.418053864214397e-02 
7243 5.119443428367659e-01 
7244 -3.846177304784961e-01 
7245 3.504730743177402e+00 
7246 3.463483131734246e-01 
7247 5.257373438047036e-01 
7248 1.765469806593550e+00 
7249 5.697864194044658e-01 
7250 2.500048036335270e-01 
7251 -1.145515223293887e-01 
7252 -9.502331455753035e-01 
7253 -2.002355069047663e-01 
7254 6.013778015891200e-01 
7255 -8.063706697327270e-01 
7256 2.976807890687204e-01 
7257 -1.845730948375231e-02 
7258 1.247344463078008e+00 
7259 2.925495700664787e+00 
7260 4.366839793054823e-01 
7261 6.043362833642855e-02 
7262 -3.333926386564569e-01 
7263 -2.451851935942816e-01 
7264 9.728496423488635e-02 
7265 2.080166952218081e-01 
7266 -1.225720964317620e+00 
7267 6.448228557573613e-01 
7268 -6.741419815481837e-02 
7269 -7.098387881897675e-01 
7270 -5.432877291831297e-01 
7271 -8.752077146731672e-01 
7272 -9.591664645566672e-02 
7273 -6.933550673302920e-01 
7274 -1.140738514260045e+00 
7275 2.819341085756222e-01 
7276 -4.703540254709818e-02 
7277 -3.414897164108199e-02 
7278 -2.518106188522221e-02 
7279 -3.011627408343837e-01 
7280 -5.437677963343149e-01 
7281 9.955371431677267e-02 
7282 -1.769660298973061e-02 
7283 1.500655928581305e-01 
7284 -2.573664556912846e-01 
7285 5.645089441749074e-01 
7286 4.379100201845725e-01 
7287 1.072833294453221e+00 
7288 9.514159972274332e-02 
7289 6.947984710987760e-01 
7290 5.988352872108739e-01 
7291 4.657240081544950e-01 
7292 -5.081435530761775e-01 
7293 1.212217386100241e+00 
7294 3.718501431114185e-01 
7295 9.863951415164542e-01 
7296 1.789786420272452e-01 
7297 -3.527777061653496e-02 
7298 9.862412407605307e-01 
7299 9.408332944561800e-03 
7300 1.079303074383599e-01 
7301 2.150479979556782e-01 
7302 1.570589947683121e-01 
7303 -6.743772636254434e-01 
7304 -4.200388084167848e-02 
7305 3.099068090676509e-01 
7306 -1.924239027835656e+00 
7307 -5.783571360232319e-01 
7308 -5.520073514913600e-01 
7309 -1.514820475943072e+00 
7310 2.179874648624701e-01 
7311 -6.823819301268134e-02 
7312 -3.430563490075915e-02 
7313 4.179144305856031e-01 
7314 -1.528276475153738e-02 
7315 -7.875870130325266e-02 
7316 1.808497769162598e-01 
7317 -1.445970872798960e-01 
7318 -7.647036032091431e-01 
7319 -9.372241780149351e-01 
7320 -4.618775573165192e-01 
7321 6.658045559661255e-01 
7322 3.662719258961158e-01 
7323 -3.523746544473855e-01 
7324 -2.928328367598034e-01 
7325 -6.103143279620595e-03 
7326 4.688006223619515e-02 
7327 2.061955711274718e+00 
7328 3.722835592459322e-01 
7329 2.598192194572489e-01 
7330 9.386324787615159e-01 
7331 4.434232801991451e-01 
7332 6.745709062715740e-01 
7333 1.347093944718312e+00 
7334 1.219037181592499e+00 
7335 1.527589215120046e+00 
7336 5.629718181881597e-01 
7337 2.852200094102545e+00 
7338 4.011971433735949e-01 
7339 9.527122471110464e-01 
7340 2.621603971569704e-01 
7341 -4.986624114207122e-01 
7342 8.828059777925304e-01 
7343 4.690107560107196e-02 
7344 1.926640272411595e+00 
7345 6.675719644321825e-01 
7346 4.972650647586779e-01 
7347 2.204968197116910e-01 
7348 -4.654745396366297e-01 
7349 -1.496535558866954e-01 
7350 1.166183818399507e+00 
7351 -1.081811760745011e+00 
7352 -3.126612165096868e-01 
7353 6.024705000173555e-02 
7354 1.165463671058368e+00 
7355 7.526316811497172e-01 
7356 -4.019349051641458e-01 
7357 6.384903107902420e-01 
7358 -4.075146856691987e-01 
7359 4.537725393612867e-01 
7360 3.174916518445077e-01 
7361 1.152957306132811e+00 
7362 3.924943359111886e-01 
7363 -2.756533771268864e-01 
7364 6.205799782942064e-01 
7365 8.774820937382255e-01 
7366 3.424666032158930e+00 
7367 1.311900644170410e-01 
7368 2.807634879560897e-02 
7369 7.013503813559254e-01 
7370 2.579932328382140e+00 
7371 1.637517261517727e+00 
7372 5.173230159796841e-01 
7373 1.364158394362131e+00 
7374 -4.778880054009259e-02 
7375 4.385257601570321e-01 
7376 4.621548793434104e-01 
7377 5.457560490042710e+00 
7378 1.197779787155856e+00 
7379 -5.984300499561123e-02 
7380 1.964532853048541e+00 
7381 2.778501584230992e-01 
7382 7.783696804867963e+00 
7383 -6.312109213367658e-03 
7384 1.122813004231911e+00 
7385 9.254471685985139e-01 
7386 2.222757501740295e-02 
7387 3.716342549110849e+00 
7388 8.073727269109908e-01 
7389 1.461614977765645e-01 
7390 -1.500932713680878e-01 
7391 8.405994002464137e-01 
7392 -2.427282459593511e-01 
7393 -4.488049071654224e-01 
7394 1.088063144376012e+00 
7395 6.946246794533020e+00 
7396 3.970005138028774e+00 
7397 2.323766745020210e+00 
7398 -4.140733948733235e-01 
7399 1.841292329171645e+00 
7400 8.612662921000436e-01 
7401 1.483720952869091e+00 
7402 2.227926698843324e+00 
7403 1.098694195624479e+00 
7404 1.056127527138407e+01 
7405 7.796061777034448e-01 
7406 3.144588001809899e-01 
7407 1.022368400686192e+00 
7408 5.709206152063208e-01 
7409 2.275771904087553e-01 
7410 4.804627727267290e-01 
7411 3.320315748258223e+00 
7412 8.254284963152267e-01 
7413 6.918110948252439e-01 
7414 -5.297752323451849e-01 
7415 1.881651426424826e+00 
7416 1.117815717744451e+00 
7417 -3.123359340034701e-01 
7418 -3.933600443655072e-01 
7419 1.472876163146131e+00 
7420 6.130642998516145e-01 
7421 -1.199273346085500e-01 
7422 3.488323046389184e-02 
7423 1.188335118448958e+00 
7424 4.908224251203867e-01 
7425 -2.528183967392565e-01 
7426 -2.333203492173704e-02 
7427 4.220932327692024e+00 
7428 1.806686056237223e+00 
7429 6.673536583231944e-01 
7430 -9.135307720317873e-02 
7431 -9.092817683534579e-01 
7432 1.222527165883586e-01 
7433 6.322685193301114e-02 
7434 -6.020684665871413e-01 
7435 8.653141342621251e-01 
7436 -2.487902596857445e-01 
7437 -5.614694668387823e-02 
7438 6.952549340691389e-01 
7439 1.154498885681863e-01 
7440 5.691753688970259e-01 
7441 -1.675242310285306e-01 
7442 6.751553495438359e-01 
7443 1.035946491812582e+00 
7444 4.676195687423557e-01 
7445 6.430251541864666e-01 
7446 1.143899962059092e+00 
7447 8.687026821296462e-01 
7448 -1.272470089214676e-01 
7449 5.072654353180170e-01 
7450 2.396731153665257e-01 
7451 2.128930155689420e+00 
7452 5.575017750004714e-01 
7453 -4.246862990689439e-02 
7454 6.180848658719824e-01 
7455 3.549246535455448e+00 
7456 1.281534087160956e+00 
7457 7.240592867391850e-02 
7458 3.280187227975230e-01 
7459 1.835051047060457e-01 
7460 2.125104950967833e-01 
7461 1.372480905821495e+00 
7462 1.259070360326181e+00 
7463 1.525893074686083e+00 
7464 9.869576369798988e-01 
7465 9.469454639942823e-01 
7466 1.467711414332721e+00 
7467 1.848733362913545e-01 
7468 3.886388608281708e-01 
7469 2.950026297696590e+00 
7470 7.773070549167345e-02 
7471 7.526366340046539e-01 
7472 1.020866763844590e+00 
7473 4.131159522595895e-02 
7474 7.935712181033192e-01 
7475 2.925102429114453e-01 
7476 -2.771330147226548e-01 
7477 -4.404920918590911e-01 
7478 7.245694235228747e-01 
7479 8.555540729656379e-01 
7480 -2.836221324921527e-01 
7481 -1.182499840851326e-02 
7482 4.792852622249279e-01 
7483 9.824452231994857e-01 
7484 2.362650128264106e-01 
7485 2.802315738490775e-01 
7486 3.451270570112826e-01 
7487 -1.574002445606492e-01 
7488 1.688741715344139e-01 
7489 -4.854411822196627e-01 
7490 5.699248765938151e-01 
7491 2.080786121898580e-01 
7492 1.554035822644138e-01 
7493 1.181207140440402e+00 
7494 9.033015892454713e-01 
7495 1.668053085609120e+00 
7496 4.360609065669630e-01 
7497 1.076640036667823e+00 
7498 2.960970814057313e-01 
7499 4.272495120390978e-01 
7500 -2.736875274718100e-01 
7501 2.734212123252103e+00 
7502 1.181527283093702e+00 
7503 6.157923572468832e-01 
7504 7.845018630016942e-01 
7505 1.932172227245181e-01 
7506 1.182864717705379e+00 
7507 1.398151020141838e-01 
7508 -1.635828022833911e-02 
7509 2.105811509047024e-01 
7510 8.725406325921754e-01 
7511 -1.811074691377301e-01 
7512 -2.800041418493803e-01 
7513 1.976082805509433e-01 
7514 7.044184857861621e-01 
7515 7.598304912645392e-01 
7516 2.263761850417149e-01 
7517 4.502635163385765e-01 
7518 1.347163064550595e-01 
7519 1.442648088173639e+00 
7520 -5.328956557204049e-02 
7521 2.927963876903459e-01 
7522 1.063040595463302e+00 
7523 4.775924983340818e-01 
7524 6.354070721341355e-01 
7525 5.667547957802896e-01 
7526 1.908054879649941e+00 
7527 -3.505250861595447e-03 
7528 1.282304044518425e+00 
7529 4.724818503477107e-01 
7530 1.900804884252306e+00 
7531 1.730025432717700e+00 
7532 4.843047544835810e-01 
7533 7.021502198389781e-01 
7534 1.577711993232484e+00 
7535 -3.974250465343359e-01 
7536 3.899242417128712e-01 
7537 9.378143898263197e-01 
7538 1.027851773037804e-01 
7539 3.691693697423912e-02 
7540 2.989317251305806e+00 
7541 2.921868893683643e-01 
7542 -3.258564345557528e-01 
7543 1.864455497412629e-01 
7544 -4.851459919424039e-02 
7545 5.431778865237953e-01 
7546 1.216256214337111e-01 
7547 2.523725732837963e-01 
7548 3.315778615190189e-01 
7549 5.070781892948031e-01 
7550 1.674950907418640e+00 
7551 2.867281154362302e-01 
7552 4.092568621509843e-01 
7553 9.516644789258695e-01 
7554 9.278644587030430e-01 
7555 5.131866984812193e-01 
7556 -7.555983017984708e-02 
7557 -9.276967618054178e-01 
7558 1.276489908031993e-01 
7559 -3.103248573532559e-01 
7560 -3.927666886039173e-01 
7561 7.872999608651199e-02 
7562 -7.143426519509817e-02 
7563 4.624330503694735e-01 
7564 -3.677156258085695e-01 
7565 -5.852203557857612e-02 
7566 1.046340375292373e-01 
7567 -1.448042948358725e-01 
7568 -3.319758839007421e-01 
7569 2.790806742595611e-01 
7570 2.704548207362314e-01 
7571 -1.130639034064543e-01 
7572 3.725928264016916e-01 
7573 2.230404555832756e-01 
7574 1.231068511987485e-01 
7575 -1.559254520166581e-01 
7576 2.573005246194222e-02 
7577 -8.896203549688803e-02 
7578 -6.148882487152824e-02 
7579 2.501692349642928e-01 
7580 1.459589239191821e-01 
7581 2.843243351143234e-01 
7582 -3.550723118585148e-01 
7583 -1.030254518080936e+00 
7584 1.384863639104690e-01 
7585 -1.125167775687160e-01 
7586 -1.440021629309216e-01 
7587 2.222221191886305e-01 
7588 -3.764491353486417e-01 
7589 1.514390748472978e-01 
7590 -2.836641778953459e-01 
7591 -6.247193821259355e-01 
7592 -1.125992116781234e+00 
7593 -3.449833549450612e-01 
7594 -4.616952209370624e-01 
7595 -1.332048762947773e-01 
7596 -7.425890099613557e-01 
7597 -4.018632441935924e-01 
7598 5.489219875765409e-02 
7599 -9.180163173202103e-01 
7600 -1.183478701233849e-01 
7601 -1.734888126411422e-01 
7602 -1.993406007143107e-01 
7603 8.472305849161757e-02 
7604 -6.914872726678232e-01 
7605 -4.604500900305875e-01 
7606 -1.752689720928157e-02 
7607 -1.419605402892443e+00 
7608 2.971300944682390e-01 
7609 -1.357611519142122e+00 
7610 -3.645574612783696e-01 
7611 -1.258693199193418e-01 
7612 1.555869312966366e+00 
7613 -1.141260802911526e+00 
7614 -5.893564012072935e-01 
7615 2.092912206884937e-01 
7616 -6.883584572872624e-01 
7617 -1.339547428168198e+00 
7618 -1.211935275660124e+00 
7619 -2.775016435396773e+00 
7620 -9.569923902066426e-01 
7621 -1.007824270627610e+00 
7622 -9.348842906309419e-01 
7623 -2.397310713549550e-01 
7624 -6.776963610590618e-01 
7625 -3.942907888324286e-01 
7626 -9.030460436400013e-01 
7627 -1.093106901630160e+00 
7628 -1.235999147719059e+00 
7629 -2.274255013741330e+00 
7630 -4.368289136869595e-01 
7631 8.646660194732244e-01 
7632 -5.380350264123185e-01 
7633 -4.249995120651486e-01 
7634 -7.399100233915022e-01 
7635 1.541545693646771e+00 
7636 -7.150216406619283e-01 
7637 6.351508245120964e-01 
7638 4.022910746674223e-01 
7639 5.094320564512674e-04 
7640 6.670311586637359e-01 
7641 3.697720148349522e-01 
7642 1.733377422834124e-01 
7643 1.644006581332491e-01 
7644 2.207127259024419e-01 
7645 1.057911627328300e+00 
7646 6.216951971066815e-01 
7647 3.191181645484821e+00 
7648 4.221999072821436e-02 
7649 5.155895478860052e-01 
7650 7.154172383045759e-01 
7651 1.451047690555897e+00 
7652 3.169339256774893e-01 
7653 1.326827404749003e-01 
7654 6.601246211969568e-01 
7655 -1.150109005949324e-01 
7656 -2.268595876946252e-01 
7657 -2.977968716748294e-01 
7658 4.267315507731579e-01 
7659 1.006286338446700e+00 
7660 -5.334408237785467e-01 
7661 -1.214864853635478e-01 
7662 -9.516240729681877e-02 
7663 -5.455036851381385e-01 
7664 1.610856577769775e-02 
7665 -1.823593006584447e-01 
7666 9.508352144543870e-01 
7667 6.960101283928848e-01 
7668 4.242466206979295e-01 
7669 -7.638433055999680e-01 
7670 6.158286139248956e-01 
7671 -2.040571852038312e-01 
7672 -2.675581202793350e-01 
7673 -7.202432754823918e-01 
7674 -1.208153679658936e-01 
7675 4.711750032895285e-01 
7676 -4.194991937831847e-01 
7677 -1.792474058557064e-01 
7678 9.063701172851499e-01 
7679 4.776919522632651e-01 
7680 -1.042689947770305e-01 
7681 -5.939973283260472e-01 
7682 3.685541702645675e-05 
7683 -3.453354327382647e-03 
7684 2.608509704784465e-01 
7685 -3.568312932305380e-01 
7686 -9.680669582235506e-01 
7687 -3.579042399252570e+00 
7688 -1.367733922645936e+00 
7689 -4.297788394262614e-01 
7690 -6.027034184777249e-01 
7691 2.846064108430278e-01 
7692 -3.685616650948415e-01 
7693 -2.283702517750054e+00 
7694 -5.172643638562732e-01 
7695 -3.639981033012332e-01 
7696 -9.318912663518669e+00 
7697 8.222452490477964e-01 
7698 -1.305343068618558e+00 
7699 3.795725410369027e-01 
7700 7.781524370186568e-03 
7701 -3.998494804372308e-01 
7702 -3.240010917806234e+00 
7703 -2.381149082644946e+00 
7704 -2.068390573037481e+00 
7705 -8.165730579999081e-01 
7706 -6.345177264272455e+00 
7707 -4.258916684987182e+00 
7708 -2.000056751827407e+00 
7709 -2.804038023577585e-01 
7710 -7.380883939564487e+00 
7711 -3.281662308584274e+00 
7712 -3.943015866617553e+00 
7713 -1.903040072156223e+00 
7714 -5.659741948335529e+00 
7715 -1.205955369155814e+00 
7716 1.168486541758555e-01 
7717 -2.818253530054743e+00 
7718 -4.776084194271829e+00 
7719 -7.084338601181275e-01 
7720 -2.628216311208857e+00 
7721 -5.107544074507678e-01 
7722 -1.378884803893107e+00 
7723 -4.722821719466892e-01 
7724 1.275990506278086e+00 
7725 -1.435134608871424e+00 
7726 -7.867793371011105e-01 
7727 -4.461519571964759e+00 
7728 -1.834089480052579e+00 
7729 -1.254005746293320e+00 
7730 -9.059255311753053e-01 
7731 2.206711362630453e-01 
7732 -8.213473392561193e-03 
7733 -1.384248872717764e-01 
7734 2.134925887283765e-01 
7735 1.481000997385895e-01 
7736 -2.059613927803315e+00 
7737 1.055110563389296e-01 
7738 -2.170377976331357e-02 
7739 4.189226773810578e-01 
7740 9.964189188342500e-01 
7741 -4.814878478703241e-02 
7742 -4.747416589184027e-01 
7743 8.197927650184267e-01 
7744 -1.070730616162375e-01 
7745 3.107374201808694e-01 
7746 -6.067526670909039e-01 
7747 8.002442722454574e-02 
7748 -2.476531501933140e-01 
7749 5.919001838484331e-02 
7750 -2.768140743436002e-01 
7751 -3.106847239032804e-01 
7752 4.373128413127729e-01 
7753 3.117993917965172e-01 
7754 2.044291387279258e-01 
7755 2.177080591972042e-01 
7756 1.907225692938043e+00 
7757 2.098218272422797e-01 
7758 4.844635783585879e-01 
7759 -2.236506598684560e-04 
7760 4.993896327049699e-01 
7761 -7.804817107174125e-02 
7762 -6.288019264003765e-01 
7763 5.232056122087680e-02 
7764 9.052883373755402e-01 
7765 6.417002749147354e-01 
7766 1.339219664776308e-01 
7767 2.801644289800601e-01 
7768 4.029605542965789e-01 
7769 -3.524415484634693e-01 
7770 -2.470429723547899e-01 
7771 1.066274676826732e+00 
7772 -1.947946796837030e-01 
7773 -4.870748516838189e-01 
7774 -9.738292789746367e-01 
7775 2.319593311188947e+00 
7776 4.865315955602285e-01 
7777 -1.630411144230059e-01 
7778 4.490925833755379e-01 
7779 -2.049195265308675e-01 
7780 -4.881252529804619e-01 
7781 3.587124777358483e-01 
7782 -3.432996501009518e-01 
7783 5.352781239699105e+00 
7784 2.478370518504752e+00 
7785 4.409725273095308e-01 
7786 6.957314101225334e-01 
7787 -2.245013347891489e+00 
7788 -5.167566084291622e-01 
7789 1.038126699621895e+00 
7790 3.666434581734678e+00 
7791 8.571608893180802e+00 
7792 1.335540611096666e+00 
7793 -1.428798894749634e-01 
7794 3.990190251735050e-01 
7795 -1.790061739973108e-02 
7796 7.981268328230500e-01 
7797 5.571472911018533e-01 
7798 -5.252743000910676e-01 
7799 9.292088292361685e-02 
7800 7.380347197856608e-01 
7801 -3.873104184043348e-01 
7802 2.220374850346810e-01 
7803 3.496292002498574e-01 
7804 1.373090434156774e-01 
7805 4.125792097511554e-01 
7806 -1.090904024194004e+00 
7807 -7.903370249981977e-02 
7808 3.806129748363977e-01 
7809 3.556496487004306e-01 
7810 -2.279554520209262e-01 
7811 -4.009743018287925e-01 
7812 6.809994398384017e-02 
7813 -4.629499728445657e-01 
7814 -8.891260038027294e-01 
7815 -2.494144519586792e-01 
7816 7.452306101711632e-01 
7817 -5.008645813885861e-01 
7818 -4.107275021080242e-01 
7819 -4.434201623765593e-01 
7820 -3.664850747359113e-01 
7821 -9.046168072428247e-01 
7822 2.578826595807331e-01 
7823 -5.972911885480154e-01 
7824 2.306234430843599e-01 
7825 -8.935451846208871e-01 
7826 -1.188658237424838e-01 
7827 1.156873556088016e+00 
7828 5.790453613344890e-01 
7829 -1.874901345320742e-01 
7830 8.864142104066127e-01 
7831 -6.551797515750215e-01 
7832 -3.721241815864629e-01 
7833 5.705196458208243e-02 
7834 3.509336844399673e-01 
7835 1.810386605077165e+00 
7836 7.640350847916443e-01 
7837 8.205991380393421e-01 
7838 1.513873992530021e-02 
7839 -1.047097941671769e+00 
7840 -1.945607667563009e-01 
7841 3.017140547964616e-01 
7842 9.192590259259552e-01 
7843 7.595263232999973e-01 
7844 4.439545183713611e-01 
7845 2.135777265787242e+00 
7846 5.105812706763440e-01 
7847 -8.476399832003328e-01 
7848 3.281030355706375e-02 
7849 1.161863614565852e+00 
7850 3.392633195908197e-01 
7851 7.349679797468358e-01 
7852 1.153008363307366e-01 
7853 1.125313579513706e-01 
7854 3.022385159457878e-01 
7855 7.291156567331747e-01 
7856 1.830245253593103e+00 
7857 3.528643267582043e-02 
7858 3.272632820470877e-01 
7859 6.237416667044831e-01 
7860 6.677112400433342e-01 
7861 -2.125297847408167e-01 
7862 -1.347799525421971e-02 
7863 1.479201935294156e+00 
7864 -5.224203734256918e-01 
7865 9.767967601558273e-01 
7866 3.557592251300671e-01 
7867 1.621549726670350e+00 
7868 4.706633908744636e-01 
7869 8.004244911027903e-01 
7870 1.348860128261882e+00 
7871 1.776327879681391e-02 
7872 -2.963234683647561e-01 
7873 -6.496705559680687e-01 
7874 -3.913268553353094e-01 
7875 8.739922802073398e-01 
7876 2.169554753826745e-01 
7877 -2.332335153483306e+00 
7878 -4.080081232849260e-01 
7879 5.343979963234159e-01 
7880 -1.260729932606592e+00 
7881 1.121030757478093e+00 
7882 -2.835004370597717e-01 
7883 9.690619127143595e-02 
7884 9.183586798393552e-02 
7885 -1.080029034612170e+00 
7886 -1.470808514161355e-01 
7887 3.289653419549387e-01 
7888 -1.448241378115101e+00 
7889 1.728795427199915e+00 
7890 1.610836685844652e-01 
7891 -1.317908249622628e-01 
7892 -1.125152489711006e+00 
7893 6.731833518637778e+00 
7894 1.217828116743410e+00 
7895 -3.207773498306616e-01 
7896 5.717678274905086e-02 
7897 1.459268761392932e-01 
7898 2.357212778347394e+00 
7899 -1.368845901957783e+00 
7900 1.994418326169302e-02 
7901 -1.044386999692070e+00 
7902 -7.024700630560989e-01 
7903 -1.085002866984620e+00 
7904 -4.404863236158696e-01 
7905 -1.372153599215393e-01 
7906 -1.869061187107220e-01 
7907 -8.473639793382514e-01 
7908 -7.121322674129860e-01 
7909 -3.037870403523173e+00 
7910 -1.418684255554293e+00 
7911 -6.552958876133576e-01 
7912 -5.975957591229540e-01 
7913 -3.111970114259752e-01 
7914 -4.861090915172128e-01 
7915 6.210545045705549e-01 
7916 -3.873293015005423e-01 
7917 -3.060858036451818e-02 
7918 -5.786903032192465e-01 
7919 -1.438930324636907e-01 
7920 -3.067708637662894e-01 
7921 -3.324397268710851e-01 
7922 -5.450757334800674e-01 
7923 -2.474464821872084e-01 
7924 -1.225768993313943e+00 
7925 2.714466242943307e-01 
7926 -2.104126242635451e-01 
7927 -1.443319254553749e+00 
7928 -1.055209978545420e-01 
7929 4.623519939782800e-02 
7930 -3.182690337683161e-01 
7931 -2.045725680171357e-01 
7932 6.494838624349325e-01 
7933 6.865691983312231e-01 
7934 -8.880605600142367e-01 
7935 -1.686172785211177e+00 
7936 5.966291395157513e-01 
7937 -3.617351217880236e-01 
7938 -5.969481609153333e-01 
7939 1.388243521850992e-01 
7940 -8.619388963146973e-01 
7941 -4.057976413957122e-01 
7942 -9.130592445187670e-01 
7943 -1.460797736045297e-01 
7944 -3.654326361307907e-02 
7945 -2.054512577301324e-01 
7946 -1.345853767489163e+00 
7947 -3.118901409188385e-01 
7948 -3.158720079618866e-01 
7949 -5.157841048765276e-01 
7950 -5.255836701010523e-01 
7951 -2.553740615450981e-01 
7952 -2.682184011833728e-01 
7953 -4.750266740109093e-02 
7954 -2.918532360416935e-01 
7955 -5.339668832126854e-01 
7956 -6.346218657331626e-01 
7957 -2.043157014276424e-02 
7958 -3.801719886235599e-01 
7959 -5.879470489291307e-01 
7960 -6.832510722490598e-02 
7961 -2.068822286180957e-01 
7962 -2.598725454088847e-01 
7963 -1.970144665048345e+00 
7964 -1.112466989122277e+00 
7965 -4.859126532686465e-02 
7966 3.961427637990019e-01 
7967 -1.364787599495799e-01 
7968 -2.135190855829915e-02 
7969 1.088935751774035e+00 
7970 4.857264684095397e-01 
7971 -6.472544080987088e-01 
7972 -1.354194291700124e+00 
7973 5.966869649814301e-01 
7974 1.367399980980315e+00 
7975 1.788956274211207e-01 
7976 8.488487364561851e-01 
7977 -2.091408913786230e-01 
7978 7.081289397691465e-01 
7979 1.072124350060373e+00 
7980 -8.474369521485853e-03 
7981 5.289172668058849e-01 
7982 1.527235706050025e-01 
7983 -1.462200418979023e-01 
7984 -1.099495189393922e+00 
7985 -2.673518703344527e-01 
7986 -2.182613851520747e-01 
7987 5.804898844371501e-01 
7988 3.099085850018807e-01 
7989 -8.662037086590932e-02 
7990 -1.232962527948535e+00 
7991 -3.189594003024293e-01 
7992 -6.052918269157601e-03 
7993 -1.280703776652233e+00 
7994 3.346300958127998e-02 
7995 3.347133001211479e-01 
7996 5.953463689290717e-01 
7997 -1.027735901714644e+00 
7998 -3.248809413553352e-01 
7999 -3.175259322711841e-02 
8000 2.575918785016993e-01 
8001 3.759735629052064e-01 
8002 -6.170143329105170e-02 
8003 3.955460921218725e-01 
8004 4.598128300830390e-01 
8005 1.225983553769808e-01 
8006 4.439493509310708e-01 
8007 -9.202393410468911e-02 
8008 2.072004603845162e-01 
8009 1.800801809608905e+00 
8010 1.432195127245715e+00 
8011 5.901148087047420e-01 
8012 1.316608761403991e+00 
8013 2.233771929003683e-01 
8014 6.078092613143832e-01 
8015 2.117595571426437e+00 
8016 1.617825272547027e+00 
8017 1.469086259404160e+00 
8018 1.555093456389542e+00 
8019 5.276677528116833e+00 
8020 2.275980831872189e+00 
8021 2.384993390422553e+00 
8022 1.195116007601261e+00 
8023 3.727745926148523e-01 
8024 2.173678159487825e-02 
8025 2.189582683668113e+00 
8026 2.844169996947595e-01 
8027 7.702077572494519e-01 
8028 1.517465452625431e+00 
8029 1.142786202772456e+00 
8030 1.540214091778315e+00 
8031 7.109685230867077e-01 
8032 2.712465365576298e+00 
8033 2.543408096307470e+00 
8034 1.229474673854854e+00 
8035 3.805779178961029e-01 
8036 2.859060863683346e+00 
8037 2.847258423230474e+00 
8038 1.436949638662927e+00 
8039 1.811286436126159e+00 
8040 1.213066995186839e+00 
8041 2.853582320950698e+00 
8042 1.972929672123643e+00 
8043 1.532954913074706e+00 
8044 3.599036582173415e+00 
8045 1.160888541675627e+01 
8046 4.695161415074592e-01 
8047 3.600349197431242e+00 
8048 2.063821110147790e-01 
8049 2.533631787420726e+00 
8050 3.468813161125618e+00 
8051 6.468626735895702e-01 
8052 6.367423491211521e-01 
8053 -1.040707806276543e-01 
8054 -1.538708758360824e-01 
8055 3.374198319069930e-01 
8056 6.510330849774359e+00 
8057 -7.219424161718481e-03 
8058 7.380293583565215e-01 
8059 9.538398891648828e-01 
8060 7.562594365877718e-01 
8061 1.768784255834393e-01 
8062 1.900712411871399e-01 
8063 9.466020075202662e-01 
8064 2.804886685894419e-01 
8065 8.974054742067739e-01 
8066 -6.204157741805899e-02 
8067 1.622066168056563e+00 
8068 2.902692088445943e-01 
8069 -1.344489878052028e-01 
8070 4.325250826233960e-01 
8071 -6.464961916545006e-01 
8072 2.483621436910819e+00 
8073 -3.833857633274327e-01 
8074 2.686930660440889e-01 
8075 1.269809469703813e+00 
8076 5.535654251003029e-01 
8077 1.972263588008350e-01 
8078 2.218369323946420e+00 
8079 8.092307304106922e-01 
8080 5.092809999119396e-01 
8081 5.188595449136428e-01 
8082 1.268597862803164e+00 
8083 6.266750406440585e-01 
8084 1.636320776585098e+00 
8085 7.113915851418013e-01 
8086 1.559992821837104e+00 
8087 1.500467296595292e+00 
8088 -1.362568882495699e-01 
8089 7.112139423715765e-01 
8090 5.372171377487940e-02 
8091 1.654470736418128e+00 
8092 1.027677509930861e+00 
8093 4.336982365563246e-01 
8094 3.553222455980542e-01 
8095 9.161621432479249e-02 
8096 -9.424022174599471e-02 
8097 1.355717175707327e+00 
8098 4.892150803733256e-02 
8099 9.866431096967299e-02 
8100 2.115650056560956e+00 
8101 -3.358596941309683e-01 
8102 -7.458779628986040e-01 
8103 3.854128560757190e-01 
8104 9.008841899978052e-01 
8105 8.049285502799212e-01 
8106 -1.515758086489885e+00 
8107 1.136615339193810e-01 
8108 5.366034673483561e-02 
8109 -2.795454318733551e-01 
8110 3.694494530370683e-01 
8111 1.340991032964869e+00 
8112 3.543637505031928e-01 
8113 -3.916843354974750e-02 
8114 5.631720469736872e-01 
8115 -1.127524768655147e-01 
8116 -8.571032218256270e-03 
8117 -6.223457795594350e-01 
8118 6.612620355205828e-01 
8119 -4.582721127269506e-01 
8120 -5.218162014866504e-02 
8121 1.111689410006675e-01 
8122 4.832360833816193e-01 
8123 4.284772327141723e-01 
8124 -1.592065350654921e-01 
8125 -5.224260439467344e-02 
8126 4.877067205741315e-01 
8127 -2.483971988960194e-01 
8128 -1.756967744264517e-01 
8129 3.730859218188724e-01 
8130 6.168468616496793e-02 
8131 1.438113457753996e-01 
8132 -4.411791342968688e-02 
8133 1.276984253661656e-01 
8134 2.653112753516814e-01 
8135 6.380362877453302e-01 
8136 2.447411236494246e-01 
8137 -2.086013861733142e-02 
8138 8.860533110523517e-01 
8139 6.193538465463315e-01 
8140 -5.605198158375902e-02 
8141 -4.649119744531121e-03 
8142 2.387258290230086e-02 
8143 -3.299617586441404e-03 
8144 5.421624866574493e-02 
8145 5.817977214915411e-02 
8146 1.234611592493516e-01 
8147 4.298753838639283e-02 
8148 -3.910911045608527e-02 
8149 2.159860371897385e-02 
8150 4.977013345906117e-02 
8151 -1.275472521090250e-02 
8152 3.818955274643688e-02 
8153 -4.176849552636534e-01 
8154 3.151372874968807e-01 
8155 3.326160762755779e-01 
8156 1.473948374265259e+00 
8157 -5.431931522781611e-02 
8158 1.793399384285170e-01 
8159 9.228667740124642e-02 
8160 3.211076646564658e-01 
8161 -1.486175593189586e-01 
8162 -1.674722353136625e-01 
8163 -2.517618119101017e-01 
8164 1.742003041319877e+00 
8165 9.226498592623682e-01 
8166 -4.131814730173196e-02 
8167 1.601266499906529e+00 
8168 5.277669800023063e-01 
8169 6.960843763134584e-01 
8170 1.784006342413617e+00 
8171 9.030910782218947e-01 
8172 1.801013869055243e-01 
8173 4.238025459307839e-01 
8174 -2.779070432878646e-01 
8175 1.575880685537777e+00 
8176 1.598713119946899e+00 
8177 1.579925673589915e+00 
8178 7.037255300760309e-01 
8179 5.647251418034873e-01 
8180 4.328053790695202e-01 
8181 1.896319118835950e-01 
8182 2.160193992094855e+00 
8183 9.572894029078711e-01 
8184 4.013377177951584e-01 
8185 -3.837482156276010e-02 
8186 3.881353868181630e+00 
8187 8.800741404465277e-01 
8188 1.049984480501385e+00 
8189 3.216726797186589e-01 
8190 4.468855967128411e-01 
8191 9.409127126363516e-01 
8192 7.034305020928021e-01 
8193 8.003057547914731e-02 
8194 2.260927979767947e-01 
8195 1.477488304932085e+00 
8196 3.452329940673794e-01 
8197 -3.734291708388303e-01 
8198 5.067719579649863e-01 
8199 1.464097138102124e-01 
8200 6.124278274360323e-01 
8201 -1.306712305264725e+00 
8202 -2.798000926962891e-01 
8203 1.252731423072473e+00 
8204 -1.259420961410818e+00 
8205 -5.179073155281192e-01 
8206 3.152316296793992e-01 
8207 -4.331125549190490e-04 
8208 1.221672312687378e-01 
8209 1.033566448186146e+00 
8210 1.055132614710606e-02 
8211 1.016844648260561e-01 
8212 8.111034779550849e-01 
8213 2.533076389930284e-02 
8214 3.373788779098633e-01 
8215 -2.064879650208508e-01 
8216 2.365659327456712e-01 
8217 -1.232413799074624e-01 
8218 -1.287215673076543e-01 
8219 4.379415830242666e-01 
8220 9.158859419056689e-01 
8221 -4.513684665005405e-02 
8222 1.109810699970866e+00 
8223 2.836531839844042e-01 
8224 8.574626747610753e-02 
8225 1.808479374558303e-01 
8226 5.090557881387204e-01 
8227 6.601885232613027e-01 
8228 5.344870272441548e-01 
8229 -2.507003529226580e-01 
8230 2.188196606343958e-01 
8231 -2.918464041974034e-01 
8232 3.687331504402163e-02 
8233 -4.571728949026667e-01 
8234 2.135592996788840e-01 
8235 1.008283839722310e+00 
8236 1.846680045719018e-01 
8237 -6.254279007015145e-01 
8238 4.053552244760368e-01 
8239 -1.327460984434321e-01 
8240 -8.387636463588150e-01 
8241 -1.457227132677534e+00 
8242 -9.361203459917832e-01 
8243 8.431638458193724e-01 
8244 2.955038557766119e-01 
8245 4.848375710402562e-01 
8246 -7.860187566278205e-01 
8247 -5.795198953949696e-01 
8248 -5.895763235338978e-01 
8249 -6.690472398019911e-01 
8250 -4.775651367598076e-01 
8251 -8.210295592050840e-01 
8252 4.212610509761236e-01 
8253 3.179960568430371e-02 
8254 -3.268602053778221e+00 
8255 -1.341408889025909e+00 
8256 -8.623922767682919e-01 
8257 -8.105932984025827e-01 
8258 -1.079956386797224e+00 
8259 -4.392252978602488e-01 
8260 -1.358548471729860e+00 
8261 -2.480575754574019e-01 
8262 2.869212891893965e-01 
8263 -3.026315233409109e-01 
8264 -5.380332503470765e-01 
8265 -3.391456201929665e-01 
8266 -1.131478901375271e+00 
8267 -1.935436706781510e+00 
8268 3.820547818912581e-02 
8269 -8.744434467220379e-01 
8270 -4.379848714220392e-01 
8271 1.302020995066791e+00 
8272 -2.138150182678065e-01 
8273 -7.338395579547674e-01 
8274 5.990928013148683e-01 
8275 -2.575962901194891e-01 
8276 -1.806181396046857e-01 
8277 7.768648776773748e-02 
8278 -9.997796442291938e-02 
8279 -2.570261080289482e-02 
8280 -6.577626352130729e-01 
8281 -1.878390577863668e+00 
8282 -7.383407641873080e-01 
8283 -9.760115879549423e-01 
8284 9.520271247485544e-02 
8285 -5.438922840375995e-01 
8286 2.635151816242772e-01 
8287 2.578230031908903e+00 
8288 -2.711348125975411e-01 
8289 9.884625996287205e-02 
8290 6.331023917179861e-01 
8291 1.036914053219131e+00 
8292 3.997934875021741e-01 
8293 -5.174504710854951e-01 
8294 2.245340158707751e-01 
8295 2.883315178076067e-01 
8296 -1.583036471904174e-01 
8297 -4.150035167590702e-01 
8298 6.490720315136249e-02 
8299 4.094905102094282e-01 
8300 -7.819608510544412e-02 
8301 -1.575124103235906e-01 
8302 3.453148355005718e-01 
8303 2.964460461694584e-01 
8304 7.908572478436844e-01 
8305 2.678861017730546e-01 
8306 3.398003716249893e-01 
8307 3.902500519380657e-01 
8308 -7.143125857019127e-01 
8309 -1.222785805322036e+00 
8310 7.408606112048578e-01 
8311 2.483184946460300e-01 
8312 1.045591598371309e-01 
8313 -3.626758242981687e-01 
8314 1.433207967356787e+00 
8315 5.205638999043596e-01 
8316 -1.696007754806594e+00 
8317 -1.025051382016779e+00 
8318 8.398404682912738e-01 
8319 1.060932569380766e+00 
8320 -5.653134702026843e-01 
8321 -2.435974017457121e-01 
8322 -4.213512074669481e-01 
8323 -4.489883834211554e-01 
8324 -4.482308167612150e-02 
8325 -4.543596854757546e-01 
8326 -1.055751922149957e+00 
8327 1.080840055100269e-01 
8328 6.537326872932714e-01 
8329 -2.468446178329961e-01 
8330 -9.279581698463940e-02 
8331 2.207766607720552e-01 
8332 1.818889809169188e+00 
8333 -1.899530500851450e-01 
8334 -7.119238088354261e-01 
8335 -4.994529609420326e-01 
8336 1.686817349763766e-01 
8337 -1.519050205779688e-01 
8338 -8.170489682463794e-01 
8339 4.917472875744928e-01 
8340 3.510432544035290e-01 
8341 -4.117586218053920e-01 
8342 -2.498255591199965e+00 
8343 -2.973997650712779e+00 
8344 -9.806170935226722e-01 
8345 4.171094434877626e-01 
8346 -2.459833135520703e+00 
8347 -1.354774170666418e-01 
8348 3.827409418296971e-01 
8349 -5.720600943963987e-01 
8350 -3.304018436425067e+00 
8351 -8.663180400148880e+00 
8352 -1.341530362043903e+00 
8353 -1.686034480845406e+00 
8354 -3.911101352996875e+00 
8355 -1.835874618867122e+00 
8356 -1.506136789350528e+00 
8357 -3.455936028171622e-01 
8358 -3.418770214895989e-01 
8359 -5.065071945597667e-01 
8360 -1.526308733826595e+00 
8361 2.989962038359256e-01 
8362 -7.059606114402024e-02 
8363 -7.898154466557434e-01 
8364 7.015677272524734e-01 
8365 7.273796383787078e-01 
8366 -9.557409875270031e-01 
8367 5.243122210894179e-01 
8368 1.101498316841790e+00 
8369 -1.520377956585304e-01 
8370 -1.199404485767951e+00 
8371 -1.046933500354789e+00 
8372 -4.767295700545360e-01 
8373 -1.914367471612423e-01 
8374 4.514548641674130e-01 
8375 2.660296924005349e-01 
8376 3.098337264815731e-01 
8377 1.324385545717948e-01 
8378 -2.503980643175716e-01 
8379 -1.272857806805567e+00 
8380 2.054144820111819e-01 
8381 1.017309377962004e+00 
8382 9.186704960842657e-01 
8383 -2.987254890527694e-01 
8384 2.158211862908992e-01 
8385 4.814655345029763e-01 
8386 6.070195423360705e-01 
8387 1.591357145522514e+00 
8388 1.020606709676610e+00 
8389 6.693808494752335e-01 
8390 6.508070423044733e-02 
8391 7.021041498629701e-01 
8392 2.971910978496464e-01 
8393 5.377792047617279e-01 
8394 5.227248556192113e-01 
8395 1.846296594481849e-01 
8396 1.299256840256870e+00 
8397 3.157608005242995e-01 
8398 1.271347938009279e+00 
8399 6.429349848662089e-02 
8400 6.716441029454159e-01 
8401 5.476970265378948e-02 
8402 1.245962602210049e+00 
8403 6.243528030077690e-01 
8404 2.072102201934630e+00 
8405 1.111928580976758e+00 
8406 1.522429899812371e+00 
8407 6.722807605069326e-01 
8408 -3.858073340794481e-01 
8409 3.807402878298604e-01 
8410 6.003287815585716e-01 
8411 1.140551057003222e-02 
8412 2.147735731416921e+00 
8413 1.455582361715682e-01 
8414 -5.344575953662056e-01 
8415 1.062875633472079e+00 
8416 4.668270974104504e-01 
8417 -7.855408594363861e-01 
8418 3.210109475563663e-01 
8419 2.908516057178007e-01 
8420 6.681376172766473e-01 
8421 2.058366697865668e-01 
8422 -8.254369043029152e-01 
8423 8.154543927654079e-02 
8424 5.595343664591446e-01 
8425 -9.259193275861822e-01 
8426 3.110846911181259e-01 
8427 -9.521029864226636e-01 
8428 -9.486227988450016e-01 
8429 -4.899209885409668e-01 
8430 -1.239676560441159e+00 
8431 3.097734647315271e-02 
8432 -1.627996128424827e+00 
8433 -4.321965024623315e-01 
8434 -7.184299690469570e-02 
8435 -4.631087846628755e-01 
8436 1.382213168564292e+00 
8437 4.101692467203929e-01 
8438 -3.402954088852093e-01 
8439 2.526514554323052e-01 
8440 8.631474423100445e-02 
8441 -3.758351324566117e-01 
8442 -7.157069475272622e-01 
8443 5.047939302448213e-01 
8444 5.150238058086818e-03 
8445 9.142639657712827e-01 
8446 -1.636141668035827e-01 
8447 2.773262581279025e-01 
8448 4.954132275903814e-01 
8449 -5.950128269515493e-02 
8450 1.191594837855274e-01 
8451 2.001377746029960e-01 
8452 6.843055823246368e-01 
8453 4.166209790399418e-01 
8454 2.101263473295093e-01 
8455 -2.393942151817247e-01 
8456 -5.963621902471030e-01 
8457 2.289991519060750e-01 
8458 1.107987801684077e-01 
8459 8.769979005435398e-01 
8460 5.396694751913473e-01 
8461 -3.460500037049545e-01 
8462 -1.202183201585513e-01 
8463 2.764133021991169e-01 
8464 5.797349491593565e-02 
8465 7.939576623248942e-01 
8466 5.275404817771842e-02 
8467 2.390433814892456e-01 
8468 5.173570783610570e-01 
8469 6.477146756406790e-01 
8470 6.528914675589441e-02 
8471 3.549530980340295e-01 
8472 3.538941798745598e-01 
8473 -8.176124937509954e-02 
8474 1.630220184937008e-01 
8475 2.917861135626609e-01 
8476 2.850209104888319e-01 
8477 3.199568103753849e-01 
8478 1.201696137364952e+00 
8479 9.553674944701001e-01 
8480 6.150280003054274e-01 
8481 -9.475562052104216e-01 
8482 -2.335660947282840e-01 
8483 3.483046442861559e-01 
8484 6.464275981428034e-01 
8485 -4.284313787511797e-01 
8486 -1.115787308160105e-01 
8487 5.343502262720163e-01 
8488 8.711536072817475e-01 
8489 8.497730496316557e-01 
8490 4.741402618473534e-02 
8491 1.025610596204327e+00 
8492 7.180332224924448e-01 
8493 -5.061964433717950e-01 
8494 3.208216902511139e-01 
8495 7.332535267978368e-01 
8496 1.191837782154708e+00 
8497 -3.855952173081002e-01 
8498 1.047323900967410e+00 
8499 1.377328780502408e+00 
8500 1.117785633412500e+00 
8501 6.594735100217147e-01 
8502 7.133402648234349e-01 
8503 8.206974343159164e-01 
8504 3.217950367144640e-01 
8505 -3.091776470213982e-01 
8506 -5.682359469573897e-01 
8507 1.599575313655883e+00 
8508 5.330541110130538e-01 
8509 5.768188415299710e-02 
8510 1.360906041887824e+00 
8511 1.038315136131420e+00 
8512 7.383715955654789e-01 
8513 -4.393041172349542e-01 
8514 1.289155040525615e+00 
8515 6.770803828767126e-01 
8516 -4.704746046449357e-01 
8517 5.567221908244314e-02 
8518 5.805937958316990e-02 
8519 -8.347589293134519e-02 
8520 4.179715859566478e-01 
8521 5.266031511643225e-01 
8522 1.728048172087077e-01 
8523 -4.511742791932070e-01 
8524 6.686232323073500e-01 
8525 1.081249452465510e+00 
8526 2.059673933922631e+00 
8527 7.936534647153888e-01 
8528 1.136864922192521e+00 
8529 3.716000342946725e+00 
8530 1.123198579195132e+00 
8531 1.181157473847439e+00 
8532 -5.984695011286931e-01 
8533 -1.632074449970660e-01 
8534 9.993448011793429e-02 
8535 9.313448221964308e-01 
8536 2.449361186196828e+00 
8537 7.245891163606618e-01 
8538 2.044026717725247e-01 
8539 -4.165304891132975e-01 
8540 -2.535434742437412e-02 
8541 9.864766725646197e-02 
8542 4.218692595209356e-01 
8543 -2.904505192115165e-01 
8544 -1.072487120520219e-01 
8545 -1.655056077871859e-01 
8546 2.946626451205309e-02 
8547 3.287797125279627e-01 
8548 -4.452994703099179e-01 
8549 -1.952781102652462e-01 
8550 2.295339159174251e-01 
8551 -5.249689055756248e-01 
8552 -2.600931361933902e-01 
8553 -2.248907182569115e-01 
8554 2.350325575074138e-01 
8555 1.942637931111697e-01 
8556 3.869689467763459e-01 
8557 -2.376581105974507e-01 
8558 -4.577246969132853e-01 
8559 3.678625971266840e-04 
8560 -1.420710020234245e+00 
8561 -2.649760262913406e-01 
8562 -3.108705345351511e-02 
8563 -2.533713764067836e-02 
8564 -2.427918821640732e-01 
8565 -4.083166165786927e-01 
8566 -7.778336978685017e-02 
8567 -3.399910234258875e-01 
8568 1.289139512321028e-01 
8569 1.320174006896257e-01 
8570 -1.506328267205239e-01 
8571 -1.152682631831245e-01 
8572 4.619931105126014e-01 
8573 4.335679026565942e-01 
8574 5.818238497114043e-01 
8575 7.538757577246477e-01 
8576 9.883093444711591e-01 
8577 -6.228665875673832e-01 
8578 2.479304381692447e-01 
8579 8.515598153452787e-01 
8580 4.200761264313863e-01 
8581 -7.099885919530847e-01 
8582 -1.193654322513201e+00 
8583 -1.626296152772796e+00 
8584 -1.127562745857526e+00 
8585 -3.906705739052723e-01 
8586 -9.579065742414447e-01 
8587 1.037305701107670e+00 
8588 6.564225998418777e-01 
8589 -2.759959888627696e-01 
8590 -6.315437389117642e-01 
8591 -2.710770962483868e-01 
8592 -2.136122841979286e-01 
8593 -9.124308300148946e-01 
8594 6.586009237608332e-01 
8595 -7.963432482660830e-02 
8596 9.596819764257586e-01 
8597 7.248167693913337e-01 
8598 -7.208308841365867e-01 
8599 -8.546638546960286e-01 
8600 -1.788442389115131e+00 
8601 -1.973653357455825e+00 
8602 4.762314511749318e-01 
8603 9.362382452786792e-01 
8604 -9.841644996816593e-02 
8605 -5.386129577815122e-01 
8606 -6.439738332114289e-01 
8607 -6.212204579942049e-01 
8608 -8.823698006582578e-01 
8609 -5.884648106966917e-01 
8610 -1.175772788990601e+00 
8611 -1.964401837954502e+00 
8612 -3.625700268515579e-01 
8613 1.047679658749170e-01 
8614 1.791757983124279e+00 
8615 4.370782460429697e-02 
8616 -6.189537430966755e-01 
8617 1.264238572631450e+00 
8618 8.390505234442464e-01 
8619 5.530270933216528e-02 
8620 1.771276163356901e-01 
8621 4.899382743368156e-02 
8622 2.140469752283521e-01 
8623 5.762951987119164e-01 
8624 6.086653393865172e-01 
8625 2.661612821019602e-01 
8626 -1.272867483934671e-01 
8627 -2.703470368446250e-01 
8628 1.472833566289700e-01 
8629 -1.775357733654731e-02 
8630 -8.956809402885074e-01 
8631 -2.058192401349031e-01 
8632 -6.289609683702172e-03 
8633 5.473044365849457e-01 
8634 -1.311018998100604e+00 
8635 -3.964050277509982e-01 
8636 1.925499352066368e-01 
8637 3.795144519602023e-01 
8638 -7.952097015065293e-02 
8639 3.721520780518231e-01 
8640 6.594870837334446e-01 
8641 1.337526684831688e-01 
8642 -3.070442463804535e-01 
8643 -1.665170987544011e-02 
8644 -1.691712199659911e-01 
8645 1.081272556046388e-01 
8646 5.001264756739007e-02 
8647 1.806953810738453e-01 
8648 1.368109303331551e-01 
8649 3.510770959701878e-01 
8650 1.315179221414678e-01 
8651 1.244405122311439e+00 
8652 5.618664684364018e-01 
8653 6.807985035823880e-01 
8654 1.347891541266891e+00 
8655 6.837211383567761e+00 
8656 1.056989930200213e+00 
8657 8.757410779227208e-01 
8658 -6.369456217178023e-02 
8659 6.272479377565668e-01 
8660 2.515151445635643e-01 
8661 1.909019758716399e-01 
8662 1.603357844292300e+00 
8663 2.729992276802538e+00 
8664 3.699898369444758e+00 
8665 5.800340494888193e-01 
8666 1.415045996168658e-01 
8667 6.705874019095174e-01 
8668 9.698060003808664e-01 
8669 8.530760015240283e-03 
8670 -1.446698992927122e-01 
8671 3.010658382996960e+00 
8672 1.221887293034839e+00 
8673 -3.915083583682933e-02 
8674 8.632256532522785e-01 
8675 8.095118594232467e-01 
8676 2.306908600331476e+00 
8677 2.541254220829201e+00 
8678 4.050504989152453e-01 
8679 2.851812863583853e+00 
8680 3.577209381641962e-01 
8681 4.135713945177087e-01 
8682 4.650580552768152e-01 
8683 6.214242167204994e-01 
8684 3.305808023893993e-01 
8685 8.026783170889723e-01 
8686 8.863574199442756e-01 
8687 4.867040442744517e+00 
8688 -7.388567370889021e-02 
8689 -2.249662268026619e-01 
8690 1.016894574409648e+00 
8691 1.393305187017713e-01 
8692 9.543440476010659e-01 
8693 2.276889766245651e-01 
8694 -1.732630795488099e-01 
8695 -8.650527549428291e-02 
8696 2.711520591922227e-01 
8697 -8.879563179229515e-02 
8698 -1.190956154311035e-01 
8699 6.708467562076306e-01 
8700 8.459455087381057e-01 
8701 1.140822455145492e+00 
8702 2.141467711616984e-01 
8703 1.584482273201198e+00 
8704 4.579124860368133e-01 
8705 1.618969449570681e+00 
8706 1.135622849340621e+00 
8707 -7.344053421853465e-01 
8708 -8.498701306930592e-02 
8709 1.578867656017240e+00 
8710 -4.114267301939133e-02 
8711 8.256255987138458e-01 
8712 1.246215621429753e+00 
8713 -2.640678910911058e-01 
8714 2.132747368196431e-01 
8715 -2.674186858668262e-01 
8716 6.041938584112992e-02 
8717 -1.402756296585431e+00 
8718 1.550826968187221e-01 
8719 8.033112195983590e-01 
8720 1.114545271883262e+00 
8721 2.202298200307436e-01 
8722 -2.343875979033575e-01 
8723 2.228566156752525e+00 
8724 9.229038701516069e-01 
8725 -3.992412692867154e-01 
8726 3.848503716275400e-02 
8727 3.569887710508116e-01 
8728 2.084500732483476e-01 
8729 -9.689072036374132e-01 
8730 -4.400230129152874e-01 
8731 2.875068339506296e-01 
8732 -4.010519065364976e-01 
8733 -1.400920950018018e-01 
8734 -7.095025073004787e-01 
8735 9.334745222341485e-01 
8736 1.433697859215959e+00 
8737 -1.165725613476688e-02 
8738 -9.127893206870746e-02 
8739 9.567369624162077e-02 
8740 1.907228335570682e-02 
8741 9.539234820427556e-03 
8742 1.146243673179369e+00 
8743 7.111274714525594e-01 
8744 1.664467669253564e+00 
8745 3.659417870589185e-01 
8746 9.891650354911138e-01 
8747 1.659672139121423e+00 
8748 4.126648225915014e-01 
8749 1.386048330915423e-01 
8750 -3.174754714535292e-01 
8751 -7.417330348028847e-01 
8752 8.484297915451079e-02 
8753 5.765664257972191e-01 
8754 7.076682547364255e-02 
8755 5.740550909411953e-01 
8756 1.096070527068070e+00 
8757 1.017957974440042e-01 
8758 6.906342635825056e-01 
8759 -3.766081024597367e-01 
8760 5.979319401475259e-01 
8761 3.040560973169123e-02 
8762 -2.714175536003534e-01 
8763 2.554723816910727e+00 
8764 5.602430939262494e-01 
8765 -5.328348828682870e-01 
8766 -1.341976688296560e-01 
8767 -3.524137512825651e-02 
8768 -2.878410414680748e-02 
8769 -4.874240636422373e-01 
8770 -6.843531023963531e-02 
8771 8.690243791134463e-01 
8772 2.225428825467364e-01 
8773 -2.183196480886692e-01 
8774 3.039232140812991e-01 
8775 -3.060745835181479e-01 
8776 9.285963978045886e-02 
8777 2.757972567739598e-01 
8778 -2.498388985403243e-01 
8779 1.991304735098442e-02 
8780 8.072272981016457e-01 
8781 -2.538211598390567e-01 
8782 -7.717682785457730e-02 
8783 -1.531430399781905e-01 
8784 2.130053119957126e-01 
8785 -2.516133466481527e-01 
8786 -4.799755319964229e-01 
8787 3.875938554082880e-01 
8788 3.994510278081167e-01 
8789 -1.884488276220817e-01 
8790 4.010906557295011e-01 
8791 -8.918514937586849e-02 
8792 1.020437504005058e-02 
8793 -3.468462217262003e-01 
8794 -1.699598735188090e-02 
8795 7.903252654359866e-01 
8796 8.476366890820014e-01 
8797 3.092695883404042e-01 
8798 -1.073239925104694e+00 
8799 -4.781942112343700e-01 
8800 -5.514193684856844e-01 
8801 3.375820564301545e-01 
8802 -5.272305972481184e-01 
8803 9.837692632595032e-01 
8804 1.137015300085943e+00 
8805 4.294702615473662e-01 
8806 4.133102321613702e-01 
8807 2.192828523367214e+00 
8808 3.898930610977413e+00 
8809 4.719982600747664e-01 
8810 1.351965479961623e-01 
8811 3.081292845757348e-01 
8812 2.688254808830898e-01 
8813 4.101931738721313e-01 
8814 2.551058883650691e-01 
8815 1.699136691654459e-01 
8816 7.820535499470510e-01 
8817 5.420814045076860e-01 
8818 6.680045071418713e-01 
8819 1.333294286644998e+00 
8820 7.395974616956327e-01 
8821 2.397537899029622e+00 
8822 9.837238326688714e-01 
8823 2.478786330641353e+00 
8824 1.495012452710870e+00 
8825 2.566001527569151e+00 
8826 1.322976609897909e+00 
8827 4.629417984144303e-01 
8828 3.885959144512975e-03 
8829 1.695339587410363e+00 
8830 7.193405672301941e-01 
8831 1.909294142699074e+00 
8832 1.805130459652861e+00 
8833 4.435743001687965e-01 
8834 1.732189555818344e+00 
8835 1.347256918902958e+00 
8836 8.396591433165332e-01 
8837 6.228625790249902e-01 
8838 3.938402519465493e-01 
8839 6.443967634756164e-01 
8840 1.048324320193722e+00 
8841 -2.523699731427246e-01 
8842 2.600059683077074e-01 
8843 -6.697401444540320e-01 
8844 -5.891270387277044e-01 
8845 -4.200623631992215e-01 
8846 2.436721857619198e-01 
8847 1.307187538840258e-01 
8848 -4.186926190109454e-01 
8849 4.522099647180899e-01 
8850 3.988746104725013e-01 
8851 5.558056256219489e-01 
8852 5.774765150000564e-01 
8853 6.104922475046860e-01 
8854 1.626705614205846e+00 
8855 4.904622863454102e-01 
8856 2.480671933036914e-01 
8857 3.091569389353585e-01 
8858 1.103366635105229e+00 
8859 1.330739433378385e-01 
8860 6.625825700490981e-02 
8861 1.187308393595260e-01 
8862 4.733185637502904e-01 
8863 3.220824358283078e-01 
8864 3.385305268688585e-01 
8865 2.563728456572572e-01 
8866 5.371506871056310e-01 
8867 2.633252772948090e-01 
8868 -9.965312342802056e-01 
8869 4.987874831102183e-01 
8870 -1.032493072357693e-01 
8871 -4.589517765235953e-01 
8872 -4.958352672709918e-01 
8873 -5.179870582257491e-01 
8874 -5.263203619120862e-01 
8875 6.034941072555499e-02 
8876 -3.094923950381933e-01 
8877 -7.071143551582434e-01 
8878 -1.071238682605441e+00 
8879 -7.493818774680190e-02 
8880 3.640046027101475e-01 
8881 -2.424594774744758e+00 
8882 -4.462173684552916e-01 
8883 -1.180081996999165e-01 
8884 -4.564203104167025e-01 
8885 -1.349867962356517e+00 
8886 -3.987785896810113e-01 
8887 8.060737540482709e-01 
8888 5.636186646228434e-02 
8889 -1.794576428213653e+00 
8890 4.280975398455881e-01 
8891 3.195136434858921e-02 
8892 -3.255776273871660e-01 
8893 -1.950290351177559e-01 
8894 -8.627099135272276e-01 
8895 -2.583649662596242e-02 
8896 -1.188114872887329e+00 
8897 -2.778309345568581e-01 
8898 -1.936720655409721e-01 
8899 -4.562856156662297e-01 
8900 -2.600268585889299e-01 
8901 5.065666567331468e-02 
8902 -3.495038312381179e-01 
8903 -1.736387905597720e+00 
8904 -7.966627265708771e-01 
8905 -9.048335734335959e-01 
8906 8.151285813644134e-01 
8907 -5.947384905708107e-02 
8908 -1.900976654220325e-01 
8909 8.556794166348745e-01 
8910 9.994330900670870e-01 
8911 -1.776533619248849e-02 
8912 -2.993750038831155e+00 
8913 4.678292605417418e-01 
8914 -2.259802146093131e-01 
8915 5.815465283867958e-01 
8916 3.518343758465822e-02 
8917 1.357158420332958e+00 
8918 -2.017602187215973e-01 
8919 -7.431613801526671e-01 
8920 -4.774751103395045e-01 
8921 3.245640031377888e-01 
8922 5.643089406532673e-01 
8923 7.132305183987807e-01 
8924 4.983667834526395e-01 
8925 5.822710813122953e-01 
8926 1.206740259770639e+00 
8927 1.980070528149404e+00 
8928 -4.042374506129531e-01 
8929 -1.331311438682792e-03 
8930 -3.619355571911874e-01 
8931 4.153491319954233e-01 
8932 1.339141217353427e-01 
8933 -5.020405700616617e-01 
8934 1.767339268291536e-01 
8935 -3.479286128317282e-01 
8936 -5.334898165546177e-01 
8937 -7.405124397753376e-01 
8938 3.798881189650241e-01 
8939 4.795716222266552e-02 
8940 4.315988573891418e-01 
8941 2.549421718410629e-01 
8942 3.283796234609231e-01 
8943 1.552753000132597e+00 
8944 3.589547634575096e-01 
8945 -1.058194134361279e+00 
8946 5.922199292604168e-01 
8947 2.029187130189253e+00 
8948 -7.176944178471306e-01 
8949 -1.087816194926745e+00 
8950 6.445725616012351e-01 
8951 2.310458501750925e-01 
8952 -6.894765292790870e-01 
8953 -1.025269513867166e+00 
8954 2.247637894860162e-01 
8955 3.032173229343071e+00 
8956 1.356785066757150e-01 
8957 -1.582824506998952e-01 
8958 4.364467749436594e-01 
8959 2.655924768030400e-01 
8960 -7.038067119676952e-01 
8961 1.000033994956478e-01 
8962 1.009707212837784e-02 
8963 -2.082402636359452e-01 
8964 -4.084681494476854e-02 
8965 3.752916814624133e-01 
8966 -5.477715859647352e-01 
8967 -5.307601875083984e-01 
8968 4.066144420793514e-01 
8969 -8.890520101051178e-01 
8970 3.218259022381803e-01 
8971 -5.616396369722696e-01 
8972 -1.362225282265584e-01 
8973 -1.636186964522181e-01 
8974 -4.033528659335728e-01 
8975 6.864405609299612e-03 
8976 5.914277974672303e-01 
8977 -1.173138045679278e+00 
8978 -1.724847634845316e+00 
8979 -6.948869896413431e-01 
8980 -1.793052234648659e+00 
8981 -2.075677229551850e+00 
8982 -5.630093076477288e-01 
8983 -1.310882956606709e+00 
8984 4.037707840401937e-01 
8985 -2.119594437839162e-01 
8986 -1.940412581400549e+00 
8987 -3.771148249448266e-01 
8988 -7.028712703207143e-02 
8989 -5.564762062492215e-01 
8990 -1.654217473704739e+00 
8991 -8.859304935316786e-02 
8992 6.263616793665558e-01 
8993 -8.112201148154784e-01 
8994 -1.168599617188998e-01 
8995 -5.631608911117519e-01 
8996 1.646034203771583e-01 
8997 -1.966046163517072e+00 
8998 -3.400599681130846e-01 
8999 -2.285790242163869e-01 
9000 -2.763828883339284e-01 
9001 1.462499037178181e-01 
9002 -1.770330871878373e+00 
9003 -9.481921180728418e-01 
9004 7.876121094505313e-02 
9005 -1.216819589741049e-01 
9006 4.143233687609952e-02 
9007 -6.799396100707583e-01 
9008 1.392717339376068e-01 
9009 5.389598757972686e-01 
9010 3.622099372089977e-01 
9011 -5.034470464059702e-01 
9012 3.338139377031560e-01 
9013 3.185480243097539e-01 
9014 2.442194627792375e-01 
9015 -1.848543674799759e+00 
9016 -1.135807286429733e+00 
9017 1.101155678894975e+00 
9018 5.109440967863057e-01 
9019 6.602593030221235e-01 
9020 1.425883180803257e+00 
9021 2.688325800339208e+00 
9022 -1.479387103401670e-02 
9023 2.087176135337436e+00 
9024 6.810193634476333e-01 
9025 5.617423959024112e-01 
9026 1.797169344765934e+00 
9027 3.628779512208282e-02 
9028 6.215684840415727e-02 
9029 2.084757368893014e-01 
9030 -1.390027207446126e-01 
9031 -5.367725581386760e-02 
9032 4.383948672287933e-01 
9033 6.098864412582906e-01 
9034 -6.030969141615617e-01 
9035 1.896324032896479e-01 
9036 1.191976554560503e+00 
9037 4.242703583156307e-01 
9038 1.474265035687188e+00 
9039 6.189068721939348e-01 
9040 3.833266693552102e-01 
9041 3.829299810179029e-01 
9042 2.155714981132722e-01 
9043 4.520203876148349e-01 
9044 -7.529908902556558e-02 
9045 -4.275463349799868e-02 
9046 7.573376950334918e-01 
9047 4.415079045725726e-01 
9048 1.550115122610530e+00 
9049 1.004016440420177e+00 
9050 5.594629849949989e-01 
9051 -4.932784368103058e-01 
9052 1.821333198425365e-01 
9053 4.566179633778945e-02 
9054 8.980657616084212e-02 
9055 4.016552667568663e-01 
9056 1.277657163677361e+00 
9057 -3.732195151132071e-01 
9058 -1.115110859558497e-01 
9059 -5.337656786678772e-02 
9060 -8.013123680513348e-02 
9061 -4.198959201900089e-01 
9062 -9.768882883351918e-01 
9063 -2.892710878910583e-01 
9064 -3.000652107038086e-01 
9065 -1.477050318326451e+00 
9066 -3.487135845045633e-01 
9067 -1.837530315344198e-01 
9068 -2.267430702511324e-01 
9069 -1.675432490577384e+00 
9070 -1.295515930347920e+00 
9071 -2.043320762992426e-02 
9072 -1.908469847495502e-01 
9073 -7.207299431257526e-02 
9074 -1.038052297055616e+00 
9075 1.307054563662060e-01 
9076 5.288491381610225e-01 
9077 -7.496232697634635e-01 
9078 6.331964634392496e-01 
9079 -7.126859799359626e-02 
9080 3.562882425221586e-01 
9081 1.347691960348938e-01 
9082 -1.289622366054296e-01 
9083 5.060465163831107e-01 
9084 -2.608804760890014e-02 
9085 1.551017366583797e-03 
9086 2.484231925386359e-01 
9087 1.027127265729787e+00 
9088 8.006751071046359e-01 
9089 4.544138656807291e-01 
9090 4.403859118696071e-01 
9091 1.041922897560134e+00 
9092 6.877584570583708e-01 
9093 1.820753602608888e-01 
9094 2.052829547927408e-01 
9095 3.281816583882285e-01 
9096 2.843456115031853e-02 
9097 -4.519526823849094e-02 
9098 -8.481518004802802e-02 
9099 -5.785270454242252e-01 
9100 1.640413550993415e-01 
9101 3.452146159468652e-01 
9102 8.067457204429303e-02 
9103 5.103726729539392e-01 
9104 -7.940862861398243e-02 
9105 1.029542968873981e+00 
9106 1.798672465847191e-01 
9107 7.259861978709786e-01 
9108 5.202704417675887e-01 
9109 -3.436761943895542e-01 
9110 4.899498371497771e-01 
9111 -2.409251281773648e-01 
9112 5.283707899130465e-01 
9113 4.081157313519487e-01 
9114 -4.603460469564104e-01 
9115 1.446942838599585e-02 
9116 6.837074532938631e-01 
9117 1.421440137064051e-02 
9118 2.537470107602464e-01 
9119 -5.296144190420150e-01 
9120 4.032107331943898e-01 
9121 -1.070806564288233e-01 
9122 -6.019276077633195e-01 
9123 8.401953001147339e-01 
9124 1.266045959624621e+00 
9125 -1.022097545015338e-01 
9126 -9.896093234125988e-02 
9127 1.140951663699497e+00 
9128 3.830455256697288e-01 
9129 -9.343400618694880e-01 
9130 3.011071604267609e-01 
9131 8.035239302765846e-01 
9132 1.495929096966262e+00 
9133 2.544832855869143e-01 
9134 6.417662857673669e-01 
9135 7.011929094249757e-01 
9136 1.808411320863710e+00 
9137 1.062268908357586e-01 
9138 4.007682297196443e-02 
9139 5.131003698812637e-01 
9140 1.242089700734436e-01 
9141 2.390946977569445e-01 
9142 4.925225968430181e-01 
9143 3.123042969158852e+00 
9144 3.570011029353941e-01 
9145 -2.370091706071972e-01 
9146 2.210259213093334e-01 
9147 1.137138130072722e-01 
9148 -2.245162658140490e-01 
9149 2.838304844478217e-02 
9150 3.647413111420080e-01 
9151 8.600754642036686e-01 
9152 -1.941765856569078e-01 
9153 -9.082858353915650e-01 
9154 4.042972796029275e-01 
9155 5.222527302463049e-01 
9156 -1.016504074002006e-01 
9157 -1.411113586826952e-01 
9158 6.789846232009982e-01 
9159 6.553943401961626e-01 
9160 -5.319966180255959e-01 
9161 1.404590966449611e-01 
9162 9.802912774735545e-02 
9163 1.252391829139456e+00 
9164 4.722820806295753e-01 
9165 8.964203775137800e-01 
9166 2.718378146278883e+00 
9167 1.337156267498130e+00 
9168 7.970126676279583e-01 
9169 1.756979958356257e+00 
9170 8.914446572771041e-01 
9171 3.194751913179211e+00 
9172 3.490493398905609e-01 
9173 -2.902316044466501e-01 
9174 -3.305681290837041e+00 
9175 -3.584109833621721e-01 
9176 9.571514298591611e-01 
9177 -1.203485613490035e+00 
9178 -1.039078254534138e-01 
9179 6.321409795137775e-01 
9180 6.312281492792683e-02 
9181 2.153779772909682e-01 
9182 1.511161451825837e-02 
9183 -3.927051842332576e-01 
9184 3.619934368032289e-01 
9185 -1.516781857421885e-01 
9186 -1.183690419072836e-01 
9187 1.775766671669643e-02 
9188 4.821799137761649e-02 
9189 -3.639265087102806e-01 
9190 -3.047213704187272e-01 
9191 9.062671782079076e-03 
9192 -7.970120887545906e-02 
9193 -2.381675634726344e-01 
9194 -2.369619632713487e-01 
9195 1.958020246208795e-01 
9196 -8.853190650617971e-01 
9197 -1.519933402983800e-01 
9198 -1.519674995070932e-01 
9199 -1.976339561389737e-01 
9200 2.583982685090350e-02 
9201 -1.004565886309109e-01 
9202 2.121129601128555e-01 
9203 -1.249245487047485e-01 
9204 2.075981726316471e-01 
9205 -4.625061458376010e-02 
9206 -1.766292327517063e-01 
9207 -1.097221743431200e-01 
9208 -9.249466429468567e-02 
9209 2.504476611989706e-01 
9210 -1.522594244219319e-01 
9211 -6.272830447774716e-02 
9212 4.036072938678491e-01 
9213 4.611313116550738e-01 
9214 7.695441055078008e-01 
9215 6.906432299569336e-01 
9216 4.444211308750097e-01 
9217 -5.076812729759315e-01 
9218 -6.218599633674726e-01 
9219 -1.989780628299408e-01 
9220 1.101178552163802e+00 
9221 -3.760678713456465e-01 
9222 1.875587533234621e-02 
9223 -6.749513820519377e-01 
9224 -1.065226943745586e-01 
9225 6.617964940097834e-02 
9226 -1.224649608916831e+00 
9227 5.606428817664574e-01 
9228 -4.480531969708028e-02 
9229 -1.431378976085525e+00 
9230 -4.346210351111973e-01 
9231 4.420511228516481e-01 
9232 -4.379615071136226e-01 
9233 -1.203361557753060e-01 
9234 -4.361868729018218e-01 
9235 2.385962476948045e-01 
9236 -8.392465214253485e-02 
9237 -1.291260427115006e-01 
9238 -4.424147636928384e-01 
9239 1.058162926514687e+00 
9240 9.009145524704203e-01 
9241 -1.725626368606729e+00 
9242 -3.133569020981424e-01 
9243 2.651523950318213e-01 
9244 -1.506448519521307e-01 
9245 -1.591193740080091e-01 
9246 -7.145359257744881e-01 
9247 2.761806311725373e-01 
9248 -4.530204378292487e-01 
9249 -6.967673501596707e-03 
9250 -3.678458848301928e-01 
9251 1.682929052081004e-01 
9252 5.865092226238866e-01 
9253 -7.662391061917460e-01 
9254 -6.331006717843755e-01 
9255 -1.776500868691061e-01 
9256 -6.093350605105193e-01 
9257 -9.043017868224908e-01 
9258 -2.120844470752015e-01 
9259 2.079205845930267e+00 
9260 5.246209575418677e-01 
9261 -3.877588089786540e-01 
9262 -7.691695825119785e-01 
9263 -7.282157034953052e-01 
9264 2.819709288197882e-01 
9265 -2.825117743431448e-01 
9266 -1.241273596755959e+00 
9267 1.295625692686984e+00 
9268 1.674920101946912e-01 
9269 -2.264363144323328e-01 
9270 -9.889920876279245e-01 
9271 3.544199806240709e-02 
9272 4.930024822252083e-01 
9273 -7.196599331084769e-01 
9274 -7.009831068707044e-01 
9275 -1.202791717108291e-01 
9276 -4.439389183378450e-01 
9277 4.260249315683423e-02 
9278 8.584034427787744e-02 
9279 -3.061476183899646e-01 
9280 1.563270686549830e-01 
9281 1.039164498417591e+00 
9282 4.034968646630215e-01 
9283 1.978885152997987e-02 
9284 2.302138107938875e-01 
9285 4.040583028286076e-01 
9286 1.281436934040243e+00 
9287 1.385610202535352e-02 
9288 3.797476543733212e-01 
9289 4.059780615860447e-01 
9290 4.185157799760747e-01 
9291 -1.091321367078035e-01 
9292 -5.733552072312574e-02 
9293 5.612514763145801e-01 
9294 -7.309455245083992e-03 
9295 1.071302029964023e+00 
9296 -3.705610289665995e-01 
9297 1.090885927550720e-01 
9298 2.178296970242793e-01 
9299 -4.148170252041540e-01 
9300 -1.231688540617287e-01 
9301 3.156666074417815e-03 
9302 1.523127095820132e-01 
9303 7.557727089732796e-01 
9304 7.760069236695580e-02 
9305 7.468597964119548e-01 
9306 -2.154819493982660e-01 
9307 1.065710144217717e+00 
9308 4.157915024087752e-01 
9309 -1.660903224507587e-01 
9310 -1.601979531697102e-03 
9311 -1.295157271348557e-01 
9312 1.784072279445062e+00 
9313 7.153887898828665e-01 
9314 1.550576685344194e-01 
9315 1.349893372528316e-01 
9316 5.942844335821016e-01 
9317 1.046732740031368e-03 
9318 -6.603107443475857e-01 
9319 2.629901294167037e-01 
9320 1.919462301079237e+00 
9321 3.457313212622724e-02 
9322 2.946099555274054e-01 
9323 -9.485015709985972e-02 
9324 1.154049038031823e+00 
9325 1.023417650856593e+00 
9326 -1.202152743805925e+00 
9327 1.822626148479458e+00 
9328 1.021641845988936e+00 
9329 -7.057753747595710e-01 
9330 1.581108991340240e+00 
9331 3.476800429379648e-01 
9332 2.941994215431247e-01 
9333 7.190930111271608e-01 
9334 -1.154297921716772e+00 
9335 -1.810483377518422e-01 
9336 1.826113174714365e-01 
9337 -1.868786497006532e+00 
9338 -2.337410838934286e-01 
9339 6.402019387586427e-01 
9340 8.437752255009714e-01 
9341 -4.142988631991416e-01 
9342 1.326317075218198e+00 
9343 5.380012762892312e-01 
9344 9.543231342260075e-01 
9345 -2.803461235024951e-01 
9346 1.082158577870983e+00 
9347 2.396151619689687e+00 
9348 1.148547868254251e+00 
9349 2.698755832620835e-01 
9350 2.230241677086330e-01 
9351 -7.331024081636652e-01 
9352 -3.297544466571143e-02 
9353 7.242115202269914e-01 
9354 -7.451910528163096e-02 
9355 7.256191285648603e-01 
9356 1.044721310791269e+00 
9357 -1.074058841042148e-01 
9358 -2.252632996933455e-01 
9359 7.987217595999890e-01 
9360 1.041289363475722e+00 
9361 -9.434687380829336e-02 
9362 1.743165328455060e-02 
9363 6.892652253172048e-01 
9364 6.143630907557960e-01 
9365 1.387862110963640e-01 
9366 6.971773630241715e-01 
9367 1.667244783707357e+00 
9368 7.604754342814658e-01 
9369 -8.601374010499850e-01 
9370 6.993941925982746e-01 
9371 2.138505324339178e+00 
9372 2.103252169863617e-01 
9373 3.672611797949061e-04 
9374 -1.017189560286668e+00 
9375 -6.716108779574009e-02 
9376 -4.591879843098835e-02 
9377 -7.120052007586579e-01 
9378 5.447770438727800e-02 
9379 1.702849150999298e-02 
9380 -3.971847096209863e-01 
9381 -2.803302605645698e-02 
9382 -3.336507350903610e-02 
9383 5.694781626643304e-01 
9384 -8.183245567365784e-01 
9385 -1.776689639570237e-01 
9386 1.932273296761917e-01 
9387 2.902343700253961e-01 
9388 4.168999974337790e-01 
9389 4.236863354313359e-01 
9390 1.653333909237416e-01 
9391 8.877008318472929e-02 
9392 3.296639586701073e-01 
9393 7.646077175125323e-01 
9394 9.413214714128718e-02 
9395 9.319064174323498e-02 
9396 -1.781030497911159e-01 
9397 1.092171204557465e+00 
9398 3.810767344464977e-01 
9399 -1.082455683809911e-01 
9400 3.788732185095031e+00 
9401 1.326506661107799e-01 
9402 8.175917300674582e-01 
9403 -1.739956099672867e-02 
9404 1.664559608648840e-02 
9405 -5.345583285586685e-01 
9406 -6.484969571021149e-01 
9407 8.596017767806248e-01 
9408 -3.924567840579064e-01 
9409 1.898884545235119e-01 
9410 2.836863751935896e-01 
9411 -1.468969262591024e+00 
9412 -5.770089869020998e-01 
9413 -6.115547512009094e-01 
9414 -4.307404681153968e-01 
9415 1.134012945882811e-01 
9416 3.753206746288093e-02 
9417 -3.051645489034002e-01 
9418 -3.726203441620112e-01 
9419 -8.619831725444543e-01 
9420 1.194054943109936e-02 
9421 5.061518502228183e-02 
9422 -5.507659689396851e-01 
9423 4.664461547713564e-02 
9424 6.915544914582705e-01 
9425 -9.561989459397068e-02 
9426 -2.284999181854873e-01 
9427 -4.583364642158356e-01 
9428 -1.217825803976090e-01 
9429 -4.770409675967816e-01 
9430 -2.816139297855178e-01 
9431 1.712928506482696e+00 
9432 4.011914300688298e-01 
9433 4.019292606462135e-02 
9434 9.274759343790737e-02 
9435 6.556598281714440e-01 
9436 7.957182706515276e-01 
9437 -3.577560208253458e-01 
9438 -6.938367225396350e-01 
9439 3.020336289423776e-01 
9440 7.652189591945129e-01 
9441 -3.616003754148689e-02 
9442 -3.457964476025077e-01 
9443 4.365692129390544e-03 
9444 -1.305137942905708e-01 
9445 7.169079056689470e-02 
9446 -8.233879324886234e-02 
9447 4.249205053634657e-01 
9448 1.650283965708034e+00 
9449 8.183934998646230e-03 
9450 3.137539058717964e-03 
9451 -5.885080533445046e-01 
9452 9.339644104898361e-01 
9453 -8.816152878403181e-02 
9454 1.195433923124042e-01 
9455 -7.065413552945900e-02 
9456 1.064090233489485e+00 
9457 3.248264789672629e-01 
9458 -3.249194044031346e-01 
9459 1.975905625388407e-01 
9460 5.505910764767500e-01 
9461 7.822240018043508e-02 
9462 1.268812942169041e+00 
9463 2.606068185767397e-01 
9464 7.246647587145252e-01 
9465 1.912463224566268e-01 
9466 3.710764478623477e-01 
9467 3.461528079282315e-01 
9468 6.818886226091124e-01 
9469 3.246638372980393e-01 
9470 6.033122903556192e-01 
9471 -2.775869542374323e-01 
9472 4.233720618831878e-01 
9473 -3.406016373027673e-01 
9474 1.477211466046022e+00 
9475 1.201030014236617e+00 
9476 7.416469613230284e-02 
9477 4.168801534803953e-01 
9478 1.517766945796764e+00 
9479 -2.244104905990559e-01 
9480 7.004212568488173e-01 
9481 8.369612776760734e-01 
9482 1.296123690655276e+00 
9483 1.697715491381369e+00 
9484 -3.857924477870819e-01 
9485 -5.724764896456805e-01 
9486 4.416243644846218e-01 
9487 5.216802669722487e-01 
9488 -4.791304520050572e-01 
9489 -4.659653904120834e-02 
9490 -2.091376061439710e-01 
9491 4.400611026637756e-01 
9492 -4.506547071941002e-01 
9493 -1.275575713764299e-01 
9494 4.839757584438415e-01 
9495 1.132450210250358e+00 
9496 -4.183948141756343e-01 
9497 6.566866515202607e-03 
9498 1.479209331685920e+00 
9499 -3.719291157294244e-01 
9500 -3.949434123724485e-01 
9501 -1.257222186514983e+00 
9502 5.019867298170790e-01 
9503 4.107918012411464e-01 
9504 -8.130830597638198e-01 
9505 2.261901592596794e-02 
9506 -5.455090762077973e-01 
9507 1.055516057511855e-01 
9508 -8.244419041418183e-01 
9509 -1.284952827441465e+00 
9510 -6.607300780721900e-01 
9511 -1.078895811615449e+00 
9512 6.839150480780782e-01 
9513 -1.110316191684758e-01 
9514 -6.682636427748312e-01 
9515 -6.728894104897164e-01 
9516 -3.488536755676829e-01 
9517 -3.509676533806765e-01 
9518 -6.136218987316533e-01 
9519 4.263952938299503e-01 
9520 1.986830011921696e-01 
9521 -2.240212230308209e-01 
9522 4.242520875573063e-01 
9523 2.638451324983666e-01 
9524 -6.944988294666846e-01 
9525 -7.597407297442126e-01 
9526 6.404460254965662e-01 
9527 -1.367626827753362e-01 
9528 -1.336821140269102e+00 
9529 -6.257083715246566e-01 
9530 -3.632258215193128e-01 
9531 4.892618431725230e-01 
9532 -1.122456654382008e+00 
9533 -2.535497001262796e-01 
9534 -5.432087067659521e-01 
9535 -2.835173626497988e-01 
9536 -1.367524620369967e+00 
9537 -3.111474821706904e-01 
9538 -6.893365519963160e-01 
9539 -9.036877960294687e-02 
9540 -2.635599079516719e-01 
9541 -1.852000320188750e-01 
9542 1.404157051378199e-01 
9543 2.182849921612664e-01 
9544 -1.704626154084405e-01 
9545 -3.964895372866417e-01 
9546 -9.697800641270861e-02 
9547 5.963613472508350e-01 
9548 -8.961165327508742e-01 
9549 -2.684468319113860e-01 
9550 -1.376958465381546e-01 
9551 -2.007187784580981e-01 
9552 -6.395270160575166e-01 
9553 -2.262403545581096e-01 
9554 -6.107685139352652e-01 
9555 3.523669676717768e-01 
9556 4.596120653591350e-01 
9557 -4.529400368807032e-01 
9558 -1.830888319777501e-01 
9559 -2.379608456950240e-02 
9560 -1.010850364008418e-01 
9561 -6.987924060791800e-01 
9562 -2.398753794786564e-01 
9563 2.804587597901244e-01 
9564 -2.911206956588436e-01 
9565 -2.806609247239174e-01 
9566 -6.094923271218513e-02 
9567 -6.910569321577752e-02 
9568 1.187234615325019e-01 
9569 -3.747672960762539e-01 
9570 4.155116937177101e-02 
9571 -1.663909071727354e-01 
9572 -3.069563200004023e-01 
9573 4.296748684889787e-01 
9574 2.485317133053009e-01 
9575 -2.868891700719183e-01 
9576 -9.240838112646466e-01 
9577 4.541150754586980e-01 
9578 1.761725261096135e-01 
9579 1.939389479501421e-01 
9580 1.185047392270298e-01 
9581 6.855718803891681e-01 
9582 2.020609852048452e-01 
9583 9.508415594170155e-01 
9584 -3.131493250180603e-01 
9585 -8.415489004039649e-01 
9586 -2.810060438947251e-01 
9587 2.061352750462833e-01 
9588 -2.086263563064492e-01 
9589 -6.007178049775614e-01 
9590 5.656834172587349e-01 
9591 -7.816848329027496e-03 
9592 -1.940816627157310e-01 
9593 -1.292284013594882e+00 
9594 -4.089064375134238e-01 
9595 7.157065340337636e-01 
9596 -2.609930913885875e+00 
9597 4.727915238692214e-03 
9598 -3.870890042523738e-01 
9599 -9.513205741850383e-02 
9600 -4.986805538998006e-01 
9601 -1.274986575495173e-01 
9602 -9.156771630843637e-02 
9603 -2.986797060592151e-01 
9604 4.818757498523433e-02 
9605 -3.200929973268724e-02 
9606 -8.214682043034705e-02 
9607 -7.814609703082372e-01 
9608 -1.490513808511825e-01 
9609 6.889925528606768e-01 
9610 -3.414972397861218e-01 
9611 -1.192099087363534e-02 
9612 5.872068823463999e-01 
9613 1.629174464901492e+00 
9614 -1.895483069975638e+00 
9615 -1.023657571564198e+00 
9616 -1.984202924067080e-01 
9617 -2.009469568885887e-01 
9618 -1.968640906843323e+00 
9619 -7.542219514552463e-02 
9620 -5.838312857649920e-01 
9621 -4.895111090107374e-02 
9622 8.035266969919790e-02 
9623 -2.996555240414144e-01 
9624 -5.878148509540279e-01 
9625 -1.040983511141569e-01 
9626 -2.536464723218779e-01 
9627 -4.025219056902020e-01 
9628 -6.602659167751749e-01 
9629 4.871588913781554e-02 
9630 -4.017183697354895e-01 
9631 -5.855559177928358e-01 
9632 -9.560312666518705e-02 
9633 -2.759089217449162e-01 
9634 -2.120240990654922e+00 
9635 -5.607452074066018e-01 
9636 4.792457224838262e-01 
9637 -9.934824739298770e-02 
9638 -8.333880536927162e-01 
9639 -1.633151057122990e-01 
9640 -2.200702965195108e-01 
9641 -4.115154636553464e-01 
9642 -1.949535074105807e+00 
9643 3.823148289979968e-01 
9644 1.527431822425790e+00 
9645 3.589972706798215e-01 
9646 -1.576486501540288e+00 
9647 2.009821480536165e-01 
9648 -2.523011477277545e-01 
9649 8.040546629073067e-03 
9650 -6.819483125021075e-01 
9651 4.182973509877466e-01 
9652 -2.515411393985941e-01 
9653 -1.144940465724732e-01 
9654 3.228661353389191e-01 
9655 1.518374349021749e-01 
9656 3.161770614170119e-01 
9657 3.338702035039298e-01 
9658 1.561289155249648e-01 
9659 1.930839049081318e+00 
9660 1.823821156444837e-01 
9661 1.131405012564406e+00 
9662 -4.756005973974201e-01 
9663 5.645433762924192e-02 
9664 4.282593650472364e-01 
9665 -2.175855808599732e-01 
9666 -1.256559417205001e+00 
9667 3.816164958510336e-01 
9668 8.126112378951975e-02 
9669 2.504370241606021e-01 
9670 1.681974397252079e-01 
9671 2.649017846456587e-02 
9672 1.805103556829767e-01 
9673 1.108385959301720e+00 
9674 2.262162921390375e-01 
9675 3.749066536082361e-01 
9676 4.600884820286992e-01 
9677 -3.782896276642792e-01 
9678 -6.109234680086818e-02 
9679 4.081763054571094e-01 
9680 5.278152474623677e-01 
9681 -1.805885656125402e-01 
9682 -1.139894700203150e-01 
9683 4.665367939630938e-01 
9684 1.498274207679616e-01 
9685 9.702661997082688e-01 
9686 8.306403740620170e-01 
9687 -1.971200316674112e+00 
9688 -2.275765108970441e-01 
9689 5.208344945723590e-01 
9690 3.908698733409438e-01 
9691 8.505026781374998e-02 
9692 2.535489709840631e-01 
9693 5.504673495231867e-01 
9694 -1.382118556556057e-01 
9695 -4.834551253941775e-01 
9696 3.086869792881708e-01 
9697 4.267289369747901e-02 
9698 3.427326318457478e-01 
9699 2.739953326487999e-01 
9700 1.547746203464850e-01 
9701 3.100507236710613e-01 
9702 2.729987513617639e-01 
9703 -9.749664269990508e-01 
9704 -5.777701177545476e-01 
9705 2.093016581094036e-01 
9706 -2.821438007508900e-01 
9707 2.359681911824332e-01 
9708 1.958782555453310e-01 
9709 1.659197581904298e-01 
9710 2.190131158432468e-01 
9711 2.192176356776723e-01 
9712 -1.262405014098378e-01 
9713 4.934806013369872e-01 
9714 1.081364742583299e+00 
9715 1.529932597333598e-01 
9716 8.218927583443432e-01 
9717 5.561841989117871e-01 
9718 1.820720424538251e-01 
9719 -6.815143366320295e-02 
9720 -3.466048510338463e-01 
9721 1.379799022895296e-01 
9722 3.180956370137368e-02 
9723 -2.653913337488531e-01 
9724 7.780961623021446e-01 
9725 8.104475942840241e-01 
9726 1.990429145891718e-01 
9727 -8.077093838167675e-02 
9728 6.437175928963405e-01 
9729 4.789478819844220e-01 
9730 1.532462768990257e-01 
9731 2.985415418385002e-01 
9732 2.194198407538396e-01 
9733 1.208598059504087e+00 
9734 3.944791443879720e-02 
9735 -2.535756311269715e-01 
9736 3.590823568576442e-01 
9737 5.561529104355422e-01 
9738 1.977008783309290e+00 
9739 1.196149351092661e+00 
9740 6.789649547614877e-01 
9741 1.381871145324213e+00 
9742 6.955634374587620e-01 
9743 2.616191581514675e-01 
9744 3.443354609397402e-01 
9745 7.947519064431340e-02 
9746 1.551917622597983e+00 
9747 4.882463529605546e-01 
9748 4.989037571889188e-01 
9749 5.071121334768320e-01 
9750 -3.727380142929890e-01 
9751 -2.279619403386579e-01 
9752 1.548271161608114e-02 
9753 1.237824009834876e+00 
9754 9.599655460127936e-01 
9755 9.544427305979325e-02 
9756 1.003018843222459e-02 
9757 6.325293348034418e-01 
9758 2.665902617565412e-01 
9759 3.328133017822310e-01 
9760 4.823064092154531e-01 
9761 8.048251460108764e-01 
9762 -3.887784521195298e-01 
9763 -4.421474293581851e-02 
9764 7.119775370363622e-01 
9765 1.697185974175964e+00 
9766 5.374964540750109e-01 
9767 2.630559316430974e-01 
9768 3.117904811085011e-01 
9769 7.029223400584366e-01 
9770 9.032501014121971e-01 
9771 1.148538934465507e+00 
9772 -2.128330174173681e-01 
9773 6.904314286837778e-01 
9774 8.856308377920149e-01 
9775 -2.033544926157549e-01 
9776 2.951343496761994e-01 
9777 -1.156401374179940e-01 
9778 3.518189326250213e-01 
9779 2.982021701138119e-02 
9780 -3.987307376652193e-01 
9781 -3.602435539971637e-01 
9782 -6.804574998858852e-01 
9783 1.177885453513136e-01 
9784 5.929102995751176e-03 
9785 -9.085162624510808e-02 
9786 -4.261171511748799e-02 
9787 -1.610029494964025e+00 
9788 -1.004818583623061e+00 
9789 -7.739413177615045e-01 
9790 8.599375044344647e-02 
9791 -9.099316959464887e-02 
9792 8.964250547123037e-02 
9793 -2.857248388896786e-01 
9794 5.863605006909771e-02 
9795 3.046968873897826e-01 
9796 -2.294709027898376e-01 
9797 -6.725786401740017e-02 
9798 1.119998240092713e+00 
9799 -2.768398261163265e-01 
9800 -1.367874599145824e+00 
9801 8.396082282657467e-01 
9802 6.056682193552150e-01 
9803 1.015103527001495e+00 
9804 1.341613390623379e+00 
9805 1.003962977559990e+00 
9806 2.078402316751346e+00 
9807 8.976591735085646e-01 
9808 2.691642495516977e-01 
9809 7.927488867911405e-01 
9810 6.940143039315482e-01 
9811 5.138334842674933e-01 
9812 3.235529795087285e-01 
9813 4.524748208589992e-01 
9814 -5.801914664370841e-02 
9815 -2.930465712015057e-01 
9816 7.176888795326318e-01 
9817 -4.041514205895709e-01 
9818 -1.126211073604800e-01 
9819 -5.468786446028460e-01 
9820 -1.088777167605638e-01 
9821 -6.161505257819593e-01 
9822 1.799137292623361e-02 
9823 -4.388409780348972e-01 
9824 -3.892467682994309e-01 
9825 -4.046499752135167e-01 
9826 -1.222896625436285e-01 
9827 1.567372611906893e-02 
9828 2.658910350125483e-01 
9829 1.166129658533234e-01 
9830 2.679996718049270e-02 
9831 9.671138709979767e-02 
9832 9.855009435283260e-02 
9833 -3.156824690182844e-01 
9834 -5.339714992653145e-01 
9835 5.802541443062290e-01 
9836 1.292851223036648e-01 
9837 -1.512334668894098e+00 
9838 -7.446141610146924e-01 
9839 -3.986145604188384e-02 
9840 -6.130629965093478e-01 
9841 -3.056633204184198e+00 
9842 7.171229080892376e-01 
9843 8.950536606754804e-01 
9844 -2.719012245767197e-02 
9845 -9.366949319977665e-01 
9846 -3.980476155256204e-01 
9847 2.369414553182485e-01 
9848 6.502739212253795e-01 
9849 -2.643408613916180e-02 
9850 2.433078735429647e-01 
9851 2.501538485647994e-01 
9852 2.811931954920163e-01 
9853 2.908177843999302e-01 
9854 -9.370335784574111e-01 
9855 2.732823833934473e-01 
9856 1.457341246206369e+00 
9857 -2.318978303767754e-03 
9858 -4.058374511283884e-01 
9859 8.159221727411965e-02 
9860 -2.355526600924525e-01 
9861 4.767434741206024e-01 
9862 -6.300097494415676e-01 
9863 -2.355631933734701e-02 
9864 -7.963492971666594e-01 
9865 9.626702688853175e-02 
9866 -1.236938527590206e+00 
9867 -1.489821470482325e-01 
9868 -5.339619480907186e-01 
9869 -5.090320760307957e-01 
9870 -3.833795874022397e-01 
9871 -3.022351921819472e-01 
9872 1.370140355639633e-01 
9873 5.672455394355611e-02 
9874 -6.623115654296262e-01 
9875 -4.626121186541441e-01 
9876 1.098702145802819e-01 
9877 -2.653630846945387e-01 
9878 5.511138324638198e-02 
9879 8.069004726869980e-02 
9880 8.340760533134235e-02 
9881 -2.967728458889141e+00 
9882 1.005241537609803e-02 
9883 1.036776817704181e-01 
9884 -2.171612526854835e-01 
9885 -1.518463998531394e+00 
9886 -1.125752918608029e-01 
9887 -1.737582567836205e-02 
9888 -3.150244152456047e-01 
9889 3.824599081815788e-01 
9890 -3.179570207690790e-01 
9891 3.562431429565724e-01 
9892 3.567146899097550e-01 
9893 6.770320564625701e-01 
9894 5.316598317602676e+00 
9895 5.664643087110209e-01 
9896 1.294207983217770e+00 
9897 1.924672294632009e-01 
9898 1.592945111331002e+00 
9899 8.359194048894391e-01 
9900 1.680198196470851e+00 
9901 1.560686747792621e+00 
9902 1.819544663453400e-01 
9903 3.543011318570201e-01 
9904 1.016686940219031e+00 
9905 -5.249990292635062e-01 
9906 1.985692747586888e-01 
9907 4.868970010751783e-02 
9908 -1.159148376162275e-01 
9909 3.922372731543432e-02 
9910 -1.645371722660881e-01 
9911 5.068207668297163e-01 
9912 4.981260892743821e-01 
9913 -3.019627775434805e+00 
9914 3.076521670955535e-01 
9915 2.387125525574743e-02 
9916 2.742186334197252e-01 
9917 -3.678837395374971e-01 
9918 3.692050275538374e-01 
9919 3.759834023107999e-01 
9920 -3.129324448619019e-01 
9921 1.318589783141768e-01 
9922 7.537028019372424e-02 
9923 3.548252779963972e-01 
9924 2.801786281067115e-01 
9925 4.043345752543166e-01 
9926 -2.312160462301871e-02 
9927 -1.979276152011324e-01 
9928 1.357530530131087e-01 
9929 4.073082477080258e-01 
9930 1.295682043469472e-01 
9931 1.917626032522308e-01 
9932 3.130310597228408e-02 
9933 1.022871244411911e+00 
9934 9.709938860494262e-02 
9935 -2.308192113272480e-01 
9936 -2.151385084672941e-01 
9937 3.935494800654206e-01 
9938 -1.401970664519824e-01 
9939 -4.583406415602281e-01 
9940 -2.835362261365669e-01 
9941 -2.150262268120403e-01 
9942 6.436618264173826e-01 
9943 5.159135321021688e-01 
9944 -8.993059380795766e-04 
9945 1.394121478932658e+00 
9946 5.665392475683771e-01 
9947 1.698387902313089e+00 
9948 2.659974281004495e-01 
9949 1.610646086179746e-01 
9950 9.938047204195406e-01 
9951 7.324651987765098e-02 
9952 2.091850506146928e-01 
9953 5.252758253547757e-01 
9954 1.876698582470353e+00 
9955 6.893665088450692e-01 
9956 1.846472977610216e+00 
9957 1.501747748466502e+00 
9958 -1.981143188454682e-01 
9959 5.656072551704957e-01 
9960 6.508267155751263e-01 
9961 2.336762382527631e+00 
9962 3.220892769032989e-01 
9963 -4.087797131871403e-01 
9964 1.035057719376239e+00 
9965 2.417934882464493e+00 
9966 1.655575861943790e+00 
9967 1.051389269796238e+00 
9968 1.087260076145949e+00 
9969 1.209081187200699e+00 
9970 1.418605726340113e+00 
9971 9.322775004949553e-01 
9972 2.052222585618440e+00 
9973 4.942400806779367e-01 
9974 -8.029882220213643e-01 
9975 1.207167983325476e+00 
9976 1.197877615259249e+00 
9977 -5.145707915072537e-01 
9978 5.973148444103170e-01 
9979 9.650289309633002e-01 
9980 -2.834824587951251e-01 
9981 -5.989927721039900e-01 
9982 1.599725147970202e-01 
9983 1.888185251612343e+00 
9984 -7.695400555481759e-01 
9985 -3.014105262606768e-02 
9986 -5.091456720681871e-01 
9987 1.350591495317662e+00 
9988 8.890814160652558e-01 
9989 -1.211839203887487e-01 
9990 -3.341024331424817e-01 
9991 1.729645050534259e-01 
9992 4.778802270654862e-01 
9993 -3.211372041783304e-01 
9994 -7.350678431297971e-01 
9995 4.818949531977387e-01 
9996 -5.578550457027686e-01 
9997 4.354297826530012e-02 
9998 6.200013357644372e-01 
9999 2.448232338266972e+00 
10000 -1.402387298281518e-02 
10001 -3.463347871653474e-01 
10002 -1.482580396287564e-01 
10003 1.355047199906134e+00 
10004 -5.066397226430548e-02 
10005 -2.923105576630204e-01 
10006 7.388022714784664e-01 
10007 4.665170403859195e-01 
10008 7.003340964301089e-01 
10009 9.977454241009670e-02 
10010 1.659286221567760e-01 
10011 6.092747192387155e-01 
10012 -8.197269434531655e-02 
10013 -1.474854517965761e-01 
10014 -3.687627362243275e-01 
10015 -2.444396278584694e-02 
10016 -1.050428183903060e-01 
10017 5.104580316888421e-02 
10018 -1.843530750890881e-01 
10019 -2.637046265503846e-01 
10020 -3.841405037197720e-01 
10021 1.144402884910018e+00 
10022 5.617304378626340e-01 
10023 3.148714040495619e-01 
10024 -7.257071861132491e-02 
10025 -6.228902713287022e-01 
10026 -3.820204851378425e-02 
10027 9.603566275388707e-02 
10028 -1.683627227710170e-02 
10029 -1.497958442233458e+00 
10030 -2.137902264965237e+00 
10031 8.648165833921889e-02 
10032 2.083129600001060e-01 
10033 -8.448559747663914e-02 
10034 -9.394064472230670e-02 
10035 -1.001136691889445e+00 
10036 -6.711189747082644e+00 
10037 -5.224980548826094e+00 
10038 -6.308245115519759e-01 
10039 -1.877322520325782e-01 
10040 -4.934170831535633e-01 
10041 5.798911418222329e-02 
10042 -3.173807157357418e+00 
10043 -5.010974330986523e-01 
10044 8.304801764787682e-01 
10045 -1.516489831890874e+00 
10046 -5.476909400398251e-01 
10047 -1.589028475477959e+00 
10048 -4.672116540318152e-02 
10049 8.854812962651165e-03 
10050 -1.151203536128714e+00 
10051 -2.402121067459856e-01 
10052 -1.097922512142238e+00 
10053 -1.447498003077540e+00 
10054 -5.413341150782430e-01 
10055 -5.023421376769139e-01 
10056 -5.513717291065283e-03 
10057 7.706428957761661e-01 
10058 -3.429411485728354e-01 
10059 -1.359791072989736e-01 
10060 3.361425774855998e-01 
10061 -4.656612601847705e-02 
10062 -2.600840970408332e-01 
10063 -4.543064203625195e-01 
10064 6.304192375122135e-01 
10065 8.033893500220381e-02 
10066 5.189399946510845e-02 
10067 1.007357893367772e-01 
10068 -8.081089412544294e-01 
10069 3.422736234862583e-01 
10070 8.628532069393420e-02 
10071 1.726067418187548e-01 
10072 -2.052281644580242e-01 
10073 1.990488031990432e-01 
10074 -1.792116143159489e-02 
10075 4.781279549643536e-01 
10076 -3.085542509032558e-01 
10077 2.043197838637448e-01 
10078 1.060840177450371e-02 
10079 5.002847847275955e-02 
10080 2.742456994898532e-01 
10081 1.471578448757467e-02 
10082 -1.722153750737470e-02 
10083 -1.493669552000380e-02 
10084 -5.807303910750288e-02 
10085 2.131100716644357e-01 
10086 4.668306173024854e-01 
10087 -2.747255752763489e-01 
10088 -9.588583395252757e-02 
10089 3.090141984432075e-01 
10090 -1.265792550574796e-01 
10091 -6.922372392733662e-01 
10092 2.949596062192441e-01 
10093 8.798673809182985e-01 
10094 4.061674628583545e-01 
10095 2.176106687008741e-01 
10096 1.385996455756436e+00 
10097 -5.899515340848507e-02 
10098 3.356162469459835e-01 
10099 4.203585950367543e-01 
10100 1.561921707581381e-01 
10101 -7.255009633235222e-02 
10102 4.268982357157356e-01 
10103 -6.059985097188309e-02 
10104 5.874094986715549e-01 
10105 9.909905961635056e-02 
10106 5.604173047571465e-01 
10107 8.141749013652679e-01 
10108 -1.736709806665650e-01 
10109 2.736232459244038e-01 
10110 4.389432216516871e-01 
10111 3.622840047752671e-01 
10112 -8.573289164502067e-02 
10113 -1.809645596702850e-01 
10114 5.394375988313004e-02 
10115 -1.131941213853502e+00 
10116 -3.076133742962591e-01 
10117 3.865542693084770e-01 
10118 -2.087603340718087e-02 
10119 5.455094991433814e-01 
10120 1.232990713418568e+00 
10121 -2.230916487399907e-01 
10122 -5.146101005640982e-03 
10123 -1.930996588947830e+00 
10124 6.914370399371113e-02 
10125 -1.149509754556729e-01 
10126 -8.115179989084241e-01 
10127 -1.179594350348040e+00 
10128 1.581714714018211e+00 
10129 3.389255487016800e-01 
10130 -7.786810481234376e-01 
10131 -1.181903704055195e+00 
10132 1.291122787187415e-01 
10133 -1.353876917980153e+00 
10134 2.358991125687800e-01 
10135 5.406974618256172e-01 
10136 -1.282806710173383e-01 
10137 -3.038722818461383e-01 
10138 -8.412725312286710e-01 
10139 1.760226841011713e+00 
10140 1.833436016680168e-01 
10141 -1.199381975246609e-01 
10142 5.510449589083146e-01 
10143 2.380074589155488e-01 
10144 3.283490671497853e-01 
10145 -1.417949477999816e+00 
10146 3.029733247980389e-01 
10147 1.268683845132578e+00 
10148 -1.939293448209265e-03 
10149 -4.044069879809944e-01 
10150 -6.981761402075428e-01 
10151 -9.978673967988382e-01 
10152 -3.426690744466011e-01 
10153 -1.213364188002390e+00 
10154 1.698010487596199e-01 
10155 3.668172844858034e-01 
10156 1.491690730303932e-01 
10157 4.185245633755997e-01 
10158 6.421652522430499e-01 
10159 -7.788367876295738e-01 
10160 -1.602896240109853e-01 
10161 2.850990948048243e-01 
10162 -5.865588997474137e-02 
10163 3.167146998476183e-01 
10164 -8.206888168451123e-01 
10165 -8.829199971193762e-01 
10166 2.446992743493147e-01 
10167 -4.786378028528254e-01 
10168 -6.338124768793825e-01 
10169 7.441212301990837e-01 
10170 9.322870253559756e-02 
10171 2.597044123756618e-01 
10172 -7.207923582579415e-01 
10173 -1.647858998377835e-01 
10174 -2.185508376138910e-01 
10175 -2.485786495369117e-01 
10176 -3.895391188981135e-01 
10177 1.289267682568678e-01 
10178 2.277380073753775e-02 
10179 -1.028606923245144e+00 
10180 -1.617023811225675e-02 
10181 2.899363446034965e-01 
10182 9.230913521613588e-01 
10183 8.265626578275609e-01 
10184 1.610698247351625e-02 
10185 -1.262766330783500e-01 
10186 1.626584246836782e-01 
10187 -6.190642186625219e-02 
10188 -9.036699356981726e-01 
10189 -6.801041067627279e-01 
10190 -2.296141003706137e-01 
10191 1.157902841305684e-01 
10192 -6.233112542778453e-01 
10193 4.618595243511501e-01 
10194 3.156583591793330e-01 
10195 -3.691269725578016e-01 
10196 -6.118576333403128e-01 
10197 7.827155672977987e-02 
10198 -2.160721405255084e-01 
10199 3.196135565268245e-01 
10200 -6.210563395938896e-02 
10201 -7.741818154609297e-01 
10202 4.181389424405544e-02 
10203 2.519875290962666e-01 
10204 -1.186313483136320e+00 
10205 -5.221079506650881e-01 
10206 -2.506750644225513e-01 
10207 3.365310982182377e-02 
10208 -7.725604980929804e-01 
10209 -1.275630466361505e+00 
10210 9.888597285932750e-01 
10211 1.595328675368575e-01 
10212 -8.364554229424577e-01 
10213 2.695323508821965e-01 
10214 1.648172680550813e-01 
10215 -2.160963333384950e-01 
10216 -7.225416959809661e-01 
10217 6.014022440253518e-01 
10218 -6.053014639882582e-02 
10219 1.474081056235313e-01 
10220 2.226632302279577e-01 
10221 -6.796868006641174e-02 
10222 1.038643783939105e+00 
10223 8.456820577110978e-01 
10224 -1.122672584543654e-01 
10225 1.074666022547390e-01 
10226 4.636936606642476e-01 
10227 1.019267699610786e+00 
10228 -3.857011724585203e-01 
10229 -6.444650875853725e-01 
10230 2.232181130041660e+00 
10231 6.011667377396653e-01 
10232 -1.762955065354289e+00 
10233 -6.980989846137321e-01 
10234 3.934152097140010e-01 
10235 2.583822569465912e+00 
10236 -1.148296209815662e+00 
10237 -4.719763456010964e-01 
10238 -2.188095275674757e-01 
10239 6.789109127292817e-01 
10240 -1.102022212175692e+00 
10241 1.632503950950087e-01 
10242 2.626200070271038e-01 
10243 -1.027292959958483e-01 
10244 2.425313508616214e-01 
10245 -2.185620966509709e-03 
10246 -1.557006529100662e+00 
10247 -4.794515375589198e-01 
10248 -1.200546974887214e-01 
10249 6.387184333538045e-01 
10250 2.436614228033408e-01 
10251 -7.951942277018600e-01 
10252 4.926425903503646e-01 
10253 1.974586394763573e-01 
10254 -1.558589203471167e+00 
10255 -4.980619939411687e-01 
10256 1.174973263107307e+00 
10257 -4.576293079283325e-01 
10258 -7.684653003026894e-01 
10259 -3.353259805614356e-01 
10260 -5.272390845412913e-01 
10261 -2.418865019997835e-01 
10262 -7.413904875545660e-01 
10263 -1.292549301965733e-01 
10264 -1.770929612520101e-01 
10265 -2.612277876824444e-01 
10266 -2.090145417416212e-02 
10267 -3.300599528944913e-01 
10268 1.463705889330817e-01 
10269 -5.942113890229042e-01 
10270 -3.894882180400743e+00 
10271 -5.201661171013841e-01 
10272 -3.846242502504250e-01 
10273 -3.700015539342231e-01 
10274 -7.184252219123793e-01 
10275 -2.461500815130657e-01 
10276 -8.616797997285858e-02 
10277 1.912656651811689e-01 
10278 6.533297282946382e-02 
10279 -9.745520083443783e-01 
10280 -4.676982590124392e-02 
10281 8.787684768772992e-01 
10282 -2.458434342477206e-01 
10283 -2.891423095776974e-01 
10284 -9.576571003208373e-02 
10285 9.335103846293365e-02 
10286 -4.034463058765039e-02 
10287 -2.540078595969263e-01 
10288 1.774974601929243e+00 
10289 3.237499793572612e-01 
10290 -1.307112439931953e-01 
10291 -3.416892138903558e-01 
10292 5.911551480026822e-01 
10293 1.082330627010189e+00 
10294 3.204352096694034e-01 
10295 -2.635997449997552e-01 
10296 5.728799534233037e-01 
10297 2.573406800348034e-01 
10298 -2.855176305396901e-01 
10299 -1.560663542913919e-01 
10300 3.726507778745370e-01 
10301 -1.811859384470590e-01 
10302 -3.430471438058427e-01 
10303 -1.054736715414636e-01 
10304 7.127471615263333e-01 
10305 -2.834600330750655e-01 
10306 -3.663590344953425e-01 
10307 2.929165650746596e-01 
10308 7.336573523773138e-01 
10309 2.519876929934723e-01 
10310 -6.718339223267983e-02 
10311 6.578526004298096e-02 
10312 2.473529528036148e-01 
10313 4.036380383849905e-01 
10314 -1.943714681048466e-01 
10315 -2.320533428167880e-01 
10316 1.864578965083563e-01 
10317 4.602499622002560e-01 
10318 -1.579012288272334e-01 
10319 -4.226204406235788e-01 
10320 3.307926894513932e-01 
10321 -2.704827034189209e-01 
10322 -6.122635611611443e-01 
10323 -3.805485340558457e-01 
10324 2.410016176855688e-01 
10325 -4.704018513620584e-01 
10326 -1.087015843329000e+00 
10327 -2.294419973075890e-01 
10328 -4.578851228634657e-02 
10329 -2.072296450607397e-01 
10330 -5.338328438171597e-01 
10331 -3.846548549710371e-01 
10332 -7.737633272508772e-01 
10333 -7.285681694082362e-02 
10334 -1.419150451780684e-01 
10335 -6.497375282430058e-01 
10336 1.087960163681656e+00 
10337 7.681768803215961e-01 
10338 3.455740114407128e-01 
10339 2.950578200042391e-01 
10340 1.074012358346315e+00 
10341 1.613714130407243e-01 
10342 -2.290060871090016e-01 
10343 6.893448568765167e-01 
10344 6.150966172306955e-01 
10345 -2.507580347605200e-01 
10346 -1.015510497500401e+00 
10347 -3.461404102166181e-01 
10348 -2.429538347450782e-01 
10349 -5.564482264037187e-01 
10350 1.119456034359201e-01 
10351 5.205282736391634e-01 
10352 1.687891382543562e-01 
10353 -3.452097312062726e-01 
10354 8.399917863611941e-02 
10355 8.054525557029990e-01 
10356 4.144097104129896e-01 
10357 6.248615942844554e-01 
10358 6.486887400794589e-02 
10359 -7.673969772438718e-02 
10360 -2.207227380489613e-01 
10361 6.085108439962988e-02 
10362 3.903393502864197e-01 
10363 7.195316729061613e-01 
10364 9.047142180371761e-01 
10365 6.286062489839809e-01 
10366 -2.096670511379752e-01 
10367 -1.110296824040376e-01 
10368 2.129355996930364e-01 
10369 -1.225277334197156e-01 
10370 1.568010338001718e-01 
10371 1.011445667073954e+00 
10372 3.438566544838057e-01 
10373 6.934877881895861e-02 
10374 8.293168929470492e-02 
10375 6.386019086917991e-01 
10376 8.293710911972961e-02 
10377 6.647210047879280e-02 
10378 -1.992050607931175e-02 
10379 4.106680981067766e-01 
10380 4.861125167982337e-01 
10381 3.154003593997321e-01 
10382 -3.505775233116752e-01 
10383 6.493407833773256e-01 
10384 4.681790668709145e-01 
10385 -4.846928125921379e-01 
10386 -2.018388230512615e-01 
10387 1.828131602512476e-01 
10388 -3.626384650229297e-01 
10389 -2.545276318357219e-02 
10390 4.203351222971695e-01 
10391 2.480105023584604e-01 
10392 2.193151265517403e-01 
10393 4.148341282854164e-01 
10394 2.894966091953714e-02 
10395 8.154592101688239e-01 
10396 3.448964173689698e-01 
10397 1.859584814791432e-01 
10398 6.984664250205236e-02 
10399 -1.177688563703359e+00 
10400 1.110595789403916e+00 
10401 3.741065118608949e-01 
10402 2.985271435427654e-01 
10403 -7.832143624765562e-01 
10404 -6.130455653333345e-01 
10405 1.220586050956712e-01 
10406 3.920511024561463e-01 
10407 3.610977983592541e-01 
10408 -1.219508297843188e-01 
10409 3.222523378999172e-01 
10410 6.295403467165429e-01 
10411 -1.080574714344166e-02 
10412 -1.802691169808125e-01 
10413 8.460306151719359e-01 
10414 8.903808191637742e-01 
10415 1.621233040596437e+00 
10416 6.045490940514232e-01 
10417 1.632245422570366e-01 
10418 1.018555834910497e+00 
10419 6.647224051002699e-01 
10420 4.173768628753979e-01 
10421 1.353274681897715e-01 
10422 2.250186560807474e-01 
10423 2.430315522057609e-01 
10424 -9.370301733786062e-01 
10425 -1.302800902620905e-01 
10426 5.920318042838216e-01 
10427 5.108013171107790e-01 
10428 3.501147409048075e-01 
10429 4.899381175921874e-01 
10430 1.260732282200697e-01 
10431 -6.593363254331801e-02 
10432 -4.775540940998648e-01 
10433 -1.256055177806051e-01 
10434 1.911052907326996e-01 
10435 1.791889134440317e-01 
10436 -2.913150379728656e-03 
10437 -2.373185194076902e-01 
10438 5.207768289869669e-01 
10439 7.851427592998355e-01 
10440 -5.880656346345510e-01 
10441 2.704395423016373e+00 
10442 2.373295800547797e-01 
10443 9.327433919668574e-01 
10444 1.009989906538586e+00 
10445 -4.488399365080602e-01 
10446 -2.871508032047008e-01 
10447 1.454965144591283e+00 
10448 2.348496393700846e+00 
10449 -8.217888790353287e-01 
10450 4.195375701842947e-02 
10451 3.797558279549876e-01 
10452 -3.496177063156249e-01 
10453 -4.862100017162795e-01 
10454 -4.052303145405646e-01 
10455 -1.100572493263716e-01 
10456 1.557064965378716e-01 
10457 -4.984379960570144e-01 
10458 -4.127127220508715e-01 
10459 5.662159196315969e-02 
10460 -5.823851389187201e-02 
10461 -9.901949944857148e-02 
10462 -1.546441085324617e-01 
10463 -1.160444839910901e-01 
10464 -2.512709485706038e-01 
10465 -6.796034385632281e-02 
10466 4.044262354570487e-01 
10467 1.969492963124764e-02 
10468 3.219649788758143e-02 
10469 2.343090488043018e-01 
10470 -5.823922112505964e-02 
10471 1.734953765573445e-01 
10472 1.404413868508253e-01 
10473 -2.265520814777087e-01 
10474 -1.967876517981610e-01 
10475 -1.043426112593426e-01 
10476 2.071403401365820e-02 
10477 9.667673830613384e-02 
10478 4.004484370489150e-01 
10479 7.092838299059498e-02 
10480 2.691319697004999e-01 
10481 -1.210713774784954e+00 
10482 1.040731868448844e-01 
10483 7.699236600984488e-01 
10484 -2.978294774389132e-01 
10485 -2.073290404600261e-01 
10486 -2.891080516783019e-01 
10487 3.841121040142572e-01 
10488 -1.817976982098194e-01 
10489 2.469623306698358e-01 
10490 2.341570644608945e-02 
10491 -1.022036117591004e-01 
10492 -1.798161590291238e-01 
10493 2.673302617787541e-01 
10494 3.472407119167443e-01 
10495 -8.531584498543485e-01 
10496 1.104248511927324e+00 
10497 5.350746539304844e-02 
10498 1.014253038501664e-01 
10499 -5.939182320456176e-02 
10500 -1.375522122193659e-03 
10501 -7.530687018772657e-03 
10502 3.308156434803298e-01 
10503 -4.965414968419424e-01 
10504 1.927865975321534e-02 
10505 6.715842770934788e-01 
10506 1.352174858043781e-01 
10507 -2.443475361398204e-01 
10508 1.873321195315239e-02 
10509 -4.114531905169462e-01 
10510 2.825645778679365e-02 
10511 -6.084681971812120e-01 
10512 -5.027735037252732e-01 
10513 7.136907966995012e-01 
10514 1.944062898507684e-01 
10515 3.254727831955929e-01 
10516 2.243769657886431e-01 
10517 -8.162196869192542e-02 
10518 4.634583080844817e-01 
10519 -1.761337330106791e-01 
10520 1.288188849477996e-01 
10521 2.100034964430180e-01 
10522 -1.171656601844838e-01 
10523 6.836444858065988e-01 
10524 5.827878876878559e-01 
10525 -1.913903614385072e-01 
10526 1.770218473324464e-01 
10527 -1.532591790435557e-01 
10528 -3.917181862060189e-01 
10529 1.978304103446238e-02 
10530 3.194121138950422e-01 
10531 1.193194621738037e+00 
10532 2.005846997403078e+00 
10533 -6.527030506738567e-01 
10534 -7.708977599767561e-01 
10535 9.456438117322384e-02 
10536 6.355342970360868e-01 
10537 3.773949144812160e-01 
10538 -1.168858350795669e-01 
10539 4.158073826692240e-01 
10540 1.879980651202716e-01 
10541 1.594801848115392e+00 
10542 -1.635393675614443e-01 
10543 2.535013615565029e-01 
10544 3.109144673704793e-01 
10545 1.738989527951335e-01 
10546 5.066863261834641e-01 
10547 5.886796929497941e-01 
10548 1.271361528430290e+00 
10549 5.517814812990195e-02 
10550 -2.447339089622725e-01 
10551 4.791894140348612e-01 
10552 6.467367237263356e-01 
10553 -5.054618379565518e-01 
10554 5.415751612799430e-01 
10555 1.745345865084995e+00 
10556 -3.257619814857262e-02 
10557 -7.452654736923976e-01 
10558 -5.264343287975836e-01 
10559 -1.170740500925321e-01 
10560 -1.247059810635398e+00 
10561 -9.733765606558711e-02 
10562 -2.391465634482567e-01 
10563 1.405887107696052e+00 
10564 5.051249094422282e-01 
10565 -1.428712092124788e-01 
10566 -2.387648495826439e-01 
10567 5.254319007425058e-01 
10568 1.472441954982974e-02 
10569 -6.643313642632783e-01 
10570 -1.066931800763346e-01 
10571 8.259285311192085e-01 
10572 1.733136670424317e-01 
10573 3.738521445463329e-01 
10574 -4.535091708811069e-02 
10575 -2.901599392867842e-01 
10576 2.088755083833698e-01 
10577 3.732824169902685e-01 
10578 1.958219356023872e-01 
10579 4.654602419187623e-01 
10580 6.227735667347996e-01 
10581 4.215510078437251e-01 
10582 4.330099111431575e-01 
10583 4.458094433266259e-01 
10584 1.008535458376224e-02 
10585 3.085979491190755e-01 
10586 6.330257910287824e-01 
10587 3.016246459313435e-01 
10588 -1.450904834774989e-02 
10589 3.229352920255489e-01 
10590 6.009447187748089e-01 
10591 4.530706105140919e-01 
10592 1.038487971964833e+00 
10593 1.376388751503812e+00 
10594 -2.105406997774200e-01 
10595 1.221389334947119e+00 
10596 1.354971787132056e+00 
10597 -1.767932264395726e-02 
10598 -2.536937887116973e-01 
10599 -2.380922059875075e-01 
10600 1.217744595141778e+00 
10601 1.032477704671016e+00 
10602 2.459136323233561e-02 
10603 1.180108963214128e+00 
10604 8.339530608105626e-01 
10605 1.054879724678179e+00 
10606 -2.506826928494131e-02 
10607 2.316194014312084e+00 
10608 1.161289578996508e+00 
10609 8.962639873442481e-01 
10610 6.600255217115217e-01 
10611 9.257284221139284e-01 
10612 2.064944309391969e-01 
10613 5.674479422512588e-01 
10614 6.446863636110343e-01 
10615 2.876507047483544e-01 
10616 2.535119692836396e+00 
10617 -2.829500524280660e-01 
10618 6.688215948456463e-01 
10619 7.665500104262886e-01 
10620 -2.554972187890436e-01 
10621 -2.359772518686217e-01 
10622 -6.553016177674472e-01 
10623 1.290752881911811e-01 
10624 6.430392591771996e-01 
10625 -5.744723970140432e-01 
10626 2.701829789664646e-04 
10627 5.538184588663023e-01 
10628 2.100463806505603e-01 
10629 8.696485437488818e-02 
10630 5.106276214005601e-01 
10631 2.032774225020210e+00 
10632 9.664647291530239e-01 
10633 -1.036716223518179e+00 
10634 -6.605423898937681e-01 
10635 8.370553157482303e-01 
10636 -4.095836243081771e-01 
10637 -2.586008402143294e-01 
10638 2.862473036531894e-01 
10639 -1.435403377620636e-01 
10640 6.533628067346493e-01 
10641 -9.402958132269283e-02 
10642 -1.881406063186692e-01 
10643 1.411622431213542e-01 
10644 2.672800175026478e-01 
10645 -8.546869269956645e-02 
10646 1.231708366758934e+00 
10647 -3.341636550414263e-01 
10648 4.627081503030873e-01 
10649 -5.235511325894425e-01 
10650 7.392738117425194e-01 
10651 1.589500189245954e+00 
10652 1.706219503846190e-01 
10653 -9.227693033884868e-01 
10654 -8.684143753076053e-02 
10655 -7.375369304654017e-02 
10656 -1.295281097854649e-01 
10657 -7.238541424637680e-01 
10658 -1.910395447284058e-01 
10659 1.183596120213466e+00 
10660 9.462990256598129e-01 
10661 -4.743061704733390e-01 
10662 -1.481458336480734e-01 
10663 -2.255900856696104e-01 
10664 8.608738264933846e-02 
10665 -4.647873825523962e-01 
10666 -9.415942749157619e-02 
10667 5.449826015041371e-02 
10668 8.130420130474993e-01 
10669 -3.961890245890253e-02 
10670 -2.448973942492807e+00 
10671 6.453767453874192e-01 
10672 -3.906463869650552e-01 
10673 -3.025946217039479e-01 
10674 -7.443979868810000e-01 
10675 -2.246272332951187e-01 
10676 -2.444290073574921e+00 
10677 -1.047351434905316e+00 
10678 -5.556271318258542e+00 
10679 -1.238487639396294e+00 
10680 -7.333331698954674e-01 
10681 -7.475475635794840e-01 
10682 -3.006344877216836e+00 
10683 9.752039165920395e-01 
10684 1.600721954356209e-01 
10685 2.241513887010396e+00 
10686 -4.385544958781135e-01 
10687 -2.497774226457111e+00 
10688 -1.182166354770391e+00 
10689 -1.023704959906971e+00 
10690 -1.789035349293682e+00 
10691 -1.743065503879319e-01 
10692 -8.817531827090171e-01 
10693 -8.610557945886968e-02 
10694 -4.015478336638520e-01 
10695 -1.740838159829696e+00 
10696 1.209752138748899e-01 
10697 -1.159818488655262e+00 
10698 -3.717283338723369e-01 
10699 -1.859357161559459e+00 
10700 -1.158092543194021e-01 
10701 -6.417469915006719e-01 
10702 -1.594214629792969e-01 
10703 -3.174382948556712e-02 
10704 -2.160292617277912e-01 
10705 -5.179198219708374e-01 
10706 -2.998446876257703e-01 
10707 1.818254418882764e-02 
10708 -3.813325380538919e-01 
10709 -9.298377545972999e-02 
10710 -8.227308091695168e-02 
10711 -3.376030756074627e-01 
10712 -4.754164037288189e-01 
10713 -7.474957978185356e-03 
10714 -5.517270229016309e-02 
10715 1.142253345026876e-01 
10716 4.303268909823733e-01 
10717 -1.557787101432086e-01 
10718 -5.543414840299044e-01 
10719 -6.867777316643653e-02 
10720 5.074938525880046e-01 
10721 2.572601501049848e-01 
10722 -2.358219048612290e-01 
10723 1.878348030975208e-01 
10724 2.805337537008343e-01 
10725 -5.386800810685180e-03 
10726 1.545995741464085e-01 
10727 -1.549396046540532e-01 
10728 -2.069588082079478e-02 
10729 4.696910690266834e-01 
10730 5.667847388846565e-01 
10731 8.554394737612812e-01 
10732 9.683104006858310e-01 
10733 4.162578293249439e-01 
10734 2.849822964687245e-01 
10735 3.015682446384663e-01 
10736 -2.372279384618397e-01 
10737 -5.675605780736383e-02 
10738 4.489629085944384e-01 
10739 6.190880648924058e-01 
10740 1.482052931748320e+00 
10741 -1.265046178297116e-03 
10742 3.646167538384999e-01 
10743 1.758283329304981e+00 
10744 -4.002815301635011e-01 
10745 -2.022435644576019e-01 
10746 6.808781642752636e-01 
10747 8.157116892513222e-01 
10748 -1.169431693599925e-01 
10749 -1.304716832796786e-01 
10750 -1.958867825816054e-01 
10751 -6.760308022447067e-01 
10752 -1.655645733708930e-02 
10753 -4.063424551519182e-01 
10754 -4.096435030072580e-01 
10755 -5.101250439911316e-02 
10756 1.949494081975174e+00 
10757 -5.321448893225548e-01 
10758 -4.930431890668013e-01 
10759 -2.783296783933947e+00 
10760 -8.484606290236733e-01 
10761 -1.388139644278196e+00 
10762 -9.316410053146770e-01 
10763 1.527099510948900e+00 
10764 1.626758218372248e+00 
10765 -4.923984118773625e-01 
10766 -8.805976058468374e-01 
10767 1.506770309065693e-01 
10768 -2.221479191618954e+00 
10769 -8.120012314516761e-01 
10770 -5.454936594464981e-01 
10771 1.368029450615599e+00 
10772 6.577765228042143e-01 
10773 -3.139584859360731e-01 
10774 7.100394506612748e-02 
10775 -3.368720090141266e-01 
10776 -4.811752461985984e-01 
10777 2.678009169983140e+00 
10778 4.187241280693714e-01 
10779 -5.342635662410385e-01 
10780 3.054550221099848e-02 
10781 -1.334063801178296e-01 
10782 1.527643533961663e+00 
10783 1.797158414662761e+00 
10784 2.018689908859395e+00 
10785 -1.711027990062599e-01 
10786 9.347732668639879e-01 
10787 8.559331245771959e-01 
10788 -8.896474889817574e-01 
10789 -3.645274563831240e-02 
10790 3.274985590959564e-01 
10791 3.309717093027185e-01 
10792 3.259994330295026e-01 
10793 -4.024248805511492e-01 
10794 -2.213185618092361e-01 
10795 2.388242202516095e-01 
10796 -3.708030556115990e-01 
10797 2.041259973489572e-01 
10798 -9.971786896493499e-03 
10799 -2.666383161150688e-01 
10800 -4.616416766870374e-01 
10801 -4.803366177614264e-01 
10802 2.198792095225997e-01 
10803 3.601278106197836e-01 
10804 4.197178386273198e-01 
10805 -4.691469215729879e-01 
10806 -2.459754643164686e-01 
10807 -1.130098869921819e+00 
10808 -3.493163672907414e-01 
10809 -5.788445261800749e-01 
10810 -1.536388846879106e+00 
10811 -1.193803811735717e+00 
10812 -5.670684011557359e-01 
10813 -1.281275595745303e+00 
10814 -5.300141203298182e-01 
10815 -1.545363566746270e+00 
10816 8.162960646216588e-03 
10817 -1.052703541019159e+00 
10818 -2.728794761980084e+00 
10819 -5.980595275865096e-02 
10820 -1.407379989670602e+00 
10821 3.657898122476725e-01 
10822 7.000367127422832e-01 
10823 -1.037673823693180e-01 
10824 -3.264875847681356e-01 
10825 -6.246123515940267e-01 
10826 8.642971860148703e-01 
10827 -9.770259020571508e-03 
10828 -1.446269064485403e+00 
10829 -3.689904336691880e-01 
10830 8.583048077540002e-01 
10831 -9.326988423137991e-01 
10832 7.978415021026837e-02 
10833 -3.634153881735211e-01 
10834 6.281804745939152e-01 
10835 1.350025388504622e-01 
10836 -1.735835150458718e-01 
10837 1.700368264463119e-01 
10838 2.175696197906646e-01 
10839 -9.807606218163523e-02 
10840 1.156286059889380e-01 
10841 -5.953574309197033e-01 
10842 6.585172726729448e-01 
10843 6.714005999774232e-01 
10844 3.400008375204955e-01 
10845 -5.735694925912355e-01 
10846 -1.006418824875648e+00 
10847 -2.412447938053393e-01 
10848 -1.565425731181769e+00 
10849 -1.855395023996199e-01 
10850 -5.864483338928573e-01 
10851 6.644313069827406e-01 
10852 -3.675322887592471e-01 
10853 -6.860191884909720e-01 
10854 1.823292708600383e-01 
10855 4.580427283043744e-03 
10856 -1.630530310005967e-01 
10857 3.235882571368630e-01 
10858 3.299111546616570e-02 
10859 6.618193111908711e-01 
10860 2.298004125630489e-01 
10861 1.752454215364611e-01 
10862 3.293380501215590e-01 
10863 5.603675664072821e-01 
10864 2.182835496932856e-01 
10865 -1.654162771797371e+00 
10866 2.798205605820228e-01 
10867 2.537402973428198e-01 
10868 -9.040421275191188e-01 
10869 -7.038479576992054e-01 
10870 1.747521201206403e+00 
10871 -4.587750627360592e-01 
10872 -3.886264474786546e-01 
10873 -6.777950017344113e-01 
10874 3.745429117843640e-01 
10875 5.344922303118437e+00 
10876 1.682126491571360e-01 
10877 -1.027742465137073e+00 
10878 1.705797315631377e+00 
10879 1.408410794700054e+00 
10880 -8.080433030039262e-01 
10881 3.234233328004377e-01 
10882 1.918937558599572e-02 
10883 6.374255586766222e-03 
10884 7.328757344004544e-02 
10885 9.493798336426337e-02 
10886 1.560478105350300e-01 
10887 -6.630555557317940e-01 
10888 -2.265191244566772e-01 
10889 2.188140635262766e+00 
10890 -1.676647374233740e-01 
10891 -3.659838876163925e-01 
10892 6.660918585835780e-01 
10893 1.839296193736744e-01 
10894 1.412253573335751e+00 
10895 -2.043761173286769e-01 
10896 1.086796676004821e+00 
10897 3.837855617861136e-01 
10898 4.864053183563368e-01 
10899 -6.443163218586447e-01 
10900 6.897745010304197e-01 
10901 -2.515284914675514e-01 
10902 -2.710333585121633e-01 
10903 -1.063029816596595e+00 
10904 -5.161529406281592e-01 
10905 4.064514865223730e-01 
10906 -4.046657451527772e-01 
10907 -5.209902987185674e-01 
10908 1.132731800400328e+00 
10909 8.647833983530734e-01 
10910 -4.075013392903667e-01 
10911 -1.064890124590014e+00 
10912 2.902488255534308e-01 
10913 -1.838181250411282e-01 
10914 -5.676454934997782e-01 
10915 4.443939727056732e-01 
10916 4.159731572535080e-01 
10917 1.096462994041063e+00 
10918 2.092315691042125e-01 
10919 4.169966335359737e-02 
10920 6.044775342513031e-01 
10921 5.253111244104788e-02 
10922 3.191816567607195e-01 
10923 6.578643154819853e-01 
10924 8.073187886245508e-01 
10925 2.154475365914003e-01 
10926 -8.923661664892621e-02 
10927 -3.304635008438027e-01 
10928 6.663772359674648e-02 
10929 3.435356561009372e-01 
10930 -3.499509903373690e-02 
10931 -6.308748733213513e-01 
10932 -3.237371601143839e-01 
10933 -3.215500016719672e-01 
10934 -6.043590802177079e-01 
10935 -4.138601237321965e-01 
10936 5.840589859965686e-01 
10937 4.536041726909037e-02 
10938 -6.748769252043891e-01 
10939 -1.034823583374457e+00 
10940 1.465635583316852e-01 
10941 -7.647368409119172e-01 
10942 -4.789650040033079e-01 
10943 -1.657846667123776e+00 
10944 2.073105538891636e-01 
10945 -2.166388972941796e-01 
10946 -1.600529881171631e+00 
10947 3.220813233951103e-01 
10948 1.357518564674841e+00 
10949 -1.957519814972304e-01 
10950 -2.026061604539076e-01 
10951 -5.609073697978839e-01 
10952 2.850842249952828e-01 
10953 -1.520946334049528e+00 
10954 -1.155961865125738e+00 
10955 -2.163680372262897e-01 
10956 2.517058224659137e-02 
10957 4.623504716196447e-01 
10958 4.555904666722296e-01 
10959 -4.728330849822649e-01 
10960 4.824940542080615e-01 
10961 -1.753738702509157e-01 
10962 -5.612655200691837e-02 
10963 9.681503362440118e-01 
10964 5.959078869213841e-01 
10965 3.890878666420794e-01 
10966 -5.788633542803328e-01 
10967 -3.810379438849845e-01 
10968 3.253036112784192e-01 
10969 -3.380788200454122e-01 
10970 3.615223954819808e-01 
10971 4.563296452289667e-01 
10972 -1.523964084386060e-02 
10973 -1.141099650121620e+00 
10974 -7.568388623606594e-02 
10975 -1.567507777043329e+00 
10976 -1.176742620524578e+00 
10977 1.052556562226644e+00 
10978 -5.376197412575552e-01 
10979 1.294491608584851e-01 
10980 6.865150034839568e-01 
10981 9.008464518757973e-01 
10982 8.601152436039680e-02 
10983 -8.998306398467560e-01 
10984 7.998468672075974e-02 
10985 1.042117273324519e-01 
10986 4.721826578873377e-01 
10987 3.117179863577881e-01 
10988 -4.006100086837944e-03 
10989 -2.338257561839457e-02 
10990 6.545891587495728e-02 
10991 6.684454684378133e-01 
10992 1.115871276483153e-01 
10993 1.074544541070747e+00 
10994 2.313890136273176e-01 
10995 2.403876298847681e-01 
10996 5.158928567123412e-01 
10997 3.470557267255409e-01 
10998 2.633845314582025e-01 
10999 9.089458311325593e-01 
11000 1.597212783203839e+00 
11001 6.775513473247649e-01 
11002 2.546134388565491e-01 
11003 2.907401010162948e-01 
11004 7.118284438497220e-01 
11005 -2.340052277249107e-01 
11006 -3.052948293726599e-02 
11007 6.211565640660086e-01 
11008 1.241794191663975e+00 
11009 -1.874872453283268e-01 
11010 6.103097236854409e-01 
11011 -1.680904289021138e-01 
11012 -4.184806208517310e-01 
11013 9.314218205850103e-01 
11014 5.245194643599883e-02 
11015 2.002689438617431e-01 
11016 1.176225637978156e+00 
11017 5.492644248140270e-01 
11018 1.289214421513893e+00 
11019 1.193552149260342e+00 
11020 2.756546034355563e-01 
11021 4.337764142901247e-01 
11022 -2.412397103281067e-01 
11023 7.066264201194417e-01 
11024 -1.731011165310199e-01 
11025 -6.960102883066775e-01 
11026 4.457649159653337e-01 
11027 2.730552150645713e-01 
11028 -2.953763786215248e-01 
11029 -3.697616564539727e-01 
11030 1.161066703238416e-01 
11031 -3.632249499684698e-01 
11032 -3.856580370895087e-01 
11033 -2.812521099528567e-01 
11034 -5.108834964171758e-01 
11035 -6.399900244414339e-01 
11036 -2.267883960522894e-01 
11037 -6.570427235674424e-01 
11038 -1.028744291734593e+00 
11039 -2.775189083156100e-01 
11040 8.595299460171460e-02 
11041 -2.711149584292047e-01 
11042 -7.833003701467077e-02 
11043 -3.712486060135561e-01 
11044 -6.611966247703369e-01 
11045 1.368416444426598e-03 
11046 -1.814112077495524e-01 
11047 -8.732718216897244e-03 
11048 -7.716021293978418e-01 
11049 -1.150789376877740e-01 
11050 1.581837969898300e-01 
11051 1.971644264076848e-01 
11052 -5.969508482506914e-01 
11053 3.877873606310719e-01 
11054 -3.575459848111863e-01 
11055 -3.800851964826590e-01 
11056 3.249606669488232e-01 
11057 -8.494054059005238e-02 
11058 -2.617567679696918e-02 
11059 3.340191388327279e-01 
11060 -5.412845311961794e-02 
11061 -9.315561241460850e-02 
11062 9.813147156097173e-01 
11063 2.342509209246695e-01 
11064 -1.595804628772264e-01 
11065 -1.082377478608616e-01 
11066 9.736071489484205e-02 
11067 7.649549919421246e-01 
11068 6.289852940777889e-01 
11069 -1.146075148947821e-01 
11070 8.286952264841643e-01 
11071 -6.243143951555968e-02 
11072 4.999669528555540e-01 
11073 1.428457774612910e-01 
11074 6.025771671561461e-01 
11075 1.549659688295685e+00 
11076 -1.494536630193181e-02 
11077 1.886781121586555e-01 
11078 6.729736173476683e-02 
11079 1.936709690461181e+00 
11080 4.201159315567373e-01 
11081 6.905957377076778e-01 
11082 5.700750680082260e-01 
11083 5.650615966595611e-01 
11084 3.482095129122098e-01 
11085 1.886281554580793e+00 
11086 4.800245122710986e-01 
11087 3.984149756934888e-01 
11088 7.347684833709559e-01 
11089 8.270088780839140e-01 
11090 -3.096816486918638e-01 
11091 2.553642926917163e-01 
11092 -5.247281516215134e-04 
11093 -9.612871378849289e-01 
11094 -6.439575523914534e-01 
11095 -5.525324231220474e-01 
11096 4.626172797001987e-01 
11097 -3.433334784470297e-01 
11098 -9.996476468728365e-01 
11099 -1.331232363777957e-01 
11100 6.153754749882336e-01 
11101 3.325893698523911e-02 
11102 1.663248828997757e-01 
11103 2.717441302755865e-01 
11104 -1.774818160714522e-01 
11105 -2.876363675355077e-02 
11106 4.969868821797589e-01 
11107 3.978752223512683e-01 
11108 -4.418994639938569e-01 
11109 -2.363968095316988e-01 
11110 2.157918656568118e-01 
11111 -1.313729120170436e-01 
11112 1.729298914230797e-01 
11113 -1.597851381390450e-01 
11114 1.201404020337555e-01 
11115 1.135693010978604e-01 
11116 2.432826724532544e-01 
11117 2.710276132700672e-01 
11118 8.650623899816179e-01 
11119 -2.498093601767609e-01 
11120 -4.026548928056740e-02 
11121 4.370967860475526e-01 
11122 7.434630903375268e-01 
11123 1.639531349003338e-01 
11124 -4.193886983831747e-02 
11125 -1.553288787375032e-01 
11126 4.022153285078215e-01 
11127 -6.653185545816173e-01 
11128 -8.385525942371005e-01 
11129 5.383384684390350e-01 
11130 -9.056124306935867e-02 
11131 4.215294184833820e-01 
11132 1.466772734882528e-01 
11133 3.160702254936528e-01 
11134 -4.452205313947811e-02 
11135 3.220979122728034e-01 
11136 2.976667260386248e-02 
11137 -2.660318163142003e-02 
11138 7.389019151666204e-01 
11139 8.842141729731420e-01 
11140 5.688371998535657e-02 
11141 -2.670829343718339e-01 
11142 -3.232482656159332e-01 
11143 -1.980710053308785e-01 
11144 -5.095940625530553e-02 
11145 -3.907110009897811e-01 
11146 -3.034907570318959e-01 
11147 1.014535405421673e-01 
11148 1.173204860894483e-01 
11149 -1.952016485702112e-01 
11150 -4.661184552785608e-01 
11151 9.167223450189482e-02 
11152 1.709674294579479e-01 
11153 1.732180384903235e-01 
11154 -3.510624007567020e-01 
11155 2.851436174218772e-01 
11156 -1.676913460026706e-01 
11157 -1.078025489561903e-01 
11158 2.553181520819200e-01 
11159 3.097074084009643e-01 
11160 1.430450380813913e+00 
11161 2.978657028657160e-01 
11162 5.825243931056370e-02 
11163 2.166718552415040e-01 
11164 1.114110118291598e+00 
11165 6.622685278844457e-01 
11166 -5.165465493527792e-02 
11167 7.320298725176327e-01 
11168 -9.577957275789530e-02 
11169 1.742295041708465e-01 
11170 -2.977319779990908e-01 
11171 3.076453439193656e-01 
11172 2.054699849690723e-01 
11173 -5.067985307226830e-01 
11174 -3.999417521567515e-01 
11175 -6.904370161307782e-02 
11176 5.102492723893509e-01 
11177 1.885849160085472e-01 
11178 -2.415530468726627e-03 
11179 -9.680105417315007e-01 
11180 -1.209291865859135e+00 
11181 -4.978800182509614e-01 
11182 -4.867887244340009e-01 
11183 2.896350646244358e-01 
11184 6.758455653298602e-01 
11185 2.988491659099617e-03 
11186 -1.070117113840643e-02 
11187 -2.461416470681832e-01 
11188 2.813318246299578e-01 
11189 4.432234074140314e-01 
11190 -2.501853544515114e-01 
11191 1.494938289683190e-01 
11192 -1.674579890909617e-01 
11193 -1.479546142992391e+00 
11194 -8.848695930135356e-01 
11195 3.682786215946498e-01 
11196 -6.918182791674750e-01 
11197 -5.918939280515079e-01 
11198 -6.567205429722900e-01 
11199 -1.194252591460625e-01 
11200 2.328233745239054e-01 
11201 -1.261723100258687e+00 
11202 -1.003408045407803e+00 
11203 -1.312678786422221e+00 
11204 3.998513217782060e-02 
11205 -1.017703932502054e-01 
11206 9.276065443092925e-01 
11207 8.368624145703535e-01 
11208 5.038208048299823e-01 
11209 2.050669939333915e-01 
11210 1.352305208982918e+00 
11211 6.149812309161804e-01 
11212 -1.999112859890587e+00 
11213 6.325950999159249e-02 
11214 -4.770156600074036e-01 
11215 5.079984771825228e-01 
11216 -3.759310046667087e-01 
11217 1.133040468104208e+00 
11218 7.902443230632706e-01 
11219 1.242978030699394e+00 
11220 4.372439789228594e-01 
11221 1.065233379802554e+00 
11222 -3.617099385043954e-02 
11223 9.046147757054388e-01 
11224 2.909588805010491e-01 
11225 1.264766280455609e+00 
11226 5.508597708254609e-01 
11227 8.540396153585291e-01 
11228 5.780093972326096e-01 
11229 3.036235387522698e-01 
11230 -9.468749292732319e-02 
11231 8.082742497923563e-01 
11232 6.087956982916900e-01 
11233 1.040886720286916e-01 
11234 7.866075366016699e-02 
11235 9.205675719867353e-02 
11236 2.543730285978287e-01 
11237 2.343893546863473e-01 
11238 7.474511352914411e-01 
11239 -5.415429365144672e-01 
11240 9.887170005885101e-01 
11241 1.305991332128848e+00 
11242 -4.705880207218892e-01 
11243 4.122813379190143e-02 
11244 1.953840294594784e-01 
11245 -2.928702558829980e-01 
11246 -7.322273852896349e-03 
11247 6.900157221415597e-01 
11248 6.121671564913421e-01 
11249 1.172802816190053e+00 
11250 4.125615069652573e-01 
11251 1.777863950377153e-01 
11252 3.948895089361880e-01 
11253 9.036778515240328e-02 
11254 5.306349273909212e-01 
11255 1.369867022440805e+00 
11256 7.109039907513991e-01 
11257 -4.318431426703304e-01 
11258 1.305872836212714e-01 
11259 2.628210851206255e-01 
11260 1.949389975635903e-01 
11261 -3.474368883644816e-01 
11262 -4.554745396298559e-01 
11263 -2.943465448091646e-01 
11264 2.264964133060579e-01 
11265 1.139096605881163e-01 
11266 1.353962549014356e-01 
11267 -1.312863663979356e-01 
11268 -6.295127822370115e-01 
11269 1.623296762152554e+00 
11270 7.306599897929977e-02 
11271 5.097453205978029e-01 
11272 4.633148606756287e-01 
11273 -2.978383648645376e-01 
11274 5.275218642634329e-01 
11275 4.077570673657638e-01 
11276 -1.667964103283489e-01 
11277 -6.854487885798374e-01 
11278 -1.389963112967176e-01 
11279 -3.594297893448521e-01 
11280 -1.086692028661102e+00 
11281 8.492739238514334e-02 
11282 -2.063889185188729e-01 
11283 7.554478703560099e-01 
11284 5.016011117952757e-01 
11285 -1.632520907923109e-01 
11286 3.322423950438753e-02 
11287 6.911683496439247e-01 
11288 7.843798151203392e-01 
11289 -5.112263503037949e-02 
11290 5.804690455169137e-01 
11291 3.317871041667429e-01 
11292 -1.130550800685381e-01 
11293 1.045487283145699e+00 
11294 -1.551708804409746e-01 
11295 7.829268421537512e-01 
11296 9.412307275168117e-01 
11297 -9.934586908687083e-01 
11298 8.419323493429063e-01 
11299 2.505059954368348e-01 
11300 2.382205051599568e-01 
11301 -4.532382122528630e-01 
11302 -9.258988985848904e-02 
11303 1.255857083590719e+00 
11304 -3.930452847060287e-01 
11305 1.340774416538048e+00 
11306 7.886397813657888e-01 
11307 9.892723026427733e-01 
11308 2.742988259325498e+00 
11309 1.236093508440681e+00 
11310 -5.400171938319573e-01 
11311 5.083263571104392e-01 
11312 2.362237278704787e-01 
11313 8.225899628726284e-02 
11314 2.289875409961715e+00 
11315 -1.709576761444777e-01 
11316 6.081547262753686e-01 
11317 -1.958595650511021e-01 
11318 4.520895561041438e-01 
11319 -8.709776787478207e-01 
11320 1.316262037951348e-01 
11321 5.024882719793370e-01 
11322 -9.904007300640659e-02 
11323 1.146526617552593e+00 
11324 3.412698899940347e-01 
11325 -4.829666451621747e-01 
11326 1.644346886964694e-02 
11327 -7.339503440217346e-01 
11328 -1.898743119001745e-01 
11329 1.815742817578064e-01 
11330 -2.516026111610854e-01 
11331 -5.826893209524851e-03 
11332 -1.840528638158182e+00 
11333 -7.209305116697816e-01 
11334 -6.410584148281094e-01 
11335 -1.865941097628117e+00 
11336 -4.255504755268669e-01 
11337 -4.652894883166864e-01 
11338 4.000463541063354e-01 
11339 6.356287601807031e-02 
11340 4.485572870008970e-01 
11341 -3.159003307523863e-01 
11342 7.583446466602912e-01 
11343 -3.619794439968049e-01 
11344 -7.608375189822175e-01 
11345 -5.400205774419743e-01 
11346 4.264243416537603e-01 
11347 -2.688003810034616e-01 
11348 -6.035710448290910e-02 
11349 2.276769841023598e-01 
11350 -5.319074273148842e-01 
11351 1.685221296042062e-01 
11352 -8.783742706470618e-02 
11353 1.723320642832713e-01 
11354 -1.380218923434063e-01 
11355 4.644635828394529e-03 
11356 -1.059647153421388e+00 
11357 -9.144498327960104e-01 
11358 -1.357953076569501e-01 
11359 -7.327805376805635e-02 
11360 -2.141674640494482e-01 
11361 2.194564480052785e-02 
11362 3.969777782483725e-02 
11363 1.197020083646117e-02 
11364 -5.385364517144157e-02 
11365 3.483249449249124e-01 
11366 1.494237252979124e-01 
11367 -1.709191454342013e-01 
11368 1.148742499800040e+00 
11369 5.523235608831258e-01 
11370 7.913195702049064e-02 
11371 -1.375079964429657e-01 
11372 4.940783668960255e-01 
11373 3.961667099450198e-01 
11374 -6.268634156075058e-02 
11375 9.211701344152694e-01 
11376 -2.300426962753829e-01 
11377 -1.187327065646794e-01 
11378 1.208529351797910e-01 
11379 6.746111408349630e-01 
11380 1.909355999660476e+00 
11381 3.495664007815938e-01 
11382 7.639339837146377e-01 
11383 -4.026639215332031e-01 
11384 -5.542043715404820e-01 
11385 -8.375272557155231e-01 
11386 -6.331386128836304e-01 
11387 4.398622981568595e-01 
11388 1.079693028168660e-01 
11389 -9.201753858979954e-01 
11390 -1.215721766914702e+00 
11391 -2.704746155643767e-01 
11392 1.151879545490293e-01 
11393 -3.598053147508810e-01 
11394 -1.596380061070540e+00 
11395 6.176052574486174e-01 
11396 6.517909846214153e-01 
11397 -1.044049986201764e-01 
11398 -1.110877221476397e-01 
11399 3.762691888546883e+00 
11400 -8.258305246219994e-02 
11401 -2.171352720023851e-01 
11402 -1.492054077469194e-01 
11403 1.147753836509563e+00 
11404 5.611768759969261e-02 
11405 2.340279165272599e-01 
11406 1.332823988320309e+00 
11407 1.681408933815854e+00 
11408 5.460377468808141e-01 
11409 -4.683819602466738e-01 
11410 4.631807687845346e-01 
11411 2.552870631910698e+00 
11412 -6.036835484341413e-01 
11413 -2.122391772590980e-01 
11414 1.001431318833181e-01 
11415 6.179306265788864e-01 
11416 2.833420936619138e-02 
11417 -8.431972585648081e-01 
11418 -1.228306858912309e-01 
11419 4.433511563505593e-01 
11420 4.625273135316759e-02 
11421 -8.211978233743804e-02 
11422 6.675348481569505e-02 
11423 -1.166617649618015e+00 
11424 -3.887529333939003e-01 
11425 -7.689322342692370e-01 
11426 -1.278181309538461e-01 
11427 1.551617852919278e+00 
11428 7.718887014708420e-01 
11429 -4.341704993054583e-01 
11430 2.418220099377112e-01 
11431 -4.267737234840120e-01 
11432 -6.051906359596176e-01 
11433 -3.924752149844692e-01 
11434 -3.458462636233541e-01 
11435 -7.468424900961139e-01 
11436 1.504444380101767e+00 
11437 -3.345937261771680e-02 
11438 8.500958527654989e-01 
11439 6.407932228873547e-01 
11440 5.951628185095522e-02 
11441 5.848293745152651e-02 
11442 6.547158719307175e-01 
11443 1.291864278579245e-01 
11444 -5.545497261889809e-01 
11445 -6.598908901611045e-02 
11446 -2.273409793317019e-01 
11447 -1.536912209015565e+00 
11448 -5.739492060513446e-01 
11449 8.785636428941400e-02 
11450 1.160287207242625e-01 
11451 -3.840727231567741e-01 
11452 2.405344566917648e-01 
11453 -4.421649223784702e-01 
11454 -9.170611500128142e-01 
11455 -6.704972876964178e-01 
11456 1.518164163404248e-01 
11457 -1.195766629688011e+00 
11458 -1.651970189063342e+00 
11459 -6.784075137810099e-01 
11460 -6.812114215566203e-01 
11461 -8.240451216647987e-01 
11462 2.654480269570234e-02 
11463 1.157216518027346e+00 
11464 -1.387179011272588e+00 
11465 -6.773439458035376e-01 
11466 -5.284597317645554e-01 
11467 -2.550381081623488e+00 
11468 -3.041511114343474e+00 
11469 -5.179342944852207e-01 
11470 1.953742519771016e-02 
11471 -1.353426839096309e-01 
11472 -2.901341165849863e-01 
11473 4.072504746684903e-02 
11474 -1.681047351959535e-01 
11475 -1.099185105121924e-02 
11476 -5.617046477927693e-01 
11477 -3.233762757945825e-02 
11478 -1.729720035116663e-02 
11479 7.384880620785483e-02 
11480 1.404996165446229e-03 
11481 9.615603979162232e-02 
11482 -5.950718313787720e-01 
11483 1.286795894845640e-01 
11484 -2.359244149620973e-01 
11485 -8.397919888850157e-02 
11486 2.834454453236916e-01 
11487 -7.057493669945697e-02 
11488 4.214765541266832e-01 
11489 -1.579326940575057e+00 
11490 -9.873508543509443e-02 
11491 -3.032900422133696e-01 
11492 -9.274838292367433e-01 
11493 -2.221199783307989e-01 
11494 -1.373021448067028e+00 
11495 -5.360632445205731e-01 
11496 -1.464896563004680e+00 
11497 4.662958555743127e-01 
11498 -6.372253154055199e-01 
11499 1.438184032557696e-01 
11500 4.262867390333962e-01 
11501 -1.922066492929891e-01 
11502 2.065211466112543e+00 
11503 7.996711003224809e-01 
11504 2.290816151673940e-01 
11505 -7.874993037251959e-01 
11506 1.865887621667245e+00 
11507 6.673769313602099e-01 
11508 -1.060317633335820e+00 
11509 -1.364314213497384e+00 
11510 9.551950039949202e-01 
11511 9.186388939393118e-01 
11512 -8.382961741692805e-01 
11513 1.146372400587857e-01 
11514 6.395549105389716e-01 
11515 1.824426564254042e+00 
11516 -1.811285149973149e+00 
11517 -1.462004437004182e-01 
11518 3.371494940850691e+00 
11519 9.327771094790714e-01 
11520 4.660809626376864e-01 
11521 7.701761773523345e-01 
11522 -6.746637440089367e-02 
11523 -8.711220433317779e-01 
11524 3.642724157890011e-01 
11525 3.007001511269294e-01 
11526 -4.998211955206151e-02 
11527 1.491460806386104e-01 
11528 1.365028798969257e-01 
11529 -1.204890328033008e-01 
11530 -6.129904185752868e-01 
11531 -3.909776988826092e-01 
11532 3.463338649462005e-01 
11533 7.509558511827695e-01 
11534 -4.036085768161686e-01 
11535 -1.035850839117986e+00 
11536 -1.654435416413088e-01 
11537 -1.080420718285258e-01 
11538 -3.823789970981141e-01 
11539 -1.308405705122220e+00 
11540 1.856022681059285e-01 
11541 1.739286843513438e-01 
11542 -8.047882980229409e-01 
11543 -3.189747620363096e-01 
11544 1.965171024023701e-02 
11545 3.815037336469285e-01 
11546 2.307189552436984e-01 
11547 -4.925264269446173e-01 
11548 8.761417903692263e-01 
11549 4.158314289903626e-01 
11550 -1.433283175796139e-01 
11551 -1.978706794470510e-01 
11552 -6.316480784163519e-03 
11553 -1.553092592463548e-02 
11554 -2.375062686124250e-01 
11555 -5.225790481639048e-01 
11556 3.400610319923952e-02 
11557 7.238044547789481e-01 
11558 -2.294083469776205e-01 
11559 1.265444166667001e-01 
11560 4.101985164047447e-01 
11561 -1.795172425911576e-01 
11562 3.472753741671918e-01 
11563 2.679852202410108e-01 
11564 2.485938787636442e-01 
11565 3.935843025982237e-01 
11566 8.273736384608247e-01 
11567 -9.532043291613680e-02 
11568 2.465234707161479e-01 
11569 1.623302168102674e+00 
11570 8.055447595096454e-01 
11571 1.717110326006464e-01 
11572 3.386151009960903e-01 
11573 -9.386763557901265e-02 
11574 3.844617659354952e-01 
11575 -7.423543220325893e-01 
11576 -5.501193369755885e-01 
11577 4.600456054076248e-01 
11578 -8.286340769231561e-02 
11579 -7.069864679527429e-02 
11580 1.974850870171100e-01 
11581 4.458288959002498e-01 
11582 1.462640047503503e-01 
11583 4.206119739499393e-02 
11584 -2.571660206846014e-01 
11585 8.794257038634230e-02 
11586 3.063959689508695e-01 
11587 1.786880407889280e+00 
11588 9.570159517713258e-01 
11589 7.297424380621278e-01 
11590 -7.355311416301649e-01 
11591 -6.264535637480314e-01 
11592 -6.548714509084085e-01 
11593 3.558774758646405e-01 
11594 1.522183392765631e-01 
11595 1.443050953140740e+00 
11596 2.339746887760675e-01 
11597 6.388288108349293e-01 
11598 1.087331624555842e+00 
11599 9.262632206576663e-01 
11600 1.539324912157787e-01 
11601 6.189773988011513e-01 
11602 8.161685046882883e-01 
11603 8.283005553641838e-01 
11604 1.591544760446389e-01 
11605 4.935905573515371e-02 
11606 4.672231277458218e-01 
11607 3.114232427595868e-01 
11608 -9.774904995542845e-03 
11609 5.919920908599523e-01 
11610 5.210111609514785e-01 
11611 2.753602486388562e-01 
11612 2.347476761930631e-02 
11613 9.694612145028223e-01 
11614 5.367043115377595e-01 
11615 3.365263070196560e-01 
11616 -3.181547999935676e-01 
11617 4.060712348074773e-01 
11618 7.276597409600142e-01 
11619 5.255742693869189e-01 
11620 1.011140988674102e+00 
11621 9.908627850845427e-01 
11622 4.838136631615143e-01 
11623 2.244688409307634e-01 
11624 2.335227471242039e-01 
11625 1.203947447927797e+00 
11626 -1.409536925834967e-01 
11627 1.072528211889876e+00 
11628 5.789525902287864e-01 
11629 1.018972029279955e+00 
11630 1.107875414238172e+00 
11631 9.377014269278497e-01 
11632 5.972638310527979e-01 
11633 7.127451401036781e-01 
11634 1.532673634954280e+00 
11635 1.088464710210018e+00 
11636 7.082050341544770e-01 
11637 1.162990695101096e+00 
11638 2.808373050827645e-01 
11639 2.511562943794045e-01 
11640 2.177777039156852e-01 
11641 -1.693878240666910e-01 
11642 7.624853785773489e-01 
11643 2.872607696098497e-01 
11644 2.996104506015080e-01 
11645 4.978686039686698e-01 
11646 1.295934430365107e-01 
11647 -6.329259147948084e-02 
11648 2.061243341586472e-01 
11649 2.474300001986624e-01 
11650 1.067584978476549e-01 
11651 -5.720727775613749e-01 
11652 2.021355373152171e-01 
11653 6.995177091856062e-01 
11654 6.744765125142885e-03 
11655 3.879454415992121e-01 
11656 -8.419137071614796e-01 
11657 2.498317485956989e-02 
11658 4.514995254575992e-01 
11659 6.239914825948529e-01 
11660 7.415115206379976e-01 
11661 2.555611857664203e-01 
11662 1.118025492461589e-01 
11663 -1.364751995164560e-01 
11664 2.065535387427743e-01 
11665 3.467127858835825e-01 
11666 -2.516769624631901e-02 
11667 1.029897708266878e-01 
11668 -3.132968198996084e-01 
11669 -1.135658124662921e-01 
11670 6.147661965180850e-02 
11671 -1.850302248503922e-01 
11672 -5.179978329765984e-02 
11673 -1.181052154428923e-01 
11674 -4.837849256165289e-01 
11675 -2.691803242919388e-01 
11676 -2.361153626903502e-01 
11677 -4.335448150807533e-02 
11678 -1.604003891566991e+00 
11679 -6.693512389734947e-01 
11680 -2.279913415502046e-01 
11681 1.174127502698918e-01 
11682 -5.244890094807103e-01 
11683 -9.105413175343426e-02 
11684 -3.751654107656347e-01 
11685 -6.233124759715550e-01 
11686 -9.092468326915659e-02 
11687 -3.834537214468754e-02 
11688 -3.631556357783769e-01 
11689 -3.489495153938710e-01 
11690 -6.169137088021204e-02 
11691 -4.728220492547279e-01 
11692 -2.513716424918029e-01 
11693 -7.775664025492932e-01 
11694 1.800804803184918e-01 
11695 -1.308001531480651e-01 
11696 -1.905694173050900e-02 
11697 -2.321649009835356e-01 
11698 -6.856355640649063e-02 
11699 1.032022855887080e-01 
11700 -1.478984795622141e-02 
11701 -3.793302130224714e-03 
11702 -6.114742633404565e-01 
11703 3.380283265976061e-01 
11704 2.999098132232932e-01 
11705 -2.094375293932444e-01 
11706 1.267588904303793e-01 
11707 -7.364845612401255e-01 
11708 -2.963841972265419e-01 
11709 -1.094975248931075e-01 
11710 9.787556568036140e-02 
11711 1.512344784549632e+00 
11712 -1.085345152079175e-01 
11713 -8.172059431769353e-02 
11714 -3.009815128837305e-01 
11715 6.793836731295425e-01 
11716 -9.459325809107079e-02 
11717 -1.697815171185270e-01 
11718 -1.753603495882247e-01 
11719 -3.585126342021757e-01 
11720 9.811257671137807e-01 
11721 -6.487087794735495e-02 
11722 2.725341091676184e-01 
11723 3.275140675550974e-01 
11724 2.127081326186661e-01 
11725 2.755642491682391e-01 
11726 -6.006126657028332e-02 
11727 1.257684198083166e-01 
11728 3.271297447334014e-01 
11729 -1.560039325787602e-01 
11730 -6.838965166667555e-01 
11731 8.090230618826542e-01 
11732 1.933160410346149e-01 
11733 -9.688336206164486e-01 
11734 -1.529467585308669e+00 
11735 -1.427426711681989e-01 
11736 -3.391997536843600e-01 
11737 -1.094196080697740e+00 
11738 -8.834216562867009e-01 
11739 6.139414997602841e-01 
11740 5.970915693063542e-01 
11741 -2.437495125749129e-02 
11742 3.820713875343348e-01 
11743 1.624368626287352e+00 
11744 -3.336724043816373e-01 
11745 3.787510129597610e-01 
11746 3.245145081071253e-01 
11747 1.035744201226423e-01 
11748 3.033688396981567e-01 
11749 -1.455284757580183e-01 
11750 7.680249151324746e-02 
11751 -4.769611420343476e-01 
11752 -3.401743445433287e-01 
11753 2.383547395849867e-01 
11754 -1.199405698628040e-01 
11755 -6.624232718727272e-01 
11756 -5.161037680538383e-02 
11757 -5.822462819344992e-02 
11758 2.708661070985663e-01 
11759 1.042960958350099e+00 
11760 -5.207777782251352e-01 
11761 -8.588088295352173e-01 
11762 2.649471645290091e-01 
11763 1.143013698801524e+00 
11764 4.488936606216878e-01 
11765 -3.506516360700642e-01 
11766 -2.631286985899057e-01 
11767 1.054334938982892e+00 
11768 -2.280795087070100e-01 
11769 -1.051956736352543e-01 
11770 -1.291918092160751e-01 
11771 2.472010520188864e-01 
11772 8.096703190191747e-01 
11773 7.216675278587817e-01 
11774 5.341981838860353e-02 
11775 4.517708686743110e-02 
11776 1.333861632830748e-01 
11777 1.092220853043482e-01 
11778 -5.136824209026948e-01 
11779 2.268139914214732e-01 
11780 -6.319781541661350e-01 
11781 -8.159465144332056e-01 
11782 -5.147252303676376e-02 
11783 -1.897237282012386e-01 
11784 9.975809858402254e-02 
11785 -4.054202772203996e-01 
11786 -1.957923331073019e+00 
11787 -6.297574599779585e-01 
11788 1.222030330847683e-01 
11789 -2.834615040105308e-01 
11790 -1.160891446181734e-01 
11791 -4.687814928994159e-01 
11792 -5.982149895273815e-01 
11793 -6.646125868234634e-01 
11794 -1.353739603995642e-01 
11795 1.143127695775840e+00 
11796 3.156748448620309e-01 
11797 4.011779786989154e-01 
11798 2.830938930534041e-02 
11799 4.660957743625845e-01 
11800 4.222746875397385e-01 
11801 -2.197231935282009e-01 
11802 5.704311672749778e-01 
11803 4.738486884395705e-01 
11804 1.943368779763799e+00 
11805 5.746245866047317e-01 
11806 -2.106368947925166e-01 
11807 -2.095461380111056e-01 
11808 1.063649735156328e-01 
11809 -1.392100679577453e+00 
11810 -2.027606543253982e+00 
11811 -1.202717206193928e+00 
11812 -5.407393556920230e-01 
11813 -5.755474080217163e-01 
11814 -1.932431628493105e+00 
11815 1.769916802619295e-01 
11816 -1.574630084014114e-01 
11817 -1.653308043542264e+00 
11818 3.070475790629041e-01 
11819 -2.062628042101690e-01 
11820 5.063343159683985e-01 
11821 1.160920321699789e-01 
11822 -1.370814747914182e-01 
11823 -3.218343602784746e-01 
11824 -1.380894336293990e+00 
11825 7.983364909503325e-01 
11826 -9.507724130280297e-01 
11827 9.878644484684307e-02 
11828 -5.103018597746397e-01 
11829 2.564660072306883e+00 
11830 5.627388550346185e-01 
11831 -4.771856120810412e-01 
11832 3.626638786101281e-01 
11833 3.698588657186852e-01 
11834 1.780759154794786e-01 
11835 6.876434715378569e-01 
11836 1.060726540953865e+00 
11837 -6.074793803935778e-02 
11838 -6.984870519153472e-02 
11839 -6.212407847826689e-01 
11840 1.740730753944781e-01 
11841 1.116090388011113e-01 
11842 9.409598319665931e-01 
11843 -1.477158351458777e-02 
11844 1.836645782056778e-01 
11845 -4.842327661016605e-01 
11846 -9.176007082138926e-04 
11847 1.344487991484262e+00 
11848 -2.279607849331292e-01 
11849 -1.081712206391141e-02 
11850 3.028757718154623e-01 
11851 1.247211680284789e-02 
11852 1.295298926325370e-01 
11853 -6.985203496419223e-01 
11854 -1.859549831655674e-01 
11855 -5.610929312940514e-02 
11856 3.442557538734142e-01 
11857 -1.182443162695516e-01 
11858 -2.248592926049986e-01 
11859 4.476557513382605e-01 
11860 3.465038770617083e-01 
11861 8.956735935229490e-02 
11862 5.918297491091384e-02 
11863 3.798190430400438e-01 
11864 1.088967767087912e+00 
11865 -2.186261420977698e-01 
11866 2.894720274296408e-01 
11867 9.261281668348563e-02 
11868 1.107877398963754e-02 
11869 3.886793924053173e-01 
11870 9.103351268283819e-01 
11871 7.767162016531256e-01 
11872 1.700893287736222e+00 
11873 2.993570053858249e-02 
11874 -4.159704364656373e-02 
11875 -1.566586425746536e-01 
11876 1.597198197728968e-01 
11877 1.980240609499453e-01 
11878 -3.252226117109884e-01 
11879 2.142135350287847e-01 
11880 4.489245543105854e-02 
11881 1.711010686006820e-01 
11882 4.286647972944618e-01 
11883 9.759227219039940e-01 
11884 2.944970814787997e-02 
11885 1.425068301006978e+00 
11886 -1.925400653151111e-01 
11887 1.560030073163632e-01 
11888 7.079318747523355e-01 
11889 -8.416330001828323e-01 
11890 1.767723394085167e-01 
11891 2.999321338830900e-01 
11892 4.125774982692605e-02 
11893 -5.399151180337878e-01 
11894 -9.879841676067704e-01 
11895 -1.793367241343885e-01 
11896 2.369374297477884e-01 
11897 1.419645365927855e-01 
11898 -7.662446068425148e-01 
11899 9.000353009468155e-02 
11900 1.495945325360730e-01 
11901 -6.784400982379784e-01 
11902 -2.481365606680054e-01 
11903 4.792777156991621e-01 
11904 1.021690705502412e+00 
11905 -1.239983550439898e+00 
11906 5.506993962558490e-01 
11907 1.201290899484546e+00 
11908 3.291543084622641e-01 
11909 2.651398619527028e-01 
11910 2.277937320632488e+00 
11911 -7.183242903111695e-01 
11912 1.771058092124115e-01 
11913 8.548177305241365e-01 
11914 -9.184671141903478e-02 
11915 1.463860782242698e+00 
11916 7.233949902522406e-02 
11917 2.568865644514556e-01 
11918 2.329393796200438e-01 
11919 8.667048288170534e-01 
11920 7.115333742677780e-01 
11921 -1.231336664309057e+00 
11922 -2.979090230816540e-01 
11923 -2.285416727391194e-01 
11924 -1.247642066836817e+00 
11925 -8.771700281608719e-01 
11926 1.040204706786518e+00 
11927 1.705699035064131e-01 
11928 -4.509990928339720e-01 
11929 4.697326466382496e-02 
11930 4.603436786695046e-01 
11931 3.814872736034348e-01 
11932 -1.467815785677872e+00 
11933 -7.458831446914459e-01 
11934 -2.978266097261315e-01 
11935 -7.855478853260152e-02 
11936 -6.526446984462747e-01 
11937 -4.455610233725712e-02 
11938 -1.068492686748405e+00 
11939 -4.664059682667853e-01 
11940 7.835448792564405e-01 
11941 -3.271070496884532e-01 
11942 -2.823963643563494e-01 
11943 -3.815916656793481e-01 
11944 2.266714541581838e-01 
11945 -1.836589698423972e+00 
11946 1.171221567129352e-02 
11947 1.229397385139857e-01 
11948 7.690733298896083e-01 
11949 -4.063109120589860e-01 
11950 -1.133776941236624e-02 
11951 2.073464752242809e+00 
11952 1.936554670141287e-02 
11953 -3.691326842585775e-01 
11954 -4.445007515857214e-01 
11955 -2.815451669438256e-01 
11956 3.655912969018302e-02 
11957 8.984128546317354e-01 
11958 4.810439508660533e-01 
11959 1.779642584462071e-01 
11960 2.860465215368811e-01 
11961 -4.754372218777859e-01 
11962 1.982454633607897e+00 
11963 1.840281172142113e+00 
11964 4.792457702338458e-01 
11965 -3.969947328226376e-01 
11966 -1.711521502986501e+00 
11967 -2.982766938440364e-01 
11968 -3.785128698218917e-01 
11969 -2.240731523714332e+00 
11970 -6.256363974473846e-01 
11971 5.506878535768326e-01 
11972 -1.488614194295268e-01 
11973 -5.663841171414384e-01 
11974 -1.038088520301537e+00 
11975 -3.315737992189868e-01 
11976 -1.726177454061109e+00 
11977 4.494354068987892e-03 
11978 3.296661553336892e-02 
11979 -1.556443991356616e-02 
11980 4.707174218963474e-01 
11981 2.225830704040183e-01 
11982 -2.400031508242482e-01 
11983 -3.330952915231944e-03 
11984 4.120483300027732e-02 
11985 -3.315459785301807e-01 
11986 5.905444196497611e-02 
11987 4.903018168418264e-01 
11988 5.749859270300608e-01 
11989 -2.488562624261271e-01 
11990 -7.097967916994783e-01 
11991 1.310328595626412e-01 
11992 -4.534492757616291e-01 
11993 -1.164482631691155e-01 
11994 -1.408809055018476e+00 
11995 -1.382838654482865e-01 
11996 -7.762472156981322e-02 
11997 -1.209339632016112e+00 
11998 -1.029174058693723e+00 
11999 -3.688384508414191e-01 
12000 -7.151794506703261e-01 
12001 -2.037982685983009e+00 
12002 -9.870293462935288e-01 
12003 -8.689134042836262e-02 
12004 -6.501847120092234e-02 
12005 -3.869217407763246e-01 
12006 -1.968398841392458e+00 
12007 9.423087833818607e-02 
12008 2.761070945009251e-01 
12009 -6.704033370101913e-01 
12010 -2.553470461479771e-03 
12011 -2.064366791016779e-01 
12012 2.499291479726660e-01 
12013 1.767728161544609e-01 
12014 -2.807734109558530e-01 
12015 7.599304515957791e-01 
12016 1.271024130636838e+00 
12017 5.123903451663043e-01 
12018 1.069507601463521e+00 
12019 -4.870041390163977e-01 
12020 4.678228980892513e-01 
12021 3.537084866336266e-01 
12022 3.639472729988430e-01 
12023 6.096145871809739e-01 
12024 5.547956061483410e-01 
12025 -5.066822112628046e-02 
12026 6.595961532645802e-01 
12027 3.593255144793047e-01 
12028 4.454576649294156e-01 
12029 2.929857663668058e-01 
12030 9.988947316986475e-02 
12031 -9.764410692942958e-02 
12032 1.797914445773180e+00 
12033 2.434294845212090e+00 
12034 1.343691954926987e+00 
12035 2.067808250592016e-01 
12036 1.356978794458772e-01 
12037 1.230027732536296e-01 
12038 4.809750338912577e+00 
12039 -2.719696953955250e-01 
12040 -6.069330004732706e-01 
12041 1.820418444988496e+00 
12042 2.237109445729953e+00 
12043 1.613720880536354e+00 
12044 1.143961662058427e+00 
12045 -6.824995220065955e-02 
12046 1.532977810324064e+00 
12047 3.499526502333086e+00 
12048 1.517802662207774e+00 
12049 -2.359611641748240e+00 
12050 2.385636437554320e-01 
12051 -1.157027279914515e+00 
12052 -4.633878178732196e-01 
12053 -3.574658759528357e-01 
12054 8.050889755901876e-02 
12055 1.106515195880958e-01 
12056 -1.644145238664332e+00 
12057 -5.967208838515165e-02 
12058 4.739730822188045e-01 
12059 -4.260730525332004e-01 
12060 1.801537357232973e-01 
12061 -2.800085785064436e-01 
12062 -3.039841183243034e-01 
12063 4.649968934960940e-01 
12064 -2.743614021450346e-02 
12065 1.712975723814668e-01 
12066 -7.788468246426903e-01 
12067 3.880972501793694e-01 
12068 -1.197573691009238e+00 
12069 -9.464980262394411e-01 
12070 2.844855653408138e-01 
12071 8.883536836687540e-01 
12072 2.622448604794461e-01 
12073 -2.577061688418995e+00 
12074 5.298845113031234e-01 
12075 -2.122864681023031e-01 
12076 -1.199826473053996e+00 
12077 -2.706244239854218e+00 
12078 2.657069872986075e-01 
12079 1.096177391836222e+00 
12080 5.782415144426534e-01 
12081 -1.307067201416844e+00 
12082 4.510503897392251e-01 
12083 8.486433465171941e-01 
12084 -4.628937821800777e-01 
12085 -5.239832082350803e-01 
12086 -2.536469618073635e-01 
12087 -4.386020234480699e-01 
12088 -2.531274273092636e-01 
12089 -2.236330021355030e-01 
12090 -2.367953231195640e-01 
12091 -1.268301031462029e+00 
12092 -3.307456052868564e-02 
12093 -1.050253898391651e-01 
12094 -7.828538794219292e-01 
12095 -6.957471506912939e-01 
12096 -4.874605462383629e-02 
12097 -1.991862131637299e+00 
12098 -9.641354556931808e-01 
12099 2.392021418663883e-01 
12100 -1.205596415530120e+00 
12101 -2.297941797846323e-02 
12102 -8.306511863758140e-01 
12103 -3.530037761591171e+00 
12104 -3.849772562925301e-01 
12105 -3.612854270173379e+00 
12106 1.025871950977175e-01 
12107 1.207689206857119e+00 
12108 -4.065208304069899e-01 
12109 -2.109352955413383e+00 
12110 -2.136680962105005e+00 
12111 -6.400549817590577e-01 
12112 -9.788594749110955e-01 
12113 3.151763804183009e-02 
12114 -5.814991913715984e-01 
12115 1.750683909651731e-01 
12116 3.981374762898957e-01 
12117 -3.130138831133225e-01 
12118 -2.536884649650439e-01 
12119 -9.064287686754244e-01 
12120 -2.083372078110918e-02 
12121 -5.051166893915930e-02 
12122 1.766704909222443e-01 
12123 7.781448681332617e-02 
12124 -1.992569304473695e-01 
12125 -3.017684502207355e-01 
12126 -3.884582610730787e-02 
12127 -5.670703706380462e-01 
12128 -3.611421408575738e-01 
12129 -1.271647531106709e-01 
12130 6.804549689508450e-01 
12131 9.545885786992742e-02 
12132 6.416517627679531e-01 
12133 2.763894795610585e-01 
12134 7.010239702888449e-01 
12135 4.930459349057202e-02 
12136 -6.671149532405450e-01 
12137 -8.923535102265831e-02 
12138 2.406196745594238e-01 
12139 9.511141233486544e-01 
12140 -3.855629161009911e-01 
12141 -3.174183500456575e-01 
12142 1.028786932899403e+00 
12143 4.844522525010920e-01 
12144 -7.118441303813925e-01 
12145 1.591859678061200e+00 
12146 8.535001446508825e-01 
12147 2.189306965614981e-01 
12148 -2.120610999490926e+00 
12149 4.663849378740595e-01 
12150 3.801504132410328e+00 
12151 2.996274932257673e+00 
12152 -3.248050252771253e-01 
12153 -9.821399263323386e-01 
12154 5.955721052344537e-01 
12155 1.987780655669427e-01 
12156 -1.564530931495778e+00 
12157 -4.292042865380518e-01 
12158 -8.592253148909172e-02 
12159 -9.895296139476285e-02 
12160 -9.974971938598310e-01 
12161 2.013795465472992e-01 
12162 -1.501732098090080e-01 
12163 -8.342256114328897e-02 
12164 1.369300674409491e+00 
12165 2.205415143840260e+00 
12166 -2.917319243562341e-01 
12167 3.644817392891591e-02 
12168 3.905288411257732e-01 
12169 1.975383483621712e-01 
12170 3.938041466086701e-01 
12171 -8.766811812736769e-02 
12172 9.931309792486371e-01 
12173 4.386909147235502e-02 
12174 -7.856415808068924e-01 
12175 -6.783191743414176e-01 
12176 1.092806103920643e+00 
12177 4.666905373394015e-01 
12178 -3.697349416984258e-01 
12179 -2.899753426619243e-01 
12180 1.119523429942948e+00 
12181 -2.786303995307213e-02 
12182 -1.083134989502319e-02 
12183 -1.914143246230167e-01 
12184 -5.313630236399852e-01 
12185 7.405646274493423e-01 
12186 -3.956836717682467e-01 
12187 5.263980623333813e-01 
12188 5.200164524882154e-01 
12189 1.611206853353999e-01 
12190 -1.659552985709302e-01 
12191 -9.321350799825543e-01 
12192 1.844858764254467e-01 
12193 -1.799919601119810e-01 
12194 -6.030450651840320e-01 
12195 -2.231812522462372e-01 
12196 4.412405044506421e-01 
12197 1.060542389047375e-01 
12198 1.477011760353517e-01 
12199 4.285351830820490e-01 
12200 -2.752311978112053e-03 
12201 1.711228353394428e-01 
12202 1.254070868683243e-01 
12203 1.204478096116050e-01 
12204 1.152361458986533e+00 
12205 4.421825986342610e-01 
12206 -9.468733141478153e-02 
12207 2.645312504473464e-01 
12208 -1.286946861002677e-01 
12209 -1.583681022114684e-01 
12210 -1.193633565208485e+00 
12211 4.151824914229426e-01 
12212 6.982923645537045e-01 
12213 -1.479715829302764e-01 
12214 8.996975142628059e-02 
12215 -2.303768488209682e-01 
12216 6.836293408068824e-01 
12217 1.995234618730801e+00 
12218 2.476162364767873e-01 
12219 7.353703903916553e-01 
12220 1.964105208789673e+00 
12221 -8.097195775106415e-02 
12222 3.208724581033748e+00 
12223 -2.149038820731809e-01 
12224 3.336962485078307e-01 
12225 1.230931832139409e+00 
12226 -3.014358356169995e-03 
12227 -3.378290366404687e-01 
12228 3.676102269242089e-02 
12229 4.394326280058349e-01 
12230 1.369780640708191e+00 
12231 1.566377151654457e+00 
12232 8.161285855133412e-01 
12233 1.022580546788319e-01 
12234 3.931680532042451e-01 
12235 1.071852849637252e-01 
12236 -1.204237807972645e-02 
12237 8.177740074812778e-01 
12238 1.526185906252272e+00 
12239 1.996389313042151e-01 
12240 4.068385506544844e-01 
12241 8.058229765478423e-01 
12242 8.887014314873530e-01 
12243 6.521923398477147e-01 
12244 1.411808546574424e+00 
12245 5.166409750328237e-01 
12246 1.080370106747347e+00 
12247 1.369221731014236e-01 
12248 1.082745306679915e-01 
12249 3.364868046928723e-01 
12250 8.334113894860855e-01 
12251 2.052323349751616e+00 
12252 8.527986077563984e-01 
12253 7.828796724979726e-01 
12254 6.279051746462136e-01 
12255 1.587579724974513e+00 
12256 -2.824751269434518e-01 
12257 4.156587607931359e-01 
12258 5.735288694240270e-01 
12259 5.577769256366129e-01 
12260 2.153815708374824e-02 
12261 1.601666875106829e+00 
12262 -1.145422754552169e-01 
12263 -7.659026356927612e-02 
12264 1.492168746257968e+00 
12265 1.919052853228402e+00 
12266 -3.437442467780872e-02 
12267 9.957215603033102e-02 
12268 3.606808911256621e-01 
12269 4.693890254407442e-01 
12270 7.552512758048783e-01 
12271 2.453426792859163e+00 
12272 3.014240369393274e+00 
12273 8.713780039353969e-01 
12274 1.067989842859171e+00 
12275 5.077526813958159e-01 
12276 7.718206864715121e-02 
12277 -1.846483749269489e-01 
12278 6.964629775545024e-01 
12279 7.548193788374365e-01 
12280 4.709358312056123e-01 
12281 1.205539215876179e-01 
12282 7.647439365193204e-01 
12283 3.514183570981164e-01 
12284 2.723449340731711e-01 
12285 1.566244234794535e-01 
12286 -2.390947667218861e-01 
12287 -1.228049311775064e+00 
12288 -1.452325700526195e-01 
12289 2.994528882877709e-01 
12290 -3.234582264034618e-01 
12291 -1.579246562500363e-01 
12292 -1.280538803712926e-01 
12293 6.612517067505602e-01 
12294 2.799645692755188e-01 
12295 -3.127722718178305e-01 
12296 1.299280631734336e-01 
12297 8.296281668630386e-01 
12298 6.300791227782714e-01 
12299 -1.969588865605852e-01 
12300 -5.798754433743194e-01 
12301 8.330991190434333e-01 
12302 -4.975416287170097e-02 
12303 6.711558012856501e-02 
12304 3.403871098416235e-01 
12305 -1.514932817501010e-01 
12306 -6.783450751475076e-02 
12307 4.649430371568705e-01 
12308 -3.579948318803228e-01 
12309 -3.926488005938707e-01 
12310 3.601348521401111e-01 
12311 -5.029276132449940e-01 
12312 2.136406066709985e-01 
12313 -1.711262541824642e-01 
12314 -5.335477294176930e-01 
12315 3.048984963765944e-01 
12316 -1.309107149138439e+00 
12317 1.128682437645519e-01 
12318 -3.009138368940507e-01 
12319 -9.006826057769911e-01 
12320 -4.786723038301412e-01 
12321 -6.695911758041333e-02 
12322 -5.583995128269236e-02 
12323 -3.497476325263508e-01 
12324 4.716326888977143e-01 
12325 4.501140160650720e-01 
12326 -1.638871089926227e-01 
12327 -8.660855559684751e-01 
12328 4.168003170924879e-02 
12329 1.799362323142741e-02 
12330 1.121858542934667e-01 
12331 -5.015224642509402e-01 
12332 2.104106396862244e-01 
12333 2.651657192388645e-02 
12334 2.519560286314111e-04 
12335 1.292455536065170e-01 
12336 1.670821876990758e-02 
12337 6.451262077599317e-02 
12338 -3.078906430481876e-01 
12339 9.891105927254701e-02 
12340 9.415288802966376e-02 
12341 -1.927070385032436e-01 
12342 -1.344444148464523e-01 
12343 -4.883722654546259e-01 
12344 2.100902225883654e-01 
12345 7.091407770840166e-02 
12346 -2.584546457560290e-02 
12347 3.737595348717270e-02 
12348 3.354429823588238e-01 
12349 -7.021998045942283e-02 
12350 1.029556690013286e+00 
12351 5.961228124449493e-02 
12352 -1.414766315797236e-01 
12353 -1.400227989245467e-01 
12354 1.167740618850138e+00 
12355 5.933292104364397e-01 
12356 -1.786691241215783e-01 
12357 -1.483975426747987e-01 
12358 -1.030381346199525e-01 
12359 1.618146992046495e-02 
12360 -1.250326865473877e-01 
12361 -8.114073055017195e-01 
12362 -3.572537885092070e-01 
12363 4.979924877201408e-01 
12364 8.636845319347152e-01 
12365 1.444327464900827e-01 
12366 -1.949586682288693e-01 
12367 9.806377144715418e-02 
12368 1.677703292373291e+00 
12369 -1.232404499927343e-01 
12370 -5.008273532158667e-01 
12371 -2.035563295742419e-01 
12372 -3.295742542526472e-01 
12373 -1.130122697591644e+00 
12374 -1.903313659442382e-01 
12375 1.048393525731300e+00 
12376 5.547933343529208e-02 
12377 -1.735136581234057e+00 
12378 -6.114485806889558e-01 
12379 -3.742112152499730e-01 
12380 -8.198470725753647e-01 
12381 -4.219482278068524e-01 
12382 -9.504902913091723e-02 
12383 1.248084720641047e+00 
12384 -5.675442382379995e-01 
12385 -1.528456799639776e+00 
12386 2.794523966409123e-01 
12387 -2.073567730620420e+00 
12388 3.823750456113104e-01 
12389 3.731638588470120e-01 
12390 -8.817291499095422e-01 
12391 -1.048756867549126e+00 
12392 -4.681461768725025e-02 
12393 -8.668519787118827e-01 
12394 -2.579447957792237e-01 
12395 -2.283247046470981e+00 
12396 3.194855409127538e-02 
12397 3.521050947714498e-01 
12398 6.863249137234846e-01 
12399 4.709677533746298e-01 
12400 5.758566192819661e-01 
12401 6.515511142036469e-02 
12402 5.080259567303125e-01 
12403 -1.417695924621940e-01 
12404 1.380526300963967e-01 
12405 1.455859019229754e-01 
12406 1.873910248642875e-01 
12407 1.124359732665781e+00 
12408 1.872678848441218e-01 
12409 4.799573492007844e-01 
12410 5.355113181911018e-01 
12411 4.177216599489106e-01 
12412 6.886070542164292e-01 
12413 2.052476281957400e-01 
12414 1.214235168928885e-02 
12415 -2.091253260171194e-02 
12416 8.605809328503309e-01 
12417 -3.917158684217543e-01 
12418 2.409813263710908e-01 
12419 7.345421886318033e-02 
12420 2.852160026095832e-01 
12421 6.612769752360766e-02 
12422 -7.564628816331826e-01 
12423 -1.361453426119581e+00 
12424 -2.034551912892993e-02 
12425 -2.862224384651102e-01 
12426 -1.589365357350196e+00 
12427 2.058814854432307e-01 
12428 -1.491709673174171e-01 
12429 2.114227841694948e-01 
12430 1.615316529017204e-02 
12431 7.503909101496634e-01 
12432 3.356319442521468e-01 
12433 -1.788474994487024e-01 
12434 -8.450673371387077e-01 
12435 -2.491780994193765e-01 
12436 -1.448452650473666e-01 
12437 -4.481254351785713e-02 
12438 -8.145194006334079e-02 
12439 2.284666319207085e-01 
12440 6.849395025715567e-01 
12441 -9.024961037061981e-01 
12442 -5.440904974279921e-01 
12443 -8.690084009752037e-01 
12444 -6.060023720916809e-02 
12445 -7.462138381908917e-01 
12446 -8.021349955395417e-01 
12447 6.937333382987793e-01 
12448 1.466014818553157e+00 
12449 -4.769677591518216e-01 
12450 -2.005960920568136e-01 
12451 7.684037136818708e-01 
12452 3.035579632849696e-01 
12453 -3.789834288919305e-01 
12454 -1.166842160791411e+00 
12455 5.471875166561439e-02 
12456 3.899512692705421e-02 
12457 -7.533795338155119e-01 
12458 -3.044248248002902e-01 
12459 1.064939770804705e+00 
12460 8.499987218872987e-01 
12461 -1.283132356233025e-01 
12462 -8.796667661407730e-01 
12463 -2.366667486656664e-01 
12464 4.976262590615976e-01 
12465 -6.769457611862291e-01 
12466 5.545397753455085e-01 
12467 -3.167867261986462e-02 
12468 1.246498785556754e+00 
12469 -7.603245436204713e-02 
12470 -6.322434215362172e-01 
12471 5.641239456637420e-01 
12472 9.251710963905493e-03 
12473 5.977716021349199e-01 
12474 -1.262365471488389e-01 
12475 3.607659155141218e-01 
12476 1.523123583061560e-01 
12477 -1.045039677606240e+00 
12478 -1.078272885396817e+00 
12479 -7.030323527299435e-01 
12480 -1.419143186909035e+00 
12481 -8.588127224335903e-01 
12482 -4.239203025086423e+00 
12483 -9.248064097629212e-01 
12484 -5.374838634916644e-01 
12485 -4.568041351896581e-01 
12486 4.047456173642381e-01 
12487 -8.678349892004873e-02 
12488 3.319369889416589e-02 
12489 2.666280615154714e-01 
12490 1.334694419170233e-01 
12491 3.035859919406448e-01 
12492 9.430239567136028e-01 
12493 -2.031864288792505e-01 
12494 9.945316933140826e-01 
12495 3.961872273901308e-02 
12496 -1.460240176174340e-01 
12497 5.518895057383353e-01 
12498 -1.529349186068645e-01 
12499 -1.053121676931951e-01 
12500 -1.322711773755737e+00 
12501 -5.125388779011070e-01 
12502 1.824643065725111e+00 
12503 3.982769149798092e-01 
12504 -3.261709612736123e-01 
12505 1.164532390728862e+00 
12506 3.191370772847422e-01 
12507 -1.141251851750987e-01 
12508 -3.756328927339123e-02 
12509 6.324457607422538e-01 
12510 -6.263347146911339e-01 
12511 -3.240749232735276e-01 
12512 -5.460729423903858e-01 
12513 3.378611971759093e-01 
12514 -1.402370385284147e+00 
12515 -5.164339223324541e-01 
12516 2.367057914510476e-01 
12517 -4.237822738548066e-01 
12518 -2.666534582266565e-01 
12519 -2.921734947709018e-01 
12520 1.096014438984107e-01 
12521 -3.746543734782889e-01 
12522 4.125764373643533e-01 
12523 -7.033400332883349e-01 
12524 -2.303393094485016e-01 
12525 4.917078601427946e-01 
12526 -3.687621781859891e-01 
12527 -5.499577285820593e-01 
12528 3.666028231572285e-01 
12529 1.273493741050036e+00 
12530 2.469966539051855e-01 
12531 -1.712548622597479e-01 
12532 3.603119725935536e-01 
12533 1.380866606359350e+00 
12534 1.871249762989699e+00 
12535 2.699307620343849e-01 
12536 7.124218569440994e-01 
12537 1.263444072883233e+00 
12538 3.845359454488808e-01 
12539 7.075077532521500e-01 
12540 5.233346058397830e-01 
12541 1.256951864879014e+00 
12542 4.611968260422608e-01 
12543 1.030858308206818e+00 
12544 3.966187976367100e-01 
12545 9.469395060112792e-02 
12546 8.341209281430928e-02 
12547 2.330209361368637e-01 
12548 -3.385230801056683e-01 
12549 -6.843693645665069e-01 
12550 8.107155779672222e-01 
12551 -1.920946411787978e-01 
12552 -4.667601063482681e-02 
12553 -5.065863621918273e-01 
12554 5.824881895407440e-01 
12555 1.486228307582140e+00 
12556 -1.010959230779986e+00 
12557 -2.039977629820828e-01 
12558 -3.058566428404277e-01 
12559 -3.949063260194202e-01 
12560 -1.417259702226770e-01 
12561 -7.435646104049175e-01 
12562 1.331606747627447e-01 
12563 -3.762920968751579e-01 
12564 2.293697870298655e-01 
12565 -5.753129545601315e-02 
12566 -4.682637472723912e-01 
12567 -6.801123659588412e-01 
12568 -8.541653460733221e-01 
12569 -1.806671470058200e-01 
12570 -1.591598901861198e+00 
12571 3.772364700911251e-01 
12572 -3.007865928897390e-01 
12573 -7.302134597413514e-01 
12574 -4.163358177665769e-01 
12575 4.342519549763185e-01 
12576 -5.715867964351229e-01 
12577 -2.088311365596607e-01 
12578 -3.064272872603887e-01 
12579 9.941983594625790e-01 
12580 1.048488842036565e+00 
12581 -2.848248621004034e-01 
12582 -5.865235678645343e-01 
12583 3.841401877384240e-01 
12584 -3.955299834893536e-02 
12585 2.354553216300037e-02 
12586 2.904532103338854e-01 
12587 1.105219530395521e+00 
12588 2.714786370590050e-01 
12589 3.048923700314541e-01 
12590 -2.295036996930316e-03 
12591 1.193448568723571e-02 
12592 -1.407680558694060e-01 
12593 6.875503295824794e-01 
12594 1.530417707188749e+00 
12595 1.254914372027458e+00 
12596 2.449242437931106e+00 
12597 -2.736594543596781e-01 
12598 1.812242526496792e+00 
12599 4.580296652975468e-01 
12600 -4.514761594242176e-01 
12601 -5.336995999992161e-01 
12602 1.489258969762862e+00 
12603 8.598340929519947e-02 
12604 -3.761626646635749e-01 
12605 -7.416721003735567e-01 
12606 -1.711671169398360e-01 
12607 1.519493944967585e-01 
12608 6.429050623148883e-02 
12609 -1.937856330914189e+00 
12610 -1.861362918141057e-01 
12611 -2.150978904527338e-01 
12612 -6.855867483334198e-02 
12613 -7.026767432144502e-01 
12614 -1.733603482482602e+00 
12615 1.166056137490793e-01 
12616 -5.577135126141572e-01 
12617 -6.161997187391335e-01 
12618 -6.252494869195664e-01 
12619 8.693854751182684e-02 
12620 -4.164524133853239e-01 
12621 1.085561321305963e-01 
12622 -5.732300460959598e-01 
12623 6.183199034063838e-01 
12624 5.383256038360205e-01 
12625 -9.794256366488641e-01 
12626 -8.021515053278850e-01 
12627 3.289445678586806e-01 
12628 2.503306971436999e-01 
12629 2.152275781283213e-02 
12630 -1.125802481855204e+00 
12631 1.515123258374658e-01 
12632 -5.687395682194162e-01 
12633 -1.103057514029240e+00 
12634 -6.214717876842180e-01 
12635 3.157648176199116e-01 
12636 -9.639673331376848e-01 
12637 -6.757398245303365e-01 
12638 -2.661395545658662e-01 
12639 -4.774652883715741e-01 
12640 -2.508682433327528e-01 
12641 3.139271354137737e-03 
12642 -7.495621302286590e-01 
12643 -1.604138917463639e-01 
12644 -2.723266330908091e-01 
12645 2.815167555467993e-01 
12646 -1.461711630663174e-01 
12647 2.159262594801333e-01 
12648 -4.817516612258487e-01 
12649 -1.027747061167580e-01 
12650 -2.134845872768131e-01 
12651 3.169207516680884e-01 
12652 5.403748662892071e-02 
12653 -1.279729354141318e+00 
12654 2.209255997003408e-01 
12655 -1.774757734164455e+00 
12656 -1.447761329754731e+00 
12657 7.449783992510072e-01 
12658 -1.415618900654790e+00 
12659 3.273663066779065e-01 
12660 3.383266898851365e-01 
12661 8.561373155206435e-02 
12662 -1.887859080630222e-01 
12663 5.393458173059571e-01 
12664 1.441213820163935e+00 
12665 -1.080873475941952e-01 
12666 -7.027712667499300e-01 
12667 1.661477886761664e+00 
12668 -2.077541494053603e-01 
12669 -4.142690913533937e-01 
12670 3.042509904644756e-01 
12671 3.346972690004957e-01 
12672 -3.718264940718252e-01 
12673 -4.023134930249603e-01 
12674 1.020519188065157e-01 
12675 -5.127964326606728e-01 
12676 -1.093892007986335e-02 
12677 5.089156555029662e-02 
12678 -1.198406842120426e+00 
12679 -8.744309711354779e-02 
12680 1.467415025894593e-02 
12681 -1.338439017028615e+00 
12682 1.247786093889438e+00 
12683 -7.371317346829531e-02 
12684 -2.302387188479952e-01 
12685 3.921434667602212e-01 
12686 2.563601733202471e-01 
12687 -2.349733439684755e-01 
12688 -2.929443080694449e-01 
12689 -4.009315189767893e-02 
12690 5.035282744312007e-01 
12691 5.614540294495807e-01 
12692 -4.084339920348680e-01 
12693 9.356506777579998e-02 
12694 -1.135991503142094e+00 
12695 1.562653049044420e-02 
12696 -2.314076034776547e-01 
12697 -4.600050633613517e-01 
12698 5.624573564744313e-01 
12699 -3.522193846659090e-01 
12700 3.656586600980651e-01 
12701 3.746680749382114e-01 
12702 -3.297559314437769e-01 
12703 3.904000043374857e-01 
12704 -2.768414168295129e-01 
12705 -1.806303867706096e+00 
12706 -1.012136869545208e-01 
12707 -1.169349537070701e+00 
12708 -3.317594933576356e-01 
12709 -2.581742032353968e+00 
12710 5.570886344449932e-01 
12711 -7.462046218303546e-01 
12712 -2.038458510003343e+00 
12713 -3.896336920988590e-01 
12714 4.747805704260057e-01 
12715 4.723229896620262e-01 
12716 1.213263700501857e-01 
12717 1.971200875525350e-01 
12718 1.452255354512940e-01 
12719 -1.097150541422018e+00 
12720 -2.276169771760505e+00 
12721 -1.623811404396405e+00 
12722 1.248007111245853e+00 
12723 5.366538440547999e-01 
12724 1.221450404535640e+00 
12725 -3.059598329024320e-01 
12726 -5.630203396711007e-01 
12727 -5.693123683836054e-01 
12728 -1.421520280882453e+00 
12729 1.226695302999742e-01 
12730 -1.385847595568767e+00 
12731 1.541904481067159e+00 
12732 7.863084620260938e-01 
12733 -3.908492664637446e-01 
12734 1.663447965797154e-01 
12735 3.177638997592567e-02 
12736 -3.180367008170851e-02 
12737 -2.132423506592897e+00 
12738 4.901278626544251e-01 
12739 2.389253465683625e-01 
12740 -2.617718045393290e+00 
12741 -3.388265979322896e-01 
12742 -3.463806994918909e-01 
12743 -1.400548271459869e+00 
12744 1.726608783815014e-01 
12745 -7.246082527809590e-01 
12746 3.726964133263364e-01 
12747 -1.311530300128788e+00 
12748 4.618266137345838e-02 
12749 -6.122373244895765e-03 
12750 -9.747099740093178e-02 
12751 7.764548179665118e-02 
12752 -8.862662793268311e-01 
12753 -5.551818413042998e-01 
12754 4.309034513642493e-01 
12755 -2.069259939521441e-01 
12756 -3.752881037019557e-01 
12757 8.325290292280166e-03 
12758 -2.554616352250269e-01 
12759 1.231511956084512e-02 
12760 -1.943147126681646e-01 
12761 -1.286781733991512e+00 
12762 -4.917752887105028e-02 
12763 -9.641539869487206e-01 
12764 -1.202208316907902e+00 
12765 -4.309750192079754e-01 
12766 -1.121885878659791e+00 
12767 9.917428043999102e-01 
12768 2.066532554436163e-01 
12769 -9.682250820454282e-01 
12770 -3.717657980208906e-01 
12771 -1.227075274696178e+00 
12772 -2.603205133916425e-01 
12773 -4.339749674174040e-01 
12774 1.490752615829077e-01 
12775 8.959474434833112e-02 
12776 -1.987566182656163e-01 
12777 2.331587468377663e-01 
12778 1.280775724727070e+00 
12779 1.768999848446104e+00 
12780 4.714851868886795e-01 
12781 4.391581052804612e-01 
12782 -2.259336349107179e-01 
12783 6.459632882633818e-01 
12784 1.262292384186066e-01 
12785 -4.460843137769650e-01 
12786 1.274667583779602e+00 
12787 1.280739111344965e-01 
12788 2.368175688321298e+00 
12789 2.921734483474908e-01 
12790 -9.523542683115418e-01 
12791 1.223096767857925e+00 
12792 -9.337738647870397e-01 
12793 -1.303898455616839e+00 
12794 1.810781516081996e+00 
12795 2.006436846994450e+00 
12796 1.177068237333776e+00 
12797 -7.756800348393212e-01 
12798 1.029141604184078e-01 
12799 1.200841530742282e-01 
12800 -1.687086993406110e-01 
12801 2.735594837025523e-01 
12802 1.347822229394084e-01 
12803 -6.671795795695139e-02 
12804 9.442647892517432e-05 
12805 1.705884687723273e+00 
12806 1.455132799938820e+00 
12807 1.661148078046137e+00 
12808 5.260362404890585e-01 
12809 3.471420865786998e-01 
12810 4.348388276119052e-01 
12811 -4.533349161473008e-01 
12812 4.623709212004695e-01 
12813 -6.562306306868969e-01 
12814 -3.646115773704606e-01 
12815 -1.800843836154994e-01 
12816 1.937662412242160e-01 
12817 1.542215146633777e+00 
12818 -1.491738852526146e+00 
12819 1.941751237715750e+00 
12820 1.074541372828080e+00 
12821 3.151306027149955e-01 
12822 -1.187001085597738e+00 
12823 -2.235118341186196e-01 
12824 3.423228625674471e+00 
12825 3.463406740935639e-01 
12826 1.904938891782346e-01 
12827 -8.099255434232844e-03 
12828 -1.557474433862711e-02 
12829 3.108077027605061e-01 
12830 -1.622023685096111e+00 
12831 6.156108115739862e-02 
12832 1.619916437052313e+00 
12833 1.216616818474426e-01 
12834 -1.351805681576149e+00 
12835 -6.582344036328769e-01 
12836 -3.653652763821358e-01 
12837 1.185210216523785e+00 
12838 5.909680565759307e-02 
12839 9.707990432121109e-01 
12840 9.810352778881876e-01 
12841 6.900123919259017e-02 
12842 3.514714126734945e-01 
12843 -3.802617603727362e-02 
12844 2.940090430543391e-01 
12845 3.205972215285567e-01 
12846 -8.541144755204243e-02 
12847 8.312197251022328e-02 
12848 9.056990093210681e-01 
12849 4.787689314089107e-01 
12850 -4.176227249716468e-01 
12851 -3.415295492603830e-01 
12852 4.185386552732455e-01 
12853 6.856529002494997e-02 
12854 -4.596018268578898e-01 
12855 6.973104440892772e-02 
12856 8.216642304848766e-01 
12857 2.447029127070519e-02 
12858 3.438733888129866e-01 
12859 6.712362354034681e-01 
12860 1.195473682164985e+00 
12861 7.356622897313310e-01 
12862 -5.075853293562087e-01 
12863 3.574603224206909e-01 
12864 -5.475950692067285e-02 
12865 -7.237009095565586e-02 
12866 -6.171255703437871e-01 
12867 9.349002745688803e-01 
12868 2.892668376497843e-02 
12869 -6.415852584583061e-01 
12870 5.024332293979277e-01 
12871 -9.354985440195290e-02 
12872 -8.055536904904723e-02 
12873 -3.401046023679657e-02 
12874 -8.916790350179950e-02 
12875 3.288186786898508e-01 
12876 1.106972470244807e+00 
12877 6.346458848094307e-01 
12878 -1.389651557185482e-01 
12879 3.944601023316579e-01 
12880 2.278686087997380e-01 
12881 -3.646997839375576e-02 
12882 1.160556802597746e-01 
12883 2.161222716003580e-01 
12884 9.517325900974806e-02 
12885 2.486388471113727e-01 
12886 1.918175924151435e-01 
12887 3.524314417352420e-03 
12888 8.925408221825074e-01 
12889 -1.709442345138493e-01 
12890 3.254801800014858e-01 
12891 1.175912038371699e+00 
12892 5.935381941240979e-01 
12893 9.437030876234774e-02 
12894 3.284846744202480e-01 
12895 -1.865065415604010e-01 
12896 2.295525588517892e-01 
12897 -7.509552013466717e-01 
12898 -2.068702412110300e-01 
12899 4.527214730895913e-01 
12900 9.792242376869231e-01 
12901 -2.538205970900722e-01 
12902 -9.075970832150927e-01 
12903 -1.403444311694932e+00 
12904 -1.154797850816410e-01 
12905 5.141211043869949e-01 
12906 -4.665096817847673e-01 
12907 4.822531969231882e-01 
12908 7.700995726372007e-01 
12909 -4.900672892326255e-02 
12910 9.469354332363428e-02 
12911 3.227061452844162e-01 
12912 1.194566579224223e+00 
12913 -1.323795588540320e+00 
12914 -1.633888577486963e-01 
12915 6.314859958308697e-01 
12916 1.636340817838481e-01 
12917 -4.007614613170933e-01 
12918 -6.484698115239339e-01 
12919 -6.180181516816144e-02 
12920 2.902907746925630e-01 
12921 -3.867481968424442e-02 
12922 -9.199851446940092e-02 
12923 3.587904799549222e-01 
12924 -2.196659425930423e+00 
12925 -1.815382044235677e+00 
12926 -3.951225354946982e-01 
12927 -3.521024771380417e-01 
12928 1.819600573954596e-01 
12929 -5.760011422180318e-01 
12930 3.170797177592431e-01 
12931 3.385708062478076e-02 
12932 -4.011895128694885e-02 
12933 -7.967274571207804e-01 
12934 -1.989103494074895e+00 
12935 -2.090679419613515e-01 
12936 -1.367910682104458e-01 
12937 3.764194009696822e-01 
12938 -6.582623877943924e-01 
12939 -2.205414172978381e-01 
12940 5.064261899306349e-01 
12941 3.015539230806978e-01 
12942 -3.742556815392373e-01 
12943 -6.007236098911852e-01 
12944 2.659491297095637e-01 
12945 -2.483811843453871e-01 
12946 -9.557085822898152e-02 
12947 -1.297921526914772e-01 
12948 -3.858925063390842e-01 
12949 -1.880364365190630e-01 
12950 -1.742218520393965e+00 
12951 2.937946946958659e-01 
12952 4.624397316672967e-01 
12953 -1.008781994353193e-01 
12954 -5.590525164151127e-01 
12955 1.965094978021750e-01 
12956 -6.672934315489557e-01 
12957 -1.149159399391676e-02 
12958 -5.231040368020139e-01 
12959 -4.086131036307141e-02 
12960 -3.419043339414913e-01 
12961 -7.744083070954060e-02 
12962 6.925774305185894e-02 
12963 5.478762257297972e-02 
12964 4.558261250348413e-01 
12965 2.589188574487638e-01 
12966 1.019049814445074e-01 
12967 -4.062990570353450e-01 
12968 1.345260431021743e-01 
12969 5.871250504144463e-01 
12970 -5.821843050118974e-01 
12971 -1.174319022543988e-01 
12972 -1.202026245048064e-01 
12973 5.089811665711460e-01 
12974 -1.956623257245367e-01 
12975 -1.749265338045938e-01 
12976 -1.539071972445394e-01 
12977 2.812820989238038e-01 
12978 2.307864095780275e-01 
12979 2.516834414379535e-01 
12980 1.509275065294647e+00 
12981 1.751829629747952e-01 
12982 3.523561126838108e-01 
12983 -1.671788868850831e-01 
12984 3.505031667887358e-01 
12985 -8.510270220493579e-01 
12986 -1.959256183745752e-02 
12987 6.403426318174756e-01 
12988 1.753768328030942e-01 
12989 -3.118190495980615e-02 
12990 1.458470970129498e-01 
12991 8.109434428959303e-01 
12992 -1.006472438623606e-01 
12993 -1.340727400645269e+00 
12994 -3.345282189654824e-01 
12995 2.955284574092317e-01 
12996 -2.201252435964668e-01 
12997 -7.533278938933159e-01 
12998 3.694037989052329e-01 
12999 -5.320951395383967e-01 
13000 4.662387786603457e-01 
13001 2.255507020008508e-01 
13002 -6.830446026430651e-01 
13003 3.755238188031177e-01 
13004 6.673677531561046e-01 
13005 6.884033447420999e-01 
13006 -3.989550121465106e-03 
13007 3.326720824496304e-01 
13008 3.704703570323704e-01 
13009 -3.147231857097390e-01 
13010 -2.550685202736578e-01 
13011 -9.066285405585078e-02 
13012 -1.330652754420038e+00 
13013 -1.105839442961058e+00 
13014 -3.149284235667780e+00 
13015 -5.675418150539678e-01 
13016 -9.063245672706272e-01 
13017 -3.614387648455228e+00 
13018 6.586123143279770e-01 
13019 4.151811634271837e-01 
13020 3.003140244834936e-01 
13021 -4.927574737866894e+00 
13022 -1.251149548320278e+00 
13023 -3.143905225398261e-01 
13024 -4.335924734279453e+00 
13025 -1.546183053746198e+00 
13026 -6.734445914098562e-01 
13027 -4.227847688082738e-01 
13028 -1.807749199799012e-01 
13029 -1.257315929760943e-01 
13030 -9.239625802619010e-01 
13031 -2.459092718163984e-01 
13032 -2.577228617756032e+00 
13033 -2.535921670855308e-01 
13034 -6.735857807800063e-01 
13035 4.066805212962715e-02 
13036 3.121796766023854e-01 
13037 -5.109569201337280e-01 
13038 2.898245399446197e-02 
13039 5.838330197135384e-01 
13040 -5.995911940829138e-01 
13041 -2.007340953171983e-01 
13042 -1.359306637883243e-01 
13043 8.515574435869566e-01 
13044 2.332730291426307e-01 
13045 -2.748369395600849e-01 
13046 1.273286031330015e-01 
13047 1.075433049778630e+00 
13048 1.723871101412963e-01 
13049 -9.844064615197043e-02 
13050 -1.355228133194586e-01 
13051 3.663963768087986e-01 
13052 -1.018445994062278e-01 
13053 -6.597043072237853e-02 
13054 4.219754830155496e-01 
13055 -7.891464953070540e-02 
13056 1.593417985520137e-01 
13057 8.253610997987291e-01 
13058 -6.307365088159140e-01 
13059 3.736680702161935e-01 
13060 1.319723764722973e+00 
13061 -5.267008993450132e-01 
13062 -8.035829163924399e-01 
13063 -1.437978742296086e+00 
13064 -1.649583793181656e-01 
13065 2.303255598410664e-01 
13066 -1.075860484529031e+00 
13067 -8.464751825830222e-01 
13068 -5.434017114196764e-01 
13069 -1.347017505737362e+00 
13070 4.241153735773051e-01 
13071 -8.234280519245807e-01 
13072 2.924442065849656e-01 
13073 2.641097806960042e-02 
13074 4.089325575030819e-01 
13075 8.276143986463669e-01 
13076 -1.584111187024898e-01 
13077 5.502091627592335e-01 
13078 1.224807084038326e-01 
13079 -1.130383169901232e+00 
13080 1.356596023827381e-01 
13081 -9.919143561621384e-01 
13082 -6.583557936079969e-02 
13083 -6.740146426047202e-01 
13084 -1.051767234584876e-01 
13085 9.455512042809622e-02 
13086 1.401544287312526e-01 
13087 3.425723613007357e-01 
13088 -6.000854045344270e-01 
13089 1.858590483970744e-01 
13090 -3.965392083711762e-02 
13091 5.846614659382783e-03 
13092 2.152254722438515e-01 
13093 9.118383377985552e-02 
13094 1.617724227737997e-01 
13095 6.952411345396972e-01 
13096 8.876503114684027e-02 
13097 2.217392044609446e-01 
13098 2.645353272564015e-02 
13099 3.850699966662956e-01 
13100 1.842745444966274e-01 
13101 4.760595010099055e-01 
13102 1.274312248389043e-01 
13103 1.816890683790984e+00 
13104 2.026594052024969e+00 
13105 -2.071156035988361e-01 
13106 2.821367206092535e+00 
13107 5.245182236653807e-01 
13108 -1.038222089990964e-01 
13109 1.197602525308794e+00 
13110 2.132597671822893e-01 
13111 1.656746315064882e+00 
13112 3.038417779267376e-01 
13113 -9.547895889998976e-01 
13114 6.132281790510649e-01 
13115 3.244728977426527e-01 
13116 -1.896069259652529e-02 
13117 7.025058159302501e-02 
13118 -1.271402690273080e+00 
13119 -8.039309250897291e-01 
13120 -2.292133093729916e-01 
13121 -9.699682715653828e-01 
13122 -2.369327107660896e+00 
13123 -7.720126384921885e-01 
13124 -8.045294896065061e-01 
13125 -1.463723374446852e+00 
13126 -6.424750902431192e-01 
13127 8.211855518805296e-01 
13128 -1.279922879535508e-01 
13129 8.815432003455135e-01 
13130 1.158219799496638e+00 
13131 1.075448982551533e+00 
13132 7.347708840464795e-01 
13133 8.319581218294169e-03 
13134 4.131375663044933e-01 
13135 -4.410429238223182e-02 
13136 4.028981499590220e-01 
13137 -1.077075365492865e+00 
13138 -6.163812818846258e-01 
13139 1.008340004513161e+00 
13140 7.960288598710622e-01 
13141 -5.399904179090366e-01 
13142 -6.603465666153993e-01 
13143 1.660221109890505e-01 
13144 -8.801811834571177e-01 
13145 -1.023725037585649e+00 
13146 -2.604419473276210e-01 
13147 1.728033324277046e+00 
13148 4.427739925636514e-01 
13149 -3.253113270287767e-01 
13150 -2.788998586913341e-01 
13151 -2.883883916451390e-01 
13152 7.844150641167710e-02 
13153 -2.292715862900091e-01 
13154 -1.338290579361077e-01 
13155 1.332600284065684e+00 
13156 2.501453186209164e+00 
13157 1.018581530633775e-01 
13158 -1.308104755334425e-01 
13159 -5.883487167671448e-01 
13160 -6.321367942129175e-01 
13161 3.068655044732138e-01 
13162 -5.833655574401294e-01 
13163 3.148753628846732e-01 
13164 -6.394839521386316e-01 
13165 -1.559676171556518e+00 
13166 -4.624653565719096e-01 
13167 -1.347017335361796e+00 
13168 -3.080682254868808e-01 
13169 1.889361672861614e-01 
13170 -6.439988376991311e-01 
13171 6.656901788245412e-01 
13172 -1.224805264994321e-01 
13173 6.656869953441180e-01 
13174 2.435194712924310e-01 
13175 8.070284074613168e-02 
13176 5.993021803086239e-01 
13177 -1.811045615582301e-01 
13178 -2.705785053806390e-02 
13179 -2.085369934081734e-01 
13180 -1.551806128503362e-01 
13181 6.285083262917712e-01 
13182 3.773401501946267e-01 
13183 -1.043537124197294e-01 
13184 1.142837720937700e-01 
13185 4.467469966447413e-01 
13186 5.413586433802486e-01 
13187 1.371246109419349e-02 
13188 -1.419812926858032e-01 
13189 4.213946511673551e-01 
13190 1.321978054642106e+00 
13191 1.853129678376139e+00 
13192 -1.857431747703455e-01 
13193 -5.002927883295143e-01 
13194 1.054208067452153e+00 
13195 4.794512466060917e-01 
13196 -6.839941001882511e-01 
13197 -7.761489857827252e-01 
13198 -2.482866225246091e-01 
13199 -5.934535507827891e-01 
13200 -1.211088964074336e-01 
13201 -4.362938922311327e-02 
13202 -2.284152229541255e-01 
13203 -5.069662937211088e-01 
13204 2.063286966979180e-01 
13205 7.123434324895604e-02 
13206 -6.021479545270874e-01 
13207 -1.700042967276100e+00 
13208 -2.752247230938890e-01 
13209 -2.240018030796337e-01 
13210 -1.380574336149418e+00 
13211 -1.292267846857955e-01 
13212 -6.596757533700971e-03 
13213 -2.239437645979280e-01 
13214 2.825967689132774e-02 
13215 6.279270900670536e-01 
13216 9.765894479380116e-01 
13217 4.065522024932446e-01 
13218 -4.603697410557802e-01 
13219 -1.271534386189448e-01 
13220 -5.660507090024287e-02 
13221 -1.055108036305762e+00 
13222 -5.890468762779100e-02 
13223 1.004608973177135e+00 
13224 7.960228524813436e-01 
13225 3.597432658773855e-01 
13226 1.824711546744057e-01 
13227 1.031653571579995e+00 
13228 -3.447761711528212e-03 
13229 4.264385650972452e-01 
13230 -3.607914039627613e-01 
13231 -1.980476490115223e-01 
13232 1.607972417470532e+00 
13233 -4.028539716151354e-01 
13234 5.999343871839145e-02 
13235 2.733848190439793e-01 
13236 3.581621312629066e-01 
13237 8.484611037348203e-01 
13238 1.294426826870470e+00 
13239 2.242245066641985e+00 
13240 1.046805245376848e+00 
13241 -8.039550893213040e-01 
13242 1.541578885408329e+00 
13243 1.244408216302569e+00 
13244 8.292092217608366e-01 
13245 -6.164723277701158e-01 
13246 -7.961347559462991e-01 
13247 -5.377453217249063e-01 
13248 3.977263576468955e-01 
13249 -7.618544019285121e-02 
13250 -5.099882408472382e-02 
13251 4.965205101680951e-01 
13252 8.772720586288399e-01 
13253 -5.373756265808501e-02 
13254 1.210044780455791e-01 
13255 4.285519398413368e-01 
13256 -6.326952922438137e-01 
13257 -2.162589865847190e+00 
13258 -1.111114976437564e+00 
13259 -6.102255837670177e-01 
13260 -1.605045355040262e-01 
13261 -3.266148362362614e-01 
13262 2.300163219939851e-02 
13263 1.476643314129952e-01 
13264 -3.173636705494554e-02 
13265 -9.544141711752023e-02 
13266 4.445673885275622e-01 
13267 5.070959765504618e-01 
13268 -5.613788231572436e-02 
13269 7.989070887398587e-01 
13270 -7.363978934445690e-02 
13271 -1.818623874131957e-01 
13272 -2.333315133072904e-01 
13273 -1.107237734729689e+00 
13274 -2.718180818245390e-01 
13275 2.031170837210479e-01 
13276 -1.733315161408584e+00 
13277 -1.146222406864778e+00 
13278 -4.696209390866313e-01 
13279 -1.327134694754022e+00 
13280 -1.799181111354685e+00 
13281 1.572674605349011e-01 
13282 -9.351469695270720e-01 
13283 -4.544572862516571e+00 
13284 -8.814508656135314e-01 
13285 -2.753149398723003e-01 
13286 -4.767979468726870e-01 
13287 -1.192562031103440e-01 
13288 1.613776878065279e-01 
13289 2.484387987015348e-01 
13290 4.258905407418759e-02 
13291 -5.936028147693009e-01 
13292 -1.032207512319402e+00 
13293 -7.445207678890793e-01 
13294 -3.655604421670789e-02 
13295 2.225712008619306e-01 
13296 -9.326062002623680e-01 
13297 -8.391614047290809e-02 
13298 -7.067136518701670e-01 
13299 -4.569001047527268e-02 
13300 9.668209469832163e-02 
13301 4.540787381737105e-01 
13302 2.944374972999862e-01 
13303 -5.642657792930917e-01 
13304 2.181978183518501e+00 
13305 -1.194779758696224e+00 
13306 3.742687376695810e-01 
13307 5.643443388391096e-01 
13308 9.629555048781892e-02 
13309 -8.871587941561281e-01 
13310 -4.044250805789678e-01 
13311 4.047639292090605e-01 
13312 -3.856991946401732e-01 
13313 -8.678990294717864e-01 
13314 -1.713359358136031e-01 
13315 -9.184002711071516e-01 
13316 -6.267588246186173e-01 
13317 -1.029869730169820e+00 
13318 1.754996703387078e-01 
13319 2.818415180067873e-01 
13320 7.368300751193506e-01 
13321 -6.133897628997786e-01 
13322 -1.544606850860833e-01 
13323 9.087693660521756e-01 
13324 3.729792598864907e-01 
13325 -4.993593655515646e-01 
13326 2.065408636816948e-01 
13327 5.667471423265376e-01 
13328 -2.299551721029079e-01 
13329 -1.284531037283268e+00 
13330 -6.160400473491007e-01 
13331 3.513362034222631e-01 
13332 5.667851738708035e-01 
13333 -1.335573668283881e+00 
13334 -6.281492538626092e-01 
13335 -6.483105893977424e-01 
13336 -4.232625464735923e-01 
13337 -1.070117812047094e+00 
13338 -5.213762326912078e-01 
13339 -6.291204337770470e-02 
13340 -2.413785614690163e-01 
13341 -2.924572696813015e-01 
13342 -1.530991001953563e+00 
13343 -1.331783985955524e-01 
13344 -6.532354689774218e-01 
13345 -2.589200466793324e+00 
13346 -2.595504407325898e+00 
13347 -1.147894249988890e+00 
13348 -4.617175444216635e+00 
13349 4.473039614807411e-01 
13350 3.299723237594099e-01 
13351 2.248836335656482e+00 
13352 -6.003146122131175e-01 
13353 -1.623858089725092e+00 
13354 3.890716943322392e-01 
13355 2.797596420208631e-01 
13356 -3.470862668048350e-01 
13357 -7.848864736496181e-01 
13358 3.776061517427900e-01 
13359 9.156189348262254e-01 
13360 1.228854976919712e-02 
13361 -6.880956792504017e-01 
13362 -9.995056330806931e-01 
13363 -2.422832824111049e-01 
13364 -1.662557565661446e+00 
13365 -8.534645630273410e-02 
13366 -8.075620573441283e-01 
13367 4.795899441146588e-01 
13368 5.297956856082205e-01 
13369 8.761123310366665e-01 
13370 1.748163368400355e-02 
13371 -5.931481085986383e-01 
13372 2.375488262490701e-01 
13373 -6.237420017748520e-01 
13374 8.281863282150730e-01 
13375 6.420437087741686e-01 
13376 2.293832898252648e+00 
13377 -3.254077461029526e-01 
13378 -7.386352707031293e-02 
13379 1.062906788547698e+00 
13380 -5.383091720491999e-01 
13381 -2.056330024764462e+00 
13382 -5.986751322341382e-01 
13383 -4.850318679231602e+00 
13384 -1.031515618251463e+00 
13385 -2.281406144196536e-01 
13386 -1.570236501650208e+00 
13387 3.800928257861192e-01 
13388 -1.012256018770257e-01 
13389 -9.596201710749110e-01 
13390 -8.333140188903357e-01 
13391 -2.162972263067733e-02 
13392 -1.171344467790529e+00 
13393 -1.232657882146811e+00 
13394 -4.727140170952952e-01 
13395 -1.100827346680376e-01 
13396 -2.630649005954719e-01 
13397 -3.877050898836956e-01 
13398 -1.002573896368342e+00 
13399 -4.183919529706889e-01 
13400 -1.473453055124770e+00 
13401 -1.232511221223581e+00 
13402 -2.306750865927891e-01 
13403 4.089820179730518e-01 
13404 -4.327865783297379e-02 
13405 -1.677974533169470e+00 
13406 -7.450267734843981e-02 
13407 -5.062363236126347e-01 
13408 4.775644656878736e-02 
13409 -1.262726585116377e+00 
13410 -1.618598365080144e-01 
13411 1.491102596826850e+00 
13412 1.166601134062064e-01 
13413 -3.287529867377272e-01 
13414 6.580475816934768e-01 
13415 2.300473147499687e-01 
13416 -9.070541180399265e-01 
13417 -1.418188077958287e+00 
13418 1.808567615619090e-01 
13419 2.518767023372616e+00 
13420 1.412110840701715e+00 
13421 -1.323485253486938e+00 
13422 -3.264869158122777e-01 
13423 2.292326201351595e+00 
13424 -3.501503727520973e-01 
13425 2.030996392227880e-01 
13426 -3.269631800094774e-01 
13427 1.294448977055901e+00 
13428 1.469375790444365e+00 
13429 3.435377464974594e+00 
13430 1.486948468554652e+00 
13431 5.071767848717493e+00 
13432 6.486679348206203e+00 
13433 2.941843230093049e+00 
13434 3.784072039964335e+00 
13435 1.925989433867066e+00 
13436 -4.130413905024093e-01 
13437 8.429789593113431e-01 
13438 3.531861033172977e+00 
13439 3.187428044449482e+00 
13440 4.372178573425104e+00 
13441 2.606658814368857e-01 
13442 -4.376485429412742e-02 
13443 -9.263381599818168e-02 
13444 1.797126733984673e-01 
13445 2.806181216173361e-01 
13446 -2.247889105286362e-01 
13447 -1.497923624451283e+00 
13448 1.186833022634991e-01 
13449 2.244546209939610e-01 
13450 -7.142527245354698e-01 
13451 -1.412319124937570e-01 
13452 1.927378057908322e-01 
13453 5.074240457069135e-01 
13454 -1.663693995585566e-01 
13455 -4.824012372165762e-01 
13456 2.754646979056984e+00 
13457 2.587053158504027e-01 
13458 5.230236383428776e-01 
13459 -5.933032178400266e-02 
13460 1.407173273111460e-01 
13461 6.917730733890387e-01 
13462 -8.669185367597215e-02 
13463 5.664435262972850e-01 
13464 1.970989696538096e+00 
13465 4.201730596869674e-01 
13466 2.581543517058367e-02 
13467 -4.778104625724647e-01 
13468 -7.249802013974346e-01 
13469 -2.668328889918927e-01 
13470 1.919108137981797e-01 
13471 -2.094196653231397e-01 
13472 8.541953880395258e-01 
13473 1.756893808098031e-01 
13474 -4.610856610516226e-01 
13475 5.528020166446644e-01 
13476 -1.968165266797479e-01 
13477 -2.639666538630976e-01 
13478 -1.877483077416326e-01 
13479 -9.664818650700926e-02 
13480 -5.212584935245190e-02 
13481 1.504178016983822e-01 
13482 6.896455783521647e-01 
13483 4.176505952009393e-01 
13484 -5.346113058502282e-01 
13485 -2.370718063603087e-01 
13486 -1.410071422313433e-02 
13487 -9.999733942294745e-02 
13488 -1.660293137032647e-01 
13489 3.441117031408975e-01 
13490 1.285220675661564e-01 
13491 -6.553384172589868e-01 
13492 5.006336588210707e-01 
13493 1.545748131966440e-01 
13494 3.671251986804994e-02 
13495 8.009649356632599e-01 
13496 7.734129039256740e-02 
13497 2.018928005614858e-01 
13498 -5.424946431384701e-01 
13499 -1.462616619394631e+00 
13500 7.007085061317602e-01 
13501 7.093127118981142e-01 
13502 -4.117951197260032e-01 
13503 -1.130525858307946e-01 
13504 2.357228026038506e+00 
13505 -8.348026906720048e-03 
13506 2.488434596392275e-01 
13507 -1.410520503235376e+00 
13508 9.451640416082685e-02 
13509 -1.371320656842725e-01 
13510 -2.315787903681164e-01 
13511 1.437229157386338e+00 
13512 4.662363134494035e-01 
13513 1.473711652029373e+00 
13514 -3.248399323150443e-02 
13515 -4.823246894407318e-01 
13516 5.066047310885294e-01 
13517 6.538985961717757e-01 
13518 -2.784603898998717e-01 
13519 1.493953946618137e-02 
13520 4.166442276472596e-01 
13521 4.989333803562321e-01 
13522 2.237025716861724e-01 
13523 1.223186144859977e+00 
13524 6.509428610120926e-01 
13525 1.021089490364863e+00 
13526 -1.494427166242680e-01 
13527 9.762349866469842e-01 
13528 3.583642433951932e-01 
13529 -4.399364387314330e-01 
13530 -6.556531366479493e-01 
13531 -3.401601956860546e-01 
13532 1.109448942006646e+00 
13533 -2.754758718097028e-01 
13534 -5.546366601521249e-01 
13535 9.781950690565219e-01 
13536 2.078643108066548e+00 
13537 -4.220228900201760e-02 
13538 -1.947884232426262e-01 
13539 -3.707481164656099e-03 
13540 -1.023196386806593e-01 
13541 2.874919498015800e-01 
13542 -1.755988625106942e-01 
13543 -1.226363633372987e-01 
13544 1.062336901845351e+00 
13545 5.537348211680549e-01 
13546 -4.939469617160242e-01 
13547 -1.924100345850263e-01 
13548 1.531570092894439e-01 
13549 7.081165432129173e-01 
13550 1.198698951952986e+00 
13551 -2.345712454402124e-01 
13552 9.683210652291909e-01 
13553 -2.240469519473362e-02 
13554 8.415337587425327e-01 
13555 1.021664199947264e-01 
13556 -4.334500348016800e-02 
13557 -3.619423661214914e-01 
13558 3.235847753046948e-01 
13559 -1.839770363430578e-01 
13560 -6.092127209852994e-01 
13561 -4.691599442529594e-02 
13562 2.948918055020884e-01 
13563 2.126855705420407e+00 
13564 3.517403531840537e-01 
13565 -7.857787978100736e-01 
13566 2.342193294306163e-01 
13567 -4.249286757681532e-02 
13568 -1.165285710063569e+00 
13569 8.009621480070293e-02 
13570 -2.815384013903333e-01 
13571 1.426776462109435e+00 
13572 5.156516619757329e-01 
13573 -6.495383615697520e-01 
13574 5.836536726794528e-03 
13575 1.196932339137053e-02 
13576 -5.275670614055215e-01 
13577 -3.165465649825915e-01 
13578 7.639890670320165e-01 
13579 1.325380110258994e-01 
13580 1.052884303636741e-01 
13581 7.941308727452662e-01 
13582 -4.629228805071205e-01 
13583 1.113170819653083e-01 
13584 6.364783100821166e-01 
13585 -2.823939958800717e-01 
13586 3.438941775945853e-01 
13587 -1.102090912761216e+00 
13588 -9.446546362201987e-02 
13589 5.515578610667319e-02 
13590 -4.928256272518777e-01 
13591 -1.823029273475861e-01 
13592 -3.202086452355813e-01 
13593 -2.846058101135126e-01 
13594 -2.317306622625596e-01 
13595 4.138066762719104e-01 
13596 -7.084924692484452e-01 
13597 -1.415459821394359e-01 
13598 -7.444058127367095e-01 
13599 -1.346680128450986e-01 
13600 2.984008889016913e-01 
13601 -4.921995151699800e-01 
13602 -9.349887347791589e-01 
13603 6.416422146004126e-01 
13604 2.270762383744147e-01 
13605 9.969399333412995e-02 
13606 -6.226887515497639e-01 
13607 3.686426580434213e-02 
13608 2.762512659864331e-01 
13609 3.935960309617573e-02 
13610 5.672922059130629e-02 
13611 3.604827308401805e-01 
13612 8.170465816674383e-01 
13613 -9.608587452781072e-01 
13614 -2.758928628855590e-01 
13615 -5.095888293412174e-01 
13616 3.209798117755962e-02 
13617 -6.798814978679510e-01 
13618 -2.063372265130742e+00 
13619 -6.068554795815762e-01 
13620 -9.195777746599196e-02 
13621 1.946162247065834e-01 
13622 9.410393097549494e-02 
13623 6.912692701072940e-01 
13624 1.523260474416797e+00 
13625 3.692886543176293e-01 
13626 -7.831068187730355e-01 
13627 -5.029043755017774e-01 
13628 1.335712743462494e-01 
13629 -1.934579182032466e-02 
13630 4.047290993309000e-01 
13631 -1.551222643231304e-01 
13632 2.652058764022953e-01 
13633 6.503599132641474e-01 
13634 1.402875860802952e+00 
13635 1.796787703799064e+00 
13636 6.283680201539696e-01 
13637 2.374115404183310e-01 
13638 -2.679349796389244e-01 
13639 -5.771830613396265e-01 
13640 3.638196222148957e-01 
13641 -3.313356452915389e-01 
13642 7.715849085123514e-03 
13643 -5.321509942315286e-01 
13644 2.841035714186938e-01 
13645 3.587570986934057e-02 
13646 -1.193966762444733e+00 
13647 -6.660636618163570e-01 
13648 -6.417411008164791e-01 
13649 -2.764828733799062e+00 
13650 -1.578745609789884e-01 
13651 1.649647016900137e-02 
13652 -2.125597859113144e-01 
13653 -2.729816516981093e+00 
13654 -8.814039253759886e-01 
13655 -1.007836568083855e+00 
13656 -1.023105068969274e+00 
13657 -7.706673416426317e-01 
13658 -6.239091518996861e-01 
13659 6.947492261606233e-02 
13660 -6.068946820011811e-03 
13661 -1.845065149034574e-01 
13662 -2.483243632672778e-02 
13663 -1.231553264305212e-01 
13664 -1.615751865785940e+00 
13665 -6.628998606599636e-01 
13666 2.345753282445674e-01 
13667 1.424997382405367e+00 
13668 2.124079861879942e-01 
13669 -2.105825394319225e-01 
13670 -6.324882896903038e-01 
13671 -2.877876734674943e-01 
13672 -1.638520233530149e-01 
13673 1.045741237588903e-01 
13674 -2.863349644747359e-01 
13675 2.759005141248541e-01 
13676 2.845585206726037e-01 
13677 -9.118978987888386e-01 
13678 1.130135066682768e-01 
13679 -5.390447239582531e-01 
13680 -2.191487130915071e-01 
13681 -5.161149961872102e-01 
13682 -8.471656208766644e-01 
13683 8.688679068742754e-02 
13684 -5.244951660641008e-02 
13685 -1.795496680754777e-01 
13686 2.647531300921017e-01 
13687 6.500300494438659e-01 
13688 4.074192192395373e-01 
13689 -3.028136117353095e-01 
13690 2.782828308110018e-01 
13691 7.847799138621784e-01 
13692 6.410905855230048e-02 
13693 -4.154445124709875e-02 
13694 -1.285001323803502e-03 
13695 1.037207760300680e-01 
13696 -3.852581450155050e-01 
13697 -5.104505301641475e-02 
13698 3.050988927871823e-03 
13699 1.154513472985162e-03 
13700 -2.726209157746368e-01 
13701 1.339500331138813e+00 
13702 4.918615654478891e-01 
13703 -2.341699554611281e-01 
13704 2.407564734878048e-01 
13705 4.140692697882135e-01 
13706 2.384333233038035e-01 
13707 -3.926083666010436e-03 
13708 -8.241533509724147e-02 
13709 2.963192905408667e-03 
13710 7.774281082553600e-01 
13711 -3.054836231966335e-01 
13712 -4.202701128853335e-01 
13713 3.004934119230378e-01 
13714 4.791833790941035e-01 
13715 2.027036777737739e-01 
13716 -5.861244323782874e-02 
13717 4.837065424681323e-01 
13718 -6.499777832191038e-01 
13719 -1.995753239268371e+00 
13720 -4.490361670643529e-01 
13721 -5.710209684562987e-02 
13722 -1.259939873566852e+00 
13723 -1.792751727697069e-01 
13724 6.224089410160684e-01 
13725 2.803394208553415e-01 
13726 2.116487964354571e-01 
13727 -1.587894347952216e-01 
13728 -3.195070725156524e-01 
13729 5.434466884381003e-01 
13730 7.442321834746908e-02 
13731 1.755395343189707e-01 
13732 9.971090976525752e-01 
13733 8.376672669600608e-01 
13734 -1.490539849811989e-01 
13735 -2.110532946696286e-02 
13736 6.010346912029068e-01 
13737 -5.306358182319706e-01 
13738 3.922433980102733e-01 
13739 4.876650331658795e-02 
13740 -1.087125321814750e-02 
13741 -1.428667740714557e-01 
13742 1.398846971731831e-01 
13743 6.613651045234038e-01 
13744 -1.618757231090100e-01 
13745 5.523044263655944e-01 
13746 3.849130905566231e-01 
13747 6.283016913104622e-01 
13748 4.094909387583232e-01 
13749 1.160374682250713e+00 
13750 -8.555717067630871e-02 
13751 3.595886064282164e-01 
13752 1.567244611916381e-01 
13753 -2.611616841410901e-01 
13754 -6.701729903190320e-02 
13755 -5.752611648500106e-01 
13756 1.122676061909350e-01 
13757 -5.152252122875907e-01 
13758 -1.008044533115196e+00 
13759 -1.660723154225655e+00 
13760 -8.130239799533961e-01 
13761 -8.221681331740747e-01 
13762 -2.098599205825451e+00 
13763 -1.085387892958076e+00 
13764 -6.453379445397505e-01 
13765 -1.662071770251431e-02 
13766 -1.505839135719463e-02 
13767 -2.910480412084988e-01 
13768 -5.652379510180942e-01 
13769 -2.166319380592185e-01 
13770 -3.870132553935012e-01 
13771 -1.318099844626790e-01 
13772 -1.573837079214425e-01 
13773 -2.011046608139851e-01 
13774 1.618948909980919e-01 
13775 1.142327176100241e-01 
13776 9.007443399461684e-01 
13777 2.993966137355034e-01 
13778 -1.276493907515702e-01 
13779 2.482826199678151e-01 
13780 4.824179811544654e-02 
13781 -6.484909130102738e-02 
13782 1.147237821477169e-02 
13783 1.117228830879403e+00 
13784 9.800738694313810e-01 
13785 -5.279693911267578e-01 
13786 -6.552426300325236e-02 
13787 -8.967352063659854e-01 
13788 8.376215208143994e-02 
13789 -5.796645322993573e-01 
13790 1.228511676816159e-01 
13791 9.747332735572231e-01 
13792 7.235765989690455e-01 
13793 2.247507006595958e-01 
13794 -5.339970526569480e-01 
13795 2.375279493073085e-01 
13796 -7.493717730048775e-01 
13797 -4.431372288251796e-01 
13798 -2.335522213808603e-01 
13799 6.736517234252076e-01 
13800 6.948720839517538e-01 
13801 -1.354395908067846e+00 
13802 1.984832029993602e-01 
13803 -5.463951468110684e-01 
13804 -9.564047731509624e-01 
13805 -8.656259533976793e-01 
13806 -1.416938470413934e+00 
13807 -8.132972970065603e-01 
13808 3.373185570125933e-01 
13809 -1.212257561863431e+00 
13810 1.897022915287093e-01 
13811 4.668025681956053e-02 
13812 -1.524069706292984e-01 
13813 -2.503805184889204e-02 
13814 -4.847469009008531e-01 
13815 3.891440339323906e-03 
13816 2.529641405649447e-01 
13817 -1.946795196259825e-01 
13818 4.573689337528855e-01 
13819 -1.462903900696131e-01 
13820 -3.556106706872566e-01 
13821 1.111074537968345e-01 
13822 2.083922590401988e-01 
13823 -3.221912094992466e-01 
13824 -8.174673250329700e-01 
13825 2.680525799716574e-01 
13826 4.574549317181305e-01 
13827 -1.428081887640263e-01 
13828 5.842800629341799e-02 
13829 4.651438708704023e-01 
13830 1.061292173208616e+00 
13831 6.286392991533615e-01 
13832 -7.874718480413024e-01 
13833 -8.942658878220335e-01 
13834 3.906880919182530e-02 
13835 4.970965698453633e-03 
13836 -1.604791514890938e-01 
13837 1.271157042588181e-01 
13838 -4.635370075015973e-01 
13839 -1.406201652647447e+00 
13840 -4.042166054907109e-01 
13841 4.645223450193418e-02 
13842 -1.165294450604987e+00 
13843 -1.601977329222616e+00 
13844 3.623560067706216e-01 
13845 -3.089360309816266e-01 
13846 -3.331321395886799e-01 
13847 -3.405688598094779e-01 
13848 -1.301016246843675e-01 
13849 2.725579326416226e-01 
13850 6.970324984306361e-02 
13851 4.828490654536119e-02 
13852 6.577046760770123e-01 
13853 1.101403306164135e-01 
13854 -3.843742236012882e-01 
13855 1.391587330183421e-01 
13856 4.725441118711700e-02 
13857 3.106089292869146e-01 
13858 2.605695369911382e-01 
13859 8.255531724854210e-03 
13860 -6.022930964052752e-01 
13861 1.655875449840652e-01 
13862 1.798013766425595e-01 
13863 3.925931960979666e-01 
13864 -2.097794909430558e-01 
13865 3.779118159535830e-01 
13866 1.445582384966051e-01 
13867 5.275638724205162e-01 
13868 -6.061914796147637e-01 
13869 2.849836788138525e-01 
13870 6.926052159588995e-01 
13871 -2.622226288774979e-01 
13872 2.248505483053466e-01 
13873 4.969822213430465e-01 
13874 2.637232200324122e+00 
13875 7.780740442641174e-01 
13876 2.905473679183848e-01 
13877 1.217322172186996e+00 
13878 -2.619229691259788e-02 
13879 1.008845111376888e+00 
13880 1.255106793896428e-01 
13881 -1.225927569820758e+00 
13882 4.164194204391328e-01 
13883 5.865311081918214e-01 
13884 4.631492362756199e-01 
13885 -1.712449947549972e-01 
13886 -3.450021924022364e-01 
13887 -5.026820729815337e-01 
13888 -7.991610574317435e-01 
13889 -5.934344452974256e-01 
13890 8.298463822259759e-02 
13891 -3.076545594699712e-01 
13892 2.504724048370928e-01 
13893 -1.059975128301804e+00 
13894 -2.171867985154728e-01 
13895 -6.930765901275227e-01 
13896 -1.720093902234558e-01 
13897 -5.007100305699426e-01 
13898 -8.234142553545791e-01 
13899 -1.165504939816888e+00 
13900 3.598010256429114e-01 
13901 5.323131610457907e-02 
13902 -5.289285534840420e-01 
13903 1.703767490112500e+00 
13904 -1.120944948247977e+00 
13905 -3.084683081305855e-01 
13906 7.400261967331317e-01 
13907 -9.862748377696447e-02 
13908 -1.016205103164169e+00 
13909 -1.853936429833528e-01 
13910 -2.923463900193551e-01 
13911 -5.909759038371503e-02 
13912 2.628020061177832e-01 
13913 -4.037471619313159e-01 
13914 -5.191447955581530e-01 
13915 -1.613247080130117e-01 
13916 -3.315818835676695e-01 
13917 -1.003556266757347e+00 
13918 -1.395737623145928e+00 
13919 -2.320788787450728e+00 
13920 -3.238981324778529e-01 
13921 -5.527871040526456e-01 
13922 -1.358247372703984e+00 
13923 7.193403448232459e-01 
13924 1.080687947968550e-01 
13925 -5.853143852489220e-01 
13926 3.423115119204705e-03 
13927 -1.087576598057919e+00 
13928 -6.090010746063380e-01 
13929 -5.880791982707295e-01 
13930 -1.283152828875273e+00 
13931 9.180908960179714e-01 
13932 8.715172929639777e-01 
13933 -1.080248581109625e+00 
13934 -3.353943526158071e+00 
13935 -1.534304760912376e+00 
13936 6.891458987271100e-01 
13937 -1.133858069133730e+00 
13938 -8.098158192510682e-01 
13939 3.436600146706593e-01
[truncated: 1,098,924 more chars]
