# Supplementary material for: Anderson critical metal phase in trivial states protected by average magnetic crystalline symmetry
Source: Nat Commun. 2024 Apr 9;15:3069. doi: 10.1038/s41467-024-47467-2 (PMC11003978; doi:10.1038/s41467-024-47467-2)
Supplement: Supplementary file 3 — Source Data [file 41467_2024_47467_MOESM3_ESM.zip › Source Data/FS11/Size=80_W=7_E=0_gamma=0.5pi_AlphA=1_cNNN=1_pm.txt]

runtime=147.59 min, check=-5.713209e-10, 
#index  #local chern marker
1 -1.808158291107760e-02 
2 -8.177212837148157e-02 
3 -7.507661715241445e-02 
4 -1.252936103606062e-01 
5 -5.654220542949385e-02 
6 1.025403474688798e-01 
7 1.342889721280440e-01 
8 2.792059102896584e-02 
9 -2.284860195280860e-02 
10 5.902313568094157e-03 
11 1.752197753568722e-01 
12 -1.186665036668415e-01 
13 -1.606386478366583e-01 
14 -5.408658860470664e-02 
15 -3.220941994926938e-02 
16 -1.614560147147850e-02 
17 -2.178490644061710e-01 
18 -1.040254728902613e-01 
19 2.542056383699375e-02 
20 3.549104237725489e-01 
21 -5.577961174728207e-02 
22 -2.957718169979929e-01 
23 1.720816903343988e-03 
24 1.154076924667942e-02 
25 -3.667956150064251e-01 
26 3.459421993677250e-02 
27 4.968473015464421e-01 
28 7.724560752962692e-02 
29 -7.365712725231983e-02 
30 -2.722224875225453e-02 
31 -1.056577565923840e-03 
32 -2.686405829397792e-03 
33 -1.310288263316453e-02 
34 -5.884781298174811e-02 
35 6.434327105402263e-02 
36 1.242504950286164e-01 
37 -9.392620610926986e-02 
38 3.777636533964588e-02 
39 4.280196952816784e-02 
40 1.597815700544604e-01 
41 -7.804063926208361e-02 
42 -2.215681495544924e-02 
43 -8.265377256218395e-02 
44 -9.981425754417803e-03 
45 -6.461164547541452e-02 
46 -8.404972700106502e-03 
47 7.828247179799944e-02 
48 5.714122568224907e-02 
49 -7.359687929050104e-02 
50 2.176712712496736e-02 
51 6.637597594699518e-02 
52 6.370027967550659e-02 
53 -3.427096363952753e-02 
54 -2.433619409644923e-02 
55 -1.507226577743186e-02 
56 -1.216063510801858e-02 
57 -2.199948331688757e-02 
58 -1.760763034063526e-01 
59 7.512130206782709e-02 
60 1.279768326381938e-01 
61 -3.596312844437859e-01 
62 2.758976428320301e-01 
63 2.331845914630920e+00 
64 6.690773560098759e-01 
65 -7.106060239537410e-01 
66 3.782641331256233e-01 
67 4.227994646978988e-01 
68 1.009090535091338e-01 
69 -1.994861086646449e-01 
70 -1.754671080392447e-01 
71 9.067183485535008e-02 
72 1.180617731711518e-01 
73 -2.429358375437785e-01 
74 -4.938611494559234e-01 
75 2.411341492752204e-01 
76 2.393770051300463e-02 
77 -1.597762087304516e-01 
78 -2.702009393681591e-02 
79 -7.361802932008221e-02 
80 -2.458715633953139e-02 
81 -3.741791222009123e-02 
82 -8.949039877230546e-01 
83 2.814251560511949e-01 
84 1.009027876475549e-01 
85 -2.992531288268371e-01 
86 1.402503111901453e-01 
87 9.892382186237185e-02 
88 3.782945714508308e-02 
89 -2.060559140742470e-01 
90 2.179885219178632e-01 
91 -3.102766548004569e-01 
92 8.670308187835551e-02 
93 -2.691716328015601e-01 
94 -2.144042470071285e-01 
95 4.683638946266862e-01 
96 4.889234625839359e-01 
97 -7.845083804142176e-02 
98 -8.725179981203723e-02 
99 3.410526967001251e-01 
100 7.652685735591847e-02 
101 -3.689241175605182e-01 
102 -2.162205642688824e-01 
103 1.008137305540780e-01 
104 4.244969770532808e-01 
105 2.677921209355888e-02 
106 4.129421946630255e-01 
107 4.760358854302616e-01 
108 1.266964199093184e-01 
109 1.171671026495184e-01 
110 -1.940802695869152e-01 
111 1.294999463244193e+00 
112 2.475565578069706e-01 
113 -5.695243191055364e-02 
114 -2.057965219772998e-01 
115 -3.920472920974013e-04 
116 -6.921568815717728e-02 
117 -1.223629436992601e-01 
118 6.250608650532680e-01 
119 2.133116471070278e-01 
120 8.904735341013321e-02 
121 -1.747562570966378e-02 
122 1.744354690304031e-01 
123 3.428860592051842e+00 
124 1.656982885090837e-01 
125 -1.803140515355721e-02 
126 1.048664394356195e-02 
127 6.720648742768857e-03 
128 1.090625917253014e-03 
129 -2.369337875545214e-02 
130 -1.898245224661426e-02 
131 1.080196979553727e-01 
132 9.586225838168040e-03 
133 -4.438695855187595e-02 
134 -3.360119725580319e-02 
135 3.510121311028582e-03 
136 3.072196784530109e-03 
137 3.070097450915922e-02 
138 8.422517052996602e-02 
139 5.836801973484184e-02 
140 8.013735555855193e-02 
141 2.782411603173237e-02 
142 8.397908916189165e-02 
143 2.407759785395353e-01 
144 1.605282740325470e-01 
145 2.607799919773331e-01 
146 8.088235538888867e-02 
147 3.270307363183909e-01 
148 3.560879564132695e-01 
149 2.143574736893245e-01 
150 8.101442073825785e-02 
151 9.484946191362448e-01 
152 1.321666489878444e-01 
153 1.065136364727058e-01 
154 1.665980129060258e-02 
155 3.469732855200577e-01 
156 5.735310199721875e-01 
157 -1.855792781518225e-01 
158 -7.569073857389728e-02 
159 3.180093008748928e-02 
160 1.477093817284910e-01 
161 -3.752908842698010e-01 
162 -4.955301672376181e-01 
163 -4.090453250513230e-01 
164 3.936195788633835e-01 
165 2.315411916486093e-01 
166 -1.852584665867262e-01 
167 3.751358647191803e-01 
168 5.481064703311600e-01 
169 -1.577658484152716e-01 
170 9.828069924446778e-01 
171 6.018747789295050e-01 
172 1.101746134998597e+00 
173 -5.200728741858702e-02 
174 -3.035187909056339e-02 
175 1.841568677724233e-01 
176 4.138509853680953e-01 
177 -8.917600428696228e-02 
178 2.973014892430696e-02 
179 1.194265359201323e-01 
180 9.197370608166883e-02 
181 -6.327349750211857e-02 
182 -6.820423587945511e-02 
183 4.818020699759494e-02 
184 3.628722599622963e-02 
185 -2.674461724488986e-02 
186 -4.984883407845050e-02 
187 6.693485199076175e-02 
188 1.469642094496773e-01 
189 -4.918729994758547e-02 
190 -5.029278300987809e-02 
191 1.468860062531099e-01 
192 -9.368763359530907e-02 
193 -1.574575139463613e-01 
194 -9.704878265517070e-02 
195 5.576564726668354e-02 
196 1.563758621044507e-01 
197 -7.294500432830336e-02 
198 -8.217019341030882e-02 
199 3.794339478729559e-01 
200 8.619184544452349e-02 
201 -3.367640367153777e-01 
202 -3.999030792883025e-01 
203 1.266441188860699e-01 
204 -4.057822867777272e-03 
205 -1.737117846536904e-01 
206 -2.033279855908425e-02 
207 3.769072621827478e-03 
208 -2.377447965996319e-02 
209 -7.465327282822093e-02 
210 -6.435752418441035e-02 
211 3.339567313710557e-01 
212 3.850779506690259e-02 
213 -6.709298655502889e-02 
214 1.323667467053594e-02 
215 3.415583050876485e-02 
216 8.593604504636676e-03 
217 -8.510567530645478e-02 
218 1.876243658826176e-02 
219 7.335254434463499e-02 
220 6.104523230862429e-02 
221 -1.756433878515166e-02 
222 -3.711738673018186e-02 
223 4.211347213903324e-03 
224 -5.081663716523156e-03 
225 -2.410929010807797e-01 
226 -1.712307778095265e-01 
227 -2.829972038369454e-02 
228 -1.282839690448683e-01 
229 -6.008783563870168e-02 
230 4.089856273162251e-02 
231 1.886635258770303e-01 
232 2.105616629146706e-01 
233 -6.182945242405700e-01 
234 2.002081122064863e-01 
235 5.750308745458200e-01 
236 4.037630403648604e-02 
237 -2.143908560722694e-01 
238 1.646683171629016e-01 
239 7.863354627589625e-02 
240 6.497807435548325e-02 
241 -2.632316163215797e-01 
242 -1.600129043286782e-02 
243 8.403205867146568e-02 
244 -9.380490074060693e-02 
245 -1.134203925805771e-01 
246 1.244240001867474e-01 
247 -5.902009259026308e-02 
248 -1.277837147948068e+00 
249 -4.751777997516473e-01 
250 -4.007481543966525e-01 
251 -7.470412390722821e-02 
252 1.061610417286915e-01 
253 -1.587242705092841e-01 
254 -8.877181931618247e-02 
255 1.912423632960004e-01 
256 3.029230919738655e-01 
257 -1.114038293241934e+00 
258 -4.298992425910526e-01 
259 5.205560217569548e-01 
260 2.535188083357472e-01 
261 -2.437605916534430e-01 
262 -1.474899603752202e-01 
263 -4.426281105596734e-02 
264 -3.457583472527399e-02 
265 -2.026226157213343e-01 
266 -3.000854918016700e-01 
267 -5.088949735779107e-01 
268 2.567516456575537e-02 
269 -1.363074635118758e-01 
270 -2.249699068317926e-01 
271 2.389505431091785e-01 
272 2.432928223186804e-02 
273 -1.105401766474266e-01 
274 4.694024503306110e-02 
275 1.158659455413151e-01 
276 -2.642648961486538e-01 
277 -1.658389381324376e-01 
278 -2.975031228613766e-02 
279 -5.206425778270917e-01 
280 -1.526883964961800e-01 
281 -2.989844422631359e-01 
282 -1.178694135367908e-02 
283 8.566316992125576e-02 
284 1.885961487016853e-01 
285 -1.110164948338405e-01 
286 1.316999508788460e-01 
287 1.352192100026660e-01 
288 7.851957446256333e-02 
289 -1.336041151023084e-01 
290 1.836952437878740e-02 
291 4.605366283702141e-02 
292 -1.061827930843353e-01 
293 -1.175385643372970e-01 
294 -3.210814108874496e-01 
295 -1.750665970871024e-01 
296 -1.247776242775494e-01 
297 -3.897563875462867e-02 
298 -6.700721255282746e-01 
299 -5.198488218601875e-02 
300 8.038203400647985e-02 
301 -2.298107113574167e-02 
302 -1.113266044512763e-01 
303 7.236111221833304e-02 
304 1.083111829171836e-02 
305 -2.912857784938894e-02 
306 1.634275171582566e-02 
307 1.608474014127562e-02 
308 9.621856785513794e-02 
309 -1.148004368266107e-01 
310 -1.288395059049021e-01 
311 -1.173013305588084e-01 
312 -2.568759143361457e-01 
313 -2.102183558528591e-01 
314 2.531812953390282e-01 
315 3.606677647128618e-01 
316 7.686978061883845e-02 
317 -1.339363486606032e-01 
318 1.932075893316348e-01 
319 9.958822860630594e-02 
320 1.353708596900599e-02 
321 -3.619607613851165e-01 
322 3.236333802554123e-01 
323 4.275544370062019e-01 
324 -6.590826719134095e-02 
325 -2.119151314232815e-01 
326 -8.828393014094034e-02 
327 3.663391364401578e-02 
328 1.549495337288796e-02 
329 -2.011239246164256e-02 
330 -4.425819543804230e-02 
331 1.763637025102944e-01 
332 -6.736694154965550e-02 
333 -1.477237561753276e-01 
334 4.301903666661417e-02 
335 -8.665565198180922e-02 
336 -7.863952467092052e-02 
337 -2.158888887141552e-01 
338 -4.382506833222952e-02 
339 -8.702942842049233e-02 
340 8.770372674934804e-02 
341 -2.155006222408860e-01 
342 5.516054217483284e-02 
343 2.219808191618141e-01 
344 7.614794154953947e-02 
345 -2.241137173983351e-02 
346 2.292659706075569e-01 
347 -2.854321370721007e-01 
348 3.499890581980744e-02 
349 3.785298780912427e-03 
350 2.287512848876281e-02 
351 8.905903785178236e-02 
352 4.194152588249601e-02 
353 6.182872520131202e-02 
354 4.372244349766791e-02 
355 7.806297968084862e-02 
356 8.242437113035126e-01 
357 1.451616953952194e-01 
358 6.461771064969604e-02 
359 7.720371264704504e-03 
360 3.860361514531042e-03 
361 -1.519390542545422e-01 
362 2.004210337249345e-01 
363 7.414982094778085e-01 
364 9.226654170313424e-01 
365 -8.807194129411377e-03 
366 -7.214702308513840e-02 
367 3.495612319942326e-03 
368 -2.213492845925340e-02 
369 2.695448129507651e-01 
370 -2.315460448962877e-01 
371 1.007751099619572e+00 
372 6.819730393940189e-01 
373 -5.237738920837375e-02 
374 1.080303917090018e+00 
375 1.354505415977984e+00 
376 3.460843061596129e+00 
377 -1.444766048950019e-01 
378 2.481770601671986e-01 
379 1.515598805224757e+00 
380 2.433548899757725e+00 
381 1.739132901086612e-01 
382 -6.468415318933036e-01 
383 -9.110753765187420e-03 
384 1.086218857188531e-01 
385 3.076052301843033e-01 
386 8.302709412774392e-02 
387 1.535797991928521e-01 
388 3.690202236707636e-01 
389 3.397997251497201e-02 
390 1.396993610676801e-01 
391 6.041212946339002e-01 
392 6.000320009438562e-01 
393 -2.650172928744723e-02 
394 2.656101140173082e-02 
395 1.405316175026729e-01 
396 1.296077724685951e-01 
397 -8.991433973165459e-02 
398 -2.291064040879552e-02 
399 1.819959826495814e-01 
400 2.779534744901813e-01 
401 -3.146411010940386e-01 
402 1.376356257421787e-01 
403 2.278207819548895e-01 
404 2.981321353137191e-01 
405 -1.859444910150706e-01 
406 -7.954413952146428e-04 
407 -5.412211725138705e-02 
408 -7.497414676614744e-02 
409 2.121364903308950e-01 
410 8.677421766114042e-02 
411 1.763687058421557e-03 
412 8.225505910539030e-02 
413 3.400060641246643e-02 
414 -1.319062404417584e-02 
415 -8.838235073924445e-03 
416 3.072345639967012e-03 
417 1.401681651061195e-01 
418 -9.229988203711306e-02 
419 6.994719134728935e-04 
420 6.913302365487377e-02 
421 1.165318746516529e-02 
422 -2.170069950782024e-01 
423 -2.025004250665545e-02 
424 -1.713853998193078e-02 
425 -5.275683268880282e-02 
426 -3.781857510286694e-02 
427 2.815126401450181e-01 
428 -3.339666069532914e-02 
429 -1.302915918893403e-01 
430 1.514022409619567e-01 
431 7.693745008861544e-02 
432 -4.109963993773548e-02 
433 -1.057426092809114e-01 
434 3.763736309749628e-01 
435 4.085542894634061e-01 
436 1.157626405850878e-01 
437 -4.933519142173352e-01 
438 -1.737233563954512e-01 
439 -3.841959595141158e-01 
440 -3.157199933612306e-01 
441 5.707477882904084e-03 
442 -4.202655212776053e-02 
443 -2.670802228168096e-02 
444 1.739879651255646e-02 
445 -1.528441629880540e-02 
446 -2.876139070030025e-02 
447 6.435419368431753e-03 
448 -4.933488920279831e-04 
449 -2.776140357188981e-02 
450 -1.318881285705600e-01 
451 3.853751685679892e-02 
452 -2.984849929529565e-01 
453 -2.052904417722926e-01 
454 1.210145920148802e-01 
455 4.886684466749561e-02 
456 -3.255243709003338e-01 
457 -5.180644572620854e-01 
458 2.053442425952111e-01 
459 -7.003198886172189e-02 
460 -2.894666734533986e-02 
461 -4.237140279849726e-01 
462 -4.628997997192601e-01 
463 3.563955015833720e-02 
464 -1.166097103705004e-01 
465 -3.442949836952454e-01 
466 -9.593071537629078e-02 
467 1.133386326761718e+00 
468 1.615338093128211e-01 
469 -8.508521948986005e-02 
470 5.676556047020340e-02 
471 -1.808344924098456e-02 
472 -3.429735541942589e-02 
473 -2.549195803375258e-01 
474 4.875023480660304e-02 
475 1.857924435415650e-01 
476 1.240078211689881e-01 
477 -3.070527184697553e-01 
478 -7.512057797009634e-03 
479 2.342454609514131e-02 
480 -1.445759588038847e-01 
481 -8.575876421451091e-02 
482 4.988554595706598e-02 
483 -3.417178419092829e-01 
484 1.889591565756910e-01 
485 -2.117056348684978e-02 
486 -7.636913129107292e-02 
487 1.538168632495671e-01 
488 4.366054324574679e-02 
489 -6.721156145594629e-01 
490 -2.921771314993538e-01 
491 4.575359870753499e-01 
492 1.277651336996898e-01 
493 -1.903359561564389e-01 
494 -3.009250681184492e-01 
495 -1.200408571167076e-01 
496 -1.936331435105819e-01 
497 -7.882242817498403e-02 
498 9.122332460541469e-02 
499 6.033231313081398e-02 
500 2.007872494740233e-01 
501 4.673188152121613e-02 
502 4.361829434579779e-03 
503 2.692954705079205e-01 
504 3.782933592366464e-02 
505 -3.537912607939721e-01 
506 2.186389179044904e-01 
507 4.669974567047921e-01 
508 -3.162269487334404e-03 
509 -9.374366947894892e-02 
510 4.340243611424822e-02 
511 2.377790479501299e-02 
512 5.224920716118461e-03 
513 -6.081359020732732e-02 
514 3.168293964503367e-02 
515 -1.235058945002318e-01 
516 -7.243958515800054e-02 
517 -3.737933901446265e-04 
518 1.268394451866747e-01 
519 2.322079205811192e-01 
520 -6.129877779230799e-03 
521 -9.128707392637046e-02 
522 6.987964694715418e-02 
523 3.161686216760880e-02 
524 1.150309612189012e-01 
525 -1.897379435757563e-02 
526 1.509844119128423e-01 
527 -9.736273160105703e-02 
528 -4.743028569241587e-01 
529 -1.468366363066215e-01 
530 -5.464273415968259e-02 
531 2.376751074483751e-02 
532 -4.948270653124022e-02 
533 -9.419108548220197e-02 
534 1.574108524876467e-01 
535 1.808208504344716e-01 
536 3.390646487752302e-02 
537 -2.263523912951532e-01 
538 8.627318177241330e-02 
539 1.245258509074994e-01 
540 -3.137862582808313e-02 
541 -9.072363052322194e-02 
542 2.639962174248845e-02 
543 2.077557383882382e-01 
544 1.162523140250639e-02 
545 -1.311393348998686e-01 
546 1.337484864819560e-01 
547 -9.240241119835797e-02 
548 1.335506503849836e-01 
549 -5.039058806200352e-02 
550 1.430706489864784e-01 
551 2.166363677006700e-01 
552 -7.431756867653569e-02 
553 -6.362440860217836e-02 
554 4.833067934005936e-02 
555 6.754840068604655e-02 
556 -3.409551071434139e-01 
557 -1.301217001547461e-01 
558 -4.508843186678420e-02 
559 -9.770829528454898e-03 
560 -2.936169442363629e-02 
561 -8.318439413980142e-02 
562 -1.602148621428119e-01 
563 -9.353004436250070e-02 
564 -1.200032864053708e-01 
565 -5.447694178689301e-01 
566 -7.927559387793690e-01 
567 -2.877951790872406e-02 
568 -1.450173858591164e-01 
569 -2.169021671672121e-01 
570 -1.450976942145128e+00 
571 1.411950768061365e-01 
572 2.403324909646587e-01 
573 -1.461294937262536e+00 
574 1.640716658225215e-01 
575 1.311993911031845e-01 
576 4.725116966963904e-02 
577 -1.027361151174546e+00 
578 -6.993572810150978e-01 
579 3.211649129192101e-01 
580 2.103155716410848e-01 
581 -1.833457095104167e+00 
582 -1.295995204872461e+00 
583 -2.645668105984211e+00 
584 -4.572636973572953e-01 
585 -3.941286218795939e-01 
586 -6.940056511516663e-01 
587 2.281107941064865e-01 
588 4.075924710573799e-01 
589 -3.787223095256151e-01 
590 -3.093921620810839e-01 
591 7.208781008281194e-01 
592 4.968491032438145e-01 
593 -5.281049780962209e-01 
594 -1.195227390853022e+00 
595 3.308527981037480e+00 
596 6.106360090813261e-01 
597 -1.769848247199895e-01 
598 8.201968415010596e-02 
599 3.937627360593020e-01 
600 8.306697861768283e-01 
601 -5.996992631863985e-01 
602 -7.450865729858758e-02 
603 3.043393343809947e-02 
604 -2.487271820942332e-01 
605 -1.367325648615141e-01 
606 -1.402831708532497e-02 
607 -6.619539806104607e-03 
608 -9.205666524942710e-03 
609 -2.520568991156961e-01 
610 -7.876284553353002e-02 
611 2.034123740556236e+00 
612 1.329013367854310e+00 
613 1.303152735504550e-02 
614 -9.018897658640271e-02 
615 5.515991505276532e-01 
616 1.005634739777599e-01 
617 -1.021974493015887e+00 
618 3.564343893316223e-02 
619 1.508656997369830e-01 
620 -3.664505278377233e-01 
621 -1.690327992981885e+00 
622 -1.047013466716720e-01 
623 -2.521495076397698e-01 
624 -3.197471425145854e-01 
625 -1.621691059517837e-02 
626 -3.224505178939217e-02 
627 -2.559263267338558e-01 
628 9.728548736205521e-02 
629 -3.154328763891727e-02 
630 1.422619234881158e-01 
631 3.207151098783809e-02 
632 2.807217627508953e-02 
633 -4.485978736675831e-01 
634 2.374122761454397e-01 
635 2.720016940245796e-01 
636 4.481003049398478e-02 
637 -6.708889891999760e-02 
638 -3.629216791625470e-03 
639 -1.261498597478711e-02 
640 -1.469182964373166e-02 
641 8.090296027406704e-02 
642 1.319217981116335e-01 
643 -2.650846353384222e-02 
644 -6.824646012932269e-02 
645 4.300994868426671e-02 
646 2.450779415007864e-02 
647 -1.559549550112897e-02 
648 -8.192245269668127e-02 
649 1.968223404067785e-01 
650 -1.509028188213423e-01 
651 -4.750876661067659e-02 
652 -6.628562011896338e-03 
653 1.635051574071105e-01 
654 4.693457728025588e-03 
655 -4.629480659884842e-03 
656 -7.836691200119186e-02 
657 -5.012488095048955e-01 
658 -4.838179206502472e-01 
659 6.375296358292029e-02 
660 4.830158551464570e-01 
661 -1.729521384358226e-01 
662 -3.728975084644024e-01 
663 2.521024925167667e-02 
664 4.436104459536766e-02 
665 -2.055803076049196e-01 
666 -4.207293263405257e-01 
667 5.854346559992932e-01 
668 1.971839437463506e-01 
669 -6.620376069356429e-02 
670 -6.021609983542438e-02 
671 -2.142433997207971e-02 
672 -3.384360900593029e-02 
673 8.347896571453366e-02 
674 -1.022756218773187e-01 
675 9.470643905709143e-02 
676 7.273834278515956e-02 
677 -4.114783370663387e-02 
678 -1.734529902802862e-02 
679 -1.096368736780574e-01 
680 -4.540562624425599e-02 
681 1.120029195184807e-02 
682 -3.743935135211374e-02 
683 -2.017382159050042e-02 
684 -3.384522109517635e-03 
685 -5.481494686920137e-02 
686 -2.058284192737773e-01 
687 -4.299506052267792e-03 
688 -5.916560775365676e-03 
689 -5.884760860718961e-02 
690 4.826052156561220e-02 
691 5.470200475306690e-02 
692 -1.543910378619230e-02 
693 -4.301528863237938e-02 
694 -8.055492481938510e-02 
695 -1.984285885933489e-01 
696 -4.396794751369406e-02 
697 -5.181360835450054e-02 
698 -4.301747890693145e-01 
699 -1.293518877892390e-01 
700 -4.655105570344019e-01 
701 -2.744926614502199e-01 
702 -1.858939559102977e-01 
703 1.101296011678360e-01 
704 -4.546630445285810e-02 
705 -6.602761715658121e-01 
706 -1.051166524751809e+00 
707 3.051646617763060e-01 
708 3.591108636166055e-01 
709 -2.917845634462044e-01 
710 -2.194708126694129e-01 
711 4.129823516519419e-01 
712 2.570708644398080e-01 
713 -8.806496940521111e-02 
714 -9.046526826089411e-02 
715 -3.929526437403379e-01 
716 -4.199370111373467e-01 
717 -5.676173215594795e-01 
718 -1.686523314326503e-01 
719 4.408703543748001e-01 
720 5.468423932500828e-02 
721 -2.176642427038800e-01 
722 -5.136242794942338e-01 
723 -2.607024193629354e-01 
724 -5.415579424282145e-01 
725 1.069217901837338e-01 
726 -6.046941212974415e-02 
727 -8.334985118486440e-01 
728 8.389457413094842e-01 
729 -7.822794772216228e-01 
730 -2.837925654335682e-01 
731 -4.567648538303177e-01 
732 -3.671893949084006e-01 
733 -4.154415436240544e-01 
734 -6.999203301594607e-02 
735 3.239693207814487e-01 
736 -5.640932423543122e-02 
737 -4.132205119352306e-01 
738 -4.968800006701497e-01 
739 6.155473170675587e-01 
740 3.920291186941233e-01 
741 -5.801901361078649e-02 
742 -1.888284379296723e-01 
743 8.553016906901311e-01 
744 1.317762376373173e-01 
745 -2.803026726054171e-01 
746 -3.745849086406830e-01 
747 1.439324300039181e+00 
748 7.195956237041381e-01 
749 2.154846786415409e-01 
750 -2.790489441903466e-01 
751 -4.939058199858424e-02 
752 -1.576479373533197e-01 
753 -3.218450117198871e-02 
754 6.012295321128183e-02 
755 7.902651922618159e-01 
756 3.631506195001728e-01 
757 3.392214091279856e-01 
758 -2.923332332873556e-01 
759 1.018538209002419e+00 
760 3.419792583409048e-01 
761 3.088418667740145e-01 
762 3.699853645216419e-02 
763 7.305941884738107e-02 
764 1.987016244165525e-01 
765 5.472026666968771e-03 
766 -1.625210214383372e-01 
767 -9.069330906575589e-02 
768 -4.034162428038733e-02 
769 -7.458575756603027e-02 
770 -4.220249055079867e-02 
771 1.121465105854220e-01 
772 7.290948835828852e-02 
773 -4.083168581238827e-02 
774 -8.773769835708212e-02 
775 1.405771498957739e-01 
776 -9.916499004824922e-02 
777 -3.340026898470531e-01 
778 -2.128752297380748e-01 
779 -4.445718030320573e-01 
780 1.424829108677357e-01 
781 -5.455055457484147e-02 
782 9.470359456856701e-02 
783 -3.074191215573438e-01 
784 2.245965397863048e-01 
785 -1.280414523978475e-02 
786 6.038802611739349e-01 
787 1.308008529215336e-01 
788 -7.387952327423210e-02 
789 1.476200368049437e-01 
790 1.611279848183183e+00 
791 6.820031758228734e-01 
792 3.958311235188503e-01 
793 7.591871933833890e-01 
794 2.981930878046327e+00 
795 7.882340965813959e-01 
796 6.086264259224673e+00 
797 4.867504716532672e-01 
798 -2.190347049821288e-01 
799 -2.699484659440676e-01 
800 1.350684130103939e-01 
801 1.610434385704946e-01 
802 1.705273888912558e-01 
803 1.151344216303038e+00 
804 1.720371429350925e+00 
805 6.376510203159013e-01 
806 7.669684451319100e-01 
807 4.163941499125718e-01 
808 6.913237003485634e-01 
809 2.704245295253113e-02 
810 1.057181933980689e+00 
811 7.990295404184798e-01 
812 3.492822457125368e+00 
813 2.203927347026388e-01 
814 3.220096280493012e-02 
815 1.488399785115961e-01 
816 4.261074612536959e-01 
817 2.939552419326105e-02 
818 2.042805915238455e-01 
819 7.313779757133458e-01 
820 1.817694947064099e-01 
821 1.719414845979159e-02 
822 2.215288631765837e-02 
823 -2.679206568696168e-02 
824 1.646845279484219e-01 
825 -3.253930239235198e-02 
826 -4.812535100821817e-03 
827 2.885375355941686e-01 
828 2.819222397664382e-01 
829 1.581492472194003e-01 
830 -2.373114842498357e-01 
831 -2.040351301300088e-01 
832 4.588884615992203e-01 
833 -3.619021186698103e-02 
834 -1.154556045411471e-01 
835 1.490018445741927e-01 
836 1.095664257785784e-01 
837 -2.106744067744547e-03 
838 -1.270832628089044e-01 
839 -4.264513388182567e-02 
840 2.769236540300094e-01 
841 -1.273653473265337e-01 
842 -1.397298173366775e-01 
843 -6.909135483785801e-02 
844 -1.873764462449238e-01 
845 -3.123690972462797e-01 
846 -1.987561499168873e-01 
847 -4.113672680492715e-02 
848 8.273931989001554e-02 
849 -7.689514343445183e-02 
850 -1.839444506081510e-01 
851 4.734085060404566e-01 
852 5.119486698792939e-02 
853 -2.183578038207997e-01 
854 2.165721880987370e-01 
855 3.074472178371866e-01 
856 6.249232950375087e-02 
857 8.255627359040531e-02 
858 1.551607563497866e-01 
859 4.119959099212169e-01 
860 1.362237303884294e-01 
861 7.574397783611546e-03 
862 -6.115871887155232e-02 
863 -1.371467414501935e-03 
864 -3.777903043354121e-02 
865 -1.139042160359169e-01 
866 -9.437288733680464e-02 
867 -3.504488707434484e-02 
868 -1.148293458376457e-01 
869 -7.769817740446329e-02 
870 -3.297816367418157e-02 
871 -2.901392314233791e-01 
872 -4.534037258779620e-01 
873 9.998865013863784e-02 
874 -1.303365012802300e-01 
875 3.344046386063522e-01 
876 -1.491686864041238e-01 
877 7.035554775725447e-02 
878 -2.412070180884606e-01 
879 -2.953613944980257e-01 
880 -2.513215658709483e-01 
881 -2.749199711333940e-01 
882 3.385087369499383e-01 
883 8.583540103766732e-02 
884 -1.843099913666430e-01 
885 2.583864446917850e-03 
886 -3.443418636807183e-02 
887 -7.480086108567108e-02 
888 1.352695550410072e-02 
889 -8.366917761266733e-02 
890 1.939144928324430e-02 
891 -2.026905766364701e-02 
892 1.141572085318635e-01 
893 7.033459919508754e-02 
894 -5.548736056546304e-02 
895 1.529266063036834e-01 
896 -1.332378858606497e-01 
897 6.249592699905369e-02 
898 -2.779400595531680e-03 
899 5.548920745922517e-02 
900 8.812689212982003e-02 
901 4.225051899129575e-02 
902 -8.903469841081146e-01 
903 -4.038884903185221e-01 
904 -6.306920068645995e-01 
905 -5.546689147308893e-01 
906 -3.666295230959563e-01 
907 -2.614458654642839e-01 
908 -1.284353259412393e-01 
909 -5.724744392251174e-01 
910 7.675550326357686e-02 
911 -9.026524764264804e-02 
912 1.991462716362520e-02 
913 -1.390466503070467e-01 
914 1.160672808390777e-01 
915 7.375436569799736e-01 
916 -1.912002298086799e-02 
917 -2.220163122794742e-02 
918 2.171903658328811e-02 
919 1.017450859182509e-01 
920 4.915509359876553e-02 
921 -2.666809357071416e-02 
922 8.053202452254587e-03 
923 4.992440776134821e-02 
924 -1.063645624921011e-02 
925 -2.742133013513274e-02 
926 9.659059536098888e-02 
927 -2.405034217434032e-02 
928 1.458163792273806e-02 
929 7.840927864402002e-02 
930 1.770724716712389e-02 
931 -6.702713009276269e-02 
932 4.325374943863172e-03 
933 -1.151517753992207e-01 
934 -1.089996430407437e-01 
935 -5.926365351974551e-01 
936 -6.352773850316837e-02 
937 -1.276880283080270e-01 
938 1.763023628265544e-01 
939 3.648266394646802e-01 
940 -4.217400681258170e-02 
941 -5.587874922108846e-02 
942 7.400042960847655e-02 
943 3.208157536622514e-02 
944 1.109988231678986e-01 
945 -4.602538519753741e-02 
946 -3.576811241047346e-02 
947 -3.159158307563835e-03 
948 -1.150496313963427e-01 
949 -1.391754189518729e-02 
950 -8.517405045623781e-02 
951 2.181235421383655e-02 
952 -8.889759976005621e-03 
953 -6.992902516712897e-02 
954 -1.245019487992022e-01 
955 2.527408802226426e-01 
956 1.015947120687256e-02 
957 1.110563028630743e-01 
958 -9.065371547900047e-02 
959 -6.134558810487639e-02 
960 1.550444480811936e-01 
961 -1.489446269658600e-02 
962 1.101777065677596e-01 
963 2.357431735020844e-02 
964 -1.948287427200347e-02 
965 -4.198265122378789e-02 
966 -4.836421667673548e-02 
967 7.293465765702771e-02 
968 5.149700862606114e-02 
969 -7.243486870819006e-02 
970 1.476899871186863e-02 
971 4.430752540161769e-02 
972 6.974050790488456e-02 
973 -6.618940627088260e-02 
974 1.308690378734981e-01 
975 -1.601774558891739e-01 
976 -1.420108884330467e-01 
977 -3.727999904315709e-01 
978 2.493243005309820e-01 
979 1.227876133338620e+00 
980 3.469365260337928e-01 
981 2.778437014619847e-01 
982 -2.892929322924063e-01 
983 -2.218559091043753e-01 
984 -2.081273005629620e-01 
985 -1.778738234855944e-01 
986 -9.705545289515075e-02 
987 2.089000587995061e-01 
988 6.640217904803079e-02 
989 -8.237804897084168e-02 
990 3.736476456052643e-02 
991 7.739535815148139e-02 
992 1.207513087378254e-01 
993 6.979108973208070e-02 
994 -8.324718639262180e-02 
995 9.095344274234424e-02 
996 3.369025453194146e-02 
997 2.748964754014012e-01 
998 6.265795515666347e-01 
999 7.026220916458380e-01 
1000 -1.126459507014379e-01 
1001 -9.490501661541841e-02 
1002 2.386389094153045e-01 
1003 -5.480408367792201e-02 
1004 -4.107844943735112e-02 
1005 5.026656651930865e-01 
1006 -1.595876701357080e-01 
1007 2.071291324857594e-01 
1008 1.648385842149109e+00 
1009 -3.717849386251019e-02 
1010 1.573142023076722e-01 
1011 3.443551034491142e-01 
1012 -6.802432657497320e-01 
1013 -6.377263626216587e-02 
1014 5.877521448300489e-01 
1015 4.864081311109093e-01 
1016 7.260395066110405e-02 
1017 -1.428423157148043e-01 
1018 3.042866008706298e-01 
1019 1.698989285251101e+00 
1020 8.245510489579337e-01 
1021 9.713766206687441e-01 
1022 -2.419933418887012e-01 
1023 5.729391672154200e-01 
1024 8.302167341796779e-01 
1025 -2.184093575409220e+00 
1026 -2.391218120838280e+00 
1027 -3.598104855617206e-01 
1028 -1.022955622160983e+00 
1029 -7.872373872767964e-01 
1030 -1.700657838214103e-01 
1031 -5.388853300244978e-04 
1032 7.750538057066594e-03 
1033 -3.197741057043775e-01 
1034 -1.838921122786225e-01 
1035 3.310588797453314e-01 
1036 2.150419257874376e-01 
1037 -7.189735699609039e-02 
1038 1.911240167969901e-01 
1039 1.606657439502839e-01 
1040 2.003234850343553e-02 
1041 -1.090018716457342e-01 
1042 2.273299919927416e-01 
1043 1.160895368736737e-01 
1044 1.234272934437199e-01 
1045 -3.041527808526742e-01 
1046 -2.716099515055444e-02 
1047 1.135259513724107e-01 
1048 -9.896099522652434e-02 
1049 -1.197828262130199e+00 
1050 -5.523909135596887e-01 
1051 7.610342788332587e-02 
1052 3.635543877358207e-02 
1053 -3.213637292411930e-01 
1054 5.362858519410678e-01 
1055 -1.576411233522828e-02 
1056 9.102858425729377e-02 
1057 -1.311719824115190e+00 
1058 1.457485382818812e-01 
1059 5.128209685359302e-01 
1060 -3.578558887329120e-03 
1061 -3.316638666304534e-01 
1062 -1.026097851464833e-01 
1063 -2.213416482364364e-02 
1064 -8.117221340756960e-02 
1065 4.733838172688135e-02 
1066 -2.191871073072608e-03 
1067 1.874998952200374e-01 
1068 4.042448584624664e-01 
1069 1.253387479307123e-01 
1070 -3.301367932557194e-02 
1071 8.041797444644404e-02 
1072 -4.311573645075430e-02 
1073 -4.451619614609323e-02 
1074 -3.896687875203284e-03 
1075 1.247209382027429e-02 
1076 1.995381527485933e-02 
1077 -9.026981674259627e-03 
1078 -2.481795596579379e-01 
1079 -7.216154156611289e-02 
1080 9.949139645628448e-02 
1081 6.534509028490486e-02 
1082 5.356380891637783e-02 
1083 1.824808233716775e-01 
1084 6.128325440494963e-01 
1085 6.612094834909071e-01 
1086 8.995958566723669e-02 
1087 2.220112271791636e-01 
1088 1.333393742018830e-01 
1089 -2.005870180715993e-02 
1090 2.909334761528652e-01 
1091 3.318573719068163e-01 
1092 1.039799967737146e-01 
1093 -7.453366434308520e-01 
1094 -1.525294472505880e-01 
1095 -1.960026545078022e-01 
1096 -5.163815228546457e-01 
1097 -1.527771271530650e+00 
1098 -7.271739152284125e-01 
1099 -5.931098550896963e-02 
1100 1.474822104732629e-02 
1101 -3.046318386997891e-01 
1102 -1.287371424968661e-02 
1103 1.979606890768152e-01 
1104 -7.644760987336531e-02 
1105 -3.889934049012378e-02 
1106 -2.928293432363826e-02 
1107 3.407210906654257e-01 
1108 1.293303221850760e-01 
1109 -1.125260705271861e-01 
1110 6.361575790560914e-01 
1111 3.452619069497675e-01 
1112 4.843687384954298e-01 
1113 -3.174253852138405e-02 
1114 2.705130303543168e-01 
1115 1.573210112000880e+00 
1116 3.643827784634818e-02 
1117 1.944837048243326e-01 
1118 1.610121725780216e-02 
1119 -9.923755507753704e-02 
1120 -2.552583729960808e-01 
1121 -2.546090762797926e-02 
1122 -4.417965608025623e-02 
1123 2.530087394475279e-01 
1124 6.356905761597609e-01 
1125 1.641719565929766e-01 
1126 -1.372550108177388e-01 
1127 -9.897795261069021e-02 
1128 9.316807869857199e-01 
1129 -1.348164491962591e-01 
1130 -1.084968633313113e-01 
1131 -4.372336703676495e-01 
1132 4.461909478226850e-01 
1133 -1.699844551455007e-01 
1134 -1.055723357395565e+00 
1135 -1.269143301871380e-01 
1136 -2.102931461638317e-01 
1137 -7.323691293198601e-01 
1138 2.336308588800181e-01 
1139 5.792857427724650e-01 
1140 3.343368113945540e-01 
1141 -2.289094908711244e-01 
1142 6.320764337889235e-03 
1143 -1.012957332561263e-01 
1144 9.120256320286595e-02 
1145 1.603667329997905e-01 
1146 -3.901772786458506e-02 
1147 5.249965429665134e-01 
1148 1.772757060002411e-01 
1149 -2.721317356950476e-02 
1150 -3.345841878357347e-02 
1151 -5.005964550309348e-02 
1152 5.166931335403738e-02 
1153 8.413171937254443e-03 
1154 5.096426913493999e-02 
1155 1.676392005322998e-02 
1156 -2.576134265922837e-02 
1157 -9.197947001767405e-03 
1158 -9.846639580714200e-02 
1159 -8.669168475633376e-02 
1160 -4.653069493471886e-01 
1161 -2.270171030795966e-02 
1162 1.701189748716010e-01 
1163 1.249593524256498e-01 
1164 -3.702387633210751e-02 
1165 5.128761831520841e-01 
1166 -2.079761783773985e-01 
1167 -2.741701188939064e-01 
1168 -3.106674786728699e-01 
1169 3.877408595875830e-03 
1170 1.060764035487969e-01 
1171 4.209815426152529e-02 
1172 -3.997279907989854e-03 
1173 -1.476822065156073e-01 
1174 -3.050489826728832e-02 
1175 6.609342836987341e-02 
1176 -1.550693419820330e-01 
1177 -6.814715969812844e-02 
1178 -1.462166338782420e-02 
1179 1.075304147956974e-01 
1180 1.680111464997174e-02 
1181 -3.198884804202620e-01 
1182 -9.620839605300849e-02 
1183 -6.130949576372565e-02 
1184 1.262488702078358e-01 
1185 -2.047843956373173e-01 
1186 1.744774697709906e-02 
1187 9.443240651896616e-02 
1188 -6.842882738978208e-02 
1189 4.277869204938504e-02 
1190 -1.209616780650514e-01 
1191 -3.893808912300871e-01 
1192 -5.177923939479194e-02 
1193 3.869174335494300e-02 
1194 1.438262785632899e-01 
1195 4.566762435197298e-03 
1196 -2.992528585967337e-02 
1197 -6.279531971939699e-02 
1198 -3.888957637621758e-03 
1199 2.384686286169998e-03 
1200 -8.866733432465462e-02 
1201 -3.709061672482616e-01 
1202 -1.066797531321277e-01 
1203 -2.387348583106964e-02 
1204 1.236173827568583e-01 
1205 -2.992324219622189e-02 
1206 3.619131828782504e-01 
1207 -5.637576473787697e-01 
1208 1.976429424467993e-01 
1209 9.295934483886885e-01 
1210 1.186915082662669e-01 
1211 6.235804626648848e-01 
1212 -7.881784607473050e-02 
1213 -1.410059992267812e-01 
1214 2.999773068506131e-01 
1215 5.166168370809392e-01 
1216 2.426025424548196e-01 
1217 1.113032882363426e-02 
1218 1.474256712770906e-02 
1219 -8.536285868328865e-03 
1220 3.386524951778288e-02 
1221 -3.995153664305053e-02 
1222 1.119502711867036e-01 
1223 7.073232125645598e-02 
1224 -1.352493207438891e-02 
1225 2.036793808103727e-01 
1226 -3.964779244848075e-02 
1227 4.558806935219276e-01 
1228 5.233890577559976e-01 
1229 3.689908006721991e-01 
1230 -1.202402408098088e-01 
1231 3.437204534262251e+00 
1232 9.472692695981720e-01 
1233 -1.663934415965269e+00 
1234 -1.011420346358040e+00 
1235 -7.925768601109235e-01 
1236 -7.330449006055526e-02 
1237 -1.136846955026184e+00 
1238 -4.077521604020823e-01 
1239 6.210620037137033e-01 
1240 -2.046846421660581e-01 
1241 -3.242835898628981e-01 
1242 -1.282039562330186e+00 
1243 2.307629947273113e-01 
1244 2.263818802645659e-01 
1245 -9.672532148868930e-02 
1246 -9.247207509790345e-01 
1247 1.285376413323440e+00 
1248 5.091031599914566e-01 
1249 -3.061533777018057e-01 
1250 -4.766378171707010e-01 
1251 1.668562286955056e+00 
1252 -2.066131721019421e-01 
1253 1.765237982441227e-01 
1254 6.639193275920275e-01 
1255 5.567984536836956e-01 
1256 2.990019229967374e+00 
1257 -1.385086490435985e-01 
1258 8.843061304042877e-01 
1259 9.880813663022566e-01 
1260 -7.923743990452549e-02 
1261 1.937680429142825e-01 
1262 -2.236223710599105e-01 
1263 -1.472085364790114e-01 
1264 -3.680585844413617e-01 
1265 -6.006053300210746e-02 
1266 2.362205622880745e-01 
1267 9.100371656856743e-02 
1268 2.335060140060912e-02 
1269 5.393284210583695e-02 
1270 2.777013289759325e-01 
1271 8.063699505142638e-02 
1272 2.090623078035448e-02 
1273 -4.280979351987063e-01 
1274 1.533586187031944e-01 
1275 8.646002086411016e-02 
1276 9.913730709268423e-03 
1277 -1.197306878940071e-01 
1278 -6.888511580402525e-02 
1279 3.168630832202500e-02 
1280 8.684680556247254e-02 
1281 3.868363275564964e-01 
1282 1.613999606258415e-01 
1283 1.769990245540315e-01 
1284 1.479269172750874e-02 
1285 2.006814683417034e-01 
1286 2.326555532689415e-02 
1287 1.374151451744446e-02 
1288 2.877887855582782e-02 
1289 -2.803592885705772e-01 
1290 -2.294380448635143e-01 
1291 -3.360710673492913e-01 
1292 3.957804009004950e-02 
1293 -2.088844894446116e-01 
1294 -2.631749618596766e-01 
1295 -3.692551010460404e-01 
1296 3.163394422084868e-01 
1297 -5.723870221960374e-02 
1298 3.189675490578461e-02 
1299 -1.748137032838311e-01 
1300 -4.283623091090560e-02 
1301 5.460177418365622e-01 
1302 2.022688966431463e-02 
1303 -4.326846502768248e-02 
1304 8.233971415506947e-01 
1305 3.165603919147458e-02 
1306 -3.988685214468001e-02 
1307 -6.197439944756028e-02 
1308 -1.839225753685025e-01 
1309 -1.800610984097960e-01 
1310 -6.905308710781809e-02 
1311 4.492889908538406e-01 
1312 6.841088705476961e-02 
1313 -3.302989019303868e-02 
1314 8.188485120982733e-02 
1315 4.047030863676944e-02 
1316 9.332286958068764e-02 
1317 4.983518694068869e-02 
1318 -1.710851037001350e-01 
1319 -3.451241943026200e-02 
1320 6.706854668362509e-02 
1321 -2.380078518930021e-01 
1322 1.073179762277915e-01 
1323 1.645103073706284e-01 
1324 3.182855185500061e-01 
1325 6.193643672870294e-02 
1326 -3.756866120743322e-01 
1327 -7.507625549266604e-02 
1328 6.071298969187638e-02 
1329 6.843512262925684e-02 
1330 -2.545700344698524e-01 
1331 -5.784155106700455e-02 
1332 -6.675359997807845e-02 
1333 4.994976755256475e-02 
1334 3.180203559121429e-02 
1335 -6.886231843399511e-02 
1336 -9.819815010051093e-02 
1337 -2.300732221633478e-01 
1338 -3.134379114361261e-01 
1339 1.026834132490231e-01 
1340 -1.061483183244717e-01 
1341 1.191074564643183e-02 
1342 -1.455342559422740e-01 
1343 -3.554393126871479e-01 
1344 -3.328047491875076e-01 
1345 -3.986272523089916e-01 
1346 -4.063845719354377e-02 
1347 -3.135450693249565e-02 
1348 -9.011129782114697e-01 
1349 -1.490291196939335e-01 
1350 -3.016615537014758e-01 
1351 -1.816636397419520e-01 
1352 -2.513731576746684e-01 
1353 -1.585024194307899e-01 
1354 -3.418380382500440e-02 
1355 1.956428380852827e-01 
1356 -3.181202630797120e-01 
1357 -3.115535645241794e-01 
1358 -2.846594866802524e+00 
1359 6.146422709239546e-01 
1360 -6.903378572222298e-02 
1361 -4.425320386176551e-02 
1362 -8.869279159391242e-01 
1363 1.676822171408586e-01 
1364 -2.469678186091411e-03 
1365 -2.092684781748081e+00 
1366 -7.197917044411054e-02 
1367 -2.706687993498765e-01 
1368 4.441880131775910e-01 
1369 -1.243990866439318e+00 
1370 -2.805906855111836e+00 
1371 2.214569166859247e-01 
1372 -3.570998303444494e-01 
1373 -9.980005824265353e-02 
1374 -8.090477193000372e-01 
1375 -4.588578397046193e-03 
1376 6.573320276679540e-01 
1377 -2.219830124534738e-03 
1378 -5.523235651109274e-01 
1379 -8.595850633101639e-01 
1380 1.219052421689415e-01 
1381 8.469051538685243e-02 
1382 -5.239537152266725e-02 
1383 1.114884010699439e+00 
1384 1.373646498517385e-01 
1385 1.506434461278564e+00 
1386 2.000004336732321e-01 
1387 1.031031402267081e-01 
1388 6.948428532334174e-02 
1389 1.312383241703294e+00 
1390 -7.505255872403538e-02 
1391 8.929162597457614e-01 
1392 6.638415328410675e-01 
1393 -7.083948202360675e-01 
1394 -4.291845618382128e-02 
1395 -6.243531392932857e-01 
1396 -2.858716104992886e-01 
1397 -3.042057673036577e-01 
1398 4.578123265961439e-01 
1399 5.936854420846770e-01 
1400 1.687230275913767e-01 
1401 1.288663802809275e-01 
1402 1.032087135949506e-01 
1403 2.908567735354049e-01 
1404 3.641090632717977e-01 
1405 -2.978125147166485e-02 
1406 1.409141075564085e+00 
1407 2.268909498033400e-01 
1408 5.013161360629116e-02 
1409 -1.335383607204830e-03 
1410 3.234664571109569e-02 
1411 1.038671757853237e+00 
1412 1.176674652036323e+00 
1413 -8.883155824435895e-02 
1414 5.171612590465856e-02 
1415 -4.770823803626348e-01 
1416 3.571873214533903e-02 
1417 1.213500490435463e-01 
1418 3.151858061939092e-01 
1419 3.843376399025901e-03 
1420 3.935145830497968e-01 
1421 9.960684542866217e-02 
1422 8.201860630199154e-02 
1423 4.301264718144583e-01 
1424 2.419931381630906e-01 
1425 9.603947367611574e-01 
1426 1.879563047066657e-01 
1427 1.188453080391941e+00 
1428 6.070607216456217e-01 
1429 -3.442282355831473e-01 
1430 8.894299097781320e-01 
1431 7.917880742501592e-01 
1432 3.928337009448418e-01 
1433 -1.074940584866100e-01 
1434 6.782757491690389e-02 
1435 2.202529950394660e+00 
1436 1.737711934680130e+00 
1437 7.967278737144156e-01 
1438 2.905864321658081e+00 
1439 1.039878883806136e+00 
1440 6.780605268298014e-01 
1441 4.115127806247459e-01 
1442 1.565254950770366e+00 
1443 1.454703241542688e+00 
1444 1.250687937328962e+00 
1445 1.400406812361653e+00 
1446 4.049160169743483e-01 
1447 4.903317897629533e-01 
1448 1.624406080309422e+00 
1449 -1.774415684108416e-01 
1450 9.686716819872195e-02 
1451 -2.944024973596339e-01 
1452 5.048056157250182e-02 
1453 -7.639947456077938e-02 
1454 -2.355984705300378e-01 
1455 1.186879089621532e+00 
1456 8.026419390434685e-01 
1457 -9.357944071115102e-03 
1458 1.502703755740504e-01 
1459 5.386412792465706e-01 
1460 4.885895975704711e-01 
1461 -1.033087480667028e-01 
1462 -1.910521546597137e-01 
1463 -2.542345893376917e-03 
1464 2.356183051555613e-01 
1465 -4.275072985572465e-02 
1466 -1.727722005141730e-02 
1467 1.968511459907143e-01 
1468 2.573303096663447e-01 
1469 1.688192063391871e-02 
1470 1.694599866841498e-01 
1471 -4.972148388906546e-02 
1472 5.878547932733240e-01 
1473 3.371756738577408e-02 
1474 -3.350346340144889e-02 
1475 -5.040792323117089e-02 
1476 5.855601833373799e-01 
1477 6.981216242026762e-01 
1478 9.886080345084036e-02 
1479 -6.219726971609618e-02 
1480 7.865852088920333e-02 
1481 1.756181887080580e-01 
1482 5.215811149175016e-02 
1483 -3.811091133425420e-02 
1484 -1.665888660852392e-02 
1485 5.658305840843624e-01 
1486 5.815697349521570e-01 
1487 5.553973641674834e-01 
1488 -4.318944914326770e-02 
1489 1.552293416789499e-01 
1490 2.767569584973562e-01 
1491 4.009223274113666e-02 
1492 1.756823116196488e-01 
1493 -2.906898403049400e-01 
1494 -9.441303182116691e-02 
1495 2.699519422306072e-02 
1496 -6.455001996538715e-01 
1497 1.351936451541182e-01 
1498 3.307787587127242e-02 
1499 -1.516007764806017e-01 
1500 -5.103389740367970e-02 
1501 3.443025529573116e-02 
1502 4.528044376338930e-02 
1503 7.542898837342837e-03 
1504 2.013516570813472e-02 
1505 -2.025189848192059e-02 
1506 2.360304721100924e-02 
1507 1.275682375370051e-01 
1508 9.785662279674617e-02 
1509 4.159619854082573e-02 
1510 6.221212653760484e-02 
1511 7.722896465946909e-02 
1512 -1.714115131412697e-01 
1513 4.458413406969163e-02 
1514 5.573810890030090e-02 
1515 9.291505927355022e-02 
1516 -3.670192319965302e-02 
1517 1.566512854339402e-02 
1518 -1.869857462850291e-02 
1519 1.113249398187203e-01 
1520 -1.213476262401335e-02 
1521 -7.578747350394319e-02 
1522 2.088029197760879e-01 
1523 -1.333986021725013e-02 
1524 -1.951866563588810e-01 
1525 -1.994709265480177e-01 
1526 2.352003354227862e-02 
1527 1.531099398124022e-01 
1528 -3.426828664459905e-01 
1529 8.395433340842139e-02 
1530 -3.938838383512476e-02 
1531 2.521185894480615e-02 
1532 1.249454894910506e-01 
1533 -5.310889173728878e-02 
1534 -5.692541634644842e-04 
1535 5.808691821182957e-02 
1536 2.142922333319249e-01 
1537 -3.143874238872191e-02 
1538 7.933881880820393e-02 
1539 3.195325056996783e-01 
1540 4.916348719057745e-02 
1541 4.776301710175955e-02 
1542 -3.072032959668809e-01 
1543 -7.978054904996049e-02 
1544 -7.285855113627908e-02 
1545 -2.439815109424679e-01 
1546 4.080364232787866e-02 
1547 2.748079176786936e-01 
1548 2.362702113407344e-01 
1549 -1.790716508515911e-01 
1550 -2.316687008956222e-01 
1551 -1.523152057891994e-02 
1552 2.156080886671286e-01 
1553 5.121454263269187e-03 
1554 -5.173143768542358e-02 
1555 2.314007200607327e-02 
1556 1.637471233165141e-01 
1557 4.127641827602214e-03 
1558 -6.320788443626150e-01 
1559 -3.350798316698360e-01 
1560 6.183955625157611e-02 
1561 -1.245957690892633e-01 
1562 -1.998887285501731e+00 
1563 -5.512116184396331e-01 
1564 -7.175780381811274e-02 
1565 -6.434551138898019e-02 
1566 -3.085707977974182e-01 
1567 3.851104117456272e-02 
1568 1.036930776194382e-01 
1569 -5.988320209522388e-02 
1570 7.572662523129763e-02 
1571 -1.552016273625783e-01 
1572 -9.868980627023016e-02 
1573 -1.521033070147549e-01 
1574 4.718867826558889e-01 
1575 2.950538603051973e-01 
1576 5.256292494494334e-02 
1577 4.453826970928467e-01 
1578 1.731669837423985e-01 
1579 1.030481101719902e-01 
1580 2.787903808187489e-01 
1581 -1.149209719053510e-01 
1582 -9.789155613290147e-02 
1583 -8.214514803594281e-02 
1584 -6.942803763939393e-03 
1585 6.859140137221560e-02 
1586 -1.276545019221548e-01 
1587 -3.976998945231100e-02 
1588 7.080397575312872e-03 
1589 1.946352093486016e-02 
1590 -5.380209941036564e-02 
1591 -9.274032385689279e-03 
1592 -3.619023844124064e-02 
1593 -3.338113425688451e-02 
1594 -5.212059429222469e-02 
1595 1.317261213651870e-01 
1596 5.355761844214219e-01 
1597 -7.286548824740506e-02 
1598 7.220560235578628e-02 
1599 1.060694313925829e-01 
1600 1.233838617016927e-02 
1601 1.573150639480540e-01 
1602 4.207417908447406e-03 
1603 4.445733541545516e-02 
1604 -6.533870849885902e-02 
1605 -1.034866219894573e-02 
1606 1.109658405056696e-01 
1607 5.392802493191223e-02 
1608 -2.847362761588975e-02 
1609 2.525461124050166e-01 
1610 5.913597247617920e-02 
1611 8.318289725300964e-01 
1612 2.509650623569109e-01 
1613 3.043570008393054e-01 
1614 -1.636802236993047e-01 
1615 2.258680381468761e-01 
1616 6.660766730886497e-02 
1617 -1.047788225956346e-01 
1618 -4.395178161855863e-01 
1619 -5.606159498388928e-01 
1620 -3.481168410311988e-01 
1621 -1.659348560588931e-01 
1622 -8.571813225137033e-03 
1623 -2.263345230158887e-01 
1624 9.057381396766820e-02 
1625 -1.227227280215256e-01 
1626 -2.460155839120034e-02 
1627 3.097795958185708e-01 
1628 -4.468900676261488e-02 
1629 -1.988497754281921e-01 
1630 -7.017378655559660e-01 
1631 -2.202989764036371e-01 
1632 -1.452034914299915e-01 
1633 -4.338813466475278e-03 
1634 4.888380823754113e-02 
1635 2.215759057419784e-01 
1636 1.806169348765464e-02 
1637 -1.098128822995959e-01 
1638 7.753165256898935e-02 
1639 1.834422191549484e-01 
1640 -6.834261037532127e-02 
1641 -1.495314506460115e-01 
1642 1.844815382247112e-01 
1643 2.871776643211794e-01 
1644 -1.523730227590151e-01 
1645 -1.164639794076236e-01 
1646 1.377543462841916e-01 
1647 -3.176314990384270e-01 
1648 -4.753186616614039e-01 
1649 9.457514985246911e-02 
1650 -3.086802078288457e-02 
1651 1.295736554071331e-02 
1652 6.702005077392986e-02 
1653 -3.881441256918979e-01 
1654 -2.766729902236886e-02 
1655 1.633668929694463e-01 
1656 -5.410232776859347e-01 
1657 2.555195160463513e-01 
1658 -1.326574021336556e-01 
1659 1.132722967843468e-03 
1660 9.140507192784345e-02 
1661 6.093928161341314e-01 
1662 -5.920056199871268e-01 
1663 4.402936602676805e-01 
1664 -1.383009352919346e-01 
1665 -3.903573679402800e-01 
1666 -1.702675289897565e+00 
1667 -9.406964939750465e-01 
1668 3.067630898972659e-01 
1669 -2.635475924651529e+00 
1670 -5.512296001797253e-01 
1671 4.697004654292536e-01 
1672 1.526283939806209e-01 
1673 -1.092930821646943e+00 
1674 -2.814057686282097e-01 
1675 -4.053657047177842e-01 
1676 -2.497183466193043e-02 
1677 -3.089207714935555e-01 
1678 -2.937549928142026e-01 
1679 3.387683478741551e-01 
1680 -4.791159678881655e-02 
1681 -2.665256374369453e-02 
1682 -8.351790210165353e-01 
1683 1.894965595587022e-02 
1684 -3.743150739672450e-02 
1685 -2.507145479341302e-01 
1686 9.278797454343001e-01 
1687 6.160088988495326e-02 
1688 1.300948130371225e-01 
1689 -5.039435696856670e-01 
1690 -3.463848388710306e-03 
1691 8.799769570221310e-01 
1692 5.820767741979124e-02 
1693 5.814352243067665e-01 
1694 -3.819680843653869e-01 
1695 7.639247905906020e-01 
1696 -9.908527138627499e-02 
1697 -3.643285191987389e-01 
1698 3.138000969661595e-01 
1699 7.875483287099423e-02 
1700 -1.174981041573015e-02 
1701 -8.268828333502647e-01 
1702 -2.849473159888776e-01 
1703 2.345972065357282e-03 
1704 1.022425533537578e+00 
1705 -6.414918671310179e-01 
1706 2.069717571246903e-02 
1707 1.031109102923257e+00 
1708 2.493482671581684e-01 
1709 -6.700444604995396e-01 
1710 -3.688545654363298e-01 
1711 7.045984587809279e-02 
1712 3.198849313982822e-01 
1713 -1.225899711022290e-01 
1714 -2.036724325629114e-01 
1715 8.008372774669579e-01 
1716 2.048578968301751e-01 
1717 -3.856513230175286e-01 
1718 -3.394621461621645e-01 
1719 2.880042140602807e-01 
1720 2.794393430838806e-01 
1721 -6.707652380016582e-01 
1722 -1.278881330243250e+00 
1723 -2.013232830577544e-01 
1724 -2.389040047177687e-01 
1725 4.857683578862882e-03 
1726 -6.645892493309276e-02 
1727 -3.568215797899064e-01 
1728 6.403786905384537e-02 
1729 -2.684801710627707e-01 
1730 2.848545220031199e-01 
1731 2.235059286857052e-02 
1732 -2.780277840507738e-01 
1733 -4.764285103871330e-02 
1734 -2.649701049404471e-01 
1735 -2.688304849705684e-01 
1736 -5.807669947743336e-02 
1737 -4.057102053708923e-01 
1738 -4.946457973608289e-01 
1739 -3.282650825079538e-01 
1740 3.170705862100712e-02 
1741 1.453953048758631e-02 
1742 -5.882172705225280e-01 
1743 -8.394068653520612e-02 
1744 1.106821420710588e+00 
1745 8.633958987774908e-01 
1746 9.926384276511939e-02 
1747 3.701211390065556e-01 
1748 5.738380398368284e-01 
1749 3.404090881019484e+00 
1750 -1.564832568719545e-02 
1751 -1.739998164820488e-01 
1752 2.784603513517845e-01 
1753 -1.234823086051186e-01 
1754 7.249690838828530e-01 
1755 -4.332936541582132e-01 
1756 3.085169013246603e-02 
1757 -1.251787911155493e-02 
1758 2.606462801137703e-02 
1759 -1.877569884577626e-01 
1760 -8.404548870683241e-02 
1761 1.166679000085753e-01 
1762 -3.930318818557713e-02 
1763 -2.101363283674168e-02 
1764 7.110147210140319e-02 
1765 2.633240941548143e-01 
1766 -1.870811190483675e-01 
1767 -4.794734408214082e-01 
1768 -1.585876500134131e-01 
1769 1.288723152869484e-01 
1770 -4.423243193700059e-01 
1771 -2.646489279539625e-01 
1772 4.961402151727888e-01 
1773 8.806273790195582e-01 
1774 -2.747771517787890e-01 
1775 2.669907557591731e-01 
1776 1.196576618578545e+00 
1777 -1.477858715080757e-01 
1778 1.910899358112469e-01 
1779 2.875272330702115e-02 
1780 5.500489675116718e-03 
1781 -2.959972820688572e-01 
1782 -2.038405981338224e-01 
1783 9.417446207110407e-01 
1784 -3.169951944113215e-02 
1785 -2.581586132716907e-01 
1786 -2.015526467283431e-01 
1787 3.939918360728945e-01 
1788 3.202974383017498e-02 
1789 -1.015337442639194e-01 
1790 8.225307155370210e-02 
1791 5.525583807652199e-02 
1792 6.047638959933624e-01 
1793 1.546795967423636e-01 
1794 2.348581975614508e-01 
1795 2.490420442810812e-01 
1796 4.095915345044197e-01 
1797 1.223907103948291e-01 
1798 5.697628316434836e-02 
1799 2.018194821450854e-01 
1800 1.136944610806227e-01 
1801 -9.221087427180861e-01 
1802 -8.148912202979956e-02 
1803 7.654237125031083e-01 
1804 -1.399271523995129e-01 
1805 -8.731102067526690e-02 
1806 -2.713471627221254e-02 
1807 3.332178536192842e-02 
1808 -2.245904781311240e-02 
1809 -1.849220652103649e-01 
1810 -1.400422292624978e-01 
1811 3.811318998916268e-01 
1812 2.006084407274557e-01 
1813 -9.336632778588641e-02 
1814 -3.552281260176714e-03 
1815 1.649861081320114e-01 
1816 -1.353875749253169e-02 
1817 -3.683590030972354e-02 
1818 2.857623044318109e-02 
1819 -1.361964153357856e-02 
1820 7.379216091875096e-02 
1821 -1.431336331495908e-02 
1822 8.441507899569754e-02 
1823 1.136823987347293e-02 
1824 -7.111505464209980e-02 
1825 7.359098208136465e-02 
1826 2.704299189553666e-02 
1827 2.212489145640305e-01 
1828 4.657985170246842e-02 
1829 -1.273903432929548e-02 
1830 -1.797047262706999e-01 
1831 -2.149821117178585e-01 
1832 -5.739460197181562e-02 
1833 -5.377328547077398e-01 
1834 -2.847300819780206e-02 
1835 -7.124408935494565e-02 
1836 -2.025980150273725e-01 
1837 -2.794025027609227e-01 
1838 -6.958942858031020e-01 
1839 -2.088516501684144e-01 
1840 1.836469364424674e-01 
1841 -2.698172929710784e-01 
1842 -2.437092884096315e+00 
1843 -3.367674517280011e-02 
1844 -3.173441257511340e-01 
1845 -1.007688079858022e-01 
1846 -2.112006553465762e-01 
1847 -7.232387972331036e-01 
1848 1.626276451425057e-01 
1849 -1.460664898502293e-01 
1850 -2.453575223036343e-01 
1851 1.385925883237135e-02 
1852 -3.798498887096957e-01 
1853 8.512418695726826e-02 
1854 -2.970940933300144e-01 
1855 -3.987417966604089e-01 
1856 2.311877862056231e-01 
1857 -1.296080928692324e-01 
1858 -1.333398942482589e-01 
1859 5.873413856956105e-02 
1860 -2.714757388110242e-02 
1861 1.003881629924038e-01 
1862 6.428549892004716e-02 
1863 2.037913801858497e-01 
1864 1.125480108719530e-01 
1865 6.316929380361663e-01 
1866 3.130718577744823e-01 
1867 2.856784950248085e-01 
1868 2.097259222375477e-01 
1869 1.909498508355954e-01 
1870 2.675519407150450e-01 
1871 -5.440611653699708e-01 
1872 2.614953985180711e-01 
1873 1.485291306304952e-01 
1874 -1.236570993086148e-01 
1875 2.924731228438315e-01 
1876 4.897137427373113e-01 
1877 -1.220024042187289e-01 
1878 3.464722312396674e-02 
1879 2.745649266732172e-02 
1880 4.997061806646976e-02 
1881 -1.349247239374311e-01 
1882 1.230583218863667e-01 
1883 7.425932791953464e-02 
1884 3.830198952155231e-02 
1885 -3.714562829139856e-02 
1886 -3.615064521430904e-02 
1887 6.565994815013478e-02 
1888 -4.058202238827159e-01 
1889 -4.061885855323191e-02 
1890 9.374787856785932e-02 
1891 1.630278014253340e-01 
1892 3.159171331485523e-01 
1893 -8.095680853264167e-01 
1894 1.389134133943083e-01 
1895 3.926201989381563e-04 
1896 -8.525312816319693e-01 
1897 -4.591704637784859e-02 
1898 4.733479097240266e-01 
1899 5.222640282948730e-01 
1900 -3.471925436064065e-02 
1901 -5.853962116929885e-01 
1902 -6.343132811064106e-01 
1903 8.525128317007686e-03 
1904 1.167744380014929e-01 
1905 -1.210762176267372e-01 
1906 -1.071729588750568e-01 
1907 4.346851370588194e-02 
1908 -7.908277768803788e-01 
1909 -2.685553771564683e-01 
1910 -1.095383729870463e-02 
1911 -6.852666170461580e-02 
1912 -1.703972836729285e-02 
1913 -1.254436631455153e-01 
1914 2.240311081828067e-01 
1915 1.109012893361538e-01 
1916 -4.817469582602608e-01 
1917 -6.946843863416822e-01 
1918 -2.853764750815112e-01 
1919 -8.027306156181910e-02 
1920 -1.703485466778977e-01 
1921 4.284097645464530e-02 
1922 -3.742083749471928e-01 
1923 -4.185794920362456e-01 
1924 1.351518805816637e-01 
1925 -2.668723586702695e-03 
1926 -6.866658234249549e-01 
1927 -6.557412336702890e-01 
1928 5.538434552305304e-01 
1929 5.351930095933915e-02 
1930 -3.293207927039793e-01 
1931 -7.446729677603724e-03 
1932 8.393673016507038e-03 
1933 3.595624469000277e-02 
1934 -1.540370551826656e-01 
1935 -2.336218841396781e-01 
1936 4.565742902531637e-02 
1937 5.636132079558640e-01 
1938 2.012899099019259e-01 
1939 -1.806430859769266e-02 
1940 8.406390172562660e-03 
1941 2.465875139336487e-01 
1942 3.034673418991574e-01 
1943 8.467446598068624e-02 
1944 -2.375279468028154e-01 
1945 1.241929997470705e-02 
1946 9.922541801387778e-02 
1947 3.596919652612518e-02 
1948 7.773435808094876e-02 
1949 1.092049095572941e-02 
1950 3.045961109734481e-02 
1951 -5.488346451669545e-02 
1952 -2.211803214411228e-02 
1953 -3.707806133282855e-01 
1954 1.057997820648450e-01 
1955 1.514039048680629e-02 
1956 7.289795807536003e-03 
1957 -8.833345763386244e-03 
1958 2.604232472920761e-01 
1959 4.479399103994175e-01 
1960 3.280524241499454e-01 
1961 3.809036699027388e-01 
1962 2.147394961661095e+00 
1963 3.365621424562048e-01 
1964 -9.336214676175936e-02 
1965 9.873776805426292e-02 
1966 1.395011363606761e-01 
1967 2.717167975131169e-01 
1968 2.044704056807601e-01 
1969 5.717250507486946e-01 
1970 1.123047456693181e-01 
1971 4.235105737360874e-01 
1972 -7.985026764469119e-01 
1973 2.663668102351273e-01 
1974 -2.233238143924023e-01 
1975 -1.096853433916631e-01 
1976 3.841968260144482e-01 
1977 -1.797983727946666e-02 
1978 1.458982548317133e-02 
1979 -7.561596566102591e-01 
1980 -1.550545472365926e-01 
1981 -1.721820808249803e-01 
1982 1.147605282569355e-01 
1983 5.904495029494125e-04 
1984 7.438840732527939e-02 
1985 2.580189031604323e-02 
1986 1.562976714721082e-01 
1987 1.355333497920653e-01 
1988 -1.048623867722616e-01 
1989 -1.417990753358928e-01 
1990 -6.313358174389320e-01 
1991 -5.693201093607618e-01 
1992 -2.534614620164369e-01 
1993 -6.429860489874682e-02 
1994 -2.407236083754108e-01 
1995 8.739656154555056e-02 
1996 -1.062843656386527e-01 
1997 -6.351150521925739e-02 
1998 1.059295031993953e-01 
1999 -4.092119929988729e-02 
2000 -5.473585801334681e-02 
2001 9.268480996104492e-01 
2002 -6.688815752682341e-02 
2003 -2.137965769398620e-01 
2004 2.717484423903355e-01 
2005 -3.050488962350133e-02 
2006 -7.961781333907032e-01 
2007 -7.441507249548669e-01 
2008 7.906626540076049e-01 
2009 -1.841633331926640e-01 
2010 -6.198762752625075e-01 
2011 9.612362666721873e-02 
2012 -5.861307948309191e-01 
2013 -3.058457867210469e-01 
2014 -4.178499349572902e-01 
2015 -4.074545436643100e-01 
2016 -6.785654615043816e-01 
2017 1.793817918823383e-02 
2018 -7.905090032132308e-01 
2019 -2.515052872454075e-01 
2020 -9.668475928426483e-02 
2021 -3.507602801495086e-02 
2022 -6.980223886061124e-01 
2023 -3.363629621444229e-02 
2024 -1.422247552112957e-01 
2025 -1.787891562781727e-01 
2026 -4.063126759809985e-01 
2027 -3.353265616921097e-01 
2028 -1.362054363191398e-01 
2029 -1.428764999789120e-01 
2030 -6.144579684943126e-01 
2031 -3.098269600098006e-01 
2032 3.323455839008230e-01 
2033 -1.621798077604228e-01 
2034 -7.172717367494816e-01 
2035 -1.676469322745677e-01 
2036 -4.117075885340049e-01 
2037 -1.095612085537558e-01 
2038 2.247875209481664e-01 
2039 5.275612792816885e-02 
2040 -1.060467746572930e-01 
2041 -9.843046988443392e-02 
2042 -2.950565957610043e-02 
2043 -1.140175167953443e-02 
2044 4.308232572917442e-01 
2045 7.951224029081637e-04 
2046 -1.064963284955772e-01 
2047 3.466253733494399e-01 
2048 7.322589762126817e-02 
2049 8.831617254183896e-02 
2050 -2.459296220437078e-02 
2051 2.340737313897406e-01 
2052 1.467066949119244e-01 
2053 8.976984556688967e-02 
2054 -6.819582244065759e-01 
2055 3.720059430891138e-01 
2056 -4.003935103869549e-01 
2057 1.535809921392840e-01 
2058 -3.270636921366778e-01 
2059 -5.210674020448930e-01 
2060 -3.432969004188002e-01 
2061 1.886407857806912e-01 
2062 1.231757003105358e-01 
2063 9.664207009339368e-01 
2064 1.230561873708044e+00 
2065 1.483815238056882e-01 
2066 1.042950472807059e-01 
2067 2.167795864278814e-01 
2068 7.369827743777587e-03 
2069 4.990551321193899e-02 
2070 8.593987488848617e-02 
2071 7.959757317013256e-01 
2072 5.515885033040275e-01 
2073 -2.324783920107946e-01 
2074 -6.131182215786883e-02 
2075 -3.786246911894305e-01 
2076 -7.330125659605249e-01 
2077 -3.407877080661824e-02 
2078 -1.824824016517067e-01 
2079 8.050847616001801e-01 
2080 3.059766780969990e-01 
2081 -1.973815870081252e-01 
2082 4.625982496571426e-01 
2083 2.992779415869199e-01 
2084 2.057285987032935e-01 
2085 8.062865349853678e-02 
2086 5.234024979420427e-01 
2087 4.612079560023151e-01 
2088 -4.761490461585885e-02 
2089 5.448783925681859e-01 
2090 9.167161296110836e-02 
2091 2.399201374851192e-01 
2092 2.592734131252239e-02 
2093 -8.648016299096098e-02 
2094 4.308914472014806e-01 
2095 8.625965388637858e-01 
2096 3.335974526649744e-01 
2097 1.454339848793866e-01 
2098 1.300654840990462e-02 
2099 3.181448738516815e-02 
2100 -4.435213337895239e-02 
2101 1.206031197062746e-01 
2102 1.069347476185797e-02 
2103 1.091915394425024e-01 
2104 5.984327394522737e-02 
2105 -7.021612267241966e-01 
2106 -5.094616997206505e-02 
2107 -2.101476010192352e-01 
2108 -7.672547833743967e-03 
2109 -1.358008599694076e-01 
2110 -4.647756098526090e-01 
2111 -2.483551253293985e-01 
2112 2.338173284200172e-01 
2113 -3.130372259267439e-02 
2114 -8.557942510195032e-02 
2115 4.375258124160179e-02 
2116 -3.261320452636204e-02 
2117 6.361273434129378e-02 
2118 -1.891188281617868e-03 
2119 -3.468165925913209e-02 
2120 1.135799838277919e-01 
2121 -2.839999109911132e-02 
2122 3.820997710290487e-03 
2123 5.199213596917731e-02 
2124 -3.835740025189608e-03 
2125 -6.836970341796240e-03 
2126 2.117436083290762e-02 
2127 -2.220205968782597e-02 
2128 -7.369689475125091e-03 
2129 1.660843565810567e-01 
2130 3.995257664166443e-02 
2131 1.493692452186499e-02 
2132 1.233922149214336e-02 
2133 4.443404057756809e-01 
2134 -2.757321456695903e-01 
2135 -5.955261275634584e-01 
2136 -3.107802975995692e-01 
2137 2.315212960760508e-01 
2138 1.367124949618685e-01 
2139 1.875862185551121e-03 
2140 8.473942050350831e-02 
2141 1.878334317148093e-01 
2142 -1.747419411960117e-01 
2143 -2.066833004548049e-01 
2144 1.638406566915782e-01 
2145 2.246910642455881e-03 
2146 -1.550773857592703e-02 
2147 -2.524201516150432e-01 
2148 -4.873144417792109e-02 
2149 4.470536061644452e-02 
2150 1.095749723136889e-01 
2151 -1.001400110743744e-01 
2152 1.896748618389853e-01 
2153 1.522947163712375e-01 
2154 1.177011312885688e-01 
2155 -5.362168854208305e-02 
2156 5.219439001494180e-02 
2157 -3.929869383530363e-02 
2158 7.661836416397130e-02 
2159 6.086699187164003e-02 
2160 -8.609283023998507e-02 
2161 1.298448676081412e-02 
2162 -1.552621093145718e-02 
2163 7.558602333155186e-02 
2164 -8.917333564768499e-03 
2165 -7.179746364917362e-03 
2166 6.563219410053429e-02 
2167 -5.576884185396939e-02 
2168 -9.243022987058740e-02 
2169 2.798014242182990e-02 
2170 2.330260571690047e-02 
2171 3.530108250678755e-02 
2172 1.162757777079092e-01 
2173 1.176796053043902e-01 
2174 3.023164891232454e-01 
2175 2.472022242916959e-01 
2176 2.999490838620355e-03 
2177 5.945621221859355e-03 
2178 6.687029777599951e-02 
2179 3.001746915933957e-01 
2180 3.417716414044985e-01 
2181 1.152497040238844e-02 
2182 -3.379825941088256e-01 
2183 -4.969514686817667e-01 
2184 5.378983053643391e-01 
2185 -1.052037098383944e-01 
2186 -1.129110073464284e-01 
2187 -2.148377157287454e-02 
2188 -8.331586104768865e-02 
2189 -1.401276447266965e-01 
2190 3.791492192073449e-02 
2191 2.940382490443492e-02 
2192 -1.048210518753794e-02 
2193 5.828920345206174e-03 
2194 7.071646192214114e-02 
2195 3.862229492252912e-02 
2196 6.273122721702578e-03 
2197 3.233152173872463e-02 
2198 8.039878179446708e-03 
2199 -1.342519331881602e-01 
2200 -2.622487707272509e-02 
2201 2.418587912212492e-01 
2202 4.761029151997957e-02 
2203 8.328238865993645e-03 
2204 7.403536354947576e-02 
2205 3.834368437982943e-01 
2206 2.836509192510480e-01 
2207 -2.121913776837728e-01 
2208 4.337572287715468e-02 
2209 1.222878385439346e-01 
2210 5.416105562035488e-01 
2211 3.798157627776103e-01 
2212 1.738760410838275e-01 
2213 3.456251217953910e-01 
2214 8.359444275051310e-02 
2215 1.391462965504743e-01 
2216 -4.078871147223324e-01 
2217 1.063663632876792e-02 
2218 -1.340614276501131e-01 
2219 1.781079257715054e-01 
2220 1.057959435357197e-01 
2221 3.463008244724242e-01 
2222 2.120001157304214e-01 
2223 -2.971607495531410e-01 
2224 2.090196084090972e-01 
2225 1.480486206520194e-01 
2226 2.152767482275506e-01 
2227 -4.624477905347654e-01 
2228 2.029061041314618e-01 
2229 3.443326265485594e-02 
2230 3.018977972943283e-01 
2231 2.331822526314030e-02 
2232 6.258592779977146e-02 
2233 5.199387544297070e-02 
2234 -4.409932465536643e-02 
2235 6.047937998979939e-02 
2236 -4.381969520005293e-01 
2237 4.177782758587711e-02 
2238 7.902031980573766e-01 
2239 1.718284787511317e-01 
2240 5.393469371953722e-01 
2241 5.853583217527534e-01 
2242 7.492524291566369e-01 
2243 -1.551052865780065e-01 
2244 -8.499633362763345e-03 
2245 -6.356806849189400e-02 
2246 -1.332391864668747e-01 
2247 4.532849301118062e-01 
2248 3.327282698277614e-01 
2249 4.093703579748711e-01 
2250 1.905845050998072e-01 
2251 -3.875128575851313e-01 
2252 1.674915504823649e-01 
2253 5.901818393265267e-01 
2254 -7.084877752919845e-01 
2255 -9.877284053203847e-02 
2256 5.486328463236060e-01 
2257 4.922797035460220e-01 
2258 1.937401140301282e-03 
2259 -8.100830273407593e-01 
2260 -1.270234131107472e-01 
2261 2.824946548231007e-02 
2262 -1.630738886947869e-01 
2263 4.791238263903621e-02 
2264 1.235952985476470e-02 
2265 -4.390790572520635e-02 
2266 1.105621118403984e-01 
2267 -4.595777991472389e-02 
2268 -1.544423723830332e-01 
2269 7.112383817475057e-02 
2270 -3.941729659568727e-02 
2271 -2.113290448474146e-01 
2272 -4.900515888481192e-01 
2273 1.964531820696372e-01 
2274 1.176312139479039e-01 
2275 3.798017146015674e-02 
2276 2.218978058221969e-02 
2277 6.091241399465556e-01 
2278 1.453204456055649e-01 
2279 -5.955192935911899e-01 
2280 -2.557790092377181e-01 
2281 3.279513322844685e-02 
2282 -1.501504929864843e-01 
2283 -4.355873654796789e-01 
2284 -3.699752962464878e-01 
2285 1.857220062050673e-02 
2286 -2.338223277840882e-01 
2287 -6.261743618393041e-02 
2288 7.230912092631732e-02 
2289 3.962436349120757e-02 
2290 -1.603861696043588e-01 
2291 -1.178695330740370e-01 
2292 3.408525906000383e-01 
2293 -2.359902818950147e-01 
2294 1.282775354632260e-01 
2295 -5.252905009138991e-02 
2296 1.031771848249311e-01 
2297 -5.920330044731577e-01 
2298 -8.794912208974452e-02 
2299 1.515812480897174e-01 
2300 3.105391883217571e-02 
2301 -1.727442098954874e-01 
2302 -3.213806519785428e-02 
2303 -5.759658782674631e-01 
2304 1.214166383159407e-01 
2305 8.041997651046771e-02 
2306 -4.615883233390813e-01 
2307 7.482834198174249e-01 
2308 5.115582818649305e-01 
2309 8.396565107853662e-02 
2310 1.169612155824287e-01 
2311 2.076239516612794e-01 
2312 -6.012704125385583e-01 
2313 -1.011810322796439e-01 
2314 8.905851302948757e-02 
2315 2.573671090574267e-01 
2316 1.148205963503105e-01 
2317 -8.523751535110405e-02 
2318 -8.086633472396980e-02 
2319 2.766008795175531e-02 
2320 -3.907401593396093e-01 
2321 -3.794603158897139e-02 
2322 -7.754595160857089e-03 
2323 4.213877860944181e-02 
2324 5.776665832576607e-02 
2325 -1.944292603752304e-01 
2326 -5.495993815996133e-02 
2327 -1.823844619597115e-02 
2328 -8.486625394855343e-01 
2329 -6.012671322318244e-02 
2330 7.838715648397879e-02 
2331 3.441250926900774e-01 
2332 -1.315079310097672e-01 
2333 -7.137310200949254e-02 
2334 1.674419325449953e-01 
2335 -1.801932943658756e-01 
2336 5.808122863596290e-01 
2337 1.252548934137273e-01 
2338 -4.337744412347761e-02 
2339 1.794658210524389e-01 
2340 -3.120843188837929e-02 
2341 8.604579846068917e-01 
2342 1.864122058361581e-01 
2343 6.281567224048782e-01 
2344 1.020137708797244e+00 
2345 1.243858958508522e-01 
2346 2.265347502540526e-02 
2347 2.551624886775409e-01 
2348 1.463389387176212e-01 
2349 -1.741619344987396e-02 
2350 6.054214605421056e-02 
2351 7.340655474288011e-01 
2352 5.419091193442606e-01 
2353 -4.207912300358001e-01 
2354 -9.791943914836986e-02 
2355 -4.294271158963662e-01 
2356 -6.107801982371075e-01 
2357 -4.421279179797842e-01 
2358 -5.153224891053826e-01 
2359 -2.406018446175202e-01 
2360 -3.849772064936979e-01 
2361 -2.170936488769688e+00 
2362 -1.307832438000494e-01 
2363 -4.328504030698518e-01 
2364 -4.220917837908974e-01 
2365 -4.661882792360205e-01 
2366 -2.966715535325550e-01 
2367 -1.447535933390399e-01 
2368 -3.153142318013427e-01 
2369 -3.357648691027590e-01 
2370 -1.044557302692935e+00 
2371 1.600885461673009e-02 
2372 -4.328531599996680e-02 
2373 -4.735245462348165e-01 
2374 -8.545874827356550e-01 
2375 -5.221123034328405e-01 
2376 -1.051879428859570e-01 
2377 -7.868343640200810e-02 
2378 -1.271518697791410e+00 
2379 -6.784157960652176e-01 
2380 -5.295327853010905e-01 
2381 2.996466508446843e-02 
2382 3.864975687001744e-02 
2383 1.142761381641339e-01 
2384 1.575024190958412e-01 
2385 -4.990029572039277e-01 
2386 -8.002488717092505e-02 
2387 -2.145376144137956e-01 
2388 1.722018310055308e-01 
2389 6.698378250070369e-02 
2390 -2.846013895867913e-01 
2391 1.141210472292205e+00 
2392 -6.313135131704264e-01 
2393 -5.796403564184951e-02 
2394 5.807650316604053e-01 
2395 1.143784573896658e-01 
2396 -4.834664456097377e-01 
2397 -1.033100229858237e-01 
2398 -3.485379965323179e-01 
2399 -3.334424288668088e-02 
2400 -5.919686698434869e-02 
2401 1.956232400427370e-02 
2402 7.734653047928108e-02 
2403 6.495301761195759e-01 
2404 9.873394799372345e-01 
2405 3.137583055527319e-03 
2406 1.094401232512175e-02 
2407 5.056924353104778e-02 
2408 9.427074281724938e-02 
2409 4.237885129062498e-02 
2410 -7.989460220474631e-02 
2411 2.060013453494233e-01 
2412 3.361645886418850e-01 
2413 -1.448740509650738e-01 
2414 2.046185442141135e-02 
2415 7.001529413937181e-02 
2416 3.721567055163507e-01 
2417 2.623435218095516e-01 
2418 -2.983015651706761e-03 
2419 3.771837104828449e-01 
2420 -8.774193030899563e-02 
2421 -8.990520901913504e-02 
2422 -1.286100683509211e-01 
2423 3.374259082737519e-01 
2424 -3.449187095515125e-02 
2425 1.227653769228852e-02 
2426 3.086696231905425e-01 
2427 4.691050822770415e-01 
2428 9.534352180082500e-02 
2429 -7.685513671325321e-02 
2430 -2.595130609756761e-02 
2431 2.798510528340336e-02 
2432 9.243127499710757e-03 
2433 -4.627583852584445e-01 
2434 -3.292801177397472e-02 
2435 1.843677262247832e-01 
2436 -1.805379369372077e-02 
2437 -1.525631709320834e-02 
2438 -3.773201666022036e-02 
2439 1.429639054559013e-01 
2440 1.257936739190973e-01 
2441 -2.876148789592923e-01 
2442 -4.998305526519976e-02 
2443 -1.246435735368281e-01 
2444 -1.461836128278218e-01 
2445 -6.026783632990463e-02 
2446 1.320823377419488e-01 
2447 2.708762813686346e-01 
2448 -1.570476061710293e-01 
2449 -2.684919129356816e-02 
2450 -9.877128093947589e-02 
2451 -4.387740759691654e-02 
2452 2.072365837691470e-01 
2453 -1.226014448152593e-01 
2454 -5.115891525366472e-01 
2455 -6.151204841858947e-01 
2456 -5.120071658714320e-01 
2457 -1.213856353116786e+00 
2458 -6.198073030966818e-02 
2459 1.247540227329972e-01 
2460 -1.618470487044143e-01 
2461 -4.521729744955302e-01 
2462 1.118691775383633e-01 
2463 4.212436151072071e-01 
2464 -3.114394570627480e-02 
2465 -1.320460026453249e-01 
2466 5.255095760928721e-01 
2467 7.108556926715234e-01 
2468 5.794405398992919e-02 
2469 -1.247609421207859e-02 
2470 -1.481825110421079e-02 
2471 2.197842306069135e-03 
2472 2.454066366697978e-02 
2473 -1.475259159006019e-01 
2474 -2.780899602782486e-02 
2475 -4.403801861962480e-01 
2476 -4.257049265472575e-03 
2477 1.216556656763459e-01 
2478 -1.801872579070403e-01 
2479 -2.555394678385277e-01 
2480 -1.447719152817032e-01 
2481 -2.951951639579116e-01 
2482 1.740538276557379e-01 
2483 -1.832826785813456e-01 
2484 7.280172679185630e-01 
2485 2.469814247008316e-02 
2486 -7.706109869557326e-02 
2487 -5.864890446625691e-01 
2488 -5.544562489247462e-01 
2489 5.167088074636676e-02 
2490 5.592701368901188e-01 
2491 3.109805164115521e+00 
2492 6.395642830491256e-01 
2493 3.106438156681382e-01 
2494 -2.193910954998189e-01 
2495 -2.057488272207491e-01 
2496 -3.462780093121470e-02 
2497 -9.146066113884450e-02 
2498 -2.007383119842453e-02 
2499 1.103755479006315e-01 
2500 -3.741279589759197e-03 
2501 1.074155329798100e-02 
2502 2.270847636964890e-02 
2503 1.085541023409072e-01 
2504 6.078148021751297e-02 
2505 6.846438381693119e-02 
2506 4.189191789757527e-02 
2507 8.053210583584694e-03 
2508 4.690327088503884e-02 
2509 2.648825320776947e-01 
2510 6.284747557633209e-02 
2511 -1.684438685251482e-02 
2512 9.839169435339556e-02 
2513 -1.152605832696048e-01 
2514 -1.092302442505039e-01 
2515 2.335795457246560e-01 
2516 1.315186658258935e-02 
2517 2.366483379697103e-02 
2518 4.272671448083623e-01 
2519 4.695888807392260e-02 
2520 2.585623536520766e-01 
2521 -1.770148953835820e-01 
2522 2.243708453479570e-01 
2523 5.041687356636571e-01 
2524 -3.067596235699962e-01 
2525 -6.976727233798484e-02 
2526 6.191012684905933e-02 
2527 -7.507166329147899e-03 
2528 -4.682869712947182e-01 
2529 3.755346359989951e-01 
2530 1.613431257481291e-01 
2531 -3.363180216312348e-01 
2532 -5.983325330596136e-02 
2533 3.731649731517080e-01 
2534 2.657364343758625e+00 
2535 3.964335897343562e+00 
2536 2.218165337458674e+00 
2537 -4.527926879423243e-02 
2538 6.381765245731227e-01 
2539 -2.645182308289384e-02 
2540 4.616645903403899e-02 
2541 1.382163656347096e-01 
2542 -2.562994133831955e-01 
2543 -5.653700542308016e-01 
2544 -1.299403423239915e-01 
2545 -6.601716356187448e-01 
2546 -1.985963795431349e-01 
2547 1.904254392738470e-03 
2548 -1.397690176393824e-01 
2549 1.510853676252127e-01 
2550 1.813771375124887e-01 
2551 1.860589046848775e-01 
2552 -7.791619916028483e-01 
2553 4.719220001812598e-02 
2554 3.244279827426442e-02 
2555 1.609419680403546e-01 
2556 -1.144300935479672e-01 
2557 -5.192196935798411e-02 
2558 1.076520372390060e-01 
2559 3.399008517727391e-02 
2560 -2.135888330756466e-01 
2561 1.650162449822920e-02 
2562 1.320011352499931e-02 
2563 -2.061398881976761e-02 
2564 -3.767293173765187e-03 
2565 4.132794421192921e-02 
2566 2.299298270388178e-02 
2567 -7.181645612952237e-02 
2568 -1.297685097748298e-02 
2569 1.743790831209923e-01 
2570 5.201845444976698e-02 
2571 -5.466492065859854e-02 
2572 1.136871933057492e-01 
2573 5.918369194975364e-02 
2574 -1.377815470583039e-01 
2575 -3.462817858939870e-02 
2576 -2.566045292914575e-02 
2577 1.418733747657271e-01 
2578 2.290743464455410e-01 
2579 1.856448424342305e-01 
2580 2.435984906603609e-01 
2581 -1.897634598710241e-01 
2582 -3.121844971448003e-02 
2583 -1.256824884862721e-02 
2584 7.907103018919294e-02 
2585 1.267674788424427e-02 
2586 -8.279882990449895e-03 
2587 4.301004458896567e-01 
2588 -1.346699867842326e-02 
2589 1.371840521930079e-01 
2590 -5.963497463380013e-01 
2591 2.052313250299703e-02 
2592 2.357923186540132e-02 
2593 5.622780907732437e-02 
2594 -3.846514758638474e-01 
2595 -2.251090983718698e-01 
2596 -1.937602164981908e-02 
2597 -1.481009355569722e-01 
2598 2.719616420225207e-01 
2599 3.321582667756620e-02 
2600 -3.514687217172298e-01 
2601 -2.902068100818754e-02 
2602 4.672835315641657e-02 
2603 -5.771571188574660e-02 
2604 1.227508879163366e-01 
2605 1.822519664039118e-01 
2606 1.476030455391538e+00 
2607 -5.091986684554604e-01 
2608 1.200414081422060e-01 
2609 3.294435081152114e-03 
2610 -5.188124092778695e-02 
2611 -3.750277452407701e-01 
2612 -1.275049357864917e-01 
2613 -5.992631012243815e-01 
2614 -4.218024406215726e-01 
2615 -5.798239698821263e-01 
2616 1.924788014643472e-01 
2617 3.844874949386236e-01 
2618 8.870617921685984e-03 
2619 -5.000692723348863e-01 
2620 3.696211072101480e-01 
2621 1.689529655795169e-01 
2622 -1.105286223532568e-02 
2623 -3.696540737430276e-01 
2624 1.028496242906161e-02 
2625 -2.260185786539418e-01 
2626 4.893637026288566e-02 
2627 -6.020329787326047e-02 
2628 8.141731799618809e-02 
2629 -5.960529042455939e-02 
2630 -6.099007947712438e-01 
2631 -1.433293678108092e+00 
2632 5.584018327456958e-02 
2633 -9.984586132279253e-01 
2634 1.709758759557248e-01 
2635 4.176084941955000e-03 
2636 -2.127004576015704e-01 
2637 -3.097211974366201e-01 
2638 -1.137921728122856e-01 
2639 2.943508071824141e-02 
2640 -8.387524346127068e-02 
2641 4.749605393495942e-01 
2642 -6.438880595613583e-02 
2643 -2.494394042585862e-01 
2644 2.157647807523564e-03 
2645 5.262139531033648e-01 
2646 -5.547934379944431e-01 
2647 -8.223005476172185e-01 
2648 -1.853482300075340e-01 
2649 -7.887870152170873e-02 
2650 -7.441769489524147e-01 
2651 -5.800378205256850e-01 
2652 -3.705410216728011e-01 
2653 -3.715550591638401e-01 
2654 -2.788820527649184e-01 
2655 -1.660473947298111e-01 
2656 -3.704490336065954e-01 
2657 -3.280441635154180e-01 
2658 9.366807548451118e-02 
2659 2.570154906000398e-01 
2660 -4.607599069729293e-01 
2661 9.081079421188534e-02 
2662 6.691821154724885e-03 
2663 -2.308867806169966e-01 
2664 -3.510786480873646e-01 
2665 2.046904728479828e-02 
2666 -4.216524755074240e-01 
2667 1.447408049017724e-01 
2668 2.026567766863099e-01 
2669 9.227257934749072e-02 
2670 -4.517415902903044e-01 
2671 -1.376593110206941e-01 
2672 -3.709052646182965e-01 
2673 -1.240819637476033e-01 
2674 -4.213147674400720e-01 
2675 -5.451263800548353e-01 
2676 -1.576735892840440e-01 
2677 -4.503185111905166e-01 
2678 -4.467797492388489e-01 
2679 2.015317125147515e-01 
2680 -1.073685727688724e-01 
2681 -1.826442243693497e-01 
2682 1.638575835849353e-01 
2683 -3.006475661055498e-01 
2684 -4.772626160837161e-02 
2685 5.283727296767684e-02 
2686 7.044526411800892e-02 
2687 -5.025269022119705e-02 
2688 1.976278433167939e-01 
2689 1.946699670214526e-01 
2690 9.424177813393571e-02 
2691 1.428702566497133e-02 
2692 2.352380735022860e-01 
2693 3.104066067314204e-02 
2694 -1.730193765936895e-01 
2695 -3.721814257726609e-01 
2696 -2.852656044456361e-01 
2697 -2.556330357630791e-01 
2698 -4.024677961837182e-01 
2699 -4.863433883960995e-02 
2700 -1.509705844499691e-02 
2701 -1.457503971320608e-02 
2702 3.165115971495782e-01 
2703 2.364105759019772e-01 
2704 -4.051293210350604e-01 
2705 4.348380287299618e-02 
2706 1.122660484958223e-01 
2707 2.644682695573640e-01 
2708 -3.486365904393082e-02 
2709 1.362233339064002e-01 
2710 -6.812386406982849e-01 
2711 -7.717094791835559e-01 
2712 1.910962364064965e-02 
2713 2.293358469879732e-02 
2714 2.488506814620872e-01 
2715 3.214059653415396e-01 
2716 5.069004575783159e-01 
2717 1.925739263176532e-01 
2718 3.005317606327271e-02 
2719 -1.300806161337494e-01 
2720 -3.370505887666890e-02 
2721 1.568374045920750e-01 
2722 4.133187531536728e-01 
2723 1.200033729547080e+00 
2724 3.324788170515296e-02 
2725 5.753288435327355e-01 
2726 2.506668933694771e-01 
2727 1.383188095797171e-01 
2728 1.237021237375554e-01 
2729 3.024209195774182e-01 
2730 1.537524058266292e-01 
2731 4.079847940110430e-01 
2732 3.722140590763043e-01 
2733 7.875470843016652e-02 
2734 2.314234511501192e-02 
2735 -1.588321571484947e-02 
2736 3.184943669263416e-02 
2737 4.583222622563222e-02 
2738 -2.665570159437576e-02 
2739 4.264106161575830e-01 
2740 6.196203789713627e-02 
2741 5.999258229684024e-01 
2742 -3.252938743342080e-02 
2743 -2.471845258622276e-01 
2744 -1.219418056699915e-01 
2745 -5.304300664583419e-02 
2746 6.686142675357049e-02 
2747 1.477004908433041e-01 
2748 9.889794645352098e-01 
2749 -3.906586859826360e-01 
2750 1.242886376087660e-02 
2751 8.223231534459377e-02 
2752 7.337155215183705e-02 
2753 -7.332030189148080e-02 
2754 2.532024466252182e-01 
2755 4.066948922974310e-01 
2756 3.466083270121942e-01 
2757 3.363003682549775e-01 
2758 -1.896765065876415e-01 
2759 5.150234256714964e-03 
2760 6.889056720735577e-03 
2761 -4.755884216078329e-01 
2762 1.724237633894486e-01 
2763 1.033236620320340e+00 
2764 3.292905162923999e-01 
2765 1.137228091928989e-01 
2766 -3.004228966948584e-01 
2767 -3.617945657414185e-02 
2768 5.842689503398703e-02 
2769 -7.118116589309419e-02 
2770 -2.251792421719570e-01 
2771 3.226898336296816e-02 
2772 -5.851180046001155e-02 
2773 -9.639477622102499e-02 
2774 -8.279323330795015e-02 
2775 8.454795849221060e-02 
2776 3.571324820464108e-03 
2777 7.781808890105797e-02 
2778 -1.974815178446119e-02 
2779 3.382804849042006e-01 
2780 3.006643441469200e-02 
2781 -9.182677625917096e-02 
2782 -1.099736594586750e-01 
2783 -5.402227757555091e-01 
2784 7.312410983754605e-02 
2785 -4.043523734746459e-02 
2786 -4.257782008972077e-02 
2787 -1.540841225147186e-01 
2788 -5.679595137911893e-02 
2789 -2.767350722604665e-02 
2790 -1.190818375375102e-02 
2791 -2.886191892042660e-02 
2792 2.809469343802982e-03 
2793 2.623641298580156e-02 
2794 -5.298135544435972e-02 
2795 -1.335223367552137e-02 
2796 2.545811638486846e-02 
2797 4.311459586124828e-02 
2798 9.011279894019689e-02 
2799 -4.048221391508459e-02 
2800 1.217296363866475e-02 
2801 4.616066547088035e-02 
2802 -3.293488915504872e-01 
2803 8.065607415997424e-02 
2804 -2.858878661378770e-01 
2805 -7.925200498118730e-01 
2806 -2.082250927504944e-01 
2807 2.605347181456980e-01 
2808 1.025636109638893e-02 
2809 -4.109293413824971e-01 
2810 6.902887493992210e-01 
2811 1.926190720729763e-01 
2812 -1.705913237345835e-01 
2813 4.544657505888545e-02 
2814 -6.228175996963040e-02 
2815 4.918739297727028e-02 
2816 -8.895652452060731e-03 
2817 8.766683245307143e-02 
2818 3.830770954731107e-02 
2819 1.184991318187176e+00 
2820 3.000884063428669e-01 
2821 -1.866611964186203e-01 
2822 -4.247971656384916e-01 
2823 1.402797319377723e-04 
2824 -4.999929627440469e-03 
2825 -1.959970657066073e-01 
2826 2.200860745025863e-01 
2827 2.524800203813841e-02 
2828 -4.313266370192148e-01 
2829 -6.944454864506858e-02 
2830 2.543131762561789e-01 
2831 3.556099304383970e-02 
2832 1.209403023200359e-01 
2833 3.646815891000506e-02 
2834 3.717692236590244e-01 
2835 -9.050758156062803e-02 
2836 -6.970387283228675e-02 
2837 -8.687339468842327e-02 
2838 -4.800912554037365e-03 
2839 -1.292853042913712e-02 
2840 -2.506205154612700e-02 
2841 1.645437724004888e-01 
2842 6.644824220465900e-03 
2843 2.416032058770516e-01 
2844 4.939357516950377e-02 
2845 2.664365725619930e-01 
2846 -2.277574880562553e-01 
2847 9.578633358680259e-02 
2848 3.716542408795430e-01 
2849 -2.399983049832980e-01 
2850 3.923476668308363e-01 
2851 3.966699861559346e-01 
2852 8.050172526005180e-02 
2853 1.574414454397504e-01 
2854 -4.457022246303136e-01 
2855 -2.596046466225315e-01 
2856 6.178348917949368e-02 
2857 -1.130978756456124e-01 
2858 4.780234061615247e-01 
2859 -4.818326733959929e-02 
2860 -2.656813445289188e-01 
2861 -1.783947728412680e-01 
2862 -3.013625696861998e-01 
2863 -7.357992259922018e-02 
2864 -1.535540584974386e-01 
2865 2.681254265038682e-02 
2866 4.139321362023389e-01 
2867 -2.439985636859417e-01 
2868 8.659845258716735e-02 
2869 4.099961630258600e-01 
2870 -3.246092902830722e-02 
2871 -4.819803383443916e-02 
2872 3.251586109220649e-01 
2873 -2.814368182688370e-02 
2874 5.030130179573098e-01 
2875 4.080652508846506e-01 
2876 1.291663211136317e-01 
2877 3.625404471962602e-01 
2878 -1.369539039488570e-01 
2879 -6.589537719134049e-01 
2880 -5.476709309094256e-01 
2881 -1.364115534976122e-01 
2882 2.253811867784643e-01 
2883 2.802608861347613e-01 
2884 4.915980319234816e-01 
2885 2.045685074971858e-01 
2886 -1.652289839488264e-01 
2887 -6.876677242876384e-01 
2888 5.685038214663968e-01 
2889 5.105699439873745e-02 
2890 1.249100386744515e-01 
2891 -5.349954479697475e-02 
2892 -3.646397487710732e-01 
2893 2.986159252987821e-02 
2894 5.056451555464636e-01 
2895 -1.551888809118189e-01 
2896 -1.322109648716864e-02 
2897 2.461384542190479e-01 
2898 2.247093781700554e-01 
2899 4.104452772077306e-01 
2900 1.759898497670040e-01 
2901 -3.054745648295360e-01 
2902 -1.329991450917311e-01 
2903 -1.506846656538862e-01 
2904 -1.150877519438150e-01 
2905 1.103681460422948e-01 
2906 7.352127786427211e-02 
2907 1.155170149644730e-01 
2908 -1.459797681608803e-02 
2909 -5.744650074043314e-02 
2910 -1.315685014148736e-02 
2911 -1.127959629102982e-02 
2912 1.796866558327447e-02 
2913 1.648889435991223e-02 
2914 -1.008743100606031e-03 
2915 -2.799571395988597e-02 
2916 3.160409314142720e-02 
2917 -1.234077155632894e-01 
2918 -7.188449702593356e-01 
2919 2.015060737331648e-02 
2920 -5.934065566603157e-02 
2921 -3.854460159994360e-01 
2922 -2.974028369338659e-02 
2923 -1.110947863878765e-01 
2924 2.216765270686159e-01 
2925 -3.042230970744277e-02 
2926 -7.714178587151036e-01 
2927 -8.852975927136954e-02 
2928 -1.564314086751490e+00 
2929 1.277717813835836e-01 
2930 6.883507512794707e-02 
2931 -5.321002798020829e-01 
2932 1.678314671052092e-01 
2933 1.059896469699511e+00 
2934 -1.042938944624680e-01 
2935 -2.609232350862217e-01 
2936 -3.106264714643452e-01 
2937 -8.494362265540632e-02 
2938 1.443992358539514e-01 
2939 2.625277489968213e-01 
2940 1.667468660067739e-01 
2941 -7.429492890840753e-01 
2942 -9.884475525522857e-02 
2943 -1.940253316529702e-01 
2944 -8.771643214077732e-02 
2945 -9.878277825135326e-02 
2946 -1.991157025378470e-01 
2947 -4.076515756638843e-01 
2948 -1.217082313053578e-01 
2949 1.769765727948579e-02 
2950 -1.792408919340921e-01 
2951 -4.088815991789755e-01 
2952 8.108704254868959e-01 
2953 -7.157952589959369e-01 
2954 -6.461747137851610e-01 
2955 2.461186409141660e-01 
2956 8.756852716028728e-02 
2957 -1.535006676397107e-01 
2958 -1.286499817351616e-01 
2959 2.076336824258251e-03 
2960 6.759905106038962e-02 
2961 6.334553287515509e-03 
2962 -1.165665342037141e-02 
2963 3.371520277647045e-01 
2964 4.791071949169616e-01 
2965 -1.590434729048397e-01 
2966 -1.840516085539766e-01 
2967 1.069495391639416e-02 
2968 5.913563101242409e-01 
2969 -1.626607645248311e-01 
2970 -2.371146503399787e-02 
2971 2.676120882032568e-01 
2972 -1.638912466169521e-01 
2973 -2.335961964442899e-02 
2974 1.050821098628782e-01 
2975 -3.009183490943952e-01 
2976 -2.062086742825501e-01 
2977 -2.320706684738724e-01 
2978 9.293307311941712e-02 
2979 9.278894145153117e-02 
2980 7.638335605542423e-02 
2981 -2.026149829439903e-01 
2982 -2.939244533266335e-01 
2983 -3.060485306269988e-01 
2984 -7.688583023080026e-02 
2985 5.155622629751748e-01 
2986 4.424772198854411e-01 
2987 1.013585083042793e-01 
2988 2.005845037663193e+00 
2989 -5.171767463514469e-01 
2990 -1.156420096337112e+00 
2991 -1.101244704086985e+00 
2992 -5.445172286125727e-02 
2993 -1.746554625403689e+00 
2994 -1.800572726690000e-01 
2995 3.612077979719479e-02 
2996 -4.799034560660491e-01 
2997 -8.059149411152500e-01 
2998 -2.959847449611765e-01 
2999 -6.087390829043039e-01 
3000 -9.641898934213833e-01 
3001 -2.227523178538391e-01 
3002 -3.988166865529367e-02 
3003 -3.169704444608104e-01 
3004 1.192533979202164e-01 
3005 -6.016905956891975e-02 
3006 -3.005795816512353e-01 
3007 -5.288444326586445e-02 
3008 2.121098867529564e-02 
3009 2.852932307532978e-02 
3010 -1.417250888377530e-01 
3011 -6.986120838273606e-02 
3012 -4.388879629539622e-02 
3013 -2.931305308400563e-02 
3014 -4.708657089555302e-01 
3015 -2.719658736825151e-01 
3016 -1.031166778195066e-01 
3017 -3.161869967003739e-01 
3018 1.863809953987841e-01 
3019 1.423632421574140e-01 
3020 -1.344228754075059e-01 
3021 -2.668309471620693e-01 
3022 -2.253087129144178e-01 
3023 -5.620573581579918e-01 
3024 -7.770682750655603e-01 
3025 -8.116465447000856e-02 
3026 -4.309562440994101e-01 
3027 -5.587661606611358e-03 
3028 -1.197706919716029e-01 
3029 8.137873150740828e-02 
3030 5.264166460264794e-02 
3031 3.369507907831832e-01 
3032 -9.611211497123641e-02 
3033 -1.983520242296205e-01 
3034 -1.570250568066416e-01 
3035 -1.207907599015424e-01 
3036 -8.436520640997615e-01 
3037 -8.365987089499027e-02 
3038 -5.422337881855539e-01 
3039 1.652311971501838e-01 
3040 7.594088688251442e-02 
3041 -7.125874440627057e-02 
3042 -3.477974973480197e-02 
3043 -3.458665871777667e-01 
3044 -1.040106503423805e+00 
3045 -8.176238202561401e-02 
3046 -5.331189736114958e-02 
3047 -4.329727296244402e-01 
3048 5.915902868774026e-01 
3049 -2.243130680368583e-01 
3050 2.109085354753782e-01 
3051 1.912368633993763e-01 
3052 -5.221432657450998e-01 
3053 -5.421121374586543e-02 
3054 1.648161031579309e-01 
3055 5.534646901206032e-01 
3056 5.703909615547150e-02 
3057 -1.744317178685759e-01 
3058 -6.417730940419529e-02 
3059 1.282283912168130e-02 
3060 7.870201299171893e-02 
3061 -1.452999019637582e-01 
3062 -6.523621920438406e-01 
3063 -2.378179116313781e-01 
3064 3.458603632328311e-01 
3065 -9.052455652063091e-01 
3066 3.396105514848292e-01 
3067 5.063811842404353e-01 
3068 2.816461425456773e-01 
3069 7.606456248252817e-02 
3070 -1.056964107476166e-01 
3071 8.216643765591573e-02 
3072 8.137016759257496e-01 
3073 -2.006271884512660e-01 
3074 -5.995197535413169e-02 
3075 -1.007974453432144e-01 
3076 -1.496083680770030e-01 
3077 1.725429942703112e-02 
3078 8.642563502934898e-02 
3079 4.853494616743109e-02 
3080 -1.974464276065189e-01 
3081 6.700077508090774e-03 
3082 -4.077398224373727e-02 
3083 1.157788548136660e-02 
3084 -1.433556284919579e-03 
3085 1.782651244083567e-02 
3086 -1.558101082509833e-01 
3087 -2.199591605219491e-01 
3088 2.140226565540281e-01 
3089 -1.618754390376888e-01 
3090 -5.210879049542000e-01 
3091 -1.459153406735332e-01 
3092 -1.053583377682084e-01 
3093 1.992696184526917e-01 
3094 3.838710510610397e-01 
3095 -7.346097795727172e-02 
3096 1.134866321936041e-01 
3097 3.161641713587626e-02 
3098 7.809695167248901e-01 
3099 6.096807102963585e-02 
3100 -2.290811269377358e-01 
3101 -1.396397415440001e-01 
3102 5.062999804972153e-01 
3103 1.666976936481815e-01 
3104 -6.380053587926100e-01 
3105 5.208426136288630e-01 
3106 1.493315174323800e-01 
3107 2.448265244858788e-01 
3108 -1.646168260152790e-03 
3109 3.613099070415580e-02 
3110 6.834786584035328e-02 
3111 -4.311709817612092e-02 
3112 1.957136299118353e-02 
3113 1.502982771333967e-01 
3114 -2.016345731376033e-01 
3115 -5.030118068090551e-01 
3116 2.016363826336535e-01 
3117 -1.187279295912696e-01 
3118 -7.286113346874513e-01 
3119 -8.493202045970744e-02 
3120 1.281162859953048e-01 
3121 8.157478703272425e-02 
3122 -3.826571628277135e-01 
3123 -9.389905386459443e-01 
3124 -3.829011002365459e-02 
3125 1.449905976759406e-02 
3126 3.228496183591371e-01 
3127 4.738428257535459e-01 
3128 1.234794721331791e+00 
3129 1.311837054956503e-01 
3130 1.472012384849319e-01 
3131 1.844118633951332e-01 
3132 4.070333836908477e-01 
3133 -2.449020067668785e-02 
3134 -4.375991409794024e-02 
3135 6.789379155137461e-02 
3136 2.253362933946719e-01 
3137 6.057977281787488e-02 
3138 5.384608511248035e-01 
3139 -7.583127882853152e-02 
3140 -9.322541694299574e-04 
3141 1.543442832395173e-01 
3142 -2.253237496603727e-02 
3143 -1.755168552934545e-01 
3144 -2.663861901434403e-01 
3145 -4.335821010887840e-01 
3146 4.136625135767141e-02 
3147 -1.895761965171434e-02 
3148 1.878684074385771e-02 
3149 -2.220134913802227e-01 
3150 -2.418707143347376e-01 
3151 1.030772900307342e-01 
3152 2.183141080710573e-01 
3153 -1.143619911435874e-01 
3154 -2.015154953559234e-01 
3155 -8.630396878201133e-02 
3156 1.293583017729912e-01 
3157 -1.326947921679303e-02 
3158 -2.614279859452738e-01 
3159 -2.205717298191113e-03 
3160 -6.109140889234328e-02 
3161 -4.207248202264528e-01 
3162 -5.489104480740916e-01 
3163 2.730970890599272e-01 
3164 4.035406318126393e-02 
3165 -1.437308800234907e+00 
3166 -1.705665180743636e-01 
3167 -7.898471922234096e-02 
3168 -8.609455720048896e-02 
3169 -1.361563343660765e+00 
3170 -3.053287179750538e-01 
3171 5.107268666747595e-01 
3172 3.135885626000584e-01 
3173 -1.219512223671095e+00 
3174 2.245059478309037e-01 
3175 2.136459362475091e-01 
3176 -2.869232887810177e-01 
3177 -3.443247930821364e-01 
3178 -2.664397010698365e-01 
3179 5.059293272675141e-01 
3180 -1.116652959973947e-01 
3181 6.508225174125175e-02 
3182 -4.449295241924427e-03 
3183 -4.692238659371546e-02 
3184 -8.085731454439778e-02 
3185 -3.550683106528355e-01 
3186 -5.396085895069638e-02 
3187 -6.667798757885657e-02 
3188 -6.241395548048249e-02 
3189 1.070947271750319e-01 
3190 -5.134188975068525e-02 
3191 -3.763321143148036e-01 
3192 -2.911465070028652e-02 
3193 -2.701447378268051e-01 
3194 1.576790092699286e-01 
3195 3.216405167923512e-01 
3196 -5.075990633889013e-02 
3197 -1.646476643444614e-01 
3198 -4.720413982792472e-02 
3199 6.552699466451044e-03 
3200 3.452770575242076e-02 
3201 6.246025803096221e-02 
3202 5.398749361797887e-02 
3203 -4.247548906164598e-02 
3204 1.761964036762085e-02 
3205 3.197861221361802e-02 
3206 -8.222469857804761e-02 
3207 -2.317374096405380e-02 
3208 -1.566460361378921e-02 
3209 2.740236203262307e-01 
3210 -9.858686027885312e-02 
3211 -9.504568882300544e-02 
3212 1.808645007469479e-01 
3213 3.912788848528129e-01 
3214 -4.724559789837982e-01 
3215 -6.856094251351015e-02 
3216 3.070967109635094e-01 
3217 -1.748287825933035e-01 
3218 -3.782919935993201e-01 
3219 -2.486004537461662e-01 
3220 -2.091029480075113e-01 
3221 -9.446280732384266e-03 
3222 3.897105578343886e-01 
3223 -6.357655045415386e-02 
3224 1.831700444593408e-01 
3225 3.242532863107700e-01 
3226 4.441598306426953e-01 
3227 7.100366307860302e-02 
3228 2.008380615669633e-02 
3229 7.435114605502905e-01 
3230 -3.225316798239672e-01 
3231 -3.769066090415027e-01 
3232 4.602558839706269e-02 
3233 -8.881427842724468e-02 
3234 -1.436112655303034e-01 
3235 -4.489138286634026e-02 
3236 -2.807184683901702e-01 
3237 -1.119310998124895e-01 
3238 2.343430872894075e-01 
3239 -5.897246853378357e-02 
3240 -1.137328874625232e-01 
3241 -1.031050623525060e-01 
3242 2.801898125054648e-01 
3243 -2.337462000705435e-01 
3244 -1.934497332960988e-01 
3245 -1.356138670828823e-01 
3246 1.940082301313328e-01 
3247 -1.232072706121282e-01 
3248 -2.680590203394439e-01 
3249 2.647361264552803e-01 
3250 -1.779411676649359e-01 
3251 -2.046627076364590e-01 
3252 -7.116114720217583e-02 
3253 -7.317604765100989e-02 
3254 -4.968909112549186e-02 
3255 7.141338334842733e-01 
3256 -2.421722152432154e-01 
3257 -7.555412081829116e-02 
3258 5.162918683931719e-03 
3259 1.032460761107056e-01 
3260 -4.389860124670977e-02 
3261 4.427795851334023e-01 
3262 2.253917665270186e-01 
3263 -2.270667661201118e-01 
3264 4.395120590159060e-02 
3265 2.162265835030035e-01 
3266 2.321334222989413e-02 
3267 -1.054958385021030e-01 
3268 1.365974188806138e-01 
3269 9.911196359840600e-02 
3270 3.541989888655671e-01 
3271 -2.007397387674450e-01 
3272 2.440308382000760e-01 
3273 2.502018476309740e-01 
3274 3.206303182852789e-01 
3275 -1.001467925626041e-01 
3276 -1.475673179946518e-01 
3277 -2.293006596770757e-01 
3278 -8.261839980347253e-02 
3279 -2.328097393806240e-01 
3280 -5.765883124319321e-01 
3281 -1.664096311665254e-02 
3282 6.815437615524937e-02 
3283 -1.879450945567828e-01 
3284 -5.698662020204298e-02 
3285 6.530760974422437e-01 
3286 1.943702193950000e-01 
3287 -9.377922192423589e-01 
3288 9.665497134403207e-02 
3289 2.335447609331445e-01 
3290 2.299632295647191e-01 
3291 1.950700695418588e-02 
3292 1.492448103793046e-01 
3293 2.477523877491530e-01 
3294 7.693373318087283e-02 
3295 8.010530343167498e-02 
3296 -2.169083418745091e-02 
3297 -2.549750818142510e-01 
3298 -1.713324722450097e-01 
3299 -3.723427151126827e-01 
3300 -6.567928123459864e-02 
3301 -1.302180250108597e-01 
3302 -2.970551239560548e-01 
3303 -4.093666982200561e-01 
3304 -9.268556505872604e-02 
3305 -6.988212381093409e-02 
3306 -1.662611376733624e-01 
3307 -2.604035341489412e-01 
3308 -9.740561304653871e-01 
3309 1.569779123229953e-01 
3310 -1.037842358009566e+00 
3311 -3.129685197529388e-01 
3312 -5.966309506850557e-02 
3313 -1.394843114527503e+00 
3314 2.525670746263748e-02 
3315 -2.566500326765607e+00 
3316 -2.244427600671919e-01 
3317 -3.253435364110625e-01 
3318 -1.017479743166711e+00 
3319 -3.369664966119559e-01 
3320 -3.188657793519623e-01 
3321 -3.982734695814926e-01 
3322 -4.983285379105348e-01 
3323 -2.241760639857439e-02 
3324 1.044027818444694e-01 
3325 1.677075248370198e-01 
3326 5.434656920434161e-02 
3327 3.582286039118380e-01 
3328 -2.675278517462769e-02 
3329 -1.469678618471014e-01 
3330 -1.393986460865061e-01 
3331 -1.823946529197948e-01 
3332 -1.379239621909565e-01 
3333 1.885585136952805e-01 
3334 1.621445613016123e-02 
3335 1.509576293379476e-01 
3336 6.627800984624220e-01 
3337 -4.059727027490057e-02 
3338 -1.639634550446007e-01 
3339 -2.318859921281830e-01 
3340 -3.417544905161862e-02 
3341 -1.954090146132606e-02 
3342 -3.733706938135294e-02 
3343 -2.598019805405382e-01 
3344 4.733972357259052e-02 
3345 1.999835576565765e-01 
3346 7.452003608774310e-02 
3347 -5.760817443024140e-02 
3348 9.250882131184932e-01 
3349 1.513292392757557e-01 
3350 -1.662821088161309e-01 
3351 3.161766052448817e-02 
3352 2.264914794820645e-01 
3353 -8.876111019633447e-02 
3354 -2.621031305838630e-01 
3355 -1.908825038811471e-01 
3356 -7.336303500073976e-01 
3357 -1.068228767334503e-01 
3358 1.454515423250076e-01 
3359 -4.287985692875973e-02 
3360 -2.616347331600698e-01 
3361 -1.002886470414002e-01 
3362 -2.546863385653534e-01 
3363 -4.927837551294664e-01 
3364 -1.545738935840695e-01 
3365 -2.840631337333871e-02 
3366 -1.305719317693947e-01 
3367 2.466476735939858e-01 
3368 4.952543391273220e-01 
3369 -6.975917392991023e-01 
3370 -3.658526540678926e-01 
3371 -5.866770520164543e-01 
3372 8.549816489236146e-02 
3373 -2.832452658935952e-01 
3374 -5.678068309458065e-01 
3375 4.183240141952071e-01 
3376 4.671018975580123e-01 
3377 -1.068451950759021e-01 
3378 1.452622944083941e-01 
3379 -4.069457505852655e-02 
3380 1.956393184114699e-01 
3381 2.287887391274666e-01 
3382 3.072110763227929e-02 
3383 4.474850780507748e-01 
3384 7.021472558480860e-01 
3385 -3.549889349808192e-01 
3386 -3.070206432315180e-02 
3387 -1.510843577987322e-02 
3388 9.766169909627215e-02 
3389 -7.822949558165046e-03 
3390 -3.147898857721789e-01 
3391 6.910434122969964e-01 
3392 4.077837405860112e-03 
3393 -1.274444538115841e-01 
3394 -6.789191398582464e-02 
3395 9.099736497684877e-02 
3396 -1.614595275599850e-01 
3397 -8.602152850915711e-03 
3398 -1.742078764610196e-01 
3399 6.534224439852065e-02 
3400 -2.799275155840639e-01 
3401 -3.895891676738424e-01 
3402 -1.128806229168420e+00 
3403 -9.269456570994511e-03 
3404 1.166599908992707e-01 
3405 -1.338423246716963e-03 
3406 1.801167641141699e-02 
3407 -8.769513141711831e-02 
3408 3.808791269437934e-03 
3409 -1.892962229650366e-01 
3410 5.652765422051878e-02 
3411 3.626967539979385e-01 
3412 -2.331324412374421e-01 
3413 1.316869751995162e-02 
3414 -5.015374032647797e-03 
3415 9.318541859453344e-02 
3416 -3.787750980258082e-02 
3417 6.289649327750318e-02 
3418 1.114478050449483e-02 
3419 4.287770823079299e-02 
3420 1.742991901004049e-02 
3421 2.981288823035389e-01 
3422 -5.062816291028605e-02 
3423 -2.110424983022640e-01 
3424 -1.110044185582421e-02 
3425 1.842552417771856e-02 
3426 9.941704690092452e-02 
3427 -9.830308502353716e-02 
3428 -5.700586781647803e-02 
3429 8.561797812701513e-03 
3430 2.231765620894582e-02 
3431 -8.020232022267984e-02 
3432 5.271489219779565e-02 
3433 3.867334353287552e-01 
3434 2.519873034753006e-02 
3435 -1.363752635584661e-01 
3436 3.283648980662507e-01 
3437 -9.749300292333994e-02 
3438 -4.173392499480975e-01 
3439 -3.768512214606000e-01 
3440 1.135469677533974e-01 
3441 -1.583077969170685e-01 
3442 -1.168838295445221e-01 
3443 -4.272831948428393e-01 
3444 1.320942916552670e-01 
3445 1.252636698223900e-02 
3446 -1.084725065430557e-01 
3447 1.522144059679084e-02 
3448 -7.440456568593058e-02 
3449 -4.296385191581201e-01 
3450 -1.033193281935058e+00 
3451 3.146211653126668e-02 
3452 -2.879034165986118e-01 
3453 -4.675294395159204e-01 
3454 -2.331920936886434e-01 
3455 -4.355897860719187e-01 
3456 -5.468968735322720e-01 
3457 -7.914023849071770e-01 
3458 -1.974203854797380e-01 
3459 -1.613762621748301e-01 
3460 3.081826659911615e-01 
3461 -1.608556251124588e+00 
3462 -3.653313310082619e-01 
3463 4.072533790464826e-02 
3464 -1.364496941601911e-01 
3465 -1.198652859457268e+00 
3466 -3.616774403291461e-01 
3467 8.457536391419782e-01 
3468 4.899732472036901e-01 
3469 -2.690638896492800e-01 
3470 -4.105646028194305e-01 
3471 1.607362837309259e-01 
3472 -3.798089794143453e-01 
3473 -6.305078842892110e-02 
3474 -4.459351632217171e-01 
3475 1.104655089420335e+00 
3476 -9.489435046848219e-01 
3477 -3.561661115343120e-01 
3478 2.576864746824476e-01 
3479 2.327868517594608e-01 
3480 9.915535987465506e-02 
3481 4.783791503631881e-01 
3482 2.211215350556652e+00 
3483 7.911610332908440e-01 
3484 2.328719391885219e+00 
3485 5.672259666494839e-01 
3486 6.696272945759547e-03 
3487 3.051625880572225e-01 
3488 3.715754380767415e-01 
3489 -2.773258176970646e-01 
3490 -1.033799019250940e-01 
3491 4.412375738448110e-02 
3492 -1.757325070770295e+00 
3493 -3.361805555465049e-02 
3494 7.606083138299362e-02 
3495 1.948327237374546e-02 
3496 -4.594500085368131e-01 
3497 -1.374974279331604e-01 
3498 -5.944371253037146e-01 
3499 -4.485501980539266e-01 
3500 -1.566209151567573e-01 
3501 1.073488151907044e-01 
3502 8.857349016098767e-02 
3503 -3.447481123226097e-01 
3504 -6.995506968546618e-02 
3505 -6.060072706464753e-02 
3506 -3.947370123110544e-01 
3507 -2.086330935461118e-01 
3508 -1.817725577604292e-01 
3509 1.310800994391949e-01 
3510 -1.103666595079098e-01 
3511 -5.875556481630215e-02 
3512 7.640517262917976e-01 
3513 -9.447546169020414e-02 
3514 -2.411222736369851e-01 
3515 -3.722326195027022e-01 
3516 -1.125483010950965e-01 
3517 -3.830889376061127e-01 
3518 2.617544136568740e-01 
3519 6.467466658121773e-03 
3520 7.089399179525796e-02 
3521 2.149921543354402e-01 
3522 2.476054311210744e-03 
3523 1.587325453835157e-01 
3524 -5.086046933068038e-02 
3525 5.573431125890876e-01 
3526 3.130878484937522e-02 
3527 7.558211662177980e-03 
3528 8.302538291034903e-01 
3529 6.542927320795339e-02 
3530 1.497285016273834e-01 
3531 -1.876869629519978e-01 
3532 3.083162327044444e-01 
3533 -4.100181306133009e-01 
3534 -4.408453158896284e-01 
3535 -4.049741526709840e-01 
3536 5.688175434123559e-02 
3537 -2.095089620703006e-01 
3538 2.605154180537708e-01 
3539 -3.207144008916889e-02 
3540 -2.697503063524744e-01 
3541 -2.331633096432797e-02 
3542 2.906763997704067e-01 
3543 3.505872065907440e-01 
3544 1.423167153052788e-01 
3545 1.741795637317731e-02 
3546 2.808033243969500e-01 
3547 5.401532237270743e-01 
3548 1.057217791832733e+00 
3549 1.730473646046641e-02 
3550 -3.035512356569491e-03 
3551 1.152501073615303e-01 
3552 5.425168833579763e-02 
3553 -5.648034239286896e-02 
3554 1.149746907679718e-02 
3555 5.222249070918620e-01 
3556 1.174111565764612e-01 
3557 1.412027450749428e-02 
3558 -4.698499270211126e-01 
3559 -3.223405713663387e-02 
3560 -2.669029971244258e-03 
3561 1.999673197280189e-01 
3562 -3.208832741470571e-01 
3563 -1.074261535349623e-01 
3564 -3.043129672638144e-01 
3565 -2.177261328059654e-01 
3566 -3.197060159420688e-01 
3567 6.127118893686261e-02 
3568 -9.282284606833949e-02 
3569 -2.092177307504709e-01 
3570 -1.223669525758479e-01 
3571 -9.751615196764819e-01 
3572 6.657318286052157e-01 
3573 -3.037448574806883e-02 
3574 -1.654015500683543e-01 
3575 9.708227855069100e-01 
3576 1.336673253737138e+00 
3577 -2.303518813407178e-02 
3578 2.825251003532681e-01 
3579 8.554529053390754e-01 
3580 7.459143338415960e-01 
3581 3.088484617935817e-01 
3582 -3.110862607095281e-01 
3583 -9.675200705859855e-01 
3584 4.608750927598528e-01 
3585 6.779793288218987e-02 
3586 7.939618935267700e-01 
3587 -3.201064600599540e-01 
3588 -6.537613952753035e-01 
3589 -1.470490063091511e-01 
3590 -9.846262228295444e-01 
3591 -4.411305641606978e-01 
3592 -2.290225290191968e-01 
3593 -9.592564192495284e-02 
3594 -7.075880061072692e-01 
3595 -2.998812116083563e-01 
3596 -6.835392563021045e-01 
3597 -9.543740925905382e-02 
3598 -5.160134846233139e-01 
3599 2.023554134285009e-01 
3600 3.061333011200010e-01 
3601 -1.966051571366570e-01 
3602 -6.853029853390814e-01 
3603 -3.565954318433640e-01 
3604 -1.369531834481988e-01 
3605 1.484074402475689e-01 
3606 6.264635064206546e-02 
3607 1.030876993919041e-02 
3608 -7.143401748241242e-02 
3609 -1.734498869527585e-01 
3610 1.049748114644671e-01 
3611 1.130634194544762e-02 
3612 1.082775832886857e-02 
3613 3.339335341841466e-02 
3614 -9.427485169587024e-02 
3615 3.753068869012113e-02 
3616 -7.236102413386396e-02 
3617 6.608422418586651e-02 
3618 -3.012278382597462e-01 
3619 2.025041773761717e-02 
3620 -3.692854458159051e-01 
3621 5.992726664604943e-01 
3622 6.808905843280575e-03 
3623 8.337534498345829e-02 
3624 6.755118906177033e-01 
3625 1.758806108048008e-01 
3626 3.322550935011128e-01 
3627 -3.287676660364829e-02 
3628 -6.313039164628249e-02 
3629 5.604392446024490e-01 
3630 6.966938715181564e-01 
3631 1.420449906718730e-01 
3632 1.193576803608345e+00 
3633 3.548357432962885e-02 
3634 1.770824488705655e-02 
3635 -7.202770996419158e-02 
3636 -1.777893403300374e-01 
3637 -3.405028306971722e-01 
3638 -1.866630180064507e-01 
3639 -3.845989031874743e-01 
3640 -1.206614464565339e-01 
3641 -3.001500378399369e-01 
3642 -1.341536479596479e-01 
3643 1.498627467679226e-01 
3644 -1.023584911547047e-01 
3645 -7.329356358471677e-02 
3646 -7.558817180805397e-02 
3647 2.930264637181898e-02 
3648 -3.916270650030013e-01 
3649 1.269182566708512e-01 
3650 -5.747888182568271e-02 
3651 9.773545628295634e-02 
3652 4.641427374400241e-01 
3653 4.166324584825804e-01 
3654 -3.220490497354088e-01 
3655 -1.621761760071268e-01 
3656 4.126805657255984e-02 
3657 -9.216833234941998e-02 
3658 -3.325504195862111e-02 
3659 5.198077047769730e-02 
3660 -1.210926647252205e-02 
3661 -1.455784460984529e-01 
3662 4.941637134824413e-02 
3663 -4.202691510228965e-01 
3664 -2.951698130979565e-02 
3665 4.706772088117113e-01 
3666 4.275510889677248e-01 
3667 6.279454098187688e-01 
3668 2.869309821988870e-01 
3669 -1.965397834068914e-02 
3670 -3.393501063104133e-01 
3671 -3.008490532964552e-01 
3672 -3.400031117078127e-02 
3673 -1.204018907509654e-01 
3674 -1.342476364259568e+00 
3675 -4.647523589320591e-01 
3676 8.491442462961077e-02 
3677 -3.722586764703693e-01 
3678 -4.114400087941621e-01 
3679 -5.447746024114454e-01 
3680 -1.770219917815352e+00 
3681 -6.068349828519669e-02 
3682 -1.685870652168396e-01 
3683 3.655476290360173e-02 
3684 -2.927933004539086e-01 
3685 -7.366879222577545e-02 
3686 -2.017437513219384e-01 
3687 -6.300530746633576e-01 
3688 -3.183488139202229e-01 
3689 2.304728126587356e-02 
3690 -1.081982188224758e-01 
3691 -9.474017724490424e-02 
3692 2.421601534466366e-02 
3693 1.067203584342554e-01 
3694 -3.018516318435087e-01 
3695 -2.953620661438239e-01 
3696 1.928303300022288e-01 
3697 2.153815092358468e-02 
3698 1.528774388363706e-01 
3699 8.555198421896905e-03 
3700 7.687555144973982e-01 
3701 5.254823010405044e-02 
3702 1.160685964226491e-01 
3703 5.628094057789501e-01 
3704 1.296930688097215e-02 
3705 3.018831277264581e-01 
3706 -3.689673428560666e-02 
3707 1.805781462900223e-01 
3708 5.315755180714418e-02 
3709 -1.731310657701492e-01 
3710 -1.974525377298597e-01 
3711 9.217094456517624e-02 
3712 -4.824988691050092e-02 
3713 -1.746065071059860e-01 
3714 1.062979260391507e-02 
3715 4.047896955443328e-02 
3716 4.292365271615037e-02 
3717 -1.064819287215193e-01 
3718 -5.266196466167992e-02 
3719 -1.084979482249368e-02 
3720 -6.232032878182717e-02 
3721 -1.427446080264277e-02 
3722 4.532942268436387e-03 
3723 6.992324724574854e-02 
3724 -5.448145471326198e-02 
3725 -2.190337342788869e-01 
3726 -4.330696246335974e-02 
3727 -1.779517201764547e-01 
3728 -1.135002524066857e-01 
3729 -2.775553538739980e-01 
3730 -2.242753862715740e-01 
3731 -5.750824609375515e-02 
3732 -3.835992333625039e-01 
3733 5.556628644928822e-03 
3734 9.320384567021726e-02 
3735 1.521170084305083e-01 
3736 -1.081596439082381e-01 
3737 8.496970245298734e-02 
3738 6.503043978524093e-01 
3739 -2.763220588749433e-02 
3740 -3.585480134571178e-01 
3741 4.856238572875501e-01 
3742 2.019927714004160e-01 
3743 7.241585957622117e-03 
3744 -1.130300577684699e-01 
3745 1.180594585820639e-01 
3746 -1.069628857323478e-01 
3747 7.345784002897345e-02 
3748 1.261798136608936e-01 
3749 7.449664309617557e-01 
3750 -7.583241380457593e-02 
3751 -8.144609437400960e-01 
3752 -1.294095554774916e-01 
3753 5.840445646835477e-01 
3754 -4.932676688299248e-03 
3755 -3.751063242357398e-01 
3756 -1.591599825573300e-01 
3757 6.444198339651690e-01 
3758 -4.399761252661297e-02 
3759 -6.461275634290743e-01 
3760 7.214206137338922e-02 
3761 4.015848971696551e-01 
3762 5.458441133173812e-02 
3763 -5.177158786418209e-03 
3764 -2.902365255980465e-01 
3765 3.147367518926460e-01 
3766 -1.163286361981173e-01 
3767 -2.978112975239404e-02 
3768 1.153073117540427e-01 
3769 -2.023804977223784e-02 
3770 2.608211730975122e-02 
3771 -1.683752751497645e-01 
3772 1.506103696970219e-01 
3773 -1.006029896632097e-01 
3774 2.780375113996876e-02 
3775 1.022274953714656e-01 
3776 2.729308029783722e-01 
3777 -4.408342200406272e-02 
3778 1.843702838667525e-02 
3779 1.080859957337028e+00 
3780 1.425668962413309e-01 
3781 -1.458175902504788e-01 
3782 2.501034505602373e-02 
3783 -2.372473206454617e-02 
3784 2.216058431368955e-03 
3785 9.579047682356387e-02 
3786 6.663868582235946e-02 
3787 1.711605692431905e-01 
3788 6.576568205602359e-03 
3789 4.452737837964855e-02 
3790 -3.025430389190872e-01 
3791 2.265386961043059e-02 
3792 -1.174288874642091e-02 
3793 -1.409172278936898e-01 
3794 1.536511358669991e-02 
3795 2.333283825691549e-02 
3796 1.536115044810376e-01 
3797 1.249184373111782e-02 
3798 7.339056934412029e-03 
3799 2.851937804106979e-01 
3800 2.295021262273884e-02 
3801 8.219124452478484e-04 
3802 -9.814321785618338e-02 
3803 3.752631222129195e-02 
3804 -7.301717038558360e-02 
3805 -1.244686592928542e-02 
3806 -1.682059019427148e-01 
3807 1.334871782010241e+00 
3808 3.476357516638523e-01 
3809 -1.198189273607987e+00 
3810 -1.191388809835344e-01 
3811 -1.879689774819934e-01 
3812 -3.983446597686230e-01 
3813 -6.435763712362346e-01 
3814 1.757300637956702e+00 
3815 1.286317209420925e+00 
3816 -3.268488696133637e-02 
3817 -3.532561930597092e-02 
3818 5.028544983414031e-01 
3819 3.234488263237166e-01 
3820 -6.891662882162636e-02 
3821 -2.560582635013569e-02 
3822 6.292863592688767e-02 
3823 -2.575337337613524e-02 
3824 1.173225569628366e-02 
3825 -1.971203880377320e-02 
3826 7.041476116788380e-02 
3827 -1.788515465119971e-02 
3828 3.545261104493964e-03 
3829 1.099398240930302e-01 
3830 4.855400497012466e-03 
3831 -8.869338787379739e-02 
3832 -5.337344264557349e-02 
3833 -2.065802531929607e-02 
3834 -6.544420827725693e-03 
3835 7.445650380129193e-03 
3836 4.473714082083875e-03 
3837 -7.773137002332484e-03 
3838 3.610876854097709e-03 
3839 1.500593686219826e-02 
3840 -6.002462363627859e-03 
3841 1.007961067012181e-01 
3842 -9.736957308726549e-02 
3843 -2.959856227984768e-01 
3844 -3.052661145909971e-02 
3845 8.658198827936359e-02 
3846 -2.843242339476971e-01 
3847 -1.646827564391588e-01 
3848 7.234261702964262e-02 
3849 -1.635131175216203e-01 
3850 3.409842195878124e-02 
3851 -2.247674789024086e-02 
3852 2.067084317542457e-02 
3853 1.775227610252452e-01 
3854 -5.823212764369993e-01 
3855 -7.511701590295511e-01 
3856 2.709147866424512e-01 
3857 -4.776040156518034e-02 
3858 -9.871063643074310e-02 
3859 -6.302055507593397e-02 
3860 5.467367299165177e-02 
3861 -7.787389227117665e-02 
3862 -1.599190865285610e-01 
3863 -2.319829027231532e-02 
3864 1.226292219161885e-02 
3865 -1.372109394778925e-01 
3866 1.847003852599509e-01 
3867 2.401175039669824e-01 
3868 4.893445572161682e-01 
3869 -2.397428163677967e-01 
3870 -2.200299128611703e-01 
3871 -4.491444753581567e-02 
3872 -5.172224836570966e-03 
3873 -4.356396515636298e-01 
3874 6.270282937240791e-02 
3875 5.457296521740641e-02 
3876 9.379361890355192e-02 
3877 -1.198128031528325e+00 
3878 -3.156595239524662e-01 
3879 3.267417786217082e-01 
3880 -4.404277484674952e-01 
3881 -3.331305350687816e-01 
3882 -6.136875827152881e-01 
3883 7.378993308010569e-02 
3884 1.232458828415104e-01 
3885 -4.537271474608243e-02 
3886 -3.909922627487162e-01 
3887 -1.409620521734145e-01 
3888 -3.140468844158571e-02 
3889 -1.514996074667003e-01 
3890 -8.318620446787067e-02 
3891 1.725592213476825e-02 
3892 1.438433994313252e-01 
3893 2.134803250488520e-02 
3894 -4.346911691713203e-02 
3895 -1.503659763459191e-01 
3896 1.341685451001258e-01 
3897 -1.780136563189250e-03 
3898 -1.605258452802661e-01 
3899 3.924359096963841e-02 
3900 2.657226677652455e-01 
3901 -9.673149648995977e-02 
3902 -1.282677979886894e-01 
3903 -4.000852712422800e-02 
3904 -2.457956868453827e-02 
3905 -1.263620728250748e-01 
3906 -4.137872178810452e-01 
3907 5.485416405883394e-02 
3908 5.270857901249799e-01 
3909 -3.870144223921702e-02 
3910 2.701979525168098e-02 
3911 -6.303466640184217e-01 
3912 -3.040192407906851e-02 
3913 -1.807188398285926e-02 
3914 -5.485802094662739e-02 
3915 -5.298667652680699e-03 
3916 -3.533028404463548e-02 
3917 1.637326982069708e-02 
3918 -1.519553398461658e-02 
3919 3.024936167634772e-02 
3920 -9.335180136479126e-02 
3921 4.553626104996661e-01 
3922 2.926408645466803e-02 
3923 -4.639036854289064e-01 
3924 -1.565585794826962e-01 
3925 3.719203474670216e-01 
3926 1.770553758932169e-02 
3927 2.585534879010014e-01 
3928 -2.456792373508153e-01 
3929 2.892358901256705e-01 
3930 1.306785156599357e-01 
3931 -7.286545266545922e-01 
3932 5.086370172083630e-02 
3933 2.593071076208995e-01 
3934 4.957469293086750e-01 
3935 -2.320885089603417e-01 
3936 3.940626949818775e-01 
3937 3.459119924495850e-01 
3938 -1.253034299411774e-01 
3939 -7.722472630163214e-01 
3940 2.574503413815417e-01 
3941 1.401548796417131e-01 
3942 -2.059211363966602e-01 
3943 -6.045910733908555e-02 
3944 -2.079597630941762e-02 
3945 -6.846761007239791e-02 
3946 -6.520454676187361e-03 
3947 -7.263465801617641e-02 
3948 6.926603112936069e-02 
3949 -9.304675910189462e-02 
3950 -2.336586758687140e-01 
3951 -1.446478617336284e+00 
3952 -5.178330550700968e-02 
3953 -4.817174868943145e-01 
3954 -3.943711026194988e-01 
3955 -2.659893657520870e-01 
3956 -1.437396378931735e-01 
3957 3.395086341632426e-02 
3958 -8.481619048460275e-02 
3959 -8.638087684572758e-01 
3960 1.378460674005034e-02 
3961 -4.432329483222718e-01 
3962 -4.729477166744885e-01 
3963 -3.468632966182971e-01 
3964 4.390045679274979e-02 
3965 -5.358102788504001e-01 
3966 -6.320991652789348e-01 
3967 -5.093256358575751e-01 
3968 -7.050206583719766e-02 
3969 -6.800587354788050e-02 
3970 -7.675210393822290e-02 
3971 -6.588909450107541e-02 
3972 -5.657737373212870e-01 
3973 -4.034637213289053e-03 
3974 5.502852564179453e-01 
3975 -3.035881421597459e-01 
3976 8.558131970546561e-02 
3977 -4.121165176078669e-02 
3978 -1.610452348129573e-02 
3979 -4.212024516374058e-01 
3980 1.423839625154430e-01 
3981 -2.527062140673103e-01 
3982 -1.598839320197861e-01 
3983 -2.209617556858884e-01 
3984 -2.081806425544716e-01 
3985 9.509401511064607e-02 
3986 -3.357906669149981e-01 
3987 2.091502515761016e-01 
3988 -1.833825694649934e-01 
3989 1.081228574379241e-01 
3990 1.227923373588906e-01 
3991 -1.671076298424242e-01 
3992 1.522425987644212e-01 
3993 -3.966595079342108e-01 
3994 -2.128170890060070e-01 
3995 -7.361318821812664e-02 
3996 2.077879669689207e-01 
3997 -3.019220554606977e-01 
3998 -1.083089470812072e+00 
3999 -3.327319278826509e-01 
4000 -7.939412857507190e-01 
4001 -1.943400890820968e-01 
4002 -1.027182644463423e+00 
4003 -1.504071804613428e-02 
4004 -7.651666561197314e-01 
4005 -9.516666511585306e-02 
4006 -1.783926660192130e-01 
4007 -1.296563241209763e+00 
4008 -2.042908860937021e-02 
4009 -3.531818344927706e-01 
4010 -2.627104993089124e-01 
4011 -3.147998942635739e+00 
4012 -2.470454923252664e-01 
4013 2.854585976195271e-01 
4014 -3.677542990446422e-01 
4015 -1.418306949449008e-01 
4016 9.170569057159679e-01 
4017 -3.298603911481447e-01 
4018 -3.038271323254044e-01 
4019 -1.868809285645348e-01 
4020 -9.891408654979930e-01 
4021 -1.159926718444455e-01 
4022 1.476690880858184e-02 
4023 2.879609120687121e-02 
4024 1.337950086421147e-01 
4025 -1.221768878449658e+00 
4026 -8.482802386454305e-02 
4027 -7.751573618706410e-01 
4028 -3.746380942916963e-01 
4029 1.641939853149339e-02 
4030 -4.140652971325194e-01 
4031 -3.364077087654626e-01 
4032 -5.872867995672703e-01 
4033 -3.403870106235427e-01 
4034 -2.911098852138493e-01 
4035 4.840935605450190e-02 
4036 -1.752733980053985e-01 
4037 -1.916508699713343e-02 
4038 -1.404127314734842e-01 
4039 2.331311536262540e-01 
4040 -1.566275082260385e-01 
4041 -1.997973308258550e-01 
4042 -3.886744672794857e-01 
4043 -8.472567188166992e-01 
4044 -4.229460719206773e-02 
4045 -1.632092428670033e-01 
4046 -3.753210092325092e-01 
4047 -7.957649555826213e-02 
4048 3.646262093882259e-02 
4049 -3.450385589991620e-01 
4050 -8.673821738517481e-01 
4051 7.281136593892332e-01 
4052 -5.002773133897841e-01 
4053 -1.824281662649271e-02 
4054 -3.187020549751672e-01 
4055 -8.264321797192574e-02 
4056 -3.427959991474557e-02 
4057 -3.011706620493093e-04 
4058 -5.008643666676320e-01 
4059 -6.511532400606228e-02 
4060 1.521412617910236e-01 
4061 7.464275954292585e-02 
4062 -1.171741718208209e-01 
4063 -3.670125198654169e-01 
4064 -1.474637104008627e-01 
4065 -7.757397937446158e-03 
4066 -1.511194384358072e-01 
4067 6.738186923052983e-02 
4068 -1.899832861489194e-01 
4069 -1.422663867206787e-01 
4070 -1.410387974077383e+00 
4071 -1.199413781440790e-01 
4072 -3.878126220321312e-02 
4073 -3.477536745135905e-01 
4074 1.409764595534496e-01 
4075 -1.829726262312135e+00 
4076 -4.837795469512272e-01 
4077 1.127346227286658e-01 
4078 -3.691621570827004e-01 
4079 -7.731822547210594e-01 
4080 -8.574314980672418e-03 
4081 -7.966879513909789e-01 
4082 -1.411959798342528e-01 
4083 -3.462504020658255e-03 
4084 5.851980383159493e-02 
4085 -4.070112839233272e-01 
4086 -7.069358343551391e-01 
4087 -1.124538028336703e+00 
4088 -1.551194144796563e-02 
4089 -5.801801156519759e-01 
4090 -3.253812768059116e-01 
4091 -4.196642825780790e-01 
4092 2.886401065287651e-01 
4093 -2.020200509269866e-02 
4094 -1.353537046893496e+00 
4095 -6.049089582429658e-01 
4096 -2.024765822686437e-01 
4097 1.074840688366603e+00 
4098 -2.384780195633901e-02 
4099 8.626304433792227e-02 
4100 7.705118872554418e-01 
4101 -8.255554617150565e-02 
4102 3.220143853645598e-01 
4103 5.771635140586909e-01 
4104 1.267765970912501e+00 
4105 -4.215564697905309e-02 
4106 5.300988816965906e-02 
4107 1.744744856078706e-01 
4108 -2.306487594693657e-01 
4109 -5.505864560005648e-02 
4110 4.074383244419368e-02 
4111 1.496837301111095e+00 
4112 2.762395339348512e-01 
4113 -4.347038519342026e-01 
4114 -5.639274891744336e-01 
4115 2.822715814985578e-03 
4116 -1.319939664919086e-01 
4117 -2.491988178217342e+00 
4118 -1.240906678686399e+00 
4119 -4.814931082683108e-01 
4120 -1.090820019301128e+00 
4121 -1.178418604510059e+00 
4122 -6.032642852451847e-01 
4123 -2.841786577745579e-01 
4124 -2.247981141868327e+00 
4125 -8.531058951396373e-01 
4126 1.482923175298837e-01 
4127 9.061840808515941e-01 
4128 3.976300932696337e+00 
4129 -5.327532305816404e-01 
4130 1.266734079719280e+00 
4131 -6.825428860840653e-01 
4132 -1.368613257638711e+00 
4133 -2.247072297015717e-01 
4134 1.308517559160993e-01 
4135 -3.664359664154147e-01 
4136 -3.272140301349357e-01 
4137 9.436383146242318e-02 
4138 -2.711082842551848e-01 
4139 3.849856924158597e-01 
4140 1.140280779774077e-01 
4141 -2.537996350546588e-02 
4142 -9.059725806280219e-02 
4143 -7.623307067731235e-02 
4144 -2.261605930472494e-01 
4145 -2.488411245651662e-02 
4146 5.575081487737717e-02 
4147 2.618862340545177e-02 
4148 -2.630173580830745e-02 
4149 2.295390791194558e-01 
4150 -4.207580487588154e-01 
4151 -3.329413707309607e-01 
4152 -6.585840726389901e-01 
4153 2.728824206610126e-01 
4154 2.047785778854341e-01 
4155 4.539410943679281e-01 
4156 1.050373229303481e-02 
4157 1.751121499688548e-02 
4158 4.139672032270700e-02 
4159 2.852386032856863e-01 
4160 -5.809742206225890e-02 
4161 1.508258682446442e-01 
4162 -3.927208539131490e-01 
4163 -1.253230630842849e-02 
4164 1.707468982876313e-01 
4165 2.404265840999658e-01 
4166 -2.201391381712442e-01 
4167 -3.783530726508668e-01 
4168 -1.890122342831779e-01 
4169 -3.635472557000297e-01 
4170 1.424526448287501e-01 
4171 9.995383201709790e-02 
4172 -4.192297550193018e-01 
4173 1.921527240928637e-01 
4174 1.633105456741197e-01 
4175 -7.939943893065676e-02 
4176 -3.169427312607893e-01 
4177 7.898892156813699e-02 
4178 7.414981192129900e-01 
4179 6.378251688719416e-01 
4180 6.149568231920118e-01 
4181 7.717177863388893e-01 
4182 8.657157576495052e-02 
4183 2.835921394293132e-01 
4184 4.056744460817751e-02 
4185 -1.716831503564143e-01 
4186 -1.706411936128879e-01 
4187 -2.823681709843379e-01 
4188 -4.413028620897275e-01 
4189 -1.251852495703520e-01 
4190 -1.263828603436151e-01 
4191 -4.419054778712644e-01 
4192 -2.118717784759114e-01 
4193 2.744522368332911e-02 
4194 -3.195797534033089e-01 
4195 1.441693369463219e-02 
4196 9.532127665147190e-02 
4197 -2.855081194081828e-02 
4198 -1.591743679693033e-02 
4199 2.468609949831670e-02 
4200 1.197815631372689e-01 
4201 -7.058825293384338e-01 
4202 4.118266916959844e-01 
4203 3.677385140197443e-01 
4204 4.769415993945987e-01 
4205 -4.511804811231560e-03 
4206 -8.022082404579773e-01 
4207 -8.717755592566009e-01 
4208 6.263253399943840e-02 
4209 9.220046564479599e-01 
4210 -5.980253570270398e-02 
4211 3.528583845570759e-01 
4212 4.498845641381105e-02 
4213 8.930001944154872e-01 
4214 2.041072912186661e-01 
4215 1.232280031057446e+00 
4216 7.827388292969140e-01 
4217 -4.931257060080345e-01 
4218 6.722546492312473e-02 
4219 -2.774716565657394e-01 
4220 -1.098231503197374e-01 
4221 -1.121726680406584e-01 
4222 3.540925853416462e-02 
4223 -2.738518778934934e-01 
4224 -2.311824943232830e-01 
4225 -2.685470633998898e-02 
4226 1.829034650468441e-02 
4227 1.430557579399331e-01 
4228 -4.094606261673305e-01 
4229 -5.097396569062987e-01 
4230 -1.495274675676577e-01 
4231 -1.463419259647705e-01 
4232 -2.414831677811985e-01 
4233 -7.449616983051825e-02 
4234 -1.907096034042085e-01 
4235 -1.564781184695680e-01 
4236 -1.351797650004055e-01 
4237 -4.485154413071044e-02 
4238 -1.868987461380083e-01 
4239 -7.471302643640071e-02 
4240 -4.937729973418078e-01 
4241 -1.502703052275312e+00 
4242 -3.388743437850248e-01 
4243 -1.349820719310093e-01 
4244 -4.323114514162726e-01 
4245 -2.068397830527229e-01 
4246 -1.139094942457831e-01 
4247 8.503401413660636e-02 
4248 -1.328360205529637e-01 
4249 -2.343103463491065e-01 
4250 2.038200431716810e-01 
4251 6.474843028977593e-01 
4252 -7.665777899862392e-01 
4253 -2.651805812628605e-01 
4254 2.195666524126225e-02 
4255 -7.280975862416697e-02 
4256 6.208450823831124e-02 
4257 7.849758457382244e-02 
4258 1.903472117527351e-01 
4259 7.278532592483175e-02 
4260 -4.722520069804034e-01 
4261 -8.986801008355608e-02 
4262 -8.231080800167356e-02 
4263 -1.534935793231074e-01 
4264 1.129260359616327e-01 
4265 -1.001830636486206e+00 
4266 -1.056300716001849e-01 
4267 -2.634004613284661e-01 
4268 -2.301626317305732e-01 
4269 -3.540677156053756e-01 
4270 -3.644947712244233e-02 
4271 -2.545205330279309e-01 
4272 -3.086948425655667e-01 
4273 1.549515304068334e-02 
4274 2.390183409310965e-02 
4275 3.289469082007850e-02 
4276 -6.733520989884023e-02 
4277 3.971792304605820e-02 
4278 5.493362131378808e-02 
4279 3.227420259610002e-01 
4280 -1.404689400512427e-01 
4281 -1.495542025006976e-01 
4282 5.449789015413189e-02 
4283 -6.931550068917354e-02 
4284 -1.038712470577549e-03 
4285 -7.002680551415727e-02 
4286 5.567329463421368e-02 
4287 1.503592778019335e-01 
4288 7.964324502174140e-02 
4289 4.052485863997249e-01 
4290 -9.706909067883273e-03 
4291 1.623541319350153e-02 
4292 3.505366636796294e-02 
4293 -4.824448726582985e-02 
4294 -2.690264462179629e-02 
4295 -1.756939971231977e-01 
4296 3.562438770606226e-03 
4297 -2.487801222392306e-01 
4298 1.512598524481803e-03 
4299 -1.527546193518252e-01 
4300 -1.653340270944448e-01 
4301 1.212711548694622e-01 
4302 8.984398865545888e-03 
4303 -1.547073120592554e-01 
4304 1.077155038635192e+00 
4305 -4.642851083936509e-01 
4306 -1.511895489287305e-01 
4307 -4.646959459928003e-02 
4308 3.204541702323397e-01 
4309 -9.495466084033709e-02 
4310 -9.325881005029063e-01 
4311 -6.270542821963370e-01 
4312 3.362992036546347e-01 
4313 -3.107451074672049e-01 
4314 -4.783379532127702e-01 
4315 -7.066511207459689e-01 
4316 1.303958262252298e-01 
4317 -6.397353327161652e-01 
4318 -1.732663162695014e-01 
4319 3.861371371084955e-02 
4320 1.258937842513110e-01 
4321 6.193518791458517e-02 
4322 -7.175382249303094e-02 
4323 1.846566780312073e-02 
4324 -4.927705498507185e-04 
4325 -6.582060214854177e-02 
4326 -4.741773647961062e-01 
4327 -1.438094828585507e-01 
4328 -1.041322323711089e-01 
4329 -1.461782683124264e-01 
4330 -3.052424018406207e-02 
4331 1.096959427531224e-01 
4332 -2.788790546441607e-01 
4333 5.802520569941020e-02 
4334 -4.081783965508463e-01 
4335 -6.151610877114453e-02 
4336 2.448258804805638e-01 
4337 2.100173392985007e-01 
4338 1.450132840597063e-01 
4339 -1.788242454070218e-01 
4340 -8.378231620224264e-03 
4341 4.586808972658183e-01 
4342 6.597946784562941e-02 
4343 2.270863367045026e-01 
4344 2.416486120679557e-01 
4345 -2.065041095873110e-01 
4346 6.449499899950768e-02 
4347 -4.494783972880862e-02 
4348 -3.154145956006405e-01 
4349 5.579398166905526e-02 
4350 1.002472837040921e-01 
4351 -5.876298395934850e-02 
4352 3.862140963829885e-02 
4353 -1.653254604651616e-01 
4354 1.511540133180178e-01 
4355 1.085211739649660e-01 
4356 -3.956222052739124e-02 
4357 1.038004782415785e-01 
4358 4.259467013651620e-03 
4359 1.194736371393477e-01 
4360 -2.786353451851163e-01 
4361 -3.392523362725107e-02 
4362 -6.186235468576046e-02 
4363 5.242671820441625e-02 
4364 -6.786013447054846e-03 
4365 -1.093637519993228e-02 
4366 -4.196227227412081e-02 
4367 4.937680153214880e-03 
4368 -1.196011439700707e-01 
4369 -6.744407137452420e-02 
4370 1.706512213708616e-01 
4371 3.672496458898387e-02 
4372 7.253507462396069e-02 
4373 -3.555399133239268e-02 
4374 9.604147755333201e-01 
4375 -3.557360221218432e-01 
4376 -4.673778084328985e-01 
4377 7.716963341564786e-03 
4378 7.126967932649962e-02 
4379 1.437474413924360e-01 
4380 7.892103778540913e-02 
4381 -4.718762892494615e-03 
4382 -5.410212406901418e-02 
4383 -7.278521582555832e-02 
4384 -1.168272575395318e-01 
4385 -7.031194568836512e-02 
4386 -4.165175977416274e-02 
4387 -2.299834337301026e-01 
4388 -2.926896242890854e-01 
4389 2.473922812438651e-01 
4390 -8.547477284093932e-03 
4391 -3.522723020855305e-01 
4392 1.577251797069889e-01 
4393 2.050936287865106e-01 
4394 -2.987877450725488e-02 
4395 -4.321193911001856e-01 
4396 -2.234685812181376e-02 
4397 -6.465276141689766e-02 
4398 -3.542456864285610e-01 
4399 -5.075932354387337e-01 
4400 -4.160730906450816e-01 
4401 5.086357624335605e-01 
4402 -1.371749439924795e-01 
4403 -4.104581592559506e-01 
4404 6.585134273376307e-01 
4405 2.192183965380264e-01 
4406 5.224815641832092e-01 
4407 4.323179037172445e-01 
4408 2.870550076218352e-01 
4409 -5.910966603476663e-03 
4410 7.708707971398282e-01 
4411 4.156596695091610e-01 
4412 1.184151116148887e-01 
4413 2.083773734721143e-01 
4414 -2.690526022087406e-02 
4415 4.083003614379230e-01 
4416 1.013501927424442e-01 
4417 5.236182722909326e-02 
4418 9.488976736007286e-02 
4419 5.333128672600495e-02 
4420 1.667483871643848e-01 
4421 1.763014485608502e-01 
4422 1.592512396427567e-01 
4423 7.682406070974173e-01 
4424 1.826847379022807e-01 
4425 4.131577967118000e-01 
4426 1.663596775364364e-01 
4427 1.533959164528168e+00 
4428 3.255594169728843e-01 
4429 1.224967077040817e-01 
4430 -4.461701827817358e-02 
4431 4.880420322778793e-02 
4432 8.233022394368983e-02 
4433 1.752617849450003e-02 
4434 4.582730732975922e-02 
4435 4.902003062665727e-01 
4436 4.462026541141961e-02 
4437 1.501658431925737e-02 
4438 1.101721068967942e-02 
4439 -1.175559513715055e-03 
4440 1.040742067316545e-01 
4441 -8.740581414970791e-02 
4442 -1.298467667460483e-02 
4443 -2.073802140099042e-01 
4444 -1.046804540126887e-02 
4445 -2.185653862635520e-01 
4446 1.103988993652954e-02 
4447 2.028823591762660e-03 
4448 -6.040458125735503e-01 
4449 -2.799999818345560e-01 
4450 -1.321021223572966e-01 
4451 1.687068428266713e-02 
4452 -5.558475750383087e-01 
4453 -1.499547144229230e+00 
4454 -2.482147007009445e-01 
4455 6.628865399176125e-02 
4456 -1.121221104935435e-01 
4457 -1.633635126857018e+00 
4458 -1.221975383800825e-01 
4459 2.061160384820060e-01 
4460 -1.426006823213537e+00 
4461 -7.557565852393723e-01 
4462 -4.735598985211318e-02 
4463 1.631955419012004e-02 
4464 -6.553620970104505e-02 
4465 1.670430341823828e-01 
4466 6.155589475174154e-02 
4467 8.964311640044135e-01 
4468 3.207683820399310e-01 
4469 6.547514222553805e-02 
4470 -3.255154385385459e-02 
4471 4.024765491575820e-03 
4472 1.939327151067275e-02 
4473 -5.081560980534486e-02 
4474 1.340253910562323e-01 
4475 2.053773275758994e-02 
4476 -3.125681994433804e-03 
4477 -2.830262972996540e-02 
4478 -5.719451758752740e-03 
4479 -3.446708001315797e-03 
4480 1.158442453578559e-02 
4481 9.622582401784055e-02 
4482 4.285386616301298e-02 
4483 2.067871272734366e-01 
4484 -1.270653927147741e-03 
4485 4.787409635565140e-01 
4486 -5.784187728533638e-04 
4487 -3.955334856284347e-01 
4488 -1.433699617795615e-01 
4489 1.437950561481219e-01 
4490 -2.673194633196935e-01 
4491 9.908217501436440e-03 
4492 5.072245111999113e-01 
4493 1.936230246450320e-01 
4494 -2.607237955396182e-01 
4495 1.294502171047068e-02 
4496 3.222366434429687e-02 
4497 -3.733007848996001e-02 
4498 1.645761395707303e-02 
4499 6.056944900708545e-02 
4500 3.558996757815986e-01 
4501 1.032249833549823e-01 
4502 -6.508051156872327e-02 
4503 3.541218639383607e-01 
4504 5.145119687845749e-01 
4505 -4.233096935309908e-01 
4506 1.767667720373979e-01 
4507 2.145291958715675e-01 
4508 1.376627687556517e-01 
4509 -1.479064966188692e-01 
4510 -2.136562924040289e-02 
4511 2.375969874702246e-02 
4512 1.786673132234320e-01 
4513 -2.230130175711414e-01 
4514 -1.621187876687661e-01 
4515 9.204883701219937e-02 
4516 2.435570448270111e-01 
4517 -3.267862284088812e-02 
4518 -1.634185765262573e-01 
4519 3.485670025736592e-01 
4520 5.247452404848695e-01 
4521 -2.309387798228518e-02 
4522 5.715438938033839e-02 
4523 1.177932429994710e-01 
4524 7.293440781320218e-02 
4525 1.544363536261228e-02 
4526 1.849769499672200e-01 
4527 -3.432487334452530e-02 
4528 -6.530584305579727e-02 
4529 -1.443995132588793e+00 
4530 1.184693223442231e-01 
4531 8.657868527113104e-01 
4532 2.382667492894269e-03 
4533 -2.367353945738177e-01 
4534 -5.812232837837084e-02 
4535 1.550239455716078e-01 
4536 -1.176917183346628e-01 
4537 1.296547337376012e-01 
4538 1.416401719480471e-01 
4539 2.164128945673185e-01 
4540 -7.057570251144459e-02 
4541 2.842070656481600e-01 
4542 3.614081277773525e-01 
4543 -1.039653353212215e-01 
4544 -2.905916255927228e-01 
4545 4.255093264551639e-01 
4546 3.341530126003955e-01 
4547 6.338011700524785e-01 
4548 4.753943753478284e-01 
4549 2.460573417990405e-01 
4550 7.123259253248752e-02 
4551 8.683330340658973e-02 
4552 1.001284204844022e-01 
4553 9.745928903847124e-02 
4554 -3.184779763881570e-02 
4555 1.524187537229386e-01 
4556 -8.848337798634700e-04 
4557 4.578491225833757e-01 
4558 -6.481982209690128e-02 
4559 -4.346815261809182e-01 
4560 -2.409036387705085e-01 
4561 -2.281766789623463e-01 
4562 3.086064816413022e-02 
4563 1.581390121813019e-02 
4564 -1.561156800479252e-01 
4565 -2.202727980214922e-02 
4566 6.025614740195387e-02 
4567 -1.070600197681252e+00 
4568 -7.124874447544056e-01 
4569 -1.232297574940720e-01 
4570 -2.575262079466688e-01 
4571 -3.165698878224064e-01 
4572 -1.189657010847747e-02 
4573 -7.502791676964407e-02 
4574 -1.032136599024809e-01 
4575 -2.052246955281421e-01 
4576 1.392298674652412e-01 
4577 1.091307897833232e+00 
4578 3.560240339247454e-02 
4579 -4.876866019215926e-01 
4580 5.025880909807617e-01 
4581 4.906182010312393e-01 
4582 -5.172494382759046e-01 
4583 1.723706771400808e-02 
4584 2.189804006491816e-01 
4585 -4.189612466963659e-03 
4586 -7.917053421608609e-01 
4587 -3.285222385461080e-01 
4588 -7.083240799471244e-01 
4589 6.242673765239071e-01 
4590 -7.798651115246888e-01 
4591 -7.680758862245406e-01 
4592 -1.214040141092129e-01 
4593 7.604497730480871e-02 
4594 1.133314393099039e-01 
4595 -7.653194833500714e-01 
4596 1.336932939118164e-01 
4597 3.955349490986997e-02 
4598 -5.606367380709757e-01 
4599 -1.521201194915627e-01 
4600 1.445262645417069e-01 
4601 1.552305015093841e-02 
4602 -8.535045885285550e-02 
4603 3.514894731905597e-01 
4604 1.956699955061303e-01 
4605 -1.379374520218807e-01 
4606 -2.046459594415931e-01 
4607 -5.609479882605282e-02 
4608 1.113974134988176e-02 
4609 -1.746422678348112e-01 
4610 -1.186913797267077e+00 
4611 8.103131867295536e-02 
4612 -9.656718484863357e-02 
4613 -1.167596190108967e-01 
4614 -1.650209510562377e-01 
4615 -1.142165303260912e+00 
4616 -1.973821054992389e-01 
4617 -1.593571186480495e-01 
4618 -4.475839308288775e-01 
4619 -5.207467350102760e-01 
4620 -2.055494366827275e-01 
4621 1.911582721624779e-01 
4622 -7.225137587000931e-02 
4623 -1.215231984115388e-01 
4624 3.413002487397682e-02 
4625 -2.070749118470750e-01 
4626 -4.064286830109032e-02 
4627 5.011471314365275e-02 
4628 -6.478678608919033e-02 
4629 1.175116283181286e-01 
4630 -5.576422560806505e-01 
4631 -2.712223803298760e-01 
4632 -2.721024042831698e-01 
4633 4.423432015477660e-02 
4634 -7.081933918468328e-02 
4635 1.199349496703122e-01 
4636 -7.771707524929896e-01 
4637 -1.954114715656452e-01 
4638 9.119694699410028e-02 
4639 -6.754991200315606e-02 
4640 1.989844425679226e-01 
4641 -7.101291195369787e-01 
4642 -2.116295378921834e-01 
4643 3.609518084825037e-01 
4644 6.785680701145319e-01 
4645 -6.193171770290832e-01 
4646 -3.349890864655875e+00 
4647 -5.858830988375996e+00 
4648 -8.911109534233260e-01 
4649 -5.736754550101482e-01 
4650 -1.180175637066020e+00 
4651 6.203777350863630e-02 
4652 -8.182277460329360e-01 
4653 -1.369213164559125e+00 
4654 -2.468951335379085e-01 
4655 -3.843964096689436e-02 
4656 -5.876612387276983e-01 
4657 -5.624220556155061e-01 
4658 -9.757469983484455e-01 
4659 -9.928234807291106e-02 
4660 2.958361014847855e-01 
4661 -4.609445504481673e-01 
4662 -5.866465725696660e-01 
4663 -4.341015970699685e-01 
4664 -8.693194415526850e-01 
4665 -3.234268165520433e-01 
4666 -3.547762808938815e-01 
4667 2.728138473454284e-02 
4668 -1.404398648219983e-01 
4669 3.912992542314039e-02 
4670 -9.899557295947486e-02 
4671 -8.145611393319017e-01 
4672 4.443421139343959e-01 
4673 -1.342052291904562e-01 
4674 -9.259998987038723e-01 
4675 -1.514189551808832e-01 
4676 -1.150024552571734e-01 
4677 -7.223147317226262e-01 
4678 -1.385698090019247e+00 
4679 -9.226657694921346e-01 
4680 -2.502002559181878e-01 
4681 -3.409171306197513e-01 
4682 -4.888647242195641e-01 
4683 -2.028957436878019e-01 
4684 -4.990903374565402e-01 
4685 -2.753099514008617e-01 
4686 -4.959553752727718e-02 
4687 9.858720949378617e-01 
4688 -5.232577140330270e-03 
4689 -6.651071603354042e-01 
4690 2.073442091576553e-01 
4691 -3.159111393918738e-02 
4692 -4.430213128125796e-01 
4693 -3.546044364320253e-01 
4694 -5.314383776011762e-01 
4695 -3.326054162385127e-01 
4696 -5.096506018092503e-01 
4697 -2.263634977357264e-01 
4698 -2.457719271334645e-01 
4699 -3.257064613413033e-01 
4700 -1.460337295506888e-01 
4701 -1.676236465022764e-01 
4702 -1.959659584461984e-01 
4703 -6.103056218230201e-01 
4704 2.291493312337805e-02 
4705 -2.119753446007117e-01 
4706 -4.610279309175239e-01 
4707 1.568883661521722e-02 
4708 -2.257371894076192e-02 
4709 -3.813820151931810e-01 
4710 -2.896542709811758e+00 
4711 -1.929070957368192e-01 
4712 -9.187128998723643e-01 
4713 -7.279259054473582e-01 
4714 -3.073584427106316e-01 
4715 -3.445090673057057e-01 
4716 -8.716152715444635e-01 
4717 -9.956971907878960e-02 
4718 -2.067068232399971e-01 
4719 -2.417880397806179e-02 
4720 -1.991150674897008e-01 
4721 -3.391670992764716e-01 
4722 -3.300260773265766e-01 
4723 -6.034181919774225e-01 
4724 3.326025104840730e-02 
4725 8.544180486684384e-02 
4726 -2.217887294909399e-01 
4727 -6.232552229514573e-01 
4728 -6.015080918936889e-01 
4729 1.248827142282868e-01 
4730 -2.132387937698977e-01 
4731 -1.032255161130986e-01 
4732 -7.400843878295123e-03 
4733 8.819722292966691e-01 
4734 2.702225272643568e-01 
4735 4.780938885457037e-01 
4736 6.905404478012718e-02 
4737 6.340689935335755e-02 
4738 2.504530211375229e-01 
4739 2.692218592695595e-01 
4740 9.873286605641561e-03 
4741 2.883977323581483e-02 
4742 4.143141492297309e-02 
4743 2.515911507576327e-02 
4744 2.774892726436269e-01 
4745 -1.018331651258909e-01 
4746 -7.574689027118613e-03 
4747 1.487905681062763e-02 
4748 -5.497949733437357e-02 
4749 1.252440861778982e-01 
4750 5.625117440933216e-01 
4751 -6.755820516868947e-01 
4752 -2.788264619504764e-01 
4753 4.864558449664119e-01 
4754 6.633410586746310e-03 
4755 1.777645326355758e-01 
4756 1.266331025933764e-01 
4757 -2.467438276123434e-01 
4758 9.847171171944413e-01 
4759 1.486567383708355e-01 
4760 -9.152504300780517e-02 
4761 -3.576340334583554e-01 
4762 3.348375600583701e-02 
4763 1.374724159204888e+00 
4764 5.145187452843416e-01 
4765 -3.262975067634917e-01 
4766 1.599390769140197e-01 
4767 -4.691828450256298e-02 
4768 -5.058886755459611e-01 
4769 -1.321198819437544e-01 
4770 2.005735832224847e-01 
4771 2.008490783042952e-01 
4772 -5.564611507693508e-01 
4773 -3.791508864308184e-01 
4774 4.689258015028093e-03 
4775 -9.002461035248728e-02 
4776 -6.813432694238389e-01 
4777 -1.237585147231005e-02 
4778 6.786048157203278e-03 
4779 -3.394924523162849e-01 
4780 1.853076498164123e-02 
4781 5.603226182479987e-02 
4782 4.376824005044436e-02 
4783 -2.907233336502444e-02 
4784 7.365307024012315e-04 
4785 3.861666147421151e-01 
4786 -2.465377411486490e-02 
4787 6.024292610227430e-03 
4788 4.681315763074458e-02 
4789 4.062398159907837e-02 
4790 -1.306547843797731e-01 
4791 -4.620099984066522e-01 
4792 4.439296441823442e-02 
4793 1.321609442781520e-01 
4794 5.938757688583597e-03 
4795 -7.664556747369614e-01 
4796 -2.764641167347904e-02 
4797 5.949235396918851e-01 
4798 4.437265994989854e-01 
4799 -1.888612596480053e-01 
4800 3.725427767657973e-01 
4801 -1.167489575294189e-01 
4802 1.297123689312628e-01 
4803 3.681163833614405e-01 
4804 -2.948743343419228e-01 
4805 3.167921358161909e-01 
4806 4.936832988931265e-01 
4807 -1.211922150851847e-01 
4808 -9.025050916274631e-02 
4809 -7.301959838974624e-02 
4810 6.406985356307701e-02 
4811 -1.394318329788975e-01 
4812 -8.690625314378766e-01 
4813 6.261587686780427e-02 
4814 1.625752930595579e-01 
4815 -1.658545005219051e-01 
4816 -1.038341616950876e-01 
4817 1.016955456594138e-01 
4818 5.819516702832932e-02 
4819 -1.324323247482754e-01 
4820 1.391341439157324e-01 
4821 6.292456578681431e-02 
4822 2.025048210068372e-01 
4823 -8.262038041797842e-01 
4824 1.987661256866312e-01 
4825 -5.150405637178430e-02 
4826 -1.235811082095265e-02 
4827 -8.930311504750897e-01 
4828 -3.362865950790621e-02 
4829 -4.344988043138998e-01 
4830 -1.957265420235569e-01 
4831 -2.785177560360940e-02 
4832 -5.480901710849585e-02 
4833 -6.306765407260620e-02 
4834 -1.097746000303534e-01 
4835 1.496106619593739e-01 
4836 -9.841397426451345e-02 
4837 -1.306233341627100e-01 
4838 -1.009648533170947e-02 
4839 -2.551906478143399e-01 
4840 4.678539870143800e-02 
4841 7.055606388566171e-03 
4842 2.032623765990411e-01 
4843 -1.073436823872374e-01 
4844 3.358077895175989e-01 
4845 3.733983218844545e-01 
4846 3.930609146845054e-02 
4847 4.103024738845323e-01 
4848 2.262285149926127e+00 
4849 2.841067811607551e-01 
4850 1.002284012702515e+00 
4851 3.494901193046380e-01 
4852 1.927727628985425e+00 
4853 1.644438392048422e+00 
4854 1.671162120390132e-01 
4855 -2.673808265291923e-01 
4856 3.927230896111228e-01 
4857 2.842304842196581e-01 
4858 5.558677232735370e-01 
4859 -3.007411702954851e-02 
4860 -1.736785341029607e-02 
4861 4.571656589890384e-02 
4862 3.826458355798996e-01 
4863 -9.485263882428918e-02 
4864 -6.737727534292808e-02 
4865 -4.517654671597983e-01 
4866 8.313944467831579e-02 
4867 5.899236297111617e-02 
4868 -1.449112403093912e-01 
4869 -7.871756163564511e-01 
4870 -2.108756091626335e+00 
4871 -1.483910361347168e-01 
4872 -5.754839261324757e-01 
4873 7.894473026764010e-02 
4874 -7.409935650925210e-01 
4875 -3.487893978728977e-02 
4876 -3.442932356437252e-01 
4877 -2.986043131661508e-01 
4878 -2.085576501703290e-01 
4879 -4.639988617511610e-01 
4880 -7.274482624466536e-01 
4881 -1.908947659408162e-01 
4882 -8.305040624377974e-02 
4883 -3.464998104122512e-02 
4884 -1.209557298185572e-01 
4885 -5.916467781336928e-01 
4886 -1.378683265808903e-01 
4887 -2.371976660977228e-01 
4888 -3.207553385193404e-01 
4889 -2.481710061912112e-01 
4890 -2.546590563293157e-01 
4891 1.180655684593775e-01 
4892 -9.584788190769684e-01 
4893 -8.637171324222284e-02 
4894 1.192532253585308e-01 
4895 -6.987544035979545e-01 
4896 -8.788400212842908e-01 
4897 1.756247957043145e-01 
4898 -3.079256311755301e-02 
4899 6.996737218798500e-02 
4900 -9.409465675825894e-02 
4901 4.624148620386538e-01 
4902 6.483459540584163e-02 
4903 -5.099355531922025e-01 
4904 -6.085418760432700e-01 
4905 -2.907429037049601e-02 
4906 -1.691504079315290e-01 
4907 6.252994266249677e-02 
4908 1.842123668913743e-01 
4909 -8.162195943899171e-03 
4910 -2.544874074467766e-02 
4911 -1.818980055764436e-01 
4912 4.370354741037189e-03 
4913 -6.010552026536640e-02 
4914 5.690948603189436e-03 
4915 -6.236537425905326e-02 
4916 -1.422316092364813e-02 
4917 -8.030038384058483e-02 
4918 -3.925383388027265e-02 
4919 -8.440304118749800e-02 
4920 -6.966031591985487e-02 
4921 -1.116358559089109e-01 
4922 -1.184155215838620e-01 
4923 2.916579144362875e-01 
4924 2.731700002461466e-01 
4925 -1.299965743444146e-01 
4926 -3.544884196889715e-02 
4927 6.381369280037257e-03 
4928 3.728177113084748e-02 
4929 1.070165365639568e-01 
4930 -4.529081767263670e-02 
4931 1.492029431367368e-02 
4932 1.231206432053690e-01 
4933 5.038410051495927e-02 
4934 -4.306900514987522e-02 
4935 -4.987428042659211e-02 
4936 1.711851476791477e-01 
4937 -4.931935543357205e-01 
4938 -6.283805240815206e-02 
4939 -1.260748377924780e-01 
4940 5.995570133390263e-02 
4941 1.870549890788099e-01 
4942 8.382322974811078e-02 
4943 -1.068890180106938e+00 
4944 -4.271222211368828e-01 
4945 4.067453404505454e-01 
4946 1.420328286879485e-01 
4947 7.656197994242411e-02 
4948 1.629130435888460e-01 
4949 1.382111086846834e-01 
4950 -2.092163165871361e-01 
4951 -2.113162788921472e-02 
4952 5.319120881026975e-01 
4953 -5.326493821278343e-02 
4954 -1.956636109002549e-01 
4955 3.996967874515227e-01 
4956 4.680754905067557e-02 
4957 -1.842751285254534e-01 
4958 -2.588404606161016e-01 
4959 5.641377906948446e-02 
4960 -4.468881742570573e-01 
4961 -6.039225894412347e-01 
4962 1.241407953437894e-01 
4963 9.492500531578556e-01 
4964 4.362223641599951e-01 
4965 -1.802300732952949e-01 
4966 -1.157164862942462e-01 
4967 2.085203486419221e-01 
4968 1.511626975277508e-01 
4969 -2.188839043138144e-01 
4970 1.307990580025120e-01 
4971 7.905752914216722e-01 
4972 -6.667622115769571e-01 
4973 -1.690080301598846e-01 
4974 -1.065243999908729e-02 
4975 5.198193116154241e-02 
4976 -1.087417290398921e-01 
4977 -3.267134795164130e-02 
4978 -4.724552516971459e-01 
4979 -6.809466841516353e-02 
4980 1.172457156333216e-01 
4981 -6.184664069798566e-02 
4982 -1.562579196889049e-01 
4983 5.874744373633398e-02 
4984 6.946943445678416e-02 
4985 -1.672699007593794e+00 
4986 -5.584657013923175e-01 
4987 -1.615732075248879e-01 
4988 -6.473054290486034e-01 
4989 -6.507092610206537e-01 
4990 -3.349022770514178e-01 
4991 9.171228343085186e-02 
4992 -6.896926081256780e-02 
4993 -4.798599269804582e-01 
4994 1.794407757176242e-01 
4995 7.296109614810158e-01 
4996 2.800619142792443e-01 
4997 -5.599651535086604e-01 
4998 -1.806096974889032e-01 
4999 -4.881632103683300e-04 
5000 3.636945282739409e-01 
5001 -1.036064590511160e+00 
5002 1.971731684253036e-01 
5003 2.202230941058067e-01 
5004 -5.234046500215272e-02 
5005 -5.419564429838649e-01 
5006 -1.254022059575457e-01 
5007 -1.159871066855447e-02 
5008 -1.556828106504077e-01 
5009 -1.911073356653600e-02 
5010 -1.843011537793856e-02 
5011 1.057021939176572e-01 
5012 -1.719240854450914e-02 
5013 2.498079252985859e-02 
5014 -2.795755442851345e-02 
5015 -1.847650593286792e-02 
5016 -1.732459971021282e-01 
5017 -6.643043406803486e-01 
5018 -1.216513600619122e-01 
5019 3.673652702377724e-01 
5020 -6.980739386481419e-02 
5021 -8.670058521314788e-02 
5022 1.249564878754800e-01 
5023 -1.742113468275510e-01 
5024 -8.421129477586231e-02 
5025 -3.765205926518899e-01 
5026 -6.015049185261803e-02 
5027 3.967838608567201e-01 
5028 -1.638999527041469e-01 
5029 -5.679791224472799e-02 
5030 -2.094249696462589e-01 
5031 -1.016241162099209e-01 
5032 -1.370904144011255e+00 
5033 -1.005974325958693e-02 
5034 2.046187125167685e-01 
5035 -4.077492333643769e-01 
5036 4.094690228930650e-02 
5037 -4.606145918735234e-01 
5038 2.621346613158426e-01 
5039 -2.874430424734564e-02 
5040 7.137256318085020e-03 
5041 4.832777953093362e-01 
5042 -8.863060351051498e-01 
5043 -5.388743699184670e-01 
5044 6.478413044029484e-01 
5045 4.213539209878479e-01 
5046 -4.985157123597603e-02 
5047 4.367384463013581e-01 
5048 4.992784300555152e-01 
5049 -1.032836966629606e-01 
5050 -4.268528481019755e-02 
5051 -1.742613635520192e-01 
5052 -6.477850917025070e-02 
5053 -8.689364172600599e-02 
5054 -8.702670756450716e-02 
5055 -1.437506701757868e-01 
5056 1.748478097956619e-01 
5057 -1.742808863414090e-01 
5058 -5.391594910478235e-01 
5059 -1.240837979110131e+00 
5060 -1.876798816878330e-01 
5061 4.545615852823352e-01 
5062 3.982657990752635e-01 
5063 2.046137656178673e+00 
5064 5.889632736916015e-01 
5065 5.977686277820571e-01 
5066 1.579833044349903e+00 
5067 7.300647263796196e-01 
5068 -1.877263805889020e-01 
5069 3.643950966151189e-01 
5070 1.613633482568868e-01 
5071 -2.854357475859540e-01 
5072 -7.966784031847078e-02 
5073 9.873161539232474e-02 
5074 1.785536260376206e-01 
5075 -8.563208523108444e-02 
5076 -7.146001850983280e-02 
5077 2.311597437055691e-01 
5078 -1.702408686030003e-01 
5079 -4.886054653196509e-01 
5080 3.204406463449096e-01 
5081 -7.069062547010656e-02 
5082 1.280930698461936e-01 
5083 9.196159041596046e-02 
5084 -1.319491503519434e-01 
5085 1.455536743771307e-02 
5086 -3.928825858468865e-03 
5087 -3.939520262348508e-01 
5088 -4.026255319492913e-02 
5089 -3.476263172167871e-01 
5090 -6.590493159543204e-02 
5091 -8.718549223304385e-02 
5092 8.174787456843434e-02 
5093 -4.300822653758277e-01 
5094 6.631350087353247e-02 
5095 7.537436652322710e-02 
5096 -2.801556317266066e-01 
5097 -8.198111953595428e-01 
5098 -4.841153264905685e-01 
5099 7.709420476144084e-02 
5100 -8.186325415741257e-01 
5101 -7.121600044998072e-02 
5102 4.670441527813915e-01 
5103 -5.166954743246871e-01 
5104 -4.043894248462209e-01 
5105 -2.359098812799040e-01 
5106 1.010448712476067e+00 
5107 1.123237269891291e-01 
5108 -1.128639764194227e-02 
5109 3.308629950304944e-02 
5110 1.229759579244881e-01 
5111 4.518804863959347e-02 
5112 -8.370739917389076e-02 
5113 1.325850821199217e-02 
5114 4.245593880794938e-02 
5115 9.361997692235234e-02 
5116 7.916126654383394e-02 
5117 9.985170598497294e-02 
5118 2.906467762345437e-01 
5119 1.072455796775495e-01 
5120 6.759547134064428e-02 
5121 2.098613767128987e-01 
5122 3.975470459346525e-02 
5123 3.732390379072226e-01 
5124 2.226479291354959e-01 
5125 2.441144699967588e-01 
5126 -3.131579675560963e-01 
5127 5.114658998701806e-02 
5128 1.571113667534269e-01 
5129 2.745172551113199e-01 
5130 -4.023967922268932e-01 
5131 -2.769045652639143e-01 
5132 -5.345270261760099e-02 
5133 5.076432185299520e-01 
5134 -3.915198451898158e-02 
5135 1.775344357253555e-03 
5136 4.602136478545704e-01 
5137 -5.318083695959708e-01 
5138 -3.084632989761899e-01 
5139 -1.571864889518917e-01 
5140 1.259651285693596e-01 
5141 -1.117371976323507e-01 
5142 -1.341345176902106e-01 
5143 -2.172446368977344e-01 
5144 4.182380966240526e-02 
5145 -1.037662024478874e+00 
5146 8.401811846154584e-03 
5147 3.491880610637385e-01 
5148 -8.885265457071907e-02 
5149 -1.792856040752686e-01 
5150 -3.452589478886848e-01 
5151 1.630034064103932e-01 
5152 -1.387636679029593e-01 
5153 -8.112031346298131e-02 
5154 -2.219649074336782e-01 
5155 1.810925046733154e-01 
5156 6.191742202721853e-02 
5157 7.864900360510231e-02 
5158 5.562884045576567e-03 
5159 -1.254956557286978e-01 
5160 1.356208044261371e-01 
5161 -6.337826846908552e-02 
5162 -5.171859951802799e-02 
5163 7.120373691727271e-02 
5164 -3.269996780083718e-02 
5165 -4.920595658801587e-02 
5166 1.783881804680815e-01 
5167 7.243912519730267e-02 
5168 1.970454450003268e-01 
5169 -4.186538966041409e-01 
5170 -3.329545656659474e-02 
5171 4.491455259167084e-01 
5172 -4.339517830064294e-01 
5173 -5.490357466617257e-01 
5174 1.604730485529101e-01 
5175 8.290097147425540e-01 
5176 -3.229236933610815e-01 
5177 -1.660224619721778e-01 
5178 4.587497580363455e-01 
5179 4.717232859348809e-01 
5180 1.271197189542160e-01 
5181 3.328365856654941e-02 
5182 -6.552248483386035e-02 
5183 -1.743285997747016e-01 
5184 -4.945405859105784e-02 
5185 1.958618446117566e-01 
5186 1.724050202646877e-01 
5187 -1.499127140290311e-01 
5188 4.791721254132934e-02 
5189 7.471918231909819e-02 
5190 1.723018232363783e-01 
5191 -1.416414945835708e-02 
5192 2.253840795971837e-01 
5193 1.480814490362940e-01 
5194 1.012577531988956e-01 
5195 -3.201281555563543e-01 
5196 -3.239683050839580e-01 
5197 6.210429657166899e-02 
5198 -5.570570413704815e-02 
5199 4.432455548620505e-01 
5200 7.148596730471728e-02 
5201 -8.529203572733240e-02 
5202 4.113826874048795e-02 
5203 2.133012495004607e-01 
5204 6.768990518057633e-02 
5205 5.430981300432755e-01 
5206 -1.159493050870869e-01 
5207 -7.419420916226278e-01 
5208 3.785273575495234e-02 
5209 -2.547076370690016e-01 
5210 -2.054506776466561e-01 
5211 1.402906896042927e-01 
5212 -7.101615604845219e-03 
5213 1.660434248058345e-03 
5214 -5.689212882100792e-02 
5215 -3.057520790022121e-01 
5216 -1.918197946053923e-01 
5217 1.967424584241098e-01 
5218 -2.103524342473456e-01 
5219 -1.200967322004450e-01 
5220 -4.913584852868867e-01 
5221 7.930240245957429e-01 
5222 -2.469668262059984e-01 
5223 -4.353379728307779e-01 
5224 5.376297639478151e-01 
5225 -7.220930578238006e-03 
5226 5.674681179239844e-01 
5227 -2.027397421173945e-01 
5228 -4.527573356339260e-02 
5229 5.532021547132711e-02 
5230 -7.020346372314679e-01 
5231 -1.298524654756061e+00 
5232 -3.762414945405857e-01 
5233 3.894837752299033e-01 
5234 -1.364181073063796e-01 
5235 -5.717301852892770e-01 
5236 -1.033024989381509e+00 
5237 1.301509808099200e-01 
5238 8.576749862083566e-02 
5239 -2.355440331422661e-01 
5240 4.089390893260610e-01 
5241 2.726761315048764e-01 
5242 1.619404849542144e-03 
5243 -1.047993894539294e-01 
5244 2.528043561726617e-01 
5245 2.138787960232223e-01 
5246 1.455968605073603e+00 
5247 2.008526590749175e-01 
5248 5.811329234704457e-01 
5249 8.478690577042208e-01 
5250 4.616712936120672e-01 
5251 6.138302025068161e-01 
5252 5.674184548968494e-01 
5253 2.117941841096528e-01 
5254 -6.511972680580765e-02 
5255 -1.016536551085341e+00 
5256 -2.387649946790745e-01 
5257 8.577199645230296e-02 
5258 9.440093387319751e-02 
5259 -9.450155279154895e-02 
5260 -8.373939611923942e-02 
5261 3.670480373174509e-01 
5262 3.995970472752948e-01 
5263 -2.141235426729551e-01 
5264 -7.329331458683803e-02 
5265 1.179665554477480e-01 
5266 2.594035339719728e-01 
5267 4.184561404060639e-01 
5268 7.131834667022164e-01 
5269 5.680827705746739e-01 
5270 -3.782299303654234e-01 
5271 -6.660035445451099e-01 
5272 2.108409764463050e-01 
5273 -1.195477428748041e+00 
5274 -8.742822242691413e-01 
5275 -3.040500578559680e-01 
5276 4.278948590953207e-01 
5277 6.091968223957168e-01 
5278 1.101829914275698e-01 
5279 -4.267339954952734e-01 
5280 -4.147759377753478e-01 
5281 1.020744643223143e-01 
5282 1.392134395389143e-01 
5283 9.692708258448671e-02 
5284 4.345009935118230e-02 
5285 5.299072110593186e-01 
5286 -1.193436644113447e-02 
5287 -9.337456979085283e-02 
5288 2.322193088155003e-01 
5289 3.352885392433787e-01 
5290 5.825475677115500e-02 
5291 -5.692181786373501e-03 
5292 6.530319575717585e-01 
5293 2.805559422827054e-01 
5294 -1.594418918742842e-01 
5295 -8.289839460141307e-01 
5296 5.240163643995017e-02 
5297 1.031077098752269e-01 
5298 -3.327944912305798e-01 
5299 1.079726661406753e-01 
5300 1.158135333406497e-02 
5301 -5.055519167923728e-01 
5302 -3.735222821290819e-01 
5303 6.393591006322386e-02 
5304 6.982740634430626e-02 
5305 -1.328802356892424e-01 
5306 -9.298605415507825e-01 
5307 6.394895490049092e-01 
5308 -1.612198828610920e-01 
5309 -1.506570308922910e-01 
5310 -1.912414517657584e-01 
5311 -3.436105478016389e-01 
5312 -4.067716390824145e-01 
5313 -2.381965994520133e-01 
5314 -2.161934658913502e-01 
5315 -1.126720530078205e-01 
5316 -5.646824584206253e-01 
5317 -6.303816500430022e-02 
5318 7.458283244181907e-03 
5319 -5.396299020422914e-02 
5320 -2.128538801871050e-02 
5321 -1.023335960604877e-02 
5322 -5.378093288050191e-03 
5323 -1.658445471576382e-02 
5324 1.878719710456844e-02 
5325 5.835739510347430e-02 
5326 1.653332758165353e-01 
5327 5.988867711714555e-02 
5328 -1.140566902064472e-01 
5329 -3.849281295838458e-01 
5330 1.771539872672810e-02 
5331 -7.459943353182136e-02 
5332 -1.716555064561542e-01 
5333 -9.466512211002368e-02 
5334 -9.879246325180645e-02 
5335 -4.172682630545093e-01 
5336 -1.386419338945348e-01 
5337 -9.328567644771463e-02 
5338 -1.065241353927753e-01 
5339 -2.974350417789259e-01 
5340 -3.876117875579450e-01 
5341 7.768973707429282e-02 
5342 -1.936227885442650e-01 
5343 2.195048253073797e-02 
5344 -1.890712686521031e-01 
5345 -3.381145438799190e-01 
5346 3.951931526602891e-02 
5347 -1.098991044588272e-01 
5348 3.387731923319106e-01 
5349 3.271682075560846e-02 
5350 -7.113050422953639e-02 
5351 -4.784811862343819e-02 
5352 -1.158925953083672e-01 
5353 3.008481158710504e-02 
5354 3.504462981724011e-02 
5355 4.487000961921215e-02 
5356 -7.184582848313740e-03 
5357 1.121644538998197e-01 
5358 1.068123674264398e-02 
5359 -1.916225972839566e-01 
5360 -3.190680201937831e-01 
5361 -3.320299186607127e-01 
5362 -2.193656445155272e-02 
5363 4.764900753858995e-02 
5364 1.572580056449904e-01 
5365 4.101374520084041e-01 
5366 3.732499291301548e-02 
5367 -3.184457578077221e-01 
5368 -3.556176258634092e-01 
5369 1.140592387150924e-02 
5370 7.214412656962657e-02 
5371 -3.844913982784497e-02 
5372 -4.036393934173350e-02 
5373 7.434559854496197e-03 
5374 -3.247620119300852e-02 
5375 6.318348933718772e-02 
5376 -1.145374938602210e-02 
5377 6.542099924157674e-02 
5378 -2.929306725062793e-02 
5379 -9.904790115243858e-03 
5380 -1.085017398480110e-01 
5381 1.983544922461107e-02 
5382 -1.225696699678827e-02 
5383 -5.261016098676887e-02 
5384 1.548718461446743e-02 
5385 1.575316127120476e-01 
5386 4.127977481089634e-02 
5387 6.596674716030129e-01 
5388 1.829612669443554e-01 
5389 -1.450795868182147e-01 
5390 -5.430287807380102e-01 
5391 -1.899150283313135e-01 
5392 -4.666563335924283e-02 
5393 3.183479648386975e-02 
5394 9.935321438563979e-02 
5395 5.667331491833316e-01 
5396 8.379318834818364e-02 
5397 -6.876647056472757e-02 
5398 -1.016279514089941e-01 
5399 6.772125158575599e-01 
5400 2.289108877443041e-01 
5401 -3.705050097035335e-02 
5402 -3.975294238961105e-01 
5403 -1.229473285147507e-01 
5404 3.618648511861792e-02 
5405 -1.890512556546837e-01 
5406 3.725032751093487e-01 
5407 4.621348955184196e-01 
5408 1.089801100102256e+00 
5409 -9.852145134363128e-01 
5410 2.855589232421986e-01 
5411 1.753167047333679e+00 
5412 -1.608497115982154e+00 
5413 -6.917196719684851e-02 
5414 2.104736695303530e-01 
5415 -9.087042464887277e-01 
5416 -1.365091868190634e+00 
5417 -3.258853478008668e-01 
5418 -1.756140251622745e-01 
5419 3.714239448649863e-01 
5420 -8.194060379916068e-02 
5421 1.504040879500291e-01 
5422 -4.090740515601360e-01 
5423 -4.774771352469580e-02 
5424 -5.350391056286163e-02 
5425 -2.424599978457996e+00 
5426 8.214897528067257e-02 
5427 4.619754458890242e-01 
5428 -8.557701259939370e-02 
5429 -8.643701051681693e-01 
5430 -1.409958514554797e-01 
5431 -3.015416386044279e-01 
5432 -6.424706500971346e-01 
5433 -7.282296118169526e-01 
5434 -1.337677345812467e-01 
5435 4.907509252963122e-02 
5436 -5.102785152788444e-01 
5437 3.097234129762899e-02 
5438 1.580855080320539e-01 
5439 -9.373016016014790e-02 
5440 -3.925301991756902e-01 
5441 9.742038508593039e-03 
5442 -1.651832671308382e-02 
5443 -3.026488072194127e-02 
5444 2.637888384364620e-02 
5445 -1.006979195798898e-01 
5446 -5.342521540414007e-02 
5447 -1.262938339495683e-01 
5448 -1.406603108094031e-01 
5449 -7.980774001461402e-02 
5450 -4.219611418625205e-02 
5451 1.269402058949591e-02 
5452 -7.239408933406373e-02 
5453 1.435271244717054e-02 
5454 -1.917052076468715e-01 
5455 -5.111065816587018e-02 
5456 -2.740990370855412e-01 
5457 3.074266495663319e-01 
5458 9.756653706858320e-02 
5459 2.154086665643395e-03 
5460 3.854803788391587e-02 
5461 8.518283797320609e-01 
5462 -2.875316332293856e-01 
5463 -4.804472516057725e-01 
5464 -5.354879779150554e-02 
5465 4.845268819781479e-01 
5466 -1.989429287125121e-01 
5467 -3.025312672906231e-02 
5468 -1.558785966407790e-02 
5469 3.694029396032771e-01 
5470 1.114622958317405e-02 
5471 1.097349428997659e-01 
5472 -1.879448913108896e-02 
5473 -1.149886087388880e-01 
5474 8.098700326583980e-02 
5475 -1.400401176367644e-01 
5476 -6.631295475050510e-02 
5477 8.614506325085802e-02 
5478 8.793813322524107e-04 
5479 -7.768154973128906e-02 
5480 -5.219165190498181e-01 
5481 3.336110746439051e-01 
5482 8.142779019910181e-01 
5483 1.039667251699570e-01 
5484 6.719052205419855e-02 
5485 5.979332601454792e-02 
5486 2.704228210077849e-01 
5487 7.483237987451111e-01 
5488 -3.651409462607819e-01 
5489 5.684339770866358e-01 
5490 -1.659743878447923e-01 
5491 1.117805659844737e+00 
5492 3.423366194815151e-01 
5493 3.746548115362384e-01 
5494 -2.409944926059821e-02 
5495 -5.154831632468616e-01 
5496 5.904805908883219e-01 
5497 6.609420795656605e-02 
5498 -7.260262575723499e-03 
5499 7.206678252805145e-02 
5500 -4.593444022419207e-02 
5501 1.846139256188165e-02 
5502 1.759149291381431e-01 
5503 -9.411573124684962e-02 
5504 1.938479524944024e-01 
5505 4.126549355833455e-01 
5506 1.340982464357368e-01 
5507 -5.094875515859505e-03 
5508 6.025063838149389e-02 
5509 1.104302371557918e+00 
5510 -4.259123789861411e-02 
5511 -2.584578518213536e-01 
5512 1.233766800706215e-01 
5513 9.184817168186860e-02 
5514 1.001613912713628e-01 
5515 -3.287829143694773e-01 
5516 2.190214044445897e-01 
5517 -4.834375535629647e-02 
5518 1.224486282483758e-01 
5519 -4.626943589166303e-02 
5520 -1.034596500101030e-01 
5521 -2.459873149873893e-01 
5522 3.054317161770682e-02 
5523 5.638163407470478e-02 
5524 -8.995796187648072e-01 
5525 2.088005207729176e-01 
5526 3.438855544329542e-01 
5527 1.953201486926744e-02 
5528 7.518474978666491e-02 
5529 -2.961775047465545e-01 
5530 1.321209535318083e-01 
5531 -1.784681348609229e+00 
5532 -3.743076103370855e-01 
5533 -3.635355219234809e-01 
5534 8.589782617222654e-02 
5535 1.765209639647166e-01 
5536 -4.827113102303613e-01 
5537 3.735683847165033e-01 
5538 4.487730981241382e-01 
5539 2.940286327833516e-01 
5540 -1.842094562548063e-02 
5541 1.005212736612252e-01 
5542 -3.053596794401923e-02 
5543 -1.940612335337610e-01 
5544 -1.137400849368756e-01 
5545 -1.036258564278053e-01 
5546 -3.642920036534192e-01 
5547 5.315784150379764e-02 
5548 4.136712107567400e-01 
5549 1.381189633839940e-04 
5550 3.772277848721186e-02 
5551 -2.929511851269321e-02 
5552 1.083656462048207e-01 
5553 3.118886627239616e-02 
5554 -7.717226181013381e-03 
5555 -5.583674696424591e-02 
5556 -2.759251484875507e-03 
5557 1.013542031841167e-01 
5558 -3.567583345931922e-02 
5559 -5.039009313635592e-02 
5560 4.948842903210834e-02 
5561 -5.936016481264637e-02 
5562 1.876593470548769e-02 
5563 -5.209378239809247e-02 
5564 1.043424966964348e-01 
5565 -5.074982214030117e-02 
5566 2.775780580597726e-02 
5567 1.666864887866993e-02 
5568 9.942426861724300e-02 
5569 6.709178564813968e-02 
5570 -1.103984956519152e-02 
5571 2.205468915904434e-01 
5572 4.763835909133725e-01 
5573 3.361482606044559e-01 
5574 1.660469900667543e-01 
5575 -3.875443353835026e-01 
5576 3.809604436217324e-01 
5577 9.031866190217597e-02 
5578 -8.790477267898079e-02 
5579 -8.666587014773913e-02 
5580 3.957088265808819e-01 
5581 -1.020176782881951e-02 
5582 -7.748213373783117e-02 
5583 7.491099902728443e-03 
5584 1.379189702403704e-01 
5585 2.402424029589112e-01 
5586 -6.162253837238820e-01 
5587 -4.272708149435681e-01 
5588 6.320820050996947e-01 
5589 -1.236438188285707e-01 
5590 2.819010719447264e-01 
5591 -1.765911082257651e-01 
5592 4.346070002849055e-02 
5593 -3.870169607047244e-02 
5594 9.287724822692538e-01 
5595 -5.455586596314416e-01 
5596 -6.717481234949996e-01 
5597 3.933853088730959e-01 
5598 7.779288690983298e-02 
5599 8.434217240812112e-01 
5600 1.420177097960133e-01 
5601 9.898728701622349e-03 
5602 -1.923748119463793e-01 
5603 -2.230936506776195e-01 
5604 7.745797341767842e-02 
5605 6.166828020916890e-02 
5606 3.461570416455394e-01 
5607 4.267977752860839e-01 
5608 4.082291852306563e-01 
5609 -2.513617232497887e-01 
5610 2.290805559037294e-01 
5611 7.184107955524445e-01 
5612 -1.470627082953474e-01 
5613 -4.981933600362808e-01 
5614 4.534165073333105e-01 
5615 -1.135607025278709e-01 
5616 -6.871773401749713e-01 
5617 -3.669971507120643e-02 
5618 4.946726067614091e-02 
5619 2.416537154091639e-01 
5620 3.758051595992181e-01 
5621 1.884491962686035e-01 
5622 5.278647497498816e-01 
5623 -1.296646742194132e-01 
5624 2.754894018267691e-01 
5625 -3.863896247122162e-02 
5626 2.765979049832966e-01 
5627 7.365785898028696e-02 
5628 -1.515167894901004e-02 
5629 3.901149140463328e-02 
5630 -8.884899990951384e-02 
5631 3.443658507352262e-01 
5632 -2.307081982109080e-01 
5633 2.798906567878924e-01 
5634 -5.018515657693325e-01 
5635 1.365088388999530e-01 
5636 2.107778496251357e-01 
5637 -3.352119214926361e-01 
5638 -9.280866038184730e-02 
5639 1.207794287467806e-01 
5640 6.227013848690801e-01 
5641 -4.254292991806067e-01 
5642 2.127959190153955e-01 
5643 4.166135995714715e-01 
5644 -1.211006498178091e-01 
5645 -2.313243155486534e-01 
5646 2.311835515111926e-01 
5647 -1.826935514474470e-01 
5648 -2.847981298814100e-01 
5649 -1.191994610937619e-01 
5650 2.069855295727898e-01 
5651 1.901181863103258e-01 
5652 -6.233516311680853e-03 
5653 9.417822505100863e-02 
5654 -3.099360132977700e-01 
5655 -3.835775343549164e-02 
5656 -9.268998601868476e-03 
5657 8.615605093590620e-02 
5658 4.232765474105812e-02 
5659 -7.275901489738665e-02 
5660 -4.842296926394877e-01 
5661 -1.065283763042912e-01 
5662 -4.482683311815396e-02 
5663 -2.934066448990664e-01 
5664 2.737386064500709e-02 
5665 -4.689885496527105e-02 
5666 5.423880713558193e-01 
5667 8.453612298508097e-01 
5668 1.178953641290737e-02 
5669 -7.179452706903001e-01 
5670 -2.253002847420805e-01 
5671 1.245923282519699e-01 
5672 -9.392133243415168e-01 
5673 1.404604932118661e-01 
5674 2.292074004127998e-03 
5675 -8.595689136915604e-03 
5676 -4.543597384571278e-02 
5677 2.873122919013386e-01 
5678 -5.550681204553946e-01 
5679 -1.804359124514154e-01 
5680 -1.142358072860515e-01 
5681 1.378601093034749e-01 
5682 -3.410724398814438e-01 
5683 -4.053252461893909e-01 
5684 1.360582124886637e-01 
5685 2.627242918297907e-01 
5686 7.063232353598599e-02 
5687 -5.618120588160865e-01 
5688 4.323348404537958e-01 
5689 8.096167757426893e-02 
5690 5.543961802645901e-01 
5691 -2.075537304959635e-01 
5692 3.161576508643512e-01 
5693 3.583018900191599e-02 
5694 -1.978445242526494e-01 
5695 -1.969782519172098e-01 
5696 -1.000739497869091e-03 
5697 -5.633648526926293e-04 
5698 -3.865784919667629e-02 
5699 3.031810991100280e-02 
5700 -2.041243288503213e-02 
5701 1.959930510704417e-01 
5702 2.074246715444937e-01 
5703 -6.192319063555383e-01 
5704 -7.923386088861353e-01 
5705 -4.211295634630983e-01 
5706 -1.992122440702193e-02 
5707 6.988913984918785e-01 
5708 -6.446225536533848e-01 
5709 -3.490702027036121e-03 
5710 2.998531276342256e-02 
5711 -5.660186067922390e-02 
5712 -7.677615328273410e-02 
5713 1.084815405141399e-01 
5714 -1.198407588435193e-01 
5715 -2.732649104333424e-02 
5716 -3.676466203377267e-02 
5717 1.148172897388823e-02 
5718 -5.086656689275674e-01 
5719 -7.995226353204210e-02 
5720 1.253233029742520e-01 
5721 -9.000066659500454e-02 
5722 -3.521047940342044e-01 
5723 -9.873933938591327e-01 
5724 -2.033792268132595e-01 
5725 -1.021441859974173e-01 
5726 3.628088111488059e-02 
5727 -1.660435537963048e-01 
5728 -6.825272776291060e-01 
5729 -1.031138977242848e-01 
5730 1.164283104936481e-01 
5731 -1.374675407983452e-02 
5732 -5.295446258912408e-03 
5733 -3.513546936044577e-02 
5734 3.364514832387090e-02 
5735 4.845194237100421e-03 
5736 -4.186464918900303e-01 
5737 -2.618586090024596e-02 
5738 -6.598442883947067e-04 
5739 3.006321128752880e-02 
5740 -6.649773143652231e-02 
5741 -1.279864393139465e-01 
5742 6.048215850816201e-01 
5743 8.881640583154049e-01 
5744 1.310468495168760e-02 
5745 -2.142221709214931e-01 
5746 5.067283408389682e-01 
5747 3.748088749158295e-01 
5748 7.825451429852480e-02 
5749 3.647178019558094e-02 
5750 -7.984839805954405e-02 
5751 9.123892634163770e-03 
5752 1.514512855153750e-02 
5753 -7.435397584996389e-02 
5754 -8.575203095934285e-02 
5755 -8.468731532162719e-01 
5756 -1.102103009746749e-01 
5757 -1.381445826565926e-01 
5758 -2.601632868563197e-03 
5759 2.060885341176138e-02 
5760 6.180092752215138e-02 
5761 8.858081102902244e-01 
5762 8.130812686690918e-01 
5763 8.526411253040905e-02 
5764 8.440442220117069e-01 
5765 1.009991009957813e+00 
5766 -3.576365708396748e-01 
5767 -1.081892182137801e-01 
5768 2.129145889113881e-01 
5769 6.610077871843133e-01 
5770 -1.468673778662321e-01 
5771 -6.567685478056384e-01 
5772 1.399154211792956e-01 
5773 8.291098055850832e-01 
5774 -2.458251793164008e-01 
5775 -4.740801837567977e-02 
5776 4.800221314465312e-01 
5777 -1.079291732609580e-01 
5778 -3.507212559569941e-01 
5779 -6.568034194271339e-01 
5780 -5.127520514656301e-01 
5781 6.808442010132165e-02 
5782 -2.942017982461444e-01 
5783 -5.248360786511971e-01 
5784 6.454483090212496e-02 
5785 9.306670369818629e-02 
5786 -1.955458290918501e-01 
5787 -6.291213362600988e-01 
5788 -1.185199256522681e-02 
5789 -2.773358915471120e-01 
5790 -1.700589235830752e-02 
5791 -4.725913726757239e-02 
5792 -2.124657010227272e-01 
5793 4.182634865514693e-03 
5794 5.201223948199703e-04 
5795 4.636209922812905e-02 
5796 2.010674240861411e-01 
5797 1.138517126462093e-01 
5798 -5.670084151281158e-02 
5799 -2.213746214650825e-01 
5800 1.488077060464833e-01 
5801 -1.276108734578660e-01 
5802 -6.232019712994966e-02 
5803 1.509638244985056e-01 
5804 3.212318041602596e-01 
5805 5.953704556373806e-02 
5806 -1.676590608958234e-02 
5807 7.383266648949219e-02 
5808 8.564546498975248e-02 
5809 2.115726613579331e-01 
5810 4.049022837455534e-01 
5811 -7.347654652189685e-02 
5812 -1.027604966668201e+00 
5813 -5.729075209464103e-01 
5814 -1.036458527660447e-01 
5815 1.831076155834055e-01 
5816 -3.775497877496236e-01 
5817 -9.417822645984257e-02 
5818 1.959036866504587e-01 
5819 -2.014725798751071e-01 
5820 9.777926886892843e-01 
5821 -3.453266204781033e-01 
5822 8.252823856463786e-01 
5823 5.653734373142948e-01 
5824 -2.869644258605136e-01 
5825 -9.703963671998267e-02 
5826 1.955912686854675e-01 
5827 4.465965909544101e-02 
5828 -2.108104984217043e-01 
5829 6.983627770010740e-02 
5830 -1.003858157526028e-01 
5831 -7.714737512316315e-02 
5832 9.834825896018883e-03 
5833 1.268033012293602e-02 
5834 1.589677633597061e-02 
5835 -3.051039783881782e-02 
5836 2.033685014405224e-01 
5837 -2.910332404786180e-02 
5838 -1.353230618564872e-01 
5839 -3.197384979189610e-02 
5840 -2.846619924142372e-01 
5841 -1.280344162633693e-01 
5842 -1.454375583768001e-01 
5843 2.780080466727358e-01 
5844 -5.073820006134546e-01 
5845 -2.310406610911374e-01 
5846 -5.989836565932628e-03 
5847 -1.301653791599604e-02 
5848 -2.789082617632951e-02 
5849 5.854186893968694e-02 
5850 -2.356462171836245e-02 
5851 -4.252330159080338e-02 
5852 -2.101162440497131e-01 
5853 -2.016367026043865e-01 
5854 8.968733777536294e-03 
5855 -3.050284085199925e-02 
5856 -3.478104706190450e-01 
5857 1.680301163049024e-02 
5858 1.204209586771893e-01 
5859 7.353770222820960e-02 
5860 -8.137422194402263e-03 
5861 1.091003030924368e-01 
5862 6.509776535914236e-01 
5863 -3.743431414190735e-01 
5864 -1.821074142657642e-01 
5865 1.182870847426633e-01 
5866 2.651333667038916e-01 
5867 1.935068916159455e-02 
5868 4.931444344023118e-02 
5869 -4.076339671212535e-02 
5870 -1.180901787557243e-01 
5871 -8.134168632671026e-01 
5872 -3.627469741080108e-01 
5873 -1.134546174988398e-01 
5874 -8.128100105489292e-02 
5875 1.302719272748516e-01 
5876 -4.302144874539061e-02 
5877 1.623429159266943e-01 
5878 -5.980505712529569e-01 
5879 -9.193600434767474e-01 
5880 -1.329108305287432e+00 
5881 -4.425400463979295e-01 
5882 -2.960683085265275e-01 
5883 -3.731308581650456e-01 
5884 -1.177003646254503e-01 
5885 2.868355364040925e-01 
5886 1.141251455138288e+00 
5887 8.044569667333802e-01 
5888 -1.532697468413940e-01 
5889 1.572444331581717e-02 
5890 1.280815691943258e-01 
5891 -7.463255942637784e-02 
5892 -3.199694168029469e-02 
5893 9.799250411468551e-02 
5894 4.236698838498045e-02 
5895 9.091121559993885e-02 
5896 1.061678251732208e-01 
5897 9.136197758290607e-02 
5898 8.675583732765381e-02 
5899 2.003291140414271e-01 
5900 7.823078394624473e-01 
5901 2.628470666252029e-01 
5902 3.863961983158952e-01 
5903 5.683290331240391e-02 
5904 1.744745886733193e-02 
5905 9.317071036522265e-02 
5906 -6.039484989881928e-01 
5907 -4.123260215896193e-01 
5908 1.089066945924722e+00 
5909 -9.154748859356923e-01 
5910 -3.009954418341159e-02 
5911 -3.056816781534459e-01 
5912 1.692719089422937e-01 
5913 8.413957773988258e-02 
5914 -3.867467063917472e-01 
5915 1.964982322849451e+00 
5916 5.900759082829783e-01 
5917 3.785448234082601e-01 
5918 1.360402598837844e+00 
5919 5.244495818279992e-01 
5920 2.977764392773313e-01 
5921 7.161559782804362e-01 
5922 3.709627625206119e-01 
5923 2.263460087897012e-01 
5924 -1.305705597228559e-01 
5925 1.727250482439068e-01 
5926 -3.346952962591471e-02 
5927 1.281504032591059e-01 
5928 1.884575780150170e-03 
5929 2.993916616779730e-02 
5930 -4.088535862728328e-01 
5931 1.807367394495470e-01 
5932 7.967915282135374e-01 
5933 -1.859844586827100e-01 
5934 -2.548506381289757e-01 
5935 -1.273751034625872e-02 
5936 3.487933912489313e-01 
5937 -6.840071874260236e-01 
5938 -9.485180161740910e-02 
5939 1.036882229556942e+00 
5940 4.797863813492418e-01 
5941 4.566557157736367e-02 
5942 6.703785231036283e-02 
5943 -2.698002643975271e-01 
5944 1.861581422914912e-02 
5945 2.962753772396786e-02 
5946 3.622805340816455e-01 
5947 -2.204318655456900e-01 
5948 1.020751695450409e-01 
5949 1.592600190870962e-02 
5950 -8.492487154115524e-02 
5951 -2.213729359423240e-01 
5952 2.257147037752250e-01 
5953 -1.342889265586501e-01 
5954 -4.498093826596496e-02 
5955 1.195658382620669e-01 
5956 -7.158277505295324e-01 
5957 -3.320950625836883e-01 
5958 -3.594176512228118e-01 
5959 -4.195256550527719e-02 
5960 -3.318125031776042e-02 
5961 8.781920081519106e-03 
5962 3.341550484325063e-01 
5963 4.069154427799744e-01 
5964 1.041905809629593e-01 
5965 -4.384834642702684e-01 
5966 -3.008921606485671e-03 
5967 -5.488580805321692e-02 
5968 -7.219115509563907e-02 
5969 -4.714536044106007e-01 
5970 -4.956075132110495e-02 
5971 8.720376393151123e-03 
5972 2.400294244344797e-01 
5973 -2.142197921312208e-01 
5974 -1.308385053011797e-01 
5975 -1.018224497201356e-01 
5976 -1.139853016689546e-01 
5977 -8.149938309972078e-02 
5978 7.929248979854650e-02 
5979 -7.171001570315304e-02 
5980 -4.970521990861212e-01 
5981 -2.656177208476977e-01 
5982 -7.278227318938768e-02 
5983 -1.370461734900844e-02 
5984 -8.013729029340094e-02 
5985 1.880253244825760e-02 
5986 7.117726170432385e-02 
5987 -5.194241978638546e-02 
5988 -8.060051946118106e-02 
5989 3.326841577300683e-02 
5990 4.204052034951643e-02 
5991 1.370859812551845e-02 
5992 -4.069781886939249e-02 
5993 -4.086514138276230e-02 
5994 -4.697867788364520e-02 
5995 3.312307842740859e-02 
5996 2.885459500571946e-02 
5997 -9.806225200642877e-03 
5998 7.501454104320297e-02 
5999 3.377575522130484e-02 
6000 -4.075349941364719e-02 
6001 -5.161871196313034e-02 
6002 -3.234474878174758e-02 
6003 9.797152198204324e-03 
6004 -4.123865365362492e-02 
6005 -1.589779676822797e-02 
6006 -2.381898752353754e-02 
6007 -3.884680154557619e-02 
6008 -4.871267394068531e-01 
6009 -2.447732380725443e-02 
6010 -5.728465743306037e-02 
6011 3.011896627001311e-02 
6012 4.230551830810733e-02 
6013 -8.401522303864064e-03 
6014 -9.081059011074111e-03 
6015 -1.662060036225865e-02 
6016 3.141825268641776e-03 
6017 1.837217432179633e-03 
6018 -1.522087707914285e-02 
6019 4.456665401537434e-02 
6020 9.238677078656185e-02 
6021 3.384541194078581e-02 
6022 -3.633068747707148e-01 
6023 -1.621382283910467e-01 
6024 -1.719795106446975e-05 
6025 -1.100650835635867e-02 
6026 -1.004741042501646e-01 
6027 1.439946749603473e-01 
6028 -3.751459514524174e-02 
6029 3.776619721714362e-01 
6030 3.561133036684241e-01 
6031 5.213112319210385e-04 
6032 9.205256625292841e-01 
6033 4.953275203241451e-02 
6034 9.203325305766208e-02 
6035 2.259692699459276e-01 
6036 -7.325707127582584e-02 
6037 4.206164799403894e-02 
6038 1.083474448654912e-01 
6039 -3.364670153945307e-02 
6040 -3.532586064305156e-02 
6041 6.888944477961438e-02 
6042 8.089546274465403e-02 
6043 8.052702807169508e-02 
6044 2.593999016677892e-02 
6045 1.180691853674356e-01 
6046 1.184182260857372e+00 
6047 1.259022721615309e+00 
6048 -2.097492407375553e-01 
6049 -4.245981425239473e-01 
6050 4.060215399929789e-01 
6051 4.132352135901672e-01 
6052 -4.682415441999265e-01 
6053 -8.515015072994228e-01 
6054 7.432271365057802e-01 
6055 6.438254014596888e-02 
6056 -1.977801242124836e+00 
6057 2.577338987002580e-01 
6058 5.272113619931170e-02 
6059 2.008474111886313e-02 
6060 -1.230105343051065e-01 
6061 2.819020986899024e-01 
6062 1.434426556398188e-01 
6063 -4.507217445840012e-01 
6064 1.010883723944864e-02 
6065 -8.560260109432741e-02 
6066 2.032777578332985e-01 
6067 -9.122392782170778e-01 
6068 -3.698520609172983e-01 
6069 -3.715384622793741e-01 
6070 -7.640468754844074e-02 
6071 -1.408899943894378e-02 
6072 -1.283131839290446e-01 
6073 -9.384387633157550e-02 
6074 4.849813690552313e-01 
6075 8.134870252315340e-02 
6076 -2.238385705606071e-01 
6077 -1.672311268332926e-01 
6078 -7.484076609515579e-02 
6079 -3.484269552219970e-02 
6080 -1.988586547000835e-01 
6081 1.849773651482596e-03 
6082 -1.980921154820235e-01 
6083 -3.937355558479247e-02 
6084 1.988204344856138e-01 
6085 1.412564589088258e-01 
6086 -7.057169799154292e-02 
6087 -6.834536567330442e-02 
6088 9.916584359749760e-03 
6089 1.185411877950351e-02 
6090 1.925263168953835e-01 
6091 2.038252873750376e-01 
6092 1.463139683371506e-01 
6093 7.067736892108805e-01 
6094 -7.979739319342037e-02 
6095 -1.382674379145199e-01 
6096 3.166767066506825e-02 
6097 1.314181249956060e-01 
6098 -1.466577733671736e-01 
6099 -1.301220391257974e-01 
6100 -5.005450186602894e-01 
6101 -3.499459836307908e-02 
6102 -3.227806792409774e-01 
6103 1.162922203812020e-01 
6104 -4.095726364406633e-02 
6105 1.095338254917049e-02 
6106 -2.442885885924552e-01 
6107 -5.888595643415982e-02 
6108 -4.179394939966368e-01 
6109 8.110105528259836e-03 
6110 5.629353912979547e-02 
6111 -1.403829611969055e-01 
6112 -6.366831339140511e-02 
6113 -1.666866301928206e-01 
6114 -1.183415560535707e-01 
6115 1.968868316025752e-02 
6116 -1.448922977299012e-01 
6117 -1.321629520428962e-01 
6118 -1.518432775741034e-01 
6119 1.071555255431282e-01 
6120 -7.140773297033454e-03 
6121 -2.893107913023489e-01 
6122 -2.544107426782898e-01 
6123 7.831722304220684e-01 
6124 4.298429287931476e-01 
6125 6.991980046715066e-02 
6126 9.590366074823313e-01 
6127 2.928564595374415e-01 
6128 2.346018371185180e-01 
6129 1.263231565671082e-01 
6130 5.254177363137410e-01 
6131 -3.125007490213263e-01 
6132 1.969661322770737e-02 
6133 4.898955753333298e-01 
6134 9.547417310324126e-01 
6135 2.285766057288275e-01 
6136 6.447969295758157e-02 
6137 -9.345057642260091e-02 
6138 1.583530006588912e+00 
6139 1.980096460672856e-01 
6140 2.088385353524937e-01 
6141 3.453626369082414e-01 
6142 -8.463664317957930e-04 
6143 -2.698521130337874e-01 
6144 -4.338837510569554e-01 
6145 6.487479796652584e-02 
6146 -3.203169775921114e-02 
6147 1.821693210767458e-02 
6148 1.687300544724950e-01 
6149 2.446447933208827e-01 
6150 -8.347422967953533e-02 
6151 -9.743741716104985e-02 
6152 8.772893411995958e-02 
6153 2.956533898108844e-04 
6154 -2.231262550272639e-01 
6155 -1.722721498726950e-01 
6156 1.196812578306460e-01 
6157 3.077296921573881e-02 
6158 -2.572383438978552e-01 
6159 -4.251595553416584e-01 
6160 -1.756211031669546e-01 
6161 -3.235281615090658e-01 
6162 -7.132783175026597e-02 
6163 2.218391254856273e-01 
6164 1.517560887845802e-02 
6165 -1.674252728468539e-01 
6166 7.743591071274263e-02 
6167 -1.009598363994786e+00 
6168 -3.089306753069082e-01 
6169 6.478566662847868e-02 
6170 8.904009439349526e-02 
6171 -3.098117369817100e-02 
6172 -1.155738755614034e-01 
6173 -7.534556357809322e-02 
6174 1.463969064093060e-01 
6175 2.273361335248328e-01 
6176 -6.949350593208030e-02 
6177 -1.057005955435850e-01 
6178 1.342747874431247e-01 
6179 4.077561953841581e-02 
6180 1.021152025778050e-01 
6181 2.417147587478970e-01 
6182 -8.392039516459018e-01 
6183 7.789384897098134e-02 
6184 2.922189112105197e-01 
6185 -8.210878383789919e-02 
6186 -6.263640883539727e-01 
6187 -2.001750113676217e-01 
6188 3.525113959592447e-02 
6189 8.228624876829570e-02 
6190 2.497925668103278e-01 
6191 4.024106308718419e-01 
6192 2.976666720445457e-01 
6193 -9.144791059219140e-02 
6194 -1.122953185733045e-01 
6195 1.308121888375098e+00 
6196 1.853242339573169e-01 
6197 1.092924346445787e-01 
6198 -6.537912702564772e-02 
6199 -1.814956980215980e-01 
6200 -2.794078399278917e-01 
6201 9.443445467779621e-02 
6202 -6.658279259378362e-01 
6203 -2.211483434980839e-01 
6204 2.731272589442288e-01 
6205 1.638128402187471e-01 
6206 1.894207431672491e-02 
6207 -6.434152270938677e-02 
6208 1.739971553121966e-02 
6209 2.427379524672587e-01 
6210 -4.318457291920152e-02 
6211 2.308303427517163e-01 
6212 4.432006773702560e-02 
6213 7.775940605161845e-01 
6214 3.371137175361444e-01 
6215 -1.411802705150751e-01 
6216 -8.288931722538712e-02 
6217 1.798322017123671e-01 
6218 4.841413211949006e-01 
6219 7.534448047260012e-01 
6220 7.588985766536163e-01 
6221 4.699347249083258e-01 
6222 1.406098171023561e-01 
6223 3.280904905708565e-03 
6224 3.027610590610605e-01 
6225 1.297482546227699e+00 
6226 4.102762939496892e-01 
6227 3.253394034523817e-01 
6228 -4.247224705399079e-02 
6229 1.268139248731232e-01 
6230 5.717094962679924e-01 
6231 1.437904286328963e+00 
6232 -6.335688615676459e-01 
6233 6.160305726485950e-01 
6234 1.902621499548256e+00 
6235 3.527792342791360e-01 
6236 1.620124391607526e-01 
6237 -1.504044008054172e-01 
6238 1.739281104323296e-01 
6239 -1.642825612154657e+00 
6240 -1.941507411756398e-01 
6241 2.837571806968521e-01 
6242 -2.641115276998671e-01 
6243 4.480877291854753e-01 
6244 2.613296622727344e-02 
6245 6.362473708699971e-01 
6246 1.925166756935108e+00 
6247 8.866974577080714e-01 
6248 5.449422856098415e-02 
6249 8.268637120437271e-02 
6250 4.470991184473580e-01 
6251 6.333849529150661e-01 
6252 3.352058338688171e-01 
6253 1.521938502541617e-01 
6254 3.733690417097208e-01 
6255 2.093494099875494e-01 
6256 -7.623470404766510e-01 
6257 2.500221938036741e-01 
6258 4.950546077012837e-02 
6259 -2.027343017141477e-01 
6260 -9.814686542490536e-02 
6261 1.108229694894907e-01 
6262 3.069005453479046e-03 
6263 -1.752774730512307e-01 
6264 3.000160401730835e-03 
6265 2.565733249139334e-01 
6266 1.804715340673597e-01 
6267 2.420137461317840e-01 
6268 2.205681505925891e-01 
6269 5.054729991334187e-02 
6270 1.604139270940399e-02 
6271 1.416189207573000e-01 
6272 1.411341122733595e-02 
6273 9.934267599359969e-02 
6274 1.393919383127685e-01 
6275 1.059830828688404e-01 
6276 -5.409575087186324e-02 
6277 5.964419819937516e-02 
6278 -8.911599245965536e-02 
6279 2.764857861837509e-01 
6280 4.775736111671274e-01 
6281 -1.028356989001682e-01 
6282 -4.507569787539681e-01 
6283 -2.240502054754564e-01 
6284 -5.422012998742819e-01 
6285 -2.578506165358439e-01 
6286 -4.040802378728611e-02 
6287 -1.415160104630693e-01 
6288 -3.765306755729952e-01 
6289 1.263537650464135e-01 
6290 5.069494199395691e-01 
6291 4.162850173873076e-02 
6292 1.506147635497919e-01 
6293 4.968301704800937e-02 
6294 1.285822167730022e-01 
6295 3.552923336134966e-01 
6296 2.190302651422646e-01 
6297 3.315431987523369e-01 
6298 2.788842060523498e-02 
6299 -1.386903548941162e-01 
6300 1.118949973869669e-02 
6301 -1.426505222352944e-02 
6302 1.531771129721116e-01 
6303 1.477138803939055e-01 
6304 -2.228756524483037e-01 
6305 -1.650085514925638e-01 
6306 9.947292525641914e-02 
6307 4.539630011506207e-01 
6308 -4.448386939485675e-02 
6309 -1.656631321339078e-01 
6310 4.074521425918055e-01 
6311 1.609907253294158e-01 
6312 -9.817534039981990e-02 
6313 -7.857484383858252e-03 
6314 2.335172463750648e-01 
6315 1.080089527803089e-01 
6316 8.459171799781711e-03 
6317 -2.443350375101601e-02 
6318 -1.193058432717562e-02 
6319 -4.196139277927655e-02 
6320 -4.093407513858757e-02 
6321 3.291333748453618e-01 
6322 8.983443318680651e-02 
6323 -1.081486823579536e-04 
6324 5.926531015039219e-02 
6325 5.267769441277166e-01 
6326 9.978297776489420e-03 
6327 -9.156258441718378e-01 
6328 2.747164627384495e-01 
6329 1.993779346862423e-01 
6330 4.261443736584908e-01 
6331 1.021316427612097e-01 
6332 1.028215338907824e-01 
6333 1.465388391606328e-01 
6334 -2.950348472686997e-02 
6335 -1.258689196144506e-01 
6336 2.096168595532048e-01 
6337 -2.637176499244504e-03 
6338 4.028854496860947e-01 
6339 1.800021281896254e-01 
6340 -9.900615091997028e-02 
6341 3.364376303691138e-01 
6342 2.055533044849800e-01 
6343 3.535889496025468e-01 
6344 -2.858620904592606e-02 
6345 -8.481401869199001e-02 
6346 2.272508431740220e-01 
6347 2.392810733922003e-01 
6348 -1.478183543266989e-01 
6349 -8.989840735829992e-02 
6350 9.478797614508626e-02 
6351 -9.545571829113499e-02 
6352 -5.396372495436205e-01 
6353 -2.490749901624782e-02 
6354 2.979859682497727e-01 
6355 -2.213905477209305e-02 
6356 1.417839238849183e-02 
6357 1.088336483974242e-01 
6358 -1.159478821306257e-01 
6359 -1.402357081630132e-01 
6360 -1.742561220311645e-01 
6361 3.447654821989730e-03 
6362 -3.785054516435242e-02 
6363 -1.287700585070984e-01 
6364 7.529267251859283e-02 
6365 6.394852627372843e-02 
6366 6.392472520330481e-02 
6367 -5.408744731893196e-02 
6368 -5.481152260043164e-02 
6369 -2.481780691736976e-03 
6370 4.350315387679653e-02 
6371 8.601265238612481e-01 
6372 5.729644172600788e-02 
6373 -8.418381588204281e-02 
6374 -1.876065346300334e-03 
6375 -2.107432754747613e-03 
6376 2.125244218692595e-02 
6377 -5.303865405198278e-01 
6378 -1.455645109047234e-01 
6379 -4.852185470129829e-01 
6380 9.806284235496814e-02 
6381 -4.028871691917822e-01 
6382 4.147241062137652e-01 
6383 2.557149846152994e-01 
6384 -2.761991239187437e-01 
6385 -8.437673012393894e-01 
6386 7.272478152780459e-02 
6387 5.221669968741428e-01 
6388 1.656763654733548e-01 
6389 8.612202411367970e-02 
6390 6.072721070785191e-02 
6391 -1.315347140023898e+00 
6392 -4.066000774684332e-01 
6393 -3.103954343393876e-01 
6394 -3.895730930603319e-01 
6395 6.312774128395303e-03 
6396 -8.675856365880202e-02 
6397 -1.765247001159952e-02 
6398 -2.114434966702481e-01 
6399 1.063506227529774e-02 
6400 -1.178612794746620e-01 
6401 3.371616920200657e-01 
6402 -2.135770169251175e-02 
6403 2.308960776928789e-02 
6404 4.082493770465037e-02 
6405 1.342088349272711e+00 
6406 -3.145781843607676e-01 
6407 -3.654785850395008e-01 
6408 -1.199825976184506e-01 
6409 2.025812593077793e-01 
6410 -7.449221535286964e-02 
6411 -3.977942466351218e-01 
6412 6.802506580320937e-02 
6413 6.526548859638989e-02 
6414 -1.127393277691766e-01 
6415 -1.013139438790500e+00 
6416 -6.119373133235955e-01 
6417 1.051289399695412e-01 
6418 5.065687866848591e-02 
6419 3.187994947375245e-02 
6420 1.247416580449604e-01 
6421 -1.832440938431309e-01 
6422 -5.421385545261482e-01 
6423 -3.459433872371430e-01 
6424 -1.248853146190201e-01 
6425 1.021294612297355e-01 
6426 -5.609510605357168e-01 
6427 -4.815977884608582e-01 
6428 9.719683601774745e-02 
6429 3.306791388478396e-01 
6430 -2.454954822884012e-01 
6431 -1.545921166652405e-01 
6432 1.581285640335193e-01 
6433 -1.296391496443553e-01 
6434 -1.107944682141338e-01 
6435 4.007830279432829e-02 
6436 -1.169053437350246e-01 
6437 1.960776720553483e-01 
6438 7.832336558583283e-02 
6439 -2.582877221745412e-01 
6440 1.538673630398098e-01 
6441 1.823234864251671e-01 
6442 2.509655653977602e-01 
6443 -4.864870144004312e-01 
6444 -2.614015534761192e-02 
6445 -9.889046758587770e-02 
6446 -4.762172678701389e-02 
6447 6.849168611438003e-02 
6448 7.800124150404061e-02 
6449 -4.057141616267704e-01 
6450 1.832708881997368e-01 
6451 4.833655292505462e-02 
6452 -1.297304916185031e-02 
6453 -1.659196276280640e-01 
6454 -3.492402457982035e-02 
6455 1.896915517771100e-01 
6456 -3.764793092844895e-01 
6457 -3.183013769963878e-03 
6458 -3.120926170540787e-02 
6459 2.398141533787798e-01 
6460 -3.283735139952306e-01 
6461 2.934462068339830e-01 
6462 -1.387083334875846e-02 
6463 9.740414247973879e-02 
6464 4.920821365794543e-01 
6465 -1.535318650052090e-01 
6466 1.081070453290749e-01 
6467 -1.714570678442448e-01 
6468 -5.354048607283800e-02 
6469 -1.459496679538689e-01 
6470 2.128106901124284e-02 
6471 4.973806188469052e-01 
6472 -1.210950690980998e-01 
6473 -4.131966864994574e-01 
6474 1.298060077509139e-02 
6475 1.669523726905446e-01 
6476 1.438181458979883e-02 
6477 1.858860498434523e-02 
6478 5.533159436439536e-01 
6479 4.409378257964162e-01 
6480 9.869856506909535e-01 
6481 -8.652025608467602e-01 
6482 2.034781418468598e-01 
6483 1.540955468245249e-02 
6484 3.861819678227633e-02 
6485 2.498402676096937e-01 
6486 -2.419953583268817e-01 
6487 -7.911575725218778e-02 
6488 -3.789584167213914e-01 
6489 -1.115917545495486e-01 
6490 -5.129206561373618e-03 
6491 -2.933563248210191e-01 
6492 -3.234670024804422e-02 
6493 -2.235717124297832e-02 
6494 1.213812548068796e-02 
6495 -5.468788071326415e-02 
6496 -1.383162537137771e-01 
6497 -2.295678465982267e-01 
6498 9.283122861311066e-02 
6499 1.315499573801154e-01 
6500 3.622220796641090e-02 
6501 -5.884722376437624e-02 
6502 8.832416148887585e-02 
6503 3.744037350465706e-02 
6504 -4.288362280988147e-02 
6505 2.344674862012923e-02 
6506 -2.936279101197350e-02 
6507 -6.185039402906078e-02 
6508 4.052810094354210e-02 
6509 1.657296495032770e-01 
6510 -9.035160923874742e-02 
6511 -4.772197978977856e-01 
6512 9.622936320874018e-02 
6513 -9.535931054828896e-03 
6514 -6.263613669127645e-02 
6515 -1.635267254181389e-02 
6516 -7.964119765029747e-03 
6517 7.654538005224283e-02 
6518 1.339473534024461e-01 
6519 -8.220947899244453e-02 
6520 1.962886535698117e-01 
6521 -5.648764987272229e-02 
6522 6.129763142566435e-01 
6523 1.345614766452259e-01 
6524 7.592327685122542e-02 
6525 9.141337395323079e-01 
6526 4.857745541120375e-02 
6527 -6.716820643804515e-01 
6528 -5.184829520566819e-01 
6529 2.199210191668365e-01 
6530 3.418344475384266e-02 
6531 -7.955837058175115e-02 
6532 -4.329208831080528e-02 
6533 3.602823611827728e-01 
6534 1.732384223285701e-01 
6535 2.257447012865774e-01 
6536 2.677391260486487e-01 
6537 3.703683684118519e-02 
6538 -1.269065713010959e-01 
6539 1.529593886574488e-01 
6540 4.184969598566021e-01 
6541 2.122213208189563e-01 
6542 -8.543731540755584e-01 
6543 -2.777619475502846e-01 
6544 -2.704287708591834e-01 
6545 -1.347018314806682e-02 
6546 -1.532436340669454e-01 
6547 6.045616083278544e-02 
6548 2.737127667798412e-01 
6549 1.996122728182907e-01 
6550 8.405782179885550e-01 
6551 2.280934319553944e+00 
6552 -2.849680050992256e-01 
6553 3.486959600540397e+00 
6554 3.853616150052945e-01 
6555 1.578709225431359e+00 
6556 2.517822970652419e-01 
6557 1.075099063510733e+00 
6558 7.014532501628660e-01 
6559 3.715495267503025e-01 
6560 -4.881910746647545e-01 
6561 1.537528176807097e-01 
6562 4.275492824304871e-01 
6563 4.507864166885828e-01 
6564 4.445748933917288e-02 
6565 2.222040462328476e-01 
6566 3.563494368243068e-02 
6567 -1.258624311793541e-01 
6568 1.834267565012239e-01 
6569 7.260101054251796e-01 
6570 -3.517582429419845e-02 
6571 -1.505475328200170e-02 
6572 2.590400472203658e-02 
6573 -6.639340369113469e-02 
6574 -3.291948464463100e-01 
6575 6.978524854057282e-02 
6576 7.858403067158575e-01 
6577 -1.556125660307574e-01 
6578 8.631575782682828e-02 
6579 2.973378401107343e-01 
6580 1.788109774444089e-01 
6581 -1.407941261776665e-01 
6582 -4.001949793666319e-02 
6583 2.399744371990751e-01 
6584 4.645358489325924e-01 
6585 1.982371985291222e-01 
6586 6.642400282619875e-01 
6587 1.477818736861363e+00 
6588 4.614464290043059e-01 
6589 -1.538751779786123e-01 
6590 -1.809866863194594e-01 
6591 9.965061257607542e-02 
6592 1.652784846644228e-01 
6593 6.950120291559496e-02 
6594 -2.338676732154907e-01 
6595 -4.485210631436743e-02 
6596 7.016673581004593e-02 
6597 -2.297876183567774e-01 
6598 -9.646811140637447e-01 
6599 -4.676901703996204e-01 
6600 1.170809228180259e-01 
6601 -4.336880297770716e-02 
6602 -4.238344570764813e-02 
6603 -8.273433871703322e-01 
6604 -1.930531736507115e-01 
6605 -2.151105490842589e-01 
6606 -1.749180679356237e-01 
6607 -2.650954625264619e-01 
6608 -9.662067548588787e-02 
6609 1.339463950324435e-01 
6610 -3.695504153835700e-02 
6611 -3.155148392345402e-01 
6612 8.682614433169079e-02 
6613 -1.707560843008876e-01 
6614 -5.930895948866431e-02 
6615 -1.770167442242557e-01 
6616 -1.531485278227957e-01 
6617 -8.750846708483971e-02 
6618 6.117707061907325e-02 
6619 1.039830811808191e-01 
6620 5.320926522275473e-02 
6621 -4.081845601180306e-01 
6622 -1.000311624513739e-01 
6623 5.220750342904770e-02 
6624 -1.821802167907278e-01 
6625 -4.687845819173737e-02 
6626 2.835179170679416e-02 
6627 1.780829374115913e-01 
6628 5.942773133270648e-02 
6629 6.838544354809536e-02 
6630 1.189935452309985e-01 
6631 -5.904780717746464e-01 
6632 4.046929602664725e-02 
6633 2.374904470368382e-02 
6634 -1.159239611934340e-02 
6635 4.312620543643306e-01 
6636 8.520426794812115e-03 
6637 -2.524760051766041e-01 
6638 1.139049831332809e-02 
6639 -1.828538730187851e-03 
6640 1.460763519481147e-02 
6641 2.334849869424708e-02 
6642 6.986461349468957e-03 
6643 -1.953888845084322e-02 
6644 4.572261026673537e-03 
6645 2.579239295752048e-02 
6646 4.925179971691518e-02 
6647 -7.899206497307784e-02 
6648 -6.759705570856338e-03 
6649 -1.293487435902443e-01 
6650 6.279993134413040e-03 
6651 1.503635447302478e-02 
6652 2.592247341497128e-02 
6653 -4.246912191890188e-02 
6654 4.793530687113322e-02 
6655 3.423318137379842e-02 
6656 1.333362724980893e-01 
6657 -4.890784397501612e-02 
6658 -1.281926059747669e-01 
6659 -1.912664237611386e-01 
6660 1.236035077485667e-01 
6661 1.412971110346885e-01 
6662 -1.101652035622848e-01 
6663 2.740494465366346e-01 
6664 1.067234171470149e-01 
6665 -3.707200613928572e-01 
6666 8.431036206757750e-02 
6667 6.181071723083490e-01 
6668 6.839733095352739e-02 
6669 8.921867133617578e-02 
6670 1.615024275916564e-01 
6671 9.209086432223497e-02 
6672 -3.047210033201377e-01 
6673 -9.558278121496710e-03 
6674 -5.767567827531447e-02 
6675 2.171946782889999e-01 
6676 1.943056370002174e-02 
6677 -7.724530597760278e-02 
6678 2.862112391426814e-02 
6679 2.333066377921156e-02 
6680 -4.252363066140828e-03 
6681 -9.786706974216533e-02 
6682 2.346004588760872e-02 
6683 -6.513463227072146e-02 
6684 -4.291049329338577e-02 
6685 -3.867490339409984e-02 
6686 6.516739654100090e-01 
6687 3.058971171690595e-01 
6688 -7.537304990495061e-02 
6689 -1.807255457366778e-01 
6690 1.742817048245523e-01 
6691 -1.132020941676209e-01 
6692 2.190834780294042e-02 
6693 4.002630594393843e-02 
6694 -3.348814432477121e-01 
6695 7.295357368793332e-03 
6696 -6.117743789174836e-02 
6697 1.587748155180790e-01 
6698 1.459180138271283e-01 
6699 1.742246830013539e-01 
6700 2.364546468447882e-01 
6701 -6.392320754933457e-01 
6702 -7.769490735748946e-02 
6703 -7.103529486017014e-01 
6704 -3.191981287540600e-02 
6705 -1.434913248164268e-01 
6706 -8.968958908701169e-01 
6707 8.505349590331819e-02 
6708 -4.352091889688308e-01 
6709 4.432184638513291e-02 
6710 1.165465831060843e-01 
6711 -1.086691217129378e-01 
6712 -2.456146290270454e-01 
6713 -1.715017775134668e-01 
6714 -4.558455726227401e-02 
6715 -2.577625603895987e-01 
6716 -1.806513075987144e-01 
6717 -1.909106616483980e-02 
6718 -8.620968696012253e-02 
6719 -7.452489849763691e-02 
6720 -7.342048998820329e-02 
6721 -4.511407744822001e-03 
6722 -1.690672844487068e-01 
6723 -1.522740052859019e-01 
6724 -3.604189983690655e-02 
6725 3.826982752561832e-01 
6726 2.967553029350489e-02 
6727 -4.949006743376846e-02 
6728 7.433263938020766e-02 
6729 -4.397988839433541e-02 
6730 1.287143071088001e-02 
6731 -1.173469089776366e-01 
6732 -1.507385518938012e-01 
6733 1.962448430464919e-01 
6734 3.470685511422588e-01 
6735 -2.481273080804403e-01 
6736 -1.549314862099696e-01 
6737 3.563349817449701e-02 
6738 8.654872531379228e-03 
6739 1.682143146373883e-01 
6740 -2.241885308798413e-02 
6741 1.205094864338735e-01 
6742 1.197568985456086e-01 
6743 -9.366100026373700e-02 
6744 -4.664839391739008e-01 
6745 -5.509578993465241e-02 
6746 7.008463309554885e-02 
6747 -2.906990839792481e-02 
6748 8.524800745417508e-05 
6749 1.094175303447562e-01 
6750 -6.316317421860826e-02 
6751 -4.393853866922717e-01 
6752 4.545114367725394e-02 
6753 5.003781839969288e-02 
6754 -3.014719721606170e-02 
6755 -5.365552172571215e-02 
6756 3.313110990404917e-02 
6757 1.833063820890143e-01 
6758 -2.143404249412006e-01 
6759 4.055323045579682e-01 
6760 1.660983414049482e-01 
6761 4.241778639848252e-02 
6762 7.362317796951205e-02 
6763 7.230848888787161e-02 
6764 -2.221699149069007e-01 
6765 -4.037895029312317e-01 
6766 4.817494937088813e-01 
6767 1.343273460302808e-01 
6768 1.581989412989933e-01 
6769 -6.092719787880563e-02 
6770 2.701403823037504e-01 
6771 6.003851394253121e-01 
6772 3.290933858792624e-02 
6773 8.017570782530767e-02 
6774 5.531745595430463e-02 
6775 6.965605827993293e-02 
6776 2.403149247452340e-01 
6777 -2.164737924794725e-02 
6778 1.685645760518780e-01 
6779 1.086411148994963e+00 
6780 8.109135215977528e-02 
6781 6.808914649599411e-01 
6782 1.099899738539605e-01 
6783 1.135159763353688e-01 
6784 -2.894986789924017e-02 
6785 -1.997980487869515e-01 
6786 -3.363493565027199e-02 
6787 -2.356420538391952e-01 
6788 -6.416103909769492e-02 
6789 6.840349607970533e-02 
6790 3.774983882002469e-02 
6791 -2.484298425431245e-01 
6792 3.951901169834474e-01 
6793 2.038079515398862e-01 
6794 2.331853398641122e-01 
6795 5.900337582977493e-02 
6796 -3.825341913985588e-01 
6797 9.540645744862394e-02 
6798 2.843486127211154e-01 
6799 2.379879227651788e-01 
6800 -1.314225579009365e-01 
6801 1.993059592625307e-01 
6802 3.222128482098434e-01 
6803 -1.114461976823724e-03 
6804 1.693224212174567e-01 
6805 2.805276755110340e-01 
6806 1.534693900946958e-02 
6807 1.796246439982750e-01 
6808 -1.887794403038789e-01 
6809 -3.318367842079296e-02 
6810 1.088153509729149e-01 
6811 4.796728356830109e-02 
6812 1.201023083107976e-02 
6813 2.083899347890413e-01 
6814 -2.539146862500441e-02 
6815 -1.735214991698945e-01 
6816 -5.496619970172237e-02 
6817 9.592375274067204e-02 
6818 -1.257193885317226e-03 
6819 3.778070818826779e-02 
6820 -6.202609230821634e-01 
6821 -1.540218396008092e-01 
6822 7.504074191039468e-02 
6823 -1.001379779958073e-01 
6824 -4.543438018638267e-02 
6825 -4.438321309937868e-02 
6826 -1.413553066843392e-01 
6827 1.908896237501721e-01 
6828 -1.273457718175244e-01 
6829 3.835368044302137e-02 
6830 1.152013660529137e-01 
6831 6.194043149975521e-01 
6832 1.409278249114755e-01 
6833 1.022013188096141e-01 
6834 -3.540296417208819e-02 
6835 -2.898016526212605e-01 
6836 -2.218331658287346e-01 
6837 3.261599669728023e-01 
6838 -1.406117928033294e-01 
6839 -1.146241550188150e-01 
6840 -2.362873735458044e-01 
6841 1.959655132411807e-01 
6842 4.620114384742750e-01 
6843 -2.340622359682917e-03 
6844 9.647413393114927e-02 
6845 1.844879672370421e-01 
6846 6.340086829367350e-03 
6847 1.203789279199636e-01 
6848 2.143542025778276e-01 
6849 -4.673958425173224e-01 
6850 -6.130987710816758e-01 
6851 -3.372195978208595e-01 
6852 -2.662413490965239e+00 
6853 1.861218398039130e-02 
6854 -4.163866091135601e-01 
6855 1.506624957599910e-01 
6856 -5.710072606193217e-02 
6857 -3.819315838838229e-02 
6858 -4.660498451190326e-01 
6859 -1.529206005807032e+00 
6860 -7.619038789288829e-02 
6861 2.128837753458737e-01 
6862 3.372667445811566e-01 
6863 5.748600575302300e-01 
6864 4.736463446157071e-01 
6865 7.746217347479206e-02 
6866 2.347532287577036e-01 
6867 9.055592443394928e-01 
6868 3.664710693014236e-02 
6869 2.254838985016132e-01 
6870 1.381137429813973e-01 
6871 1.255266792425029e-01 
6872 -1.839864016042969e-01 
6873 5.849261975170635e-02 
6874 2.353162893728351e-01 
6875 4.563399531712099e-02 
6876 2.199717148136755e-01 
6877 1.056238136591125e+00 
6878 -3.842943142314559e-02 
6879 -7.101892335590538e-01 
6880 5.715785866605319e-01 
6881 1.993798255999679e-01 
6882 1.087321673829689e-02 
6883 -5.521004864689849e-02 
6884 4.043342979189014e-01 
6885 1.096463818471412e+00 
6886 -1.215403616377021e-01 
6887 1.138151055691970e-01 
6888 2.173046024059944e-01 
6889 6.441898482235262e-02 
6890 2.048710681739542e-01 
6891 -1.547251402327860e-02 
6892 5.229309677807668e-02 
6893 -6.600932665325832e-02 
6894 -9.983796198480878e-04 
6895 -2.475937318922773e-02 
6896 1.229716867216241e-01 
6897 -2.548847789838721e-01 
6898 4.597047323626306e-02 
6899 7.475786849325262e-02 
6900 -1.398306842159345e-01 
6901 -8.222003697742476e-02 
6902 -2.299283105590117e-02 
6903 1.835970611051288e-02 
6904 -1.994674388742402e-01 
6905 3.011026587497498e-01 
6906 1.860239837629613e-01 
6907 1.449408673511026e-01 
6908 2.352212509570658e-01 
6909 1.505587033432172e-01 
6910 1.746728729755720e-01 
6911 -6.107042523163467e-02 
6912 1.157155013314671e-01 
6913 2.404148023629524e-01 
6914 1.632091854826045e-01 
6915 2.095547718417965e-01 
6916 2.732651126755891e-01 
6917 4.106418436016558e-01 
6918 3.592980850730003e-01 
6919 3.238944525247465e-01 
6920 1.644776324739796e-01 
6921 1.507975444953909e-01 
6922 3.228623484302744e-01 
6923 -1.930479318353405e-01 
6924 -1.027943051776925e+00 
6925 -3.175452013208628e-01 
6926 7.444535935039959e-01 
6927 -1.283774423283696e-01 
6928 -7.009226368197407e-01 
6929 4.815486179961320e-01 
6930 1.492063395537901e-01 
6931 3.579224829753134e-01 
6932 2.032081216547324e-01 
6933 -9.146143079778439e-02 
6934 -2.630558760713002e-01 
6935 -4.809205633067710e-01 
6936 1.282240690863123e-01 
6937 9.396003243392639e-02 
6938 1.691551499103668e-01 
6939 -2.542889736682177e-01 
6940 1.224785321739622e-01 
6941 -2.367143505964872e-02 
6942 3.555872922895314e-02 
6943 2.064171135935448e-01 
6944 2.780458848078456e-01 
6945 -4.101896372424926e-01 
6946 1.540968953002873e-01 
6947 6.138448656447570e-01 
6948 2.622062083771307e-01 
6949 -6.824957655678129e-01 
6950 -1.664939402474265e-01 
6951 8.225193931861824e-02 
6952 3.834386430429014e-02 
6953 -4.606237534823280e-02 
6954 8.127540752422770e-02 
6955 1.485159391462155e+00 
6956 3.912484192805414e-02 
6957 -7.920564377831199e-02 
6958 4.613136665978418e-02 
6959 1.424723467009241e-02 
6960 -2.204992910046058e-02 
6961 2.948300392898917e-01 
6962 3.983388661200575e-01 
6963 9.530326017980820e-02 
6964 -2.117348610801801e-02 
6965 9.165043699101904e-01 
6966 2.342601289248476e-01 
6967 -1.074348871139621e-01 
6968 3.113195469344072e-01 
6969 2.218727190687324e-01 
6970 3.295131041680442e-01 
6971 -4.291661176427172e-01 
6972 2.944109100614062e-01 
6973 2.478862735815675e-01 
6974 1.378840751296437e-02 
6975 1.040433480447020e-01 
6976 2.679930162280491e-01 
6977 1.522890296868028e-01 
6978 1.409950891903759e+00 
6979 3.416086198715325e-02 
6980 -5.938033754250726e-01 
6981 -3.359361712691520e-03 
6982 2.945075868742929e-01 
6983 -1.292228248104857e-01 
6984 -3.744950568522275e-01 
6985 -4.858009186934366e-01 
6986 -2.760827463930093e-02 
6987 2.900343959461248e-01 
6988 -4.402766390508847e-01 
6989 -7.704861590752082e-02 
6990 1.266235887474498e-01 
6991 -7.600412294868830e-02 
6992 -1.394357515821772e-01 
6993 1.563202218577794e+00 
6994 9.358724413377377e-02 
6995 2.626427531207988e-01 
6996 1.426887809267456e-01 
6997 8.374748714420284e-01 
6998 3.532169571694847e-01 
6999 -5.127086029093603e-01 
7000 -9.278134091645894e-02 
7001 1.369254689945243e+00 
7002 6.313088321035838e-01 
7003 -9.912114920340975e-02 
7004 1.101497926351340e+00 
7005 8.655693782040731e-01 
7006 5.777022596931759e-01 
7007 2.175157663803183e-01 
7008 2.297095775058567e-01 
7009 8.852111571886850e-02 
7010 1.583479604485342e-01 
7011 1.992974127991064e-02 
7012 1.850134949077504e-01 
7013 3.346261858714638e-01 
7014 -9.712409931052030e-02 
7015 2.812782112039355e-02 
7016 4.918792732676369e-01 
7017 -6.155051078644281e-01 
7018 1.843231201903971e-01 
7019 -3.279544405095135e-01 
7020 -2.969879213185000e+00 
7021 2.519926690796677e-01 
7022 1.461020110450567e-01 
7023 9.781314660590806e-01 
7024 -1.481482403216974e+00 
7025 -3.829877804423898e-01 
7026 1.347485026514507e-02 
7027 4.930277540003142e-02 
7028 2.158198299262342e-02 
7029 -3.001476771783744e-01 
7030 -6.521601660789893e-02 
7031 3.900004511922779e-01 
7032 -2.896973408419732e-01 
7033 -3.636570481657574e-01 
7034 2.402584527122739e-01 
7035 5.903204984385899e-01 
7036 -1.667281843388923e-01 
7037 -5.971010813774860e-02 
7038 -1.203699537067792e-03 
7039 -1.267889427432702e-02 
7040 -6.096831509463430e-02 
7041 6.343862606033689e-02 
7042 6.041839505673574e-03 
7043 2.086242069843960e-02 
7044 2.387660263743084e-01 
7045 3.259933513205714e-01 
7046 -5.645296073994700e-01 
7047 -7.539692793336483e-01 
7048 2.695936492713760e-01 
7049 1.965972078518347e-01 
7050 -1.041202570443209e+00 
7051 -6.549290682678380e-02 
7052 8.730112620558733e-01 
7053 5.065731080485963e-01 
7054 3.965135952847210e-02 
7055 5.594793477777707e-02 
7056 1.877154420042076e-01 
7057 4.863011281899054e-02 
7058 -4.521290921487612e-04 
7059 -3.661759583439093e-03 
7060 8.298803476452012e-03 
7061 -2.342829584884416e-04 
7062 -1.475801083901018e-01 
7063 -8.529086842792950e-02 
7064 2.438660006013476e-02 
7065 2.180414615310328e-01 
7066 5.420869508827157e-04 
7067 -1.406197010959698e-01 
7068 8.537268759166877e-02 
7069 2.066383554712860e-01 
7070 6.008341092795516e-03 
7071 -1.309526366348826e-01 
7072 -6.268009120736825e-03 
7073 -1.140261779016454e-01 
7074 7.371182140539662e-02 
7075 -2.522569680471524e-01 
7076 -1.744317917666249e-01 
7077 1.903576571306780e-02 
7078 -1.081000070677279e-01 
7079 -3.639198200039713e-01 
7080 -1.504604323909841e-01 
7081 2.748311122997657e-02 
7082 3.676176492469483e-02 
7083 2.289844318478901e-01 
7084 1.672722140968557e-01 
7085 4.521635626722217e-02 
7086 -2.002807292719739e-01 
7087 4.462227560212631e-02 
7088 2.805506400558166e-01 
7089 2.456169625741264e-01 
7090 -7.498984549217196e-02 
7091 1.258607382226838e-01 
7092 6.109356849613207e-01 
7093 5.618751497235406e-02 
7094 6.064996169360573e-01 
7095 2.322516965696466e-01 
7096 2.522979452778122e-01 
7097 4.322875477466655e-02 
7098 8.471800848122808e-01 
7099 1.662765650178865e-01 
7100 -3.336117628119833e-02 
7101 -1.186174285763013e-01 
7102 1.436116183012130e-01 
7103 -1.570799978609345e-01 
7104 -3.795314060723172e-01 
7105 -1.582468425012908e-01 
7106 -4.650411901472016e-01 
7107 5.257342458050109e-01 
7108 7.716030755836545e-01 
7109 -3.700365739107548e-01 
7110 6.883806407763860e-04 
7111 1.061327694756307e-01 
7112 4.331202165061073e-01 
7113 -2.121296919995534e-01 
7114 1.010621412737893e-01 
7115 6.710107655935037e-01 
7116 4.195338864638193e-01 
7117 -1.456790766048081e+00 
7118 -4.702302188304178e-01 
7119 -1.349454080955212e-01 
7120 -3.791317966848611e-01 
7121 -2.180768721119887e+00 
7122 -6.191097215082647e-01 
7123 1.331012837887428e+00 
7124 2.773033518957191e-01 
7125 -1.153521558439241e-02 
7126 -1.278691339878442e-01 
7127 -6.018773092450296e-01 
7128 -7.024764542499603e-01 
7129 -3.849369565607953e-01 
7130 -5.921997251512123e-02 
7131 2.370618616755541e-01 
7132 -1.672132462368753e-01 
7133 -1.362339173167095e-01 
7134 5.045192010839467e-02 
7135 -7.925779247653776e-02 
7136 -8.365478616219109e-02 
7137 9.299096834505453e-02 
7138 -5.499676914645177e-02 
7139 3.996028077851123e-01 
7140 5.044711371464090e-02 
7141 5.599881948754274e-02 
7142 -1.399041242563272e-01 
7143 -9.625274594756264e-04 
7144 -1.757629296349094e-01 
7145 -2.216536118010319e-01 
7146 7.382805268876785e-02 
7147 3.975636612122264e-01 
7148 2.683094528628094e-01 
7149 3.062311938259926e-01 
7150 -2.296401144093080e-01 
7151 3.136655018637601e-02 
7152 3.646918070966991e-02 
7153 -1.711801063572514e-01 
7154 3.835577586911008e-02 
7155 2.233164142045303e-01 
7156 2.916313817103259e-01 
7157 8.996371077998726e-02 
7158 3.601672498416801e-03 
7159 1.138487394842217e-01 
7160 2.315049017982574e-02 
7161 7.205160961392401e-02 
7162 6.180066904139420e-02 
7163 7.740910604876212e-02 
7164 1.584106211612278e-01 
7165 -2.464363003589066e-01 
7166 5.790885453553059e-02 
7167 -3.447274125038377e-03 
7168 -3.694222702227584e-02 
7169 1.012424368996744e+00 
7170 2.254602456878624e-01 
7171 1.005970741457261e-01 
7172 4.485295463059499e-01 
7173 3.632359248332740e-01 
7174 2.440589981428966e+00 
7175 3.162490202704246e-01 
7176 4.947749499976253e-01 
7177 2.530157458921279e-01 
7178 6.158748493270344e-01 
7179 1.971701523954466e-01 
7180 3.681972301326246e-01 
7181 8.796970716043900e-01 
7182 3.187112382317809e-01 
7183 8.668996449658313e-02 
7184 8.491050010962793e-01 
7185 2.544477329807496e-01 
7186 1.628384704788552e-01 
7187 -1.845478602485283e-03 
7188 1.155446611449661e-02 
7189 -4.844554140811869e-02 
7190 2.127261252986436e-01 
7191 2.320541387902483e-01 
7192 6.428807621003875e-02 
7193 2.694288726207497e-01 
7194 6.255165226855128e-02 
7195 4.005323640871158e-01 
7196 7.803515588992527e-01 
7197 8.767062874689766e-01 
7198 6.818666952366548e-01 
7199 -1.418778049837381e-01 
7200 5.720633438686652e-01 
7201 2.567288917225223e-01 
7202 1.690749901348678e-01 
7203 -8.203041927431412e-02 
7204 6.127169621885948e-01 
7205 1.837913670387415e-01 
7206 4.829578136301282e-03 
7207 -8.204118618659847e-02 
7208 3.112559262423913e-01 
7209 3.580738977712632e-02 
7210 1.772347027591302e-02 
7211 -5.329255263725792e-02 
7212 2.330705766151555e-01 
7213 5.601673770979389e-02 
7214 -4.345827832767750e-02 
7215 6.574957298956592e-02 
7216 9.790289201718931e-02 
7217 1.407929811346930e-01 
7218 -5.108726218586030e-02 
7219 5.781306054671220e-02 
7220 -7.006013671852916e-02 
7221 1.425380993633403e-02 
7222 4.584655561703891e-01 
7223 1.170483398045846e+00 
7224 -1.174383429383757e-01 
7225 -1.986413772994036e-02 
7226 4.445925444814661e-01 
7227 2.665529721229842e-01 
7228 -4.400829723109264e-01 
7229 -5.269887160608587e-02 
7230 -8.133949084030669e-02 
7231 -8.000566559589811e-03 
7232 8.233521058270063e-02 
7233 -2.262505392504515e-01 
7234 -6.310610610397951e-02 
7235 -1.622049820503442e-02 
7236 1.046822321252867e-01 
7237 -1.278762338758288e+00 
7238 -8.522334569130467e-01 
7239 -2.907818308058580e-01 
7240 -2.721662999441222e-01 
7241 3.495633276250784e-02 
7242 -2.685931065920761e-01 
7243 6.371211788711176e-02 
7244 9.693577356098231e-02 
7245 -1.831352934634639e-01 
7246 7.563923322126181e-02 
7247 -1.023815878788480e+00 
7248 -4.714727626731138e-01 
7249 4.214570610431760e-01 
7250 5.073363503952217e-01 
7251 1.782944186216069e-01 
7252 1.793943658145898e-01 
7253 -1.969830142321123e-01 
7254 4.197271695493389e-02 
7255 2.809712127253821e-02 
7256 -1.459497909079713e-01 
7257 -5.966889928074982e-01 
7258 -3.800480315154658e-01 
7259 -9.384607292433220e-02 
7260 -4.985297160985332e-01 
7261 1.262884510113737e-01 
7262 2.898197638898076e-01 
7263 3.444049146490047e-01 
7264 7.435392430581092e-04 
7265 -1.166147337046389e+00 
7266 -9.723281799993241e-02 
7267 3.954691576213143e-02 
7268 1.467302658540691e-01 
7269 -5.253800987594430e-02 
7270 4.770390719744800e-02 
7271 4.896774505973582e-02 
7272 -1.370514401464055e-01 
7273 2.540162795845347e-02 
7274 1.062305254503749e-01 
7275 1.044598967811097e-01 
7276 4.886553268565891e-02 
7277 -3.891322125625685e-02 
7278 5.063354487345644e-02 
7279 -1.411687632929966e-02 
7280 -4.929019951143149e-02 
7281 1.388527439774471e-02 
7282 -3.585309813105641e-03 
7283 5.632873156868275e-02 
7284 -1.144469835648844e-02 
7285 1.317734938518955e-02 
7286 -6.411895640193790e-02 
7287 -1.499020366014844e-02 
7288 5.494025804873955e-03 
7289 1.661737599491283e-02 
7290 -8.083189319897417e-02 
7291 6.509854772244579e-02 
7292 -5.880325766894318e-02 
7293 1.424886058868086e-01 
7294 -4.394418821772271e-02 
7295 -2.252809561006136e-01 
7296 7.384072558520217e-03 
7297 8.965954772343308e-02 
7298 -8.697557783145812e-02 
7299 3.904964211427666e-01 
7300 7.679338351431427e-01 
7301 -5.121219565574695e-02 
7302 1.153632370422684e-01 
7303 8.522138034848586e-02 
7304 -5.805131364971773e-02 
7305 -7.497192729014360e-02 
7306 -1.082282006192917e-02 
7307 1.163752574380279e-02 
7308 1.422095907985573e-02 
7309 -1.209086609198489e-01 
7310 5.477995000262107e-02 
7311 3.238262969950929e-02 
7312 5.104308173653656e-02 
7313 5.748101673974540e-02 
7314 1.564212291764052e-01 
7315 2.331563644752249e-01 
7316 4.328562307029060e-03 
7317 6.230293023060763e-02 
7318 -9.876858508251396e-02 
7319 -3.083901814241330e-01 
7320 -1.075760793453143e-01 
7321 -5.870566445354262e-03 
7322 -1.833631233091974e-02 
7323 7.192746183040959e-02 
7324 -6.182810906708072e-02 
7325 7.323115330164436e-02 
7326 -8.629277850739685e-02 
7327 1.109990313417400e-02 
7328 1.118120863873697e-02 
7329 3.529859959354319e-02 
7330 -3.522842540348914e-01 
7331 1.031543442258580e-01 
7332 -6.044237901711478e-01 
7333 4.218256647215059e-01 
7334 -2.231898916448640e-01 
7335 9.428822264241948e-01 
7336 2.496461853379492e-01 
7337 -6.151129688649084e-01 
7338 9.748611495866340e-02 
7339 -9.793541176599583e-01 
7340 -4.215532194576356e-01 
7341 -2.925993444930538e-01 
7342 -1.597836481021520e-01 
7343 -1.635902227778733e-02 
7344 -2.612715869182744e-02 
7345 -3.829281727675234e-02 
7346 1.925279167623498e-02 
7347 9.649161595471435e-02 
7348 -3.287520905710619e-02 
7349 -3.196561414870520e-01 
7350 -1.370852159486726e-01 
7351 -2.191637411099905e-01 
7352 -5.048216450494408e-01 
7353 4.816442668352964e-05 
7354 9.181225782124229e-03 
7355 -2.945025283287481e-02 
7356 1.253855338794473e-01 
7357 -2.569713064935316e-02 
7358 -5.429983695950042e-01 
7359 -1.769417937954428e-01 
7360 -6.828402154813959e-02 
7361 9.645030134888810e-02 
7362 -3.480644704244323e-01 
7363 4.087325728820460e-01 
7364 2.741123790449367e-01 
7365 -3.384469329549580e-02 
7366 -2.417109835510768e-01 
7367 -2.672628943620323e-01 
7368 3.328978320932547e-02 
7369 -3.222776060606394e-01 
7370 -2.862584407730949e-01 
7371 7.338056081859499e-01 
7372 2.592995635724042e-01 
7373 -3.676453819536113e-01 
7374 8.208117291619291e-02 
7375 -2.088972476546254e-02 
7376 2.603501883315424e-02 
7377 1.708802112527806e-01 
7378 7.620382984920469e-02 
7379 -1.470313013550354e-01 
7380 -9.182018359838005e-02 
7381 1.005347766319126e-01 
7382 6.503706503894031e-02 
7383 4.784140291899251e-02 
7384 -3.672898050688336e-02 
7385 -2.715500576087047e-01 
7386 -3.768806684370491e-01 
7387 -6.785955439765813e-02 
7388 -8.116673329860676e-01 
7389 -3.893350417196630e-02 
7390 1.446014506936047e-01 
7391 -2.217503891086117e-01 
7392 -5.434701159869103e-02 
7393 6.989012362192686e-02 
7394 4.215248017445004e-01 
7395 4.096915105083891e-01 
7396 -1.833785771008354e-01 
7397 -1.789753784259016e-01 
7398 6.123683485777588e-02 
7399 6.616232150383848e-02 
7400 1.286216806636530e-02 
7401 -1.651520056430609e-01 
7402 -1.287416117510429e-01 
7403 -1.403892455656596e-01 
7404 1.587048068606959e-01 
7405 -8.441277884684995e-02 
7406 -7.333799467168182e-02 
7407 2.217140039503346e-01 
7408 5.250912697823749e-02 
7409 -1.134405350159746e-01 
7410 -5.044186824921536e-02 
7411 -4.153524313366585e-02 
7412 -4.246065198250795e-01 
7413 1.926881255232586e-01 
7414 -1.005734908969193e-02 
7415 1.793264301393848e-01 
7416 4.556998835505715e-01 
7417 -1.555377889256518e-01 
7418 4.305060699040461e-01 
7419 -1.133781663231507e-02 
7420 -3.110610282575623e-02 
7421 -3.484170220047268e-03 
7422 -4.999836877315418e-02 
7423 -4.399290057704709e-02 
7424 1.253539223353894e-01 
7425 1.062166076740985e-02 
7426 -1.630542220114580e-02 
7427 7.490626871625648e-02 
7428 -2.490708005562016e-02 
7429 5.886623667676712e-02 
7430 4.063877760927997e-01 
7431 -2.132655430422170e-01 
7432 -1.215123458141345e-01 
7433 1.490026801629135e-01 
7434 8.939317217137743e-02 
7435 1.060343406670235e-01 
7436 -5.440036399568287e-03 
7437 -3.230388272115548e-03 
7438 -2.486833394903539e-02 
7439 -1.221352889359242e-02 
7440 -1.466690367168551e-01 
7441 -1.304718121390908e-02 
7442 3.034771173429045e-02 
7443 1.605615193725212e-01 
7444 2.462000556918089e-01 
7445 1.687902170238907e-01 
7446 -1.021994654281844e-01 
7447 -4.257557638413578e-02 
7448 1.165667012232331e-02 
7449 -1.480700773928849e-01 
7450 9.801229882178600e-02 
7451 6.995964810282693e-01 
7452 1.567876684466729e-01 
7453 -6.694711458062976e-03 
7454 -5.106396456563012e-02 
7455 -3.281178977154955e-03 
7456 9.055382528211556e-02 
7457 -3.447014390466924e-01 
7458 8.413386077267709e-02 
7459 1.490250588138503e-01 
7460 1.273852385521133e-01 
7461 -2.956265523772260e-01 
7462 -9.961292966063521e-03 
7463 -5.445070841411650e-01 
7464 -2.384197303009948e-01 
7465 -5.844395138896596e-01 
7466 -1.470921131061598e-01 
7467 -4.396211961251982e-01 
7468 4.439224074838211e-02 
7469 -1.586456543334170e-01 
7470 -4.959938503541799e-01 
7471 -3.463149567430566e-02 
7472 -2.183160161887493e-01 
7473 -8.821966163274854e-02 
7474 -3.033083323017281e-01 
7475 -2.710465371900855e-01 
7476 -7.069127533994098e-02 
7477 -8.566979167251977e-01 
7478 -3.851212120493409e-01 
7479 3.164285293227201e-01 
7480 -4.655810086936919e-01 
7481 -1.470356973134734e-02 
7482 -3.673624972137289e-02 
7483 5.524971973056839e-02 
7484 -2.707645929219224e-02 
7485 2.203262809750824e-01 
7486 -1.802479218219298e-01 
7487 -1.088645404799593e+00 
7488 -2.933555574521113e-01 
7489 5.271816533187940e-02 
7490 -1.134578102574100e-01 
7491 -1.346738344686066e-01 
7492 -1.184267164531501e-01 
7493 -6.505926142561434e-02 
7494 -3.333431107232410e-01 
7495 -4.162588006135014e+00 
7496 -2.229775464512949e-01 
7497 -2.202246721788843e-01 
7498 -4.394882118593763e-01 
7499 -2.864436119222116e-01 
7500 -7.891390288285155e-01 
7501 -9.359328898929346e-02 
7502 2.318375210791561e-02 
7503 1.065617419952220e-01 
7504 -3.522453481158693e-01 
7505 1.237476146156653e-02 
7506 2.138798229179846e-02 
7507 2.243245613397681e-02 
7508 2.495700572700920e-02 
7509 4.291247982273138e-02 
7510 2.886868718875779e-01 
7511 -1.941655982628475e-02 
7512 5.680831307369932e-02 
7513 2.658976125261366e-01 
7514 2.406058363124981e-01 
7515 1.237903034167212e-01 
7516 9.538043151561116e-03 
7517 -4.910442396320938e-02 
7518 2.395773372641425e-02 
7519 -3.484590367074963e-01 
7520 1.590215156916462e-01 
7521 3.263964449738789e-01 
7522 -4.872539527936033e-01 
7523 -1.302904124244507e-01 
7524 4.509349251639117e-01 
7525 4.361989851105978e-01 
7526 -3.449285536995176e-01 
7527 -7.899628149343925e-02 
7528 2.435406880375004e-01 
7529 -3.877911806215921e-01 
7530 8.131815851681292e-03 
7531 -6.704544332682864e-01 
7532 -9.455339054067782e-02 
7533 2.591236219779941e-02 
7534 1.678199853017093e-02 
7535 3.588641930043127e-01 
7536 1.642625864372960e-01 
7537 -3.509332972199824e-02 
7538 3.813172156238355e-01 
7539 8.378011938528378e-01 
7540 4.067085628043775e-01 
7541 5.118661926454350e-01 
7542 9.460081717694196e-01 
7543 -1.207536103622060e-01 
7544 -1.823509192613017e-01 
7545 3.641363167988944e-01 
7546 6.842963983603897e-02 
7547 1.154689687313328e-01 
7548 8.054549262537430e-02 
7549 6.192441129925943e-02 
7550 3.783594236253360e-02 
7551 -3.250775723965208e-02 
7552 1.673392278754251e-01 
7553 -6.136944121270153e-02 
7554 1.060901596481580e-02 
7555 2.479898470434740e-01 
7556 1.077963259906946e-01 
7557 1.427949014815977e-01 
7558 -9.413296361006217e-02 
7559 -6.626014892250560e-01 
7560 -3.493446828709804e-01 
7561 -4.651303524934925e-01 
7562 -1.495686838312661e-02 
7563 3.149804426612800e-01 
7564 -7.934782034579974e-01 
7565 -8.933455861315118e-02 
7566 -1.182469240577665e-01 
7567 3.754153072720320e-01 
7568 -1.403727496688666e-01 
7569 -4.567700313742798e-02 
7570 2.652304795124306e-01 
7571 -9.003294861687225e-01 
7572 -4.796391581126309e-02 
7573 2.617186711023477e-01 
7574 -2.370905566269877e-02 
7575 -2.520854355125894e-01 
7576 1.466559078918827e-01 
7577 1.071634123381078e+00 
7578 2.166228045141374e-01 
7579 -4.150252443605212e-02 
7580 2.984069591412444e-01 
7581 6.681465755564105e-01 
7582 1.968531687725262e-01 
7583 5.459575834231199e-02 
7584 -2.466545804045841e-01 
7585 6.527239918408592e-01 
7586 -5.672133327237790e-02 
7587 3.169522704680360e-01 
7588 1.745784780385379e-01 
7589 6.472568413137707e-01 
7590 2.736328894597014e-01 
7591 7.659230613887934e-01 
7592 2.563918156838639e-01 
7593 -3.041684067048612e-01 
7594 7.138126350850491e-01 
7595 1.033412357540562e+00 
7596 4.334590358871558e-01 
7597 -8.963211980003991e-02 
7598 1.997705685466691e-02 
7599 4.142840584793105e-02 
7600 4.301337585915593e-02 
7601 -8.927797035693918e-02 
7602 2.491720801412143e-01 
7603 7.483233404347492e-02 
7604 -1.057964590800475e-01 
7605 -1.371177970940717e-01 
7606 8.663646264458603e-02 
7607 3.560709682521331e-02 
7608 -9.929606354300852e-02 
7609 -1.213293380629893e-01 
7610 -2.048897215965526e-01 
7611 8.759558944797695e-02 
7612 -1.259597258263275e+00 
7613 4.176661075488932e-01 
7614 8.881723584501633e-01 
7615 -1.409988001610420e-01 
7616 3.536693035565398e-01 
7617 5.368684174230297e-01 
7618 6.364642190545093e-01 
7619 -1.816434155374655e-01 
7620 -8.768989935140267e-01 
7621 2.504095144983324e-01 
7622 5.923498854806374e-02 
7623 -2.701883164448353e-01 
7624 -3.858256732104475e-01 
7625 -1.504233535093818e-01 
7626 -1.924986293822010e-01 
7627 -1.034349661013581e+00 
7628 -5.654005400103439e-01 
7629 -6.808865084208512e-02 
7630 -3.345003180212967e-02 
7631 2.276779234795023e-02 
7632 -2.751403214184954e-01 
7633 1.223628831196535e-01 
7634 -5.231547661114522e-02 
7635 -2.036286799073893e-01 
7636 3.300082404748251e-02 
7637 -1.288542160950733e-01 
7638 -1.552665179026381e+00 
7639 8.463665348186394e-01 
7640 3.046542636042117e-01 
7641 9.099730743530042e-02 
7642 -4.403086448412043e-01 
7643 -1.170195364580360e-01 
7644 -4.976686977255728e-01 
7645 1.619020915947957e+00 
7646 2.335153668904138e-01 
7647 1.280154342228638e-01 
7648 -2.306937272678212e-01 
7649 9.380462580576052e-02 
7650 3.790391152366436e-01 
7651 -4.858350553865515e-01 
7652 -1.277184682975316e-01 
7653 -2.060324390706830e-01 
7654 4.314732948072928e-02 
7655 -1.512689471411117e+00 
7656 -7.560051487269368e-01 
7657 1.857852396914174e-01 
7658 2.756854556801903e-01 
7659 7.390511245196991e-01 
7660 1.548127708738428e-01 
7661 2.440384580477099e-01 
7662 1.080550972859413e+00 
7663 -2.772078678442887e-01 
7664 -6.930575356069613e-01 
7665 3.189709542345338e-01 
7666 8.465190958112100e-01 
7667 5.891546357820776e-02 
7668 6.958540921379829e-01 
7669 3.563492972106497e-01 
7670 8.150821636316521e-01 
7671 1.006664084880698e+00 
7672 -3.354230890480353e-01 
7673 7.879993979745098e-02 
7674 7.456643690261640e-01 
7675 3.160481895062244e-01 
7676 3.524417850964522e-01 
7677 -3.274335937555782e-02 
7678 3.401358133339512e-02 
7679 9.711650296862811e-03 
7680 -7.115498035088710e-02 
7681 2.235205326005348e-01 
7682 -2.392350799753721e-01 
7683 -9.713846078005475e-01 
7684 -1.869616935562479e-01 
7685 3.423381225133414e-02 
7686 -3.713017651485452e-01 
7687 -3.378990198080578e-01 
7688 -5.906060544879257e-02 
7689 1.713810058182126e-01 
7690 5.137317221347192e-04 
7691 -1.328016117326934e+00 
7692 -2.975236642582647e-01 
7693 -1.285541038838892e-01 
7694 1.161257599081755e-02 
7695 1.299667442448316e-02 
7696 3.057154852018076e-01 
7697 -2.188113255979592e-02 
7698 1.523518951431413e-02 
7699 -1.040867506761001e-02 
7700 3.764716088662935e-02 
7701 -6.157083951005241e-02 
7702 -1.400148491704649e-01 
7703 -3.941879971047296e-02 
7704 -2.903755452058586e-02 
7705 -1.503296947318826e-01 
7706 -1.007016500785878e-01 
7707 1.199022690659050e-01 
7708 -3.126865121565991e-01 
7709 7.522229650700447e-02 
7710 2.662626555858452e-02 
7711 -7.278220966136221e-01 
7712 1.929062292501638e-01 
7713 1.573165777881420e-01 
7714 -1.011335269189343e-01 
7715 5.468054710616468e-02 
7716 2.113089330998131e-01 
7717 2.672213421417536e-01 
7718 2.877996146292152e-02 
7719 3.890033238099255e-01 
7720 6.622105355882940e-02 
7721 -4.752725687990940e-02 
7722 -3.136792864696709e-02 
7723 1.089597926223590e-01 
7724 5.937500494655738e-02 
7725 5.502448861465276e-02 
7726 -6.012326187292324e-02 
7727 -6.473927080376911e-02 
7728 2.064950251203148e-01 
7729 1.383410176969133e-01 
7730 -2.068382170507415e-01 
7731 -1.034837582913552e-01 
7732 7.812021140997323e-02 
7733 7.203470297707476e-01 
7734 -7.059205017386984e-02 
7735 -6.471069857567997e-02 
7736 5.791256611063761e-01 
7737 -1.457129320857647e-01 
7738 -2.771163687965049e-01 
7739 -8.277041917101904e-03 
7740 2.056580987509756e-01 
7741 -3.197159750542839e-02 
7742 -3.248590175559566e-02 
7743 8.053871634076065e-01 
7744 9.050621890931562e-01 
7745 -6.556816261933929e-01 
7746 -5.310179301481789e-01 
7747 -6.788995246930012e-01 
7748 1.037540195875169e-02 
7749 -2.906855435281448e-01 
7750 -1.074897746024212e-01 
7751 2.349771426660469e-01 
7752 5.511643527822575e-01 
7753 -1.181969897455375e-02 
7754 1.397627052864638e-01 
7755 9.579151950733260e-02 
7756 2.117812760957104e-01 
7757 1.098256360215757e-01 
7758 8.376966390878317e-01 
7759 3.852179849682863e-01 
7760 6.134421332582262e-01 
7761 -1.614485996825648e-01 
7762 1.746608656394960e-01 
7763 1.529806098708351e-01 
7764 -1.521160259675948e-01 
7765 -5.981792501263787e-01 
7766 -1.802065508251240e-01 
7767 9.696542051894308e-01 
7768 -1.817746148678581e-01 
7769 -4.426782230859886e-01 
7770 3.814359648240500e-01 
7771 4.154155009060660e-02 
7772 -3.187964002701154e-02 
7773 -2.701857905907405e-04 
7774 -5.755311997678217e-01 
7775 -2.870555203054389e-02 
7776 -2.724253158016536e-01 
7777 -6.576879991442741e-02 
7778 -3.476981506098559e-01 
7779 5.000829771732338e-01 
7780 -9.830547531482238e-02 
7781 -3.031773627427767e-01 
7782 7.021923776697862e-02 
7783 -1.889406733131360e-01 
7784 -6.971198337715020e-03 
7785 -3.181286299323573e-01 
7786 -8.649141071393186e-02 
7787 5.814175292988352e-01 
7788 -9.454664304989288e-02 
7789 1.146670923926190e-01 
7790 -6.103596759477552e-02 
7791 4.795575691583382e-03 
7792 4.229037819919304e-02 
7793 -2.412360917042200e-02 
7794 -6.343506975788206e-02 
7795 -4.284811776345323e-01 
7796 -1.798855039681624e-01 
7797 3.394776047139337e-02 
7798 -6.168852692672437e-02 
7799 -4.312176179136226e-01 
7800 -1.600957576006424e-01 
7801 2.478554571345628e-01 
7802 -1.999598314285168e-01 
7803 4.078845632754990e-01 
7804 -3.887782368510656e-01 
7805 -5.186197421495058e-02 
7806 3.996176882643618e-01 
7807 1.937322782988991e-01 
7808 2.402483861527130e-01 
7809 -2.077855820288487e-02 
7810 1.987128373035480e-02 
7811 -3.558758235882036e-01 
7812 4.730065978592501e-01 
7813 2.381689026726543e-01 
7814 5.089548755794748e-01 
7815 -1.045091103068600e-02 
7816 6.109579882325226e-01 
7817 2.369901883229185e-01 
7818 3.187936094182870e-01 
7819 7.493030654487913e-01 
7820 6.650608325436794e-01 
7821 6.011617965698762e-01 
7822 -1.752613704681162e-01 
7823 -6.730766192813753e-02 
7824 3.289438429975367e-01 
7825 1.471638214816212e-01 
7826 1.641800653323607e-01 
7827 1.499818656638522e-01 
7828 2.791260982052605e+00 
7829 6.217712038123687e-01 
7830 1.062239023352582e-01 
7831 6.964041206370179e-02 
7832 1.587211736602568e-01 
7833 9.415310052728680e-01 
7834 7.038547125663647e-01 
7835 1.909312386426202e+00 
7836 4.851371326911504e-01 
7837 2.267295002245617e-01 
7838 1.023441707521175e+00 
7839 4.528034464623546e-01 
7840 1.190536896950127e-02 
7841 -5.400970291175218e-02 
7842 2.816253852697750e-01 
7843 1.170672142903637e-01 
7844 1.125225043460097e-01 
7845 1.620799301709977e-02 
7846 -5.950725762420402e-02 
7847 -1.882796886040634e-02 
7848 1.636362794490594e-01 
7849 2.639468687950990e-01 
7850 5.250414246776398e-02 
7851 1.302605372394707e-02 
7852 -1.535290589140074e-02 
7853 1.963905914780495e-01 
7854 3.887178547467269e-01 
7855 -6.276545219900443e-03 
7856 1.093912266870770e-02 
7857 4.743885385902714e-02 
7858 1.595340109063266e-01 
7859 -2.546319548222241e-01 
7860 -2.247043799615548e-01 
7861 3.264293431829940e-02 
7862 8.468909901713656e-02 
7863 1.470706481938239e-01 
7864 -1.397780989209269e-01 
7865 -4.830212928861290e-02 
7866 1.800958708012666e-01 
7867 1.621558776312996e-01 
7868 2.562678747336219e-02 
7869 1.004590822024544e-01 
7870 -1.003648783273171e-01 
7871 -1.861719457421172e-01 
7872 -5.104579563296976e-02 
7873 -1.367548425719096e-01 
7874 -4.556740013685404e-01 
7875 5.935503321807320e-02 
7876 -2.533495718614582e-01 
7877 7.824846919792702e-02 
7878 7.718531000525655e-01 
7879 -1.204376601035481e-01 
7880 4.819552433799018e-03 
7881 7.799115006428209e-01 
7882 4.204992760103392e-01 
7883 -8.081783154266207e-02 
7884 1.281404879767373e-01 
7885 1.858421871142820e-02 
7886 5.203103577092418e-01 
7887 2.838860550281720e-01 
7888 -5.960500438849935e-02 
7889 1.211192142368159e-01 
7890 4.832808702674769e-01 
7891 4.104132048782113e-01 
7892 8.644253468096214e-02 
7893 3.693018417735862e-01 
7894 2.853869023364418e-01 
7895 -1.105587501997122e-01 
7896 1.193644681544594e+00 
7897 -9.325116369001846e-01 
7898 6.265933309910766e-01 
7899 1.228170629177713e+00 
7900 3.215597552737698e-01 
7901 -5.815724567091500e-01 
7902 -3.726043979114891e-01 
7903 1.199086092915562e-01 
7904 -3.266368687040052e-01 
7905 -4.644973618562729e-01 
7906 2.692650361185020e-01 
7907 2.140669030986097e-01 
7908 -2.237851296530461e-01 
7909 -3.290180786358813e-01 
7910 1.095013231676761e-01 
7911 6.305733941349183e-02 
7912 -2.284616047923810e-01 
7913 7.485185305761669e-02 
7914 2.666116609868743e-02 
7915 2.584270184897263e-02 
7916 3.540206058050300e-01 
7917 4.750854503386259e-02 
7918 -2.791253255819968e-02 
7919 -9.608824691000611e-02 
7920 3.686537850529695e-02 
7921 -2.981246314985794e-01 
7922 1.144454406787633e-01 
7923 3.212889953420028e-01 
7924 1.240232026655068e-01 
7925 -4.237039654763755e-02 
7926 1.755553108021870e-02 
7927 -2.052730589903594e-02 
7928 -5.814800323779161e-02 
7929 5.277550504029709e-02 
7930 -5.364613027729127e-02 
7931 5.742898581895551e-01 
7932 1.835039506511946e-01 
7933 3.079646657801212e-01 
7934 -4.367061538818219e-01 
7935 -4.437764020794104e-01 
7936 -3.364489843109386e-02 
7937 1.552748295746861e-02 
7938 -3.134783411819321e-01 
7939 -3.038941191866059e-01 
7940 1.929623824968084e-01 
7941 1.170769983499825e-01 
7942 -2.992136870149943e-02 
7943 2.730712281546780e-01 
7944 1.751786868300386e-01 
7945 -4.875900990265590e-01 
7946 -3.705761701094526e-02 
7947 1.301476485576377e-01 
7948 -4.259682558268656e-01 
7949 -6.302241833083889e-01 
7950 -1.516807132666870e-01 
7951 4.825275809403646e-01 
7952 -1.546787282819817e-01 
7953 -3.895389343237519e-01 
7954 6.438142723503633e-02 
7955 -3.397600276374530e-02 
7956 6.310231775683248e-02 
7957 -1.022589119585098e-01 
7958 -7.520954786621489e-02 
7959 2.768752371644842e-02 
7960 -7.954662858525190e-03 
7961 -3.347657081329816e-02 
7962 2.350640787128977e-02 
7963 4.987990783331770e-02 
7964 -7.743782990076162e-03 
7965 8.516313733160724e-02 
7966 4.832564189859609e-01 
7967 -4.608967995949428e-01 
7968 -2.130448548690139e-02 
7969 -6.477651001305028e-01 
7970 3.327736631104020e-01 
7971 1.395938855820512e-01 
7972 -1.986277292568708e-01 
7973 2.889292765551112e-01 
7974 1.589775809263842e-01 
7975 -6.201750839443411e-01 
7976 4.113421945974267e-02 
7977 -1.655084629170483e-01 
7978 -4.702379730998489e-01 
7979 1.011323416979673e-01 
7980 8.379831729889861e-01 
7981 4.042760971564642e-02 
7982 -3.811841919503570e-02 
7983 1.593687957749121e-02 
7984 -1.376489451445858e-02 
7985 -8.049513831634847e-02 
7986 6.813257922293946e-03 
7987 3.107812996721117e-01 
7988 3.965084519405181e-01 
7989 3.067424951068462e-02 
7990 1.578334140159493e-01 
7991 -2.494829250703035e-01 
7992 4.460862555559313e-02 
7993 -1.259424056232535e-01 
7994 -2.455475656084499e-02 
7995 8.057308810722168e-02 
7996 6.642141383562384e-01 
7997 -9.386285892167373e-02 
7998 -1.055673713341600e-01 
7999 3.098640907930144e-02 
8000 1.668325697948358e-01 
8001 5.170324646620732e-02 
8002 1.660432672332370e-01 
8003 6.308385413773091e-01 
8004 4.881015254946480e-02 
8005 -1.123350998457287e-01 
8006 1.825221110135852e-01 
8007 -3.046588378946719e-02 
8008 1.539454393186058e-01 
8009 -2.905427523021001e-02 
8010 -3.870155372263470e-01 
8011 8.154652263072705e-02 
8012 -2.531436195237087e-01 
8013 2.664180257777067e-02 
8014 7.270972803242766e-01 
8015 -1.829380790601715e-01 
8016 5.978946975493167e-01 
8017 3.363557484716313e-01 
8018 1.091521532834884e+00 
8019 -3.877561112476918e-01 
8020 1.364271932797887e-01 
8021 1.165970654040933e-01 
8022 2.838309581977357e-01 
8023 -3.762346786646333e-01 
8024 7.346989542372644e-03 
8025 1.253807173618182e-01 
8026 5.089607893350010e-01 
8027 8.371924202007529e-01 
8028 -3.136970267214695e-02 
8029 1.121633783771675e-02 
8030 -1.414304774795718e-01 
8031 -1.494939004503976e-01 
8032 -2.299734218024491e-01 
8033 4.024257753418939e-01 
8034 7.487696276150326e-01 
8035 -7.061367924789187e-02 
8036 2.734006260578139e-01 
8037 -6.242045984946516e-02 
8038 2.842816039547971e-01 
8039 2.187953340872538e-01 
8040 1.652670330581786e-01 
8041 -2.489197554379555e-01 
8042 -1.746282783498108e-01 
8043 5.882814509989226e-01 
8044 -7.864076230534685e-02 
8045 -1.945061570002717e-01 
8046 -9.054499905181392e-02 
8047 -1.735433074382732e-01 
8048 -4.160184788678454e-01 
8049 -6.894524120306167e-02 
8050 -2.756486647655493e-01 
8051 2.126216245763538e-01 
8052 -2.121999148981201e-01 
8053 6.933755927696000e-02 
8054 2.654514469539292e-01 
8055 -3.121577609021551e-03 
8056 -6.582282451313453e-01 
8057 -1.151963067919570e-01 
8058 5.980972053079283e-02 
8059 2.388647011013971e-02 
8060 1.261007793328588e-02 
8061 -1.224637961130448e-01 
8062 4.029043187466949e-02 
8063 1.037514577077434e-01 
8064 -1.801509408569471e-02 
8065 -2.487494482787438e-01 
8066 3.241890330889301e-02 
8067 2.099943419668834e-01 
8068 -7.964391861458318e-02 
8069 1.935491328152944e-02 
8070 -4.247460285608984e-02 
8071 -5.924555423092457e-03 
8072 -6.112583343479889e-02 
8073 -2.686102218775457e-02 
8074 -3.875359283026443e-02 
8075 -3.843681417028642e-02 
8076 3.726358604636424e-02 
8077 -1.737881986645849e-02 
8078 4.167606509651750e-02 
8079 1.032214770394517e-01 
8080 1.034280382428571e-01 
8081 2.730866071104253e-02 
8082 -3.712198618139165e-01 
8083 2.106032485693842e-01 
8084 1.367307894672978e+00 
8085 4.807774286950383e-01 
8086 -1.114562387937790e-01 
8087 3.446844988389696e-01 
8088 1.316370984540284e-01 
8089 1.098582489848514e-01 
8090 -1.611698422603577e-01 
8091 1.772044857319211e-01 
8092 5.171546851024605e-02 
8093 -3.434852512538810e-01 
8094 -2.813795343226003e-01 
8095 -2.921111848549227e-01 
8096 -3.466838863817394e-01 
8097 -1.131985651872690e-01 
8098 -2.367998328435946e-01 
8099 -1.652172471860235e-01 
8100 1.629644608761086e-01 
8101 -1.554624993608996e-02 
8102 -9.133818852153329e-02 
8103 -1.520507146801365e-01 
8104 -8.157057803832736e-02 
8105 -2.550222732965769e-01 
8106 2.256908933421890e-02 
8107 1.489002756123271e-01 
8108 2.116074288496808e-01 
8109 -2.082409829336702e-03 
8110 1.134150536271950e-01 
8111 -8.779638141293206e-02 
8112 -2.519846412848142e-02 
8113 7.316689221940965e-02 
8114 1.378184341886298e-01 
8115 2.934034865632723e-01 
8116 1.906648225466625e-01 
8117 3.814284299097499e-02 
8118 2.211976479178963e-01 
8119 4.103659732300632e-02 
8120 1.385021181038863e-02 
8121 9.666500621033233e-03 
8122 7.872057952654789e-02 
8123 -8.955676350426413e-02 
8124 -2.179266133483672e-01 
8125 -5.285214518827781e-02 
8126 -3.549412950267624e-02 
8127 -2.015233915273452e-02 
8128 4.951692697891780e-02 
8129 1.779801313266105e-02 
8130 -9.779070383848150e-02 
8131 2.097446074971870e-01 
8132 1.729311330206494e-01 
8133 6.896461750068160e-02 
8134 -5.847076481394827e-01 
8135 -5.581293793682481e-01 
8136 -2.162811419803144e-02 
8137 -6.195585629694597e-01 
8138 -2.498494978856953e-01 
8139 -1.402570903675457e+00 
8140 -5.064189300220091e-01 
8141 -1.844942784509916e-01 
8142 -8.083923165276657e-02 
8143 -4.597091404555999e-03 
8144 -1.806766245876935e-01 
8145 4.828214797671362e-01 
8146 5.285332392968028e-02 
8147 7.838276846402815e-02 
8148 1.573091316398736e-01 
8149 -1.073147005451844e-01 
8150 5.803060876211754e-01 
8151 1.418494388564408e-01 
8152 4.414494616470017e-02 
8153 7.653525353748778e-01 
8154 -5.011648303626634e-02 
8155 2.221752346891248e-01 
8156 4.436145518699116e-01 
8157 -4.210859008585789e-01 
8158 -1.298559613580766e-01 
8159 -3.130113167635598e-01 
8160 -1.737462939353167e-01 
8161 2.396526409940183e-01 
8162 3.682677626087106e-01 
8163 6.640503406447434e-02 
8164 -3.596898098934448e-01 
8165 3.830864694965170e-01 
8166 1.845116037016209e-01 
8167 -6.154283035086985e-01 
8168 3.183599953973440e-01 
8169 7.760470337904923e-01 
8170 2.808406021665929e-01 
8171 -1.818581328040447e-01 
8172 -1.654763339072238e-01 
8173 6.248956135909162e-01 
8174 1.516447405178229e-01 
8175 3.184084302866508e-01 
8176 1.530568804602130e-01 
8177 9.039712268160671e-03 
8178 -8.533153012231517e-02 
8179 -5.158749034350415e-01 
8180 5.404754963218553e-01 
8181 8.085886019676696e-01 
8182 3.378149986471968e-01 
8183 6.416193500634154e-01 
8184 9.330013830228581e-01 
8185 9.417372391006693e-02 
8186 6.741624409598230e-01 
8187 1.984228735047214e+00 
8188 7.095132634766128e-01 
8189 4.532162553642403e-01 
8190 -1.259537570299891e-01 
8191 8.512031703616434e-02 
8192 2.225983819908782e-01 
8193 2.276758371314079e-02 
8194 1.020352343379835e-01 
8195 4.089846165781575e-01 
8196 2.484669870153741e-02 
8197 2.059114948753715e-01 
8198 4.248521376571054e-01 
8199 -2.355516593640700e-01 
8200 1.878095523833834e-01 
8201 2.417281612353833e-01 
8202 2.014011844161735e-01 
8203 1.053947656126795e-01 
8204 -9.770400690284967e-02 
8205 -4.177710966318477e-02 
8206 6.896349702736574e-01 
8207 -1.069466625025188e-01 
8208 -4.910422298624270e-01 
8209 -1.294323470317396e-02 
8210 6.559753514934008e-02 
8211 3.151383967892375e-02 
8212 6.992264916528354e-02 
8213 -2.916526516507358e-01 
8214 -8.639452608744266e-01 
8215 -2.985525737202041e-01 
8216 -2.717024426995698e-02 
8217 -3.134772401011959e-01 
8218 -2.664007191733554e-02 
8219 -1.045493296760546e-01 
8220 8.369361093190286e-02 
8221 3.156236054927501e-02 
8222 -2.551078477958591e-03 
8223 8.483145805449202e-02 
8224 1.385369559167166e-01 
8225 -9.639898968185566e-02 
8226 2.479992744392959e-01 
8227 -5.802043998215177e-01 
8228 -3.715463934156424e-01 
8229 4.418094882472832e-02 
8230 3.603170540133180e-03 
8231 5.961642665332905e-01 
8232 -6.841738795513964e-02 
8233 3.391180772601926e-01 
8234 1.629099309646668e-01 
8235 -3.053237853298219e-01 
8236 -1.107751139433188e-01 
8237 -1.970123416560443e-01 
8238 3.700636730251648e-01 
8239 -4.884287997957144e-02 
8240 -2.780142630859555e-02 
8241 -1.928882407651279e-01 
8242 9.288229334618904e-01 
8243 5.545014681570826e-02 
8244 -3.594847505399773e-01 
8245 1.435433348631912e-01 
8246 -4.763770938309000e-02 
8247 -1.338781419944471e+00 
8248 -4.059450128580179e-01 
8249 7.919345312108080e-02 
8250 -3.498913357756584e-01 
8251 -6.523255825166967e-02 
8252 -8.319876655884215e-01 
8253 2.909070184209849e-01 
8254 1.214780563815054e-01 
8255 1.573788020303085e-01 
8256 -8.094726832226768e-01 
8257 -2.393803881859488e-01 
8258 7.004952267886388e-02 
8259 7.710648119789469e-02 
8260 2.752797147451964e-02 
8261 6.991076217460725e-02 
8262 1.021248630370330e-01 
8263 -7.143603978639383e-01 
8264 2.445918185589605e-01 
8265 4.650413322168849e-01 
8266 -2.435116750535803e-01 
8267 -1.648940836480639e-01 
8268 -1.094187524350083e-01 
8269 -2.963402389694718e-01 
8270 -5.347618091203491e-01 
8271 -2.883913162761270e-01 
8272 -7.612809158205242e-01 
8273 -2.970630744392945e-01 
8274 -1.017152060836243e+00 
8275 -3.569451779567586e-02 
8276 -1.949818421900959e-01 
8277 -4.074500543732006e-02 
8278 -7.362502218800297e-02 
8279 1.238922426913387e-02 
8280 1.345569517129839e-02 
8281 -8.707328935722070e-02 
8282 -1.682988795443241e-03 
8283 2.172682690018424e-02 
8284 7.470198521090234e-02 
8285 -1.453654231487052e-03 
8286 1.733200317741090e-01 
8287 -2.388232923596741e-01 
8288 -3.526175548272699e-01 
8289 3.309117473465713e-02 
8290 7.024128147217207e-02 
8291 6.461088786036548e-02 
8292 6.978290546526723e-02 
8293 -1.664903687150508e-02 
8294 -1.364755171743046e-01 
8295 4.523373071975320e-01 
8296 -2.265672483763155e-02 
8297 -2.415043234737859e-01 
8298 1.923051876354907e-01 
8299 5.410527597321871e-01 
8300 -1.137391362340966e-01 
8301 -4.287478359111138e-02 
8302 4.951992318393528e-02 
8303 8.942977039955627e-03 
8304 -3.005588827780161e-01 
8305 1.536451033378242e-01 
8306 1.175398748619859e-01 
8307 -5.678562687362209e-03 
8308 2.084942217792920e-02 
8309 7.368459525272640e-02 
8310 6.523777201652621e-02 
8311 -2.398269937193334e-01 
8312 5.583781493237202e-01 
8313 -2.204075703521748e-02 
8314 1.047114413843593e-01 
8315 3.414318238212000e-03 
8316 2.643769438374604e-02 
8317 2.839541762964138e-01 
8318 3.784818911459036e-01 
8319 3.534560546678544e-01 
8320 1.109933629942600e+00 
8321 4.952170705896434e-02 
8322 -1.070858601657575e-01 
8323 -4.844811081624906e-02 
8324 -9.590458501653987e-03 
8325 2.934740859864453e-01 
8326 6.183245444151561e-02 
8327 -1.995361053594036e-01 
8328 -7.467312908021559e-01 
8329 2.113696731172908e-01 
8330 1.718561166301064e-01 
8331 -8.864330750862327e-01 
8332 2.137508211713672e-02 
8333 9.908596213691724e-01 
8334 3.448432300198684e-01 
8335 -1.509057711237562e-01 
8336 5.158844865271765e-02 
8337 5.044040614195223e-01 
8338 3.352317624325062e-01 
8339 -1.824296370842041e-04 
8340 2.225509990767526e-01 
8341 3.446583749243443e-01 
8342 -9.684633926081056e-02 
8343 -1.346975299262241e-01 
8344 5.460607022927983e-02 
8345 -2.715105837336974e-01 
8346 -2.762290690205528e-01 
8347 3.564123188737115e-01 
8348 3.709760486080901e-01 
8349 9.894139115812941e-04 
8350 -1.602804441016603e-01 
8351 -9.617829657246074e-02 
8352 -6.804104873417186e-02 
8353 -6.795613436555128e-01 
8354 -3.431620765009365e-01 
8355 -3.373855583727563e-01 
8356 3.737050039853228e-01 
8357 1.677769934311732e-01 
8358 -7.631445706497683e-02 
8359 -2.537369370350090e-01 
8360 3.265431345380755e-01 
8361 -1.496661450917950e-01 
8362 4.787037528673187e-01 
8363 -6.299978607496012e-01 
8364 7.046805466060018e-01 
8365 -2.301006741976296e-01 
8366 -3.810634868608942e-02 
8367 6.871934917073955e-02 
8368 1.648221830111460e-01 
8369 2.092463715126322e-01 
8370 3.060694586000368e-01 
8371 1.412373837999087e-01 
8372 1.986141515683783e+00 
8373 -4.372197706433659e-02 
8374 -4.822743970711922e-01 
8375 -2.018310135161017e-02 
8376 1.732167764409822e-01 
8377 -1.864420060338587e-01 
8378 -6.872357583358687e-01 
8379 -9.454957223111082e-03 
8380 2.090918082650275e-01 
8381 8.716119349694786e-01 
8382 -6.597420125031060e-01 
8383 -1.410938144437453e+00 
8384 -1.155820851758939e-01 
8385 2.357157277915435e-02 
8386 1.473023688732898e-03 
8387 -1.801698721174939e-01 
8388 -7.998354686728484e-02 
8389 -8.734840327083723e-02 
8390 -9.028099668902997e-02 
8391 6.201802518770638e-02 
8392 -1.970678348835321e-01 
8393 -4.348916319264955e-02 
8394 4.649357937905217e-01 
8395 3.570525497530266e-02 
8396 2.551987127095310e-02 
8397 -5.625649818969154e-03 
8398 -3.160779525768846e-01 
8399 -5.356935309258601e-01 
8400 -3.033868789540602e-01 
8401 -7.770782894568592e-01 
8402 -1.806099335995649e-01 
8403 -1.530620130679303e-01 
8404 -1.283948662086885e-01 
8405 -2.445451644595585e-01 
8406 -8.863988039737228e-02 
8407 -1.961639095773436e-02 
8408 -3.887268884910010e-02 
8409 -4.611917927117256e-01 
8410 -1.116349624367894e-01 
8411 3.280685882462156e-03 
8412 3.237347436983861e-01 
8413 3.122323744262248e-02 
8414 -3.357269545688616e-01 
8415 -2.195152627327297e-01 
8416 1.000306916764035e-01 
8417 -3.056148041791512e-01 
8418 -5.671917178237158e-01 
8419 -1.182731458065445e-02 
8420 -7.391948046115161e-02 
8421 -1.356761220204902e-01 
8422 -1.243389132556692e-01 
8423 -1.348508315313274e-01 
8424 -1.620167570977344e-01 
8425 3.644873403566714e-03 
8426 -2.809499062995265e-01 
8427 -1.842413782181883e-01 
8428 -1.017630656081424e-01 
8429 -1.341488503131716e-01 
8430 1.415250135815039e-03 
8431 -1.273927010785925e-01 
8432 -1.172783459696663e-01 
8433 -6.165990217782460e-01 
8434 1.094366361306713e-01 
8435 1.084302883444835e+00 
8436 -4.875510524998145e-03 
8437 -2.605782495162284e-01 
8438 1.117929279893754e-01 
8439 -5.239200381746549e-01 
8440 -2.633887039203089e-01 
8441 -2.722903585985801e-02 
8442 -2.490082454284565e-01 
8443 -2.044357734440903e-01 
8444 -2.129649829591492e-02 
8445 -2.077913421792707e-01 
8446 -5.015788652283486e-02 
8447 -1.419789056879107e+00 
8448 4.459597333131930e-02 
8449 1.850130345742359e-02 
8450 -2.113227425476176e-01 
8451 -4.899043936043112e-01 
8452 1.167450535993758e+00 
8453 -2.188101854853734e-02 
8454 -1.665506947358188e-02 
8455 1.368129064588296e+00 
8456 -6.787801891304972e-01 
8457 2.085907925740557e-01 
8458 -4.725198911070733e-01 
8459 -4.494851983696290e-02 
8460 3.654761953156607e-01 
8461 -5.704579634127441e-02 
8462 -2.679901676492908e-01 
8463 -8.304923528817156e-01 
8464 1.107460234779804e+00 
8465 2.303961441546771e+00 
8466 -1.789800603396885e-01 
8467 -5.326991156383484e-02 
8468 1.924188397914420e+00 
8469 1.447000231275377e+00 
8470 1.272253493406013e+00 
8471 8.722626322337623e-01 
8472 2.355776599882730e+00 
8473 -3.305106659033026e-02 
8474 1.137951443331900e+00 
8475 9.366927138336463e-02 
8476 -4.299581492931211e-02 
8477 -8.334544755696964e-02 
8478 2.270763706901153e-01 
8479 4.106437296292405e-02 
8480 7.086076199109634e-02 
8481 -2.379235763045164e-01 
8482 -2.370047858924459e-03 
8483 6.519470465989418e-01 
8484 1.601303325384896e-02 
8485 3.200261476688700e-02 
8486 -4.452835860839888e-02 
8487 -2.904426887217980e-02 
8488 7.802752211909432e-03 
8489 1.587900822462169e-02 
8490 -6.305957418427825e-02 
8491 -1.591142626628189e-01 
8492 1.489911812651845e-02 
8493 1.454264443756223e-01 
8494 -1.429750160356973e-01 
8495 -2.421950105986804e-01 
8496 -4.822129837863413e-01 
8497 -5.540482135508246e-02 
8498 3.361642216152717e-01 
8499 4.757432627939123e-01 
8500 6.000016059724536e-01 
8501 -2.661243998912498e-02 
8502 -6.842215753311999e-02 
8503 3.980578668995484e-02 
8504 -6.721667391836605e-02 
8505 -2.643278638806165e-02 
8506 -1.722090359947816e-01 
8507 -3.392545912790976e-01 
8508 2.154339248603851e-01 
8509 -4.275004037784782e-02 
8510 2.090327425126803e-01 
8511 1.066612860735917e-01 
8512 7.702773698199207e-02 
8513 1.852197258806277e-02 
8514 3.192050274040140e-01 
8515 2.810423656021789e-01 
8516 -1.370252069760001e-01 
8517 -3.686782654547363e-01 
8518 7.028901741059840e-02 
8519 -8.219234396023724e-02 
8520 8.154239296829893e-03 
8521 -5.122498716189426e-02 
8522 1.174915967745526e-02 
8523 2.286163697347019e-01 
8524 -5.499593265857160e-02 
8525 -2.223554138725302e-02 
8526 -1.985747067141331e-02 
8527 -2.800320315532500e-02 
8528 1.704543350743790e-01 
8529 8.855307178051476e-02 
8530 2.599359837786495e-01 
8531 1.745930785948975e-01 
8532 1.875509170101224e-01 
8533 1.949495609445466e-01 
8534 2.129024437104765e-01 
8535 6.054656868116240e-01 
8536 2.935195397561445e-01 
8537 1.011639440092049e-01 
8538 -1.835631592969235e-01 
8539 3.537448180934634e-01 
8540 5.628824961035830e-02 
8541 -9.112452656163714e-02 
8542 2.364238299647156e-01 
8543 2.267245645749642e-01 
8544 1.078170797212586e+00 
8545 -3.684961883312746e-01 
8546 -2.556549921935589e-01 
8547 2.120800414897769e-01 
8548 4.375411940754492e-01 
8549 -5.977431144618494e-01 
8550 1.821025116647904e-01 
8551 1.948292254828143e-01 
8552 -1.964794931129006e-01 
8553 -3.281995373089401e-01 
8554 1.094192980525454e-01 
8555 2.152512613634387e-01 
8556 1.189066831043460e-01 
8557 1.355456754604308e-01 
8558 -3.099744065592277e-01 
8559 -1.514503087458723e-01 
8560 -2.091934754803279e-01 
8561 -2.018185705353234e-02 
8562 -3.778824114634538e-01 
8563 1.121882236856408e-01 
8564 -2.677032536414675e-02 
8565 2.683288915398939e-01 
8566 -2.659190324855050e-02 
8567 -4.801681644453671e-01 
8568 1.746912868551588e-01 
8569 1.842333683593611e-02 
8570 2.203076552867113e-01 
8571 4.048063839011785e-02 
8572 2.678415699228695e-02 
8573 1.332076972953396e-01 
8574 1.777808878559089e-01 
8575 -2.098168807800941e-02 
8576 2.536967180051541e-01 
8577 3.476132453407215e-01 
8578 3.179515139326536e-01 
8579 1.670871479824834e-01 
8580 -2.724629893420174e-01 
8581 6.211728205337401e-01 
8582 3.828481876753269e-01 
8583 -7.280742245556686e-02 
8584 1.081712114366009e-01 
8585 -2.691034811768633e-01 
8586 2.294855021873618e-01 
8587 -2.498656551470606e-01 
8588 -5.071000144642842e-01 
8589 -1.358130516901735e-01 
8590 -3.530243683147190e-02 
8591 -3.508175457658494e-01 
8592 -3.924721150713812e-01 
8593 5.481477255949029e-02 
8594 3.935337095748502e-01 
8595 1.851881510680462e-02 
8596 -8.107989127841975e-02 
8597 1.514762000155210e-01 
8598 1.432689235020981e-01 
8599 1.330585617069475e-01 
8600 3.032019064007553e-01 
8601 6.001487409532138e-03 
8602 1.147124878883170e-01 
8603 1.083282264755404e-01 
8604 4.281266113131132e-01 
8605 1.254794467461125e-01 
8606 1.449119362590772e-01 
8607 -3.064163517022581e-01 
8608 9.204074608292297e-02 
8609 1.090906291299813e-01 
8610 1.361228106616852e+00 
8611 1.388930521396884e+00 
8612 6.360041849024847e-01 
8613 8.227754960265894e-02 
8614 -2.166508320910527e-01 
8615 9.278476205457742e-02 
8616 -4.169524948208766e-01 
8617 -4.250846859160878e-02 
8618 -1.843699531006973e-01 
8619 -4.991266387214854e-01 
8620 -3.563322785109603e-01 
8621 -4.149359276684326e-01 
8622 -1.504910887972562e-01 
8623 7.859394342324905e-02 
8624 2.670610033498795e-01 
8625 -1.221536845262411e-01 
8626 -3.040604464824110e-01 
8627 -3.840376431945974e-01 
8628 -7.761554896269844e-02 
8629 -8.318296527549671e-02 
8630 -2.674649109655046e-01 
8631 3.529342896890177e-01 
8632 1.141529428783827e-01 
8633 -1.967210759248934e-01 
8634 -1.478056894714296e+00 
8635 -5.128451550694519e-01 
8636 5.113628281597919e-01 
8637 -2.941334792505933e-02 
8638 -8.379712620565059e-01 
8639 3.017556033815575e-01 
8640 3.667842601094160e-01 
8641 -6.634721369395092e-01 
8642 -2.417904031487654e-01 
8643 6.481558424454248e-02 
8644 -2.470449635310645e-01 
8645 -1.059822276011280e+00 
8646 -9.785446185387942e-01 
8647 -4.803276135768258e-01 
8648 1.456648364758231e-01 
8649 -1.039726119343437e+00 
8650 4.293528731951999e-02 
8651 5.799072851524125e-03 
8652 8.322903144220153e-02 
8653 -2.417675654980211e-01 
8654 3.275915176999108e-01 
8655 -3.752985229649000e-01 
8656 -6.968522276911775e-01 
8657 1.483188442065223e-01 
8658 -3.495894301042116e-01 
8659 4.116573058167594e-02 
8660 -9.403558691045692e-03 
8661 -2.218381042039414e-02 
8662 -1.668131202289879e-01 
8663 -7.455588040272743e-02 
8664 1.613671282908174e-01 
8665 -1.470746406652623e-01 
8666 -7.651866811029149e-01 
8667 3.210880136319519e-01 
8668 -8.915212893494523e-02 
8669 1.110492837225056e-01 
8670 -6.282427489130730e-01 
8671 -5.540872458765739e-01 
8672 7.799302766201560e-01 
8673 3.495077139381270e-02 
8674 -8.229107122006543e-02 
8675 2.998856617122771e-02 
8676 8.933306346239633e-02 
8677 5.009267409027480e-01 
8678 -9.710517191949089e-02 
8679 -2.809470993196015e-01 
8680 1.527573643028409e-01 
8681 -1.364994988808095e-02 
8682 8.052486499148566e-02 
8683 -1.809519987753935e-01 
8684 -9.984094584879517e-02 
8685 -2.188522529680098e-01 
8686 -2.386603822962501e-01 
8687 5.252291965336307e-02 
8688 -1.667800615110428e-02 
8689 -2.804021316842316e-01 
8690 3.362095992876227e-01 
8691 3.910964666985651e-01 
8692 1.240171373991972e-01 
8693 7.582951832857587e-02 
8694 -2.807147428346081e-02 
8695 -1.176704910261321e-02 
8696 -1.211201641626864e-01 
8697 -1.631810826529202e-02 
8698 6.188565191873185e-02 
8699 -7.322952594270320e-02 
8700 -2.425046104864978e-02 
8701 9.283617479955698e-03 
8702 1.884662267349823e-02 
8703 4.222985377931088e-02 
8704 -6.474857481126917e-02 
8705 -4.309065709424292e-02 
8706 -9.306263287566570e-03 
8707 3.512532741100815e-02 
8708 -1.092083879888791e-02 
8709 -2.657814298117599e-03 
8710 1.368640886350403e-03 
8711 -4.383941776231075e-02 
8712 2.148286473582437e-02 
8713 6.110000217644176e-02 
8714 8.276073987052590e-02 
8715 7.209188129783188e-02 
8716 -3.394854503351927e-02 
8717 1.991599444979396e-01 
8718 -4.935605880323607e-02 
8719 -6.183750816041213e-03 
8720 3.232109974185447e-01 
8721 1.681833797032844e-01 
8722 -1.603528592935216e-01 
8723 -2.556799036937320e-02 
8724 1.219171921624445e-01 
8725 1.365166712825187e-01 
8726 -4.348455194577315e-01 
8727 -2.896537754639282e-01 
8728 -6.494101676328969e-02 
8729 1.443543219592383e-01 
8730 5.528327625348835e-02 
8731 -7.785390872925019e-02 
8732 1.558083002102170e-01 
8733 4.080801017721466e-02 
8734 3.848801119145905e-01 
8735 -4.442371869188751e-03 
8736 9.773744040087415e-02 
8737 3.664277970900416e-01 
8738 2.965682153345436e-01 
8739 7.438989309910408e-01 
8740 -2.940747667269503e-01 
8741 -4.346228099270750e-01 
8742 -8.705974715457362e-02 
8743 4.342941018239116e-02 
8744 -1.949222590402966e-01 
8745 -9.494535169225705e-02 
8746 -3.182279412368712e-03 
8747 -1.282887103221276e+00 
8748 -8.827880115135829e-01 
8749 5.418154456396004e-02 
8750 5.510394012650801e-01 
8751 9.209259235033084e-01 
8752 5.625688985892879e-01 
8753 -7.485308449916778e-02 
8754 1.010786383884977e-01 
8755 6.705520668331078e-02 
8756 -3.560609855275423e-02 
8757 9.377508430386275e-02 
8758 -1.428113944527739e-01 
8759 -2.714794154320944e-01 
8760 -4.489150480408937e-02 
8761 3.726532952961785e-01 
8762 -2.255882156424117e-01 
8763 3.331013665255405e-01 
8764 7.677976181968018e-01 
8765 8.384263980967325e-01 
8766 -3.040515014613342e-01 
8767 -1.195024355780307e-01 
8768 6.974661952639331e-02 
8769 8.009249598726444e-02 
8770 -5.022516646728074e-02 
8771 -2.795941345125690e-01 
8772 -1.854743922724814e-02 
8773 -5.403425816253815e-02 
8774 -9.807478855504223e-02 
8775 -4.869064491794113e-01 
8776 -1.698546503507820e-01 
8777 -4.020078742909679e-02 
8778 -3.141913364418495e-02 
8779 -2.101673440469803e-01 
8780 -3.995642539750961e-02 
8781 9.087672547625823e-03 
8782 -9.233303672126564e-02 
8783 -4.796616758062561e-02 
8784 -9.297226616991021e-02 
8785 -4.215841473558851e-02 
8786 -1.170107897529140e-01 
8787 -1.489234244319287e-02 
8788 2.198627166813499e-01 
8789 7.111540371401820e-02 
8790 -7.010631728908138e-01 
8791 -1.574182884961871e-01 
8792 6.063578839258577e-01 
8793 -2.327292786673351e-01 
8794 -1.583998207498064e-01 
8795 5.643294498399412e-01 
8796 5.374238939301045e-02 
8797 -1.303672202794106e-01 
8798 9.671846868078667e-02 
8799 -1.670492872511950e-01 
8800 4.996583490170534e-02 
8801 -3.319763599326155e-02 
8802 1.268648925203672e-02 
8803 6.280736821392352e-02 
8804 2.211118277021817e-02 
8805 1.427922983950609e-01 
8806 2.428229648620132e-02 
8807 -3.862702462709757e-01 
8808 -4.175091879835616e-02 
8809 -1.279165733190234e-02 
8810 -1.345547376279713e-01 
8811 -1.057984305667731e-01 
8812 7.950715577617886e-01 
8813 1.003381396234446e+00 
8814 -3.625039716979286e-01 
8815 -2.006873689679761e+00 
8816 -2.389718108463079e-01 
8817 5.851081075498540e-01 
8818 2.454705111735244e-01 
8819 5.909629921746643e-01 
8820 -6.437776829160098e-02 
8821 5.446482717594383e-01 
8822 6.408518424547363e-01 
8823 1.877875487519717e+00 
8824 1.112008821780083e+00 
8825 1.864553677252500e-01 
8826 3.611738111360067e-01 
8827 -9.923131134069152e-02 
8828 3.185911098014992e-01 
8829 2.761494356100077e-01 
8830 4.140860405396650e-02 
8831 2.650848915020634e-01 
8832 5.354907125452139e-01 
8833 -8.962662455098434e-02 
8834 2.276678501662396e-02 
8835 -4.763182592039819e-02 
8836 -2.318236857552055e-01 
8837 -1.117881616186729e-01 
8838 -3.840351710691841e-01 
8839 -9.812183852179525e-02 
8840 7.867047368923476e-02 
8841 -5.161125823658621e-01 
8842 -4.686900960142646e-02 
8843 2.823565859010273e-01 
8844 -5.320906778138070e-01 
8845 -3.896061088133696e-03 
8846 -6.226251022249567e-02 
8847 -1.700276304446522e-03 
8848 -7.813367361140036e-02 
8849 -1.230380578430217e-01 
8850 3.695890335727818e-01 
8851 3.932789744358247e-02 
8852 4.268254988791283e-02 
8853 3.149409085779336e-01 
8854 -4.980519227995511e-01 
8855 -7.879555671161090e-01 
8856 1.216122096725615e-01 
8857 -1.693585143709937e-01 
8858 -1.046004002285997e-01 
8859 -1.277763620651611e-01 
8860 -5.776631977504229e-01 
8861 1.536832680890916e-01 
8862 6.951070486898446e-01 
8863 -4.377300430349918e-01 
8864 -2.519352452463459e-01 
8865 -1.569817026951407e-01 
8866 7.587190466885915e-02 
8867 -8.318884847523907e-02 
8868 -1.524103197654324e-01 
8869 -1.141209422030152e-01 
8870 -9.728216612375373e-02 
8871 -5.162866404847132e-01 
8872 -3.158688081205576e-01 
8873 -1.021781917991155e-01 
8874 4.554300480414437e-01 
8875 9.896134601172081e-02 
8876 2.287180786598170e-02 
8877 2.936800797399775e-01 
8878 1.597904505942379e-01 
8879 -2.267415502249815e-01 
8880 -4.738295628264536e-01 
8881 -3.446956611156298e-02 
8882 -7.751438279351344e-02 
8883 -3.335542195031865e-03 
8884 -1.500047131474626e-01 
8885 -7.928563588324203e-02 
8886 -6.259676886675437e-02 
8887 -2.420110795372951e-01 
8888 -7.368135327571565e-02 
8889 -7.603847322102329e-02 
8890 6.932015806556614e-04 
8891 -8.243064199598177e-02 
8892 -7.153412229823410e-02 
8893 2.137516168547457e-02 
8894 3.347749073889612e-02 
8895 2.317275799480132e-02 
8896 -9.700806036260366e-02 
8897 -2.059553621086003e-02 
8898 3.940844722206061e-02 
8899 7.658607201089304e-02 
8900 3.751620051626500e-02 
8901 -1.551418175765774e-02 
8902 -3.661060497134692e-02 
8903 -4.456566347285153e-02 
8904 5.361669254552236e-03 
8905 -4.384669600846215e-02 
8906 -5.215613940421958e-02 
8907 -1.157703405915872e-01 
8908 1.009731227857319e-02 
8909 2.057602563854882e-01 
8910 1.399254406775355e-01 
8911 -3.039373039909423e-01 
8912 -3.312734425315848e-02 
8913 1.131847037374066e-01 
8914 1.467830703292616e-01 
8915 -2.677711028936737e-02 
8916 -3.472022277969689e-02 
8917 4.690136392037787e-02 
8918 4.908406214990667e-02 
8919 -6.798542430676245e-02 
8920 -1.715582612006665e-01 
8921 4.296555509843017e-01 
8922 5.044003177072084e-02 
8923 -1.043940234269733e-01 
8924 -9.328364309322104e-02 
8925 3.608825648655813e-02 
8926 5.262476697781404e-01 
8927 -3.381011063700032e-02 
8928 2.670488969761480e-02 
8929 4.002967785868964e-01 
8930 2.454696289941423e-01 
8931 4.580551758228534e-01 
8932 -2.152164294533736e-01 
8933 2.978651460417047e-01 
8934 3.493152804159360e-01 
8935 2.786826651968306e-01 
8936 8.401883812233371e-01 
8937 -1.611735530781028e-01 
8938 6.071553879758121e-01 
8939 1.981472761626827e-02 
8940 -2.721193847627992e-01 
8941 -1.803621686274162e-01 
8942 3.425976491280663e-02 
8943 8.444249836653631e-02 
8944 -1.232867357332198e-01 
8945 -7.606934804028858e-01 
8946 2.628923597336729e-02 
8947 -8.259924222167626e-01 
8948 -2.067256304479436e-01 
8949 -2.867923801526277e-01 
8950 -2.090986792155647e-01 
8951 -5.591925731131923e-04 
8952 -6.171765118716779e-02 
8953 -2.428871700327324e-01 
8954 -2.251981121262070e-01 
8955 -8.975042544378069e-01 
8956 -7.531021482640584e-01 
8957 -2.224329039428372e-02 
8958 -3.134892427848640e-02 
8959 -8.785121619350308e-02 
8960 -1.650390377065002e-01 
8961 6.595325612868662e-02 
8962 -3.363374074875647e-02 
8963 -2.740948079866288e-02 
8964 -3.592390482573235e-02 
8965 6.188524196459681e-03 
8966 -3.980675970403351e-02 
8967 -6.023135357376371e-01 
8968 -8.155641461933293e-02 
8969 3.155698508361727e-02 
8970 6.413844844948505e-03 
8971 -2.180583247708850e-02 
8972 3.290383920028815e-02 
8973 1.790300665739130e-01 
8974 3.657833761961464e-01 
8975 -1.861430231422629e-01 
8976 4.289444138253488e-02 
8977 1.869562935286598e-01 
8978 2.901991404425764e-01 
8979 1.540532590561324e-01 
8980 2.030790076011922e-01 
8981 3.220737245384165e-01 
8982 1.658650291510896e-01 
8983 -2.600472826705922e-01 
8984 1.166834240488382e-01 
8985 6.330523921971944e-02 
8986 -1.298647325533611e-01 
8987 -4.061133378061330e-01 
8988 -4.498025565657569e-01 
8989 3.620968093974271e-01 
8990 -5.927902865124388e-01 
8991 -2.082622590786546e-01 
8992 1.548022080194316e-02 
8993 -1.301041292514354e-01 
8994 -2.112826257516948e-01 
8995 -6.382373065484627e-01 
8996 -5.007907755747996e-02 
8997 1.516586538977034e-01 
8998 3.425657618672587e-01 
8999 -3.833330780162447e-01 
9000 3.180425913543450e-01 
9001 4.459444401367560e-01 
9002 -6.467600879225301e-02 
9003 6.049319195153966e-02 
9004 3.811625459932740e-01 
9005 1.387264285446585e-01 
9006 3.703588244442622e-01 
9007 1.576291004467588e-01 
9008 -1.975007569873381e-01 
9009 5.135796230949914e-01 
9010 2.351397189744843e-02 
9011 1.261880836598251e+00 
9012 4.902532484170739e-01 
9013 2.166953062390270e-01 
9014 -1.478995201675274e-01 
9015 2.408218820032169e-01 
9016 -1.514271449925528e-01 
9017 -2.205715397163086e-01 
9018 -4.323318509416554e-01 
9019 -8.583234190949818e-02 
9020 -2.694049123614981e-01 
9021 -2.038176707169780e-01 
9022 -1.154716976404025e-01 
9023 -1.290932323532093e-01 
9024 -1.789558919053180e-01 
9025 4.623766288733181e-02 
9026 -9.526414407242428e-02 
9027 -9.073377028488110e-03 
9028 -3.157020909959716e-01 
9029 1.023932969137228e-01 
9030 5.072379660957305e-02 
9031 7.033344834949955e-02 
9032 -2.169379375985736e-01 
9033 -1.009525864427671e-01 
9034 -1.324590260756997e-02 
9035 -2.682115066639649e-01 
9036 -3.178381026218170e-02 
9037 -5.407509784371659e-01 
9038 -2.018843808661389e-01 
9039 -3.078910507715937e-01 
9040 -6.112710017161948e-03 
9041 8.439187533141611e-02 
9042 -1.892102567094579e-02 
9043 1.295414015408579e-01 
9044 2.258649225835084e-01 
9045 -1.929680691478659e-01 
9046 -2.146661430980286e-01 
9047 1.374439598686905e-01 
9048 7.310764050024084e-02 
9049 -2.311879002812086e-01 
9050 -4.725043507128459e-01 
9051 6.042330096753195e-01 
9052 2.622749164051324e-01 
9053 -1.276240590472743e-01 
9054 -1.313287455293196e-01 
9055 -1.471680188177189e-01 
9056 -1.777469074762901e-02 
9057 -2.016823787612976e+00 
9058 -8.906072017745408e-01 
9059 -1.549696291970159e-01 
9060 -1.197419984628936e+00 
9061 -3.971121391966768e-01 
9062 -3.192108064649123e-01 
9063 -3.564539099086116e-02 
9064 -3.658290952942703e-01 
9065 -3.932189402831311e-01 
9066 -3.306669216742925e-01 
9067 -4.110154820998444e-01 
9068 -3.763086486953702e-01 
9069 2.365383927781148e-01 
9070 3.027015875000321e-01 
9071 -8.343249822591240e-03 
9072 3.723111334935918e-02 
9073 3.537822296990876e-01 
9074 6.564859869507766e-02 
9075 1.997968306684461e-01 
9076 9.738613206544390e-02 
9077 1.647029422619068e+00 
9078 5.159566448980616e-01 
9079 1.164066099023069e+00 
9080 6.921200521522477e-01 
9081 3.225508560618785e-02 
9082 -8.049166182649406e-02 
9083 -7.850237376058118e-05 
9084 -3.167387681191645e-02 
9085 9.239932652096575e-01 
9086 -1.365193316273343e-01 
9087 -1.447892047841745e+00 
9088 4.693561603790306e-01 
9089 7.993747064780021e-01 
9090 -4.129461364231225e-01 
9091 -4.662585067035649e-01 
9092 -2.641794036767015e-01 
9093 7.105174344184144e-01 
9094 7.758453259085105e-01 
9095 1.367953557442402e-01 
9096 5.660482495455645e-02 
9097 1.967097961016774e-01 
9098 1.754094136396517e+00 
9099 2.655479295768145e-01 
9100 1.970400353287729e-01 
9101 1.526872270078644e-01 
9102 -1.043989002102301e-01 
9103 -3.124442324973063e-01 
9104 -1.980027728033733e-01 
9105 2.734532332342134e+00 
9106 4.086022093681585e-01 
9107 7.629408216108462e-02 
9108 1.120210694521304e-01 
9109 1.989206396041829e-01 
9110 2.321452347277517e-01 
9111 4.787786020924081e-01 
9112 2.323337172426906e+00 
9113 5.933496793357330e-01 
9114 5.464035485745137e-01 
9115 -2.678251391999752e-01 
9116 1.732972414819338e+00 
9117 5.091813118088416e-01 
9118 1.512790626430774e-01 
9119 3.675658327205851e-01 
9120 6.979324942671045e-02 
9121 7.775391706136055e-02 
9122 2.831186306539236e-01 
9123 1.135423150248920e-01 
9124 -1.028236247694167e-01 
9125 1.985430441469359e-01 
9126 6.850243193536115e-02 
9127 -6.057815923187818e-03 
9128 4.520469232875253e-02 
9129 1.730400451728008e-01 
9130 2.671720460927648e-01 
9131 -5.772534394679378e-01 
9132 2.283865630660617e-02 
9133 2.904792303276656e-01 
9134 1.033110480577157e-01 
9135 1.888102960769676e-01 
9136 9.671669775512757e-03 
9137 5.625380394005421e-02 
9138 -5.067676901940189e-02 
9139 -2.115406934513397e-01 
9140 1.197329027998767e-02 
9141 7.274068589214195e-01 
9142 7.202474090656534e-02 
9143 -1.074540817447341e-01 
9144 -7.471485883224586e-02 
9145 1.824084815241537e-01 
9146 6.510147826786115e-01 
9147 1.246362250896780e+00 
9148 2.153726415509460e-01 
9149 1.828266632799532e-01 
9150 1.334622528110031e-01 
9151 4.050333201901605e-01 
9152 -1.050756780134063e-01 
9153 3.158479382364264e-03 
9154 1.550184159051823e-01 
9155 3.045277238309413e-01 
9156 1.073720928278947e-01 
9157 -2.002990501985617e-02 
9158 1.453990887006753e-03 
9159 -5.468677111187753e-02 
9160 -2.201490898269287e-01 
9161 -3.292012900719113e-02 
9162 1.182311733028788e-01 
9163 5.931511322498355e-01 
9164 5.042543634260550e-01 
9165 4.326723039906207e-01 
9166 -1.546688686707713e-01 
9167 3.746257364099158e-01 
9168 1.462039918835841e-01 
9169 -6.584266797968776e-02 
9170 4.122634793222626e-01 
9171 2.751183459438871e-01 
9172 2.081507292797719e-01 
9173 7.467644964760123e-02 
9174 2.816027777317575e-03 
9175 1.364659909833855e-01 
9176 7.905032237152555e-02 
9177 -1.356453187981178e+00 
9178 -1.978556664380456e-01 
9179 -6.188011548919287e-01 
9180 -9.026372173791685e-04 
9181 -4.481184850000995e-01 
9182 -1.132146770664088e-01 
9183 -5.740708165779941e-01 
9184 3.621417952741308e-01 
9185 6.269173006140230e-02 
9186 -1.419014492366051e-01 
9187 -1.260984265300051e-01 
9188 2.797903916627570e-01 
9189 -1.657460157818325e-01 
9190 -5.801145905958942e-02 
9191 1.445022117141236e-01 
9192 2.102451357713506e-01 
9193 -3.965482071608529e-01 
9194 2.470990709526118e-01 
9195 3.441435322588113e-01 
9196 -3.540562194327720e-01 
9197 6.628835745402901e-02 
9198 1.158645357095324e-01 
9199 -1.672398171617062e-01 
9200 -4.523242610827107e-01 
9201 -1.102446501379167e-01 
9202 6.707310640546037e-02 
9203 7.991278014408731e-02 
9204 -3.996845069555720e-01 
9205 -4.763492198749529e-02 
9206 1.716347509674648e-02 
9207 2.517002620658038e-02 
9208 1.428674059958609e-02 
9209 -6.032015066258756e-02 
9210 4.597694768131241e-02 
9211 -5.191219855867833e-02 
9212 -7.906448791014203e-02 
9213 -1.511418633757537e-01 
9214 1.281785415981911e-01 
9215 1.799429055679511e-03 
9216 -1.155104913098109e-01 
9217 2.175832556369276e-02 
9218 -4.135910479800482e-02 
9219 8.824605091286557e-02 
9220 5.867303044524105e-02 
9221 2.302656910496424e-01 
9222 3.398978546940669e-01 
9223 -2.093984406066232e-01 
9224 -7.754825306182281e-02 
9225 -2.664249943687368e-01 
9226 1.619918833150209e-01 
9227 3.877341182863233e-01 
9228 8.094979182169623e-02 
9229 -8.133476982163262e-02 
9230 3.217374617444720e-02 
9231 6.350938457151312e-02 
9232 -1.818587064992968e-01 
9233 1.761406018769768e-01 
9234 1.699121055830853e-01 
9235 -8.922085708364128e-02 
9236 -2.707198303680755e-01 
9237 -2.300701127381558e-02 
9238 5.103754167559049e-01 
9239 2.536326532743225e-02 
9240 -2.967818343939563e-02 
9241 1.626700558115722e+00 
9242 1.872517319629982e-01 
9243 1.070436269258235e+00 
9244 8.320715991861778e-01 
9245 3.702832302115978e+00 
9246 1.520158460230309e-01 
9247 2.704368842649594e-01 
9248 1.369181496159361e+00 
9249 3.799219758329344e-01 
9250 -1.025843798021029e+00 
9251 -1.195139356170917e-01 
9252 6.927628266497353e-03 
9253 -2.770792371374238e-01 
9254 -2.711788485084974e-01 
9255 -3.391429943266411e-01 
9256 -2.922941711774260e-01 
9257 -2.158164147086142e-01 
9258 -2.820310865375246e-01 
9259 -1.282746474024811e-02 
9260 -1.715716296532578e-01 
9261 -2.770730513553814e-01 
9262 -6.926712348959619e-01 
9263 -7.867639038072312e-01 
9264 -2.504460698831260e-01 
9265 -1.577523866865594e-01 
9266 2.181068402530893e-02 
9267 -1.894274701397151e-01 
9268 -1.592216000689832e-01 
9269 -2.931909373334087e-01 
9270 -1.270607518222640e+00 
9271 -8.605073417767209e-01 
9272 4.629882659265907e-03 
9273 -8.040478428592059e-01 
9274 -2.073959840826549e+00 
9275 -2.413693098442296e-01 
9276 -4.673165549686805e-01 
9277 -1.678720439073614e-01 
9278 2.504161957567653e-01 
9279 -1.397676094631420e-01 
9280 2.555630237119311e-01 
9281 -2.307364844905515e-01 
9282 -1.515563079638654e-01 
9283 -7.132998426988297e-01 
9284 -2.088768110742377e-01 
9285 -1.210830705058088e+00 
9286 -6.119044598426056e-01 
9287 -1.636265850738885e-01 
9288 -3.942074276326755e-01 
9289 -2.705385044419850e-01 
9290 -1.113568403229620e+00 
9291 -8.382563427273235e-02 
9292 -1.348159731563263e-01 
9293 -1.930331254933299e-01 
9294 -7.830322762489267e-02 
9295 -1.601452456569110e-01 
9296 -8.934938651739376e-02 
9297 2.144247432228745e-01 
9298 -1.338928615078461e-01 
9299 -7.347391467412602e-01 
9300 -1.621188924200696e-01 
9301 -2.131523544142439e-01 
9302 1.564142078928970e-01 
9303 -4.737458162036554e-02 
9304 6.140190616210629e-01 
9305 -1.345804882958374e-02 
9306 -7.630377460617331e-03 
9307 1.542376618736833e-02 
9308 4.141193676257413e-03 
9309 -9.074272781907354e-02 
9310 3.009340535713788e-02 
9311 1.212289927421790e-01 
9312 -5.996683744544438e-02 
9313 1.250487349995916e-01 
9314 2.823372814247066e-01 
9315 2.902154340329033e-01 
9316 -2.580119576221678e-01 
9317 -3.819705418742960e-02 
9318 7.735683464682076e-01 
9319 -6.713494955373395e-02 
9320 -1.409689329683546e-01 
9321 3.441221910848240e-01 
9322 1.023532881587037e+00 
9323 9.735157607731900e-01 
9324 6.969438438374966e-01 
9325 2.366293567999456e-03 
9326 3.149670326490810e-01 
9327 3.387132949979422e-01 
9328 -1.294496404302299e-01 
9329 -1.063544843518833e-01 
9330 2.456416088138294e-01 
9331 4.687929371962869e-02 
9332 1.226300175213462e-01 
9333 -6.160255574898394e-03 
9334 7.913227466404386e-03 
9335 -6.655500151416854e-02 
9336 -8.560387688120083e-02 
9337 3.454120418155424e-02 
9338 -1.330583629927490e-01 
9339 9.375182554901824e-02 
9340 2.467614593545998e-01 
9341 1.303449093383697e-01 
9342 -2.245204694519834e-01 
9343 -8.481455301525231e-02 
9344 1.985015273205731e-02 
9345 -6.237459132743859e-02 
9346 -2.558286680158806e-01 
9347 5.877498853540924e-02 
9348 -7.468569907692339e-02 
9349 -4.762835183283778e-02 
9350 7.807720686057779e-02 
9351 5.213418163889409e-02 
9352 -1.540460263609705e-01 
9353 6.897225505451048e-02 
9354 -4.666161437238282e-02 
9355 1.036711510071206e-01 
9356 1.469560139348066e-01 
9357 1.630465610708368e-01 
9358 -6.587523155568113e-03 
9359 -1.311493058827528e-01 
9360 4.004663454852947e-02 
9361 -4.946237509597676e-01 
9362 2.328028052724326e-01 
9363 2.016988555716139e-01 
9364 2.128583382602905e-01 
9365 9.118678786664050e-02 
9366 -2.986306540324591e-01 
9367 -2.322257759113321e-01 
9368 -2.457225029461937e-01 
9369 -5.359060138122527e-02 
9370 -1.906274962726618e-01 
9371 -3.032022808991852e-01 
9372 1.463014005061102e-01 
9373 6.299405941581215e-01 
9374 1.265101323770422e+00 
9375 6.113042141601218e-01 
9376 -4.998106371821590e-02 
9377 -3.317001983292662e-01 
9378 7.180610819164396e-01 
9379 -3.575571496792164e-01 
9380 -2.058866888391508e-01 
9381 -3.569517546256443e-01 
9382 -2.229534294574498e-01 
9383 -2.582048903069174e-01 
9384 -3.446804517200895e-01 
9385 -2.054841756433926e-01 
9386 -4.615021451815357e-01 
9387 -5.040776325866889e-02 
9388 -1.778233405343911e-01 
9389 5.763302495858577e-02 
9390 6.357024724240437e-02 
9391 -1.626982318794131e-01 
9392 -8.019779327806667e-02 
9393 2.521135559913515e-02 
9394 -1.145405789785407e-01 
9395 -2.020730791803108e-01 
9396 7.478913604527705e-01 
9397 5.974072324827779e-01 
9398 -8.269796711818109e-01 
9399 -3.357197707472814e-02 
9400 1.680165631013589e-01 
9401 -1.036055157833950e-01 
9402 -3.705326179313435e-01 
9403 -7.786909783655055e-01 
9404 -7.102203166360329e-01 
9405 2.071503838580879e-02 
9406 1.959951388123374e-01 
9407 6.562667686318908e-02 
9408 1.012454025675106e+00 
9409 -5.798396105573439e-02 
9410 2.225049387151896e-01 
9411 -1.811221102778221e-01 
9412 -2.469791141871262e-01 
9413 -6.059825648105628e-02 
9414 1.141128885920932e-01 
9415 -3.070968698409113e-01 
9416 -3.947536945983890e-01 
9417 3.491934768004139e-02 
9418 -3.768698665177694e-02 
9419 1.545585434176889e-01 
9420 -4.640392619414440e-02 
9421 2.509685192657355e-02 
9422 -2.816999914258903e-01 
9423 -1.048758475899587e-01 
9424 -5.976631559459987e-02 
9425 -2.145968382096697e-01 
9426 -1.558203936658680e+00 
9427 -1.783055594001717e-01 
9428 1.161731388928369e+00 
9429 -1.751872286598871e-01 
9430 -4.503832801268211e-01 
9431 1.601552963764433e-02 
9432 6.809569738732434e-01 
9433 -7.156664244974746e-01 
9434 -3.554475860835458e-01 
9435 4.043822901931132e-01 
9436 4.659509690102656e-01 
9437 -6.996346632373311e-01 
9438 -4.786259307799577e-02 
9439 2.431509656559628e-01 
9440 -2.143205399786979e-01 
9441 -5.477135429275051e-01 
9442 2.388807584454207e-03 
9443 5.484441646658216e-01 
9444 8.763389488918263e-01 
9445 -4.320650136804095e-02 
9446 2.835426303863623e-02 
9447 -3.799573581252102e-02 
9448 5.244425411290363e-02 
9449 1.118480227358739e-01 
9450 3.561257785135737e-02 
9451 1.034834739137237e-01 
9452 1.159735313890947e-01 
9453 1.694038374073046e-01 
9454 3.092920633624652e-01 
9455 -8.572324288587272e-01 
9456 -7.103414092158838e-03 
9457 -4.845470442408493e-01 
9458 -6.618164076059392e-01 
9459 -1.737454884380212e+00 
9460 -3.144849702529561e-01 
9461 -7.535418783443875e-01 
9462 -4.124603063127814e-01 
9463 -3.527716787839298e-01 
9464 -1.764731925070711e+00 
9465 -1.460086907488610e-01 
9466 5.062763725343909e-02 
9467 4.009143135012477e-01 
9468 1.436786743016831e-01 
9469 4.139232552934426e-01 
9470 -3.062004606042452e-01 
9471 -1.673816893529901e-01 
9472 1.628909693594475e-01 
9473 -4.105201944714802e-01 
9474 -4.258779937579298e-01 
9475 -1.893845474928132e-01 
9476 -1.402463403903911e+00 
9477 -1.037419700460098e-02 
9478 -3.348328650016557e-02 
9479 4.350559671638100e-02 
9480 -3.043278292213052e-01 
9481 -4.789241887409045e-01 
9482 -1.193904061230547e-01 
9483 -6.823673751384602e-01 
9484 -2.391584277869784e-01 
9485 -7.584183517364838e-01 
9486 -1.231568742312616e-01 
9487 1.456969144567841e-01 
9488 -4.695016501149082e-01 
9489 -4.327919009672226e-02 
9490 -1.027381975499253e-02 
9491 -6.616343306783631e-01 
9492 -6.100931858809731e-02 
9493 2.921872039520742e-02 
9494 -3.210992013767883e-02 
9495 -1.849484122371756e-01 
9496 1.437091964902061e-01 
9497 -7.726411251479325e-01 
9498 1.443433494961893e-01 
9499 4.584939401237645e-02 
9500 1.891356859597413e-01 
9501 -6.628436624745216e-01 
9502 -2.369121219224304e-02 
9503 3.695051574900354e-02 
9504 -2.297038682079763e-01 
9505 -5.280462946014551e-02 
9506 2.926711145210515e-01 
9507 1.315099739429208e-01 
9508 -1.301929224617247e+00 
9509 -6.164200929061848e-02 
9510 3.337762779828052e-01 
9511 -4.649140838681699e-02 
9512 -3.290920382474319e-01 
9513 3.708841190279089e-02 
9514 2.525032279124494e-01 
9515 1.991988496257989e-02 
9516 -2.880072309735505e-01 
9517 1.466226481883570e-01 
9518 1.790811908049887e-01 
9519 -8.545854301210860e-03 
9520 -2.661484483155392e-02 
9521 4.946504450576668e-02 
9522 2.093220689163696e-01 
9523 2.455240963048562e-01 
9524 7.768939271928202e-02 
9525 3.638989342298392e-01 
9526 1.073430406027069e-01 
9527 -4.912298946641424e-01 
9528 -3.583568353074922e-01 
9529 1.590322701208690e-01 
9530 4.458694726757399e-01 
9531 2.140692023580821e-02 
9532 -9.119519675315853e-03 
9533 2.253199471702126e-02 
9534 4.425785253791614e-02 
9535 3.592501086259550e-01 
9536 2.745989378432188e-02 
9537 7.857353835055621e-03 
9538 -1.887029062852251e-02 
9539 -1.716313393872419e-01 
9540 1.504443780476865e-01 
9541 2.321800816451588e-01 
9542 -4.995774156566454e-01 
9543 2.063235727154628e-02 
9544 2.936271121466969e-02 
9545 -4.634792129761882e-01 
9546 -2.183271578123618e-01 
9547 -5.203704142710060e-02 
9548 -9.129968935174100e-01 
9549 -3.049456074021889e-02 
9550 -1.880274859418655e-01 
9551 6.078646626213634e-02 
9552 3.577026288657819e-02 
9553 -5.725311670958008e-02 
9554 2.402734662654047e-01 
9555 4.203720609772976e-01 
9556 -9.359601360119008e-02 
9557 -1.116215536535102e-01 
9558 4.174045825832157e-02 
9559 -1.551774080019578e-01 
9560 -2.852252457579647e-01 
9561 -1.080076334707404e-01 
9562 2.794143074036250e-01 
9563 2.378717152552550e-01 
9564 2.034893307333667e-02 
9565 -2.099632607959584e-02 
9566 1.027372793440215e-01 
9567 -5.403093045037989e-01 
9568 -1.657196438836629e-01 
9569 8.298981751139034e-02 
9570 -2.037103049150383e-01 
9571 8.730403320915739e-02 
9572 1.617480072463405e-02 
9573 2.640049823442602e-01 
9574 3.666478338156003e-02 
9575 -8.040850202755035e-01 
9576 -5.376027943293158e-01 
9577 -4.892796252321392e-01 
9578 3.544074789191743e-01 
9579 1.200532610233003e-01 
9580 -4.786200884596860e-01 
9581 -4.036879131239485e-01 
9582 -1.867735101146172e-02 
9583 -2.108053850173444e-01 
9584 -2.701123676214565e+00 
9585 4.294743422313043e-02 
9586 -5.733263931239834e-01 
9587 7.011160314317202e-01 
9588 3.927084804818760e-01 
9589 -2.433963591622966e-01 
9590 -3.121452955207304e-01 
9591 -5.274140308618296e-01 
9592 -2.336028718105511e-01 
9593 -2.778799840110042e-01 
9594 -1.721639119286903e-01 
9595 1.890664498282727e-01 
9596 -6.270007331861396e-01 
9597 -1.190036861033924e-01 
9598 -3.634599647446660e-01 
9599 -9.847497150038190e-02 
9600 -2.575151762085663e-01 
9601 2.860926954566967e-02 
9602 6.396830753498183e-03 
9603 -1.008551124864510e-03 
9604 -2.679166133953012e-03 
9605 3.272484066850454e-02 
9606 1.375693681540566e-02 
9607 -1.445477195400058e-01 
9608 -5.043609187632525e-02 
9609 2.334083785046461e-01 
9610 3.569872600546884e-02 
9611 -2.200094581954094e-02 
9612 2.202345728487609e-01 
9613 3.752089044312441e-01 
9614 -6.524579694653047e-02 
9615 1.982205933235803e-01 
9616 1.631043505446974e-01 
9617 6.957620071264647e-02 
9618 6.840799653501548e-02 
9619 -2.096599791709128e-01 
9620 1.807196758102030e-01 
9621 2.509989786560275e-01 
9622 1.581542602529128e-01 
9623 -1.618987188045139e-01 
9624 2.851143364800027e-01 
9625 -1.361617981595032e-01 
9626 3.717295783894040e-01 
9627 7.224730144523002e-01 
9628 5.261288064361335e-01 
9629 3.751103510631486e-01 
9630 -2.409139972207651e-01 
9631 -1.763311842081074e-01 
9632 -1.177546036357888e-01 
9633 -4.597807527549776e-01 
9634 -2.044831729680735e+00 
9635 -6.700209714460741e-01 
9636 -1.693458868381183e-01 
9637 -1.056416987893052e-01 
9638 -3.507225386345139e-01 
9639 5.515121682957663e-02 
9640 -3.934533687386473e-02 
9641 5.428527742773329e-01 
9642 6.189350072110300e-03 
9643 1.305536606421619e-01 
9644 1.769727941157872e+00 
9645 8.118984978013408e-01 
9646 -7.193018816506000e-02 
9647 -3.367128209663985e-03 
9648 1.239239061083367e+00 
9649 8.275753478255668e-02 
9650 -2.081532210456046e-01 
9651 4.030914829665087e-02 
9652 -2.243060919984285e-01 
9653 5.743818725986887e-01 
9654 -6.412141091251057e-02 
9655 -3.009706887498987e-01 
9656 -3.371528046469879e-01 
9657 8.295715382918997e-02 
9658 -4.043354682194237e-02 
9659 -1.648665011571049e-01 
9660 -5.326748482030907e-02 
9661 4.157474114693808e-02 
9662 1.512251131627591e-01 
9663 6.026435843411051e-02 
9664 5.473103393736833e-02 
9665 -5.358837025292258e-02 
9666 -7.084419213526877e-03 
9667 -2.154438627374238e-01 
9668 -1.930135515192429e-01 
9669 -2.204391314669738e-01 
9670 -3.315816592910968e-01 
9671 -3.449047346184198e-01 
9672 -3.617525755353675e-01 
9673 1.288846534424757e-01 
9674 -1.486749716622723e-01 
9675 -2.036174112551839e-01 
9676 -4.691313601295450e-01 
9677 -2.072243388404848e-01 
9678 -2.241690183755237e-01 
9679 -7.904676486153322e-03 
9680 1.944779305320850e-01 
9681 -3.274584639801645e-02 
9682 -2.463290069881851e-01 
9683 -5.080064547094203e-01 
9684 -1.965601976116233e-01 
9685 1.097355376045520e-01 
9686 -3.319398048182806e-01 
9687 8.574755106218046e-01 
9688 3.669777864551588e-01 
9689 -1.805800347654860e-01 
9690 1.946820477722492e-01 
9691 -7.092143613469332e-01 
9692 -6.085495922005181e-01 
9693 -6.636049072228711e-02 
9694 8.588865371304448e-02 
9695 -1.247677953101928e-02 
9696 1.263613745198779e-01 
9697 -5.587981543010159e-01 
9698 1.423603418687584e-01 
9699 -1.497258561790451e-01 
9700 -1.930024879808400e-01 
9701 -6.049563967910953e-01 
9702 -1.043206041764752e+00 
9703 -4.896635232138659e-01 
9704 -7.719041601628783e-01 
9705 2.755950680007273e-01 
9706 -1.330150589576267e-01 
9707 -5.155999287096635e-01 
9708 2.333723942298560e-01 
9709 6.585230954551904e-01 
9710 -3.283227615054751e-02 
9711 -4.524138917232152e-01 
9712 1.980959976542558e-02 
9713 2.290451374907348e-01 
9714 -1.092043845679268e-01 
9715 1.293416439888012e-02 
9716 -3.219861046192445e-01 
9717 -1.243251639851931e-02 
9718 -1.461648587414044e-01 
9719 -6.504957906385819e-02 
9720 6.576472268145925e-03 
9721 6.328310548726085e-02 
9722 1.367259459973909e-01 
9723 5.063534866476712e-01 
9724 9.361930011232232e-02 
9725 5.776504792620952e-02 
9726 -1.511752793339351e-02 
9727 -1.271994784680902e-01 
9728 1.621754598501218e-03 
9729 -3.240047704122861e-01 
9730 -1.012413954949003e-01 
9731 1.163989183634879e-01 
9732 -2.601654386516067e-01 
9733 -4.801480487220403e-02 
9734 -3.138304737694348e+00 
9735 -1.671192993176323e+00 
9736 -2.198578072453928e+00 
9737 1.761821904205454e-01 
9738 2.627099034310702e-01 
9739 -6.080858534784020e-01 
9740 -2.944252521817763e+00 
9741 -8.960740013286282e-02 
9742 3.452156104406490e-01 
9743 3.594343851135414e-02 
9744 1.061214424656384e-01 
9745 -1.100049557194786e-01 
9746 -4.720820696944284e-02 
9747 -4.844924346721576e-01 
9748 -6.760546632505586e-01 
9749 6.035864583232246e-01 
9750 9.422131762601424e-01 
9751 -1.443232016303215e-01 
9752 -1.028824088901586e-01 
9753 9.746763693304043e-02 
9754 9.581072426255348e-01 
9755 6.255736641512998e-03 
9756 1.787851970978566e-01 
9757 8.261710836512568e-01 
9758 7.813969684492786e-01 
9759 -4.791790488473544e-02 
9760 1.795233509829532e+00 
9761 1.479537444330759e+00 
9762 3.557464229967104e-01 
9763 1.131231251123583e-02 
9764 -1.817552583492681e-02 
9765 7.988451848103896e-01 
9766 2.332637973108008e-01 
9767 2.300681200091138e-01 
9768 -6.843459811337815e-01 
9769 3.717270485571724e-01 
9770 -2.087712829147242e-01 
9771 -3.121178189619148e-02 
9772 -9.865406657447112e-02 
9773 5.498466483298524e-01 
9774 -6.604385881336428e-02 
9775 -4.973113469667830e-01 
9776 -1.224347272164743e-01 
9777 4.095356894042660e-01 
9778 1.995275992005217e-01 
9779 4.958702580502410e-01 
9780 5.016494859663628e-01 
9781 7.632647802626594e-01 
9782 1.571358321511813e-01 
9783 6.560256851457135e-01 
9784 -7.514906039577349e-03 
9785 3.681792765626397e-01 
9786 8.317793696441006e-02 
9787 -9.867395901318027e-02 
9788 8.267265766750115e-02 
9789 4.758542707654423e-01 
9790 3.212950192492072e-01 
9791 1.944983232915977e-01 
9792 3.018326655349181e-01 
9793 -2.160882772854358e-01 
9794 2.299140047049840e-01 
9795 -2.257849663012252e-03 
9796 -4.299779313452183e-02 
9797 -2.965630762158295e-01 
9798 8.275500490548185e-02 
9799 -1.636786371010558e-01 
9800 -3.510584753310291e-02 
9801 -2.121046697439832e-02 
9802 -2.136703810474105e-02 
9803 1.705025509953778e-01 
9804 -3.537389748828518e-03 
9805 6.535864166939893e-02 
9806 2.434201176221925e-01 
9807 4.034071741288515e-02 
9808 2.344525956401417e-03 
9809 3.140447218764821e-01 
9810 2.429719687544242e-01 
9811 1.508577778156271e-01 
9812 -6.215345107696250e-02 
9813 -1.971417998653584e-02 
9814 4.909995256557376e-02 
9815 -3.354544296138849e-01 
9816 -1.311475937576289e-02 
9817 3.300099140260351e-03 
9818 -1.054715888020223e+00 
9819 -3.062714786944788e-01 
9820 3.690352573163835e-02 
9821 -1.467218611835550e-01 
9822 -4.769446354699672e-02 
9823 -1.468299317827376e-01 
9824 -8.548623575554445e-02 
9825 1.414186964218798e-01 
9826 -9.213661520613402e-02 
9827 3.094678984391191e-01 
9828 7.336959862798988e-02 
9829 8.249827454228531e-02 
9830 1.224802708500417e-01 
9831 -1.135196870289059e-01 
9832 2.321149212486668e-02 
9833 2.877090171498060e-01 
9834 3.907456544396590e-01 
9835 4.184199942771229e-01 
9836 -1.326242228087098e-01 
9837 -1.851504262018887e-01 
9838 -4.678910733423113e-02 
9839 -1.195621500518048e-01 
9840 -1.888640764085699e-01 
9841 -1.075393072143930e-01 
9842 1.297819867661242e-01 
9843 8.650299976306416e-02 
9844 5.362048914064710e-02 
9845 -1.339800096362407e-01 
9846 2.070817375472314e-01 
9847 -2.326833520012089e-01 
9848 -5.883205558480663e-01 
9849 9.220009867162871e-03 
9850 9.440015201397332e-02 
9851 1.112846447787225e-01 
9852 3.617125715944829e-01 
9853 7.779124824435568e-03 
9854 -1.230906354374348e-02 
9855 4.407663040939778e-02 
9856 1.187850346143956e-03 
9857 -3.236698268702893e-01 
9858 -2.062811775425241e-02 
9859 -8.907655565796702e-02 
9860 -7.846882028625586e-02 
9861 -1.040912413118067e-01 
9862 -4.913674244785995e-02 
9863 4.267923772338489e-01 
9864 2.656452902009236e-02 
9865 -2.774249338433478e-02 
9866 7.523373194706427e-02 
9867 1.091252854708456e-01 
9868 -6.367764465215021e-02 
9869 -2.414696598527470e-02 
9870 -3.809453691088028e-01 
9871 -3.328372257387262e-02 
9872 -4.452978676976043e-01 
9873 -1.088721777764877e-01 
9874 1.831018093840125e-01 
9875 9.696623532211184e-02 
9876 2.775194109516199e-01 
9877 3.974382396940946e-01 
9878 -4.743870974596837e-02 
9879 4.242931777945704e-02 
9880 1.489891659680758e-01 
9881 1.337268659565207e-01 
9882 1.310397527611844e-01 
9883 3.368297217103510e-02 
9884 4.571558161270675e-02 
9885 2.483506002293488e+00 
9886 -4.319849335361629e-01 
9887 -8.067011897585147e-01 
9888 1.634907511757271e-01 
9889 2.642080332676290e-01 
9890 1.773229590478810e-01 
9891 1.048284242034500e+00 
9892 4.213645900420610e-01 
9893 6.926101629826968e-02 
9894 -5.900289926210407e-02 
9895 -1.476151688536112e-02 
9896 4.454860518805619e-02 
9897 -1.119578731232966e-01 
9898 2.372872161206549e-03 
9899 -3.369531673817533e-01 
9900 -1.021415838695326e-01 
9901 -2.655812118694927e-01 
9902 -1.414043370204588e-01 
9903 -2.521335875372682e-01 
9904 -8.849229873146751e-02 
9905 -2.393918173255954e-01 
9906 -3.722739139868900e-02 
9907 -1.628075589608454e-01 
9908 -3.095810740509267e-01 
9909 -8.764251692597756e-02 
9910 -6.615606467183043e-02 
9911 -3.263965111841467e-02 
9912 -6.393809411954261e-02 
9913 -2.378102945656321e+00 
9914 -4.321678788205673e-01 
9915 -6.667964661905448e-01 
9916 -4.159556076488499e-01 
9917 -3.034046004667060e+00 
9918 -5.402936104969533e-01 
9919 -6.421895414013078e-01 
9920 -1.078766089579080e+00 
9921 -3.564717632069782e-01 
9922 -5.442969813486775e-01 
9923 -2.318189103516640e-01 
9924 -3.943875962858339e-01 
9925 -7.292982385106210e-02 
9926 -2.080090757821665e-01 
9927 -3.017649789344557e-02 
9928 -1.006748872941879e-02 
9929 -4.260992157873963e-01 
9930 -2.935342139820825e-01 
9931 -2.741465903277141e-01 
9932 -3.074780541693733e-01 
9933 -4.728426366084726e-01 
9934 -6.938384282197330e-01 
9935 -5.908350827919029e-01 
9936 -5.075031940727388e-01 
9937 -2.801830985561634e-01 
9938 -6.592013538040619e-01 
9939 -3.125072079064964e-01 
9940 -5.761496714362030e-01 
9941 1.565952109175180e-01 
9942 -7.165359558751118e-01 
9943 -1.064512197211815e-01 
9944 4.293768752705066e-02 
9945 -1.488107465385788e-01 
9946 -2.159964904495558e-01 
9947 -1.878276135578556e-01 
9948 -2.898169742491427e-01 
9949 5.393238492149776e-03 
9950 -2.207298177280020e-03 
9951 -8.509527439768043e-02 
9952 1.009723647511275e-02 
9953 -2.117437658722733e-01 
9954 2.387524283096403e-01 
9955 1.196988731432862e-01 
9956 1.415997831717503e-01 
9957 -2.010582472943694e-01 
9958 -5.351233830556960e-01 
9959 4.325020273272964e-01 
9960 -6.246254526967469e-02 
9961 -7.252744963327615e-01 
9962 4.947611149806233e-01 
9963 -1.748752512696025e-01 
9964 -6.285195469992917e-01 
9965 -2.561430267827551e-01 
9966 -8.724962911019767e-01 
9967 9.633215944651817e-03 
9968 -1.280772391928381e-01 
9969 -2.410469295953120e-01 
9970 -1.888237115856901e-02 
9971 5.297438395330520e-01 
9972 3.714430381683532e-02 
9973 -1.418763553500742e-01 
9974 8.840281485238458e-02 
9975 -3.355017850458565e-02 
9976 2.285328192956725e-01 
9977 1.859444299332716e-02 
9978 -1.147596616464632e-01 
9979 1.838187928879424e-01 
9980 6.316803310782905e-02 
9981 5.135926995584690e-03 
9982 -3.247500540247278e-01 
9983 3.963150528517502e-03 
9984 4.783514547207061e-01 
9985 -2.857973265739761e-01 
9986 -4.284086568277215e-02 
9987 7.059820256361617e-01 
9988 2.572553827491990e-01 
9989 7.963213417189827e-02 
9990 -4.093993022177942e-01 
9991 7.060937106289920e-02 
9992 -4.259571734255484e-02 
9993 -1.984423298015640e-01 
9994 5.923674246038007e-03 
9995 3.698718740718537e-02 
9996 -4.830306879757466e-01 
9997 1.139879655324557e-01 
9998 -1.779876317232707e-01 
9999 -2.511131618274565e-01 
10000 1.539889666615969e-01 
10001 2.019853442503375e-02 
10002 2.201005388338417e-02 
10003 2.122387358727061e-02 
10004 -1.205328699316027e-01 
10005 1.593289817365559e-01 
10006 1.145880338834822e-01 
10007 -1.221880387802177e-01 
10008 -1.231005283819183e-02 
10009 6.416262894689817e-02 
10010 -1.508200834510281e-02 
10011 1.551043313347757e-02 
10012 1.294495466646447e-02 
10013 7.846576331596471e-02 
10014 9.295549070656546e-02 
10015 -1.500286226666434e-01 
10016 -3.016203282066098e-01 
10017 8.459891825004863e-02 
10018 5.598340418002866e-01 
10019 5.409853645024811e-01 
10020 9.461376715022066e-02 
10021 1.225700976101283e-01 
10022 3.604249959407814e-02 
10023 -9.549812106391865e-02 
10024 -1.291698078911958e-01 
10025 -1.470737451496081e-01 
10026 2.900061459270105e-02 
10027 -8.617735317071648e-03 
10028 5.121676160691576e-01 
10029 3.955804145602000e-01 
10030 1.458450087523724e-01 
10031 -2.453172677280577e-01 
10032 -2.283470294227185e-01 
10033 -9.229239927062373e-03 
10034 2.818654235200159e-01 
10035 -3.577177372290140e-02 
10036 1.030148426997985e-01 
10037 2.531748136738283e-01 
10038 2.259638057411109e-01 
10039 -4.705206119480801e-01 
10040 1.224493843983391e-01 
10041 1.244069652349559e-02 
10042 1.342301853776825e-01 
10043 -1.877514557477897e-01 
10044 1.710749199133202e-01 
10045 1.003808362417470e+00 
10046 2.139794249147891e-01 
10047 -2.936004531894221e-01 
10048 -3.201822047874037e-01 
10049 -7.680547428649775e-02 
10050 -2.175638195482492e-01 
10051 1.496548349860038e-01 
10052 -3.051149088868420e-02 
10053 6.555987280006266e-02 
10054 3.142004122042381e-04 
10055 1.190071215231571e-02 
10056 2.854330525314087e-02 
10057 2.430302618184969e-01 
10058 -7.576892024300734e-02 
10059 -9.669947289866317e-02 
10060 1.166271796609016e-01 
10061 -1.136261806641847e-01 
10062 -1.387727735150127e+00 
10063 -3.364621272744747e-01 
10064 3.340902496495891e-01 
10065 -8.916569492081777e-02 
10066 -4.441315598990352e-01 
10067 -1.122771611019858e-01 
10068 -1.285675580909145e+00 
10069 2.847958744994862e-01 
10070 1.694304317489568e+00 
10071 2.528115486078332e-01 
10072 1.136549482243153e+00 
10073 -3.086995004918249e-01 
10074 3.715145546963479e-01 
10075 3.530811683098036e-01 
10076 -1.216042165884206e-01 
10077 1.515706017457109e-01 
10078 6.054635651453435e-01 
10079 3.082744368804357e-01 
10080 -2.012525362525337e-01 
10081 5.062168499042985e-02 
10082 9.294638686794312e-03 
10083 -4.149942542556968e-02 
10084 -1.740996978119134e-01 
10085 -6.349386020682249e-02 
10086 2.259363046991394e-01 
10087 9.373956687476515e-01 
10088 3.702396608861019e-01 
10089 4.755183801875627e-02 
10090 2.772555576097138e-01 
10091 6.776128945707427e-02 
10092 -1.199748492903466e-01 
10093 -2.259095951484009e-01 
10094 -1.123612496925669e+00 
10095 -1.786841639696774e-01 
10096 7.258677419399320e-02 
10097 1.759984686278395e+00 
10098 -9.265345497528462e-03 
10099 -7.686311148883936e-01 
10100 2.062802251487558e-01 
10101 2.283444311431002e-01 
10102 3.294345526798089e-01 
10103 2.352305048737338e-01 
10104 2.920787685763345e-01 
10105 -1.209854252913988e-01 
10106 2.731648813365570e-01 
10107 -7.414330810763382e-02 
10108 -2.711043903183713e-01 
10109 9.690476006035421e-01 
10110 2.911061808954419e-01 
10111 -1.917011163902900e-01 
10112 -5.443228764373617e-01 
10113 -2.419926051599595e-01 
10114 2.254273943059227e-01 
10115 1.294878911333047e-01 
10116 2.789196352761341e-01 
10117 -1.647710448495708e-01 
10118 -2.944553179885193e-01 
10119 -6.563747863015904e-01 
10120 -3.310017914417567e-01 
10121 -1.148018095295213e-01 
10122 1.027249960010345e-01 
10123 -1.118854918000641e-02 
10124 -2.981254714770109e-01 
10125 -3.536017688301135e-02 
10126 3.515916814369194e-01 
10127 -9.528783604200584e-01 
10128 -1.120735308447551e+00 
10129 5.362283993076468e-01 
10130 9.694465127294544e-02 
10131 -3.399317513179189e-01 
10132 -6.265674243165671e-02 
10133 3.461534710946281e-02 
10134 3.857341115930823e-01 
10135 -1.346604066543635e-01 
10136 -3.586389985238034e-01 
10137 8.035125206553319e-01 
10138 3.434114231710321e-01 
10139 4.804539480436982e-02 
10140 -1.632721908442489e-01 
10141 1.346108275562324e-01 
10142 -1.694732694299363e-01 
10143 -1.254307689585324e-01 
10144 -6.007156338623533e-01 
10145 -8.009862263168367e-01 
10146 -1.252807472211899e-01 
10147 3.026355929540496e-01 
10148 -3.119781724607865e-01 
10149 -3.390800598579176e-01 
10150 2.239052503834205e-02 
10151 1.143150269012748e-01 
10152 -1.968439132263257e-01 
10153 2.090755361172564e-02 
10154 -4.957821441512911e-02 
10155 3.920907593258243e-01 
10156 -1.199050432888515e-02 
10157 -2.726439683809394e-02 
10158 1.374322626633412e-01 
10159 -6.193255541356237e-02 
10160 -3.694877173712827e-02 
10161 1.981774943157401e-02 
10162 2.484324666277623e-02 
10163 1.455308607083823e-01 
10164 -3.179903107059239e-02 
10165 1.258557038106331e-01 
10166 -3.520638737419986e-02 
10167 -1.049920346264461e-01 
10168 4.951469823422100e-03 
10169 2.377768649310095e-01 
10170 1.027183175713438e-01 
10171 5.982183363392403e-02 
10172 1.631066427940452e-01 
10173 2.087676608561265e-01 
10174 -4.995815877728929e-02 
10175 2.118607811025902e-03 
10176 1.076214649513381e-01 
10177 4.694451996296889e-01 
10178 1.705392470014788e-01 
10179 -1.182695478878544e-02 
10180 -2.694100700782758e-01 
10181 -6.481870685803959e-02 
10182 9.773938740407595e-02 
10183 -1.049709748199236e-01 
10184 2.770684449213253e-01 
10185 3.755477117996217e-02 
10186 4.974867476521208e-01 
10187 5.955181743982076e-02 
10188 -1.024318078490108e-01 
10189 -2.943789175614961e-01 
10190 3.935703367660264e-01 
10191 -4.941630500597041e-02 
10192 -8.622943599732034e-01 
10193 2.317951268721050e-01 
10194 1.849761920324218e-01 
10195 1.967322847556288e-02 
10196 -8.048379311543126e-02 
10197 6.456399785978925e-02 
10198 2.208590910254769e-01 
10199 -2.626407642661554e-01 
10200 -4.109099819703020e-01 
10201 1.027682038327532e-01 
10202 -4.254537327459977e-04 
10203 -9.187695416361720e-02 
10204 -6.087841586903600e-03 
10205 2.641989805302019e-01 
10206 -1.381024328859517e-01 
10207 -1.876094366102312e-01 
10208 -1.170676434370650e-01 
10209 -2.756142561742618e-02 
10210 1.803154813265669e-01 
10211 -3.510884714138136e-01 
10212 -4.482381566320943e-01 
10213 2.683569783886681e-01 
10214 1.280912602554647e-01 
10215 1.717818465566501e-01 
10216 -3.282834996044813e-01 
10217 8.596722048255159e-02 
10218 5.095578052164014e-02 
10219 1.437795868724089e-01 
10220 -3.791546004694988e-02 
10221 1.057344103143591e-01 
10222 -4.117918112201475e-02 
10223 3.341149260645180e-01 
10224 -1.000259947769878e-01 
10225 -1.386400350404368e-01 
10226 -7.239851438918297e-02 
10227 -6.287363202932816e-02 
10228 1.252567773539316e-01 
10229 -1.274139650892498e-01 
10230 -6.768568644159166e-02 
10231 4.663669645217434e-01 
10232 1.538998161498562e-01 
10233 -4.939718805764025e-02 
10234 2.992656726620058e-01 
10235 5.269027053038844e-01 
10236 1.197460191129249e-01 
10237 -4.865767297373474e-01 
10238 1.461852749590837e-01 
10239 4.469433088506670e-01 
10240 -7.333353880528830e-02 
10241 3.380785354204485e-02 
10242 4.135006362974371e-02 
10243 -1.872283629732558e-02 
10244 3.094057790766713e-03 
10245 3.092789191053841e-02 
10246 2.155458519455435e-02 
10247 -1.816354097547066e-02 
10248 1.079387991051333e-02 
10249 4.788410531713486e-01 
10250 8.452631448503622e-02 
10251 -8.906044371443975e-03 
10252 5.704563502580810e-02 
10253 -2.875804227435578e-02 
10254 1.271100838254569e-01 
10255 5.148373569404781e-02 
10256 -3.310173619179565e-01 
10257 1.743848480141502e-01 
10258 -1.359379323794953e-01 
10259 -1.598699453093044e+00 
10260 4.326051186583737e-01 
10261 4.215212010337018e-01 
10262 -9.288523386934332e-02 
10263 2.981150207317975e-01 
10264 1.370199682920604e+00 
10265 5.712324687112754e-02 
10266 -3.500460920779469e-02 
10267 -6.315505851882905e-02 
10268 -2.156709913305861e-01 
10269 6.552997557100633e-02 
10270 -5.290928014517208e-01 
10271 -3.107902108641888e-01 
10272 -3.701468812017675e-01 
10273 1.166236798183212e-01 
10274 -3.890328008530810e-01 
10275 -1.652347930264858e+00 
10276 -3.618635335167995e-01 
10277 -7.573218233412586e-02 
10278 2.850387772750697e-01 
10279 -1.459099821347645e-01 
10280 -7.402677094338456e-02 
10281 1.084750999556399e+00 
10282 7.292557193051304e-01 
10283 -5.493571886644835e-02 
10284 1.329380099524103e+00 
10285 9.714464379876964e-01 
10286 2.467973020016329e-01 
10287 2.040852764366389e-01 
10288 1.680476675833324e+00 
10289 1.451083121921295e-02 
10290 7.326876907854152e-02 
10291 1.082523329651870e-01 
10292 4.571121936279461e-01 
10293 -5.593211962239963e-02 
10294 9.838188639619827e-03 
10295 -1.300566934217149e-01 
10296 -1.975434909900555e-03 
10297 -7.331489805246984e-02 
10298 -1.408627508638644e-01 
10299 -2.534244592431832e-02 
10300 -1.112073396292375e-01 
10301 1.585264051940359e-02 
10302 -4.493748006014470e-02 
10303 -5.009399441769587e-02 
10304 -4.989608125328802e-02 
10305 -1.732031888608217e-02 
10306 -2.492772955090373e-02 
10307 -3.098548693397973e-01 
10308 5.066037637145460e-02 
10309 7.433973525240151e-03 
10310 -2.286789881526221e-02 
10311 -4.176405602092818e-02 
10312 -7.990969920728837e-02 
10313 -4.727019513316840e-03 
10314 -2.871104442434284e-02 
10315 -3.665625839829151e-02 
10316 9.259631807646282e-02 
10317 1.150945753634374e-01 
10318 -2.265636809320650e-01 
10319 -6.886315532794278e-01 
10320 -4.458381338669847e-01 
10321 -1.921282330880515e-01 
10322 -5.414491339538750e-01 
10323 5.406359813828804e-01 
10324 -7.330319217132865e-01 
10325 7.541538949060490e-01 
10326 7.328814641645241e-02 
10327 -5.235704999660763e-01 
10328 -1.216091655091637e-01 
10329 1.778436005990549e-03 
10330 3.367099058098486e-01 
10331 6.386996486299193e-01 
10332 -2.460069190094296e-01 
10333 2.111219757097535e-02 
10334 9.159698836292236e-02 
10335 -1.521038480151785e-01 
10336 -5.115878914700862e-01 
10337 2.203167819072278e-01 
10338 -8.510293264162040e-02 
10339 -1.240557409629845e-01 
10340 -1.338103816973528e-01 
10341 1.361826577631310e-01 
10342 -2.944313580864380e-01 
10343 -6.034256475289399e-01 
10344 9.927902812666303e-02 
10345 1.876491801529321e-01 
10346 1.580471855268672e-03 
10347 8.098415144461703e-02 
10348 -1.756624079466186e-01 
10349 5.990180431534792e-02 
10350 -1.324289777104618e-02 
10351 9.453156541092401e-02 
10352 6.489722416585499e-02 
10353 3.261033646505259e-01 
10354 -1.880774090988249e-01 
10355 7.736096584439772e-01 
10356 6.641450833181410e-01 
10357 2.889433829981212e-01 
10358 -1.300620233437265e-01 
10359 4.541623309542276e-02 
10360 -1.847738987170555e-01 
10361 -7.249992149567476e-02 
10362 1.120790864188420e-02 
10363 -2.344175112421405e-01 
10364 9.698621379009943e-02 
10365 1.612384879875588e-02 
10366 -7.790401992614650e-02 
10367 1.635385817496943e-03 
10368 9.149926964731073e-02 
10369 -3.380010868196609e-01 
10370 3.736145154320563e-01 
10371 -1.310604015471547e-01 
10372 -1.567484405453155e-01 
10373 -1.328875654501024e-01 
10374 -1.515409573676230e-01 
10375 -1.117736691163828e-02 
10376 -4.693274543652216e-01 
10377 -7.589741967491774e-01 
10378 -5.805014468704027e-01 
10379 -2.974517955197733e-01 
10380 -2.175769349618029e-01 
10381 -1.581795805992912e+00 
10382 -3.515324914673268e-01 
10383 -6.981597437461162e-01 
10384 -1.411316780889953e+00 
10385 4.578687673561405e-02 
10386 -9.751003517836045e-02 
10387 -2.360836991885745e-01 
10388 -5.680745939172965e-02 
10389 1.682535378255054e-01 
10390 1.973822088978218e-01 
10391 -1.725421578741829e-01 
10392 -2.411832995267252e-01 
10393 -3.603622497105690e-02 
10394 2.256655495507972e-01 
10395 6.721010762983759e-02 
10396 -7.759980301604470e-03 
10397 1.022502150697382e-01 
10398 1.122263259700093e-01 
10399 1.304454633569934e-01 
10400 4.635680989402968e-02 
10401 1.853199764144593e-01 
10402 -4.883171569318378e-02 
10403 -6.428515671683065e-03 
10404 -2.509817517490162e-03 
10405 1.423896784428925e-03 
10406 -4.521695373839343e-03 
10407 -5.059441355546522e-03 
10408 3.468475577378854e-02 
10409 -1.328265433479227e-02 
10410 -1.145058855098132e-01 
10411 2.662433354280199e-01 
10412 9.797247818164513e-02 
10413 7.314005021727152e-02 
10414 -6.979849716041141e-02 
10415 -2.875140102071327e-01 
10416 7.628942341286699e-02 
10417 7.115749277645110e-02 
10418 1.688219993288519e-01 
10419 5.339366758769489e-01 
10420 3.215539542287553e-01 
10421 4.378538229900618e-01 
10422 6.755594902211679e-03 
10423 -3.569855108515181e-01 
10424 5.290784898849195e-01 
10425 2.613006673733568e-01 
10426 7.589841962518708e-02 
10427 -6.066683984702805e-02 
10428 5.199254851861138e-02 
10429 2.946566394654939e-01 
10430 1.879786684334966e-01 
10431 -3.458263257484373e-01 
10432 1.109079177195063e-01 
10433 2.716768532088595e-02 
10434 1.134691688398309e-02 
10435 1.474299083552620e-02 
10436 -3.576164226154953e-02 
10437 5.193264099137521e-02 
10438 2.133077222347078e-01 
10439 8.635946631718042e-01 
10440 7.786251834890826e-02 
10441 -2.034994254806101e-01 
10442 8.439302790420773e-01 
10443 -1.085735020835738e-01 
10444 -6.092414099760660e-01 
10445 6.357202820974388e-02 
10446 -8.780576113952950e-02 
10447 -1.498264530877970e-01 
10448 -7.797055112021267e-02 
10449 6.926175889783104e-01 
10450 -2.562269553124358e-01 
10451 -2.211544164463961e-01 
10452 3.279081853474167e-01 
10453 1.039624587177155e+00 
10454 -3.908734840539172e-01 
10455 -6.857128990479197e-01 
10456 1.893371076097301e-02 
10457 1.018071737750802e+00 
10458 -2.309637241105102e-01 
10459 -2.210728255688328e-01 
10460 9.538236078538898e-01 
10461 1.411806222850179e-01 
10462 -1.213782480791570e-01 
10463 1.002565559520378e+00 
10464 3.449905986973077e-01 
10465 1.184549639078407e+00 
10466 9.431350597638897e-01 
10467 3.789485225068570e-01 
10468 6.509662659944098e-01 
10469 8.811784017679327e-01 
10470 1.939440658944469e-01 
10471 2.431238550191703e-01 
10472 1.416488118803861e-01 
10473 7.732653182475240e-01 
10474 -2.728407803205028e-01 
10475 3.416898950722608e-01 
10476 1.451877868156660e-01 
10477 7.598818833486458e-02 
10478 2.605963430806279e-01 
10479 1.202789008756368e-01 
10480 -2.588416351733943e-01 
10481 -1.315890142354864e-01 
10482 1.181110962849502e-01 
10483 2.376767733452392e-01 
10484 -3.503681011401681e-01 
10485 -3.978301971258685e-03 
10486 1.477156205112877e-02 
10487 7.629817162769159e-02 
10488 6.872272156681926e-02 
10489 1.074675411924002e-01 
10490 -1.184246976146596e-02 
10491 -7.007586348720707e-03 
10492 -2.037282716630536e-02 
10493 -6.293095830983438e-02 
10494 -9.367491953403621e-02 
10495 -2.265853176602163e-01 
10496 1.635215701861543e-01 
10497 -3.360617768912373e-01 
10498 -5.329113566809307e-02 
10499 -3.235137933659357e-02 
10500 -3.695723424038976e-01 
10501 -1.344124557666250e-02 
10502 8.469085871730547e-02 
10503 1.760596500502691e-01 
10504 -3.564567672642134e-01 
10505 -9.755316939291327e-02 
10506 8.956748432661535e-04 
10507 7.042686697299086e-02 
10508 7.187768006814683e-02 
10509 -7.478718206554028e-02 
10510 -4.351581999618984e-03 
10511 1.311780171933847e-01 
10512 1.390169313109554e-01 
10513 8.520160562340302e-02 
10514 5.507528905174459e-03 
10515 2.228749233881187e-02 
10516 -8.312874751053348e-02 
10517 1.996660677322904e-01 
10518 -1.304800199578032e-02 
10519 -3.311876593132875e-01 
10520 -1.049945531105041e-01 
10521 -2.836869615121040e-01 
10522 -1.901780400295145e-01 
10523 4.781033910210246e-01 
10524 -1.171004154577125e+00 
10525 3.158620112891303e-01 
10526 2.284058979213021e-01 
10527 5.435879799277503e-01 
10528 5.239487129322211e-01 
10529 1.061467519948564e+00 
10530 6.224638204665043e-01 
10531 5.492072460838452e-01 
10532 1.179430804525085e-01 
10533 5.537701772377228e-01 
10534 -8.954605063928280e-02 
10535 -1.888321757645256e-01 
10536 1.931560122980754e-01 
10537 2.578908216385489e-01 
10538 4.147660480216711e-01 
10539 -3.283393369925782e-01 
10540 1.829455278120052e-01 
10541 4.797718741611757e-02 
10542 1.329690804839533e-01 
10543 4.088972585120755e-02 
10544 -9.513589455909166e-02 
10545 -2.661092790510786e-03 
10546 6.020942384163361e-01 
10547 3.897354648809803e-01 
10548 -5.020518149802012e-01 
10549 8.411634984249919e-01 
10550 1.014037303278091e+00 
10551 -4.588647795834587e-01 
10552 -2.620384166472276e-01 
10553 4.466459825490268e-01 
10554 6.074652778453205e-02 
10555 -3.069627176963309e-01 
10556 7.180647195157863e-01 
10557 2.387338964283687e-01 
10558 -1.116074543143934e-01 
10559 -9.288007260499953e-01 
10560 5.601795081934244e-02 
10561 3.018949087462705e-01 
10562 2.790551252151298e-01 
10563 -2.575627735396118e-01 
10564 6.803755211081329e-01 
10565 3.245936012742522e-01 
10566 3.138518034591412e-01 
10567 -7.972381746702843e-01 
10568 1.600458838231393e-01 
10569 -6.152142761506026e-02 
10570 6.112202505642569e-01 
10571 9.740869119097584e-02 
10572 -6.485442830758835e-01 
10573 2.454054500103110e-01 
10574 4.115152813006481e-01 
10575 -5.246443802959519e-02 
10576 1.249718531040438e-02 
10577 1.130887564595919e-01 
10578 9.353563954901853e-02 
10579 -5.926882473252587e-01 
10580 1.803801684373167e-01 
10581 -8.824893640298104e-02 
10582 4.389951857997157e-02 
10583 -2.384789858485445e-01 
10584 -2.608149997290052e-01 
10585 5.470755100117444e-01 
10586 4.554566720036607e-03 
10587 -1.547065356291840e-01 
10588 9.848328284786736e-02 
10589 6.160860992867143e-01 
10590 4.181041388552680e-01 
10591 -8.888698274952161e-01 
10592 -5.215657536286169e-01 
10593 1.168805975088924e-01 
10594 2.181131768943864e-01 
10595 -1.407154773102207e-02 
10596 3.269616630331045e-02 
10597 6.358881662595343e-02 
10598 -1.208978737250298e-01 
10599 8.665377868360401e-02 
10600 1.146889499152507e-01 
10601 -8.983531291218989e-02 
10602 5.482891167349132e-01 
10603 -2.938547901488274e-01 
10604 5.342490228766855e-02 
10605 -3.455429568074440e-01 
10606 4.869241355437270e-02 
10607 7.417970271086221e-01 
10608 -7.829228095930573e-01 
10609 -4.103392212834490e-02 
10610 -2.244594055838497e-01 
10611 -4.108468721005662e-02 
10612 1.907504514618081e-01 
10613 4.449749187010132e-02 
10614 2.399442094875134e-01 
10615 5.410199135919681e-01 
10616 6.931056209726578e-02 
10617 5.366851227005855e-02 
10618 4.145319921938458e-01 
10619 7.118276328147028e-01 
10620 1.649878831333833e-01 
10621 9.615582231991765e-02 
10622 1.960006573172595e-01 
10623 2.761183369123117e-01 
10624 4.988891905329784e-01 
10625 7.985573059678416e-02 
10626 3.042368647313099e-01 
10627 6.860231214898150e-01 
10628 3.350939046693071e-01 
10629 4.413494330742994e-01 
10630 3.568975325772140e-01 
10631 8.033625786562008e-02 
10632 2.473994226657764e-01 
10633 -2.634160351890463e-01 
10634 8.075141352589509e-02 
10635 9.959746790205709e-02 
10636 2.726046422260815e-02 
10637 -1.573691681088264e-01 
10638 7.565466006454330e-02 
10639 4.718162682930600e-02 
10640 -2.405911687465474e-03 
10641 9.659666757037545e-03 
10642 1.243092390813949e-01 
10643 -3.649532627378612e-02 
10644 7.890112109459803e-02 
10645 1.190311043192821e-01 
10646 4.920901602937294e-03 
10647 -1.700315583355693e-01 
10648 -1.990004223547711e-02 
10649 1.560870929014237e-02 
10650 -6.515554168354690e-02 
10651 -2.182426106027151e-01 
10652 -6.052322548236879e-02 
10653 1.314228785689662e-01 
10654 3.855239156424747e-02 
10655 5.245771578165120e-01 
10656 -1.712079179269521e-02 
10657 -4.470769359096151e-01 
10658 3.305196484146619e-02 
10659 -3.949400819761634e-01 
10660 -3.510659836519492e-02 
10661 -8.881384891317179e-02 
10662 -3.306535737279410e-01 
10663 6.356343898395347e-01 
10664 8.082703522117952e-02 
10665 3.084283350416813e-01 
10666 -4.244906178372690e-01 
10667 -1.390995549950615e-01 
10668 1.271602550827905e-01 
10669 1.844687116499002e-01 
10670 3.134433174139116e-01 
10671 6.973860251118137e-03 
10672 -1.843397678965733e-01 
10673 -4.261288664091258e-02 
10674 3.671382758268296e-02 
10675 1.364449161203511e-01 
10676 2.655567009975033e-01 
10677 1.360901897857189e-01 
10678 -3.461684154707523e-01 
10679 -1.217063364940737e-01 
10680 1.387604868117103e-01 
10681 1.343947686337734e-01 
10682 -6.160800867440319e-02 
10683 -1.685976388989457e-01 
10684 -3.308956560809922e-02 
10685 1.353839188236931e-01 
10686 -1.320721950193400e-02 
10687 7.408142786525604e-02 
10688 1.106534257271407e-01 
10689 -4.419938579852029e-01 
10690 -4.134511060459825e-01 
10691 -6.015280847678579e-01 
10692 -3.671606352388084e-03 
10693 -7.705584378922101e-02 
10694 -4.566261831970770e-01 
10695 -2.621225468578976e-02 
10696 -2.879120966386093e-02 
10697 -5.120896492388157e-01 
10698 6.573670668982179e-02 
10699 9.173799739324648e-01 
10700 -1.484345549551388e-01 
10701 1.786350534395001e-01 
10702 -5.441078237532143e-01 
10703 -7.496831581567954e-01 
10704 1.161592055061157e-01 
10705 -3.365104649426033e-02 
10706 -1.241216542172631e-02 
10707 -3.836150476814955e-01 
10708 -3.329096014453077e-01 
10709 2.953152671771548e-02 
10710 3.213837996061059e-01 
10711 2.281538088851325e-02 
10712 -4.803272478505518e-01 
10713 -5.085524508706736e-02 
10714 4.641424821625633e-01 
10715 -2.343432347555015e-01 
10716 -3.746321480531389e-01 
10717 8.545137654353196e-02 
10718 -1.024468528261240e-01 
10719 -1.135484317206398e-01 
10720 -3.762931534991680e-01 
10721 1.499195806313630e-01 
10722 5.995125176020295e-01 
10723 -3.562033081147999e-02 
10724 -9.738156794801665e-02 
10725 4.143293567209043e-02 
10726 3.997232494924130e-01 
10727 -3.001694945569193e-01 
10728 -3.999703993480621e-01 
10729 -5.217986925932465e-02 
10730 2.392407394316244e-02 
10731 3.579823197388883e-01 
10732 -7.787781544333665e-02 
10733 3.603077994306395e-02 
10734 -1.388249468598932e-01 
10735 -6.614726625834466e-01 
10736 -3.082100561995364e-01 
10737 5.121373148330922e-02 
10738 4.484123779524857e-02 
10739 6.095430702233132e-02 
10740 2.929210190686931e-01 
10741 7.406463373663140e-01 
10742 -1.294924501934803e-02 
10743 -3.149793057787259e-01 
10744 -1.508655461985850e-01 
10745 3.653236915662850e-01 
10746 1.781114872142123e+00 
10747 4.655431933298619e-02 
10748 1.286520282783870e-01 
10749 1.452006519165908e-01 
10750 7.448593307162137e-02 
10751 -1.997649940905671e-01 
10752 -1.256898156119548e-02 
10753 -9.550560898869875e-02 
10754 -2.595522079019017e-02 
10755 -3.717680551082679e-01 
10756 -1.055855945120541e-01 
10757 -2.585342045862944e-01 
10758 9.548476091990731e-03 
10759 -2.367709277117221e-01 
10760 -2.300333253910977e-01 
10761 -1.410837526284735e-02 
10762 -2.321334857285073e-01 
10763 -5.841818119750518e-02 
10764 -2.003828650638649e-01 
10765 -2.890451654069583e-01 
10766 -8.157128312811047e-02 
10767 1.610650489289798e-01 
10768 3.303074257972292e-02 
10769 1.743677286885033e-01 
10770 1.300840450578586e-01 
10771 3.413664574041210e-01 
10772 2.052948711388802e-01 
10773 -3.314811687541868e-01 
10774 -2.688933249861363e-01 
10775 -3.140444658090996e-01 
10776 2.250016342131712e-01 
10777 -1.186647101017194e-01 
10778 -2.800657035066527e-01 
10779 -1.412422440428583e-01 
10780 3.716850330133954e-01 
10781 -6.189328952183602e-02 
10782 -1.193359016843920e-01 
10783 -9.874695028947389e-02 
10784 -4.334401197795670e-01 
10785 -4.327710122361810e-01 
10786 -2.139568464978289e-01 
10787 -3.058074512745788e-01 
10788 -5.754985066248689e-01 
10789 -6.781532864703169e-02 
10790 3.534873922961697e-01 
10791 -2.128112717257925e-01 
10792 -4.060875398715031e-01 
10793 2.416525650160237e-01 
10794 7.059764212664722e-02 
10795 5.662046311001614e-01 
10796 -1.605620189793525e-01 
10797 -3.511611202473601e-01 
10798 -2.728619318987224e-02 
10799 2.472990543815751e-03 
10800 -6.843684191990465e-03 
10801 1.430696907921534e-01 
10802 1.991479706617826e-02 
10803 -3.196655497222610e-01 
10804 1.955325049145373e-01 
10805 1.102120582978329e-01 
10806 -6.778202832674171e-03 
10807 -8.341351900860412e-02 
10808 1.277409265950857e-01 
10809 3.217343147403501e-01 
10810 -3.137721917594676e-02 
10811 2.614225781608379e-02 
10812 -3.137926475594784e-02 
10813 -6.005167715305530e-02 
10814 -1.464388657910306e-02 
10815 -5.250090891772695e-01 
10816 2.074660771059334e-01 
10817 3.156693488570285e-02 
10818 -4.818705495566494e-03 
10819 1.571537858284083e-02 
10820 -3.973167261304102e-02 
10821 2.007219431433066e-02 
10822 6.016068233037222e-02 
10823 -6.611166555262968e-02 
10824 -1.433690382603661e-02 
10825 -1.047694624857364e-01 
10826 -5.554617591650904e-02 
10827 2.001953457215469e-01 
10828 3.725216358456782e-01 
10829 2.528118802945417e-02 
10830 -8.469908743804042e-02 
10831 -1.028477090756332e-01 
10832 6.366485193680634e-02 
10833 -5.964525869814336e-02 
10834 5.085488672137199e-02 
10835 1.473756818276374e-01 
10836 3.616726705968668e-02 
10837 -8.794958882719350e-02 
10838 -9.087748096583020e-02 
10839 -2.909510459793961e-01 
10840 3.517641787866566e-02 
10841 1.137126064552299e-01 
10842 -8.165768899721343e-03 
10843 4.979426016975446e-02 
10844 -4.448598482646948e-02 
10845 7.531325082278674e-02 
10846 1.506292165343504e-01 
10847 -1.059891828656847e-01 
10848 -1.874528082156667e-01 
10849 7.759880350571345e-02 
10850 -4.032514377004021e-02 
10851 -7.201370810003374e-02 
10852 1.185422175724740e-01 
10853 1.597288324992915e-03 
10854 -2.507914099866753e-02 
10855 3.582688621210855e-03 
10856 -3.893978684406410e-02 
10857 4.989585783797500e-03 
10858 9.176610452119592e-02 
10859 4.087620095970710e-01 
10860 1.284867078083402e-01 
10861 -1.843032087182229e-01 
10862 -5.233495633499649e-01 
10863 -2.301728392001477e-01 
10864 3.555197908328360e-01 
10865 2.360239059754065e-03 
10866 -2.633425468902404e-01 
10867 -3.598683001046046e-02 
10868 -4.185159366736046e-01 
10869 1.170182787966405e-01 
10870 -1.053374028092161e-02 
10871 2.518349770734101e-01 
10872 6.247299840408967e-02 
10873 -2.440082405798773e-01 
10874 1.398794789529839e-01 
10875 1.405480573031133e-01 
10876 -2.110637027064878e-01 
10877 -2.447165114912286e-01 
10878 2.575213419011673e-01 
10879 7.941929174871581e-01 
10880 3.628898550259629e-02 
10881 7.178584824854220e-02 
10882 3.107480417860688e-02 
10883 -1.535857058440324e-02 
10884 2.521876924921199e-02 
10885 2.224728085939113e-02 
10886 -5.154997347094261e-02 
10887 -5.969304344570558e-02 
10888 5.395796948826036e-02 
10889 -5.854302229238384e-01 
10890 -3.088902130825601e-02 
10891 -8.808761266298173e-02 
10892 -1.503291111449530e-01 
10893 -2.389428654261934e-02 
10894 -1.053276206228008e-01 
10895 -7.342911772695968e-01 
10896 6.751640360687884e-02 
10897 7.008083731800017e-02 
10898 -1.797667232827019e-01 
10899 -3.911777578412360e-02 
10900 -5.000844146254373e-02 
10901 1.091996458201952e-01 
10902 -1.121615083543281e-01 
10903 -2.796436668204156e-02 
10904 6.310945820514926e-01 
10905 1.908050533790869e-01 
10906 8.000662007481493e-02 
10907 1.311850910103320e-01 
10908 3.673777882859841e-01 
10909 1.451658653132418e-01 
10910 -9.505683391945651e-01 
10911 -1.241078857583094e-01 
10912 1.088776356713666e-01 
10913 -7.723146864233085e-01 
10914 -1.499362389770548e-01 
10915 -9.768061349688621e-01 
10916 -9.888494819460096e-02 
10917 -3.946216875988591e-01 
10918 -5.936852463239296e-01 
10919 1.845419051592747e-01 
10920 2.546772381053452e-01 
10921 -3.025933140321629e-01 
10922 -9.220786560291092e-01 
10923 1.147155959846797e-01 
10924 -5.986339538616623e-01 
10925 6.473006989765091e-01 
10926 5.382169311522387e-01 
10927 6.755877591071958e-01 
10928 1.811162169712995e+00 
10929 2.194532545124843e-01 
10930 1.802999193774837e-01 
10931 4.064793999988047e-02 
10932 -7.957889717690399e-02 
10933 5.138294450559284e-01 
10934 2.194399666048651e-01 
10935 1.272823562331231e-02 
10936 9.021058089509149e-01 
10937 2.263047082080692e-01 
10938 -1.877038706662319e-01 
10939 -1.722227173000315e-01 
10940 -3.914980622381601e-02 
10941 5.620940500237468e-03 
10942 -7.047179835452190e-01 
10943 -5.084965424374123e-01 
10944 5.561245171318097e-02 
10945 -1.056996544541690e-01 
10946 -7.572067953109477e-01 
10947 -6.442274906105358e-02 
10948 -1.215252312439102e+00 
10949 -7.004694694234356e-02 
10950 -5.143528601974887e-02 
10951 2.030375848300870e-02 
10952 7.111374570322088e-02 
10953 -1.729303131963807e-01 
10954 -1.524309461360019e-01 
10955 -8.266603083092119e-01 
10956 -7.661606013426803e-01 
10957 7.125454544082914e-02 
10958 8.682596084833878e-02 
10959 -1.814959059207643e-02 
10960 1.144498833930082e-01 
10961 -8.446022426190667e-01 
10962 3.992438308741805e-01 
10963 -7.257039666796048e-01 
10964 -1.240133429835964e-01 
10965 -5.868142788728566e-01 
10966 8.240001390357892e-01 
10967 9.153422072432260e-01 
10968 -4.679313658076907e-01 
10969 1.515668135986424e-01 
10970 1.083352663992604e-01 
10971 3.123983338280274e-02 
10972 1.795160332894543e-02 
10973 -1.127523613740451e-01 
10974 -8.723687074871486e-02 
10975 -2.160316902370625e-01 
10976 -1.143769751637340e-01 
10977 4.005430168115881e-01 
10978 -3.213656304287572e-01 
10979 3.435298113711720e-02 
10980 1.769949935217887e-01 
10981 -2.944673829134330e-01 
10982 -2.588399177415504e-01 
10983 -5.769100449794972e-01 
10984 1.798283763070807e-01 
10985 3.907921502869751e-01 
10986 -1.807596842686940e-01 
10987 -1.002029797368745e-02 
10988 1.396792399377506e-01 
10989 3.443990385083763e-02 
10990 -3.344858987743590e-02 
10991 3.166215383386756e-02 
10992 4.694258538745298e-01 
10993 -5.858332484449322e-02 
10994 -1.428791543313490e-01 
10995 -2.218612403526320e-01 
10996 7.548691742888905e-02 
10997 2.390559511701732e-02 
10998 -3.254452447016397e-01 
10999 5.287082006705154e-02 
11000 -1.813464077543719e-01 
11001 -1.150636397526716e-02 
11002 -9.522500490718218e-02 
11003 2.317765746490335e-02 
11004 -4.870052860221379e-01 
11005 -6.890626167316963e-01 
11006 -2.021265372352427e-01 
11007 -2.048333523773606e-02 
11008 -1.741975428474783e-01 
11009 -7.858663298804582e-01 
11010 -6.654123287198670e-01 
11011 -4.049818129862187e-01 
11012 -1.636106101681487e-01 
11013 -1.149721178123706e+00 
11014 -5.766423364862060e-02 
11015 -1.247670506472949e-01 
11016 9.010996920321149e-02 
11017 6.590650727678041e-02 
11018 -2.067505433458612e-01 
11019 4.237531139361234e-03 
11020 1.804472522702773e-02 
11021 -2.541217403308480e-01 
11022 -1.053071235409512e+00 
11023 -5.197684696012939e-02 
11024 4.558675264372036e-02 
11025 -3.638177676918807e-02 
11026 -4.952801431877015e-01 
11027 -3.160006632223178e-01 
11028 -9.133392926848423e-02 
11029 2.404833953708325e-02 
11030 7.376124172773080e-02 
11031 -1.450034588984210e-01 
11032 -8.005824727875510e-03 
11033 -5.278200176825854e-02 
11034 6.715849526560871e-02 
11035 5.247266305629828e-02 
11036 2.319623457082504e-02 
11037 2.415715521308608e-02 
11038 2.321354585708195e-02 
11039 -2.201042711370350e-02 
11040 -1.510305533055875e-02 
11041 6.136978343667738e-02 
11042 1.358003215408156e-01 
11043 7.932817448053008e-02 
11044 -1.175360173639082e-02 
11045 1.135389948321942e-01 
11046 2.034305093251956e-01 
11047 1.298869690790670e-01 
11048 -1.773621142317278e-01 
11049 2.081401731793084e-01 
11050 9.685108459767095e-03 
11051 -1.726735846803472e-01 
11052 2.144665621006787e-01 
11053 2.683654711154304e-01 
11054 -3.249604724887860e-02 
11055 1.030032201389112e-01 
11056 -1.427507800188393e-02 
11057 1.766918012898349e-02 
11058 1.634616252469111e-02 
11059 -5.191684253257698e-02 
11060 -9.043204904002855e-02 
11061 1.598927326618353e-01 
11062 4.001703426701878e-01 
11063 -9.375125164318923e-02 
11064 2.943077856193226e-01 
11065 6.143499162637293e-01 
11066 2.129344808427766e-01 
11067 -2.113615792663792e-01 
11068 -7.959923172439373e-02 
11069 1.198807674751445e-01 
11070 1.734905043260610e-02 
11071 2.376812124361472e-02 
11072 1.247734904539401e-02 
11073 -2.386200070919780e-01 
11074 8.692640043049836e-02 
11075 3.744430970653194e-01 
11076 1.851982054340249e-01 
11077 7.674881372328086e-02 
11078 1.424901317390842e-01 
11079 1.639353955876362e-01 
11080 -7.206848645394632e-01 
11081 1.264017489533560e-01 
11082 1.339415100153972e-01 
11083 1.307810186554109e-01 
11084 7.870875909171542e-02 
11085 9.147437669726652e-02 
11086 -3.017304761953158e-01 
11087 -1.749782546142208e-01 
11088 2.489749472618631e-01 
11089 -2.296993064230189e-01 
11090 -5.737348014749060e-01 
11091 -2.404378226139105e-01 
11092 8.241449422427903e-02 
11093 2.225963324281007e-01 
11094 -1.018747979025141e+00 
11095 -6.005475241233621e-01 
11096 1.537449754942649e+00 
11097 1.284929377038988e-01 
11098 -9.700008724119301e-02 
11099 -1.722133499022781e+00 
11100 -2.291300243894960e-01 
11101 8.104452452197830e-01 
11102 1.345283723503163e+00 
11103 2.656088070932643e-01 
11104 4.873673968747718e-01 
11105 7.308088238524139e-03 
11106 5.249598202940599e-01 
11107 3.264943896011406e-02 
11108 8.161212208659872e-01 
11109 8.925273302454133e-02 
11110 9.847628299455027e-02 
11111 -1.113251737545688e-01 
11112 2.304763268337471e-01 
11113 6.836008669669998e-02 
11114 1.015584174425393e-01 
11115 6.413959903803359e-01 
11116 4.164956428890434e-01 
11117 7.351993374971537e-02 
11118 9.861443740659394e-02 
11119 -1.392744865703991e-01 
11120 3.530774224008120e-01 
11121 1.161845472757040e-01 
11122 1.272848244484805e-01 
11123 1.502590489514436e-01 
11124 5.387818148204667e-01 
11125 -9.519696501090283e-02 
11126 3.031336968455668e-02 
11127 -1.040802425912241e-02 
11128 -2.444993637931997e-01 
11129 -8.276711138956164e-02 
11130 -3.295993735774529e-03 
11131 4.780146180526305e-01 
11132 -2.302933391721655e-01 
11133 3.130126425958161e-02 
11134 -7.998968376580479e-02 
11135 -4.763838600765447e-02 
11136 -3.760360312964323e-02 
11137 3.104874758623964e-02 
11138 1.040848933490167e-01 
11139 -7.026849806757242e-02 
11140 -4.706548960813430e-02 
11141 6.424788717028231e-02 
11142 8.024910538380567e-02 
11143 -1.477797336946479e-01 
11144 -1.754915160476318e-01 
11145 -8.294657565157820e-02 
11146 9.710087417592980e-02 
11147 -1.473170509381808e-01 
11148 -7.479458149379900e-02 
11149 1.489417314520907e-02 
11150 2.503830383342797e-01 
11151 9.049023552766848e-02 
11152 1.850446127189980e-02 
11153 -7.823691599793040e-02 
11154 1.888340911271124e-01 
11155 6.987286157071881e-01 
11156 8.061182083018520e-01 
11157 -5.324805342119317e-02 
11158 -2.333031773015473e-01 
11159 -2.416221639721195e-02 
11160 -8.219306368557705e-02 
11161 -2.289964705047863e-01 
11162 -6.791463496780142e-02 
11163 3.902076067990868e-01 
11164 -6.681915685210545e-01 
11165 -6.018316855546714e-01 
11166 1.703178233562960e-01 
11167 1.646357166580497e-01 
11168 -9.017980486639928e-01 
11169 1.219518321873516e+00 
11170 1.406891488069434e-01 
11171 1.423916407790244e-01 
11172 -2.684413258714253e-02 
11173 -1.343106820488045e-01 
11174 4.178159165945946e-01 
11175 -2.567907128173215e+00 
11176 -4.131992238314983e-01 
11177 5.067610956426875e-01 
11178 3.940284413141054e-01 
11179 -1.117574397130703e-01 
11180 2.024762060882207e-01 
11181 4.694908858411299e-01 
11182 2.771625189117605e-01 
11183 3.240336961741940e-01 
11184 1.097083361082348e-01 
11185 -5.161331984259131e-02 
11186 2.022876242673074e-01 
11187 3.194577092257184e-02 
11188 -9.961447498475454e-02 
11189 4.083480691311209e-02 
11190 3.164659824633392e-02 
11191 -1.662437898912421e-01 
11192 -1.443301270796791e-01 
11193 1.989294060399182e-01 
11194 1.686422554025137e-02 
11195 2.313636096556854e-02 
11196 5.293826560278374e-03 
11197 6.329894532790641e-02 
11198 -1.135943496905238e-01 
11199 -3.067170609843562e-01 
11200 -2.696887188064175e-01 
11201 -8.330560308115965e-02 
11202 -4.849547121260069e-01 
11203 -2.498947001561490e-01 
11204 -2.034333743473949e-01 
11205 5.774090505368347e-01 
11206 4.207277160840222e-02 
11207 -2.084853313385509e-01 
11208 -1.751132754765757e-01 
11209 -1.113117603644479e-01 
11210 -7.706022284840341e-01 
11211 -3.057578175041418e-01 
11212 -6.321632621476094e-01 
11213 -2.227349531284147e-01 
11214 -2.827662189499018e-01 
11215 -3.986601397285066e-01 
11216 -5.123039471553372e-01 
11217 2.694506317475288e-01 
11218 2.158451228187685e-01 
11219 3.764884532349786e-01 
11220 -2.662893057676265e-01 
11221 2.850676215783932e-01 
11222 -2.151721107830095e-01 
11223 -1.105344938755764e-01 
11224 -7.345241710024927e-01 
11225 -1.619644154236926e-01 
11226 1.130397616932274e-01 
11227 -7.779419063875906e-03 
11228 -2.259117780034766e-01 
11229 4.315513448155432e-01 
11230 2.344496200172655e-01 
11231 -6.456470321126906e-02 
11232 6.141673895568456e-01 
11233 6.747943731304630e-02 
11234 1.261990994796460e+00 
11235 9.275712804313240e-01 
11236 2.167725136661027e-01 
11237 1.097095590469201e-01 
11238 -5.489652127177738e-02 
11239 -2.218729952610851e-01 
11240 9.050751232126759e-04 
11241 2.298442614662603e-02 
11242 1.165430379112531e-01 
11243 1.338572991021023e-01 
11244 2.370497513951390e-02 
11245 4.208834372417588e-02 
11246 -2.141644420047374e-01 
11247 -3.709210388635520e-01 
11248 1.965306492146001e-01 
11249 2.696017379321610e-01 
11250 -2.598586653283206e-01 
11251 -3.978336803511687e-01 
11252 -9.848227077780318e-02 
11253 5.347437790542625e-01 
11254 2.120252141430582e-01 
11255 2.656632785489768e-01 
11256 5.003510838719218e-01 
11257 9.824688293131167e-02 
11258 1.644696227436298e-01 
11259 -1.196853024989579e-02 
11260 5.421950700685316e-02 
11261 1.616490246204142e-01 
11262 9.398051435619637e-02 
11263 -8.286849352621184e-02 
11264 3.765991265171744e-01 
11265 -7.347039145241746e-02 
11266 -7.280083181953638e-02 
11267 9.553418193372301e-02 
11268 4.069337491606890e-01 
11269 -6.944624179421580e-02 
11270 4.046212710946013e-02 
11271 -1.506741483577644e-01 
11272 3.315667368680515e-01 
11273 -8.888776263224640e-02 
11274 1.257590003415948e-01 
11275 -4.066780049555913e-01 
11276 -1.321269227468114e-01 
11277 -1.921522606426062e-02 
11278 -3.934726035030515e-02 
11279 -7.648686833371997e-02 
11280 -1.918715298518232e-01 
11281 1.352805790508970e-01 
11282 -1.116168292640396e-01 
11283 -3.016321939566020e-01 
11284 6.350316523557147e-02 
11285 1.887069487304495e-01 
11286 4.065719550846157e-01 
11287 -4.372101070063408e-02 
11288 -8.560489739741162e-03 
11289 -4.311998915721722e-01 
11290 2.718917873795307e-01 
11291 3.669309158005978e-01 
11292 7.380195730847917e-02 
11293 4.010856813638533e-01 
11294 4.825057177319108e-02 
11295 -8.059130477127565e-01 
11296 -5.906326013660665e-01 
11297 -2.225004188828159e-01 
11298 -2.316003444522243e-01 
11299 -1.002790748837268e-01 
11300 -3.447395853976537e-01 
11301 1.250794503957307e-01 
11302 2.313451484526978e-02 
11303 -4.914076019729665e-01 
11304 4.181402585235020e-01 
11305 6.461777447958696e-01 
11306 2.488694291606267e-01 
11307 1.279093835888051e-01 
11308 -5.972965669189321e-02 
11309 1.578145441785883e-01 
11310 3.606873668702285e-03 
11311 1.897727786512414e-01 
11312 1.613733524583596e-01 
11313 1.263667313539424e-01 
11314 2.505729211872650e-01 
11315 4.181672061427395e-01 
11316 -1.547748113808284e-01 
11317 3.463784943140166e-02 
11318 -2.798945746905002e-01 
11319 -1.186113980587958e-01 
11320 2.895271681527737e-03 
11321 -9.814301329521168e-02 
11322 8.542988008708154e-02 
11323 -3.999023211353713e-01 
11324 -4.049716674767100e-02 
11325 3.985842450699741e-01 
11326 -9.821315777712644e-02 
11327 -5.403112220502382e-01 
11328 1.296041073038094e-01 
11329 2.982293420337309e-01 
11330 -1.393147921368755e-01 
11331 -2.207298095845734e-02 
11332 4.977575486560571e-02 
11333 6.561181082827070e-01 
11334 -8.408404825306481e-02 
11335 1.778913962455290e-01 
11336 -5.684668133764781e-01 
11337 -8.249414563846588e-02 
11338 1.440856430364461e-01 
11339 -8.485434821571929e-02 
11340 7.072713841905180e-02 
11341 7.792494212717878e-01 
11342 -2.018204416550483e-01 
11343 -2.266078717185085e-01 
11344 -3.125597287926018e-02 
11345 4.657553935379163e-02 
11346 8.370368201617164e-01 
11347 5.599774037175780e-01 
11348 1.346374940339251e-01 
11349 2.673313873886520e-02 
11350 1.870883171947934e-01 
11351 -3.820824170665078e-01 
11352 -2.428593265992883e-01 
11353 1.426534804509614e-01 
11354 2.079984683517395e-01 
11355 -1.194625227630896e-01 
11356 5.703541943206624e-02 
11357 6.714541807249880e-02 
11358 2.763749296934073e-02 
11359 -1.495154339405752e-01 
11360 -2.456659920387491e-01 
11361 -8.176139535046101e-02 
11362 1.079928667399029e-01 
11363 -2.129213904385251e-01 
11364 8.480611231079790e-03 
11365 9.071581311958057e-02 
11366 1.326814933945689e-01 
11367 1.598057894928108e-01 
11368 5.292548204803611e-02 
11369 -9.861503931056327e-02 
11370 7.201833260517453e-03 
11371 -1.681402823195847e-02 
11372 -1.096420478705326e-01 
11373 3.230578488233000e-02 
11374 9.419777420201696e-02 
11375 -2.892045115938063e-01 
11376 -3.710554473241960e-02 
11377 3.541015047451959e-01 
11378 -7.494279373386446e-02 
11379 2.144994108979134e-01 
11380 2.683883968256187e-01 
11381 -9.253417071822215e-02 
11382 -6.446127760636233e-02 
11383 -1.455387428528017e-01 
11384 -1.633630496688292e-01 
11385 -1.557120367954824e-01 
11386 -8.708837013991302e-02 
11387 7.853011809823122e-03 
11388 -2.459569780741604e-02 
11389 4.817193728566865e-01 
11390 -2.560844019140293e-01 
11391 -4.560199889244038e-01 
11392 3.342844583976043e-01 
11393 9.816700006034766e-02 
11394 2.835347644608159e-01 
11395 9.646906277879488e-02 
11396 3.472357845589792e-02 
11397 -8.005217162741843e-02 
11398 3.626637271246217e-01 
11399 1.314263852209621e-01 
11400 -3.322211717629942e-01 
11401 1.222791146433594e-01 
11402 1.772605477416334e-02 
11403 1.027115896339250e-01 
11404 7.124545755958674e-02 
11405 2.902682438376489e-01 
11406 1.256583887936792e-01 
11407 -7.061341499213400e-02 
11408 -1.036496451026842e-01 
11409 4.731950009014643e-02 
11410 3.576160990660393e-02 
11411 -1.591776617713270e-03 
11412 1.827717984360108e-02 
11413 9.024668551868541e-02 
11414 1.025606075439741e-01 
11415 -1.824230833117580e-01 
11416 -9.561041114667271e-03 
11417 1.565786830862718e-01 
11418 -2.833092536556804e-02 
11419 1.028951398962869e-01 
11420 1.498508671388709e-01 
11421 -2.183079092812665e-02 
11422 -1.603282539886408e-01 
11423 -5.912449701219202e-01 
11424 -5.885148861301934e-01 
11425 2.394315799202187e-02 
11426 2.171391922309330e-01 
11427 6.744658168961067e-02 
11428 1.542946055770218e-02 
11429 4.409689044159720e-02 
11430 1.299073856545828e-02 
11431 1.558838756311467e-01 
11432 -1.294176567158037e-01 
11433 -2.762776360033768e-02 
11434 -4.881292227107834e-02 
11435 -8.709998901333345e-02 
11436 -9.171907209903306e-02 
11437 -7.948872442430013e-02 
11438 3.923482972966926e-02 
11439 7.265880504388914e-02 
11440 1.479842896695320e-02 
11441 -5.562280265960797e-01 
11442 2.588786616603845e-03 
11443 5.282259145910738e-01 
11444 -2.824410294727190e-01 
11445 -1.806201279168437e-01 
11446 3.360542767834392e-03 
11447 -6.793828038596247e-03 
11448 -1.826450981307294e-02 
11449 5.879142651465552e-03 
11450 1.341267188968661e-02 
11451 4.268785082974104e-01 
11452 -2.235664252059174e-03 
11453 2.885723798160062e-02 
11454 2.954888271103075e-02 
11455 -2.858799534366229e-02 
11456 9.348502900571226e-02 
11457 1.000196700461491e-01 
11458 -3.193115558274049e-02 
11459 -3.966550811708169e-01 
11460 1.388346614317275e-01 
11461 -2.042854641250056e-01 
11462 -4.861081833296709e-01 
11463 -2.318758251111623e-02 
11464 9.315181109019956e-02 
11465 -6.614227132551934e-02 
11466 -2.960321364399885e-01 
11467 -1.266244760322820e-01 
11468 -9.133735231481371e-03 
11469 4.228452685887337e-02 
11470 -1.028975296482937e-01 
11471 4.341384439323238e-02 
11472 1.214711708547365e-01 
11473 -6.082877607726205e-02 
11474 4.670184256828999e-02 
11475 2.554007031574013e-02 
11476 -1.958543085874238e-03 
11477 -1.311301778123115e-02 
11478 -7.951479235101178e-02 
11479 2.163434843574296e-02 
11480 3.171809461966411e-02 
11481 4.211299468491792e-02 
11482 1.207651300260987e-01 
11483 -6.056905431709229e-02 
11484 -8.225069470555642e-02 
11485 -1.158981292036078e-01 
11486 -7.170173320226914e-02 
11487 -1.476932914416517e-02 
11488 8.208480776215284e-02 
11489 2.539249131361079e-01 
11490 1.458349837914825e-02 
11491 -1.028803755539238e-02 
11492 -2.281937419335498e-01 
11493 -5.642134551662082e-02 
11494 -3.191804089205013e-01 
11495 -2.239715259512111e-01 
11496 5.079201721166611e-02 
11497 -7.824910946933578e-02 
11498 5.085995021513448e-03 
11499 -3.292273635714146e-02 
11500 -2.511530839162964e-01 
11501 1.835946956348387e-01 
11502 7.414565291775765e-02 
11503 -8.949253236111245e-02 
11504 -2.784196727261195e-01 
11505 -2.820326310157623e-01 
11506 6.096417561169797e-02 
11507 -1.103695259707377e-01 
11508 2.099649195132555e-01 
11509 -1.489524464167785e-01 
11510 4.576329638401875e-03 
11511 5.668952539227708e-01 
11512 -6.445055552689447e-02 
11513 -4.055578576147777e-01 
11514 -1.123976331967796e-01 
11515 1.909062578804739e-01 
11516 -8.170951475567990e-01 
11517 -8.379407107898687e-02 
11518 2.498758449760731e-02 
11519 3.665129127379946e-01 
11520 -8.532044064806664e-02 
11521 5.406148178559325e-03 
11522 -4.850660365139691e-02 
11523 -9.645699477400961e-03 
11524 -5.617774573234723e-03 
11525 -9.815676311848869e-03 
11526 -2.528252692244245e-02 
11527 1.724719794056926e-02 
11528 -1.724916465823411e-02 
11529 -1.989033475587465e-02 
11530 7.944790288843729e-03 
11531 1.481973588334054e-02 
11532 -1.248892883719766e-02 
11533 -4.832978685272240e-02 
11534 -1.630648896558494e-02 
11535 -7.460809308857955e-02 
11536 -1.605979554530017e-01 
11537 2.615831863702165e-02 
11538 3.724991565314344e-03 
11539 -4.192615623032375e-03 
11540 9.344142952107172e-03 
11541 2.746975126336399e-02 
11542 7.418926523249213e-03 
11543 -7.653755014142890e-01 
11544 1.054160380908576e-01 
11545 -1.444798931156430e-01 
11546 -6.633300469497612e-01 
11547 -3.708207220569167e-01 
11548 7.443770631980746e-02 
11549 6.596920649220778e-01 
11550 3.753589048965270e-03 
11551 -1.580946274963724e+00 
11552 -1.805062146099669e-02 
11553 4.750527279549246e-01 
11554 -1.628506547363398e-01 
11555 -2.373608204172819e-02 
11556 1.089779031491061e+00 
11557 -1.158850152986702e-01 
11558 -2.716411569754578e-01 
11559 -2.764794959896701e+00 
11560 -5.444565185355759e-01 
11561 -5.696655778762855e-01 
11562 -2.021286923154003e-01 
11563 4.306621766821192e-01 
11564 2.222615649726901e-01 
11565 -7.292054300706577e-02 
11566 -1.956260256391450e-03 
11567 4.468779830712614e-02 
11568 -1.066917923393181e-01 
11569 -7.115023461291899e-03 
11570 8.777760329000198e-02 
11571 3.837011104836185e-01 
11572 3.514493294919198e-01 
11573 1.344317500598422e-01 
11574 -7.610521787232395e-02 
11575 -2.234883898739970e-01 
11576 -4.093940039387783e-02 
11577 9.107227358107346e-02 
11578 -3.985085666154344e-01 
11579 -5.201482559814759e-02 
11580 -2.365137498025623e-02 
11581 3.067635165826053e-02 
11582 -1.167812934071762e-01 
11583 2.642943158209588e-02 
11584 3.466402845188356e-02 
11585 -9.978074023815912e-02 
11586 3.418289580357657e-02 
11587 -1.198645322989929e-01 
11588 3.042976646752896e-03 
11589 -4.003876255921646e-01 
11590 -4.627760594176595e-01 
11591 -1.350041286702384e+00 
11592 -5.766110704719752e-01 
11593 -2.899879677781911e-01 
11594 6.891776253831942e-02 
11595 -7.661113202785409e-02 
11596 -4.517663249546477e-02 
11597 1.292603483475881e-01 
11598 -3.700371681781141e-02 
11599 -4.291780842327060e-01 
11600 -9.649709928466891e-01 
11601 1.521773429990237e-01 
11602 -2.695070361170030e-01 
11603 6.313843983354679e-02 
11604 -1.883341570777928e-01 
11605 -1.048142690605069e-01 
11606 6.917830631725948e-02 
11607 1.430349055313466e-02 
11608 -8.528902791723876e-02 
11609 3.593825613451266e-03 
11610 -1.435790729891556e-01 
11611 2.556548056084797e-01 
11612 5.569039206385260e-01 
11613 -1.360515741332005e-01 
11614 4.829164400446277e-02 
11615 1.645954738336065e-01 
11616 -3.366440353389861e-01 
11617 1.828955694514211e-02 
11618 1.012521921203421e-01 
11619 6.547522188440822e-01 
11620 1.128818004852322e+00 
11621 3.290626314904799e-01 
11622 2.502519121842626e-01 
11623 3.608122116043081e-02 
11624 6.008162038521441e-01 
11625 2.129747257130747e-02 
11626 6.674943524878775e-02 
11627 3.994725507621889e-02 
11628 2.068835610320894e-01 
11629 6.806241984906969e-01 
11630 -1.235880968621786e-01 
11631 -4.101007364127617e-01 
11632 1.112419139518867e-01 
11633 6.775575803353726e-02 
11634 -7.265541130741330e-01 
11635 -1.704732641518656e-01 
11636 -2.619619674634351e-01 
11637 1.723884213410775e-01 
11638 1.723056410936957e-01 
11639 -2.242080044338937e-02 
11640 1.170494068438071e-02 
11641 3.186107936359273e-01 
11642 -1.433132607233594e-01 
11643 -1.421268020772711e-01 
11644 -5.071181304834836e-01 
11645 -1.664627350762480e-01 
11646 -5.585322004189044e-01 
11647 -1.053369042101334e+00 
11648 -3.746673116111928e-01 
11649 -4.278829402509096e-01 
11650 -3.954412274095666e-02 
11651 -1.519399788412013e-02 
11652 1.715996328231219e-01 
11653 -1.024248842412688e-01 
11654 9.710166334408163e-02 
11655 8.345300079009922e-02 
11656 5.667755114290726e-02 
11657 -1.026814883036801e-01 
11658 9.903006553446490e-02 
11659 -2.377574237435267e-01 
11660 -1.087541450663048e-01 
11661 -6.592284546026401e-03 
11662 -3.577077291318830e-01 
11663 -1.491374269580650e-01 
11664 4.568946236927040e-03 
11665 -6.615801182609040e-01 
11666 2.400534911895208e-01 
11667 3.772192236823860e-01 
11668 2.332386582455986e-01 
11669 -1.926405056333897e-01 
11670 9.301817511593273e-03 
11671 -5.946296890627353e-02 
11672 -8.707905890173510e-02 
11673 -6.522440443149280e-02 
11674 4.215491029362640e-02 
11675 1.221560207276912e-01 
11676 3.278817466637848e-02 
11677 1.252489053714290e-02 
11678 1.847151336720550e-02 
11679 -1.305198982942421e-02 
11680 -2.750067249925030e-02 
11681 -7.026045489717712e-03 
11682 -7.303352835247960e-02 
11683 -1.354862303211982e-02 
11684 -6.801517252699531e-02 
11685 -1.053478682777572e-02 
11686 -6.722763185895217e-02 
11687 -3.157729697082705e-01 
11688 4.796328328969594e-02 
11689 -1.104775563132500e-01 
11690 2.575602668218938e-02 
11691 -4.415034952051514e-01 
11692 -1.634778906649076e-02 
11693 -6.140727501379363e-04 
11694 -1.017827200859744e-01 
11695 -8.155338606096067e-02 
11696 1.176046388658539e-02 
11697 -5.037936197403468e-02 
11698 1.435034743572050e-01 
11699 3.864041726424378e-01 
11700 2.753314083790258e-02 
11701 -2.349574304247338e-02 
11702 -4.120301436547605e-02 
11703 1.434273179474452e-01 
11704 -4.626222049069661e-01 
11705 5.204162210335354e-02 
11706 1.210782553877784e-01 
11707 3.033948389693353e-01 
11708 -2.344471512684916e-03 
11709 2.611688261201252e-01 
11710 3.035364679626382e-01 
11711 7.788472251759242e-01 
11712 1.847935663663103e-01 
11713 1.134611877340967e+00 
11714 1.460550484178020e-01 
11715 -4.801556959068627e-01 
11716 3.647106873953846e-01 
11717 1.098320135078400e+00 
11718 5.621085397753715e-01 
11719 6.635899988887175e-01 
11720 4.924362095378855e-01 
11721 -4.623111750514176e-02 
11722 8.866781950959762e-01 
11723 9.191683504976983e-01 
11724 1.422735331841219e-01 
11725 2.081341363637473e-01 
11726 -5.043323476381228e-01 
11727 -7.532984404749904e-02 
11728 2.003312045282544e-02 
11729 2.079216441770516e-01 
11730 -4.315118881598058e-01 
11731 -3.655771287021434e-02 
11732 9.163899935839052e-02 
11733 7.991894974876302e-03 
11734 -3.085774466555629e-01 
11735 -1.951253585311323e-01 
11736 5.311231299479520e-02 
11737 -1.722138240591899e-01 
11738 -5.674308538871292e-02 
11739 -5.220253600509044e-03 
11740 -3.143074959085001e-01 
11741 1.485345917363739e-02 
11742 -7.523864807726689e-01 
11743 4.740330436083808e-01 
11744 -6.625542183114932e-02 
11745 -2.356757508837801e-02 
11746 1.701176218530001e-01 
11747 -1.238731891075857e+00 
11748 -7.862220833075868e-01 
11749 4.530428433455149e-01 
11750 7.867254758214046e-01 
11751 2.431835045496343e+00 
11752 3.107582418333136e-01 
11753 -2.562059997600474e-02 
11754 1.696745028864002e-01 
11755 -2.333659127662792e-01 
11756 -6.144494498389896e-01 
11757 -5.367211084300059e-03 
11758 1.500715649320508e-01 
11759 2.340978576250518e-01 
11760 4.011019263419291e-01 
11761 -7.979766014544444e-02 
11762 7.305225955357113e-02 
11763 -2.034097919631962e-01 
11764 -3.902034371683327e-01 
11765 1.724015900886250e-01 
11766 1.415558824572716e-01 
11767 2.557918120235607e-01 
11768 6.063977647610705e-01 
11769 -2.086500016377129e-01 
11770 5.073636351178257e-01 
11771 -1.940066100877346e-01 
11772 -2.580682578200368e-01 
11773 -3.884315281889352e-02 
11774 4.533621604095995e-02 
11775 6.668868145028479e-03 
11776 -2.248746783513194e-01 
11777 -8.478288524748649e-02 
11778 1.098952424198392e-01 
11779 1.456724470784066e-01 
11780 -5.487000596645050e-02 
11781 5.670793548188531e-02 
11782 2.014419270173904e-01 
11783 -6.069951547934322e-01 
11784 -1.985075925754314e-01 
11785 -8.596980470739427e-03 
11786 -1.807220942599152e-03 
11787 3.065340787457371e-02 
11788 -1.523030900571655e-01 
11789 5.045151864251954e-02 
11790 5.121067926570777e-02 
11791 2.027467335640875e-01 
11792 -1.831212754669130e-01 
11793 -4.831472670660865e-02 
11794 -5.942417546809203e-03 
11795 1.401060208576589e-03 
11796 -1.107017048269274e-01 
11797 1.729633569647926e-01 
11798 -8.511345812566247e-02 
11799 -2.183027453130086e-02 
11800 -3.033118755318639e-02 
11801 -4.444991793964780e-01 
11802 3.556104283662615e-01 
11803 4.048114276287332e-01 
11804 8.757337627403972e-02 
11805 -3.460443814110369e-04 
11806 1.352208519324750e-01 
11807 8.783832967026433e-03 
11808 -2.145773539729750e-01 
11809 6.544223231883989e-02 
11810 1.382744626316825e-01 
11811 1.403530567126055e-01 
11812 1.264389320051052e-01 
11813 -1.741456766050336e-01 
11814 -5.559413106765040e-01 
11815 2.463484040658930e-01 
11816 4.018114597991723e-01 
11817 -3.103866371858197e-01 
11818 -5.650972879057206e-01 
11819 4.893219916609327e-01 
11820 5.642328556244804e-01 
11821 -6.608148289547239e-02 
11822 2.556797833556020e-02 
11823 -1.799700553936742e-01 
11824 -3.551334426211163e-01 
11825 1.901812247976575e+00 
11826 5.432452507147826e-02 
11827 -2.147529221516659e-01 
11828 8.279237387604425e-01 
11829 6.326642295774708e-01 
11830 1.527766007803533e-01 
11831 2.205210699882675e-01 
11832 2.051038750828886e-02 
11833 -1.345328182556851e-01 
11834 3.635455767759490e-01 
11835 -8.440414638570687e-02 
11836 -7.765309752729248e-02 
11837 -1.002852800907660e-02 
11838 3.195400887683198e-02 
11839 -7.932136830493748e-02 
11840 9.227550581319266e-04 
11841 -4.148447848729894e-02 
11842 3.690616579961375e-02 
11843 -5.001867420131021e-01 
11844 -1.361169989306012e+00 
11845 -1.089785602672046e-01 
11846 -3.344310665652718e-01 
11847 -9.779690363206838e-01 
11848 -6.496299828610657e-01 
11849 -9.081297616746596e-02 
11850 -7.509785157597336e-02 
11851 -5.513926829095193e-01 
11852 -6.882812141361187e-02 
11853 9.216674660534876e-02 
11854 -8.169929726375456e-02 
11855 6.827051163856951e-02 
11856 5.416898181980336e-03 
11857 -1.787007824232553e-01 
11858 2.403876381717744e-01 
11859 2.198596199655889e-01 
11860 -2.466916020410311e-01 
11861 -9.674108357655120e-02 
11862 2.449542860897777e-02 
11863 2.603399675668881e-03 
11864 1.010242743867255e-01 
11865 1.732424222582128e-01 
11866 1.463995506961054e-01 
11867 1.808997576706959e-01 
11868 3.549968344301213e-04 
11869 1.040831508713092e-01 
11870 3.974697160527202e-01 
11871 -1.676480769910751e-01 
11872 -5.461854771544825e-02 
11873 1.400918579680529e-02 
11874 2.588526352390202e-01 
11875 3.037727405447447e-02 
11876 1.578678398650889e-02 
11877 1.342269160793862e-01 
11878 3.452845149463903e-02 
11879 -3.907088660568499e-02 
11880 -1.755163330625678e-02 
11881 3.386005496680307e-02 
11882 4.749597675402430e-02 
11883 -2.604419790812154e-02 
11884 3.427300077904341e-02 
11885 1.186902054107001e-01 
11886 8.106471465988613e-02 
11887 -7.297529991913663e-01 
11888 8.960356775344590e-02 
11889 5.486782270341044e-01 
11890 1.910371260286697e-01 
11891 -4.813695511486727e-01 
11892 2.808468245491192e-03 
11893 5.645582642997300e-01 
11894 4.241134761726144e-01 
11895 -5.845570027082026e-02 
11896 -4.166208567519282e-02 
11897 2.255935000381494e-01 
11898 1.901911422601644e-01 
11899 5.380912728779563e-02 
11900 1.670906365721157e-01 
11901 -5.046351342369738e-02 
11902 -2.249500190389930e-01 
11903 2.977047437774258e-03 
11904 5.936870996701292e-02 
11905 -2.138791356051495e-01 
11906 -6.552983145203038e-01 
11907 -1.330099351449805e-01 
11908 -1.326303643953980e-02 
11909 1.175168388889930e-02 
11910 -2.669294049234704e-01 
11911 -4.858284413608578e-01 
11912 -5.474813926392314e-02 
11913 -1.314756317004213e-01 
11914 1.289872204433960e-01 
11915 2.580016102085680e-01 
11916 -5.953400328014454e-02 
11917 -4.174519451130392e-02 
11918 -2.025064162005836e-01 
11919 -1.159333537293858e-02 
11920 7.184860054933301e-02 
11921 5.174646076612584e-02 
11922 -4.984295979621721e-02 
11923 4.261695219797054e-02 
11924 2.876824876151260e-01 
11925 6.327296505163532e-02 
11926 -3.573175059157655e-02 
11927 2.208933531196655e-01 
11928 -1.703773845316989e-01 
11929 -2.780370753595867e-01 
11930 -1.333099880695739e-01 
11931 2.995536491052558e-02 
11932 3.120518467414400e-01 
11933 -1.115372121406308e-01 
11934 -1.171353437833320e-01 
11935 -1.817291250160684e-01 
11936 2.040550299422207e-01 
11937 -5.437331340578764e-01 
11938 -6.487664460978601e-02 
11939 2.906818061338158e-01 
11940 2.037486662885907e-01 
11941 -2.018799099104706e-01 
11942 2.781301987958141e-02 
11943 -3.476115357513820e-02 
11944 6.637994815557446e-02 
11945 -1.997375726637020e-01 
11946 -2.951747516356017e-01 
11947 2.381914051067132e-01 
11948 -9.012744116301805e-02 
11949 -1.714847396298983e-02 
11950 -7.401833364157551e-02 
11951 3.697669032451539e-02 
11952 -1.336940905711306e-01 
11953 -2.166134702501116e-01 
11954 -1.887750258201351e-01 
11955 -1.011287551002921e-01 
11956 6.318615482943671e-02 
11957 -6.834550685905363e-02 
11958 -4.922348729251078e-01 
11959 -7.120457714974752e-01 
11960 4.639279407061718e-01 
11961 -1.837224777706726e-01 
11962 2.040946725053635e-01 
11963 1.069408053088674e-01 
11964 -4.542607772037574e-02 
11965 6.779384333100453e-04 
11966 1.483387066322182e-01 
11967 1.820576306512803e-01 
11968 2.712820495074036e-02 
11969 1.369293093070280e-01 
11970 -1.476553795796858e-02 
11971 2.608863751287807e-02 
11972 -1.326183889993709e-02 
11973 -8.881019674709884e-02 
11974 -1.122906472372082e-02 
11975 -2.026453867044576e-02 
11976 -7.420045508872490e-02 
11977 2.411314330387268e-02 
11978 1.486352053471744e-01 
11979 1.059170476786794e-02 
11980 -1.958053460206786e-01 
11981 1.690337506766633e-01 
11982 2.427966725772464e-01 
11983 6.940345392204291e-01 
11984 1.683243613367363e-01 
11985 2.536135625753385e-02 
11986 5.771198470605868e-02 
11987 -2.926476903151504e-02 
11988 5.369225740931923e-03 
11989 -1.912280394307940e-01 
11990 3.111435698987576e-02 
11991 -2.425773100111294e-02 
11992 -4.127016021076872e-01 
11993 -5.972168906705245e-02 
11994 8.048142103777227e-02 
11995 2.878238024806178e-01 
11996 1.852276283698889e-01 
11997 4.088832309080209e-01 
11998 1.916395645747573e-01 
11999 -3.088384565727473e-01 
12000 -1.714866231233802e-01 
12001 1.090474009481834e-01 
12002 8.506811044447192e-02 
12003 -2.033269108993015e-01 
12004 2.817891913004137e-02 
12005 1.569368742798118e-01 
12006 4.837460170394420e-02 
12007 -1.862702505773765e-02 
12008 5.958421027095048e-02 
12009 4.664012996910429e-02 
12010 -2.837894314927333e-02 
12011 2.834739105417354e-01 
12012 2.013547047018983e-01 
12013 -3.085045436988434e-01 
12014 -1.415010660891747e-02 
12015 3.895813156806529e-01 
12016 -5.451425164579214e-02 
12017 -3.394400966219243e-03 
12018 -1.502844303129477e-01 
12019 1.138634069444790e-01 
12020 4.953571466686918e-01 
12021 3.896145194056915e-01 
12022 -2.806411101119090e-01 
12023 -2.403181730657397e-01 
12024 2.307945259864380e-01 
12025 2.407351056464799e-02 
12026 -1.001764874332591e-02 
12027 1.615857625637916e-01 
12028 1.069848143823080e-01 
12029 -3.237595603521977e-01 
12030 -1.651722688587633e-01 
12031 -9.453541323199437e-02 
12032 -3.815855032130087e-02 
12033 -3.945665441405061e-02 
12034 -4.094438109977495e-01 
12035 2.923867362556596e-02 
12036 1.630783157268051e-01 
12037 -4.314064017223147e-02 
12038 -1.159905376531417e-01 
12039 -2.565993849335598e-01 
12040 -9.623666586562127e-02 
12041 -1.039737945182888e-02 
12042 -2.137769320921083e-01 
12043 6.178130845726007e-02 
12044 2.656888518865101e-02 
12045 2.939264868921697e-02 
12046 1.792308699023044e-03 
12047 -7.414584041637665e-02 
12048 -3.175832221572385e-02 
12049 -1.010566645994751e-01 
12050 1.547469538446897e-01 
12051 1.394291759780487e-01 
12052 2.152490233547502e-01 
12053 8.623263808800810e-03 
12054 -1.137186094694070e-01 
12055 1.750484231315665e-02 
12056 6.877013110727920e-02 
12057 -5.549893985498061e-02 
12058 -6.253718840491417e-02 
12059 -1.100624524074934e-01 
12060 -7.899614577493015e-02 
12061 1.860889506625736e-01 
12062 -7.348655626317672e-02 
12063 3.320864243383942e-01 
12064 2.124716867704520e-01 
12065 -1.223820966185347e-01 
12066 2.143791442270027e-02 
12067 4.036308560373257e-02 
12068 -9.275884013726862e-02 
12069 5.267170393943058e-03 
12070 9.015777999399974e-02 
12071 -8.601387544395957e-02 
12072 -7.593354690922287e-05 
12073 -1.727149337781253e-01 
12074 2.137860824710359e-01 
12075 1.879732914967002e-01 
12076 -7.998049822167469e-02 
12077 8.097028503858009e-02 
12078 -2.565352220462516e-01 
12079 8.241370401418180e-05 
12080 -3.855622988376440e-02 
12081 -2.804041223105564e-01 
12082 -1.254965765255743e-01 
12083 -2.271263421723725e-02 
12084 -4.240575843078205e-01 
12085 -1.452670685758504e-01 
12086 -2.339587246762918e-01 
12087 -1.143342039498889e-01 
12088 -4.839827554679910e-01 
12089 1.118761252153561e-02 
12090 -2.090371523218793e-01 
12091 -3.702118982938379e-02 
12092 4.836787854745209e-01 
12093 -4.428482968403564e-01 
12094 -2.997791547951896e-01 
12095 -1.095704882328885e-01 
12096 -2.623068687223660e-02 
12097 1.682799992377898e-01 
12098 -2.695753907694191e-01 
12099 4.973393426875731e-01 
12100 5.629272441758265e-01 
12101 -6.194455328274560e-01 
12102 -3.950446474628009e-01 
12103 -2.470971792631184e-01 
12104 1.662921538663611e-01 
12105 -2.525593684952917e-01 
12106 -4.789180923036139e-01 
12107 -3.665823077634765e-01 
12108 -7.621088931561601e-03 
12109 2.260798493834635e-02 
12110 -1.640213803070983e-01 
12111 1.155445757259508e-01 
12112 4.472374335668731e-01 
12113 -9.886012429679961e-02 
12114 -5.925764013789193e-01 
12115 1.086022413871513e-01 
12116 6.526935516491984e-02 
12117 1.043601665924784e-01 
12118 -1.097877595809706e-01 
12119 -4.672218067844171e-02 
12120 -9.073787891807222e-02 
12121 -5.729022791731034e-02 
12122 3.848938956682154e-02 
12123 5.555294105484238e-02 
12124 -4.425845779972529e-02 
12125 3.314610418035933e-02 
12126 3.216904919292025e-02 
12127 -3.162945574498837e-02 
12128 -5.932475209680577e-02 
12129 1.098780786212883e-01 
12130 1.524820074889714e-02 
12131 8.078865100803859e-02 
12132 1.473452108868872e-01 
12133 -2.751086588607217e-02 
12134 -4.753043324675625e-02 
12135 -3.913808178607546e-01 
12136 -3.471928877815141e-03 
12137 -6.645879635471881e-04 
12138 -2.462264285341362e-02 
12139 -1.321335175470618e-01 
12140 5.378254979170843e-02 
12141 9.202241530664855e-02 
12142 -5.250328938839555e-02 
12143 -1.729142839044644e-01 
12144 4.969831106046071e-02 
12145 -3.511120953086713e-02 
12146 -3.192514507359848e-02 
12147 1.052436306981986e-01 
12148 1.658210631235974e-02 
12149 7.943353268016562e-02 
12150 1.252852543231657e-02 
12151 8.317477108674118e-02 
12152 -7.206756214114943e-02 
12153 -2.989224675701193e-01 
12154 4.926493403968208e-01 
12155 8.385156535845134e-01 
12156 1.279196960913106e-01 
12157 -1.849943208373945e-01 
12158 8.719377401421150e-03 
12159 3.700222182160210e-01 
12160 -1.046343058560149e-01 
12161 3.561598512847082e-01 
12162 -6.060136755484464e-02 
12163 -5.061798450750335e-02 
12164 3.198229981146089e-02 
12165 5.772040614700324e-02 
12166 7.631476505864607e-02 
12167 3.778069487838174e-02 
12168 2.975282440387230e-02 
12169 -2.098639624808702e-02 
12170 1.145803788933037e-01 
12171 3.668395811500149e-01 
12172 -5.012955852987532e-02 
12173 -8.672124781488518e-03 
12174 1.641877049418058e-02 
12175 -7.918666040573110e-03 
12176 -2.153473088344241e-02 
12177 -1.511195373930889e-01 
12178 -6.774511049049048e-02 
12179 8.064352595348291e-02 
12180 7.045249272163885e-02 
12181 3.391254728924191e-02 
12182 -7.000802914317719e-02 
12183 -2.946288705217916e-01 
12184 -3.786988054671033e-02 
12185 1.248989594622589e-01 
12186 -1.450849089708694e-03 
12187 3.245401626502030e-03 
12188 1.675342607270804e-02 
12189 4.947391824311903e-01 
12190 -1.123543542763631e-01 
12191 -2.698470981055859e-01 
12192 -4.113972508972914e-01 
12193 1.017179451311864e+00 
12194 8.811282966419866e-02 
12195 -3.160768236358543e-01 
12196 4.622118909526919e-01 
12197 5.000264003452851e-01 
12198 -1.282465548451916e-01 
12199 2.906301389405589e-01 
12200 1.169012944601173e+00 
12201 9.899497516469624e-01 
12202 1.560254553286702e+00 
12203 6.026718456825564e-02 
12204 3.283461767713791e-01 
12205 7.210375903764991e-01 
12206 2.525179032335709e-01 
12207 -5.358870010121929e-02 
12208 -7.215568835615675e-02 
12209 3.676679988312300e-02 
12210 5.227212307931133e-02 
12211 1.241421306600713e-01 
12212 2.067748531846425e-01 
12213 -7.184361091510183e-02 
12214 -5.129303056719208e-01 
12215 -1.025469231918789e-01 
12216 2.131336959324502e-01 
12217 -2.827723799296395e-01 
12218 -1.841590591487789e-01 
12219 1.159136942849901e-01 
12220 -3.965009403019483e-01 
12221 -2.107458130435676e-01 
12222 -2.074310217732143e-01 
12223 -4.037093972980990e-01 
12224 -1.618856557956645e-01 
12225 -2.878364043858630e-01 
12226 -4.564243096116075e-01 
12227 -4.586852934192182e-02 
12228 -1.025265983705165e+00 
12229 -1.283443682843037e-01 
12230 1.022532234253493e-01 
12231 -5.141203244309529e-02 
12232 -2.511745094710067e-01 
12233 -1.369808061122452e-01 
12234 2.940412574197271e-01 
12235 5.897269697957072e-01 
12236 -2.276586374226842e-01 
12237 6.762193705377701e-03 
12238 -6.193955826628017e-02 
12239 -4.394632661038925e-01 
12240 -1.301972914931949e-01 
12241 -2.547409356466390e-01 
12242 -1.987707329698844e-02 
12243 -6.262579688803852e-02 
12244 -8.017990878776529e-01 
12245 5.686342323520777e-03 
12246 2.065364826531027e-01 
12247 8.140026367962062e-02 
12248 6.482553633675624e-02 
12249 -1.686411006525345e-01 
12250 7.476252252934045e-01 
12251 2.750890298689000e-01 
12252 -3.942980077568550e-02 
12253 2.599847077258413e-01 
12254 5.848451677000246e-01 
12255 3.150920836176380e-01 
12256 1.074181348204814e-01 
12257 -4.832074895036927e-01 
12258 -3.434228871063508e-02 
12259 1.082692349004076e-01 
12260 5.446918875851959e-01 
12261 8.322055981490589e-02 
12262 -4.669996892978671e-02 
12263 2.820235899017369e-01 
12264 4.771043472706197e-01 
12265 -3.588332568560044e-01 
12266 4.348566769729070e-01 
12267 1.839907862951535e-01 
12268 8.204688043835356e-02 
12269 -1.604132877630106e-02 
12270 6.556426067890399e-02 
12271 -8.102749494280433e-02 
12272 2.087194896549666e-02 
12273 -1.005465515217082e-01 
12274 3.500514168121935e-01 
12275 1.348096390932823e-01 
12276 -3.853843728878260e-02 
12277 3.203303012857020e-02 
12278 3.368021450414156e-02 
12279 -8.561107276785723e-02 
12280 -1.406130954156218e-01 
12281 9.318956359503143e-02 
12282 -2.030068638740307e-02 
12283 -5.710762621915197e-02 
12284 3.276930949443803e-02 
12285 4.073277160308978e-01 
12286 -2.091996287735348e-01 
12287 -7.124497298873970e-01 
12288 -3.975945606147340e-01 
12289 6.396529998725636e-02 
12290 -1.300939468788707e-01 
12291 -1.652638012307917e-01 
12292 -2.839990460971355e-02 
12293 1.100045072389310e-01 
12294 5.087693832259276e-01 
12295 -7.016124234790637e-02 
12296 -4.514658451841191e-02 
12297 1.994125782467217e-01 
12298 1.991960149970629e-01 
12299 6.362198484954806e-01 
12300 1.902693962775991e-01 
12301 -8.684375518803603e-02 
12302 4.350130026981980e-02 
12303 3.255077326208897e-01 
12304 -3.142603816709579e-02 
12305 4.889579075888756e-02 
12306 -5.830799031182852e-02 
12307 -6.244908902820272e-02 
12308 -5.776896284515970e-01 
12309 -6.180753355375775e-01 
12310 1.677652396547525e-01 
12311 4.297625730793753e-01 
12312 2.842150012557808e-02 
12313 -4.571175553892444e-01 
12314 1.153449082854664e-01 
12315 1.413371427279011e+00 
12316 -4.340939233476711e-01 
12317 -2.606974299989573e-01 
12318 5.064298982891235e-02 
12319 -1.678838340705023e-01 
12320 -6.448509484254815e-02 
12321 -2.233707307121064e-01 
12322 -1.577622368820953e-01 
12323 -3.276300199686430e-02 
12324 -3.179760260406122e-02 
12325 -1.780159431114492e-03 
12326 -2.980796835875557e-01 
12327 -3.458209303315424e-01 
12328 -8.841975029411971e-02 
12329 -9.835294211027852e-02 
12330 -1.014997567200381e-01 
12331 1.083539616788621e-01 
12332 -5.096684879825048e-02 
12333 1.031583224436239e-02 
12334 -2.087201930087163e-03 
12335 1.288217132501629e-01 
12336 2.516520219301230e-02 
12337 -1.675596432476640e-01 
12338 -3.170434348259494e-01 
12339 1.302328809993616e-01 
12340 2.392283334786037e-01 
12341 -3.366329236114124e-01 
12342 -3.442396931598533e-01 
12343 1.492703620816266e-01 
12344 -4.710940057523422e-02 
12345 -2.614746244438072e-01 
12346 -1.461649904303081e+00 
12347 3.187359014501614e-01 
12348 1.374292551942097e-01 
12349 -3.222430674526275e-02 
12350 1.144840446801798e-01 
12351 -7.475707324926774e-02 
12352 -2.563590577665730e-02 
12353 3.747296948290431e-01 
12354 2.257889970100770e-01 
12355 1.400951111428993e-01 
12356 -2.707845113662372e-02 
12357 8.114466732478786e-01 
12358 3.886068453342411e-01 
12359 -2.521094869043717e-01 
12360 4.284445230783603e-01 
12361 7.301588914958111e-01 
12362 1.117941025928151e-01 
12363 1.620444264132764e-01 
12364 4.559223900156917e-01 
12365 3.926551413154374e-01 
12366 2.303263011249515e-02 
12367 3.212682041976995e-02 
12368 -5.719571746410225e-02 
12369 1.465047094005969e-01 
12370 -2.563978872409263e-02 
12371 -1.069028361042475e-01 
12372 -1.180944483224224e-01 
12373 6.330845628233016e-03 
12374 -4.567954978833604e-01 
12375 -4.575816956650396e-01 
12376 3.082336537735124e-01 
12377 -2.953099708258263e-02 
12378 -2.416694124285556e-01 
12379 -3.541521902220486e-02 
12380 -2.070597070851663e-02 
12381 1.645757993828659e-01 
12382 -1.459928271994177e-01 
12383 -9.604920433167382e-01 
12384 4.021201975508676e-01 
12385 -5.088366797759528e-01 
12386 -1.544053846062973e-01 
12387 -2.960646672202771e-01 
12388 -1.972718052922153e-01 
12389 -5.635696777725834e-01 
12390 3.929451484640802e-02 
12391 -3.328012841312967e-01 
12392 -6.721238423586695e-01 
12393 -1.486100101714115e-01 
12394 1.467440616139654e-01 
12395 2.526467929844494e-01 
12396 -1.260082437792320e-01 
12397 -1.002207078274227e-01 
12398 2.785796433703577e-02 
12399 -3.143810151511955e-01 
12400 -1.206323322886652e+00 
12401 1.507259834786485e-01 
12402 6.238317511774737e-02 
12403 4.978731448698327e-02 
12404 1.296945791486388e-01 
12405 2.276019130052325e-01 
12406 6.539999987251775e-02 
12407 -1.430361283618063e-01 
12408 -5.509422897002140e-02 
12409 -2.450628716086869e-02 
12410 6.045619124371444e-02 
12411 -1.528422517950251e-01 
12412 1.144838099145921e-01 
12413 2.848330523807696e-02 
12414 3.153612135228244e-02 
12415 -5.175381819459436e-02 
12416 -3.173299644578138e-02 
12417 5.805999200205778e-02 
12418 -4.157304531958528e-02 
12419 4.402831267832046e-03 
12420 2.569279302457273e-02 
12421 1.672064131847773e-01 
12422 -6.411646290135845e-02 
12423 -1.432202766617376e-01 
12424 3.473032398910840e-02 
12425 -3.853289525663543e-02 
12426 -5.084184626624671e-02 
12427 1.853381425758727e-01 
12428 1.119900772044694e-02 
12429 -5.065213145076073e-02 
12430 -1.004190989394911e-01 
12431 -1.238980986191944e-01 
12432 -4.301246058440842e-02 
12433 -2.892177331855065e-02 
12434 -1.045794717775238e-01 
12435 6.937637818119351e-02 
12436 1.598856287648247e-02 
12437 -2.981463316598808e-02 
12438 -4.267930544485618e-02 
12439 -4.405928238847836e-01 
12440 -1.604488348667820e-01 
12441 4.785899524408903e-02 
12442 1.287807312026891e-02 
12443 -2.682496333955398e-01 
12444 -1.478338944531648e-01 
12445 3.630042941850157e-02 
12446 -3.934965703458924e-02 
12447 -1.567180923880972e-01 
12448 -2.357855941842959e-01 
12449 5.771132203175788e-02 
12450 -1.476705326179685e-01 
12451 -5.875522323429302e-02 
12452 1.351074986082864e-01 
12453 -3.026574382748284e-02 
12454 -7.472708144312017e-02 
12455 8.458643902110652e-01 
12456 2.362428304932178e+00 
12457 -1.926689532075226e-01 
12458 7.549448696948659e-02 
12459 3.920308311897772e-01 
12460 -3.297575447625704e-01 
12461 -2.568857951534402e-01 
12462 -3.253794081076184e-01 
12463 6.288935788734907e-01 
12464 -1.121754885567871e-01 
12465 -2.692957692697694e-01 
12466 -5.979103550830092e-01 
12467 -8.440320173481816e-01 
12468 -1.862585811671776e-01 
12469 -7.545987097768206e-02 
12470 2.635996265879922e-01 
12471 2.781304384208046e-01 
12472 9.941232707869914e-01 
12473 -7.803963785575728e-02 
12474 2.915115857209859e-02 
12475 4.503434109851582e-01 
12476 -1.086904614679599e-01 
12477 -1.130747735457214e-01 
12478 -1.570523198169554e-01 
12479 -2.422518807447309e-02 
12480 -6.778839774552836e-01 
12481 -2.692371715918849e-01 
12482 4.555226668884790e-01 
12483 7.132325215702333e-02 
12484 -1.529699392081554e-01 
12485 1.690675904675704e-01 
12486 -7.378963710691608e-02 
12487 -2.173327223742191e-01 
12488 -1.192886763604275e+00 
12489 1.534264891083618e-01 
12490 -4.381942258062579e-02 
12491 1.688582504120754e-01 
12492 2.259560156347282e-01 
12493 2.499636008117124e-01 
12494 3.338224949508734e-01 
12495 -1.744070639278879e-02 
12496 -3.562249056609936e-02 
12497 -4.317288527222615e-02 
12498 2.691130446572888e-02 
12499 -7.344496008079920e-02 
12500 -1.091686350146280e-01 
12501 1.631899556789289e-03 
12502 -1.805939260887952e-01 
12503 7.364982746659231e-02 
12504 -7.131426697563112e-02 
12505 -2.853318976358294e-02 
12506 2.582834840565760e-01 
12507 1.960046068288050e-01 
12508 -9.250500633279846e-02 
12509 1.457660941826014e-02 
12510 3.694547348178336e-01 
12511 7.249607975929054e-02 
12512 7.257151138820121e-02 
12513 -1.951636365059092e-01 
12514 8.055390408772165e-02 
12515 5.033380916862125e-02 
12516 2.854607326268473e-02 
12517 -1.109170686382152e-01 
12518 -1.241560608389963e-01 
12519 6.378739078648805e-02 
12520 4.653942537882794e-02 
12521 -2.205241438942098e-01 
12522 6.999957722214514e-02 
12523 7.577660276798286e-01 
12524 1.479651735959442e-01 
12525 4.428246132902669e-03 
12526 -6.799134843676989e-02 
12527 -8.915334036959199e-02 
12528 -3.035561712067784e-02 
12529 6.683315378236590e-02 
12530 -4.822205104508295e-02 
12531 1.778125973583263e-01 
12532 1.084423240205125e-02 
12533 -1.117692607384977e-01 
12534 1.595246377013924e-01 
12535 -3.977021063757829e-01 
12536 -4.881958770218734e-01 
12537 1.818882813308498e-02 
12538 5.424963499021956e-02 
12539 2.895153831400725e-02 
12540 1.675155661533107e-03 
12541 3.210488623946944e-01 
12542 1.976944348762281e-01 
12543 -5.245272066869627e-01 
12544 -1.477563359408921e-02 
12545 3.293408035612803e-02 
12546 1.722874304487224e-01 
12547 1.134474108278744e-01 
12548 -2.834961573605467e-02 
12549 9.077739029181882e-03 
12550 6.083511335907046e-02 
12551 1.814969353672157e-01 
12552 -3.527843540896026e-02 
12553 9.110463991934742e-02 
12554 -2.016787592315480e-02 
12555 1.420975723567220e-01 
12556 8.589188223989809e-03 
12557 1.846735142736376e-02 
12558 1.903775941559755e-02 
12559 -1.505647637437509e-02 
12560 -1.605143252700256e-01 
12561 1.586411192225788e-01 
12562 -5.186721072926346e-02 
12563 2.290426470835285e-01 
12564 5.321396607678198e-02 
12565 2.534293803848569e-01 
12566 -5.521101408480161e-01 
12567 -1.323229281501778e-01 
12568 4.852735541967497e-01 
12569 5.818469217600744e-01 
12570 2.180708683735919e-01 
12571 3.745919134121348e-02 
12572 -4.984058877354290e-02 
12573 -2.779429886315266e-01 
12574 -2.263183409303784e-01 
12575 7.663671984155374e-01 
12576 1.600491111941806e-01 
12577 -4.707746525439325e-01 
12578 -5.695531115162563e-01 
12579 -8.720049039545663e-02 
12580 -1.812369385682308e-02 
12581 -4.529048654864626e-01 
12582 -9.139732161376776e-02 
12583 -4.742428094439460e-01 
12584 7.650477285714856e-03 
12585 1.156411691516062e-03 
12586 -1.039516726962142e+00 
12587 -2.312979253243101e-01 
12588 -3.382081509886095e-01 
12589 -1.303649718513872e+00 
12590 -6.685139485355299e-01 
12591 7.937590016401934e-02 
12592 4.687691594986618e-02 
12593 -1.195096458823650e-01 
12594 9.339788915422675e-02 
12595 -1.452684115816500e-01 
12596 1.167343107407566e-01 
12597 -1.385928103492964e-01 
12598 7.223773867017759e-02 
12599 -2.269142522307305e-02 
12600 6.312884355057534e-02 
12601 -3.220749013796100e-01 
12602 9.346028797267590e-02 
12603 6.637477427272614e-02 
12604 -6.321447814055730e-03 
12605 9.735428638186007e-02 
12606 -5.353737270859440e-02 
12607 -4.019855116635136e-01 
12608 3.349557411981359e-01 
12609 -6.402040661133310e-02 
12610 5.302065180678189e-01 
12611 1.023849905611994e+00 
12612 5.496251970607593e-01 
12613 -3.797878359246641e-02 
12614 1.143278977457462e-01 
12615 1.002989622408660e-02 
12616 3.385907107411888e-02 
12617 -2.746577804718977e-01 
12618 3.110790781649053e-02 
12619 1.381512154835235e-01 
12620 -1.397157041273966e-01 
12621 -2.175227828408344e-01 
12622 1.011556254070941e-01 
12623 -1.382360077987259e-01 
12624 -2.120957134113075e-01 
12625 -9.891391166740518e-03 
12626 -3.076995653136130e-02 
12627 8.615543337366945e-03 
12628 -1.123395356423605e-02 
12629 7.385275980022576e-02 
12630 2.446665493348004e-01 
12631 -1.968603251841790e-01 
12632 -4.824391983930047e-02 
12633 -1.612185836207673e-02 
12634 9.823819367526539e-02 
12635 2.160196427199235e-01 
12636 -2.732557387322863e-02 
12637 4.816824256409128e-02 
12638 2.969300835314467e-02 
12639 -8.872493421777644e-02 
12640 -5.315003435123759e-03 
12641 2.406491782147807e-02 
12642 4.008093750757560e-02 
12643 -8.165775826355477e-02 
12644 5.415203314816434e-02 
12645 7.832494916761593e-02 
12646 9.076454314069923e-02 
12647 1.658358545516971e-01 
12648 5.684210725965243e-02 
12649 5.968317616479461e-03 
12650 1.190035518070681e-01 
12651 2.217458821586588e-01 
12652 -4.921578935769179e-03 
12653 -2.005804448185177e-02 
12654 1.322255613705679e-01 
12655 4.833750247996453e-02 
12656 -9.130451838849236e-02 
12657 6.727411543177490e-02 
12658 5.574009349941930e-02 
12659 2.892162429126134e-02 
12660 3.754857749105542e-02 
12661 3.127680517976111e-01 
12662 1.076442662067254e-01 
12663 -1.772818121212058e-01 
12664 -1.861474581541975e-01 
12665 1.581931407089102e-02 
12666 9.966385737334030e-02 
12667 5.946091722836399e-02 
12668 -4.439308408887305e-02 
12669 -6.576831033579031e-02 
12670 -1.265225413088434e-01 
12671 -2.333579609647844e-02 
12672 -1.973421638787425e-01 
12673 -1.816083521330695e-01 
12674 -3.784238575304951e-02 
12675 5.441346601311265e-01 
12676 -2.034553686164271e-01 
12677 1.217160933976617e-02 
12678 1.485540873368534e-01 
12679 1.776877472430273e-01 
12680 9.886427129267983e-02 
12681 -1.335381061111103e-01 
12682 4.569487120733848e-02 
12683 1.443177990975133e-01 
12684 -7.415217008737536e-02 
12685 -6.175907413429287e-02 
12686 -2.642837183545551e-01 
12687 -1.218881127847069e-01 
12688 3.341970617446306e-02 
12689 -1.953925322873870e-01 
12690 1.920378170853760e-01 
12691 5.395156528516507e-01 
12692 1.236465008123908e-01 
12693 -7.863300944106356e-03 
12694 -9.108146992970282e-03 
12695 3.331425063715657e-02 
12696 -9.003537619710239e-03 
12697 -1.095649311969386e-01 
12698 -4.673461481247384e-04 
12699 5.789235829471275e-01 
12700 1.362416612246531e-01 
12701 -8.260744265271638e-02 
12702 -1.821502819719815e-01 
12703 -2.912620257258351e-01 
12704 -2.223654936688438e-01 
12705 -5.185550470869876e-01 
12706 9.143806984399654e-02 
12707 2.868382041151856e-01 
12708 8.811773184021642e-03 
12709 -8.183318338246898e-02 
12710 -2.067945303408076e-02 
12711 -1.114696044645706e-01 
12712 -1.527605230350446e-01 
12713 -3.116116052349499e-02 
12714 2.156067805634892e-02 
12715 1.369602842155810e-02 
12716 -7.027496058827555e-02 
12717 5.542445666697098e-02 
12718 1.560372702410490e-01 
12719 -1.711513895901532e-01 
12720 -6.233424883953752e-02 
12721 7.029875211239787e-01 
12722 1.502660436403618e-02 
12723 1.274430464255715e-01 
12724 1.563999329336062e-01 
12725 -4.363948124909436e-02 
12726 -9.256792699978150e-01 
12727 -2.222069683434658e-01 
12728 -4.233569997819164e-01 
12729 -1.893815022363156e-01 
12730 -1.135151154113007e-01 
12731 -8.742847775501352e-01 
12732 -2.194916947153581e-01 
12733 -2.957415216632516e-02 
12734 4.681282892675565e-01 
12735 7.593615777245829e-01 
12736 3.768401460588318e-01 
12737 7.635627617222391e-01 
12738 8.286555029475331e-01 
12739 8.528218152864512e-01 
12740 8.277212552277114e-03 
12741 2.769977363006248e-01 
12742 8.677436314264320e-02 
12743 -3.181084286758756e-02 
12744 3.505567299304667e-01 
12745 -3.149613671110522e-01 
12746 1.406879902708969e-01 
12747 -2.213761511669582e-01 
12748 -3.800569987758334e-02 
12749 -2.596344241556419e-01 
12750 2.070537281101372e-02 
12751 1.914206739541605e-02 
12752 2.799019910347687e-02 
12753 -2.037895911213775e-02 
12754 -6.295660632732980e-02 
12755 -2.564808013950155e-01 
12756 -1.018827785106999e-01 
12757 -8.762280328064717e-02 
12758 -2.996408081669579e-01 
12759 -1.909758852476275e-01 
12760 -1.201718739334766e-01 
12761 -1.532606472186574e-01 
12762 -4.249780258892880e-01 
12763 -4.217598273157852e-02 
12764 -3.334066795938520e-01 
12765 4.840807836271235e-02 
12766 7.222931400056106e-03 
12767 -2.061574075756960e-01 
12768 -1.425332678866982e-01 
12769 -4.566895818152526e-02 
12770 1.447852442200128e-02 
12771 1.727772949332011e-02 
12772 -9.981968106905063e-02 
12773 1.425792777666346e-02 
12774 -9.925942205889771e-02 
12775 -2.285117739199784e-02 
12776 -3.911990781149673e-02 
12777 -1.546892914540403e-01 
12778 -4.674532167412961e-01 
12779 -4.360094467842946e-03 
12780 2.214136204243952e-01 
12781 -4.977715254742273e-01 
12782 -3.545126538780389e-01 
12783 1.044015087686901e-02 
12784 -2.644259703452707e-02 
12785 -3.856004905536067e-01 
12786 4.453163020281468e-02 
12787 1.116948507945239e-01 
12788 -1.271620753609898e-01 
12789 -8.949942026164824e-03 
12790 4.597311879588784e-01 
12791 1.034506991736950e+00 
12792 1.358495299014731e-01 
12793 -2.102038199046723e-01 
12794 4.629549849665349e-01 
12795 1.437715316855915e+00 
12796 6.325473633375876e-02 
12797 -5.661111200384441e-01 
12798 -4.143344031644670e-01 
12799 7.976560937492180e-02 
12800 -2.124482734876729e-01 
12801 2.604457220485873e-01 
12802 4.043278523059860e-01 
12803 -1.834303225853819e-02 
12804 5.215180589544591e-01 
12805 4.447321074852288e-02 
12806 -1.764752529731286e-01 
12807 -1.916290001956759e-01 
12808 8.632572944109048e-03 
12809 3.741245030931799e-01 
12810 2.917536871408219e-01 
12811 8.138276754756466e-01 
12812 3.968268048465118e-01 
12813 -7.603549941972455e-02 
12814 -3.871650838129166e-02 
12815 4.022086795666556e-01 
12816 7.483119086952951e-01 
12817 -1.309591910761733e-01 
12818 -2.381759645141809e-01 
12819 1.354395188609667e-01 
12820 -6.901834214188053e-02 
12821 -4.260942535597396e-02 
12822 -2.908543396944472e-02 
12823 -1.420100259282776e-01 
12824 9.158417623229451e-04 
12825 -2.297656119073504e-01 
12826 -6.291022495107873e-02 
12827 1.953153207723273e-03 
12828 -6.770482625080103e-02 
12829 5.912603926257040e-01 
12830 -6.639503508876012e-02 
12831 9.502147775550875e-02 
12832 3.282276126043122e-01 
12833 4.508445759885329e-02 
12834 -4.821111916099808e-02 
12835 -5.040215845018964e-02 
12836 4.307664084151117e-02 
12837 8.292788144718530e-01 
12838 2.851260466023730e-02 
12839 -1.685234583955738e-01 
12840 -1.322167224552271e-01 
12841 5.344666189367694e-01 
12842 1.884163107213355e-02 
12843 -1.435309426247083e-01 
12844 -1.380632469808722e-01 
12845 3.930122706876245e-01 
12846 -2.329064282052913e-01 
12847 -1.312521773311228e-01 
12848 1.446461080739740e-02 
12849 -5.499385998782016e-02 
12850 1.451013368531230e-01 
12851 -2.904498886977109e-01 
12852 -6.568519313576451e-01 
12853 1.391138111817629e-01 
12854 4.687380877797871e-01 
12855 -7.212841027522740e-02 
12856 2.849874074950609e-02 
12857 1.545478805095037e-01 
12858 1.051618412548583e+00 
12859 -5.258326296874336e-01 
12860 -4.012162471282811e-01 
12861 -3.751684066455590e-04 
12862 -5.560308298883111e-03 
12863 -5.737510697201201e-03 
12864 -5.274179881375260e-02 
12865 -1.655405729366059e-01 
12866 -1.041272555085881e-01 
12867 5.818026399812185e-02 
12868 1.573032472777358e-01 
12869 -1.838691989163036e-02 
12870 3.629397780510386e-01 
12871 4.345740206264018e-02 
12872 -1.619582586064338e-01 
12873 7.367329084985619e-03 
12874 6.542658390478333e-02 
12875 8.594237424696094e-03 
12876 6.127445198201102e-01 
12877 9.500282551924366e-02 
12878 2.000165338489452e-02 
12879 -2.015634381270055e-02 
12880 -1.258580551527081e-01 
12881 -4.270431241858779e-01 
12882 -7.123703737870050e-02 
12883 -1.466453789356565e-01 
12884 -2.578554637460681e-01 
12885 -3.833245982679376e-01 
12886 5.887449504816198e-01 
12887 -2.998297849790529e-01 
12888 -4.061706486976150e-01 
12889 -2.552252942182957e-01 
12890 3.311901499006273e-01 
12891 9.040988007486065e-01 
12892 6.672407501703874e-01 
12893 4.921152716189303e-02 
12894 -6.630210564428042e-01 
12895 1.078272674666619e-01 
12896 3.222071919550600e-01 
12897 1.596116349788678e-03 
12898 -2.908542223910309e-01 
12899 -3.741229555418029e-01 
12900 1.301989940267315e-01 
12901 2.028415757975889e-01 
12902 -1.001568396167784e-01 
12903 -1.661686989241737e-01 
12904 -5.102825614832211e-02 
12905 1.063333866049548e-01 
12906 3.658234173360775e-01 
12907 -2.587809109897288e-01 
12908 2.440979817165098e-02 
12909 1.381510950010494e-01 
12910 -1.672645940289364e-01 
12911 2.576875577848478e-01 
12912 -2.113480567703936e-02 
12913 2.725216660179251e-02 
12914 2.318373849659313e-01 
12915 1.015918779947026e-01 
12916 6.595903699905591e-02 
12917 -2.716470599467506e-03 
12918 -7.633657541825856e-02 
12919 -1.190262066757059e-02 
12920 2.095976153535577e-02 
12921 4.313988146648663e-02 
12922 -2.628194912760092e-01 
12923 -4.297604288312096e-01 
12924 -3.434116306679461e-01 
12925 5.451518852057287e-01 
12926 -6.163936048101032e-01 
12927 -6.231893443053037e-01 
12928 1.466544731553938e-01 
12929 3.195014418074618e-01 
12930 -2.971986595396298e-01 
12931 -1.339023794431127e-02 
12932 -2.405850366980836e-01 
12933 -1.724225039931324e-02 
12934 1.360820067874726e-01 
12935 3.830472967132098e-01 
12936 5.988082128544179e-02 
12937 -2.525539248577872e-02 
12938 2.562577462091959e-01 
12939 -3.585559806833761e-01 
12940 -8.164112875060634e-01 
12941 1.068662870600579e-01 
12942 2.141474462474829e-01 
12943 -1.101903340518596e-01 
12944 1.828243086236152e-01 
12945 1.153494532667547e-01 
12946 8.059724259238023e-02 
12947 -5.680999858169385e-02 
12948 -2.759254690733907e-01 
12949 1.848751723188808e-01 
12950 -2.496526826224087e-01 
12951 2.600827010138674e-01 
12952 -9.965347572784161e-02 
12953 -4.508457434321971e-01 
12954 -1.266601862440007e-01 
12955 1.100020314290332e-01 
12956 -4.719921945482561e-02 
12957 -5.028805172623756e-01 
12958 1.608555875702396e-01 
12959 3.343044686001978e-02 
12960 -1.081649829693204e-01 
12961 -1.810005668092447e-01 
12962 2.938804543020555e-01 
12963 7.456761000617274e-01 
12964 3.107326857529242e-01 
12965 -3.534575644719466e-02 
12966 1.982636396556352e-01 
12967 9.050013051843954e-02 
12968 -7.469958887560085e-02 
12969 1.822516138911356e-01 
12970 3.152321444053499e-01 
12971 4.151443593066940e-01 
12972 4.433723790841681e-01 
12973 2.184361665003117e-01 
12974 2.249562645695751e-01 
12975 3.134048550994402e-01 
12976 -2.284409250573279e-02 
12977 -3.052260930126712e-02 
12978 -8.809458981658333e-02 
12979 2.464111623237095e-01 
12980 1.585625807973169e-01 
12981 8.081326862544742e-02 
12982 4.491429370608999e-03 
12983 1.210157237424473e-01 
12984 2.638598188858706e-01 
12985 -1.201821086632541e-01 
12986 -8.999835222125760e-02 
12987 2.661278360395724e-01 
12988 -3.411016127112358e-01 
12989 -1.827632941580868e-01 
12990 1.667235498284539e-01 
12991 -2.007366001547821e-02 
12992 -1.783565468969718e-01 
12993 1.697719688402301e-01 
12994 7.949475594770480e-02 
12995 -4.590656795357354e-01 
12996 1.426068844870214e-01 
12997 2.521799101858178e-01 
12998 3.502637462159444e-01 
12999 -3.073133277603638e-02 
13000 -2.086729178656832e-02 
13001 8.788283342508091e-02 
13002 1.423405666505649e-01 
13003 -6.832304312242231e-02 
13004 -1.746640143434921e-01 
13005 1.098363296617980e-01 
13006 -1.001406299920618e-01 
13007 -8.162726644688793e-02 
13008 3.635848586100800e-02 
13009 -1.256671548519653e-01 
13010 -1.288229343859058e-01 
13011 -8.295472522830517e-02 
13012 -6.559699199558681e-01 
13013 -6.960524989345090e-01 
13014 -7.137635434290228e-01 
13015 -1.902428505449388e-01 
13016 -9.797177548280516e-01 
13017 -9.940769569053631e-01 
13018 4.472480493457500e-01 
13019 -8.403996685945123e-01 
13020 -1.514951106163669e+00 
13021 -6.157527080940607e-01 
13022 -1.887043032755640e-01 
13023 -1.043476787988530e+00 
13024 -2.546378297198802e-01 
13025 -3.492465010064331e-02 
13026 -7.666373886580943e-02 
13027 -3.986429200541450e-01 
13028 -3.997411995128740e-01 
13029 -7.207689501930635e-02 
13030 3.036861821549185e-02 
13031 -6.868954195001623e-02 
13032 -1.957428024131400e-01 
13033 -7.431213625317394e-02 
13034 -1.277691047333910e-01 
13035 -4.796309697603933e-01 
13036 7.740641009011006e-03 
13037 -1.626640242219076e-01 
13038 2.022018358906729e-01 
13039 7.346018108820872e-02 
13040 -1.112505132456051e-01 
13041 -2.163546612469486e-01 
13042 3.120418863100360e-01 
13043 4.861290725438392e-01 
13044 3.124568178844473e-01 
13045 -1.198474672579051e-01 
13046 -9.067394475548786e-02 
13047 -1.131678708181727e-01 
13048 -2.931517021767379e-01 
13049 -2.500383344241536e-01 
13050 -2.722224177155373e-01 
13051 4.224341472288385e-02 
13052 4.358432957245104e-02 
13053 -7.701320705637027e-02 
13054 1.494940896376399e-01 
13055 9.445642113530170e-03 
13056 6.854189800597781e-02 
13057 -1.278067394254370e-01 
13058 7.221204658935232e-02 
13059 3.297204483481223e-01 
13060 8.514776080390744e-03 
13061 -9.438486902227801e-02 
13062 -7.458167488515166e-02 
13063 3.638385727052685e-02 
13064 -3.544915398546411e-02 
13065 -2.564258327227548e-01 
13066 -3.062732180002291e-01 
13067 7.583085275403042e-03 
13068 1.967372531264789e-01 
13069 3.819648253882993e-02 
13070 4.300052574833483e-01 
13071 1.640498851493107e-01 
13072 2.871189564042276e-01 
13073 -2.517426161339805e-02 
13074 2.149777352810093e-01 
13075 1.071953912001525e-01 
13076 -1.697734327535639e-01 
13077 -8.774883289951828e-02 
13078 7.766005157591133e-02 
13079 -1.118239007068566e-01 
13080 -6.794475303309724e-02 
13081 -2.590458285738301e-01 
13082 -2.586844042061205e-02 
13083 -1.829570088634805e-01 
13084 -1.235023016225469e-01 
13085 8.189860274477014e-02 
13086 -8.731019260019017e-02 
13087 -8.489244020845728e-02 
13088 -1.454312147751719e-01 
13089 -1.313503632528734e-01 
13090 -2.577418417149728e-02 
13091 -3.978663622325850e-01 
13092 -1.046015591778657e-01 
13093 -1.185893010745995e-02 
13094 -2.377593726354390e-02 
13095 -7.359627041332091e-02 
13096 -1.175218367130196e-01 
13097 5.528329366939156e-02 
13098 -6.100164735048553e-02 
13099 -2.290892673915509e-01 
13100 1.004771608682481e-01 
13101 -1.243480458546760e-01 
13102 -2.004011008439696e-01 
13103 -3.524630421108372e-01 
13104 1.601561643781068e-01 
13105 -5.704154708776995e-01 
13106 -4.592742442164670e-01 
13107 -3.909813623691556e-03 
13108 2.053116059477656e-02 
13109 7.684236850723949e-02 
13110 -1.043837324293370e-01 
13111 -3.304915345395646e-01 
13112 -1.390285353762159e-01 
13113 -6.488666459872311e-01 
13114 -1.679756165623291e-01 
13115 2.865711203518923e-01 
13116 1.494853155014368e-01 
13117 -1.604812500384636e-01 
13118 5.188441433220813e-01 
13119 4.592740917561556e-01 
13120 -4.152160768728965e-01 
13121 3.178781968006737e-02 
13122 3.926072165268026e-01 
13123 -1.788810238857770e-01 
13124 1.177430520166803e-01 
13125 -1.105138375456929e-02 
13126 -1.207573044729434e-01 
13127 5.408576825331157e-02 
13128 7.841201763013315e-02 
13129 -2.435096934649987e-01 
13130 -1.039401006092136e-02 
13131 4.347529007478627e-01 
13132 2.193693887359087e-01 
13133 9.206258785009830e-02 
13134 8.495921578280720e-02 
13135 -1.000827273420836e-01 
13136 -1.312697370102643e-01 
13137 -7.383380740303194e-02 
13138 -6.672083496070204e-02 
13139 -3.223454018548396e-01 
13140 1.605625879790975e-01 
13141 2.143036881975793e-02 
13142 -1.439042169524527e-02 
13143 -1.095151723258914e-01 
13144 -2.687597357853909e-03 
13145 -3.847144773738843e-01 
13146 -7.397736263214143e-02 
13147 -2.616622516292694e-01 
13148 -2.506193998504095e-01 
13149 -7.764723875892580e-02 
13150 -4.294972245191401e-01 
13151 -1.797699109009691e-01 
13152 -8.513707736180741e-02 
13153 1.072011641431052e-01 
13154 -3.303077327095053e-01 
13155 2.838136396808422e-01 
13156 1.237204724526862e-01 
13157 -1.996538673569476e-02 
13158 -4.396725999518015e-01 
13159 -2.170321193606836e-01 
13160 -1.367001020402277e-01 
13161 6.935429464284155e-02 
13162 1.640843143298396e-01 
13163 7.691649379304749e-02 
13164 4.562560724629535e-02 
13165 1.195401040429380e-01 
13166 -5.055681688211468e-02 
13167 -1.066818511563809e-01 
13168 -7.918224067664466e-02 
13169 -4.480089108899027e-01 
13170 2.157041121574517e-01 
13171 7.463127637162825e-02 
13172 -8.203364897110070e-02 
13173 -1.778986541354343e-02 
13174 3.231025859937937e-02 
13175 -1.769577830546581e-02 
13176 3.742347807432474e-03 
13177 1.668218094653090e-02 
13178 1.753554730464218e-03 
13179 2.083225208059370e-02 
13180 5.114922996417967e-02 
13181 2.320823476157430e-02 
13182 -1.340372212588974e-02 
13183 -1.165374576016788e-03 
13184 2.727261643919888e-02 
13185 -2.126110244014431e-02 
13186 -5.086378216389757e-02 
13187 2.681956171481636e-02 
13188 -7.437792372434034e-03 
13189 -1.862090909978075e-02 
13190 -2.188619689584302e-01 
13191 1.685535124344617e-02 
13192 3.329483584348086e-03 
13193 -5.276267379586553e-02 
13194 1.365054250758359e-01 
13195 -1.549216408105473e-01 
13196 1.894808253488367e-01 
13197 -2.793369330766100e-01 
13198 -5.209055321895562e-01 
13199 2.387405097422785e-01 
13200 -2.133957185241837e-01 
13201 -2.063895283050896e-01 
13202 -1.598093789091027e+00 
13203 2.696621282612668e-02 
13204 4.958849180793373e-01 
13205 -1.991710755484793e-01 
13206 -5.442477553209675e-01 
13207 2.136083255158452e-02 
13208 5.666650117205378e-01 
13209 -2.858926011684353e-01 
13210 -3.192305311232529e-01 
13211 1.351023167006935e-02 
13212 -1.307465031702280e-01 
13213 -7.591125174430707e-01 
13214 -2.245892511048036e-01 
13215 -5.319431646088342e-01 
13216 1.092025730527400e-01 
13217 -3.213658224158591e-01 
13218 -1.113746320996770e-01 
13219 7.862894090018833e-01 
13220 1.560920999585710e-01 
13221 -6.454852680246975e-01 
13222 3.812156665517062e-01 
13223 1.885501928164682e-01 
13224 -1.037290701204743e-01 
13225 -6.825107515739158e-01 
13226 3.138626155598183e-01 
13227 7.015159945300712e-01 
13228 1.233010951704425e-01 
13229 -6.180808127535344e-01 
13230 -3.629744613339199e-01 
13231 -6.137111706675102e-02 
13232 -3.914218351173460e-02 
13233 7.480503173354540e-02 
13234 -6.397816221229877e-02 
13235 2.465482922118092e-01 
13236 4.520822715787085e-02 
13237 -2.159823364009995e-01 
13238 -3.821709056779401e-01 
13239 -1.167449928467537e-01 
13240 -2.114121677069538e-01 
13241 -5.149395216118878e-01 
13242 -1.390845622137680e+00 
13243 -5.005762620176216e-01 
13244 -1.063752394100851e-01 
13245 6.062584482920140e-02 
13246 1.203279119485250e-01 
13247 6.511520648750104e-01 
13248 -1.189487578361291e-01 
13249 1.034462738298006e-01 
13250 9.443555329086487e-02 
13251 -1.385179877289861e-01 
13252 -2.333752672791271e-02 
13253 4.303828444894851e-02 
13254 8.645416208208669e-02 
13255 4.193830206113764e-01 
13256 2.836862910401003e-01 
13257 -4.263329635255768e-01 
13258 1.949863791702759e-02 
13259 2.702814008109967e-02 
13260 -9.672931641847226e-01 
13261 -2.149994995532258e-01 
13262 -1.848747469866240e-02 
13263 -2.536108953038979e-01 
13264 -9.554188268989107e-01 
13265 -3.548538217880190e-02 
13266 3.202969074201460e-02 
13267 3.484490670085681e-02 
13268 2.665104732037666e-02 
13269 1.001739469708403e-01 
13270 1.381492519178784e-01 
13271 1.084465894431495e-01 
13272 -5.214758965930989e-02 
13273 -3.949167150366938e-02 
13274 1.602745308218658e-02 
13275 -1.056491849019762e-01 
13276 2.729195062974222e-01 
13277 -7.392130248303585e-03 
13278 -2.099954537069948e-02 
13279 1.167694079140623e-01 
13280 -4.994244575966174e-02 
13281 8.546444712845550e-03 
13282 -3.316051433468056e-02 
13283 5.986111710866574e-02 
13284 -2.557648088872329e-03 
13285 1.555700520454071e-02 
13286 7.958097204007432e-03 
13287 -7.512237085578377e-02 
13288 -3.244682909710258e-02 
13289 7.677250726159530e-02 
13290 -3.291659839034371e-01 
13291 -8.583143420453387e-02 
13292 2.963135590520399e-01 
13293 1.456253949376909e-02 
13294 -2.568285056478463e-01 
13295 8.692127100467761e-02 
13296 3.103457169815267e-02 
13297 -1.649582143849367e-01 
13298 1.791796870211744e-01 
13299 4.348928652239553e-01 
13300 9.696517867943250e-03 
13301 -1.474689405756221e-01 
13302 -5.724066932534456e-02 
13303 1.209245207882940e-01 
13304 2.882080926540100e-02 
13305 -1.484452811624920e-01 
13306 -3.346871868031282e-01 
13307 3.321619271537082e-01 
13308 1.223429705675703e-01 
13309 -1.634944828118345e-01 
13310 -9.244112221708568e-02 
13311 2.043797406576832e-01 
13312 3.368636807961642e-01 
13313 -1.255370076840737e-01 
13314 6.181646694825479e-03 
13315 -6.243449192432506e-02 
13316 -1.828082335873771e-01 
13317 -1.188657232884874e-01 
13318 -1.237402367457669e-02 
13319 -2.954163820780356e-01 
13320 -5.809454608226929e-01 
13321 -5.866115936998185e-02 
13322 -1.230857101366322e-01 
13323 2.618616082476161e-01 
13324 2.005495660855664e-02 
13325 -1.105278488867332e-01 
13326 -1.368767135530015e-01 
13327 2.552992029648115e-01 
13328 -6.653273638916747e-02 
13329 4.879352947975073e-02 
13330 -4.686992289255910e-02 
13331 2.707595407226935e-01 
13332 -3.184504283987698e-01 
13333 -1.107523556930482e-01 
13334 4.072023342441692e-01 
13335 -1.772168515048061e-02 
13336 4.601172566018526e-02 
13337 8.564760293937326e-02 
13338 3.853610322699859e-01 
13339 -1.958340987193667e-01 
13340 6.889129133169615e-02 
13341 1.964511616664754e-01 
13342 1.952523872519528e-01 
13343 3.254552975650550e-01 
13344 6.017036473540032e-01 
13345 8.407940861833095e-02 
13346 1.344041024851240e-01 
13347 -1.403618410755663e-01 
13348 -8.861956233299481e-02 
13349 -2.124396855668162e-01 
13350 1.820125642207760e-01 
13351 5.603437985964270e-03 
13352 -3.317197661431695e-01 
13353 -1.492509088792547e-01 
13354 8.212953208992022e-02 
13355 1.189707192506946e-01 
13356 -1.325819642845873e-02 
13357 1.055024702678717e-02 
13358 1.903869886820421e-01 
13359 -2.644926267901779e-01 
13360 -3.506659430461389e-01 
13361 6.542889390062101e-02 
13362 6.150424047603838e-02 
13363 8.231627679009022e-02 
13364 -2.262104855308221e-02 
13365 2.330782205798222e-01 
13366 3.794299189687798e-01 
13367 -9.295542146164345e-01 
13368 1.138227558819404e-01 
13369 2.915631010278811e-01 
13370 4.316091947807734e-01 
13371 -9.690417245649145e-02 
13372 4.554151931624345e-02 
13373 6.757717679879760e-01 
13374 4.832598934683504e-01 
13375 3.426066805230500e-01 
13376 -5.758524739121024e-01 
13377 1.421706899495133e-02 
13378 1.132275548135221e-01 
13379 1.815126948736775e-02 
13380 -7.852688714516635e-02 
13381 3.028433147247731e-01 
13382 -1.173246805146175e-01 
13383 -2.690604052842571e-01 
13384 7.631119651188500e-01 
13385 -1.883106433112447e-01 
13386 3.148006767361599e-01 
13387 1.932052297893034e-01 
13388 -4.276887501201089e-02 
13389 -3.256234506056888e-01 
13390 -3.177551199499420e-01 
13391 -3.965664105945328e-01 
13392 -7.262155322380797e-01 
13393 -1.499639213262167e-01 
13394 -5.913176291385883e-01 
13395 -6.281236592515854e-01 
13396 -9.618178109736071e-02 
13397 -1.182486108986131e-01 
13398 -1.154033505170825e-01 
13399 -1.867557786485197e-02 
13400 1.156862137088770e-01 
13401 -5.544159623446174e-01 
13402 -6.177263876411381e-03 
13403 6.130972162160638e-01 
13404 -2.652996450173514e-01 
13405 -5.080089210015788e-02 
13406 1.238689789790870e-01 
13407 -5.055224352496726e-02 
13408 -1.254959326178240e-01 
13409 2.588618256040170e-01 
13410 5.144149901355320e-02 
13411 1.503342478261202e-01 
13412 2.811625797797611e-01 
13413 1.362063400189570e-01 
13414 -5.055140993556902e-01 
13415 -4.535247051928485e-01 
13416 -8.130330248869651e-02 
13417 -2.263931777737031e-01 
13418 -8.913567698224252e-02 
13419 2.930412538212316e-01 
13420 1.345162807211711e-01 
13421 4.336661815153230e-02 
13422 1.117519502943029e-01 
13423 6.360077974131511e-01 
13424 3.881189802593407e-01 
13425 -3.650534208058755e-02 
13426 1.555259503560572e-01 
13427 -1.428937991532018e-01 
13428 8.654841374060710e-01 
13429 -9.141469957235307e-02 
13430 4.134578282164498e-01 
13431 1.117187134652555e+00 
13432 -4.068526227489137e-02 
13433 -1.479000802016139e-02 
13434 7.879243319323907e-02 
13435 7.632251733986869e-01 
13436 -5.709626999738001e-02 
13437 -1.094310083221041e-01 
13438 5.482434777989932e-02 
13439 1.692121399718907e-01 
13440 1.380150268376854e-02 
13441 1.376823787539465e-01 
13442 -2.328181972138346e-01 
13443 -4.285944887295521e-01 
13444 3.088380878662344e-02 
13445 9.884835699782793e-02 
13446 -3.708155133130787e-01 
13447 5.312856111387689e-01 
13448 1.746771732311514e+00 
13449 4.155715507066612e-02 
13450 -5.406027829905655e-02 
13451 3.648662811838230e-02 
13452 -2.086694878015612e-02 
13453 1.954169520126003e-01 
13454 -1.975194577405255e-01 
13455 -6.022331323382663e-01 
13456 1.301695484750962e-02 
13457 1.606138941722715e-01 
13458 -9.570453985651463e-02 
13459 -2.804184307164529e-02 
13460 -7.170335302904404e-03 
13461 8.357630337746144e-01 
13462 -1.207338752489825e-01 
13463 -9.202239969813245e-02 
13464 2.896344905865190e-01 
13465 -1.682078473410147e-01 
13466 -4.564914566751137e-01 
13467 -3.554031226976409e-01 
13468 1.169723837322718e-01 
13469 -2.981523291311183e-02 
13470 -1.148699141291228e-01 
13471 -2.473220334366923e-01 
13472 2.586289404880831e-01 
13473 -5.921180211825999e-01 
13474 -3.494302561319872e-01 
13475 3.957531348719688e-01 
13476 -3.117918859815816e-01 
13477 -7.084830071692097e-02 
13478 -5.135206464039339e-02 
13479 4.337040330549623e-02 
13480 6.684303054794599e-03 
13481 2.158639920134411e-02 
13482 -1.647820275616566e-01 
13483 -5.672272545766460e-01 
13484 -1.811714953591164e-01 
13485 4.740377209626433e-01 
13486 -3.133241200179691e-01 
13487 -9.649187673791262e-02 
13488 -2.506715815961900e-02 
13489 -2.024191220990426e-01 
13490 4.595687665668277e-01 
13491 -4.610771221780132e-01 
13492 -2.781483763311139e-01 
13493 2.401058370241700e-01 
13494 3.447352680557296e-01 
13495 -7.150725454912238e-01 
13496 -4.620909709114432e-01 
13497 8.739104345022142e-01 
13498 2.253442134820109e-01 
13499 2.106214264553407e-02 
13500 3.151350185646249e-02 
13501 1.324787735994411e+00 
13502 5.538358159667524e-01 
13503 -4.406121725303829e-01 
13504 -3.978420147609265e-01 
13505 1.058591031480577e+00 
13506 6.725854601693428e-02 
13507 -9.882493742153701e-01 
13508 -3.210561280517174e-01 
13509 3.966619334890981e-01 
13510 1.237602074727562e+00 
13511 4.549369581146103e-01 
13512 -1.953090370023560e-01 
13513 -8.102716741794148e-02 
13514 4.784434607544028e-01 
13515 -6.691475158687609e-01 
13516 -1.127864404029839e-01 
13517 1.030636530256834e+00 
13518 8.386361553469593e-01 
13519 2.262851505003608e-01 
13520 -1.356395971297222e-02 
13521 1.753341646009000e-03 
13522 5.760544011653264e-01 
13523 7.248169693135418e-01 
13524 -1.080520208723721e-01 
13525 3.761709656329033e-01 
13526 1.088118404171884e-01 
13527 6.560319847533785e-01 
13528 2.323941361510640e-02 
13529 1.979274673992966e-01 
13530 -5.194007200789453e-01 
13531 -1.039784077338996e-01 
13532 1.338557856686371e-01 
13533 -2.411807908677403e-02 
13534 6.159047440680729e-01 
13535 9.390679194454099e-02 
13536 1.032408479508325e-01 
13537 2.501163160044682e-02 
13538 2.485338214062666e-01 
13539 1.175280362724688e-01 
13540 -1.825995376077734e-01 
13541 5.319861763418853e-02 
13542 9.758524023178120e-02 
13543 1.925785808647464e-01 
13544 -2.428753497423570e-02 
13545 1.390345388723269e-02 
13546 -3.155795044808424e-01 
13547 1.669678934081442e-01 
13548 -1.816296799041137e-01 
13549 -6.469415677896184e-02 
13550 6.620129993336892e-02 
13551 -5.490072180067817e-02 
13552 -1.796766653623358e-01 
13553 5.626764426258705e-02 
13554 2.506839742852658e-02 
13555 8.841544373937790e-03 
13556 3.079039734783589e-01 
13557 1.618565719117133e-01 
13558 -3.497220334941936e-02 
13559 -1.974502866196433e-01 
13560 3.229386316386686e-02 
13561 -5.051021503309379e-02 
13562 4.324481883512449e-03 
13563 1.052492991238107e-01 
13564 -4.614028353515832e-02 
13565 1.468748540972996e-01 
13566 4.215993702055382e-01 
13567 -1.305688973412749e-02 
13568 -2.412269004592098e-01 
13569 8.561352883144795e-01 
13570 2.686161814488531e-02 
13571 2.115501357822966e-01 
13572 1.537515154717434e-01 
13573 -1.239648298274139e-01 
13574 3.958432321499465e-01 
13575 -6.053661622777282e-01 
13576 -7.224541622766285e-01 
13577 1.892220492017700e-01 
13578 6.060669197049423e-01 
13579 5.142850329716189e-02 
13580 -3.329790646288512e-01 
13581 -3.499315236065360e-01 
13582 -8.299239440077248e-02 
13583 -4.167840053269781e-02 
13584 1.389267043983772e-01 
13585 -1.732915232100617e-01 
13586 -3.124532872316269e-01 
13587 -4.944579113092646e-01 
13588 1.222089484688605e-01 
13589 -2.665766694013985e-01 
13590 2.554434179067860e-02 
13591 8.295760441766704e-02 
13592 -2.061013355942394e-02 
13593 2.126150762598309e-01 
13594 1.183498642678267e-01 
13595 1.417858359645999e-01 
13596 1.547230980411275e-01 
13597 2.021988739013008e-01 
13598 1.113209310363972e-01 
13599 5.737689178431273e-01 
13600 6.545395908497180e-02 
13601 2.487497562501982e-01 
13602 -1.770783927522507e-01 
13603 -9.460805000167018e-02 
13604 2.858119467259971e-01 
13605 2.967399198122405e-02 
13606 -6.443962799933802e-03 
13607 3.665685614380106e-03 
13608 9.403490419963521e-01 
13609 6.459422933909114e-01 
13610 1.759971306086997e-01 
13611 1.768278171564351e-01 
13612 7.167190584931778e-02 
13613 2.075273560047536e-01 
13614 -2.094447522172610e-01 
13615 -1.393202178122519e-01 
13616 2.256578846860580e-01 
13617 1.614597978290300e-01 
13618 5.984530924205180e-01 
13619 2.348065395314550e-01 
13620 2.743913853458123e-01 
13621 -3.598628271918766e-02 
13622 1.651346714346250e-01 
13623 4.923071903660487e-02 
13624 3.183078092913203e-02 
13625 -1.999481400683214e-01 
13626 -2.811894470834356e-02 
13627 -1.965889840212058e-01 
13628 -5.747470932313317e-02 
13629 -8.759307579347663e-03 
13630 -5.929040016563081e-01 
13631 -2.233382316830741e-01 
13632 5.771895334351875e-03 
13633 -4.944063506457669e-01 
13634 3.337525714404947e-01 
13635 7.480381268601732e-01 
13636 1.545897341701614e-01 
13637 -1.117191834628340e-01 
13638 1.255955424088836e-01 
13639 -9.810957506816971e-02 
13640 5.461590011607546e-01 
13641 -5.348551653642046e-01 
13642 -1.315678909823834e-01 
13643 -2.644809800610107e-01 
13644 -5.471466982726750e-02 
13645 -7.464691180993473e-02 
13646 -2.528150799055995e-02 
13647 -2.139882863169824e-01 
13648 -1.528625594477737e-01 
13649 -1.334100736044616e-01 
13650 -2.393603574103860e-01 
13651 -1.210438845779480e-01 
13652 -1.065007877421883e-01 
13653 -9.781210869477405e-01 
13654 6.577405721928524e-02 
13655 -4.033446109021305e-01 
13656 -2.431784220705798e-01 
13657 5.122121679108696e-02 
13658 -9.359372146953866e-01 
13659 2.332184846751506e-01 
13660 3.272327963002925e-01 
13661 3.314251626721944e-01 
13662 -7.325676391795367e-02 
13663 -7.527734699690737e-01 
13664 -3.584044063524525e-01 
13665 -5.781613457359745e-02 
13666 1.016332727496217e-01 
13667 -1.238648495512839e-01 
13668 2.592512540825197e-01 
13669 6.752797507692447e-02 
13670 1.790393388565942e-01 
13671 -1.917222408096247e-01 
13672 -9.193011419987022e-02 
13673 -1.420924449988270e-03 
13674 9.113304670457861e-02 
13675 2.283724878589885e-02 
13676 2.098088481257556e-03 
13677 3.316771337466913e-02 
13678 -1.394718241332777e-02 
13679 4.519024103774739e-01 
13680 -3.808300898792587e-02 
13681 -1.035796147854398e-01 
13682 -1.117193281124442e-01 
13683 -4.279576525130815e-01 
13684 2.478485044214817e-02 
13685 1.231479271444438e-01 
13686 -4.827569378826412e-01 
13687 -1.162823599752130e-01 
13688 4.020735980008950e-02 
13689 -2.330321820780934e-01 
13690 5.330678033463385e-02 
13691 -2.213993540609309e-01 
13692 -1.086510566298933e-01 
13693 -3.670696816912754e-02 
13694 3.924086626251774e-01 
13695 -6.534364610039383e-01 
13696 -1.317365109140345e-01 
13697 -6.862766055223775e-02 
13698 1.413772509321206e-01 
13699 6.952404637349455e-01 
13700 -5.605673190434407e-01 
13701 5.935328400150129e-03 
13702 7.088304665107931e-02 
13703 1.368932879595740e-01 
13704 3.936615294180679e-02 
13705 -7.037451133637533e-01 
13706 -3.023288256632123e-01 
13707 -5.157912397079938e-01 
13708 -1.139358811375593e-01 
13709 -2.867384917056012e-02 
13710 1.053156744291174e-01 
13711 2.581624161931942e-02 
13712 1.904339129993338e-01 
13713 -7.809470948660845e-02 
13714 1.165014384703698e-01 
13715 1.542089191237590e-01 
13716 -2.702082435847299e-02 
13717 -1.536024152874672e-01 
13718 -4.544631990912956e-02 
13719 -1.151269546606054e+00 
13720 -1.094878083491172e-01 
13721 -2.750407672132664e+00 
13722 2.893439170578677e-01 
13723 1.558963691735113e-01 
13724 -2.435457226115791e-01 
13725 -9.360773436496694e-01 
13726 -1.811821822236168e-01 
13727 -2.893517634115424e-01 
13728 -2.413722106678504e-01 
13729 -1.231784768363559e-01 
13730 -3.633133521733045e-01 
13731 1.857764296933898e-02 
13732 -1.374671753952064e-01 
13733 -5.419352429718703e-01 
13734 -2.086203223979932e-01 
13735 -6.754262307959612e-01 
13736 -4.154983014808927e-02 
13737 1.237021861530567e-01 
13738 -2.286972184505592e-01 
13739 -1.157970844947563e-01 
13740 8.012257453341612e-01 
13741 -1.252666360289116e-01 
13742 1.066438827231498e-01 
13743 5.562793216731211e-02 
13744 4.443546496414655e-02 
13745 -5.643568249247557e-01 
13746 -8.216554714618771e-02 
13747 -6.071083108568729e-01 
13748 -4.920173677829684e-02 
13749 -2.898266130627037e-01 
13750 -8.341585434442332e-01 
13751 -2.804337944567409e-01 
13752 1.931627516813111e-01 
13753 -1.565802901563706e-01 
13754 -4.061637878896204e-02 
13755 5.280124151326070e-01 
13756 -2.645951655272641e-01 
13757 1.730841462802934e-02 
13758 5.936531975316320e-01 
13759 2.175351051421443e-01 
13760 -8.155712463771576e-03 
13761 2.907605428446479e-02 
13762 9.503558706337073e-02 
13763 1.552343128877409e-01 
13764 4.075155607272188e-02 
13765 6.362110569306557e-02 
13766 2.953325841189247e-02 
13767 2.105131592582941e-01 
13768 1.415531769364323e-01 
13769 5.829488290430181e-02 
13770 6.178338521754270e-02 
13771 1.007690182931703e-01 
13772 4.524210699671937e-02 
13773 -1.559373321236276e-01 
13774 -9.060009490415938e-02 
13775 -1.448940219274277e-02 
13776 -7.461056030940966e-02 
13777 3.718690987264649e-01 
13778 2.198304925533640e-01 
13779 2.240760548359398e-01 
13780 6.756985252263010e-01 
13781 5.130491055932301e-01 
13782 -1.540138703569294e-01 
13783 2.383389672807506e-01 
13784 4.512053151611699e-01 
13785 1.634785077786335e-01 
13786 -7.269249716479962e-01 
13787 -2.831906713086296e-01 
13788 -1.751705976687051e-02 
13789 2.424484759241271e-01 
13790 1.569693751808326e-01 
13791 -2.174736336926684e-02 
13792 -1.286281926215967e-01 
13793 2.090470435022636e-02 
13794 -6.971753414830976e-02 
13795 -1.858552651867396e-01 
13796 1.977292095614110e-01 
13797 1.182352847082530e-01 
13798 1.885231635846802e-02 
13799 -2.742801571774292e-03 
13800 1.459691662471705e-01 
13801 -4.771433174738099e-02 
13802 7.795535396055865e-02 
13803 4.154136176886063e-02 
13804 8.554438338600524e-02 
13805 -5.874650549457600e-02 
13806 1.111122714026988e-01 
13807 -1.090157688398313e-01 
13808 -7.672010916158692e-02 
13809 -1.739151519921855e-01 
13810 1.683859953083536e-01 
13811 5.211440961722431e-01 
13812 -5.057637588264078e-02 
13813 -5.065927254313304e-02 
13814 -2.680471694308760e-02 
13815 8.829714441321235e-03 
13816 -1.823115514414989e-02 
13817 1.064272493126097e-01 
13818 -1.938875515139660e-01 
13819 -1.325603235837771e-03 
13820 3.164101569835190e-02 
13821 -2.875165743234305e-01 
13822 -2.889522739878349e-02 
13823 1.106966976064362e-01 
13824 7.087777991905843e-02 
13825 -6.870795292026449e-02 
13826 9.863056508421439e-02 
13827 2.251607578513538e-01 
13828 -2.137274270550322e-01 
13829 -9.343685347250004e-02 
13830 -1.793713525378762e-01 
13831 5.308056690146624e-02 
13832 -1.634548625974823e-01 
13833 5.748537207482040e-02 
13834 -3.145188575206419e-02 
13835 1.880290495291221e-01 
13836 3.069815136590190e-03 
13837 3.982261172083406e-01 
13838 2.439702102410558e-01 
13839 -5.600327593747901e-01 
13840 9.279018277549038e-02 
13841 5.397430113683167e-02 
13842 -2.719265790570766e-02 
13843 -7.177249763809403e-02 
13844 1.271057185816728e+00 
13845 2.098035591382854e-01 
13846 3.305388806764308e-01 
13847 -8.252125365106823e-02 
13848 2.608832997501306e-01 
13849 4.416333990696960e-01 
13850 5.269814251028286e-01 
13851 4.245307677674643e-01 
13852 6.302285142866720e-01 
13853 4.167006214546831e-01 
13854 2.285429441263702e-01 
13855 2.151199953410418e-01 
13856 -9.239317338960884e-03 
13857 3.358491360736917e-01 
13858 -1.831148613156476e-02 
13859 2.767383161357710e-02 
13860 2.099333656590431e-01 
13861 1.595075461909451e-01 
13862 2.138675514156049e+00 
13863 5.382983236271713e-01 
13864 3.535991798634187e-01 
13865 4.800772626974716e-02 
13866 3.295538860642635e-01 
13867 5.996395529426068e-01 
13868 3.658340906313480e-01 
13869 -2.315290854561697e-01 
13870 -6.464982054212576e-02 
13871 6.556947144623748e-01 
13872 6.428406127916889e-03 
13873 -6.921701867690164e-02 
13874 2.532649614753351e-01 
13875 4.055383890731980e-02 
13876 1.305539264324286e-01 
13877 -3.757345594311218e-02 
13878 -4.606540543362250e-01 
13879 -2.566502925738036e-01 
13880 4.529601009128258e-03 
13881 -1.550742632648884e-02 
13882 -4.584785223631561e-01 
13883 4.712218946863528e-01 
13884 3.146969204185995e-01 
13885 1.939953306693142e-01 
13886 1.135299116737311e-01 
13887 3.379050728494790e-02 
13888 -3.656977577017311e-03 
13889 -1.720110702102213e-01 
13890 1.302960188870689e-01 
13891 -2.288475526582625e-01 
13892 -5.440699882597523e-01 
13893 -1.395900099362224e-02 
13894 -2.051424290393645e-02 
13895 -2.320613869846710e-01 
13896 -1.407468135096107e-01 
13897 -3.913154243942019e-01 
13898 -9.092692322009882e-02 
13899 9.949250943261944e-03 
13900 -1.203492675589631e-01 
13901 -2.043646198424147e-01 
13902 1.145629554167375e-02 
13903 1.320514638720750e-03 
13904 -2.126917104764131e-01 
13905 -3.838948360123640e-02 
13906 -9.255701244244609e-02 
13907 3.094663991761470e-02 
13908 2.384530998690787e-01 
13909 4.295573141469976e-02 
13910 -5.342321441867892e-02 
13911 -5.754227743120320e-02 
13912 2.168616871303858e-03 
13913 -9.921752139817498e-02 
13914 -8.747750979398582e-01 
13915 1.015201631544594e-02 
13916 4.501135496665847e-02 
13917 -1.284653998699207e-01 
13918 -1.356270940648686e-01 
13919 9.084140822204899e-03 
13920 5.043953651887382e-01 
13921 -4.390965536023020e-02 
13922 -1.186814131607537e-01 
13923 1.570184796114253e-01 
13924 4.199897377812764e-01 
13925 -1.120796324215382e-01 
13926 -2.286087945233331e-01 
13927 8.020525704548291e-02 
13928 2.848012825274416e-02 
13929 -2.733845303490056e-01
[truncated: 1,099,350 more chars]
