# Supplementary material for: Anderson critical metal phase in trivial states protected by average magnetic crystalline symmetry
Source: Nat Commun. 2024 Apr 9;15:3069. doi: 10.1038/s41467-024-47467-2 (PMC11003978; doi:10.1038/s41467-024-47467-2)
Supplement: Supplementary file 3 — Source Data [file 41467_2024_47467_MOESM3_ESM.zip › Source Data/FS10/L=50_E=2.042_v=1_pm.txt]

runtime=253.69 min, E=2.042035e+00, r=10,q=4, 
#M  #Scattering  #Lambda  #errorbar  #precision  #n_iter
50 1.0000e+00 6.238384358775968e-02 6.237792e-05 9.999051e-04 196040
50 1.0319e+00 7.154416729600067e-02 7.154153e-05 9.999631e-04 518080
50 1.0638e+00 8.689627193362515e-02 8.689583e-05 9.999949e-04 1159160
50 1.0957e+00 1.149766244104529e-01 1.149753e-04 9.999887e-04 2401680
50 1.1277e+00 1.684260966567346e-01 1.684252e-04 9.999946e-04 4804600
50 1.1596e+00 2.763271872323470e-01 2.763271e-04 9.999998e-04 9806480
50 1.1915e+00 5.102544484908502e-01 7.434744e-04 1.457066e-03 10000000
50 1.2234e+00 1.058128290887439e+00 2.350164e-03 2.221057e-03 10000000
50 1.2553e+00 2.343938740110655e+00 8.038799e-03 3.429611e-03 10000000
50 1.2872e+00 4.801904591363559e+00 2.404796e-02 5.008005e-03 10000000
50 1.3191e+00 7.936690977600889e+00 5.128856e-02 6.462209e-03 10000000
50 1.3511e+00 1.122460682229183e+01 8.745911e-02 7.791730e-03 10000000
50 1.3830e+00 1.417664393858618e+01 1.251250e-01 8.826139e-03 10000000
50 1.4149e+00 1.699287048582171e+01 1.656229e-01 9.746610e-03 10000000
50 1.4468e+00 1.943373548351734e+01 2.034522e-01 1.046902e-02 10000000
50 1.4787e+00 2.186617713089028e+01 2.445728e-01 1.118498e-02 10000000
50 1.5106e+00 2.420834517668714e+01 2.878033e-01 1.188860e-02 10000000
50 1.5426e+00 2.645718673712322e+01 3.321764e-01 1.255524e-02 10000000
50 1.5745e+00 2.895750092732837e+01 3.839735e-01 1.325990e-02 10000000
50 1.6064e+00 3.069985964701898e+01 4.169178e-01 1.358045e-02 10000000
50 1.6383e+00 3.279998278154103e+01 4.618080e-01 1.407952e-02 10000000
50 1.6702e+00 3.524911440393635e+01 5.185269e-01 1.471035e-02 10000000
50 1.7021e+00 3.675970022804572e+01 5.541321e-01 1.507444e-02 10000000
50 1.7340e+00 3.706881603061701e+01 5.598295e-01 1.510244e-02 10000000
50 1.7660e+00 3.660900401491101e+01 5.490982e-01 1.499899e-02 10000000
50 1.7979e+00 3.559531409911060e+01 5.285964e-01 1.485017e-02 10000000
50 1.8298e+00 3.396088079280532e+01 4.922830e-01 1.449559e-02 10000000
50 1.8617e+00 3.168419522023591e+01 4.400647e-01 1.388909e-02 10000000
50 1.8936e+00 3.055328991800134e+01 4.200559e-01 1.374830e-02 10000000
50 1.9255e+00 2.777306322640591e+01 3.580592e-01 1.289232e-02 10000000
50 1.9574e+00 2.637450310953993e+01 3.333477e-01 1.263901e-02 10000000
50 1.9894e+00 2.401461919994887e+01 2.867606e-01 1.194108e-02 10000000
50 2.0213e+00 2.155493099572412e+01 2.417920e-01 1.121748e-02 10000000
50 2.0532e+00 1.896324304384056e+01 1.993283e-01 1.051130e-02 10000000
50 2.0851e+00 1.577919664703134e+01 1.500344e-01 9.508369e-03 10000000
50 2.1170e+00 1.228313562541190e+01 1.022956e-01 8.328138e-03 10000000
50 2.1489e+00 8.488397329184822e+00 5.791507e-02 6.822851e-03 10000000
50 2.1809e+00 4.773192290502462e+00 2.410863e-02 5.050840e-03 10000000
50 2.2128e+00 2.102313295934224e+00 6.864233e-03 3.265085e-03 10000000
50 2.2447e+00 8.849890726536244e-01 1.773475e-03 2.003951e-03 10000000
50 2.2766e+00 4.230653345369459e-01 5.374117e-04 1.270281e-03 10000000
50 2.3085e+00 2.376303281546058e-01 2.376294e-04 9.999962e-04 7038600
50 2.3404e+00 1.537936209107393e-01 1.537932e-04 9.999975e-04 3079440
50 2.3723e+00 1.140590546762722e-01 1.140587e-04 9.999966e-04 1162240
50 2.4043e+00 9.497065008470190e-02 9.496286e-05 9.999180e-04 391680
50 2.4362e+00 8.482284379874747e-02 8.325796e-05 9.815512e-04 100000
50 2.4681e+00 7.886872846631929e-02 4.521365e-05 5.732772e-04 100000
50 2.5000e+00 7.456133184151921e-02 2.761594e-05 3.703788e-04 100000
