# Supplementary material for: Anderson critical metal phase in trivial states protected by average magnetic crystalline symmetry
Source: Nat Commun. 2024 Apr 9;15:3069. doi: 10.1038/s41467-024-47467-2 (PMC11003978; doi:10.1038/s41467-024-47467-2)
Supplement: Supplementary file 3 — Source Data [file 41467_2024_47467_MOESM3_ESM.zip › Source Data/FS10/L=25_E=2.042_v=1_pm.txt]

runtime=85.11 min, E=2.042035e+00, r=10,q=4, 
#M  #Scattering  #Lambda  #errorbar  #precision  #n_iter
25 1.0000e+00 1.240256089494027e-01 1.240209e-04 9.999623e-04 192480
25 1.0319e+00 1.412530310569736e-01 1.412431e-04 9.999297e-04 492840
25 1.0638e+00 1.699935213239757e-01 1.699889e-04 9.999731e-04 1131800
25 1.0957e+00 2.218874070211951e-01 2.218872e-04 9.999993e-04 2393560
25 1.1277e+00 3.190462878863687e-01 3.190441e-04 9.999932e-04 4830520
25 1.1596e+00 5.040107611122764e-01 5.040106e-04 9.999997e-04 9501120
25 1.1915e+00 8.768251166815934e-01 1.214305e-03 1.384888e-03 10000000
25 1.2234e+00 1.637745128162545e+00 3.269095e-03 1.996095e-03 10000000
25 1.2553e+00 3.130159444671187e+00 8.888234e-03 2.839547e-03 10000000
25 1.2872e+00 5.476386765726897e+00 2.080869e-02 3.799712e-03 10000000
25 1.3191e+00 8.399704470978948e+00 3.985425e-02 4.744721e-03 10000000
25 1.3511e+00 1.132868148327714e+01 6.233225e-02 5.502162e-03 10000000
25 1.3830e+00 1.456460479556067e+01 9.300655e-02 6.385793e-03 10000000
25 1.4149e+00 1.719129085897455e+01 1.194096e-01 6.945937e-03 10000000
25 1.4468e+00 1.952240857394126e+01 1.448395e-01 7.419141e-03 10000000
25 1.4787e+00 2.167632356184028e+01 1.695394e-01 7.821410e-03 10000000
25 1.5106e+00 2.409488473874679e+01 2.016329e-01 8.368286e-03 10000000
25 1.5426e+00 2.614738512901526e+01 2.289181e-01 8.754914e-03 10000000
25 1.5745e+00 2.791705225529502e+01 2.519124e-01 9.023602e-03 10000000
25 1.6064e+00 3.091541582935147e+01 2.983401e-01 9.650205e-03 10000000
25 1.6383e+00 3.273854256756836e+01 3.239703e-01 9.895686e-03 10000000
25 1.6702e+00 3.548175400908861e+01 3.719662e-01 1.048331e-02 10000000
25 1.7021e+00 3.710413587005610e+01 3.990038e-01 1.075362e-02 10000000
25 1.7340e+00 3.805632615605114e+01 4.173284e-01 1.096607e-02 10000000
25 1.7660e+00 3.752768429083632e+01 4.090755e-01 1.090063e-02 10000000
25 1.7979e+00 3.545733706623636e+01 3.710543e-01 1.046481e-02 10000000
25 1.8298e+00 3.411734005966947e+01 3.511964e-01 1.029378e-02 10000000
25 1.8617e+00 3.160400489409326e+01 3.091718e-01 9.782678e-03 10000000
25 1.8936e+00 2.989285219461463e+01 2.850992e-01 9.537371e-03 10000000
25 1.9255e+00 2.827750244935875e+01 2.623539e-01 9.277830e-03 10000000
25 1.9574e+00 2.638942782577705e+01 2.355347e-01 8.925344e-03 10000000
25 1.9894e+00 2.442522722717932e+01 2.090876e-01 8.560315e-03 10000000
25 2.0213e+00 2.186836520890290e+01 1.761231e-01 8.053784e-03 10000000
25 2.0532e+00 1.929343643822986e+01 1.454792e-01 7.540349e-03 10000000
25 2.0851e+00 1.594702466178808e+01 1.078090e-01 6.760443e-03 10000000
25 2.1170e+00 1.252609634862848e+01 7.432746e-02 5.933809e-03 10000000
25 2.1489e+00 8.916685137929372e+00 4.430198e-02 4.968436e-03 10000000
25 2.1809e+00 5.409655832112835e+00 2.052716e-02 3.794540e-03 10000000
25 2.2128e+00 2.843383544461846e+00 7.690028e-03 2.704534e-03 10000000
25 2.2447e+00 1.410327658701761e+00 2.574052e-03 1.825144e-03 10000000
25 2.2766e+00 7.422630817528584e-01 9.059342e-04 1.220503e-03 10000000
25 2.3085e+00 4.387882823810141e-01 4.387875e-04 9.999981e-04 6772000
25 2.3404e+00 2.922053454904892e-01 2.922024e-04 9.999899e-04 2918200
25 2.3723e+00 2.214014188257509e-01 2.213960e-04 9.999757e-04 1080800
25 2.4043e+00 1.870547246559752e-01 1.870391e-04 9.999165e-04 343720
25 2.4362e+00 1.689964755896608e-01 1.689623e-04 9.997978e-04 113960
25 2.4681e+00 1.572410753957848e-01 1.008482e-04 6.413607e-04 100000
25 2.5000e+00 1.488156335185037e-01 6.505576e-05 4.371568e-04 100000
