# Supplementary material for: Anderson critical metal phase in trivial states protected by average magnetic crystalline symmetry
Source: Nat Commun. 2024 Apr 9;15:3069. doi: 10.1038/s41467-024-47467-2 (PMC11003978; doi:10.1038/s41467-024-47467-2)
Supplement: Supplementary file 3 — Source Data [file 41467_2024_47467_MOESM3_ESM.zip › Source Data/FS10/L=150_E=2.042_v=1_pm.txt]

runtime=3928.41 min, E=2.042035e+00, r=10,q=4, 
#M  #Scattering  #Lambda  #errorbar  #precision  #n_iter
150 1.0000e+00 2.094164916141994e-02 2.093953e-05 9.998988e-04 214640
150 1.0319e+00 2.407855064365899e-02 2.407784e-05 9.999705e-04 524480
150 1.0638e+00 2.948239039856506e-02 2.948233e-05 9.999979e-04 1187440
150 1.0957e+00 3.935465869569336e-02 3.935436e-05 9.999924e-04 2425200
150 1.1277e+00 5.870469539163626e-02 5.870437e-05 9.999945e-04 4977080
150 1.1596e+00 9.885104222920785e-02 9.943972e-05 1.005955e-03 10000000
150 1.1915e+00 1.929814278363172e-01 2.936657e-04 1.521730e-03 10000000
150 1.2234e+00 4.570550818709501e-01 1.141836e-03 2.498245e-03 10000000
150 1.2553e+00 1.294176587297611e+00 5.676770e-03 4.386395e-03 10000000
150 1.2872e+00 3.645577351490218e+00 2.751685e-02 7.548009e-03 10000000
150 1.3191e+00 7.274698205955233e+00 7.838028e-02 1.077437e-02 10000000
150 1.3511e+00 1.074180137816403e+01 1.410784e-01 1.313359e-02 10000000
150 1.3830e+00 1.389755610451855e+01 2.108436e-01 1.517127e-02 10000000
150 1.4149e+00 1.698689587768819e+01 2.886852e-01 1.699458e-02 10000000
150 1.4468e+00 1.919421114886856e+01 3.448517e-01 1.796644e-02 10000000
150 1.4787e+00 2.231753993489097e+01 4.434031e-01 1.986792e-02 10000000
150 1.5106e+00 2.443135065816202e+01 5.086942e-01 2.082137e-02 10000000
150 1.5426e+00 2.525018475481421e+01 5.238514e-01 2.074644e-02 10000000
150 1.5745e+00 2.859864518671249e+01 6.482851e-01 2.266839e-02 10000000
150 1.6064e+00 3.003298271378915e+01 6.929864e-01 2.307418e-02 10000000
150 1.6383e+00 3.282103892040337e+01 8.005155e-01 2.439032e-02 10000000
150 1.6702e+00 3.569406529952772e+01 9.229251e-01 2.585654e-02 10000000
150 1.7021e+00 3.847178344659043e+01 1.051481e+00 2.733123e-02 10000000
150 1.7340e+00 3.687222554224922e+01 9.614100e-01 2.607410e-02 10000000
150 1.7660e+00 3.816377062824814e+01 1.035104e+00 2.712269e-02 10000000
150 1.7979e+00 3.582292079500341e+01 9.292445e-01 2.593994e-02 10000000
150 1.8298e+00 3.441428310628209e+01 8.777323e-01 2.550488e-02 10000000
150 1.8617e+00 3.131508876762712e+01 7.475404e-01 2.387157e-02 10000000
150 1.8936e+00 2.866746257106935e+01 6.433425e-01 2.244156e-02 10000000
150 1.9255e+00 2.844239664912965e+01 6.521926e-01 2.293030e-02 10000000
150 1.9574e+00 2.664087599041837e+01 5.889867e-01 2.210838e-02 10000000
150 1.9894e+00 2.460978859885423e+01 5.237310e-01 2.128141e-02 10000000
150 2.0213e+00 2.176119698638003e+01 4.285816e-01 1.969476e-02 10000000
150 2.0532e+00 1.935069150636639e+01 3.613652e-01 1.867454e-02 10000000
150 2.0851e+00 1.544555567408697e+01 2.510933e-01 1.625667e-02 10000000
150 2.1170e+00 1.237095884560722e+01 1.820768e-01 1.471809e-02 10000000
150 2.1489e+00 7.835185777410565e+00 8.888145e-02 1.134389e-02 10000000
150 2.1809e+00 3.567650838231302e+00 2.700842e-02 7.570366e-03 10000000
150 2.2128e+00 1.102026590493612e+00 4.472870e-03 4.058768e-03 10000000
150 2.2447e+00 3.661448762096104e-01 8.059809e-04 2.201262e-03 10000000
150 2.2766e+00 1.575646629662310e-01 2.091843e-04 1.327609e-03 10000000
150 2.3085e+00 8.415894576328109e-02 8.415849e-05 9.999946e-04 7392960
150 2.3404e+00 5.313089006764696e-02 5.313074e-05 9.999973e-04 3129560
150 2.3723e+00 3.892450641352894e-02 3.892429e-05 9.999944e-04 1262360
150 2.4043e+00 3.209360803088120e-02 3.209171e-05 9.999409e-04 439760
150 2.4362e+00 2.847704805620383e-02 2.847215e-05 9.998280e-04 119680
150 2.4681e+00 2.634432083880026e-02 1.245515e-05 4.727831e-04 100000
150 2.5000e+00 2.487674140991428e-02 6.644285e-06 2.670882e-04 100000
