# Supplementary material for: Anderson critical metal phase in trivial states protected by average magnetic crystalline symmetry
Source: Nat Commun. 2024 Apr 9;15:3069. doi: 10.1038/s41467-024-47467-2 (PMC11003978; doi:10.1038/s41467-024-47467-2)
Supplement: Supplementary file 3 — Source Data [file 41467_2024_47467_MOESM3_ESM.zip › Source Data/FS10/L=18_E=2.042_v=1_pm.txt]

runtime=58.33 min, E=2.042035e+00, r=10,q=4, 
#M  #Scattering  #Lambda  #errorbar  #precision  #n_iter
18 1.0000e+00 1.712117536514376e-01 1.711879e-04 9.998604e-04 182760
18 1.0319e+00 1.941788355727392e-01 1.941725e-04 9.999676e-04 478280
18 1.0638e+00 2.324981011213512e-01 2.324963e-04 9.999922e-04 1085520
18 1.0957e+00 3.005118065938364e-01 3.005094e-04 9.999921e-04 2397800
18 1.1277e+00 4.250210025603314e-01 4.250183e-04 9.999936e-04 4793520
18 1.1596e+00 6.583628284171607e-01 6.583621e-04 9.999990e-04 9287200
18 1.1915e+00 1.106053337749052e+00 1.489149e-03 1.346362e-03 10000000
18 1.2234e+00 1.960603405362475e+00 3.667259e-03 1.870475e-03 10000000
18 1.2553e+00 3.484540968840028e+00 8.840349e-03 2.537020e-03 10000000
18 1.2872e+00 5.799103108255752e+00 1.926991e-02 3.322913e-03 10000000
18 1.3191e+00 8.575221425989756e+00 3.478946e-02 4.056975e-03 10000000
18 1.3511e+00 1.152174337187312e+01 5.462983e-02 4.741456e-03 10000000
18 1.3830e+00 1.438454100714773e+01 7.669944e-02 5.332074e-03 10000000
18 1.4149e+00 1.720842708391645e+01 1.012601e-01 5.884334e-03 10000000
18 1.4468e+00 1.963535376076449e+01 1.242154e-01 6.326112e-03 10000000
18 1.4787e+00 2.199304996589532e+01 1.481161e-01 6.734678e-03 10000000
18 1.5106e+00 2.396674319335373e+01 1.689530e-01 7.049477e-03 10000000
18 1.5426e+00 2.628263169863171e+01 1.956205e-01 7.442958e-03 10000000
18 1.5745e+00 2.802287150797697e+01 2.148155e-01 7.665720e-03 10000000
18 1.6064e+00 3.024192935978000e+01 2.420169e-01 8.002695e-03 10000000
18 1.6383e+00 3.356052505043036e+01 2.894637e-01 8.625126e-03 10000000
18 1.6702e+00 3.517448966231629e+01 3.094012e-01 8.796181e-03 10000000
18 1.7021e+00 3.737797930187048e+01 3.441341e-01 9.206868e-03 10000000
18 1.7340e+00 3.764274483706275e+01 3.476211e-01 9.234744e-03 10000000
18 1.7660e+00 3.750155512908037e+01 3.459594e-01 9.225201e-03 10000000
18 1.7979e+00 3.602440358770052e+01 3.243455e-01 9.003493e-03 10000000
18 1.8298e+00 3.369462100459165e+01 2.908487e-01 8.631904e-03 10000000
18 1.8617e+00 3.165440666713575e+01 2.631634e-01 8.313642e-03 10000000
18 1.8936e+00 3.027002770582621e+01 2.473020e-01 8.169863e-03 10000000
18 1.9255e+00 2.836089653010685e+01 2.227329e-01 7.853523e-03 10000000
18 1.9574e+00 2.647206250621997e+01 2.005191e-01 7.574744e-03 10000000
18 1.9894e+00 2.459888100386384e+01 1.794706e-01 7.295884e-03 10000000
18 2.0213e+00 2.200217018632173e+01 1.510581e-01 6.865598e-03 10000000
18 2.0532e+00 1.927720291957286e+01 1.234981e-01 6.406431e-03 10000000
18 2.0851e+00 1.597967764692613e+01 9.232983e-02 5.777953e-03 10000000
18 2.1170e+00 1.259349930711044e+01 6.395649e-02 5.078532e-03 10000000
18 2.1489e+00 8.999917351421040e+00 3.794407e-02 4.216046e-03 10000000
18 2.1809e+00 5.735927961328695e+00 1.902705e-02 3.317170e-03 10000000
18 2.2128e+00 3.195397488117094e+00 7.773576e-03 2.432742e-03 10000000
18 2.2447e+00 1.707696430257236e+00 2.943069e-03 1.723415e-03 10000000
18 2.2766e+00 9.476996460221587e-01 1.123930e-03 1.185955e-03 10000000
18 2.3085e+00 5.775115195120585e-01 5.775090e-04 9.999956e-04 6618560
18 2.3404e+00 3.921176522628520e-01 3.921166e-04 9.999974e-04 2832000
18 2.3723e+00 3.023359564183060e-01 3.023358e-04 9.999996e-04 1046560
18 2.4043e+00 2.573982337747475e-01 2.573947e-04 9.999864e-04 325200
18 2.4362e+00 2.336792694965138e-01 2.336687e-04 9.999547e-04 108960
18 2.4681e+00 2.178321003562121e-01 1.412965e-04 6.486488e-04 100000
18 2.5000e+00 2.063824354850174e-01 9.990403e-05 4.840723e-04 100000
