# Supplementary material for: Anderson critical metal phase in trivial states protected by average magnetic crystalline symmetry
Source: Nat Commun. 2024 Apr 9;15:3069. doi: 10.1038/s41467-024-47467-2 (PMC11003978; doi:10.1038/s41467-024-47467-2)
Supplement: Supplementary file 3 — Source Data [file 41467_2024_47467_MOESM3_ESM.zip › Source Data/FS10/L=75_E=2.042_v=1_pm.txt]

runtime=601.66 min, E=2.042035e+00, r=10,q=4, 
#M  #Scattering  #Lambda  #errorbar  #precision  #n_iter
75 1.0000e+00 4.175272386404529e-02 4.174594e-05 9.998375e-04 207440
75 1.0319e+00 4.783902582237103e-02 4.783844e-05 9.999878e-04 494400
75 1.0638e+00 5.841059061787394e-02 5.840984e-05 9.999872e-04 1162680
75 1.0957e+00 7.770431197883929e-02 7.770366e-05 9.999916e-04 2424960
75 1.1277e+00 1.149361802453309e-01 1.149356e-04 9.999950e-04 4921280
75 1.1596e+00 1.905389432778356e-01 1.905386e-04 9.999981e-04 9960560
75 1.1915e+00 3.607951452299217e-01 5.330634e-04 1.477468e-03 10000000
75 1.2234e+00 7.942231064510689e-01 1.863130e-03 2.345852e-03 10000000
75 1.2553e+00 1.940902140523088e+00 7.444932e-03 3.835810e-03 10000000
75 1.2872e+00 4.375752513610514e+00 2.565513e-02 5.863022e-03 10000000
75 1.3191e+00 7.791299768461815e+00 6.161435e-02 7.908096e-03 10000000
75 1.3511e+00 1.087857238490026e+01 1.011703e-01 9.299960e-03 10000000
75 1.3830e+00 1.393929284366620e+01 1.485629e-01 1.065785e-02 10000000
75 1.4149e+00 1.675439329740657e+01 1.977847e-01 1.180495e-02 10000000
75 1.4468e+00 1.933294790590626e+01 2.471838e-01 1.278563e-02 10000000
75 1.4787e+00 2.215577330461690e+01 3.088811e-01 1.394134e-02 10000000
75 1.5106e+00 2.354073824523124e+01 3.335130e-01 1.416748e-02 10000000
75 1.5426e+00 2.538026186289429e+01 3.726140e-01 1.468125e-02 10000000
75 1.5745e+00 2.812880029906568e+01 4.427885e-01 1.574146e-02 10000000
75 1.6064e+00 3.100033730250088e+01 5.210369e-01 1.680746e-02 10000000
75 1.6383e+00 3.212281353505757e+01 5.418130e-01 1.686692e-02 10000000
75 1.6702e+00 3.505482633963079e+01 6.288882e-01 1.794013e-02 10000000
75 1.7021e+00 3.836093252037769e+01 7.389548e-01 1.926321e-02 10000000
75 1.7340e+00 3.820679565272152e+01 7.290087e-01 1.908060e-02 10000000
75 1.7660e+00 3.755454099300764e+01 7.095631e-01 1.889420e-02 10000000
75 1.7979e+00 3.534328872237216e+01 6.386279e-01 1.806928e-02 10000000
75 1.8298e+00 3.406691751435409e+01 6.080626e-01 1.784906e-02 10000000
75 1.8617e+00 3.151625784921271e+01 5.331348e-01 1.691618e-02 10000000
75 1.8936e+00 2.968322731936814e+01 4.868144e-01 1.640032e-02 10000000
75 1.9255e+00 2.782149302694962e+01 4.404513e-01 1.583133e-02 10000000
75 1.9574e+00 2.594472555731075e+01 3.949664e-01 1.522338e-02 10000000
75 1.9894e+00 2.436264354356421e+01 3.617501e-01 1.484856e-02 10000000
75 2.0213e+00 2.172858459451739e+01 3.015440e-01 1.387776e-02 10000000
75 2.0532e+00 1.879236299797849e+01 2.400659e-01 1.277465e-02 10000000
75 2.0851e+00 1.546444364894495e+01 1.773956e-01 1.147119e-02 10000000
75 2.1170e+00 1.198105396854407e+01 1.196585e-01 9.987310e-03 10000000
75 2.1489e+00 8.204121219118923e+00 6.715687e-02 8.185749e-03 10000000
75 2.1809e+00 4.316073487548148e+00 2.532863e-02 5.868442e-03 10000000
75 2.2128e+00 1.699208474598446e+00 6.080175e-03 3.578240e-03 10000000
75 2.2447e+00 6.520432881375209e-01 1.365671e-03 2.094448e-03 10000000
75 2.2766e+00 2.975784586472646e-01 3.865701e-04 1.299053e-03 10000000
75 2.3085e+00 1.630455057449146e-01 1.630454e-04 9.999991e-04 7210640
75 2.3404e+00 1.042828078492197e-01 1.042827e-04 9.999994e-04 3115920
75 2.3723e+00 7.696764678466267e-02 7.696664e-05 9.999870e-04 1222560
75 2.4043e+00 6.363580493777338e-02 6.363487e-05 9.999854e-04 406560
75 2.4362e+00 5.672988612148454e-02 5.462738e-05 9.629383e-04 100000
75 2.4681e+00 5.262577000469940e-02 2.683835e-05 5.099849e-04 100000
75 2.5000e+00 4.969520936203380e-02 1.483312e-05 2.984818e-04 100000
