# Supplementary material for: Anderson critical metal phase in trivial states protected by average magnetic crystalline symmetry
Source: Nat Commun. 2024 Apr 9;15:3069. doi: 10.1038/s41467-024-47467-2 (PMC11003978; doi:10.1038/s41467-024-47467-2)
Supplement: Supplementary file 3 — Source Data [file 41467_2024_47467_MOESM3_ESM.zip › Source Data/FS10/L=120_E=2.042_v=1_pm.txt]

runtime=2081.34 min, E=2.042035e+00, r=10,q=4, 
#M  #Scattering  #Lambda  #errorbar  #precision  #n_iter
120 1.0000e+00 2.612271174332574e-02 2.612258e-05 9.999949e-04 216960
120 1.0319e+00 3.003678499314194e-02 3.003518e-05 9.999465e-04 518240
120 1.0638e+00 3.672519315083633e-02 3.672508e-05 9.999970e-04 1176560
120 1.0957e+00 4.905589065543758e-02 4.905574e-05 9.999968e-04 2442160
120 1.1277e+00 7.279080367589305e-02 7.279054e-05 9.999963e-04 4885760
120 1.1596e+00 1.221684713067360e-01 1.225355e-04 1.003004e-03 10000000
120 1.1915e+00 2.367338913066769e-01 3.564641e-04 1.505758e-03 10000000
120 1.2234e+00 5.484728966936021e-01 1.335667e-03 2.435246e-03 10000000
120 1.2553e+00 1.491486713438797e+00 6.297847e-03 4.222530e-03 10000000
120 1.2872e+00 3.891222207061601e+00 2.726606e-02 7.007068e-03 10000000
120 1.3191e+00 7.527484480300733e+00 7.411958e-02 9.846527e-03 10000000
120 1.3511e+00 1.096518843610709e+01 1.312577e-01 1.197040e-02 10000000
120 1.3830e+00 1.420892874423291e+01 1.957514e-01 1.377665e-02 10000000
120 1.4149e+00 1.689590354475202e+01 2.545063e-01 1.506320e-02 10000000
120 1.4468e+00 1.933005618606230e+01 3.135015e-01 1.621835e-02 10000000
120 1.4787e+00 2.185070194716026e+01 3.793716e-01 1.736199e-02 10000000
120 1.5106e+00 2.375916078004494e+01 4.319945e-01 1.818223e-02 10000000
120 1.5426e+00 2.553410518073811e+01 4.795994e-01 1.878270e-02 10000000
120 1.5745e+00 2.804037287141063e+01 5.572633e-01 1.987361e-02 10000000
120 1.6064e+00 3.049191205745333e+01 6.366265e-01 2.087854e-02 10000000
120 1.6383e+00 3.299965179023999e+01 7.259304e-01 2.199812e-02 10000000
120 1.6702e+00 3.516227161986235e+01 8.030368e-01 2.283803e-02 10000000
120 1.7021e+00 3.655525883646399e+01 8.504653e-01 2.326520e-02 10000000
120 1.7340e+00 3.782252045206230e+01 9.057147e-01 2.394644e-02 10000000
120 1.7660e+00 3.803392362188376e+01 9.198838e-01 2.418588e-02 10000000
120 1.7979e+00 3.494474712365141e+01 7.906507e-01 2.262574e-02 10000000
120 1.8298e+00 3.425911916795543e+01 7.783778e-01 2.272031e-02 10000000
120 1.8617e+00 3.091650421572195e+01 6.524586e-01 2.110389e-02 10000000
120 1.8936e+00 2.957091894706032e+01 6.133717e-01 2.074240e-02 10000000
120 1.9255e+00 2.811605932142196e+01 5.690755e-01 2.024023e-02 10000000
120 1.9574e+00 2.653938972749802e+01 5.238229e-01 1.973756e-02 10000000
120 1.9894e+00 2.427872817018056e+01 4.554689e-01 1.876000e-02 10000000
120 2.0213e+00 2.160062047184326e+01 3.784098e-01 1.751847e-02 10000000
120 2.0532e+00 1.870693117303724e+01 3.024064e-01 1.616547e-02 10000000
120 2.0851e+00 1.551866748947818e+01 2.258090e-01 1.455080e-02 10000000
120 2.1170e+00 1.182880000064894e+01 1.480955e-01 1.251991e-02 10000000
120 2.1489e+00 7.905239835475359e+00 8.024051e-02 1.015029e-02 10000000
120 2.1809e+00 3.834602353456747e+00 2.688947e-02 7.012322e-03 10000000
120 2.2128e+00 1.276984029129689e+00 4.982384e-03 3.901681e-03 10000000
120 2.2447e+00 4.430752365613044e-01 9.579123e-04 2.161963e-03 10000000
120 2.2766e+00 1.934185864452309e-01 2.540924e-04 1.313692e-03 10000000
120 2.3085e+00 1.043443511571972e-01 1.043438e-04 9.999949e-04 7343960
120 2.3404e+00 6.611142299104993e-02 6.611104e-05 9.999942e-04 3116760
120 2.3723e+00 4.853515164869179e-02 4.853381e-05 9.999723e-04 1259520
120 2.4043e+00 4.000808079467837e-02 4.000540e-05 9.999330e-04 419600
120 2.4362e+00 3.564327801090658e-02 3.563532e-05 9.997768e-04 145960
120 2.4681e+00 3.294096454048014e-02 1.771410e-05 5.377530e-04 100000
120 2.5000e+00 3.109171491373475e-02 8.817441e-06 2.835946e-04 100000
