# Supplementary material for: Anderson critical metal phase in trivial states protected by average magnetic crystalline symmetry
Source: Nat Commun. 2024 Apr 9;15:3069. doi: 10.1038/s41467-024-47467-2 (PMC11003978; doi:10.1038/s41467-024-47467-2)
Supplement: Supplementary file 3 — Source Data [file 41467_2024_47467_MOESM3_ESM.zip › Source Data/FS10/L=36_E=2.042_v=1_pm.txt]

runtime=138.52 min, E=2.042035e+00, r=10,q=4, 
#M  #Scattering  #Lambda  #errorbar  #precision  #n_iter
36 1.0000e+00 8.650319350757191e-02 8.650197e-05 9.999858e-04 205960
36 1.0319e+00 9.876237143730747e-02 9.875961e-05 9.999720e-04 513720
36 1.0638e+00 1.193923213737613e-01 1.193905e-04 9.999848e-04 1144120
36 1.0957e+00 1.574753629243050e-01 1.574741e-04 9.999918e-04 2378520
36 1.1277e+00 2.291806181796225e-01 2.291798e-04 9.999965e-04 4846080
36 1.1596e+00 3.693066583945478e-01 3.693066e-04 1.000000e-03 9632560
36 1.1915e+00 6.659929527335904e-01 9.554885e-04 1.434683e-03 10000000
36 1.2234e+00 1.320297621202969e+00 2.817110e-03 2.133693e-03 10000000
36 1.2553e+00 2.696259746755770e+00 8.460208e-03 3.137757e-03 10000000
36 1.2872e+00 5.133385519889169e+00 2.258366e-02 4.399369e-03 10000000
36 1.3191e+00 8.168591913177732e+00 4.552836e-02 5.573587e-03 10000000
36 1.3511e+00 1.128872525441449e+01 7.485215e-02 6.630700e-03 10000000
36 1.3830e+00 1.401240158921109e+01 1.034270e-01 7.381102e-03 10000000
36 1.4149e+00 1.689564295708940e+01 1.388285e-01 8.216825e-03 10000000
36 1.4468e+00 1.968710591190788e+01 1.769918e-01 8.990239e-03 10000000
36 1.4787e+00 2.185433104865952e+01 2.071582e-01 9.479046e-03 10000000
36 1.5106e+00 2.380901506640403e+01 2.360320e-01 9.913554e-03 10000000
36 1.5426e+00 2.601237794154951e+01 2.717473e-01 1.044685e-02 10000000
36 1.5745e+00 2.827792733129055e+01 3.098191e-01 1.095622e-02 10000000
36 1.6064e+00 3.087631958075943e+01 3.575600e-01 1.158040e-02 10000000
36 1.6383e+00 3.252803582511054e+01 3.842143e-01 1.181179e-02 10000000
36 1.6702e+00 3.505592575269719e+01 4.351393e-01 1.241272e-02 10000000
36 1.7021e+00 3.797625355237819e+01 5.024548e-01 1.323076e-02 10000000
36 1.7340e+00 3.781927766312571e+01 4.944509e-01 1.307404e-02 10000000
36 1.7660e+00 3.715954978046594e+01 4.798922e-01 1.291437e-02 10000000
36 1.7979e+00 3.600794704879375e+01 4.602523e-01 1.278197e-02 10000000
36 1.8298e+00 3.372271327208698e+01 4.124185e-01 1.222969e-02 10000000
36 1.8617e+00 3.258813256718429e+01 3.958284e-01 1.214640e-02 10000000
36 1.8936e+00 2.961808434251872e+01 3.354333e-01 1.132529e-02 10000000
36 1.9255e+00 2.814692032608911e+01 3.117540e-01 1.107595e-02 10000000
36 1.9574e+00 2.663368644172049e+01 2.876491e-01 1.080020e-02 10000000
36 1.9894e+00 2.422807547716964e+01 2.473617e-01 1.020971e-02 10000000
36 2.0213e+00 2.187266704662214e+01 2.116417e-01 9.676081e-03 10000000
36 2.0532e+00 1.921125967403690e+01 1.735345e-01 9.032957e-03 10000000
36 2.0851e+00 1.593638111337949e+01 1.295908e-01 8.131760e-03 10000000
36 2.1170e+00 1.218102913037924e+01 8.500285e-02 6.978298e-03 10000000
36 2.1489e+00 8.680633283858718e+00 5.090344e-02 5.864024e-03 10000000
36 2.1809e+00 5.047749639478422e+00 2.220593e-02 4.399175e-03 10000000
36 2.2128e+00 2.444181473265411e+00 7.320266e-03 2.994976e-03 10000000
36 2.2447e+00 1.115722804276393e+00 2.155250e-03 1.931708e-03 10000000
36 2.2766e+00 5.577619631986775e-01 7.007590e-04 1.256376e-03 10000000
36 2.3085e+00 3.193201496864429e-01 3.193196e-04 9.999983e-04 6883200
36 2.3404e+00 2.093845460128737e-01 2.093820e-04 9.999878e-04 2993120
36 2.3723e+00 1.566130533802821e-01 1.566126e-04 9.999974e-04 1150640
36 2.4043e+00 1.310289661129414e-01 1.310170e-04 9.999089e-04 354280
36 2.4362e+00 1.173758306009073e-01 1.126679e-04 9.598899e-04 100000
36 2.4681e+00 1.092237843253597e-01 5.781877e-05 5.293606e-04 100000
36 2.5000e+00 1.034829595226828e-01 4.098054e-05 3.960124e-04 100000
