# Supplementary material for: Anderson critical metal phase in trivial states protected by average magnetic crystalline symmetry
Source: Nat Commun. 2024 Apr 9;15:3069. doi: 10.1038/s41467-024-47467-2 (PMC11003978; doi:10.1038/s41467-024-47467-2)
Supplement: Supplementary file 3 — Source Data [file 41467_2024_47467_MOESM3_ESM.zip › Source Data/FS10/L=100_E=2.042_v=1_pm.txt]

runtime=1270.02 min, E=2.042035e+00, r=10,q=4, 
#M  #Scattering  #Lambda  #errorbar  #precision  #n_iter
100 1.0000e+00 3.139201618095759e-02 3.139182e-05 9.999938e-04 218240
100 1.0319e+00 3.598205203659446e-02 3.598138e-05 9.999813e-04 516280
100 1.0638e+00 4.399358054546151e-02 4.399264e-05 9.999787e-04 1187320
100 1.0957e+00 5.863371460305905e-02 5.863352e-05 9.999966e-04 2432480
100 1.1277e+00 8.710275857052155e-02 8.710271e-05 9.999995e-04 4920600
100 1.1596e+00 1.453538011590051e-01 1.458489e-04 1.003406e-03 10000000
100 1.1915e+00 2.788605604611527e-01 4.161004e-04 1.492145e-03 10000000
100 1.2234e+00 6.363065816641758e-01 1.538996e-03 2.418639e-03 10000000
100 1.2553e+00 1.660704876881408e+00 6.781242e-03 4.083352e-03 10000000
100 1.2872e+00 4.081884398727247e+00 2.660410e-02 6.517603e-03 10000000
100 1.3191e+00 7.533685152192162e+00 6.728107e-02 8.930698e-03 10000000
100 1.3511e+00 1.099993453828104e+01 1.201575e-01 1.092347e-02 10000000
100 1.3830e+00 1.406570132592156e+01 1.753000e-01 1.246294e-02 10000000
100 1.4149e+00 1.713779782021115e+01 2.391775e-01 1.395614e-02 10000000
100 1.4468e+00 1.895010385084673e+01 2.732925e-01 1.442169e-02 10000000
100 1.4787e+00 2.243046069616622e+01 3.660797e-01 1.632065e-02 10000000
100 1.5106e+00 2.368238071067466e+01 3.900648e-01 1.647067e-02 10000000
100 1.5426e+00 2.579286708187625e+01 4.467330e-01 1.732002e-02 10000000
100 1.5745e+00 2.826406419625516e+01 5.179059e-01 1.832383e-02 10000000
100 1.6064e+00 3.032749122281251e+01 5.761988e-01 1.899922e-02 10000000
100 1.6383e+00 3.421958001725950e+01 7.100127e-01 2.074872e-02 10000000
100 1.6702e+00 3.502063646292481e+01 7.238878e-01 2.067032e-02 10000000
100 1.7021e+00 3.676883755471299e+01 7.877593e-01 2.142465e-02 10000000
100 1.7340e+00 3.670723004187916e+01 7.796422e-01 2.123947e-02 10000000
100 1.7660e+00 3.707357179063122e+01 7.995983e-01 2.156788e-02 10000000
100 1.7979e+00 3.490810170572731e+01 7.198720e-01 2.062192e-02 10000000
100 1.8298e+00 3.405245197212160e+01 7.011760e-01 2.059106e-02 10000000
100 1.8617e+00 3.147852512644062e+01 6.158508e-01 1.956416e-02 10000000
100 1.8936e+00 3.036304700895251e+01 5.895338e-01 1.941616e-02 10000000
100 1.9255e+00 2.780428028020152e+01 5.089066e-01 1.830317e-02 10000000
100 1.9574e+00 2.527127789576536e+01 4.330814e-01 1.713730e-02 10000000
100 1.9894e+00 2.400343523694660e+01 4.061889e-01 1.692211e-02 10000000
100 2.0213e+00 2.242438486057251e+01 3.711461e-01 1.655101e-02 10000000
100 2.0532e+00 1.910964452917529e+01 2.875334e-01 1.504651e-02 10000000
100 2.0851e+00 1.603973367928740e+01 2.203339e-01 1.373676e-02 10000000
100 2.1170e+00 1.218123554018692e+01 1.432649e-01 1.176111e-02 10000000
100 2.1489e+00 8.117459641501672e+00 7.680737e-02 9.461996e-03 10000000
100 2.1809e+00 4.002747189832993e+00 2.609297e-02 6.518766e-03 10000000
100 2.2128e+00 1.418171147004771e+00 5.301989e-03 3.738610e-03 10000000
100 2.2447e+00 5.166236863045632e-01 1.105448e-03 2.139755e-03 10000000
100 2.2766e+00 2.291722722792266e-01 3.002196e-04 1.310017e-03 10000000
100 2.3085e+00 1.241549310105620e-01 1.241545e-04 9.999963e-04 7278760
100 2.3404e+00 7.903785620314423e-02 7.903757e-05 9.999964e-04 3174200
100 2.3723e+00 5.798538907205292e-02 5.798441e-05 9.999831e-04 1214840
100 2.4043e+00 4.790374710756195e-02 4.790263e-05 9.999766e-04 433960
100 2.4362e+00 4.260452089163551e-02 4.260060e-05 9.999079e-04 100480
100 2.4681e+00 3.949802032122909e-02 2.089329e-05 5.289706e-04 100000
100 2.5000e+00 3.730703532480462e-02 1.219656e-05 3.269240e-04 100000
