# Supplementary material for: Anderson critical metal phase in trivial states protected by average magnetic crystalline symmetry
Source: Nat Commun. 2024 Apr 9;15:3069. doi: 10.1038/s41467-024-47467-2 (PMC11003978; doi:10.1038/s41467-024-47467-2)
Supplement: Supplementary file 3 — Source Data [file 41467_2024_47467_MOESM3_ESM.zip › Source Data/FS10/L=9_E=2.042_v=1_pm.txt]

runtime=31.21 min, E=2.042035e+00, r=10,q=4, 
#M  #Scattering  #Lambda  #errorbar  #precision  #n_iter
9 1.0000e+00 3.378494750681826e-01 3.378257e-04 9.999297e-04 188200
9 1.0319e+00 3.792599229175876e-01 3.792504e-04 9.999748e-04 444520
9 1.0638e+00 4.441175634786151e-01 4.441084e-04 9.999795e-04 1052200
9 1.0957e+00 5.543581962989920e-01 5.543574e-04 9.999986e-04 2213480
9 1.1277e+00 7.515825541655495e-01 7.515823e-04 9.999997e-04 4456120
9 1.1596e+00 1.093367318444108e+00 1.093367e-03 9.999997e-04 8231280
9 1.1915e+00 1.684456576575733e+00 2.021721e-03 1.200222e-03 10000000
9 1.2234e+00 2.688214472120152e+00 4.238225e-03 1.576595e-03 10000000
9 1.2553e+00 4.244699494141470e+00 8.490620e-03 2.000288e-03 10000000
9 1.2872e+00 6.453706782057175e+00 1.606409e-02 2.489126e-03 10000000
9 1.3191e+00 9.038817812725149e+00 2.671647e-02 2.955748e-03 10000000
9 1.3511e+00 1.191592037732334e+01 4.079212e-02 3.423329e-03 10000000
9 1.3830e+00 1.458262840739672e+01 5.529762e-02 3.792020e-03 10000000
9 1.4149e+00 1.705072754682541e+01 7.043479e-02 4.130896e-03 10000000
9 1.4468e+00 1.968217786063686e+01 8.854468e-02 4.498724e-03 10000000
9 1.4787e+00 2.174458054326620e+01 1.028733e-01 4.730984e-03 10000000
9 1.5106e+00 2.388849515155861e+01 1.192464e-01 4.991794e-03 10000000
9 1.5426e+00 2.574139869302495e+01 1.328976e-01 5.162795e-03 10000000
9 1.5745e+00 2.806720500900550e+01 1.532408e-01 5.459782e-03 10000000
9 1.6064e+00 3.046732142396671e+01 1.747990e-01 5.737262e-03 10000000
9 1.6383e+00 3.291262038933530e+01 1.969745e-01 5.984770e-03 10000000
9 1.6702e+00 3.553456003220150e+01 2.238063e-01 6.298271e-03 10000000
9 1.7021e+00 3.684094010991894e+01 2.356478e-01 6.396356e-03 10000000
9 1.7340e+00 3.832581089112627e+01 2.532694e-01 6.608326e-03 10000000
9 1.7660e+00 3.795094497466302e+01 2.490307e-01 6.561912e-03 10000000
9 1.7979e+00 3.608562489956503e+01 2.289294e-01 6.344061e-03 10000000
9 1.8298e+00 3.434778136669003e+01 2.131959e-01 6.206977e-03 10000000
9 1.8617e+00 3.200206823344745e+01 1.898766e-01 5.933260e-03 10000000
9 1.8936e+00 3.029904156040481e+01 1.747504e-01 5.767521e-03 10000000
9 1.9255e+00 2.817027515904211e+01 1.557694e-01 5.529565e-03 10000000
9 1.9574e+00 2.641902071314514e+01 1.411138e-01 5.341371e-03 10000000
9 1.9894e+00 2.417577164439696e+01 1.232182e-01 5.096765e-03 10000000
9 2.0213e+00 2.161305565780166e+01 1.038921e-01 4.806913e-03 10000000
9 2.0532e+00 1.864579542513533e+01 8.235252e-02 4.416680e-03 10000000
9 2.0851e+00 1.568351610474884e+01 6.313329e-02 4.025455e-03 10000000
9 2.1170e+00 1.244689895187735e+01 4.428989e-02 3.558307e-03 10000000
9 2.1489e+00 9.333911521170755e+00 2.848313e-02 3.051575e-03 10000000
9 2.1809e+00 6.440907434699529e+00 1.615877e-02 2.508773e-03 10000000
9 2.2128e+00 4.046531211039675e+00 7.946724e-03 1.963836e-03 10000000
9 2.2447e+00 2.416526812893744e+00 3.545067e-03 1.467009e-03 10000000
9 2.2766e+00 1.495091430420371e+00 1.599422e-03 1.069782e-03 10000000
9 2.3085e+00 9.888553651937229e-01 9.888551e-04 9.999997e-04 5631080
9 2.3404e+00 7.163449788425794e-01 7.163352e-04 9.999864e-04 2423840
9 2.3723e+00 5.781416549513975e-01 5.781285e-04 9.999773e-04 922000
9 2.4043e+00 5.054746468381204e-01 5.054603e-04 9.999715e-04 304320
9 2.4362e+00 4.637070568429078e-01 4.635981e-04 9.997650e-04 128040
9 2.4681e+00 4.339988750999010e-01 3.283210e-04 7.565020e-04 100000
9 2.5000e+00 4.122723459120096e-01 2.596519e-04 6.298067e-04 100000
