# Supplementary material for: Anderson critical metal phase in trivial states protected by average magnetic crystalline symmetry
Source: Nat Commun. 2024 Apr 9;15:3069. doi: 10.1038/s41467-024-47467-2 (PMC11003978; doi:10.1038/s41467-024-47467-2)
Supplement: Supplementary file 3 — Source Data [file 41467_2024_47467_MOESM3_ESM.zip › Source Data/F8/L=75_E=2.3562_v=1_pm.txt]

runtime=1112.91 min, E=2.356194e+00, r=10,q=4, 
#M  #PhiTR  #Lambda  #errorbar  #precision  #n_iter
75 0.0000e+00 1.719386760424945e+00 6.097313e-03 3.546214e-03 10000000
75 2.2440e-02 2.492205416404091e+00 1.067731e-02 4.284282e-03 10000000
75 4.4880e-02 3.212071163489147e+00 1.570190e-02 4.888403e-03 10000000
75 6.7320e-02 3.876511594799946e+00 2.083456e-02 5.374564e-03 10000000
75 8.9760e-02 4.528387687512369e+00 2.630511e-02 5.808936e-03 10000000
75 1.1220e-01 5.167918505992946e+00 3.232172e-02 6.254301e-03 10000000
75 1.3464e-01 5.644922808130104e+00 3.655264e-02 6.475313e-03 10000000
75 1.5708e-01 6.228090921197685e+00 4.256589e-02 6.834500e-03 10000000
75 1.7952e-01 6.746919504485014e+00 4.798963e-02 7.112820e-03 10000000
75 2.0196e-01 7.282257419506641e+00 5.380547e-02 7.388571e-03 10000000
75 2.2440e-01 7.853759537191954e+00 6.053431e-02 7.707686e-03 10000000
75 2.4684e-01 8.373017996762794e+00 6.641880e-02 7.932480e-03 10000000
75 2.6928e-01 8.969106215787797e+00 7.349296e-02 8.194012e-03 10000000
75 2.9172e-01 9.528646930252489e+00 8.016816e-02 8.413384e-03 10000000
75 3.1416e-01 1.039698789595423e+01 9.212738e-02 8.860968e-03 10000000
75 3.3660e-01 1.120488504947243e+01 1.034120e-01 9.229191e-03 10000000
75 3.5904e-01 1.208632161888544e+01 1.160447e-01 9.601321e-03 10000000
75 3.8148e-01 1.282827119866759e+01 1.252703e-01 9.765173e-03 10000000
75 4.0392e-01 1.391164798540094e+01 1.421254e-01 1.021629e-02 10000000
75 4.2636e-01 1.525991296861180e+01 1.640076e-01 1.074761e-02 10000000
75 4.4880e-01 1.634089644766897e+01 1.812792e-01 1.109359e-02 10000000
75 4.7124e-01 1.784633325839369e+01 2.079152e-01 1.165030e-02 10000000
75 4.9368e-01 1.936593193720032e+01 2.365165e-01 1.221302e-02 10000000
75 5.1612e-01 2.091265203086233e+01 2.656606e-01 1.270334e-02 10000000
75 5.3856e-01 2.198602658062978e+01 2.842172e-01 1.292717e-02 10000000
75 5.6100e-01 2.320178814078676e+01 3.075252e-01 1.325438e-02 10000000
75 5.8344e-01 2.546319214939625e+01 3.596578e-01 1.412462e-02 10000000
75 6.0588e-01 2.596964542286922e+01 3.645269e-01 1.403665e-02 10000000
75 6.2832e-01 2.721350631288891e+01 3.904902e-01 1.434913e-02 10000000
75 6.5076e-01 2.805233069568002e+01 4.080819e-01 1.454716e-02 10000000
75 6.7320e-01 2.924222718765864e+01 4.343890e-01 1.485485e-02 10000000
75 6.9564e-01 3.050599029304289e+01 4.672113e-01 1.531540e-02 10000000
75 7.1808e-01 3.131495686666923e+01 4.875961e-01 1.557071e-02 10000000
75 7.4052e-01 3.141094776865844e+01 4.877824e-01 1.552906e-02 10000000
75 7.6296e-01 3.135480220425234e+01 4.822113e-01 1.537918e-02 10000000
75 7.8540e-01 3.252005389924643e+01 5.180372e-01 1.592978e-02 10000000
