# Supplementary material for: Anderson critical metal phase in trivial states protected by average magnetic crystalline symmetry
Source: Nat Commun. 2024 Apr 9;15:3069. doi: 10.1038/s41467-024-47467-2 (PMC11003978; doi:10.1038/s41467-024-47467-2)
Supplement: Supplementary file 3 — Source Data [file 41467_2024_47467_MOESM3_ESM.zip › Source Data/F8/L=25_E=2.3562_v=1_pm.txt]

runtime=187.51 min, E=2.356194e+00, r=10,q=4, 
#M  #PhiTR  #Lambda  #errorbar  #precision  #n_iter
25 0.0000e+00 2.898343765175722e+00 7.768674e-03 2.680384e-03 10000000
25 2.2440e-02 3.727105968711854e+00 1.123454e-02 3.014281e-03 10000000
25 4.4880e-02 4.428971761076633e+00 1.471460e-02 3.322351e-03 10000000
25 6.7320e-02 5.068536802688000e+00 1.808435e-02 3.567962e-03 10000000
25 8.9760e-02 5.628282762070999e+00 2.117790e-02 3.762764e-03 10000000
25 1.1220e-01 6.127508177662593e+00 2.399272e-02 3.915575e-03 10000000
25 1.3464e-01 6.628224142335394e+00 2.701459e-02 4.075691e-03 10000000
25 1.5708e-01 7.088718817934462e+00 2.988004e-02 4.215154e-03 10000000
25 1.7952e-01 7.498388409122266e+00 3.240755e-02 4.321935e-03 10000000
25 2.0196e-01 7.981968325664747e+00 3.575118e-02 4.478992e-03 10000000
25 2.2440e-01 8.461722917388659e+00 3.894916e-02 4.602982e-03 10000000
25 2.4684e-01 8.963879572731649e+00 4.260060e-02 4.752474e-03 10000000
25 2.6928e-01 9.477323426301886e+00 4.614021e-02 4.868485e-03 10000000
25 2.9172e-01 1.009810868711588e+01 5.092524e-02 5.043047e-03 10000000
25 3.1416e-01 1.077196812421128e+01 5.599376e-02 5.198099e-03 10000000
25 3.3660e-01 1.143273583508054e+01 6.103080e-02 5.338250e-03 10000000
25 3.5904e-01 1.229062578744958e+01 6.810300e-02 5.541052e-03 10000000
25 3.8148e-01 1.324712764224204e+01 7.663344e-02 5.784910e-03 10000000
25 4.0392e-01 1.429016649909730e+01 8.596766e-02 6.015862e-03 10000000
25 4.2636e-01 1.529006279808385e+01 9.468028e-02 6.192275e-03 10000000
25 4.4880e-01 1.680618463625602e+01 1.100696e-01 6.549350e-03 10000000
25 4.7124e-01 1.773201856809653e+01 1.180000e-01 6.654630e-03 10000000
25 4.9368e-01 1.941502377721058e+01 1.368164e-01 7.046933e-03 10000000
25 5.1612e-01 2.074946126301091e+01 1.508881e-01 7.271906e-03 10000000
25 5.3856e-01 2.210162155378170e+01 1.654152e-01 7.484303e-03 10000000
25 5.6100e-01 2.410554829930868e+01 1.904347e-01 7.900035e-03 10000000
25 5.8344e-01 2.496854787233183e+01 1.996181e-01 7.994782e-03 10000000
25 6.0588e-01 2.647163782137811e+01 2.183742e-01 8.249366e-03 10000000
25 6.2832e-01 2.734621171951479e+01 2.278311e-01 8.331359e-03 10000000
25 6.5076e-01 2.869041857899963e+01 2.452072e-01 8.546658e-03 10000000
25 6.7320e-01 2.969956786966397e+01 2.589943e-01 8.720474e-03 10000000
25 6.9564e-01 3.070754127546351e+01 2.728103e-01 8.884145e-03 10000000
25 7.1808e-01 3.155148552545585e+01 2.859254e-01 9.062185e-03 10000000
25 7.4052e-01 3.138886161735127e+01 2.801719e-01 8.925837e-03 10000000
25 7.6296e-01 3.169905101371661e+01 2.847247e-01 8.982119e-03 10000000
25 7.8540e-01 3.296198292158935e+01 3.062084e-01 9.289746e-03 10000000
