# Supplementary material for: Anderson critical metal phase in trivial states protected by average magnetic crystalline symmetry
Source: Nat Commun. 2024 Apr 9;15:3069. doi: 10.1038/s41467-024-47467-2 (PMC11003978; doi:10.1038/s41467-024-47467-2)
Supplement: Supplementary file 3 — Source Data [file 41467_2024_47467_MOESM3_ESM.zip › Source Data/F8/L=100_E=2.3562_v=1_pm.txt]

runtime=2369.26 min, E=2.356194e+00, r=10,q=4, 
#M  #PhiTR  #Lambda  #errorbar  #precision  #n_iter
100 0.0000e+00 1.438511304340021e+00 5.338152e-03 3.710887e-03 10000000
100 2.2440e-02 2.186799215005349e+00 1.012833e-02 4.631575e-03 10000000
100 4.4880e-02 2.871484955252072e+00 1.526612e-02 5.316453e-03 10000000
100 6.7320e-02 3.544305118009141e+00 2.096197e-02 5.914268e-03 10000000
100 8.9760e-02 4.201229028131984e+00 2.707114e-02 6.443623e-03 10000000
100 1.1220e-01 4.872437802974667e+00 3.410903e-02 7.000403e-03 10000000
100 1.3464e-01 5.457666850364751e+00 4.036313e-02 7.395676e-03 10000000
100 1.5708e-01 6.009901479520876e+00 4.660844e-02 7.755276e-03 10000000
100 1.7952e-01 6.579354346686391e+00 5.358046e-02 8.143726e-03 10000000
100 2.0196e-01 7.008685761620351e+00 5.837213e-02 8.328541e-03 10000000
100 2.2440e-01 7.637589495919863e+00 6.671300e-02 8.734825e-03 10000000
100 2.4684e-01 8.332556769455131e+00 7.678213e-02 9.214714e-03 10000000
100 2.6928e-01 8.845432029002433e+00 8.323780e-02 9.410258e-03 10000000
100 2.9172e-01 9.476594175784502e+00 9.219500e-02 9.728706e-03 10000000
100 3.1416e-01 1.021045218241539e+01 1.031358e-01 1.010100e-02 10000000
100 3.3660e-01 1.119475443138025e+01 1.198757e-01 1.070820e-02 10000000
100 3.5904e-01 1.177882226001000e+01 1.272375e-01 1.080223e-02 10000000
100 3.8148e-01 1.275934517709077e+01 1.439873e-01 1.128485e-02 10000000
100 4.0392e-01 1.390149655982516e+01 1.643097e-01 1.181957e-02 10000000
100 4.2636e-01 1.515510436688532e+01 1.869696e-01 1.233707e-02 10000000
100 4.4880e-01 1.639098887133961e+01 2.112043e-01 1.288539e-02 10000000
100 4.7124e-01 1.783570647212653e+01 2.406331e-01 1.349165e-02 10000000
100 4.9368e-01 1.883550140874060e+01 2.587806e-01 1.373898e-02 10000000
100 5.1612e-01 2.015268588239698e+01 2.862302e-01 1.420308e-02 10000000
100 5.3856e-01 2.175470373253482e+01 3.222514e-01 1.481295e-02 10000000
100 5.6100e-01 2.306401311110791e+01 3.516248e-01 1.524560e-02 10000000
100 5.8344e-01 2.520952424487917e+01 4.079625e-01 1.618287e-02 10000000
100 6.0588e-01 2.600779484055123e+01 4.223344e-01 1.623876e-02 10000000
100 6.2832e-01 2.791494551335191e+01 4.757841e-01 1.704406e-02 10000000
100 6.5076e-01 2.841399274380947e+01 4.822822e-01 1.697340e-02 10000000
100 6.7320e-01 2.919384620233848e+01 5.013651e-01 1.717366e-02 10000000
100 6.9564e-01 3.095992223813455e+01 5.551281e-01 1.793054e-02 10000000
100 7.1808e-01 3.013997564208474e+01 5.213603e-01 1.729797e-02 10000000
100 7.4052e-01 3.206346369142452e+01 5.855763e-01 1.826304e-02 10000000
100 7.6296e-01 3.114523589308588e+01 5.487139e-01 1.761791e-02 10000000
100 7.8540e-01 3.191248288513180e+01 5.748631e-01 1.801374e-02 10000000
