# Supplementary material for: Anderson critical metal phase in trivial states protected by average magnetic crystalline symmetry
Source: Nat Commun. 2024 Apr 9;15:3069. doi: 10.1038/s41467-024-47467-2 (PMC11003978; doi:10.1038/s41467-024-47467-2)
Supplement: Supplementary file 3 — Source Data [file 41467_2024_47467_MOESM3_ESM.zip › Source Data/F8/L=150_E=2.3562_v=1_pm.txt]

runtime=7645.04 min, E=2.356194e+00, r=10,q=4, 
#M  #PhiTR  #Lambda  #errorbar  #precision  #n_iter
150 0.0000e+00 1.119830068385816e+00 4.507416e-03 4.025090e-03 10000000
150 2.2440e-02 1.777429082559715e+00 9.107665e-03 5.124067e-03 10000000
150 4.4880e-02 2.436044612377679e+00 1.460190e-02 5.994103e-03 10000000
150 6.7320e-02 3.153829892397108e+00 2.174507e-02 6.894813e-03 10000000
150 8.9760e-02 3.817067932817694e+00 2.892026e-02 7.576564e-03 10000000
150 1.1220e-01 4.471257597264753e+00 3.673242e-02 8.215233e-03 10000000
150 1.3464e-01 5.005562351955324e+00 4.314355e-02 8.619121e-03 10000000
150 1.5708e-01 5.751382640383359e+00 5.395921e-02 9.381955e-03 10000000
150 1.7952e-01 6.246762547656092e+00 6.052033e-02 9.688271e-03 10000000
150 2.0196e-01 6.671742732056334e+00 6.612547e-02 9.911275e-03 10000000
150 2.2440e-01 7.358239601682294e+00 7.725032e-02 1.049848e-02 10000000
150 2.4684e-01 8.029109379481488e+00 8.837619e-02 1.100697e-02 10000000
150 2.6928e-01 8.547724320664333e+00 9.642474e-02 1.128075e-02 10000000
150 2.9172e-01 9.305466973140831e+00 1.094620e-01 1.176320e-02 10000000
150 3.1416e-01 1.022211464961265e+01 1.277211e-01 1.249459e-02 10000000
150 3.3660e-01 1.085455492226417e+01 1.385092e-01 1.276047e-02 10000000
150 3.5904e-01 1.186134497901330e+01 1.590946e-01 1.341286e-02 10000000
150 3.8148e-01 1.286525712272149e+01 1.800651e-01 1.399623e-02 10000000
150 4.0392e-01 1.382570134019117e+01 1.993732e-01 1.442048e-02 10000000
150 4.2636e-01 1.534585492004708e+01 2.363201e-01 1.539960e-02 10000000
150 4.4880e-01 1.660656350911040e+01 2.661384e-01 1.602610e-02 10000000
150 4.7124e-01 1.825304644427339e+01 3.090633e-01 1.693215e-02 10000000
150 4.9368e-01 1.850388179539168e+01 3.065904e-01 1.656898e-02 10000000
150 5.1612e-01 2.051850254175833e+01 3.624166e-01 1.766292e-02 10000000
150 5.3856e-01 2.218822255368923e+01 4.109806e-01 1.852247e-02 10000000
150 5.6100e-01 2.295762367208208e+01 4.270942e-01 1.860359e-02 10000000
150 5.8344e-01 2.457869812223640e+01 4.746724e-01 1.931235e-02 10000000
150 6.0588e-01 2.578317343874167e+01 5.096527e-01 1.976687e-02 10000000
150 6.2832e-01 2.737015716534084e+01 5.606324e-01 2.048335e-02 10000000
150 6.5076e-01 2.740375519652120e+01 5.506216e-01 2.009293e-02 10000000
150 6.7320e-01 2.866888157956862e+01 5.920495e-01 2.065129e-02 10000000
150 6.9564e-01 3.074145998841839e+01 6.719871e-01 2.185931e-02 10000000
150 7.1808e-01 3.076632697744725e+01 6.652951e-01 2.162413e-02 10000000
150 7.4052e-01 3.080127393459125e+01 6.621795e-01 2.149844e-02 10000000
150 7.6296e-01 3.087769507083233e+01 6.609028e-01 2.140389e-02 10000000
150 7.8540e-01 3.218714351409816e+01 7.174672e-01 2.229049e-02 10000000
