# Supplementary material for: Anderson critical metal phase in trivial states protected by average magnetic crystalline symmetry
Source: Nat Commun. 2024 Apr 9;15:3069. doi: 10.1038/s41467-024-47467-2 (PMC11003978; doi:10.1038/s41467-024-47467-2)
Supplement: Supplementary file 3 — Source Data [file 41467_2024_47467_MOESM3_ESM.zip › Source Data/F8/L=36_E=2.3562_v=1_pm.txt]

runtime=289.67 min, E=2.356194e+00, r=10,q=4, 
#M  #PhiTR  #Lambda  #errorbar  #precision  #n_iter
36 0.0000e+00 2.494548898011044e+00 7.430447e-03 2.978674e-03 10000000
36 2.2440e-02 3.316940310060026e+00 1.133617e-02 3.417658e-03 10000000
36 4.4880e-02 4.011377687369184e+00 1.515940e-02 3.779100e-03 10000000
36 6.7320e-02 4.676437541996247e+00 1.922428e-02 4.110881e-03 10000000
36 8.9760e-02 5.287923290067863e+00 2.317182e-02 4.382026e-03 10000000
36 1.1220e-01 5.837300244876186e+00 2.686637e-02 4.602533e-03 10000000
36 1.3464e-01 6.378987144376518e+00 3.084837e-02 4.835935e-03 10000000
36 1.5708e-01 6.917410213938394e+00 3.482567e-02 5.034495e-03 10000000
36 1.7952e-01 7.190976702634257e+00 3.646563e-02 5.071027e-03 10000000
36 2.0196e-01 7.751904106884551e+00 4.108079e-02 5.299445e-03 10000000
36 2.2440e-01 8.224835466770106e+00 4.474796e-02 5.440590e-03 10000000
36 2.4684e-01 8.820617971525268e+00 4.995077e-02 5.662955e-03 10000000
36 2.6928e-01 9.310106936936471e+00 5.397472e-02 5.797432e-03 10000000
36 2.9172e-01 9.949029939678631e+00 5.971035e-02 6.001625e-03 10000000
36 3.1416e-01 1.068501017850519e+01 6.645241e-02 6.219218e-03 10000000
36 3.3660e-01 1.131673790364999e+01 7.218924e-02 6.378979e-03 10000000
36 3.5904e-01 1.204496889182451e+01 7.900170e-02 6.558896e-03 10000000
36 3.8148e-01 1.320398853242840e+01 9.158062e-02 6.935830e-03 10000000
36 4.0392e-01 1.427685566877137e+01 1.030547e-01 7.218307e-03 10000000
36 4.2636e-01 1.526407328474822e+01 1.135103e-01 7.436438e-03 10000000
36 4.4880e-01 1.655761728974952e+01 1.280650e-01 7.734505e-03 10000000
36 4.7124e-01 1.789841189546607e+01 1.446063e-01 8.079280e-03 10000000
36 4.9368e-01 1.963272191449688e+01 1.675319e-01 8.533300e-03 10000000
36 5.1612e-01 2.078815614428565e+01 1.819463e-01 8.752400e-03 10000000
36 5.3856e-01 2.199093607664661e+01 1.961610e-01 8.920085e-03 10000000
36 5.6100e-01 2.353172829315221e+01 2.191523e-01 9.313056e-03 10000000
36 5.8344e-01 2.492964190163036e+01 2.379518e-01 9.544936e-03 10000000
36 6.0588e-01 2.613673339231918e+01 2.551432e-01 9.761862e-03 10000000
36 6.2832e-01 2.795246672457451e+01 2.856788e-01 1.022017e-02 10000000
36 6.5076e-01 2.836575127804034e+01 2.876539e-01 1.014089e-02 10000000
36 6.7320e-01 2.988755809155768e+01 3.147379e-01 1.053073e-02 10000000
36 6.9564e-01 3.044233535905552e+01 3.217629e-01 1.056959e-02 10000000
36 7.1808e-01 3.075132553568436e+01 3.261971e-01 1.060758e-02 10000000
36 7.4052e-01 3.162922633717938e+01 3.419272e-01 1.081048e-02 10000000
36 7.6296e-01 3.195192767319738e+01 3.467499e-01 1.085224e-02 10000000
36 7.8540e-01 3.211583910031564e+01 3.504662e-01 1.091257e-02 10000000
