# Supplementary material for: Anderson critical metal phase in trivial states protected by average magnetic crystalline symmetry
Source: Nat Commun. 2024 Apr 9;15:3069. doi: 10.1038/s41467-024-47467-2 (PMC11003978; doi:10.1038/s41467-024-47467-2)
Supplement: Supplementary file 3 — Source Data [file 41467_2024_47467_MOESM3_ESM.zip › Source Data/F8/L=50_E=2.3562_v=1_pm.txt]

runtime=502.91 min, E=2.356194e+00, r=10,q=4, 
#M  #PhiTR  #Lambda  #errorbar  #precision  #n_iter
50 0.0000e+00 2.141626178093193e+00 6.942538e-03 3.241713e-03 10000000
50 2.2440e-02 2.951564858501158e+00 1.126586e-02 3.816911e-03 10000000
50 4.4880e-02 3.660605638082440e+00 1.562913e-02 4.269546e-03 10000000
50 6.7320e-02 4.392159988023780e+00 2.071484e-02 4.716322e-03 10000000
50 8.9760e-02 4.976164406049710e+00 2.494713e-02 5.013325e-03 10000000
50 1.1220e-01 5.551895628044738e+00 2.937697e-02 5.291341e-03 10000000
50 1.3464e-01 6.093085993207207e+00 3.376931e-02 5.542235e-03 10000000
50 1.5708e-01 6.616203325430424e+00 3.812905e-02 5.762980e-03 10000000
50 1.7952e-01 7.068251187072041e+00 4.206145e-02 5.950758e-03 10000000
50 2.0196e-01 7.581912657859482e+00 4.681834e-02 6.175004e-03 10000000
50 2.2440e-01 8.063505834290753e+00 5.129073e-02 6.360848e-03 10000000
50 2.4684e-01 8.698376039557429e+00 5.776931e-02 6.641391e-03 10000000
50 2.6928e-01 9.127081131310245e+00 6.159555e-02 6.748658e-03 10000000
50 2.9172e-01 9.836196224145260e+00 6.935804e-02 7.051307e-03 10000000
50 3.1416e-01 1.041541010554220e+01 7.508339e-02 7.208875e-03 10000000
50 3.3660e-01 1.127019104978500e+01 8.499476e-02 7.541554e-03 10000000
50 3.5904e-01 1.217512966605770e+01 9.533661e-02 7.830439e-03 10000000
50 3.8148e-01 1.339234201867648e+01 1.111139e-01 8.296821e-03 10000000
50 4.0392e-01 1.433206236706763e+01 1.227053e-01 8.561591e-03 10000000
50 4.2636e-01 1.521639677965837e+01 1.332661e-01 8.758059e-03 10000000
50 4.4880e-01 1.660307360805231e+01 1.523359e-01 9.175160e-03 10000000
50 4.7124e-01 1.793059596383723e+01 1.714293e-01 9.560714e-03 10000000
50 4.9368e-01 1.914177415044064e+01 1.881166e-01 9.827540e-03 10000000
50 5.1612e-01 2.066391150563284e+01 2.117185e-01 1.024581e-02 10000000
50 5.3856e-01 2.199465705113172e+01 2.326168e-01 1.057606e-02 10000000
50 5.6100e-01 2.361781653408095e+01 2.600684e-01 1.101154e-02 10000000
50 5.8344e-01 2.471795161753905e+01 2.763618e-01 1.118061e-02 10000000
50 6.0588e-01 2.675689417705601e+01 3.164153e-01 1.182556e-02 10000000
50 6.2832e-01 2.745434798347825e+01 3.252044e-01 1.184528e-02 10000000
50 6.5076e-01 2.841147671023998e+01 3.420840e-01 1.204035e-02 10000000
50 6.7320e-01 2.939006247455725e+01 3.581105e-01 1.218475e-02 10000000
50 6.9564e-01 3.057501997310741e+01 3.837094e-01 1.254977e-02 10000000
50 7.1808e-01 3.162253732241458e+01 4.058053e-01 1.283279e-02 10000000
50 7.4052e-01 3.125488570529355e+01 3.928296e-01 1.256858e-02 10000000
50 7.6296e-01 3.196510482813160e+01 4.093449e-01 1.280599e-02 10000000
50 7.8540e-01 3.296006503034836e+01 4.353096e-01 1.320718e-02 10000000
