# Supplementary material for: Anderson critical metal phase in trivial states protected by average magnetic crystalline symmetry
Source: Nat Commun. 2024 Apr 9;15:3069. doi: 10.1038/s41467-024-47467-2 (PMC11003978; doi:10.1038/s41467-024-47467-2)
Supplement: Supplementary file 3 — Source Data [file 41467_2024_47467_MOESM3_ESM.zip › Source Data/F8/L=18_E=2.3562_v=1_pm.txt]

runtime=140.22 min, E=2.356194e+00, r=10,q=4, 
#M  #PhiTR  #Lambda  #errorbar  #precision  #n_iter
18 0.0000e+00 3.302416297579100e+00 8.063158e-03 2.441593e-03 10000000
18 2.2440e-02 4.083122509270154e+00 1.096327e-02 2.685020e-03 10000000
18 4.4880e-02 4.787915166374406e+00 1.404949e-02 2.934365e-03 10000000
18 6.7320e-02 5.387921470422906e+00 1.679173e-02 3.116551e-03 10000000
18 8.9760e-02 5.913797004481217e+00 1.932744e-02 3.268195e-03 10000000
18 1.1220e-01 6.420531222512476e+00 2.190605e-02 3.411875e-03 10000000
18 1.3464e-01 6.903321136327574e+00 2.448849e-02 3.547350e-03 10000000
18 1.5708e-01 7.358529709557873e+00 2.691487e-02 3.657643e-03 10000000
18 1.7952e-01 7.796470971688493e+00 2.934479e-02 3.763856e-03 10000000
18 2.0196e-01 8.192676218069316e+00 3.168233e-02 3.867153e-03 10000000
18 2.2440e-01 8.634184332406143e+00 3.414833e-02 3.955015e-03 10000000
18 2.4684e-01 9.125008782697730e+00 3.703283e-02 4.058389e-03 10000000
18 2.6928e-01 9.599739990687009e+00 3.990101e-02 4.156468e-03 10000000
18 2.9172e-01 1.026136190136900e+01 4.438132e-02 4.325090e-03 10000000
18 3.1416e-01 1.083889170652794e+01 4.786753e-02 4.416275e-03 10000000
18 3.3660e-01 1.160281683749188e+01 5.316289e-02 4.581895e-03 10000000
18 3.5904e-01 1.239805542219215e+01 5.877143e-02 4.740375e-03 10000000
18 3.8148e-01 1.349204939702272e+01 6.689323e-02 4.957974e-03 10000000
18 4.0392e-01 1.438718887751747e+01 7.340174e-02 5.101882e-03 10000000
18 4.2636e-01 1.557428847734977e+01 8.307454e-02 5.334083e-03 10000000
18 4.4880e-01 1.683495853618907e+01 9.336535e-02 5.545921e-03 10000000
18 4.7124e-01 1.794854153733744e+01 1.022521e-01 5.696960e-03 10000000
18 4.9368e-01 1.936163281865499e+01 1.152868e-01 5.954396e-03 10000000
18 5.1612e-01 2.059090163024546e+01 1.259284e-01 6.115728e-03 10000000
18 5.3856e-01 2.233934724415248e+01 1.432166e-01 6.410957e-03 10000000
18 5.6100e-01 2.405468550645877e+01 1.614041e-01 6.709882e-03 10000000
18 5.8344e-01 2.520018462112512e+01 1.720776e-01 6.828428e-03 10000000
18 6.0588e-01 2.623985806688317e+01 1.822910e-01 6.947103e-03 10000000
18 6.2832e-01 2.775939131865384e+01 1.991267e-01 7.173310e-03 10000000
18 6.5076e-01 2.883950555051404e+01 2.110230e-01 7.317152e-03 10000000
18 6.7320e-01 2.945006443978952e+01 2.160127e-01 7.334879e-03 10000000
18 6.9564e-01 3.066887864881136e+01 2.312244e-01 7.539383e-03 10000000
18 7.1808e-01 3.134271865668097e+01 2.390819e-01 7.627989e-03 10000000
18 7.4052e-01 3.190037168278301e+01 2.452753e-01 7.688791e-03 10000000
18 7.6296e-01 3.201497083997518e+01 2.460311e-01 7.684876e-03 10000000
18 7.8540e-01 3.212489605105210e+01 2.479202e-01 7.717386e-03 10000000
