# Supplementary material for: Anderson critical metal phase in trivial states protected by average magnetic crystalline symmetry
Source: Nat Commun. 2024 Apr 9;15:3069. doi: 10.1038/s41467-024-47467-2 (PMC11003978; doi:10.1038/s41467-024-47467-2)
Supplement: Supplementary file 3 — Source Data [file 41467_2024_47467_MOESM3_ESM.zip › Source Data/F8/L=120_E=2.3562_v=1_pm.txt]

runtime=4037.17 min, E=2.356194e+00, r=10,q=4, 
#M  #PhiTR  #Lambda  #errorbar  #precision  #n_iter
120 0.0000e+00 1.281761331550210e+00 4.901416e-03 3.823970e-03 10000000
120 2.2440e-02 1.996540426784902e+00 9.689102e-03 4.852945e-03 10000000
120 4.4880e-02 2.681064633214230e+00 1.513426e-02 5.644871e-03 10000000
120 6.7320e-02 3.386479528378020e+00 2.157953e-02 6.372262e-03 10000000
120 8.9760e-02 3.994877961133317e+00 2.748031e-02 6.878885e-03 10000000
120 1.1220e-01 4.717692045830933e+00 3.565746e-02 7.558243e-03 10000000
120 1.3464e-01 5.337045803780246e+00 4.283418e-02 8.025823e-03 10000000
120 1.5708e-01 5.931954471627170e+00 5.043193e-02 8.501740e-03 10000000
120 1.7952e-01 6.470109473043481e+00 5.737209e-02 8.867252e-03 10000000
120 2.0196e-01 6.905217203694145e+00 6.273026e-02 9.084473e-03 10000000
120 2.2440e-01 7.513271943276910e+00 7.149018e-02 9.515185e-03 10000000
120 2.4684e-01 8.140320594809202e+00 8.049006e-02 9.887824e-03 10000000
120 2.6928e-01 8.786278065018044e+00 9.028306e-02 1.027546e-02 10000000
120 2.9172e-01 9.430353949731975e+00 1.005416e-01 1.066149e-02 10000000
120 3.1416e-01 1.029736350600686e+01 1.155311e-01 1.121949e-02 10000000
120 3.3660e-01 1.105466150574072e+01 1.279257e-01 1.157210e-02 10000000
120 3.5904e-01 1.190584508753807e+01 1.428158e-01 1.199543e-02 10000000
120 3.8148e-01 1.308165646239489e+01 1.660953e-01 1.269681e-02 10000000
120 4.0392e-01 1.418169629847901e+01 1.870878e-01 1.319220e-02 10000000
120 4.2636e-01 1.475921050210910e+01 1.950478e-01 1.321533e-02 10000000
120 4.4880e-01 1.655194747427223e+01 2.354209e-01 1.422316e-02 10000000
120 4.7124e-01 1.707689504195071e+01 2.414518e-01 1.413909e-02 10000000
120 4.9368e-01 1.879086676625814e+01 2.826309e-01 1.504086e-02 10000000
120 5.1612e-01 2.080691965677211e+01 3.327680e-01 1.599314e-02 10000000
120 5.3856e-01 2.181836068659697e+01 3.549780e-01 1.626969e-02 10000000
120 5.6100e-01 2.378851206949617e+01 4.089083e-01 1.718932e-02 10000000
120 5.8344e-01 2.504579244601161e+01 4.405398e-01 1.758937e-02 10000000
120 6.0588e-01 2.623780442721969e+01 4.718155e-01 1.798228e-02 10000000
120 6.2832e-01 2.757434383974238e+01 5.107784e-01 1.852368e-02 10000000
120 6.5076e-01 2.822416129374624e+01 5.228856e-01 1.852617e-02 10000000
120 6.7320e-01 2.880730325600373e+01 5.350829e-01 1.857456e-02 10000000
120 6.9564e-01 3.029712493228929e+01 5.839529e-01 1.927420e-02 10000000
120 7.1808e-01 3.114308226857587e+01 6.112998e-01 1.962875e-02 10000000
120 7.4052e-01 3.125193475369339e+01 6.102621e-01 1.952718e-02 10000000
120 7.6296e-01 3.151413849577532e+01 6.176339e-01 1.959863e-02 10000000
120 7.8540e-01 3.168374771753684e+01 6.221459e-01 1.963612e-02 10000000
