# Supplementary material for: Anderson critical metal phase in trivial states protected by average magnetic crystalline symmetry
Source: Nat Commun. 2024 Apr 9;15:3069. doi: 10.1038/s41467-024-47467-2 (PMC11003978; doi:10.1038/s41467-024-47467-2)
Supplement: Supplementary file 3 — Source Data [file 41467_2024_47467_MOESM3_ESM.zip › Source Data/F8/L=9_E=2.3562_v=1_pm.txt]

runtime=95.40 min, E=2.356194e+00, r=10,q=4, 
#M  #PhiTR  #Lambda  #errorbar  #precision  #n_iter
9 0.0000e+00 4.120138922797490e+00 8.049320e-03 1.953653e-03 10000000
9 2.2440e-02 4.795282596479923e+00 9.890028e-03 2.062450e-03 10000000
9 4.4880e-02 5.429643195133719e+00 1.197048e-02 2.204653e-03 10000000
9 6.7320e-02 5.992928869074143e+00 1.392665e-02 2.323847e-03 10000000
9 8.9760e-02 6.502288718539590e+00 1.580324e-02 2.430412e-03 10000000
9 1.1220e-01 6.947492094678719e+00 1.746865e-02 2.514383e-03 10000000
9 1.3464e-01 7.393832395272543e+00 1.921980e-02 2.599437e-03 10000000
9 1.5708e-01 7.800803636400031e+00 2.080913e-02 2.667562e-03 10000000
9 1.7952e-01 8.161473738239357e+00 2.221438e-02 2.721859e-03 10000000
9 2.0196e-01 8.545627148154928e+00 2.378524e-02 2.783323e-03 10000000
9 2.2440e-01 9.021075685997872e+00 2.595056e-02 2.876659e-03 10000000
9 2.4684e-01 9.453226840726682e+00 2.769998e-02 2.930214e-03 10000000
9 2.6928e-01 9.946129237838376e+00 2.987940e-02 3.004123e-03 10000000
9 2.9172e-01 1.049851396502910e+01 3.239090e-02 3.085284e-03 10000000
9 3.1416e-01 1.112293227494507e+01 3.546119e-02 3.188116e-03 10000000
9 3.3660e-01 1.184615399952061e+01 3.897217e-02 3.289858e-03 10000000
9 3.5904e-01 1.268337740740637e+01 4.318575e-02 3.404909e-03 10000000
9 3.8148e-01 1.351950700738690e+01 4.749039e-02 3.512731e-03 10000000
9 4.0392e-01 1.450353354921961e+01 5.286075e-02 3.644681e-03 10000000
9 4.2636e-01 1.552355906227534e+01 5.829861e-02 3.755493e-03 10000000
9 4.4880e-01 1.680253156677949e+01 6.589081e-02 3.921481e-03 10000000
9 4.7124e-01 1.806106324163180e+01 7.350547e-02 4.069831e-03 10000000
9 4.9368e-01 1.931719275978050e+01 8.129517e-02 4.208436e-03 10000000
9 5.1612e-01 2.067183625032839e+01 8.976375e-02 4.342321e-03 10000000
9 5.3856e-01 2.190182021618089e+01 9.802230e-02 4.475532e-03 10000000
9 5.6100e-01 2.342784169604334e+01 1.088042e-01 4.644225e-03 10000000
9 5.8344e-01 2.460717404718369e+01 1.173268e-01 4.767990e-03 10000000
9 6.0588e-01 2.609229098369164e+01 1.286033e-01 4.928786e-03 10000000
9 6.2832e-01 2.715163415344782e+01 1.361402e-01 5.014068e-03 10000000
9 6.5076e-01 2.816436683066060e+01 1.439087e-01 5.109601e-03 10000000
9 6.7320e-01 2.919102282127981e+01 1.513450e-01 5.184641e-03 10000000
9 6.9564e-01 3.038544103550653e+01 1.618100e-01 5.325248e-03 10000000
9 7.1808e-01 3.077981578407477e+01 1.640188e-01 5.328779e-03 10000000
9 7.4052e-01 3.186921736223347e+01 1.741415e-01 5.464253e-03 10000000
9 7.6296e-01 3.208392946810469e+01 1.757243e-01 5.477021e-03 10000000
9 7.8540e-01 3.215994519296942e+01 1.752152e-01 5.448243e-03 10000000
