# Supplementary material for: Anderson critical metal phase in trivial states protected by average magnetic crystalline symmetry
Source: Nat Commun. 2024 Apr 9;15:3069. doi: 10.1038/s41467-024-47467-2 (PMC11003978; doi:10.1038/s41467-024-47467-2)
Supplement: Supplementary file 3 — Source Data [file 41467_2024_47467_MOESM3_ESM.zip › Source Data/FS6/L=75_E=2.3562_v=1_pm.txt]

runtime=1130.17 min, E=2.356194e+00, r=10,q=4, 
#M  #Scattering  #Lambda  #errorbar  #precision  #n_iter
75 5.0000e-01 7.713818524585600e-02 7.713724e-05 9.999877e-04 3345080
75 5.6286e-01 9.918455332301129e-02 9.918431e-05 9.999976e-04 4502120
75 6.2571e-01 1.292744550189489e-01 1.292741e-04 9.999972e-04 6329840
75 6.8857e-01 1.707760421859857e-01 1.707760e-04 9.999996e-04 8949840
75 7.5143e-01 2.287934987584658e-01 2.580146e-04 1.127718e-03 10000000
75 8.1429e-01 3.115683131394926e-01 4.217444e-04 1.353618e-03 10000000
75 8.7714e-01 4.316060614680994e-01 7.077869e-04 1.639891e-03 10000000
75 9.4000e-01 6.066408829732007e-01 1.207607e-03 1.990645e-03 10000000
75 1.0029e+00 8.571311264588252e-01 2.071452e-03 2.416727e-03 10000000
75 1.0657e+00 1.203915249791525e+00 3.504215e-03 2.910682e-03 10000000
75 1.1286e+00 1.673844845715765e+00 5.818900e-03 3.476368e-03 10000000
75 1.1914e+00 2.253851667090878e+00 9.149100e-03 4.059318e-03 10000000
75 1.2543e+00 2.946488365455286e+00 1.382630e-02 4.692468e-03 10000000
75 1.3171e+00 3.653516794856078e+00 1.907779e-02 5.221759e-03 10000000
75 1.3800e+00 4.377675730564097e+00 2.508901e-02 5.731125e-03 10000000
75 1.4429e+00 4.966280771147901e+00 3.037180e-02 6.115603e-03 10000000
75 1.5057e+00 5.477305050697967e+00 3.515138e-02 6.417642e-03 10000000
75 1.5686e+00 5.929132318438668e+00 3.980752e-02 6.713886e-03 10000000
75 1.6314e+00 6.187496624982646e+00 4.237008e-02 6.847693e-03 10000000
75 1.6943e+00 6.285367713286703e+00 4.337880e-02 6.901554e-03 10000000
75 1.7571e+00 6.161367260289812e+00 4.177887e-02 6.780778e-03 10000000
75 1.8200e+00 6.051347172966707e+00 4.089128e-02 6.757385e-03 10000000
75 1.8829e+00 5.785049599607606e+00 3.819543e-02 6.602437e-03 10000000
75 1.9457e+00 5.449174977808273e+00 3.514294e-02 6.449222e-03 10000000
75 2.0086e+00 4.873693150816220e+00 2.947719e-02 6.048225e-03 10000000
75 2.0714e+00 4.382952443152652e+00 2.532899e-02 5.778979e-03 10000000
75 2.1343e+00 3.746538027331957e+00 1.986197e-02 5.301420e-03 10000000
75 2.1971e+00 3.182751409004567e+00 1.562452e-02 4.909124e-03 10000000
75 2.2600e+00 2.576335928184328e+00 1.130498e-02 4.388005e-03 10000000
75 2.3229e+00 2.066636958804561e+00 8.097316e-03 3.918112e-03 10000000
75 2.3857e+00 1.600621260742742e+00 5.475535e-03 3.420881e-03 10000000
75 2.4486e+00 1.218159759753319e+00 3.587038e-03 2.944637e-03 10000000
75 2.5114e+00 9.295798407540894e-01 2.365854e-03 2.545079e-03 10000000
75 2.5743e+00 7.047743551884916e-01 1.539063e-03 2.183767e-03 10000000
75 2.6371e+00 5.347700433327746e-01 9.979846e-04 1.866194e-03 10000000
75 2.7000e+00 4.087382002922829e-01 6.550788e-04 1.602685e-03 10000000
