# Supplementary material for: Anderson critical metal phase in trivial states protected by average magnetic crystalline symmetry
Source: Nat Commun. 2024 Apr 9;15:3069. doi: 10.1038/s41467-024-47467-2 (PMC11003978; doi:10.1038/s41467-024-47467-2)
Supplement: Supplementary file 3 — Source Data [file 41467_2024_47467_MOESM3_ESM.zip › Source Data/FS6/L=25_E=2.3562_v=1_pm.txt]

runtime=188.17 min, E=2.356194e+00, r=10,q=4, 
#M  #Scattering  #Lambda  #errorbar  #precision  #n_iter
25 5.0000e-01 2.185540912761511e-01 2.185531e-04 9.999955e-04 3388960
25 5.6286e-01 2.772275240266363e-01 2.772260e-04 9.999944e-04 4567440
25 6.2571e-01 3.540947835220759e-01 3.540935e-04 9.999965e-04 6293920
25 6.8857e-01 4.568641713021478e-01 4.568625e-04 9.999963e-04 8656360
25 7.5143e-01 5.931706838248888e-01 6.492013e-04 1.094460e-03 10000000
25 8.1429e-01 7.756320315964661e-01 9.975966e-04 1.286172e-03 10000000
25 8.7714e-01 1.015644480477999e+00 1.527617e-03 1.504087e-03 10000000
25 9.4000e-01 1.338883595982865e+00 2.362902e-03 1.764830e-03 10000000
25 1.0029e+00 1.739234201440246e+00 3.544838e-03 2.038160e-03 10000000
25 1.0657e+00 2.234242372933335e+00 5.204933e-03 2.329619e-03 10000000
25 1.1286e+00 2.834739112688109e+00 7.512194e-03 2.650048e-03 10000000
25 1.1914e+00 3.473154394591310e+00 1.019436e-02 2.935187e-03 10000000
25 1.2543e+00 4.139203923887086e+00 1.330797e-02 3.215104e-03 10000000
25 1.3171e+00 4.828749565712489e+00 1.681279e-02 3.481810e-03 10000000
25 1.3800e+00 5.461025717903863e+00 2.026184e-02 3.710262e-03 10000000
25 1.4429e+00 6.038681041348684e+00 2.360350e-02 3.908718e-03 10000000
25 1.5057e+00 6.429847648358608e+00 2.586292e-02 4.022322e-03 10000000
25 1.5686e+00 6.773393347797413e+00 2.806910e-02 4.144023e-03 10000000
25 1.6314e+00 7.007001812738680e+00 2.955754e-02 4.218286e-03 10000000
25 1.6943e+00 7.026781911816007e+00 2.943215e-02 4.188568e-03 10000000
25 1.7571e+00 7.067431356338545e+00 2.984291e-02 4.222596e-03 10000000
25 1.8200e+00 6.931095721510656e+00 2.897567e-02 4.180532e-03 10000000
25 1.8829e+00 6.670721364919624e+00 2.736783e-02 4.102680e-03 10000000
25 1.9457e+00 6.402135034146059e+00 2.581500e-02 4.032248e-03 10000000
25 2.0086e+00 5.938543170427291e+00 2.304785e-02 3.881061e-03 10000000
25 2.0714e+00 5.497138484506859e+00 2.057275e-02 3.742447e-03 10000000
25 2.1343e+00 4.927986805058729e+00 1.744726e-02 3.540443e-03 10000000
25 2.1971e+00 4.390899820983737e+00 1.469395e-02 3.346455e-03 10000000
25 2.2600e+00 3.808905642328724e+00 1.180062e-02 3.098167e-03 10000000
25 2.3229e+00 3.274659388942664e+00 9.428534e-03 2.879241e-03 10000000
25 2.3857e+00 2.744169016112687e+00 7.199557e-03 2.623584e-03 10000000
25 2.4486e+00 2.269328700542429e+00 5.381097e-03 2.371229e-03 10000000
25 2.5114e+00 1.857049911265178e+00 3.952164e-03 2.128195e-03 10000000
25 2.5743e+00 1.503699434057781e+00 2.858997e-03 1.901309e-03 10000000
25 2.6371e+00 1.214153863074162e+00 2.044672e-03 1.684030e-03 10000000
25 2.7000e+00 9.711576740094475e-01 1.436464e-03 1.479126e-03 10000000
