# Supplementary material for: Anderson critical metal phase in trivial states protected by average magnetic crystalline symmetry
Source: Nat Commun. 2024 Apr 9;15:3069. doi: 10.1038/s41467-024-47467-2 (PMC11003978; doi:10.1038/s41467-024-47467-2)
Supplement: Supplementary file 3 — Source Data [file 41467_2024_47467_MOESM3_ESM.zip › Source Data/FS6/L=100_E=2.3562_v=1_pm.txt]

runtime=2367.02 min, E=2.356194e+00, r=10,q=4, 
#M  #Scattering  #Lambda  #errorbar  #precision  #n_iter
100 5.0000e-01 5.817096504384242e-02 5.817085e-05 9.999981e-04 3306240
100 5.6286e-01 7.520376613703902e-02 7.520348e-05 9.999962e-04 4585640
100 6.2571e-01 9.816502285168889e-02 9.816500e-05 9.999997e-04 6392400
100 6.8857e-01 1.299216175445044e-01 1.299215e-04 9.999989e-04 8975200
100 7.5143e-01 1.753530142523924e-01 1.986096e-04 1.132627e-03 10000000
100 8.1429e-01 2.405558117723529e-01 3.287455e-04 1.366608e-03 10000000
100 8.7714e-01 3.363373572497433e-01 5.590693e-04 1.662228e-03 10000000
100 9.4000e-01 4.780441485725397e-01 9.702044e-04 2.029529e-03 10000000
100 1.0029e+00 6.850909706030918e-01 1.694591e-03 2.473527e-03 10000000
100 1.0657e+00 9.904476886086302e-01 3.013099e-03 3.042158e-03 10000000
100 1.1286e+00 1.410266358589705e+00 5.176646e-03 3.670687e-03 10000000
100 1.1914e+00 1.959109104921525e+00 8.545848e-03 4.362109e-03 10000000
100 1.2543e+00 2.617474230399157e+00 1.329750e-02 5.080277e-03 10000000
100 1.3171e+00 3.370131355010372e+00 1.960452e-02 5.817138e-03 10000000
100 1.3800e+00 4.043330998561646e+00 2.569927e-02 6.355965e-03 10000000
100 1.4429e+00 4.745365175426025e+00 3.287021e-02 6.926802e-03 10000000
100 1.5057e+00 5.191205573373420e+00 3.732991e-02 7.190990e-03 10000000
100 1.5686e+00 5.608311905440385e+00 4.207301e-02 7.501903e-03 10000000
100 1.6314e+00 5.934543305772443e+00 4.603688e-02 7.757442e-03 10000000
100 1.6943e+00 6.004913318203365e+00 4.667559e-02 7.772899e-03 10000000
100 1.7571e+00 6.038927289414683e+00 4.736212e-02 7.842804e-03 10000000
100 1.8200e+00 5.939274520768883e+00 4.632018e-02 7.798962e-03 10000000
100 1.8829e+00 5.581761312386804e+00 4.208698e-02 7.540090e-03 10000000
100 1.9457e+00 5.149536082286497e+00 3.708419e-02 7.201462e-03 10000000
100 2.0086e+00 4.646988371770795e+00 3.184586e-02 6.853011e-03 10000000
100 2.0714e+00 4.076356690291254e+00 2.619142e-02 6.425204e-03 10000000
100 2.1343e+00 3.459852606186546e+00 2.045159e-02 5.911115e-03 10000000
100 2.1971e+00 2.857365725146535e+00 1.534975e-02 5.371992e-03 10000000
100 2.2600e+00 2.277120757392836e+00 1.083191e-02 4.756846e-03 10000000
100 2.3229e+00 1.775624279946067e+00 7.463841e-03 4.203503e-03 10000000
100 2.3857e+00 1.348150384927511e+00 4.877822e-03 3.618159e-03 10000000
100 2.4486e+00 1.007829804667228e+00 3.107448e-03 3.083307e-03 10000000
100 2.5114e+00 7.524763839393640e-01 1.979844e-03 2.631104e-03 10000000
100 2.5743e+00 5.616818616481387e-01 1.258062e-03 2.239813e-03 10000000
100 2.6371e+00 4.199125652926257e-01 7.977408e-04 1.899778e-03 10000000
100 2.7000e+00 3.172573787111019e-01 5.141333e-04 1.620556e-03 10000000
