# Supplementary material for: Anderson critical metal phase in trivial states protected by average magnetic crystalline symmetry
Source: Nat Commun. 2024 Apr 9;15:3069. doi: 10.1038/s41467-024-47467-2 (PMC11003978; doi:10.1038/s41467-024-47467-2)
Supplement: Supplementary file 3 — Source Data [file 41467_2024_47467_MOESM3_ESM.zip › Source Data/FS6/L=150_E=2.3562_v=1_pm.txt]

runtime=7415.20 min, E=2.356194e+00, r=10,q=4, 
#M  #Scattering  #Lambda  #errorbar  #precision  #n_iter
150 5.0000e-01 3.911613770250198e-02 3.911602e-05 9.999969e-04 3273280
150 5.6286e-01 5.054988191313634e-02 5.054955e-05 9.999934e-04 4548880
150 6.2571e-01 6.613420179929479e-02 6.613388e-05 9.999952e-04 6321200
150 6.8857e-01 8.809899721171056e-02 8.809893e-05 9.999992e-04 9029880
150 7.5143e-01 1.193753722093869e-01 1.364495e-04 1.143029e-03 10000000
150 8.1429e-01 1.654318935098089e-01 2.293822e-04 1.386566e-03 10000000
150 8.7714e-01 2.333849041766776e-01 3.929323e-04 1.683623e-03 10000000
150 9.4000e-01 3.364743607003085e-01 6.978754e-04 2.074082e-03 10000000
150 1.0029e+00 4.954983698884498e-01 1.276995e-03 2.577194e-03 10000000
150 1.0657e+00 7.359526330814345e-01 2.353208e-03 3.197500e-03 10000000
150 1.1286e+00 1.087492862947258e+00 4.286639e-03 3.941763e-03 10000000
150 1.1914e+00 1.573995144265060e+00 7.540432e-03 4.790633e-03 10000000
150 1.2543e+00 2.181916595581451e+00 1.239156e-02 5.679209e-03 10000000
150 1.3171e+00 2.871377051737153e+00 1.877683e-02 6.539311e-03 10000000
150 1.3800e+00 3.645963546299426e+00 2.698024e-02 7.400030e-03 10000000
150 1.4429e+00 4.277086084855849e+00 3.425930e-02 8.009963e-03 10000000
150 1.5057e+00 4.896453328813506e+00 4.221089e-02 8.620707e-03 10000000
150 1.5686e+00 5.291401658382469e+00 4.740843e-02 8.959522e-03 10000000
150 1.6314e+00 5.458167296254936e+00 4.926253e-02 9.025470e-03 10000000
150 1.6943e+00 5.666568925504823e+00 5.243332e-02 9.253098e-03 10000000
150 1.7571e+00 5.605870526694567e+00 5.138322e-02 9.165966e-03 10000000
150 1.8200e+00 5.513827672334775e+00 5.071492e-02 9.197770e-03 10000000
150 1.8829e+00 5.148057768600549e+00 4.546194e-02 8.830892e-03 10000000
150 1.9457e+00 4.715896723894905e+00 3.978819e-02 8.437036e-03 10000000
150 2.0086e+00 4.192937120321442e+00 3.335584e-02 7.955245e-03 10000000
150 2.0714e+00 3.609925555646985e+00 2.661711e-02 7.373313e-03 10000000
150 2.1343e+00 3.008606144413475e+00 2.027769e-02 6.739896e-03 10000000
150 2.1971e+00 2.396576579624127e+00 1.433723e-02 5.982379e-03 10000000
150 2.2600e+00 1.860752487588749e+00 9.804557e-03 5.269135e-03 10000000
150 2.3229e+00 1.391450597525411e+00 6.274040e-03 4.508993e-03 10000000
150 2.3857e+00 1.030642119008581e+00 3.974136e-03 3.855981e-03 10000000
150 2.4486e+00 7.464886633493373e-01 2.414122e-03 3.233970e-03 10000000
150 2.5114e+00 5.436197097287478e-01 1.480668e-03 2.723719e-03 10000000
150 2.5743e+00 4.003342976877670e-01 9.222983e-04 2.303820e-03 10000000
150 2.6371e+00 2.946263770947758e-01 5.712346e-04 1.938844e-03 10000000
150 2.7000e+00 2.197849155155691e-01 3.610360e-04 1.642679e-03 10000000
