# Supplementary material for: Anderson critical metal phase in trivial states protected by average magnetic crystalline symmetry
Source: Nat Commun. 2024 Apr 9;15:3069. doi: 10.1038/s41467-024-47467-2 (PMC11003978; doi:10.1038/s41467-024-47467-2)
Supplement: Supplementary file 3 — Source Data [file 41467_2024_47467_MOESM3_ESM.zip › Source Data/FS6/L=36_E=2.3562_v=1_pm.txt]

runtime=292.05 min, E=2.356194e+00, r=10,q=4, 
#M  #Scattering  #Lambda  #errorbar  #precision  #n_iter
36 5.0000e-01 1.555539955221401e-01 1.555535e-04 9.999969e-04 3340280
36 5.6286e-01 1.988311148583487e-01 1.988302e-04 9.999953e-04 4578880
36 6.2571e-01 2.560484433030485e-01 2.560469e-04 9.999942e-04 6321200
36 6.8857e-01 3.331656712026007e-01 3.331654e-04 9.999991e-04 8773200
36 7.5143e-01 4.372176907728095e-01 4.810174e-04 1.100178e-03 10000000
36 8.1429e-01 5.829849107019306e-01 7.679646e-04 1.317298e-03 10000000
36 8.7714e-01 7.782882231220386e-01 1.209538e-03 1.554101e-03 10000000
36 9.4000e-01 1.049364871450126e+00 1.941683e-03 1.850341e-03 10000000
36 1.0029e+00 1.406216151585652e+00 3.069817e-03 2.183033e-03 10000000
36 1.0657e+00 1.863658739176026e+00 4.733511e-03 2.539902e-03 10000000
36 1.1286e+00 2.435789649424863e+00 7.146580e-03 2.933989e-03 10000000
36 1.1914e+00 3.078473229571446e+00 1.022370e-02 3.321029e-03 10000000
36 1.2543e+00 3.757992021944371e+00 1.379477e-02 3.670781e-03 10000000
36 1.3171e+00 4.451971072127947e+00 1.783345e-02 4.005744e-03 10000000
36 1.3800e+00 5.102486550368859e+00 2.189740e-02 4.291516e-03 10000000
36 1.4429e+00 5.695818165190746e+00 2.595363e-02 4.556612e-03 10000000
36 1.5057e+00 6.108336401044379e+00 2.873717e-02 4.704582e-03 10000000
36 1.5686e+00 6.479079409551570e+00 3.146840e-02 4.856925e-03 10000000
36 1.6314e+00 6.803009216041239e+00 3.404803e-02 5.004849e-03 10000000
36 1.6943e+00 6.759559719696757e+00 3.345913e-02 4.949898e-03 10000000
36 1.7571e+00 6.795083729369271e+00 3.385357e-02 4.982068e-03 10000000
36 1.8200e+00 6.661375819217587e+00 3.282482e-02 4.927633e-03 10000000
36 1.8829e+00 6.404143589525050e+00 3.093259e-02 4.830090e-03 10000000
36 1.9457e+00 6.097259250872784e+00 2.881166e-02 4.725346e-03 10000000
36 2.0086e+00 5.599513382788489e+00 2.524330e-02 4.508123e-03 10000000
36 2.0714e+00 5.101454598897408e+00 2.195829e-02 4.304319e-03 10000000
36 2.1343e+00 4.564622973074463e+00 1.861219e-02 4.077488e-03 10000000
36 2.1971e+00 3.979112116960011e+00 1.509064e-02 3.792465e-03 10000000
36 2.2600e+00 3.405715268022986e+00 1.200628e-02 3.525333e-03 10000000
36 2.3229e+00 2.846489030973668e+00 9.129752e-03 3.207373e-03 10000000
36 2.3857e+00 2.330295362914453e+00 6.730237e-03 2.888147e-03 10000000
36 2.4486e+00 1.897316404406009e+00 4.918101e-03 2.592135e-03 10000000
36 2.5114e+00 1.513815495378110e+00 3.467599e-03 2.290635e-03 10000000
36 2.5743e+00 1.196407090951318e+00 2.404529e-03 2.009792e-03 10000000
36 2.6371e+00 9.439025605647916e-01 1.657769e-03 1.756293e-03 10000000
36 2.7000e+00 7.426043747648661e-01 1.138193e-03 1.532704e-03 10000000
