# Supplementary material for: Anderson critical metal phase in trivial states protected by average magnetic crystalline symmetry
Source: Nat Commun. 2024 Apr 9;15:3069. doi: 10.1038/s41467-024-47467-2 (PMC11003978; doi:10.1038/s41467-024-47467-2)
Supplement: Supplementary file 3 — Source Data [file 41467_2024_47467_MOESM3_ESM.zip › Source Data/FS6/L=50_E=2.3562_v=1_pm.txt]

runtime=506.16 min, E=2.356194e+00, r=10,q=4, 
#M  #Scattering  #Lambda  #errorbar  #precision  #n_iter
50 5.0000e-01 1.140113268687047e-01 1.140113e-04 9.999998e-04 3284280
50 5.6286e-01 1.462731564357142e-01 1.462724e-04 9.999948e-04 4594360
50 6.2571e-01 1.890188546321959e-01 1.890182e-04 9.999963e-04 6257200
50 6.8857e-01 2.485192095363744e-01 2.485192e-04 9.999998e-04 8855200
50 7.5143e-01 3.301942476872136e-01 3.698111e-04 1.119981e-03 10000000
50 8.1429e-01 4.422392276333973e-01 5.869234e-04 1.327163e-03 10000000
50 8.7714e-01 6.048291945853242e-01 9.672988e-04 1.599292e-03 10000000
50 9.4000e-01 8.270972697933090e-01 1.583226e-03 1.914196e-03 10000000
50 1.0029e+00 1.143189283657463e+00 2.639427e-03 2.308828e-03 10000000
50 1.0657e+00 1.560613241556296e+00 4.267963e-03 2.734799e-03 10000000
50 1.1286e+00 2.079382710734282e+00 6.643550e-03 3.194963e-03 10000000
50 1.1914e+00 2.706522681321339e+00 9.883612e-03 3.651775e-03 10000000
50 1.2543e+00 3.392634074480885e+00 1.389949e-02 4.096961e-03 10000000
50 1.3171e+00 4.117464600652605e+00 1.873600e-02 4.550373e-03 10000000
50 1.3800e+00 4.742112238163866e+00 2.305552e-02 4.861867e-03 10000000
50 1.4429e+00 5.395701431828975e+00 2.816448e-02 5.219800e-03 10000000
50 1.5057e+00 5.854323106231545e+00 3.175746e-02 5.424617e-03 10000000
50 1.5686e+00 6.247255533442849e+00 3.515760e-02 5.627687e-03 10000000
50 1.6314e+00 6.453883314451645e+00 3.670306e-02 5.686973e-03 10000000
50 1.6943e+00 6.611293521930102e+00 3.829120e-02 5.791787e-03 10000000
50 1.7571e+00 6.558833598161240e+00 3.777762e-02 5.759808e-03 10000000
50 1.8200e+00 6.411524352578578e+00 3.654703e-02 5.700210e-03 10000000
50 1.8829e+00 6.191921291093039e+00 3.480658e-02 5.621289e-03 10000000
50 1.9457e+00 5.804619127855145e+00 3.157933e-02 5.440380e-03 10000000
50 2.0086e+00 5.289228341304383e+00 2.730954e-02 5.163238e-03 10000000
50 2.0714e+00 4.786815234146458e+00 2.350548e-02 4.910462e-03 10000000
50 2.1343e+00 4.220056911998566e+00 1.952507e-02 4.626733e-03 10000000
50 2.1971e+00 3.629352934222616e+00 1.556529e-02 4.288724e-03 10000000
50 2.2600e+00 3.038547941556287e+00 1.188774e-02 3.912310e-03 10000000
50 2.3229e+00 2.491575781148368e+00 8.776652e-03 3.522530e-03 10000000
50 2.3857e+00 1.988019687944615e+00 6.204806e-03 3.121099e-03 10000000
50 2.4486e+00 1.578621173002440e+00 4.348759e-03 2.754783e-03 10000000
50 2.5114e+00 1.224843065091518e+00 2.943387e-03 2.403073e-03 10000000
50 2.5743e+00 9.541755043422723e-01 1.999931e-03 2.095978e-03 10000000
50 2.6371e+00 7.365899982481146e-01 1.328306e-03 1.803318e-03 10000000
50 2.7000e+00 5.734309730001741e-01 8.983726e-04 1.566662e-03 10000000
