# Supplementary material for: Anderson critical metal phase in trivial states protected by average magnetic crystalline symmetry
Source: Nat Commun. 2024 Apr 9;15:3069. doi: 10.1038/s41467-024-47467-2 (PMC11003978; doi:10.1038/s41467-024-47467-2)
Supplement: Supplementary file 3 — Source Data [file 41467_2024_47467_MOESM3_ESM.zip › Source Data/FS6/L=18_E=2.3562_v=1_pm.txt]

runtime=138.84 min, E=2.356194e+00, r=10,q=4, 
#M  #Scattering  #Lambda  #errorbar  #precision  #n_iter
18 5.0000e-01 2.939434208148154e-01 2.939412e-04 9.999926e-04 3386800
18 5.6286e-01 3.710401040083361e-01 3.710399e-04 9.999994e-04 4633360
18 6.2571e-01 4.703718444497699e-01 4.703697e-04 9.999955e-04 6294640
18 6.8857e-01 6.002220253892107e-01 6.002194e-04 9.999957e-04 8593440
18 7.5143e-01 7.660288106369222e-01 8.243018e-04 1.076072e-03 10000000
18 8.1429e-01 9.854426582596155e-01 1.232381e-03 1.250586e-03 10000000
18 8.7714e-01 1.267934288327591e+00 1.837944e-03 1.449558e-03 10000000
18 9.4000e-01 1.622694549458493e+00 2.692044e-03 1.658996e-03 10000000
18 1.0029e+00 2.065310436426671e+00 3.909180e-03 1.892781e-03 10000000
18 1.0657e+00 2.604063976219792e+00 5.581245e-03 2.143283e-03 10000000
18 1.1286e+00 3.202789485021222e+00 7.677814e-03 2.397227e-03 10000000
18 1.1914e+00 3.838788230696874e+00 1.007815e-02 2.625347e-03 10000000
18 1.2543e+00 4.481851732735375e+00 1.268604e-02 2.830534e-03 10000000
18 1.3171e+00 5.125871734696424e+00 1.558748e-02 3.040942e-03 10000000
18 1.3800e+00 5.741377922889237e+00 1.851608e-02 3.225024e-03 10000000
18 1.4429e+00 6.257806159762094e+00 2.105870e-02 3.365190e-03 10000000
18 1.5057e+00 6.715932564507375e+00 2.344636e-02 3.491155e-03 10000000
18 1.5686e+00 6.949423084553664e+00 2.458194e-02 3.537264e-03 10000000
18 1.6314e+00 7.238245989524978e+00 2.628654e-02 3.631617e-03 10000000
18 1.6943e+00 7.344345880086668e+00 2.690212e-02 3.662970e-03 10000000
18 1.7571e+00 7.353275492597128e+00 2.697252e-02 3.668096e-03 10000000
18 1.8200e+00 7.165640806731954e+00 2.593286e-02 3.619056e-03 10000000
18 1.8829e+00 6.942910159768833e+00 2.474759e-02 3.564440e-03 10000000
18 1.9457e+00 6.661056764102427e+00 2.331330e-02 3.499939e-03 10000000
18 2.0086e+00 6.222725459032536e+00 2.099045e-02 3.373192e-03 10000000
18 2.0714e+00 5.770089795381273e+00 1.879100e-02 3.256621e-03 10000000
18 2.1343e+00 5.266054871800514e+00 1.634076e-02 3.103036e-03 10000000
18 2.1971e+00 4.714437234253886e+00 1.382598e-02 2.932689e-03 10000000
18 2.2600e+00 4.167532678561431e+00 1.150698e-02 2.761101e-03 10000000
18 2.3229e+00 3.608868781340659e+00 9.233438e-03 2.558541e-03 10000000
18 2.3857e+00 3.113871123597710e+00 7.419738e-03 2.382802e-03 10000000
18 2.4486e+00 2.622733795008888e+00 5.688454e-03 2.168903e-03 10000000
18 2.5114e+00 2.185577802616665e+00 4.298955e-03 1.966965e-03 10000000
18 2.5743e+00 1.810605098588775e+00 3.217578e-03 1.777073e-03 10000000
18 2.6371e+00 1.487775934217963e+00 2.379459e-03 1.599339e-03 10000000
18 2.7000e+00 1.215760498675078e+00 1.730645e-03 1.423508e-03 10000000
