# Supplementary material for: Anderson critical metal phase in trivial states protected by average magnetic crystalline symmetry
Source: Nat Commun. 2024 Apr 9;15:3069. doi: 10.1038/s41467-024-47467-2 (PMC11003978; doi:10.1038/s41467-024-47467-2)
Supplement: Supplementary file 3 — Source Data [file 41467_2024_47467_MOESM3_ESM.zip › Source Data/FS6/L=120_E=2.3562_v=1_pm.txt]

runtime=3956.15 min, E=2.356194e+00, r=10,q=4, 
#M  #Scattering  #Lambda  #errorbar  #precision  #n_iter
120 5.0000e-01 4.871550840281604e-02 4.871519e-05 9.999936e-04 3310600
120 5.6286e-01 6.291643308842430e-02 6.291620e-05 9.999963e-04 4576840
120 6.2571e-01 8.226811513383823e-02 8.226784e-05 9.999966e-04 6373440
120 6.8857e-01 1.091518812833143e-01 1.091519e-04 9.999999e-04 8976480
120 7.5143e-01 1.474690435819474e-01 1.674347e-04 1.135388e-03 10000000
120 8.1429e-01 2.036472592560798e-01 2.809835e-04 1.379756e-03 10000000
120 8.7714e-01 2.854106139152875e-01 4.770364e-04 1.671404e-03 10000000
120 9.4000e-01 4.100353592739544e-01 8.415554e-04 2.052397e-03 10000000
120 1.0029e+00 5.937600673131792e-01 1.497384e-03 2.521868e-03 10000000
120 1.0657e+00 8.671446026099233e-01 2.690803e-03 3.103061e-03 10000000
120 1.1286e+00 1.262329732293950e+00 4.798359e-03 3.801193e-03 10000000
120 1.1914e+00 1.785100334215205e+00 8.160603e-03 4.571510e-03 10000000
120 1.2543e+00 2.428850472558061e+00 1.304740e-02 5.371844e-03 10000000
120 1.3171e+00 3.143729241635541e+00 1.927581e-02 6.131511e-03 10000000
120 1.3800e+00 3.849405359803444e+00 2.619039e-02 6.803749e-03 10000000
120 1.4429e+00 4.521610134110386e+00 3.343462e-02 7.394405e-03 10000000
120 1.5057e+00 5.009213081605398e+00 3.874320e-02 7.734389e-03 10000000
120 1.5686e+00 5.484720383590346e+00 4.460708e-02 8.132973e-03 10000000
120 1.6314e+00 5.771697036220605e+00 4.825600e-02 8.360800e-03 10000000
120 1.6943e+00 5.902380658468165e+00 5.005246e-02 8.480046e-03 10000000
120 1.7571e+00 5.787858645122117e+00 4.827639e-02 8.340976e-03 10000000
120 1.8200e+00 5.732645861686774e+00 4.789552e-02 8.354871e-03 10000000
120 1.8829e+00 5.392776859719501e+00 4.364571e-02 8.093364e-03 10000000
120 1.9457e+00 4.929904321045981e+00 3.794862e-02 7.697638e-03 10000000
120 2.0086e+00 4.418060466402490e+00 3.218327e-02 7.284480e-03 10000000
120 2.0714e+00 3.833101969737617e+00 2.589415e-02 6.755403e-03 10000000
120 2.1343e+00 3.274765687993296e+00 2.067239e-02 6.312632e-03 10000000
120 2.1971e+00 2.607860607626145e+00 1.448632e-02 5.554869e-03 10000000
120 2.2600e+00 2.087938527268845e+00 1.039609e-02 4.979116e-03 10000000
120 2.3229e+00 1.590527961172973e+00 6.884047e-03 4.328152e-03 10000000
120 2.3857e+00 1.203198018429228e+00 4.513186e-03 3.750992e-03 10000000
120 2.4486e+00 8.847457820758102e-01 2.798862e-03 3.163464e-03 10000000
120 2.5114e+00 6.511555959213461e-01 1.738571e-03 2.669978e-03 10000000
120 2.5743e+00 4.828733387899545e-01 1.094962e-03 2.267597e-03 10000000
120 2.6371e+00 3.589970793682186e-01 6.871961e-04 1.914211e-03 10000000
120 2.7000e+00 2.698693168955797e-01 4.381818e-04 1.623681e-03 10000000
