# Supplementary material for: Anderson critical metal phase in trivial states protected by average magnetic crystalline symmetry
Source: Nat Commun. 2024 Apr 9;15:3069. doi: 10.1038/s41467-024-47467-2 (PMC11003978; doi:10.1038/s41467-024-47467-2)
Supplement: Supplementary file 3 — Source Data [file 41467_2024_47467_MOESM3_ESM.zip › Source Data/FS6/L=9_E=2.3562_v=1_pm.txt]

runtime=96.90 min, E=2.356194e+00, r=10,q=4, 
#M  #Scattering  #Lambda  #errorbar  #precision  #n_iter
9 5.0000e-01 5.342386878878499e-01 5.342374e-04 9.999976e-04 3533160
9 5.6286e-01 6.589477151862244e-01 6.589425e-04 9.999920e-04 4685960
9 6.2571e-01 8.154953278331107e-01 8.154939e-04 9.999982e-04 6093000
9 6.8857e-01 1.009129563762155e+00 1.009129e-03 9.999998e-04 7929600
9 7.5143e-01 1.248102784541808e+00 1.256571e-03 1.006785e-03 10000000
9 8.1429e-01 1.545535996358380e+00 1.761973e-03 1.140040e-03 10000000
9 8.7714e-01 1.898701548083182e+00 2.431611e-03 1.280671e-03 10000000
9 9.4000e-01 2.329053219240620e+00 3.331162e-03 1.430264e-03 10000000
9 1.0029e+00 2.822932531636243e+00 4.470630e-03 1.583683e-03 10000000
9 1.0657e+00 3.363160689896814e+00 5.838166e-03 1.735916e-03 10000000
9 1.1286e+00 3.966886640281087e+00 7.527278e-03 1.897528e-03 10000000
9 1.1914e+00 4.595574791804194e+00 9.377908e-03 2.040639e-03 10000000
9 1.2543e+00 5.204073607283317e+00 1.133087e-02 2.177307e-03 10000000
9 1.3171e+00 5.804194905454835e+00 1.333691e-02 2.297806e-03 10000000
9 1.3800e+00 6.326505970694679e+00 1.513861e-02 2.392886e-03 10000000
9 1.4429e+00 6.787043735810126e+00 1.683125e-02 2.479910e-03 10000000
9 1.5057e+00 7.169001586846974e+00 1.832988e-02 2.556825e-03 10000000
9 1.5686e+00 7.497746085207246e+00 1.958809e-02 2.612530e-03 10000000
9 1.6314e+00 7.645510199273575e+00 2.012510e-02 2.632276e-03 10000000
9 1.6943e+00 7.808745341418040e+00 2.088852e-02 2.675017e-03 10000000
9 1.7571e+00 7.744996135607441e+00 2.058372e-02 2.657680e-03 10000000
9 1.8200e+00 7.641044604720370e+00 2.023435e-02 2.648113e-03 10000000
9 1.8829e+00 7.429775861036977e+00 1.936073e-02 2.605830e-03 10000000
9 1.9457e+00 7.110675796072935e+00 1.810027e-02 2.545506e-03 10000000
9 2.0086e+00 6.787185654965614e+00 1.694012e-02 2.495898e-03 10000000
9 2.0714e+00 6.356286556822527e+00 1.535023e-02 2.414969e-03 10000000
9 2.1343e+00 5.930075048439707e+00 1.384563e-02 2.334815e-03 10000000
9 2.1971e+00 5.391209238090207e+00 1.198349e-02 2.222784e-03 10000000
9 2.2600e+00 4.884984439785478e+00 1.032749e-02 2.114130e-03 10000000
9 2.3229e+00 4.382089643901311e+00 8.790654e-03 2.006042e-03 10000000
9 2.3857e+00 3.880120880877407e+00 7.307705e-03 1.883371e-03 10000000
9 2.4486e+00 3.400675845633559e+00 5.992771e-03 1.762230e-03 10000000
9 2.5114e+00 2.940969867480407e+00 4.793565e-03 1.629927e-03 10000000
9 2.5743e+00 2.528328619178426e+00 3.813532e-03 1.508321e-03 10000000
9 2.6371e+00 2.158594586945048e+00 2.997444e-03 1.388609e-03 10000000
9 2.7000e+00 1.836381291986048e+00 2.331832e-03 1.269797e-03 10000000
