# Supplementary material for: Anderson critical metal phase in trivial states protected by average magnetic crystalline symmetry
Source: Nat Commun. 2024 Apr 9;15:3069. doi: 10.1038/s41467-024-47467-2 (PMC11003978; doi:10.1038/s41467-024-47467-2)
Supplement: Supplementary file 3 — Source Data [file 41467_2024_47467_MOESM3_ESM.zip › Source Data/FS7/L=75_E=2.3562_v=1_pm.txt]

runtime=892.27 min, E=2.356194e+00, r=10,q=4, 
#M  #Scattering  #Lambda  #errorbar  #precision  #n_iter
75 1.4500e+00 2.693727601184055e+00 1.205731e-02 4.476070e-03 10000000
75 1.4671e+00 2.987171222045407e+00 1.415493e-02 4.738573e-03 10000000
75 1.4843e+00 3.251801854465597e+00 1.611473e-02 4.955632e-03 10000000
75 1.5014e+00 3.553304483790940e+00 1.853488e-02 5.216238e-03 10000000
75 1.5186e+00 3.761626431887295e+00 2.004050e-02 5.327617e-03 10000000
75 1.5357e+00 4.050223659965057e+00 2.249602e-02 5.554265e-03 10000000
75 1.5529e+00 4.287072707184774e+00 2.452739e-02 5.721243e-03 10000000
75 1.5700e+00 4.511665689595972e+00 2.647583e-02 5.868305e-03 10000000
75 1.5871e+00 4.717082073107838e+00 2.831798e-02 6.003284e-03 10000000
75 1.6043e+00 4.912881921223304e+00 3.006937e-02 6.120515e-03 10000000
75 1.6214e+00 5.147931040116665e+00 3.252044e-02 6.317186e-03 10000000
75 1.6386e+00 5.252263055900205e+00 3.330746e-02 6.341544e-03 10000000
75 1.6557e+00 5.374613443401704e+00 3.444084e-02 6.408059e-03 10000000
75 1.6729e+00 5.524167495024956e+00 3.605004e-02 6.525878e-03 10000000
75 1.6900e+00 5.641313446230221e+00 3.727647e-02 6.607764e-03 10000000
75 1.7071e+00 5.735718600855606e+00 3.834096e-02 6.684596e-03 10000000
75 1.7243e+00 5.788431057206206e+00 3.883113e-02 6.708403e-03 10000000
75 1.7414e+00 5.688720522449733e+00 3.753753e-02 6.598589e-03 10000000
75 1.7586e+00 5.726879241478950e+00 3.808364e-02 6.649981e-03 10000000
75 1.7757e+00 5.656989176536356e+00 3.724987e-02 6.584751e-03 10000000
75 1.7929e+00 5.630497774883511e+00 3.713770e-02 6.595810e-03 10000000
75 1.8100e+00 5.625105644623030e+00 3.729633e-02 6.630334e-03 10000000
75 1.8271e+00 5.457464901294425e+00 3.532564e-02 6.472903e-03 10000000
75 1.8443e+00 5.401802603706717e+00 3.494606e-02 6.469334e-03 10000000
75 1.8614e+00 5.224953869465057e+00 3.327548e-02 6.368569e-03 10000000
75 1.8786e+00 5.021538016579230e+00 3.128883e-02 6.230926e-03 10000000
75 1.8957e+00 4.885818946777329e+00 3.016185e-02 6.173345e-03 10000000
75 1.9129e+00 4.635655368534088e+00 2.771759e-02 5.979218e-03 10000000
75 1.9300e+00 4.403952610398069e+00 2.565632e-02 5.825748e-03 10000000
75 1.9471e+00 4.177032312499633e+00 2.368544e-02 5.670400e-03 10000000
75 1.9643e+00 3.921859261552099e+00 2.152147e-02 5.487569e-03 10000000
75 1.9814e+00 3.664382534869344e+00 1.945766e-02 5.309943e-03 10000000
75 1.9986e+00 3.391667950772780e+00 1.726790e-02 5.091271e-03 10000000
75 2.0157e+00 3.126728540317013e+00 1.532487e-02 4.901247e-03 10000000
75 2.0329e+00 2.875425666910276e+00 1.354934e-02 4.712117e-03 10000000
75 2.0500e+00 2.582177905377468e+00 1.145275e-02 4.435308e-03 10000000
