# Supplementary material for: Anderson critical metal phase in trivial states protected by average magnetic crystalline symmetry
Source: Nat Commun. 2024 Apr 9;15:3069. doi: 10.1038/s41467-024-47467-2 (PMC11003978; doi:10.1038/s41467-024-47467-2)
Supplement: Supplementary file 3 — Source Data [file 41467_2024_47467_MOESM3_ESM.zip › Source Data/FS7/L=25_E=2.3562_v=1_pm.txt]

runtime=135.33 min, E=2.356194e+00, r=10,q=4, 
#M  #Scattering  #Lambda  #errorbar  #precision  #n_iter
25 1.4500e+00 3.912018766068250e+00 1.222896e-02 3.125996e-03 10000000
25 1.4671e+00 4.196548572431647e+00 1.366176e-02 3.255475e-03 10000000
25 1.4843e+00 4.453889821201643e+00 1.494745e-02 3.356044e-03 10000000
25 1.5014e+00 4.719489576548983e+00 1.639344e-02 3.473562e-03 10000000
25 1.5186e+00 4.944874267973573e+00 1.757706e-02 3.554602e-03 10000000
25 1.5357e+00 5.160457077831463e+00 1.868562e-02 3.620924e-03 10000000
25 1.5529e+00 5.411919946442196e+00 2.011021e-02 3.715910e-03 10000000
25 1.5700e+00 5.630972639486344e+00 2.140647e-02 3.801559e-03 10000000
25 1.5871e+00 5.806976545652105e+00 2.245395e-02 3.866720e-03 10000000
25 1.6043e+00 5.955138352022740e+00 2.329071e-02 3.911027e-03 10000000
25 1.6214e+00 6.090476057434548e+00 2.397971e-02 3.937247e-03 10000000
25 1.6386e+00 6.277417728902917e+00 2.524511e-02 4.021575e-03 10000000
25 1.6557e+00 6.435956219800191e+00 2.627414e-02 4.082399e-03 10000000
25 1.6729e+00 6.464974721470782e+00 2.638126e-02 4.080644e-03 10000000
25 1.6900e+00 6.544419057143660e+00 2.692814e-02 4.114673e-03 10000000
25 1.7071e+00 6.584616111415071e+00 2.710032e-02 4.115702e-03 10000000
25 1.7243e+00 6.648038428244522e+00 2.754749e-02 4.143703e-03 10000000
25 1.7414e+00 6.690579892640828e+00 2.786523e-02 4.164845e-03 10000000
25 1.7586e+00 6.631745207443970e+00 2.743211e-02 4.136485e-03 10000000
25 1.7757e+00 6.644021821267018e+00 2.749621e-02 4.138489e-03 10000000
25 1.7929e+00 6.575128864411238e+00 2.706465e-02 4.116216e-03 10000000
25 1.8100e+00 6.536910192138709e+00 2.691183e-02 4.116903e-03 10000000
25 1.8271e+00 6.423855110545037e+00 2.615337e-02 4.071288e-03 10000000
25 1.8443e+00 6.343798555240142e+00 2.574433e-02 4.058188e-03 10000000
25 1.8614e+00 6.159395822551704e+00 2.454057e-02 3.984249e-03 10000000
25 1.8786e+00 6.045618800342988e+00 2.387166e-02 3.948589e-03 10000000
25 1.8957e+00 5.876260712939562e+00 2.281582e-02 3.882711e-03 10000000
25 1.9129e+00 5.740134733242379e+00 2.216366e-02 3.861174e-03 10000000
25 1.9300e+00 5.474681042983073e+00 2.051361e-02 3.746996e-03 10000000
25 1.9471e+00 5.299472897203958e+00 1.957327e-02 3.693437e-03 10000000
25 1.9643e+00 5.059484232455415e+00 1.826288e-02 3.609633e-03 10000000
25 1.9814e+00 4.837419654162938e+00 1.707947e-02 3.530697e-03 10000000
25 1.9986e+00 4.572132900410213e+00 1.565929e-02 3.424942e-03 10000000
25 2.0157e+00 4.325784426432649e+00 1.440565e-02 3.330183e-03 10000000
25 2.0329e+00 4.072940670900071e+00 1.312729e-02 3.223049e-03 10000000
25 2.0500e+00 3.811490221580735e+00 1.189300e-02 3.120301e-03 10000000
