# Supplementary material for: Anderson critical metal phase in trivial states protected by average magnetic crystalline symmetry
Source: Nat Commun. 2024 Apr 9;15:3069. doi: 10.1038/s41467-024-47467-2 (PMC11003978; doi:10.1038/s41467-024-47467-2)
Supplement: Supplementary file 3 — Source Data [file 41467_2024_47467_MOESM3_ESM.zip › Source Data/FS7/L=100_E=2.3562_v=1_pm.txt]

runtime=2207.04 min, E=2.356194e+00, r=10,q=4, 
#M  #Scattering  #Lambda  #errorbar  #precision  #n_iter
100 1.4500e+00 2.385258618759944e+00 1.158970e-02 4.858887e-03 10000000
100 1.4671e+00 2.691578038469970e+00 1.406423e-02 5.225272e-03 10000000
100 1.4843e+00 2.929049630775366e+00 1.590861e-02 5.431321e-03 10000000
100 1.5014e+00 3.195569900391331e+00 1.810605e-02 5.665984e-03 10000000
100 1.5186e+00 3.480245313128025e+00 2.061372e-02 5.923065e-03 10000000
100 1.5357e+00 3.728641828467378e+00 2.291019e-02 6.144380e-03 10000000
100 1.5529e+00 3.977707366148403e+00 2.527725e-02 6.354728e-03 10000000
100 1.5700e+00 4.205586339720975e+00 2.748602e-02 6.535598e-03 10000000
100 1.5871e+00 4.404821712807348e+00 2.941690e-02 6.678341e-03 10000000
100 1.6043e+00 4.618224433503347e+00 3.159203e-02 6.840730e-03 10000000
100 1.6214e+00 4.863138053849646e+00 3.446639e-02 7.087274e-03 10000000
100 1.6386e+00 4.994414834171695e+00 3.571483e-02 7.150954e-03 10000000
100 1.6557e+00 5.168951268802984e+00 3.769641e-02 7.292854e-03 10000000
100 1.6729e+00 5.290545785662046e+00 3.913834e-02 7.397790e-03 10000000
100 1.6900e+00 5.380905506781672e+00 4.007655e-02 7.447919e-03 10000000
100 1.7071e+00 5.473225716798263e+00 4.128201e-02 7.542538e-03 10000000
100 1.7243e+00 5.477605575757350e+00 4.122868e-02 7.526771e-03 10000000
100 1.7414e+00 5.484514202234742e+00 4.113829e-02 7.500808e-03 10000000
100 1.7586e+00 5.513955975795269e+00 4.155893e-02 7.537045e-03 10000000
100 1.7757e+00 5.468615741047520e+00 4.111673e-02 7.518673e-03 10000000
100 1.7929e+00 5.402630556781613e+00 4.037115e-02 7.472499e-03 10000000
100 1.8100e+00 5.262593239920709e+00 3.855283e-02 7.325824e-03 10000000
100 1.8271e+00 5.246711102454976e+00 3.864875e-02 7.366281e-03 10000000
100 1.8443e+00 5.126753295460867e+00 3.755883e-02 7.326046e-03 10000000
100 1.8614e+00 4.982153544918635e+00 3.595531e-02 7.216820e-03 10000000
100 1.8786e+00 4.797816723400167e+00 3.393982e-02 7.074014e-03 10000000
100 1.8957e+00 4.568045233148869e+00 3.133212e-02 6.858977e-03 10000000
100 1.9129e+00 4.363163015417258e+00 2.928644e-02 6.712205e-03 10000000
100 1.9300e+00 4.123310581723893e+00 2.689988e-02 6.523855e-03 10000000
100 1.9471e+00 3.892954667627056e+00 2.463233e-02 6.327412e-03 10000000
100 1.9643e+00 3.601749026203856e+00 2.186987e-02 6.072014e-03 10000000
100 1.9814e+00 3.360615717800645e+00 1.976886e-02 5.882510e-03 10000000
100 1.9986e+00 3.100174660555213e+00 1.754646e-02 5.659831e-03 10000000
100 2.0157e+00 2.772027140650358e+00 1.464193e-02 5.282029e-03 10000000
100 2.0329e+00 2.523590855116308e+00 1.277239e-02 5.061198e-03 10000000
100 2.0500e+00 2.269062529415117e+00 1.082837e-02 4.772179e-03 10000000
