# Supplementary material for: Anderson critical metal phase in trivial states protected by average magnetic crystalline symmetry
Source: Nat Commun. 2024 Apr 9;15:3069. doi: 10.1038/s41467-024-47467-2 (PMC11003978; doi:10.1038/s41467-024-47467-2)
Supplement: Supplementary file 3 — Source Data [file 41467_2024_47467_MOESM3_ESM.zip › Source Data/FS7/L=150_E=2.3562_v=1_pm.txt]

runtime=7315.27 min, E=2.356194e+00, r=10,q=4, 
#M  #Scattering  #Lambda  #errorbar  #precision  #n_iter
150 1.4500e+00 1.970636126737315e+00 1.064337e-02 5.400984e-03 10000000
150 1.4671e+00 2.224538215753903e+00 1.282185e-02 5.763826e-03 10000000
150 1.4843e+00 2.527216839299576e+00 1.566261e-02 6.197573e-03 10000000
150 1.5014e+00 2.728275998764183e+00 1.745874e-02 6.399185e-03 10000000
150 1.5186e+00 3.030367383919563e+00 2.052865e-02 6.774310e-03 10000000
150 1.5357e+00 3.261082313312476e+00 2.291841e-02 7.027854e-03 10000000
150 1.5529e+00 3.549066787364310e+00 2.621143e-02 7.385442e-03 10000000
150 1.5700e+00 3.791733516396831e+00 2.893182e-02 7.630235e-03 10000000
150 1.5871e+00 4.034989673766918e+00 3.174661e-02 7.867828e-03 10000000
150 1.6043e+00 4.289870854717950e+00 3.499512e-02 8.157615e-03 10000000
150 1.6214e+00 4.431899432617810e+00 3.661888e-02 8.262571e-03 10000000
150 1.6386e+00 4.589811327863615e+00 3.844107e-02 8.375305e-03 10000000
150 1.6557e+00 4.780224016168575e+00 4.115927e-02 8.610323e-03 10000000
150 1.6729e+00 4.904344070868193e+00 4.284652e-02 8.736443e-03 10000000
150 1.6900e+00 4.910990393910251e+00 4.254662e-02 8.663552e-03 10000000
150 1.7071e+00 5.053478232712552e+00 4.463793e-02 8.833110e-03 10000000
150 1.7243e+00 5.099315655421505e+00 4.528069e-02 8.879759e-03 10000000
150 1.7414e+00 5.168993556021573e+00 4.640685e-02 8.977928e-03 10000000
150 1.7586e+00 5.110607737339580e+00 4.549249e-02 8.901581e-03 10000000
150 1.7757e+00 5.016796676391800e+00 4.390391e-02 8.751383e-03 10000000
150 1.7929e+00 4.988153428043232e+00 4.365374e-02 8.751483e-03 10000000
150 1.8100e+00 4.962815958989387e+00 4.362589e-02 8.790552e-03 10000000
150 1.8271e+00 4.800991436818001e+00 4.129808e-02 8.601991e-03 10000000
150 1.8443e+00 4.615222043962851e+00 3.877993e-02 8.402615e-03 10000000
150 1.8614e+00 4.546814288154017e+00 3.814347e-02 8.389053e-03 10000000
150 1.8786e+00 4.320826553523863e+00 3.529377e-02 8.168290e-03 10000000
150 1.8957e+00 4.117600637052784e+00 3.278264e-02 7.961588e-03 10000000
150 1.9129e+00 3.880545970409194e+00 2.998028e-02 7.725790e-03 10000000
150 1.9300e+00 3.686379886474353e+00 2.781748e-02 7.546015e-03 10000000
150 1.9471e+00 3.436236819785957e+00 2.509677e-02 7.303561e-03 10000000
150 1.9643e+00 3.166255414563826e+00 2.203758e-02 6.960140e-03 10000000
150 1.9814e+00 2.884362279056744e+00 1.912304e-02 6.629903e-03 10000000
150 1.9986e+00 2.609988095855793e+00 1.645468e-02 6.304504e-03 10000000
150 2.0157e+00 2.324110837915242e+00 1.373707e-02 5.910676e-03 10000000
150 2.0329e+00 2.097377471691955e+00 1.178275e-02 5.617849e-03 10000000
150 2.0500e+00 1.835030260205386e+00 9.580123e-03 5.220689e-03 10000000
