# Supplementary material for: Anderson critical metal phase in trivial states protected by average magnetic crystalline symmetry
Source: Nat Commun. 2024 Apr 9;15:3069. doi: 10.1038/s41467-024-47467-2 (PMC11003978; doi:10.1038/s41467-024-47467-2)
Supplement: Supplementary file 3 — Source Data [file 41467_2024_47467_MOESM3_ESM.zip › Source Data/FS7/L=36_E=2.3562_v=1_pm.txt]

runtime=206.03 min, E=2.356194e+00, r=10,q=4, 
#M  #Scattering  #Lambda  #errorbar  #precision  #n_iter
36 1.4500e+00 3.554267577574974e+00 1.278629e-02 3.597447e-03 10000000
36 1.4671e+00 3.791048995728064e+00 1.403696e-02 3.702659e-03 10000000
36 1.4843e+00 4.055137375657637e+00 1.558920e-02 3.844310e-03 10000000
36 1.5014e+00 4.318050900170658e+00 1.711675e-02 3.963998e-03 10000000
36 1.5186e+00 4.556187177906941e+00 1.853848e-02 4.068858e-03 10000000
36 1.5357e+00 4.854093565640420e+00 2.053853e-02 4.231177e-03 10000000
36 1.5529e+00 5.059895577049322e+00 2.182659e-02 4.313645e-03 10000000
36 1.5700e+00 5.278790457480937e+00 2.329502e-02 4.412946e-03 10000000
36 1.5871e+00 5.459720596649744e+00 2.453630e-02 4.494058e-03 10000000
36 1.6043e+00 5.657213595945141e+00 2.587247e-02 4.573360e-03 10000000
36 1.6214e+00 5.788483277457288e+00 2.672621e-02 4.617135e-03 10000000
36 1.6386e+00 5.943725290789888e+00 2.784737e-02 4.685170e-03 10000000
36 1.6557e+00 6.099451844004954e+00 2.905369e-02 4.763328e-03 10000000
36 1.6729e+00 6.144399818474539e+00 2.924655e-02 4.759871e-03 10000000
36 1.6900e+00 6.232576110981209e+00 2.982298e-02 4.785016e-03 10000000
36 1.7071e+00 6.349959949689594e+00 3.095761e-02 4.875245e-03 10000000
36 1.7243e+00 6.400411207265652e+00 3.130795e-02 4.891552e-03 10000000
36 1.7414e+00 6.338430200988131e+00 3.064626e-02 4.834992e-03 10000000
36 1.7586e+00 6.387276808852542e+00 3.119144e-02 4.883371e-03 10000000
36 1.7757e+00 6.338673942879038e+00 3.078072e-02 4.856018e-03 10000000
36 1.7929e+00 6.300499943604788e+00 3.053390e-02 4.846266e-03 10000000
36 1.8100e+00 6.244418067956910e+00 3.015718e-02 4.829462e-03 10000000
36 1.8271e+00 6.139435478751345e+00 2.943964e-02 4.795170e-03 10000000
36 1.8443e+00 6.005449388081511e+00 2.834282e-02 4.719517e-03 10000000
36 1.8614e+00 5.882620505432825e+00 2.750587e-02 4.675786e-03 10000000
36 1.8786e+00 5.743560715497743e+00 2.659933e-02 4.631156e-03 10000000
36 1.8957e+00 5.593225810729834e+00 2.565022e-02 4.585945e-03 10000000
36 1.9129e+00 5.382632770555555e+00 2.409358e-02 4.476171e-03 10000000
36 1.9300e+00 5.151969146077859e+00 2.252892e-02 4.372875e-03 10000000
36 1.9471e+00 4.903854723820280e+00 2.089590e-02 4.261117e-03 10000000
36 1.9643e+00 4.723394794020166e+00 1.978467e-02 4.188654e-03 10000000
36 1.9814e+00 4.455436724781375e+00 1.806279e-02 4.054101e-03 10000000
36 1.9986e+00 4.183582225916392e+00 1.639957e-02 3.919982e-03 10000000
36 2.0157e+00 3.945345156250628e+00 1.504422e-02 3.813158e-03 10000000
36 2.0329e+00 3.691352440149281e+00 1.364589e-02 3.696718e-03 10000000
36 2.0500e+00 3.392598617831488e+00 1.192472e-02 3.514921e-03 10000000
