# Supplementary material for: Anderson critical metal phase in trivial states protected by average magnetic crystalline symmetry
Source: Nat Commun. 2024 Apr 9;15:3069. doi: 10.1038/s41467-024-47467-2 (PMC11003978; doi:10.1038/s41467-024-47467-2)
Supplement: Supplementary file 3 — Source Data [file 41467_2024_47467_MOESM3_ESM.zip › Source Data/FS7/L=50_E=2.3562_v=1_pm.txt]

runtime=365.20 min, E=2.356194e+00, r=10,q=4, 
#M  #Scattering  #Lambda  #errorbar  #precision  #n_iter
50 1.4500e+00 3.176766458112755e+00 1.266484e-02 3.986707e-03 10000000
50 1.4671e+00 3.445757811228281e+00 1.436417e-02 4.168655e-03 10000000
50 1.4843e+00 3.692555300488012e+00 1.591358e-02 4.309639e-03 10000000
50 1.5014e+00 3.995863657890800e+00 1.804357e-02 4.515561e-03 10000000
50 1.5186e+00 4.228110201408700e+00 1.960279e-02 4.636300e-03 10000000
50 1.5357e+00 4.508675385137319e+00 2.168545e-02 4.809716e-03 10000000
50 1.5529e+00 4.749449568574529e+00 2.351076e-02 4.950207e-03 10000000
50 1.5700e+00 4.945298500484757e+00 2.491046e-02 5.037201e-03 10000000
50 1.5871e+00 5.151468117396973e+00 2.641639e-02 5.127934e-03 10000000
50 1.6043e+00 5.324001722447219e+00 2.775644e-02 5.213454e-03 10000000
50 1.6214e+00 5.521770669873110e+00 2.946028e-02 5.335296e-03 10000000
50 1.6386e+00 5.690098049443367e+00 3.078743e-02 5.410702e-03 10000000
50 1.6557e+00 5.749731253695549e+00 3.112726e-02 5.413689e-03 10000000
50 1.6729e+00 5.908780248013005e+00 3.270180e-02 5.534442e-03 10000000
50 1.6900e+00 6.070991714743860e+00 3.425623e-02 5.642609e-03 10000000
50 1.7071e+00 6.029207538220363e+00 3.346075e-02 5.549776e-03 10000000
50 1.7243e+00 6.081490312049629e+00 3.405550e-02 5.599861e-03 10000000
50 1.7414e+00 6.132465597101396e+00 3.453191e-02 5.631000e-03 10000000
50 1.7586e+00 6.137604119698625e+00 3.464392e-02 5.644535e-03 10000000
50 1.7757e+00 6.029894120939399e+00 3.355959e-02 5.565536e-03 10000000
50 1.7929e+00 6.046772437580358e+00 3.386910e-02 5.601187e-03 10000000
50 1.8100e+00 5.978164638333451e+00 3.332640e-02 5.574687e-03 10000000
50 1.8271e+00 5.869076842735780e+00 3.238425e-02 5.517775e-03 10000000
50 1.8443e+00 5.733868706780378e+00 3.126897e-02 5.453381e-03 10000000
50 1.8614e+00 5.606997107969781e+00 3.018028e-02 5.382611e-03 10000000
50 1.8786e+00 5.454046997762013e+00 2.905116e-02 5.326533e-03 10000000
50 1.8957e+00 5.257000181857694e+00 2.742510e-02 5.216873e-03 10000000
50 1.9129e+00 5.028095442884406e+00 2.552692e-02 5.076857e-03 10000000
50 1.9300e+00 4.831565302121607e+00 2.407149e-02 4.982131e-03 10000000
50 1.9471e+00 4.656671965802790e+00 2.297653e-02 4.934110e-03 10000000
50 1.9643e+00 4.383239657680429e+00 2.082355e-02 4.750722e-03 10000000
50 1.9814e+00 4.094277693037419e+00 1.875589e-02 4.581002e-03 10000000
50 1.9986e+00 3.849402492582149e+00 1.710673e-02 4.443997e-03 10000000
50 2.0157e+00 3.566126882036577e+00 1.519140e-02 4.259916e-03 10000000
50 2.0329e+00 3.311238672368206e+00 1.361521e-02 4.111818e-03 10000000
50 2.0500e+00 3.040757549237311e+00 1.195624e-02 3.931992e-03 10000000
