# Supplementary material for: Anderson critical metal phase in trivial states protected by average magnetic crystalline symmetry
Source: Nat Commun. 2024 Apr 9;15:3069. doi: 10.1038/s41467-024-47467-2 (PMC11003978; doi:10.1038/s41467-024-47467-2)
Supplement: Supplementary file 3 — Source Data [file 41467_2024_47467_MOESM3_ESM.zip › Source Data/FS7/L=18_E=2.3562_v=1_pm.txt]

runtime=103.89 min, E=2.356194e+00, r=10,q=4, 
#M  #Scattering  #Lambda  #errorbar  #precision  #n_iter
18 1.4500e+00 4.296084927726469e+00 1.202309e-02 2.798616e-03 10000000
18 1.4671e+00 4.570196610739412e+00 1.320302e-02 2.888940e-03 10000000
18 1.4843e+00 4.802592877505464e+00 1.423527e-02 2.964080e-03 10000000
18 1.5014e+00 5.059732061907648e+00 1.543697e-02 3.050946e-03 10000000
18 1.5186e+00 5.266178560039531e+00 1.634489e-02 3.103748e-03 10000000
18 1.5357e+00 5.496192433546788e+00 1.746821e-02 3.178239e-03 10000000
18 1.5529e+00 5.696995570899692e+00 1.842716e-02 3.234540e-03 10000000
18 1.5700e+00 5.924621032595608e+00 1.963957e-02 3.314908e-03 10000000
18 1.5871e+00 6.071490942626679e+00 2.034510e-02 3.350923e-03 10000000
18 1.6043e+00 6.293081992109045e+00 2.148200e-02 3.413589e-03 10000000
18 1.6214e+00 6.392939278330787e+00 2.196213e-02 3.435372e-03 10000000
18 1.6386e+00 6.542812373818360e+00 2.278169e-02 3.481941e-03 10000000
18 1.6557e+00 6.632482993223350e+00 2.325482e-02 3.506201e-03 10000000
18 1.6729e+00 6.752461852915470e+00 2.390134e-02 3.539649e-03 10000000
18 1.6900e+00 6.827621938761968e+00 2.431066e-02 3.560634e-03 10000000
18 1.7071e+00 6.873397814715183e+00 2.454499e-02 3.571013e-03 10000000
18 1.7243e+00 6.926730123953034e+00 2.492665e-02 3.598617e-03 10000000
18 1.7414e+00 6.905690908419903e+00 2.469431e-02 3.575935e-03 10000000
18 1.7586e+00 6.952414107885776e+00 2.510405e-02 3.610839e-03 10000000
18 1.7757e+00 6.918464899835196e+00 2.498474e-02 3.611313e-03 10000000
18 1.7929e+00 6.877574341835595e+00 2.470514e-02 3.592130e-03 10000000
18 1.8100e+00 6.766720713387979e+00 2.402283e-02 3.550143e-03 10000000
18 1.8271e+00 6.716264655891579e+00 2.378312e-02 3.541124e-03 10000000
18 1.8443e+00 6.594493494201529e+00 2.307427e-02 3.499020e-03 10000000
18 1.8614e+00 6.479718912700467e+00 2.251167e-02 3.474173e-03 10000000
18 1.8786e+00 6.350231878834968e+00 2.188783e-02 3.446777e-03 10000000
18 1.8957e+00 6.221472377253469e+00 2.126077e-02 3.417321e-03 10000000
18 1.9129e+00 6.042666201011186e+00 2.037136e-02 3.371253e-03 10000000
18 1.9300e+00 5.777725831280907e+00 1.889153e-02 3.269716e-03 10000000
18 1.9471e+00 5.595793536621884e+00 1.803472e-02 3.222907e-03 10000000
18 1.9643e+00 5.408534224294461e+00 1.715190e-02 3.171266e-03 10000000
18 1.9814e+00 5.153676968154584e+00 1.592934e-02 3.090869e-03 10000000
18 1.9986e+00 4.938297419665539e+00 1.496845e-02 3.031095e-03 10000000
18 2.0157e+00 4.665057322441580e+00 1.367026e-02 2.930352e-03 10000000
18 2.0329e+00 4.409389906212514e+00 1.257194e-02 2.851175e-03 10000000
18 2.0500e+00 4.190718585398468e+00 1.165697e-02 2.781615e-03 10000000
