# Supplementary material for: Anderson critical metal phase in trivial states protected by average magnetic crystalline symmetry
Source: Nat Commun. 2024 Apr 9;15:3069. doi: 10.1038/s41467-024-47467-2 (PMC11003978; doi:10.1038/s41467-024-47467-2)
Supplement: Supplementary file 3 — Source Data [file 41467_2024_47467_MOESM3_ESM.zip › Source Data/FS7/L=120_E=2.3562_v=1_pm.txt]

runtime=3810.39 min, E=2.356194e+00, r=10,q=4, 
#M  #Scattering  #Lambda  #errorbar  #precision  #n_iter
120 1.4500e+00 2.182197640092689e+00 1.107319e-02 5.074330e-03 10000000
120 1.4671e+00 2.456175362096071e+00 1.334368e-02 5.432706e-03 10000000
120 1.4843e+00 2.742731753123135e+00 1.579805e-02 5.759968e-03 10000000
120 1.5014e+00 2.991506485472934e+00 1.795111e-02 6.000693e-03 10000000
120 1.5186e+00 3.287447526489064e+00 2.079510e-02 6.325608e-03 10000000
120 1.5357e+00 3.510473231542235e+00 2.289155e-02 6.520930e-03 10000000
120 1.5529e+00 3.804560868523946e+00 2.601347e-02 6.837445e-03 10000000
120 1.5700e+00 4.028984289236554e+00 2.823711e-02 7.008493e-03 10000000
120 1.5871e+00 4.307285451365024e+00 3.145719e-02 7.303251e-03 10000000
120 1.6043e+00 4.419609798105167e+00 3.230442e-02 7.309338e-03 10000000
120 1.6214e+00 4.643260439122966e+00 3.504125e-02 7.546691e-03 10000000
120 1.6386e+00 4.777005209362499e+00 3.638541e-02 7.616782e-03 10000000
120 1.6557e+00 4.942044906923972e+00 3.846829e-02 7.783882e-03 10000000
120 1.6729e+00 5.055946126649522e+00 3.990999e-02 7.893674e-03 10000000
120 1.6900e+00 5.118549866125091e+00 4.041907e-02 7.896587e-03 10000000
120 1.7071e+00 5.204066725431465e+00 4.161210e-02 7.996074e-03 10000000
120 1.7243e+00 5.343032762529194e+00 4.359688e-02 8.159576e-03 10000000
120 1.7414e+00 5.327536768574364e+00 4.323008e-02 8.114458e-03 10000000
120 1.7586e+00 5.301064198964070e+00 4.283734e-02 8.080895e-03 10000000
120 1.7757e+00 5.271514584760399e+00 4.257581e-02 8.076581e-03 10000000
120 1.7929e+00 5.208956592709316e+00 4.174588e-02 8.014250e-03 10000000
120 1.8100e+00 5.182618670613376e+00 4.168111e-02 8.042480e-03 10000000
120 1.8271e+00 4.992993883804753e+00 3.919772e-02 7.850545e-03 10000000
120 1.8443e+00 4.903060919593524e+00 3.827497e-02 7.806342e-03 10000000
120 1.8614e+00 4.756166693613309e+00 3.658011e-02 7.691090e-03 10000000
120 1.8786e+00 4.528883424056963e+00 3.364245e-02 7.428421e-03 10000000
120 1.8957e+00 4.381098178039843e+00 3.225489e-02 7.362285e-03 10000000
120 1.9129e+00 4.180991876537278e+00 3.012347e-02 7.204862e-03 10000000
120 1.9300e+00 3.905933359334608e+00 2.712341e-02 6.944156e-03 10000000
120 1.9471e+00 3.713566687823559e+00 2.525106e-02 6.799680e-03 10000000
120 1.9643e+00 3.406056538329768e+00 2.212307e-02 6.495214e-03 10000000
120 1.9814e+00 3.143060074094925e+00 1.944960e-02 6.188111e-03 10000000
120 1.9986e+00 2.908924801752782e+00 1.747088e-02 6.005959e-03 10000000
120 2.0157e+00 2.605854078785796e+00 1.474919e-02 5.660021e-03 10000000
120 2.0329e+00 2.315203091164415e+00 1.224481e-02 5.288872e-03 10000000
120 2.0500e+00 2.080638657697094e+00 1.044494e-02 5.020067e-03 10000000
