# Supplementary material for: Anderson critical metal phase in trivial states protected by average magnetic crystalline symmetry
Source: Nat Commun. 2024 Apr 9;15:3069. doi: 10.1038/s41467-024-47467-2 (PMC11003978; doi:10.1038/s41467-024-47467-2)
Supplement: Supplementary file 3 — Source Data [file 41467_2024_47467_MOESM3_ESM.zip › Source Data/FS7/L=9_E=2.3562_v=1_pm.txt]

runtime=78.67 min, E=2.356194e+00, r=10,q=4, 
#M  #Scattering  #Lambda  #errorbar  #precision  #n_iter
9 1.4500e+00 5.052665572737268e+00 1.083615e-02 2.144640e-03 10000000
9 1.4671e+00 5.278856620168327e+00 1.156452e-02 2.190725e-03 10000000
9 1.4843e+00 5.490377747757359e+00 1.225335e-02 2.231786e-03 10000000
9 1.5014e+00 5.740653742833239e+00 1.318240e-02 2.296324e-03 10000000
9 1.5186e+00 5.955696691856661e+00 1.393552e-02 2.339864e-03 10000000
9 1.5357e+00 6.131937684499783e+00 1.452030e-02 2.367979e-03 10000000
9 1.5529e+00 6.363999745222978e+00 1.542480e-02 2.423759e-03 10000000
9 1.5700e+00 6.514725809150608e+00 1.594689e-02 2.447823e-03 10000000
9 1.5871e+00 6.659985211310279e+00 1.642188e-02 2.465753e-03 10000000
9 1.6043e+00 6.812110070163317e+00 1.699730e-02 2.495159e-03 10000000
9 1.6214e+00 6.994501287394124e+00 1.779215e-02 2.543734e-03 10000000
9 1.6386e+00 7.107845472321523e+00 1.823201e-02 2.565055e-03 10000000
9 1.6557e+00 7.187111183642338e+00 1.851393e-02 2.575991e-03 10000000
9 1.6729e+00 7.243962203066709e+00 1.873715e-02 2.586589e-03 10000000
9 1.6900e+00 7.347133498671084e+00 1.911291e-02 2.601410e-03 10000000
9 1.7071e+00 7.391646374465356e+00 1.937009e-02 2.620538e-03 10000000
9 1.7243e+00 7.429590745428915e+00 1.951420e-02 2.626551e-03 10000000
9 1.7414e+00 7.441611533009532e+00 1.957023e-02 2.629838e-03 10000000
9 1.7586e+00 7.439210131600327e+00 1.956935e-02 2.630568e-03 10000000
9 1.7757e+00 7.423638328956375e+00 1.946567e-02 2.622119e-03 10000000
9 1.7929e+00 7.410367892156580e+00 1.950639e-02 2.632310e-03 10000000
9 1.8100e+00 7.311033912793497e+00 1.902784e-02 2.602620e-03 10000000
9 1.8271e+00 7.250950928478965e+00 1.883850e-02 2.598073e-03 10000000
9 1.8443e+00 7.144544332322929e+00 1.835729e-02 2.569414e-03 10000000
9 1.8614e+00 7.028073649755431e+00 1.795931e-02 2.555368e-03 10000000
9 1.8786e+00 6.918259082837873e+00 1.747949e-02 2.526573e-03 10000000
9 1.8957e+00 6.757621781646417e+00 1.688143e-02 2.498131e-03 10000000
9 1.9129e+00 6.629194624891259e+00 1.646627e-02 2.483903e-03 10000000
9 1.9300e+00 6.433003596582101e+00 1.569177e-02 2.439260e-03 10000000
9 1.9471e+00 6.252054295330035e+00 1.504748e-02 2.406806e-03 10000000
9 1.9643e+00 6.029739115286671e+00 1.419620e-02 2.354364e-03 10000000
9 1.9814e+00 5.870329531222120e+00 1.370642e-02 2.334863e-03 10000000
9 1.9986e+00 5.630332517863176e+00 1.280470e-02 2.274236e-03 10000000
9 2.0157e+00 5.392942104106715e+00 1.201201e-02 2.227357e-03 10000000
9 2.0329e+00 5.191007503561097e+00 1.136264e-02 2.188909e-03 10000000
9 2.0500e+00 4.923197008052360e+00 1.046947e-02 2.126560e-03 10000000
