# Supplementary material for: Anderson critical metal phase in trivial states protected by average magnetic crystalline symmetry
Source: Nat Commun. 2024 Apr 9;15:3069. doi: 10.1038/s41467-024-47467-2 (PMC11003978; doi:10.1038/s41467-024-47467-2)
Supplement: Supplementary file 3 — Source Data [file 41467_2024_47467_MOESM3_ESM.zip › Source Data/FS9/L=50_E=2.042_v=1_pm.txt]

runtime=395.59 min, E=2.042035e+00, r=10,q=4, 
#M  #Scattering  #Lambda  #errorbar  #precision  #n_iter
50 5.0000e-01 3.525436977379823e-01 4.130162e-04 1.171532e-03 10000000
50 5.5319e-01 6.245898263230611e-01 1.023014e-03 1.637898e-03 10000000
50 6.0638e-01 1.183713554500073e+00 2.790361e-03 2.357294e-03 10000000
50 6.5957e-01 2.310164762338420e+00 7.810763e-03 3.381042e-03 10000000
50 7.1277e-01 4.282921331336530e+00 1.991079e-02 4.648881e-03 10000000
50 7.6596e-01 6.998253886600309e+00 4.170516e-02 5.959367e-03 10000000
50 8.1915e-01 9.687239155411376e+00 6.710634e-02 6.927293e-03 10000000
50 8.7234e-01 1.278841929918315e+01 1.022668e-01 7.996831e-03 10000000
50 9.2553e-01 1.572624589838292e+01 1.390363e-01 8.841035e-03 10000000
50 9.7872e-01 1.892311596587590e+01 1.843494e-01 9.742021e-03 10000000
50 1.0319e+00 2.239133479611410e+01 2.387133e-01 1.066097e-02 10000000
50 1.0851e+00 2.575267261661981e+01 2.918758e-01 1.133381e-02 10000000
50 1.1383e+00 3.089889871965127e+01 3.869711e-01 1.252378e-02 10000000
50 1.1915e+00 3.608201888887847e+01 4.841907e-01 1.341917e-02 10000000
50 1.2447e+00 4.444667639002002e+01 6.747248e-01 1.518055e-02 10000000
50 1.2979e+00 5.120980536674260e+01 8.264658e-01 1.613882e-02 10000000
50 1.3511e+00 6.063902674299357e+01 1.081958e+00 1.784261e-02 10000000
50 1.4043e+00 6.614831720905869e+01 1.234403e+00 1.866115e-02 10000000
50 1.4574e+00 6.563351788068103e+01 1.205817e+00 1.837197e-02 10000000
50 1.5106e+00 6.677148710386666e+01 1.268331e+00 1.899511e-02 10000000
50 1.5638e+00 6.380761154309491e+01 1.185965e+00 1.858657e-02 10000000
50 1.6170e+00 5.911698263382420e+01 1.053326e+00 1.781765e-02 10000000
50 1.6702e+00 5.507567608084723e+01 9.492812e-01 1.723594e-02 10000000
50 1.7234e+00 5.300314827583228e+01 9.144104e-01 1.725200e-02 10000000
50 1.7766e+00 4.658079401846496e+01 7.351769e-01 1.578283e-02 10000000
50 1.8298e+00 4.370291406730365e+01 6.771674e-01 1.549479e-02 10000000
50 1.8830e+00 3.968858334241862e+01 5.850441e-01 1.474087e-02 10000000
50 1.9362e+00 3.684454732052733e+01 5.329113e-01 1.446378e-02 10000000
50 1.9894e+00 3.307613458012955e+01 4.505700e-01 1.362221e-02 10000000
50 2.0426e+00 3.086936710996793e+01 4.096135e-01 1.326926e-02 10000000
50 2.0957e+00 3.027419476510454e+01 4.031822e-01 1.331769e-02 10000000
50 2.1489e+00 3.021853036688101e+01 4.147909e-01 1.372638e-02 10000000
50 2.2021e+00 2.854488285932667e+01 3.857347e-01 1.351327e-02 10000000
50 2.2553e+00 2.631905837325046e+01 3.485893e-01 1.324475e-02 10000000
50 2.3085e+00 2.372011785625565e+01 3.046491e-01 1.284349e-02 10000000
50 2.3617e+00 2.073394375654332e+01 2.552949e-01 1.231290e-02 10000000
50 2.4149e+00 1.788288024158901e+01 2.108262e-01 1.178928e-02 10000000
50 2.4681e+00 1.472361164396601e+01 1.613156e-01 1.095626e-02 10000000
50 2.5213e+00 1.104131974076073e+01 1.080883e-01 9.789433e-03 10000000
50 2.5745e+00 7.187600357202083e+00 5.772235e-02 8.030824e-03 10000000
50 2.6277e+00 3.772840063462264e+00 2.201429e-02 5.834939e-03 10000000
50 2.6809e+00 1.497049361636250e+00 5.202567e-03 3.475214e-03 10000000
50 2.7340e+00 4.587352287958129e-01 7.130013e-04 1.554276e-03 10000000
50 2.7872e+00 1.737889297960118e-01 1.737882e-04 9.999958e-04 2685520
50 2.8404e+00 1.164434064210266e-01 1.164357e-04 9.999337e-04 337520
50 2.8936e+00 9.492227401666842e-02 8.741626e-05 9.209247e-04 100000
50 2.9468e+00 8.294141629978075e-02 5.369004e-05 6.473248e-04 100000
50 3.0000e+00 7.457704911843491e-02 3.517745e-05 4.716927e-04 100000
