# Supplementary material for: Anderson critical metal phase in trivial states protected by average magnetic crystalline symmetry
Source: Nat Commun. 2024 Apr 9;15:3069. doi: 10.1038/s41467-024-47467-2 (PMC11003978; doi:10.1038/s41467-024-47467-2)
Supplement: Supplementary file 3 — Source Data [file 41467_2024_47467_MOESM3_ESM.zip › Source Data/FS9/L=25_E=2.042_v=1_pm.txt]

runtime=130.40 min, E=2.042035e+00, r=10,q=4, 
#M  #Scattering  #Lambda  #errorbar  #precision  #n_iter
25 5.0000e-01 6.299940739170757e-01 7.201692e-04 1.143136e-03 10000000
25 5.5319e-01 1.049623462199089e+00 1.623068e-03 1.546334e-03 10000000
25 6.0638e-01 1.796405394479931e+00 3.748279e-03 2.086544e-03 10000000
25 6.5957e-01 3.077375297690098e+00 8.549763e-03 2.778265e-03 10000000
25 7.1277e-01 4.982785272135496e+00 1.763709e-02 3.539604e-03 10000000
25 7.6596e-01 7.409429841307052e+00 3.192667e-02 4.308923e-03 10000000
25 8.1915e-01 1.017965987895122e+01 5.155962e-02 5.064965e-03 10000000
25 8.7234e-01 1.291414257660302e+01 7.322812e-02 5.670382e-03 10000000
25 9.2553e-01 1.578900828076549e+01 9.879365e-02 6.257115e-03 10000000
25 9.7872e-01 1.902400069501261e+01 1.313183e-01 6.902772e-03 10000000
25 1.0319e+00 2.207703511121737e+01 1.639876e-01 7.427971e-03 10000000
25 1.0851e+00 2.577281082220681e+01 2.070383e-01 8.033205e-03 10000000
25 1.1383e+00 3.098284093497626e+01 2.753195e-01 8.886192e-03 10000000
25 1.1915e+00 3.612205785885835e+01 3.429605e-01 9.494490e-03 10000000
25 1.2447e+00 4.451382317425361e+01 4.785234e-01 1.074999e-02 10000000
25 1.2979e+00 5.187321744788208e+01 5.979772e-01 1.152767e-02 10000000
25 1.3511e+00 6.097766178144221e+01 7.732797e-01 1.268136e-02 10000000
25 1.4043e+00 6.640741982578355e+01 8.801582e-01 1.325391e-02 10000000
25 1.4574e+00 6.669326217473295e+01 8.798512e-01 1.319250e-02 10000000
25 1.5106e+00 6.689653042152118e+01 9.009414e-01 1.346768e-02 10000000
25 1.5638e+00 6.166667804350228e+01 7.874373e-01 1.276925e-02 10000000
25 1.6170e+00 5.778819484635294e+01 7.178119e-01 1.242143e-02 10000000
25 1.6702e+00 5.495529128961439e+01 6.699548e-01 1.219091e-02 10000000
25 1.7234e+00 5.131033445972061e+01 6.048221e-01 1.178753e-02 10000000
25 1.7766e+00 4.718698345669060e+01 5.324614e-01 1.128407e-02 10000000
25 1.8298e+00 4.450688884718308e+01 4.950098e-01 1.112209e-02 10000000
25 1.8830e+00 4.021819106291250e+01 4.274091e-01 1.062726e-02 10000000
25 1.9362e+00 3.661778188260521e+01 3.729375e-01 1.018460e-02 10000000
25 1.9894e+00 3.374081122832924e+01 3.295224e-01 9.766287e-03 10000000
25 2.0426e+00 3.220344138010646e+01 3.130177e-01 9.720009e-03 10000000
25 2.0957e+00 3.026766284378105e+01 2.857901e-01 9.442094e-03 10000000
25 2.1489e+00 2.879139276778325e+01 2.693448e-01 9.355046e-03 10000000
25 2.2021e+00 2.842090586334929e+01 2.707240e-01 9.525522e-03 10000000
25 2.2553e+00 2.691493549049369e+01 2.544413e-01 9.453536e-03 10000000
25 2.3085e+00 2.358712125919954e+01 2.146659e-01 9.100978e-03 10000000
25 2.3617e+00 2.037389924597920e+01 1.758183e-01 8.629585e-03 10000000
25 2.4149e+00 1.833114399537510e+01 1.548317e-01 8.446372e-03 10000000
25 2.4681e+00 1.465609358248278e+01 1.133073e-01 7.731069e-03 10000000
25 2.5213e+00 1.105362721276924e+01 7.583905e-02 6.861010e-03 10000000
25 2.5745e+00 7.725782116604008e+00 4.527459e-02 5.860196e-03 10000000
25 2.6277e+00 4.547982795797823e+00 2.031549e-02 4.466923e-03 10000000
25 2.6809e+00 2.168751473949579e+00 6.340534e-03 2.923587e-03 10000000
25 2.7340e+00 7.998592994184499e-01 1.169091e-03 1.461621e-03 10000000
25 2.7872e+00 3.300640857076707e-01 3.300616e-04 9.999925e-04 2425960
25 2.8404e+00 2.274952471166449e-01 2.274845e-04 9.999529e-04 372800
25 2.8936e+00 1.875332407894726e-01 1.875123e-04 9.998883e-04 123000
25 2.9468e+00 1.639776277065429e-01 1.269012e-04 7.738931e-04 100000
25 3.0000e+00 1.477700741435676e-01 8.845053e-05 5.985686e-04 100000
