# Supplementary material for: Anderson critical metal phase in trivial states protected by average magnetic crystalline symmetry
Source: Nat Commun. 2024 Apr 9;15:3069. doi: 10.1038/s41467-024-47467-2 (PMC11003978; doi:10.1038/s41467-024-47467-2)
Supplement: Supplementary file 3 — Source Data [file 41467_2024_47467_MOESM3_ESM.zip › Source Data/FS9/L=150_E=2.042_v=1_pm.txt]

runtime=4877.84 min, E=2.042035e+00, r=10,q=4, 
#M  #Scattering  #Lambda  #errorbar  #precision  #n_iter
150 5.0000e-01 1.285974990802014e-01 1.548995e-04 1.204530e-03 10000000
150 5.5319e-01 2.437442757028970e-01 4.247508e-04 1.742608e-03 10000000
150 6.0638e-01 5.195606690097611e-01 1.375617e-03 2.647654e-03 10000000
150 6.5957e-01 1.265780075840592e+00 5.461650e-03 4.314849e-03 10000000
150 7.1277e-01 3.045150507546441e+00 2.054530e-02 6.746891e-03 10000000
150 7.6596e-01 6.032222943086984e+00 5.731482e-02 9.501442e-03 10000000
150 8.1915e-01 9.330017609548735e+00 1.102730e-01 1.181916e-02 10000000
150 8.7234e-01 1.231241141800714e+01 1.661809e-01 1.349702e-02 10000000
150 9.2553e-01 1.601041741544980e+01 2.515885e-01 1.571405e-02 10000000
150 9.7872e-01 1.823399070120600e+01 2.975979e-01 1.632105e-02 10000000
150 1.0319e+00 2.191688313174093e+01 3.978057e-01 1.815065e-02 10000000
150 1.0851e+00 2.630660831682761e+01 5.294296e-01 2.012535e-02 10000000
150 1.1383e+00 3.099131329639629e+01 6.765422e-01 2.183006e-02 10000000
150 1.1915e+00 3.812144175071987e+01 9.409951e-01 2.468414e-02 10000000
150 1.2447e+00 4.240295144285657e+01 1.066884e+00 2.516060e-02 10000000
150 1.2979e+00 5.314420762549370e+01 1.539227e+00 2.896321e-02 10000000
150 1.3511e+00 6.005513035102307e+01 1.834825e+00 3.055234e-02 10000000
150 1.4043e+00 7.058429772702725e+01 2.435815e+00 3.450931e-02 10000000
150 1.4574e+00 6.734795161403453e+01 2.201482e+00 3.268818e-02 10000000
150 1.5106e+00 6.852376968494812e+01 2.315230e+00 3.378725e-02 10000000
150 1.5638e+00 6.296560514947778e+01 2.010567e+00 3.193119e-02 10000000
150 1.6170e+00 6.112894147006121e+01 1.954523e+00 3.197377e-02 10000000
150 1.6702e+00 5.580903437042011e+01 1.690298e+00 3.028718e-02 10000000
150 1.7234e+00 4.913803476155707e+01 1.361747e+00 2.771269e-02 10000000
150 1.7766e+00 4.775808898279777e+01 1.340272e+00 2.806378e-02 10000000
150 1.8298e+00 4.330179969895506e+01 1.152607e+00 2.661799e-02 10000000
150 1.8830e+00 4.096106305040362e+01 1.085809e+00 2.650832e-02 10000000
150 1.9362e+00 3.676963804938745e+01 9.191111e-01 2.499647e-02 10000000
150 1.9894e+00 3.369860287829622e+01 8.116574e-01 2.408579e-02 10000000
150 2.0426e+00 3.012842194878506e+01 6.755676e-01 2.242293e-02 10000000
150 2.0957e+00 2.948633706336356e+01 6.627919e-01 2.247793e-02 10000000
150 2.1489e+00 2.984880428702476e+01 7.022644e-01 2.352739e-02 10000000
150 2.2021e+00 2.680375653547742e+01 5.914980e-01 2.206773e-02 10000000
150 2.2553e+00 2.638948692206008e+01 6.084252e-01 2.305559e-02 10000000
150 2.3085e+00 2.339193523689981e+01 5.148181e-01 2.200836e-02 10000000
150 2.3617e+00 2.047481524230378e+01 4.335805e-01 2.117628e-02 10000000
150 2.4149e+00 1.785219677858137e+01 3.647075e-01 2.042928e-02 10000000
150 2.4681e+00 1.408404043165246e+01 2.582628e-01 1.833727e-02 10000000
150 2.5213e+00 1.062265989614810e+01 1.767214e-01 1.663626e-02 10000000
150 2.5745e+00 6.279040791877448e+00 8.178992e-02 1.302586e-02 10000000
150 2.6277e+00 2.504176205876277e+00 2.057515e-02 8.216335e-03 10000000
150 2.6809e+00 6.961559446914528e-01 2.827092e-03 4.061004e-03 10000000
150 2.7340e+00 1.714574876576112e-01 2.795955e-04 1.630698e-03 10000000
150 2.7872e+00 5.968210702282398e-02 5.968153e-05 9.999903e-04 2875520
150 2.8404e+00 3.904739370797458e-02 3.904691e-05 9.999876e-04 321720
150 2.8936e+00 3.175112278504732e-02 2.858878e-05 9.004023e-04 100000
150 2.9468e+00 2.766809140474941e-02 1.621711e-05 5.861303e-04 100000
150 3.0000e+00 2.488820672169698e-02 1.054907e-05 4.238581e-04 100000
