# Supplementary material for: Anderson critical metal phase in trivial states protected by average magnetic crystalline symmetry
Source: Nat Commun. 2024 Apr 9;15:3069. doi: 10.1038/s41467-024-47467-2 (PMC11003978; doi:10.1038/s41467-024-47467-2)
Supplement: Supplementary file 3 — Source Data [file 41467_2024_47467_MOESM3_ESM.zip › Source Data/FS9/L=18_E=2.042_v=1_pm.txt]

runtime=86.42 min, E=2.042035e+00, r=10,q=4, 
#M  #Scattering  #Lambda  #errorbar  #precision  #n_iter
18 5.0000e-01 8.118584628219288e-01 9.102156e-04 1.121151e-03 10000000
18 5.5319e-01 1.303599166378182e+00 1.932441e-03 1.482389e-03 10000000
18 6.0638e-01 2.133152690065287e+00 4.141180e-03 1.941342e-03 10000000
18 6.5957e-01 3.447828683008993e+00 8.635634e-03 2.504659e-03 10000000
18 7.1277e-01 5.293353136366356e+00 1.639298e-02 3.096899e-03 10000000
18 7.6596e-01 7.646354670300318e+00 2.846309e-02 3.722439e-03 10000000
18 8.1915e-01 1.028382035844790e+01 4.436936e-02 4.314482e-03 10000000
18 8.7234e-01 1.303024947262592e+01 6.307050e-02 4.840314e-03 10000000
18 9.2553e-01 1.603636061739255e+01 8.625219e-02 5.378539e-03 10000000
18 9.7872e-01 1.914487988875989e+01 1.125418e-01 5.878429e-03 10000000
18 1.0319e+00 2.237814033352994e+01 1.423311e-01 6.360272e-03 10000000
18 1.0851e+00 2.619208062066060e+01 1.806809e-01 6.898302e-03 10000000
18 1.1383e+00 3.089760202549801e+01 2.326048e-01 7.528247e-03 10000000
18 1.1915e+00 3.690236997327417e+01 3.043114e-01 8.246392e-03 10000000
18 1.2447e+00 4.442487625516411e+01 4.046884e-01 9.109500e-03 10000000
18 1.2979e+00 5.287078394460834e+01 5.288946e-01 1.000353e-02 10000000
18 1.3511e+00 6.018284921367811e+01 6.421112e-01 1.066934e-02 10000000
18 1.4043e+00 6.504185466619599e+01 7.208145e-01 1.108232e-02 10000000
18 1.4574e+00 6.755318039057943e+01 7.671618e-01 1.135641e-02 10000000
18 1.5106e+00 6.721558788919673e+01 7.711232e-01 1.147239e-02 10000000
18 1.5638e+00 6.306035489508328e+01 6.896635e-01 1.093656e-02 10000000
18 1.6170e+00 6.040061716401241e+01 6.518313e-01 1.079180e-02 10000000
18 1.6702e+00 5.532309835456982e+01 5.705722e-01 1.031345e-02 10000000
18 1.7234e+00 5.050855970901611e+01 4.985424e-01 9.870453e-03 10000000
18 1.7766e+00 4.591782911731144e+01 4.351248e-01 9.476163e-03 10000000
18 1.8298e+00 4.219590087492121e+01 3.845237e-01 9.112822e-03 10000000
18 1.8830e+00 4.023278685569181e+01 3.614306e-01 8.983484e-03 10000000
18 1.9362e+00 3.766226977454926e+01 3.275086e-01 8.695935e-03 10000000
18 1.9894e+00 3.518282430535177e+01 3.011461e-01 8.559464e-03 10000000
18 2.0426e+00 3.090075386704983e+01 2.465958e-01 7.980253e-03 10000000
18 2.0957e+00 2.886521128216826e+01 2.250794e-01 7.797601e-03 10000000
18 2.1489e+00 2.749979646831232e+01 2.113919e-01 7.687034e-03 10000000
18 2.2021e+00 2.861751591655760e+01 2.326520e-01 8.129708e-03 10000000
18 2.2553e+00 2.796533797439644e+01 2.300864e-01 8.227557e-03 10000000
18 2.3085e+00 2.478606787072825e+01 1.986754e-01 8.015606e-03 10000000
18 2.3617e+00 2.005221099299965e+01 1.461916e-01 7.290547e-03 10000000
18 2.4149e+00 1.695946529211193e+01 1.157540e-01 6.825335e-03 10000000
18 2.4681e+00 1.526388257520644e+01 1.022272e-01 6.697324e-03 10000000
18 2.5213e+00 1.155473721096701e+01 6.952194e-02 6.016748e-03 10000000
18 2.5745e+00 7.557265449915984e+00 3.643016e-02 4.820548e-03 10000000
18 2.6277e+00 5.078269620299938e+00 2.023566e-02 3.984756e-03 10000000
18 2.6809e+00 2.508464275225444e+00 6.640636e-03 2.647291e-03 10000000
18 2.7340e+00 1.027151211097488e+00 1.454196e-03 1.415757e-03 10000000
18 2.7872e+00 4.616363980227632e-01 4.616330e-04 9.999927e-04 2470640
18 2.8404e+00 3.189236740301012e-01 3.189090e-04 9.999541e-04 356960
18 2.8936e+00 2.628081145930840e-01 2.627816e-04 9.998992e-04 119160
18 2.9468e+00 2.292708100825140e-01 1.798321e-04 7.843655e-04 100000
18 3.0000e+00 2.068042709132840e-01 1.289899e-04 6.237296e-04 100000
