# Supplementary material for: Anderson critical metal phase in trivial states protected by average magnetic crystalline symmetry
Source: Nat Commun. 2024 Apr 9;15:3069. doi: 10.1038/s41467-024-47467-2 (PMC11003978; doi:10.1038/s41467-024-47467-2)
Supplement: Supplementary file 3 — Source Data [file 41467_2024_47467_MOESM3_ESM.zip › Source Data/FS9/L=75_E=2.042_v=1_pm.txt]

runtime=886.73 min, E=2.042035e+00, r=10,q=4, 
#M  #Scattering  #Lambda  #errorbar  #precision  #n_iter
75 5.0000e-01 2.449896271067336e-01 2.887926e-04 1.178795e-03 10000000
75 5.5319e-01 4.492157403452320e-01 7.619035e-04 1.696075e-03 10000000
75 6.0638e-01 8.963832735525356e-01 2.240741e-03 2.499758e-03 10000000
75 6.5957e-01 1.889131655784343e+00 7.042713e-03 3.728016e-03 10000000
75 7.1277e-01 3.811136785554115e+00 2.034966e-02 5.339526e-03 10000000
75 7.6596e-01 6.615134040633173e+00 4.667689e-02 7.056077e-03 10000000
75 8.1915e-01 9.772571026743460e+00 8.434246e-02 8.630529e-03 10000000
75 8.7234e-01 1.272104149469339e+01 1.247422e-01 9.805978e-03 10000000
75 9.2553e-01 1.570554529025780e+01 1.701427e-01 1.083329e-02 10000000
75 9.7872e-01 1.887302538331873e+01 2.248343e-01 1.191300e-02 10000000
75 1.0319e+00 2.189078895113526e+01 2.802878e-01 1.280391e-02 10000000
75 1.0851e+00 2.596849589995023e+01 3.650184e-01 1.405620e-02 10000000
75 1.1383e+00 3.086526746671637e+01 4.736398e-01 1.534540e-02 10000000
75 1.1915e+00 3.765317061421008e+01 6.458938e-01 1.715377e-02 10000000
75 1.2447e+00 4.329134132449717e+01 7.859811e-01 1.815562e-02 10000000
75 1.2979e+00 5.155778008370346e+01 1.024183e+00 1.986476e-02 10000000
75 1.3511e+00 6.364711573934520e+01 1.459625e+00 2.293310e-02 10000000
75 1.4043e+00 6.640235367663026e+01 1.524017e+00 2.295125e-02 10000000
75 1.4574e+00 6.555973349421525e+01 1.472282e+00 2.245711e-02 10000000
75 1.5106e+00 6.540380520527098e+01 1.487701e+00 2.274640e-02 10000000
75 1.5638e+00 6.287956717784531e+01 1.412677e+00 2.246639e-02 10000000
75 1.6170e+00 5.857176872005034e+01 1.269699e+00 2.167766e-02 10000000
75 1.6702e+00 5.401173214731520e+01 1.115694e+00 2.065651e-02 10000000
75 1.7234e+00 5.111168377492618e+01 1.041883e+00 2.038444e-02 10000000
75 1.7766e+00 4.733648304994392e+01 9.303418e-01 1.965380e-02 10000000
75 1.8298e+00 4.349986440401475e+01 8.216023e-01 1.888747e-02 10000000
75 1.8830e+00 4.006307651025006e+01 7.317655e-01 1.826534e-02 10000000
75 1.9362e+00 3.799401918127702e+01 6.926108e-01 1.822947e-02 10000000
75 1.9894e+00 3.340049753109817e+01 5.633545e-01 1.686665e-02 10000000
75 2.0426e+00 3.124798919458316e+01 5.140692e-01 1.645127e-02 10000000
75 2.0957e+00 3.016976994333373e+01 4.920225e-01 1.630846e-02 10000000
75 2.1489e+00 3.009395125933814e+01 5.039338e-01 1.674535e-02 10000000
75 2.2021e+00 2.816467488706575e+01 4.620337e-01 1.640472e-02 10000000
75 2.2553e+00 2.638364211495415e+01 4.288687e-01 1.625510e-02 10000000
75 2.3085e+00 2.371989890733431e+01 3.742143e-01 1.577639e-02 10000000
75 2.3617e+00 2.103568891439108e+01 3.221039e-01 1.531226e-02 10000000
75 2.4149e+00 1.778420470074105e+01 2.558971e-01 1.438901e-02 10000000
75 2.4681e+00 1.465699216093174e+01 1.966151e-01 1.341443e-02 10000000
75 2.5213e+00 1.062070133904197e+01 1.236350e-01 1.164094e-02 10000000
75 2.5745e+00 6.965954673149241e+00 6.812203e-02 9.779281e-03 10000000
75 2.6277e+00 3.284447735344068e+00 2.181686e-02 6.642475e-03 10000000
75 2.6809e+00 1.149663323900997e+00 4.260095e-03 3.705515e-03 10000000
75 2.7340e+00 3.226416790330158e-01 5.129253e-04 1.589768e-03 10000000
75 2.7872e+00 1.175885233368558e-01 1.175874e-04 9.999901e-04 2845880
75 2.8404e+00 7.760263361369391e-02 7.759902e-05 9.999534e-04 318160
75 2.8936e+00 6.339515322375278e-02 5.884754e-05 9.282656e-04 100000
75 2.9468e+00 5.527018805579757e-02 3.396871e-05 6.145936e-04 100000
75 3.0000e+00 4.974617474544511e-02 2.373368e-05 4.770956e-04 100000
