# Supplementary material for: Anderson critical metal phase in trivial states protected by average magnetic crystalline symmetry
Source: Nat Commun. 2024 Apr 9;15:3069. doi: 10.1038/s41467-024-47467-2 (PMC11003978; doi:10.1038/s41467-024-47467-2)
Supplement: Supplementary file 3 — Source Data [file 41467_2024_47467_MOESM3_ESM.zip › Source Data/FS9/L=120_E=2.042_v=1_pm.txt]

runtime=2726.51 min, E=2.042035e+00, r=10,q=4, 
#M  #Scattering  #Lambda  #errorbar  #precision  #n_iter
120 5.0000e-01 1.587016182264359e-01 1.903094e-04 1.199165e-03 10000000
120 5.5319e-01 2.971607547054441e-01 5.126373e-04 1.725118e-03 10000000
120 6.0638e-01 6.268262119017259e-01 1.650289e-03 2.632769e-03 10000000
120 6.5957e-01 1.444419818223704e+00 5.933935e-03 4.108179e-03 10000000
120 7.1277e-01 3.285728733954752e+00 2.049547e-02 6.237725e-03 10000000
120 7.6596e-01 6.282738277116620e+00 5.475237e-02 8.714731e-03 10000000
120 8.1915e-01 9.265209230903483e+00 9.682160e-02 1.045002e-02 10000000
120 8.7234e-01 1.253265577506517e+01 1.536514e-01 1.226008e-02 10000000
120 9.2553e-01 1.543871979782543e+01 2.092332e-01 1.355249e-02 10000000
120 9.7872e-01 1.865302993452811e+01 2.787307e-01 1.494292e-02 10000000
120 1.0319e+00 2.240912312345986e+01 3.719491e-01 1.659811e-02 10000000
120 1.0851e+00 2.640863825555881e+01 4.776806e-01 1.808804e-02 10000000
120 1.1383e+00 2.958130215931991e+01 5.523555e-01 1.867246e-02 10000000
120 1.1915e+00 3.605329639886798e+01 7.525451e-01 2.087313e-02 10000000
120 1.2447e+00 4.500846358826496e+01 1.072080e+00 2.381953e-02 10000000
120 1.2979e+00 5.228321612388174e+01 1.330069e+00 2.543970e-02 10000000
120 1.3511e+00 6.227086649108804e+01 1.767679e+00 2.838693e-02 10000000
120 1.4043e+00 6.763255346738136e+01 2.003140e+00 2.961799e-02 10000000
120 1.4574e+00 6.968217244043042e+01 2.103752e+00 3.019068e-02 10000000
120 1.5106e+00 6.229495451385025e+01 1.701161e+00 2.730817e-02 10000000
120 1.5638e+00 6.641361273866568e+01 1.994721e+00 3.003482e-02 10000000
120 1.6170e+00 6.325947517823921e+01 1.867543e+00 2.952194e-02 10000000
120 1.6702e+00 5.458045715806939e+01 1.448005e+00 2.652973e-02 10000000
120 1.7234e+00 5.027098263947604e+01 1.275465e+00 2.537179e-02 10000000
120 1.7766e+00 4.551744134741126e+01 1.087792e+00 2.389835e-02 10000000
120 1.8298e+00 4.276471318658260e+01 1.004778e+00 2.349550e-02 10000000
120 1.8830e+00 4.045440751957874e+01 9.447917e-01 2.335448e-02 10000000
120 1.9362e+00 3.705369369804686e+01 8.306444e-01 2.241732e-02 10000000
120 1.9894e+00 3.298854494207799e+01 6.931524e-01 2.101191e-02 10000000
120 2.0426e+00 3.085109333874735e+01 6.325118e-01 2.050209e-02 10000000
120 2.0957e+00 2.987862911460488e+01 6.099310e-01 2.041362e-02 10000000
120 2.1489e+00 3.000754651437993e+01 6.349012e-01 2.115805e-02 10000000
120 2.2021e+00 2.886825808808694e+01 6.122769e-01 2.120935e-02 10000000
120 2.2553e+00 2.604567581119354e+01 5.284444e-01 2.028914e-02 10000000
120 2.3085e+00 2.405921401520835e+01 4.874278e-01 2.025951e-02 10000000
120 2.3617e+00 2.086869887825817e+01 4.023232e-01 1.927879e-02 10000000
120 2.4149e+00 1.756255857647461e+01 3.158752e-01 1.798572e-02 10000000
120 2.4681e+00 1.396249395131353e+01 2.266344e-01 1.623166e-02 10000000
120 2.5213e+00 1.047997528516927e+01 1.533410e-01 1.463181e-02 10000000
120 2.5745e+00 6.544948805686880e+00 7.828749e-02 1.196151e-02 10000000
120 2.6277e+00 2.769869793476295e+00 2.146621e-02 7.749898e-03 10000000
120 2.6809e+00 8.192947017498362e-01 3.225883e-03 3.937391e-03 10000000
120 2.7340e+00 2.110728216335476e-01 3.425781e-04 1.623033e-03 10000000
120 2.7872e+00 7.435172899615061e-02 7.435166e-05 9.999991e-04 2904560
120 2.8404e+00 4.876716471250423e-02 4.876226e-05 9.998995e-04 338880
120 2.8936e+00 3.972258086345743e-02 3.597386e-05 9.056274e-04 100000
120 2.9468e+00 3.458244970908130e-02 2.052811e-05 5.935989e-04 100000
120 3.0000e+00 3.111139013431532e-02 1.312303e-05 4.218080e-04 100000
