# Supplementary material for: Anderson critical metal phase in trivial states protected by average magnetic crystalline symmetry
Source: Nat Commun. 2024 Apr 9;15:3069. doi: 10.1038/s41467-024-47467-2 (PMC11003978; doi:10.1038/s41467-024-47467-2)
Supplement: Supplementary file 3 — Source Data [file 41467_2024_47467_MOESM3_ESM.zip › Source Data/FS9/L=36_E=2.042_v=1_pm.txt]

runtime=218.95 min, E=2.042035e+00, r=10,q=4, 
#M  #Scattering  #Lambda  #errorbar  #precision  #n_iter
36 5.0000e-01 4.682702121487488e-01 5.441623e-04 1.162069e-03 10000000
36 5.5319e-01 8.064374697741303e-01 1.295580e-03 1.606547e-03 10000000
36 6.0638e-01 1.454198824102682e+00 3.247922e-03 2.233479e-03 10000000
36 6.5957e-01 2.654248689533501e+00 8.172849e-03 3.079157e-03 10000000
36 7.1277e-01 4.611229720191034e+00 1.884718e-02 4.087234e-03 10000000
36 7.6596e-01 7.219796102457519e+00 3.703402e-02 5.129510e-03 10000000
36 8.1915e-01 9.879705069454197e+00 5.868174e-02 5.939625e-03 10000000
36 8.7234e-01 1.284002505796982e+01 8.712430e-02 6.785368e-03 10000000
36 9.2553e-01 1.585142361504479e+01 1.197427e-01 7.554064e-03 10000000
36 9.7872e-01 1.849750303898100e+01 1.491578e-01 8.063675e-03 10000000
36 1.0319e+00 2.185593392310976e+01 1.929645e-01 8.828930e-03 10000000
36 1.0851e+00 2.578180690920000e+01 2.481599e-01 9.625389e-03 10000000
36 1.1383e+00 3.113990466868482e+01 3.342252e-01 1.073302e-02 10000000
36 1.1915e+00 3.752692622911703e+01 4.447729e-01 1.185210e-02 10000000
36 1.2447e+00 4.381186557431877e+01 5.560730e-01 1.269229e-02 10000000
36 1.2979e+00 5.196898933570159e+01 7.220429e-01 1.389373e-02 10000000
36 1.3511e+00 6.170509177093254e+01 9.501970e-01 1.539900e-02 10000000
36 1.4043e+00 6.637864501594233e+01 1.052985e+00 1.586331e-02 10000000
36 1.4574e+00 6.899178321658403e+01 1.127572e+00 1.634357e-02 10000000
36 1.5106e+00 6.626332731679582e+01 1.058103e+00 1.596815e-02 10000000
36 1.5638e+00 6.298880641070951e+01 9.818998e-01 1.558848e-02 10000000
36 1.6170e+00 5.874448734824144e+01 8.831095e-01 1.503306e-02 10000000
36 1.6702e+00 5.560510723659266e+01 8.189937e-01 1.472875e-02 10000000
36 1.7234e+00 5.095915636076236e+01 7.183439e-01 1.409646e-02 10000000
36 1.7766e+00 4.759733988897999e+01 6.541761e-01 1.374396e-02 10000000
36 1.8298e+00 4.359051956998337e+01 5.697220e-01 1.306986e-02 10000000
36 1.8830e+00 4.073389445734827e+01 5.242014e-01 1.286893e-02 10000000
36 1.9362e+00 3.705415421910863e+01 4.557938e-01 1.230075e-02 10000000
36 1.9894e+00 3.329928582109355e+01 3.874921e-01 1.163665e-02 10000000
36 2.0426e+00 3.134945730276965e+01 3.560596e-01 1.135776e-02 10000000
36 2.0957e+00 3.061494494716241e+01 3.505934e-01 1.145171e-02 10000000
36 2.1489e+00 2.944722908287993e+01 3.352206e-01 1.138378e-02 10000000
36 2.2021e+00 2.880809324890776e+01 3.334156e-01 1.157368e-02 10000000
36 2.2553e+00 2.636677157960047e+01 2.973111e-01 1.127598e-02 10000000
36 2.3085e+00 2.430209564398375e+01 2.719032e-01 1.118847e-02 10000000
36 2.3617e+00 2.144910369228520e+01 2.323659e-01 1.083336e-02 10000000
36 2.4149e+00 1.799241278525403e+01 1.806990e-01 1.004307e-02 10000000
36 2.4681e+00 1.448702482332447e+01 1.325287e-01 9.148094e-03 10000000
36 2.5213e+00 1.099604555893975e+01 9.083225e-02 8.260447e-03 10000000
36 2.5745e+00 7.401446012290233e+00 5.105943e-02 6.898574e-03 10000000
36 2.6277e+00 4.125667626347010e+00 2.114547e-02 5.125344e-03 10000000
36 2.6809e+00 1.804513535824786e+00 5.830162e-03 3.230878e-03 10000000
36 2.7340e+00 6.010760831171303e-01 9.128932e-04 1.518765e-03 10000000
36 2.7872e+00 2.382903064611231e-01 2.382868e-04 9.999855e-04 2610480
36 2.8404e+00 1.611224173026919e-01 1.611042e-04 9.998868e-04 336280
36 2.8936e+00 1.315841619991058e-01 1.239991e-04 9.423557e-04 100000
36 2.9468e+00 1.149059068725589e-01 7.627185e-05 6.637766e-04 100000
36 3.0000e+00 1.036420918908466e-01 5.344147e-05 5.156348e-04 100000
