# Supplementary material for: Anderson critical metal phase in trivial states protected by average magnetic crystalline symmetry
Source: Nat Commun. 2024 Apr 9;15:3069. doi: 10.1038/s41467-024-47467-2 (PMC11003978; doi:10.1038/s41467-024-47467-2)
Supplement: Supplementary file 3 — Source Data [file 41467_2024_47467_MOESM3_ESM.zip › Source Data/FS9/L=100_E=2.042_v=1_pm.txt]

runtime=1733.26 min, E=2.042035e+00, r=10,q=4, 
#M  #Scattering  #Lambda  #errorbar  #precision  #n_iter
100 5.0000e-01 1.883573188795186e-01 2.240884e-04 1.189698e-03 10000000
100 5.5319e-01 3.494654472838640e-01 5.975863e-04 1.710001e-03 10000000
100 6.0638e-01 7.223022126986034e-01 1.860988e-03 2.576467e-03 10000000
100 6.5957e-01 1.616157968850126e+00 6.435870e-03 3.982204e-03 10000000
100 7.1277e-01 3.466671016765646e+00 2.026728e-02 5.846322e-03 10000000
100 7.6596e-01 6.465223849636341e+00 5.228851e-02 8.087656e-03 10000000
100 8.1915e-01 9.449133192763638e+00 9.176661e-02 9.711643e-03 10000000
100 8.7234e-01 1.261461185701150e+01 1.416679e-01 1.123046e-02 10000000
100 9.2553e-01 1.523011819234866e+01 1.860765e-01 1.221766e-02 10000000
100 9.7872e-01 1.886839979252306e+01 2.599645e-01 1.377777e-02 10000000
100 1.0319e+00 2.233919498848475e+01 3.367631e-01 1.507499e-02 10000000
100 1.0851e+00 2.644780480934542e+01 4.380368e-01 1.656231e-02 10000000
100 1.1383e+00 3.112345007169906e+01 5.575101e-01 1.791286e-02 10000000
100 1.1915e+00 3.609948685707633e+01 6.864622e-01 1.901584e-02 10000000
100 1.2447e+00 4.350453084855756e+01 9.136545e-01 2.100136e-02 10000000
100 1.2979e+00 5.236900839747855e+01 1.219769e+00 2.329182e-02 10000000
100 1.3511e+00 6.118755860615335e+01 1.559319e+00 2.548425e-02 10000000
100 1.4043e+00 6.498587272015372e+01 1.688702e+00 2.598567e-02 10000000
100 1.4574e+00 6.844561304428457e+01 1.850642e+00 2.703814e-02 10000000
100 1.5106e+00 6.639486781382287e+01 1.770530e+00 2.666667e-02 10000000
100 1.5638e+00 6.032444720819049e+01 1.501227e+00 2.488589e-02 10000000
100 1.6170e+00 5.822980470890808e+01 1.448978e+00 2.488379e-02 10000000
100 1.6702e+00 5.408773075727256e+01 1.295749e+00 2.395644e-02 10000000
100 1.7234e+00 5.044573887219480e+01 1.168897e+00 2.317137e-02 10000000
100 1.7766e+00 4.695804769074605e+01 1.058547e+00 2.254239e-02 10000000
100 1.8298e+00 4.425582192864501e+01 9.827598e-01 2.220634e-02 10000000
100 1.8830e+00 4.054999313746143e+01 8.663800e-01 2.136573e-02 10000000
100 1.9362e+00 3.699853995910897e+01 7.590955e-01 2.051690e-02 10000000
100 1.9894e+00 3.354516107435443e+01 6.541362e-01 1.950016e-02 10000000
100 2.0426e+00 3.161854519691661e+01 6.068988e-01 1.919439e-02 10000000
100 2.0957e+00 3.000857855156805e+01 5.612808e-01 1.870401e-02 10000000
100 2.1489e+00 2.994057739724842e+01 5.776390e-01 1.929285e-02 10000000
100 2.2021e+00 2.840264705715804e+01 5.409269e-01 1.904495e-02 10000000
100 2.2553e+00 2.542008935860150e+01 4.594944e-01 1.807603e-02 10000000
100 2.3085e+00 2.367153278163644e+01 4.297927e-01 1.815652e-02 10000000
100 2.3617e+00 2.079403326444888e+01 3.638174e-01 1.749624e-02 10000000
100 2.4149e+00 1.760100341478040e+01 2.896075e-01 1.645403e-02 10000000
100 2.4681e+00 1.440230437454813e+01 2.193217e-01 1.522824e-02 10000000
100 2.5213e+00 1.068681334526260e+01 1.449869e-01 1.356689e-02 10000000
100 2.5745e+00 6.580450549488091e+00 7.130565e-02 1.083598e-02 10000000
100 2.6277e+00 2.984117790832384e+00 2.197011e-02 7.362345e-03 10000000
100 2.6809e+00 9.451190192578706e-01 3.675696e-03 3.889136e-03 10000000
100 2.7340e+00 2.496505268590810e-01 4.031628e-04 1.614909e-03 10000000
100 2.7872e+00 8.882155324917372e-02 8.882050e-05 9.999882e-04 2856920
100 2.8404e+00 5.844637614470072e-02 5.844291e-05 9.999407e-04 345840
100 2.8936e+00 4.758940969267934e-02 4.449542e-05 9.349857e-04 100000
100 2.9468e+00 4.152263255896659e-02 2.571548e-05 6.193124e-04 100000
100 3.0000e+00 3.734175638326621e-02 1.637552e-05 4.385310e-04 100000
