# Supplementary material for: Anderson critical metal phase in trivial states protected by average magnetic crystalline symmetry
Source: Nat Commun. 2024 Apr 9;15:3069. doi: 10.1038/s41467-024-47467-2 (PMC11003978; doi:10.1038/s41467-024-47467-2)
Supplement: Supplementary file 3 — Source Data [file 41467_2024_47467_MOESM3_ESM.zip › Source Data/FS9/L=9_E=2.042_v=1_pm.txt]

runtime=47.12 min, E=2.042035e+00, r=10,q=4, 
#M  #Scattering  #Lambda  #errorbar  #precision  #n_iter
9 5.0000e-01 1.310309947579389e+00 1.373858e-03 1.048499e-03 10000000
9 5.5319e-01 1.945813363843107e+00 2.543620e-03 1.307227e-03 10000000
9 6.0638e-01 2.887787719137028e+00 4.662472e-03 1.614548e-03 10000000
9 6.5957e-01 4.209504924281162e+00 8.247094e-03 1.959160e-03 10000000
9 7.1277e-01 5.908719316106206e+00 1.374256e-02 2.325810e-03 10000000
9 7.6596e-01 7.988853398503910e+00 2.150859e-02 2.692325e-03 10000000
9 8.1915e-01 1.032809528445037e+01 3.156026e-02 3.055767e-03 10000000
9 8.7234e-01 1.290324836112391e+01 4.402113e-02 3.411631e-03 10000000
9 9.2553e-01 1.578722376559826e+01 5.946210e-02 3.766470e-03 10000000
9 9.7872e-01 1.888262612625381e+01 7.804685e-02 4.133263e-03 10000000
9 1.0319e+00 2.240128861736437e+01 1.007021e-01 4.495371e-03 10000000
9 1.0851e+00 2.673440477912697e+01 1.322753e-01 4.947756e-03 10000000
9 1.1383e+00 3.192929829051027e+01 1.716058e-01 5.374557e-03 10000000
9 1.1915e+00 3.919433286711828e+01 2.347832e-01 5.990233e-03 10000000
9 1.2447e+00 4.905562550220563e+01 3.312012e-01 6.751544e-03 10000000
9 1.2979e+00 6.159546282086265e+01 4.712481e-01 7.650695e-03 10000000
9 1.3511e+00 7.459748823455489e+01 6.297730e-01 8.442281e-03 10000000
9 1.4043e+00 8.483142967903315e+01 7.746642e-01 9.131807e-03 10000000
9 1.4574e+00 8.677301504552199e+01 8.039614e-01 9.265108e-03 10000000
9 1.5106e+00 8.049457087407161e+01 7.140269e-01 8.870497e-03 10000000
9 1.5638e+00 7.122347359727819e+01 5.941120e-01 8.341520e-03 10000000
9 1.6170e+00 6.008743145396838e+01 4.557082e-01 7.584086e-03 10000000
9 1.6702e+00 5.216664903226444e+01 3.702810e-01 7.098040e-03 10000000
9 1.7234e+00 4.476229964785770e+01 2.943957e-01 6.576866e-03 10000000
9 1.7766e+00 3.852592442792304e+01 2.331066e-01 6.050642e-03 10000000
9 1.8298e+00 3.547299792793010e+01 2.080410e-01 5.864772e-03 10000000
9 1.8830e+00 3.407063521885603e+01 1.957653e-01 5.745867e-03 10000000
9 1.9362e+00 3.621986206872302e+01 2.192005e-01 6.051941e-03 10000000
9 1.9894e+00 3.814245676458328e+01 2.409288e-01 6.316551e-03 10000000
9 2.0426e+00 3.850875965395486e+01 2.480324e-01 6.440935e-03 10000000
9 2.0957e+00 3.817796937991831e+01 2.489733e-01 6.521388e-03 10000000
9 2.1489e+00 3.691303129633648e+01 2.441206e-01 6.613400e-03 10000000
9 2.2021e+00 3.149897830285357e+01 1.920380e-01 6.096642e-03 10000000
9 2.2553e+00 2.589057373071255e+01 1.444569e-01 5.579518e-03 10000000
9 2.3085e+00 2.063601239958982e+01 1.042206e-01 5.050421e-03 10000000
9 2.3617e+00 1.621820515522887e+01 7.292773e-02 4.496659e-03 10000000
9 2.4149e+00 1.382219251676170e+01 5.804377e-02 4.199317e-03 10000000
9 2.4681e+00 1.392552909139576e+01 6.100343e-02 4.380690e-03 10000000
9 2.5213e+00 1.434543425012518e+01 6.978784e-02 4.864812e-03 10000000
9 2.5745e+00 1.087203381066292e+01 4.589597e-02 4.221470e-03 10000000
9 2.6277e+00 6.219800703497803e+00 1.898049e-02 3.051623e-03 10000000
9 2.6809e+00 2.839725699512328e+00 5.267988e-03 1.855104e-03 10000000
9 2.7340e+00 1.224130212525639e+00 1.224129e-03 9.999993e-04 8661440
9 2.7872e+00 7.202581208973554e-01 7.202487e-04 9.999870e-04 1558280
9 2.8404e+00 5.562314680435213e-01 5.562156e-04 9.999715e-04 399760
9 2.8936e+00 4.750544342288910e-01 4.750060e-04 9.998980e-04 180400
9 2.9468e+00 4.226615833404194e-01 4.206387e-04 9.952141e-04 100000
9 3.0000e+00 3.855630572092516e-01 3.113760e-04 8.075878e-04 100000
