# Supplementary material for: Anderson critical metal phase in trivial states protected by average magnetic crystalline symmetry
Source: Nat Commun. 2024 Apr 9;15:3069. doi: 10.1038/s41467-024-47467-2 (PMC11003978; doi:10.1038/s41467-024-47467-2)
Supplement: Supplementary file 3 — Source Data [file 41467_2024_47467_MOESM3_ESM.zip › Source Data/F2g/lambda=-0.25pi_d_2/L=75_E=2.3562_v=1_pm.txt]

runtime=1113.87 min, E=2.356194e+00, r=10,q=4, 
#M  #Disorder  #Lambda  #errorbar  #precision  #n_iter
75 1.0000e+00 1.235668354377333e+02 3.862767e+00 3.126055e-02 10000000
75 1.1143e+00 1.122420700052157e+02 3.477399e+00 3.098124e-02 10000000
75 1.2286e+00 9.296096129732729e+01 2.586196e+00 2.782024e-02 10000000
75 1.3429e+00 7.493694186044416e+01 1.810929e+00 2.416604e-02 10000000
75 1.4571e+00 6.916569693053508e+01 1.644472e+00 2.377583e-02 10000000
75 1.5714e+00 5.832878855805259e+01 1.241697e+00 2.128789e-02 10000000
75 1.6857e+00 5.142555642183900e+01 1.024616e+00 1.992425e-02 10000000
75 1.8000e+00 4.797030073044512e+01 9.375708e-01 1.954482e-02 10000000
75 1.9143e+00 4.215405558537960e+01 7.622729e-01 1.808303e-02 10000000
75 2.0286e+00 3.855826565006738e+01 6.675018e-01 1.731151e-02 10000000
75 2.1429e+00 3.504025685690852e+01 5.749027e-01 1.640692e-02 10000000
75 2.2571e+00 3.197486314956770e+01 4.970657e-01 1.554551e-02 10000000
75 2.3714e+00 2.968893344041786e+01 4.461055e-01 1.502599e-02 10000000
75 2.4857e+00 2.781607291160277e+01 4.070733e-01 1.463446e-02 10000000
75 2.6000e+00 2.648861671570312e+01 3.811429e-01 1.438893e-02 10000000
75 2.7143e+00 2.369413245578331e+01 3.160192e-01 1.333745e-02 10000000
75 2.8286e+00 2.212981621558482e+01 2.840522e-01 1.283572e-02 10000000
75 2.9429e+00 2.126890060861166e+01 2.720813e-01 1.279245e-02 10000000
75 3.0571e+00 1.993410072288559e+01 2.466483e-01 1.237318e-02 10000000
75 3.1714e+00 1.823457941799033e+01 2.123988e-01 1.164813e-02 10000000
75 3.2857e+00 1.727137260733572e+01 1.968934e-01 1.139999e-02 10000000
75 3.4000e+00 1.607241229766790e+01 1.753580e-01 1.091049e-02 10000000
75 3.5143e+00 1.536012950885304e+01 1.652666e-01 1.075945e-02 10000000
75 3.6286e+00 1.433645019444330e+01 1.485686e-01 1.036300e-02 10000000
75 3.7429e+00 1.367780845534194e+01 1.388844e-01 1.015399e-02 10000000
75 3.8571e+00 1.271184582991048e+01 1.240160e-01 9.755941e-03 10000000
75 3.9714e+00 1.207887446280501e+01 1.154307e-01 9.556415e-03 10000000
75 4.0857e+00 1.134945111804883e+01 1.050976e-01 9.260145e-03 10000000
75 4.2000e+00 1.054066373650175e+01 9.387307e-02 8.905803e-03 10000000
75 4.3143e+00 9.883637515236746e+00 8.506421e-02 8.606569e-03 10000000
75 4.4286e+00 9.198821683433003e+00 7.639909e-02 8.305312e-03 10000000
75 4.5429e+00 8.607075052179900e+00 6.918702e-02 8.038389e-03 10000000
75 4.6571e+00 7.847970665434593e+00 5.991683e-02 7.634690e-03 10000000
75 4.7714e+00 7.264186020856680e+00 5.351206e-02 7.366560e-03 10000000
75 4.8857e+00 6.647597087259626e+00 4.687433e-02 7.051319e-03 10000000
75 5.0000e+00 6.054703954169105e+00 4.072157e-02 6.725609e-03 10000000
