# Supplementary material for: Anderson critical metal phase in trivial states protected by average magnetic crystalline symmetry
Source: Nat Commun. 2024 Apr 9;15:3069. doi: 10.1038/s41467-024-47467-2 (PMC11003978; doi:10.1038/s41467-024-47467-2)
Supplement: Supplementary file 3 — Source Data [file 41467_2024_47467_MOESM3_ESM.zip › Source Data/F2g/lambda=-0.25pi_d_2/L=25_E=2.3562_v=1_pm.txt]

runtime=188.70 min, E=2.356194e+00, r=10,q=4, 
#M  #Disorder  #Lambda  #errorbar  #precision  #n_iter
25 1.0000e+00 1.324088078712636e+02 2.562057e+00 1.934960e-02 10000000
25 1.1143e+00 1.119657002303494e+02 1.997479e+00 1.784010e-02 10000000
25 1.2286e+00 8.945859116426824e+01 1.382723e+00 1.545657e-02 10000000
25 1.3429e+00 7.675545370814775e+01 1.096030e+00 1.427951e-02 10000000
25 1.4571e+00 6.657302677762159e+01 8.814937e-01 1.324100e-02 10000000
25 1.5714e+00 5.843184673395386e+01 7.212252e-01 1.234302e-02 10000000
25 1.6857e+00 5.155021822095640e+01 5.928525e-01 1.150048e-02 10000000
25 1.8000e+00 4.671245423265304e+01 5.135334e-01 1.099350e-02 10000000
25 1.9143e+00 4.099586819461517e+01 4.149039e-01 1.012063e-02 10000000
25 2.0286e+00 3.874405086131974e+01 3.878683e-01 1.001104e-02 10000000
25 2.1429e+00 3.430709243529603e+01 3.178180e-01 9.263914e-03 10000000
25 2.2571e+00 3.297119556276635e+01 3.047884e-01 9.244081e-03 10000000
25 2.3714e+00 2.977585790441440e+01 2.586363e-01 8.686109e-03 10000000
25 2.4857e+00 2.755405201782404e+01 2.301819e-01 8.353831e-03 10000000
25 2.6000e+00 2.553771718111306e+01 2.045339e-01 8.009093e-03 10000000
25 2.7143e+00 2.385263076297867e+01 1.844758e-01 7.733980e-03 10000000
25 2.8286e+00 2.268685445213194e+01 1.723277e-01 7.595927e-03 10000000
25 2.9429e+00 2.099690829228292e+01 1.522549e-01 7.251299e-03 10000000
25 3.0571e+00 1.990199050636721e+01 1.411311e-01 7.091307e-03 10000000
25 3.1714e+00 1.879680905075012e+01 1.298802e-01 6.909695e-03 10000000
25 3.2857e+00 1.729863304161011e+01 1.131249e-01 6.539530e-03 10000000
25 3.4000e+00 1.669410551689005e+01 1.084226e-01 6.494663e-03 10000000
25 3.5143e+00 1.554508643757049e+01 9.719938e-02 6.252740e-03 10000000
25 3.6286e+00 1.468661899945396e+01 8.907337e-02 6.064933e-03 10000000
25 3.7429e+00 1.371789294067643e+01 7.993067e-02 5.826746e-03 10000000
25 3.8571e+00 1.301405831412904e+01 7.401870e-02 5.687596e-03 10000000
25 3.9714e+00 1.232548568621573e+01 6.823354e-02 5.535972e-03 10000000
25 4.0857e+00 1.161321392339073e+01 6.243994e-02 5.376629e-03 10000000
25 4.2000e+00 1.090625334123012e+01 5.667950e-02 5.196973e-03 10000000
25 4.3143e+00 1.029830262043543e+01 5.221277e-02 5.070037e-03 10000000
25 4.4286e+00 9.723104541275356e+00 4.799778e-02 4.936466e-03 10000000
25 4.5429e+00 9.075074676252036e+00 4.324660e-02 4.765427e-03 10000000
25 4.6571e+00 8.478861157461687e+00 3.903644e-02 4.603972e-03 10000000
25 4.7714e+00 8.040194086151455e+00 3.615976e-02 4.497374e-03 10000000
25 4.8857e+00 7.476842664571774e+00 3.240133e-02 4.333557e-03 10000000
25 5.0000e+00 6.905744631616663e+00 2.870196e-02 4.156244e-03 10000000
