# Supplementary material for: Anderson critical metal phase in trivial states protected by average magnetic crystalline symmetry
Source: Nat Commun. 2024 Apr 9;15:3069. doi: 10.1038/s41467-024-47467-2 (PMC11003978; doi:10.1038/s41467-024-47467-2)
Supplement: Supplementary file 3 — Source Data [file 41467_2024_47467_MOESM3_ESM.zip › Source Data/F2g/lambda=-0.25pi_d_2/L=100_E=2.3562_v=1_pm.txt]

runtime=2517.88 min, E=2.356194e+00, r=10,q=4, 
#M  #Disorder  #Lambda  #errorbar  #precision  #n_iter
100 1.0000e+00 1.399660744893437e+02 5.735148e+00 4.097527e-02 10000000
100 1.1143e+00 1.113722366647924e+02 3.951112e+00 3.547664e-02 10000000
100 1.2286e+00 9.193162458954959e+01 2.917691e+00 3.173762e-02 10000000
100 1.3429e+00 7.436283562383062e+01 2.052218e+00 2.759736e-02 10000000
100 1.4571e+00 6.892927529172671e+01 1.890036e+00 2.741993e-02 10000000
100 1.5714e+00 5.745838740439137e+01 1.393795e+00 2.425746e-02 10000000
100 1.6857e+00 5.316088851331252e+01 1.264901e+00 2.379383e-02 10000000
100 1.8000e+00 4.599258616566512e+01 9.949724e-01 2.163332e-02 10000000
100 1.9143e+00 4.372720197182038e+01 9.453363e-01 2.161895e-02 10000000
100 2.0286e+00 3.865056923575169e+01 7.746782e-01 2.004312e-02 10000000
100 2.1429e+00 3.517301904294353e+01 6.696730e-01 1.903939e-02 10000000
100 2.2571e+00 3.098704304044456e+01 5.409488e-01 1.745726e-02 10000000
100 2.3714e+00 2.959688503196311e+01 5.123606e-01 1.731130e-02 10000000
100 2.4857e+00 2.681683066588830e+01 4.366113e-01 1.628124e-02 10000000
100 2.6000e+00 2.584338696488018e+01 4.196110e-01 1.623669e-02 10000000
100 2.7143e+00 2.429426570527577e+01 3.831276e-01 1.577029e-02 10000000
100 2.8286e+00 2.232017150808052e+01 3.358278e-01 1.504593e-02 10000000
100 2.9429e+00 2.075428278014609e+01 2.992033e-01 1.441646e-02 10000000
100 3.0571e+00 1.957881456879819e+01 2.751833e-01 1.405516e-02 10000000
100 3.1714e+00 1.847713388222519e+01 2.525093e-01 1.366604e-02 10000000
100 3.2857e+00 1.733826066901758e+01 2.290131e-01 1.320854e-02 10000000
100 3.4000e+00 1.597775529313969e+01 2.002694e-01 1.253427e-02 10000000
100 3.5143e+00 1.550570939500625e+01 1.942004e-01 1.252444e-02 10000000
100 3.6286e+00 1.440959124193898e+01 1.733521e-01 1.203033e-02 10000000
100 3.7429e+00 1.343426439301582e+01 1.552417e-01 1.155565e-02 10000000
100 3.8571e+00 1.293000769871665e+01 1.479077e-01 1.143910e-02 10000000
100 3.9714e+00 1.193498378316529e+01 1.307131e-01 1.095209e-02 10000000
100 4.0857e+00 1.117513468347773e+01 1.180209e-01 1.056102e-02 10000000
100 4.2000e+00 1.047533628371460e+01 1.069924e-01 1.021374e-02 10000000
100 4.3143e+00 9.952145605414417e+00 9.996186e-02 1.004425e-02 10000000
100 4.4286e+00 9.109799139292932e+00 8.696142e-02 9.545920e-03 10000000
100 4.5429e+00 8.298479485720090e+00 7.484977e-02 9.019697e-03 10000000
100 4.6571e+00 7.849861827890330e+00 7.000443e-02 8.917918e-03 10000000
100 4.7714e+00 7.096459513344796e+00 5.969052e-02 8.411310e-03 10000000
100 4.8857e+00 6.440048204391574e+00 5.171204e-02 8.029760e-03 10000000
100 5.0000e+00 5.863608778481937e+00 4.522881e-02 7.713477e-03 10000000
