# Supplementary material for: Anderson critical metal phase in trivial states protected by average magnetic crystalline symmetry
Source: Nat Commun. 2024 Apr 9;15:3069. doi: 10.1038/s41467-024-47467-2 (PMC11003978; doi:10.1038/s41467-024-47467-2)
Supplement: Supplementary file 3 — Source Data [file 41467_2024_47467_MOESM3_ESM.zip › Source Data/F2g/lambda=-0.25pi_d_2/L=150_E=2.3562_v=1_pm.txt]

runtime=8094.14 min, E=2.356194e+00, r=10,q=4, 
#M  #Disorder  #Lambda  #errorbar  #precision  #n_iter
150 1.0000e+00 1.290582549679122e+02 5.947869e+00 4.608670e-02 10000000
150 1.1143e+00 1.109012384322033e+02 4.813445e+00 4.340299e-02 10000000
150 1.2286e+00 8.894509928866836e+01 3.347457e+00 3.763510e-02 10000000
150 1.3429e+00 7.869978174289975e+01 2.812470e+00 3.573669e-02 10000000
150 1.4571e+00 6.948003431232330e+01 2.341558e+00 3.370117e-02 10000000
150 1.5714e+00 5.595764187431826e+01 1.621888e+00 2.898420e-02 10000000
150 1.6857e+00 5.517237806816548e+01 1.665746e+00 3.019167e-02 10000000
150 1.8000e+00 4.695990263782412e+01 1.274150e+00 2.713271e-02 10000000
150 1.9143e+00 4.182539169880963e+01 1.060147e+00 2.534696e-02 10000000
150 2.0286e+00 3.945164388741387e+01 9.873224e-01 2.502614e-02 10000000
150 2.1429e+00 3.355594325936287e+01 7.471404e-01 2.226552e-02 10000000
150 2.2571e+00 3.164676217710947e+01 6.920153e-01 2.186686e-02 10000000
150 2.3714e+00 2.944278141482558e+01 6.219538e-01 2.112415e-02 10000000
150 2.4857e+00 2.730057712673212e+01 5.535005e-01 2.027431e-02 10000000
150 2.6000e+00 2.503719332911087e+01 4.828427e-01 1.928502e-02 10000000
150 2.7143e+00 2.323388457285513e+01 4.308182e-01 1.854267e-02 10000000
150 2.8286e+00 2.231144538342253e+01 4.098223e-01 1.836825e-02 10000000
150 2.9429e+00 2.067863363734016e+01 3.649144e-01 1.764693e-02 10000000
150 3.0571e+00 1.941485234424922e+01 3.321411e-01 1.710758e-02 10000000
150 3.1714e+00 1.820834150615212e+01 3.014140e-01 1.655362e-02 10000000
150 3.2857e+00 1.752410544463187e+01 2.870842e-01 1.638224e-02 10000000
150 3.4000e+00 1.657841692653702e+01 2.650561e-01 1.598802e-02 10000000
150 3.5143e+00 1.493287162040312e+01 2.220613e-01 1.487064e-02 10000000
150 3.6286e+00 1.437102542293214e+01 2.119958e-01 1.475161e-02 10000000
150 3.7429e+00 1.345857975570162e+01 1.918512e-01 1.425494e-02 10000000
150 3.8571e+00 1.248024069790077e+01 1.695866e-01 1.358841e-02 10000000
150 3.9714e+00 1.181291314954514e+01 1.568310e-01 1.327623e-02 10000000
150 4.0857e+00 1.110609065587058e+01 1.433944e-01 1.291133e-02 10000000
150 4.2000e+00 1.030645834687564e+01 1.281185e-01 1.243089e-02 10000000
150 4.3143e+00 9.497006403189379e+00 1.127467e-01 1.187181e-02 10000000
150 4.4286e+00 8.935730532261639e+00 1.033875e-01 1.157012e-02 10000000
150 4.5429e+00 8.103527571734846e+00 8.893153e-02 1.097442e-02 10000000
150 4.6571e+00 7.387237499907346e+00 7.719635e-02 1.044996e-02 10000000
150 4.7714e+00 6.817947263762872e+00 6.884724e-02 1.009794e-02 10000000
150 4.8857e+00 6.134894715066538e+00 5.890514e-02 9.601654e-03 10000000
150 5.0000e+00 5.443731731527135e+00 4.907501e-02 9.014957e-03 10000000
