# Supplementary material for: Anderson critical metal phase in trivial states protected by average magnetic crystalline symmetry
Source: Nat Commun. 2024 Apr 9;15:3069. doi: 10.1038/s41467-024-47467-2 (PMC11003978; doi:10.1038/s41467-024-47467-2)
Supplement: Supplementary file 3 — Source Data [file 41467_2024_47467_MOESM3_ESM.zip › Source Data/F2g/lambda=-0.25pi_d_2/L=36_E=2.3562_v=1_pm.txt]

runtime=291.28 min, E=2.356194e+00, r=10,q=4, 
#M  #Disorder  #Lambda  #errorbar  #precision  #n_iter
36 1.0000e+00 1.418822135138627e+02 3.524514e+00 2.484113e-02 10000000
36 1.1143e+00 1.142305011846201e+02 2.490192e+00 2.179971e-02 10000000
36 1.2286e+00 9.207522056887241e+01 1.756879e+00 1.908091e-02 10000000
36 1.3429e+00 7.733804324862628e+01 1.333089e+00 1.723718e-02 10000000
36 1.4571e+00 6.552063077347785e+01 1.022689e+00 1.560866e-02 10000000
36 1.5714e+00 5.782931434479854e+01 8.466243e-01 1.464005e-02 10000000
36 1.6857e+00 5.121127892480927e+01 7.020586e-01 1.370906e-02 10000000
36 1.8000e+00 4.704692859244626e+01 6.260388e-01 1.330669e-02 10000000
36 1.9143e+00 4.156569500280327e+01 5.125848e-01 1.233192e-02 10000000
36 2.0286e+00 3.772210787130112e+01 4.423078e-01 1.172543e-02 10000000
36 2.1429e+00 3.533514421342242e+01 4.048683e-01 1.145795e-02 10000000
36 2.2571e+00 3.297043467906616e+01 3.667625e-01 1.112398e-02 10000000
36 2.3714e+00 2.922983303557185e+01 2.995367e-01 1.024764e-02 10000000
36 2.4857e+00 2.748179938369077e+01 2.739170e-01 9.967217e-03 10000000
36 2.6000e+00 2.571262095184722e+01 2.485078e-01 9.664819e-03 10000000
36 2.7143e+00 2.390826396241699e+01 2.224558e-01 9.304555e-03 10000000
36 2.8286e+00 2.228524097295654e+01 1.996548e-01 8.959060e-03 10000000
36 2.9429e+00 2.094983428500616e+01 1.824080e-01 8.706895e-03 10000000
36 3.0571e+00 1.988911432068355e+01 1.693522e-01 8.514817e-03 10000000
36 3.1714e+00 1.852321208093981e+01 1.515249e-01 8.180272e-03 10000000
36 3.2857e+00 1.739259978911501e+01 1.375993e-01 7.911370e-03 10000000
36 3.4000e+00 1.663429553816722e+01 1.296333e-01 7.793133e-03 10000000
36 3.5143e+00 1.531419912618411e+01 1.131826e-01 7.390696e-03 10000000
36 3.6286e+00 1.458428722218257e+01 1.055453e-01 7.236915e-03 10000000
36 3.7429e+00 1.379984163834787e+01 9.742182e-02 7.059634e-03 10000000
36 3.8571e+00 1.297548584303316e+01 8.866264e-02 6.833088e-03 10000000
36 3.9714e+00 1.238303903199004e+01 8.319434e-02 6.718411e-03 10000000
36 4.0857e+00 1.168314669312174e+01 7.624984e-02 6.526482e-03 10000000
36 4.2000e+00 1.078596985870885e+01 6.704616e-02 6.216053e-03 10000000
36 4.3143e+00 1.024088245183285e+01 6.243451e-02 6.096595e-03 10000000
36 4.4286e+00 9.519238483906660e+00 5.561044e-02 5.841900e-03 10000000
36 4.5429e+00 8.942573556448838e+00 5.073807e-02 5.673766e-03 10000000
36 4.6571e+00 8.358964273603375e+00 4.588607e-02 5.489444e-03 10000000
36 4.7714e+00 7.725716895718362e+00 4.074862e-02 5.274413e-03 10000000
36 4.8857e+00 7.192843309487655e+00 3.670962e-02 5.103632e-03 10000000
36 5.0000e+00 6.648085586852540e+00 3.242104e-02 4.876748e-03 10000000
