# Supplementary material for: Anderson critical metal phase in trivial states protected by average magnetic crystalline symmetry
Source: Nat Commun. 2024 Apr 9;15:3069. doi: 10.1038/s41467-024-47467-2 (PMC11003978; doi:10.1038/s41467-024-47467-2)
Supplement: Supplementary file 3 — Source Data [file 41467_2024_47467_MOESM3_ESM.zip › Source Data/F2g/lambda=-0.25pi_d_2/L=50_E=2.3562_v=1_pm.txt]

runtime=505.52 min, E=2.356194e+00, r=10,q=4, 
#M  #Disorder  #Lambda  #errorbar  #precision  #n_iter
50 1.0000e+00 1.402882280982488e+02 4.024938e+00 2.869049e-02 10000000
50 1.1143e+00 1.091512792537030e+02 2.675799e+00 2.451459e-02 10000000
50 1.2286e+00 9.159619910085478e+01 2.044861e+00 2.232473e-02 10000000
50 1.3429e+00 7.981658642943454e+01 1.676014e+00 2.099831e-02 10000000
50 1.4571e+00 6.764895304659690e+01 1.285240e+00 1.899866e-02 10000000
50 1.5714e+00 5.867648222697756e+01 1.028524e+00 1.752872e-02 10000000
50 1.6857e+00 5.162516222396435e+01 8.428329e-01 1.632601e-02 10000000
50 1.8000e+00 4.754552120794619e+01 7.514566e-01 1.580499e-02 10000000
50 1.9143e+00 4.184513690282334e+01 6.125577e-01 1.463868e-02 10000000
50 2.0286e+00 3.842047934409143e+01 5.413768e-01 1.409084e-02 10000000
50 2.1429e+00 3.524202601742663e+01 4.738147e-01 1.344459e-02 10000000
50 2.2571e+00 3.229864417393058e+01 4.154751e-01 1.286355e-02 10000000
50 2.3714e+00 3.044278935295930e+01 3.830865e-01 1.258382e-02 10000000
50 2.4857e+00 2.746995195982220e+01 3.233457e-01 1.177089e-02 10000000
50 2.6000e+00 2.550310752152302e+01 2.887316e-01 1.132143e-02 10000000
50 2.7143e+00 2.401168466195750e+01 2.648488e-01 1.102999e-02 10000000
50 2.8286e+00 2.232359466665002e+01 2.367303e-01 1.060449e-02 10000000
50 2.9429e+00 2.131835222919893e+01 2.224387e-01 1.043414e-02 10000000
50 3.0571e+00 1.991344458576421e+01 2.007317e-01 1.008021e-02 10000000
50 3.1714e+00 1.840985638276904e+01 1.766353e-01 9.594606e-03 10000000
50 3.2857e+00 1.746213774058581e+01 1.639091e-01 9.386545e-03 10000000
50 3.4000e+00 1.658848710507114e+01 1.519865e-01 9.162168e-03 10000000
50 3.5143e+00 1.529365965197434e+01 1.332402e-01 8.712120e-03 10000000
50 3.6286e+00 1.447170643209139e+01 1.228149e-01 8.486551e-03 10000000
50 3.7429e+00 1.345708400709590e+01 1.094911e-01 8.136317e-03 10000000
50 3.8571e+00 1.264117338803721e+01 9.941384e-02 7.864289e-03 10000000
50 3.9714e+00 1.211491878983944e+01 9.402995e-02 7.761501e-03 10000000
50 4.0857e+00 1.147934597273945e+01 8.722826e-02 7.598713e-03 10000000
50 4.2000e+00 1.074304592525249e+01 7.888155e-02 7.342568e-03 10000000
50 4.3143e+00 1.014156314485809e+01 7.246542e-02 7.145390e-03 10000000
50 4.4286e+00 9.400134220701016e+00 6.438094e-02 6.848938e-03 10000000
50 4.5429e+00 8.833294838673027e+00 5.885260e-02 6.662588e-03 10000000
50 4.6571e+00 8.244715274914769e+00 5.334914e-02 6.470708e-03 10000000
50 4.7714e+00 7.568070238693930e+00 4.661240e-02 6.159086e-03 10000000
50 4.8857e+00 7.026620663896906e+00 4.185193e-02 5.956196e-03 10000000
50 5.0000e+00 6.387874915384714e+00 3.596768e-02 5.630617e-03 10000000
