# Supplementary material for: Anderson critical metal phase in trivial states protected by average magnetic crystalline symmetry
Source: Nat Commun. 2024 Apr 9;15:3069. doi: 10.1038/s41467-024-47467-2 (PMC11003978; doi:10.1038/s41467-024-47467-2)
Supplement: Supplementary file 3 — Source Data [file 41467_2024_47467_MOESM3_ESM.zip › Source Data/F2g/lambda=-0.25pi_d_2/L=18_E=2.3562_v=1_pm.txt]

runtime=141.22 min, E=2.356194e+00, r=10,q=4, 
#M  #Disorder  #Lambda  #errorbar  #precision  #n_iter
18 1.0000e+00 1.167431297347847e+02 1.817690e+00 1.557000e-02 10000000
18 1.1143e+00 9.634198645690009e+01 1.323876e+00 1.374143e-02 10000000
18 1.2286e+00 8.307347049235254e+01 1.050227e+00 1.264215e-02 10000000
18 1.3429e+00 7.403644813330956e+01 8.891465e-01 1.200958e-02 10000000
18 1.4571e+00 6.441467585301092e+01 7.102730e-01 1.102657e-02 10000000
18 1.5714e+00 5.714066828786581e+01 5.922977e-01 1.036561e-02 10000000
18 1.6857e+00 5.120473553852943e+01 4.991199e-01 9.747533e-03 10000000
18 1.8000e+00 4.569015200393931e+01 4.177891e-01 9.143964e-03 10000000
18 1.9143e+00 4.153845609271147e+01 3.621993e-01 8.719615e-03 10000000
18 2.0286e+00 3.823775440876721e+01 3.212842e-01 8.402278e-03 10000000
18 2.1429e+00 3.478660125515542e+01 2.772154e-01 7.969027e-03 10000000
18 2.2571e+00 3.225070893835363e+01 2.485222e-01 7.705945e-03 10000000
18 2.3714e+00 3.017748528084751e+01 2.255870e-01 7.475340e-03 10000000
18 2.4857e+00 2.754190594348161e+01 1.947765e-01 7.072004e-03 10000000
18 2.6000e+00 2.572339098975031e+01 1.757649e-01 6.832883e-03 10000000
18 2.7143e+00 2.397854343050690e+01 1.580192e-01 6.590024e-03 10000000
18 2.8286e+00 2.252019822657203e+01 1.442151e-01 6.403810e-03 10000000
18 2.9429e+00 2.117655966267941e+01 1.316795e-01 6.218170e-03 10000000
18 3.0571e+00 1.968086388843831e+01 1.171391e-01 5.951927e-03 10000000
18 3.1714e+00 1.857845402303770e+01 1.076002e-01 5.791666e-03 10000000
18 3.2857e+00 1.746745116777536e+01 9.758957e-02 5.586938e-03 10000000
18 3.4000e+00 1.655290811330973e+01 9.061095e-02 5.474020e-03 10000000
18 3.5143e+00 1.561088020328492e+01 8.287580e-02 5.308849e-03 10000000
18 3.6286e+00 1.479654535149751e+01 7.669466e-02 5.183281e-03 10000000
18 3.7429e+00 1.391251802030455e+01 6.946326e-02 4.992860e-03 10000000
18 3.8571e+00 1.312739637769715e+01 6.377353e-02 4.858049e-03 10000000
18 3.9714e+00 1.242886446204532e+01 5.886909e-02 4.736482e-03 10000000
18 4.0857e+00 1.176661124568236e+01 5.416329e-02 4.603134e-03 10000000
18 4.2000e+00 1.106036579884150e+01 4.929918e-02 4.457283e-03 10000000
18 4.3143e+00 1.047559287235550e+01 4.552941e-02 4.346237e-03 10000000
18 4.4286e+00 9.824780198538143e+00 4.127028e-02 4.200631e-03 10000000
18 4.5429e+00 9.182620999058045e+00 3.718051e-02 4.049008e-03 10000000
18 4.6571e+00 8.735956371789875e+00 3.467349e-02 3.969054e-03 10000000
18 4.7714e+00 8.177720286544318e+00 3.140365e-02 3.840147e-03 10000000
18 4.8857e+00 7.645749588574343e+00 2.838779e-02 3.712885e-03 10000000
18 5.0000e+00 7.154417376113035e+00 2.564215e-02 3.584101e-03 10000000
