# Supplementary material for: Anderson critical metal phase in trivial states protected by average magnetic crystalline symmetry
Source: Nat Commun. 2024 Apr 9;15:3069. doi: 10.1038/s41467-024-47467-2 (PMC11003978; doi:10.1038/s41467-024-47467-2)
Supplement: Supplementary file 3 — Source Data [file 41467_2024_47467_MOESM3_ESM.zip › Source Data/F2g/lambda=-0.25pi_d_2/L=120_E=2.3562_v=1_pm.txt]

runtime=4218.28 min, E=2.356194e+00, r=10,q=4, 
#M  #Disorder  #Lambda  #errorbar  #precision  #n_iter
120 1.0000e+00 1.364350904480164e+02 5.952983e+00 4.363235e-02 10000000
120 1.1143e+00 1.194377082474695e+02 4.990681e+00 4.178480e-02 10000000
120 1.2286e+00 9.075173021607068e+01 3.120404e+00 3.438397e-02 10000000
120 1.3429e+00 7.994527216364804e+01 2.599487e+00 3.251583e-02 10000000
120 1.4571e+00 6.486662017859504e+01 1.827700e+00 2.817628e-02 10000000
120 1.5714e+00 5.969985645072646e+01 1.651125e+00 2.765711e-02 10000000
120 1.6857e+00 5.151603826918030e+01 1.302863e+00 2.529044e-02 10000000
120 1.8000e+00 4.649684691582606e+01 1.114813e+00 2.397611e-02 10000000
120 1.9143e+00 4.240079001743278e+01 9.754436e-01 2.300532e-02 10000000
120 2.0286e+00 3.727886378394480e+01 7.873134e-01 2.111957e-02 10000000
120 2.1429e+00 3.431912106016862e+01 6.974610e-01 2.032281e-02 10000000
120 2.2571e+00 3.152336629022127e+01 6.117364e-01 1.940581e-02 10000000
120 2.3714e+00 3.122063446852343e+01 6.248270e-01 2.001327e-02 10000000
120 2.4857e+00 2.748514841128442e+01 5.019481e-01 1.826252e-02 10000000
120 2.6000e+00 2.584796326913528e+01 4.607395e-01 1.782498e-02 10000000
120 2.7143e+00 2.412331734490941e+01 4.135244e-01 1.714210e-02 10000000
120 2.8286e+00 2.270051240510626e+01 3.795574e-01 1.672021e-02 10000000
120 2.9429e+00 2.036037687549465e+01 3.149708e-01 1.546979e-02 10000000
120 3.0571e+00 1.919643219704313e+01 2.898223e-01 1.509772e-02 10000000
120 3.1714e+00 1.824931267529535e+01 2.703808e-01 1.481595e-02 10000000
120 3.2857e+00 1.747010283192638e+01 2.549950e-01 1.459608e-02 10000000
120 3.4000e+00 1.624992629673965e+01 2.270105e-01 1.396994e-02 10000000
120 3.5143e+00 1.526117374594111e+01 2.075617e-01 1.360064e-02 10000000
120 3.6286e+00 1.425949857946055e+01 1.863590e-01 1.306911e-02 10000000
120 3.7429e+00 1.342007558735770e+01 1.697769e-01 1.265096e-02 10000000
120 3.8571e+00 1.314536966840053e+01 1.684114e-01 1.281146e-02 10000000
120 3.9714e+00 1.194819085822348e+01 1.434491e-01 1.200593e-02 10000000
120 4.0857e+00 1.115421616400813e+01 1.293409e-01 1.159570e-02 10000000
120 4.2000e+00 1.054673956325682e+01 1.193989e-01 1.132093e-02 10000000
120 4.3143e+00 9.840294120789126e+00 1.075103e-01 1.092551e-02 10000000
120 4.4286e+00 8.944197357367104e+00 9.215152e-02 1.030294e-02 10000000
120 4.5429e+00 8.339893025365415e+00 8.340907e-02 1.000122e-02 10000000
120 4.6571e+00 7.517461312156239e+00 7.093377e-02 9.435868e-03 10000000
120 4.7714e+00 7.036163716629170e+00 6.500193e-02 9.238263e-03 10000000
120 4.8857e+00 6.207915484506333e+00 5.323562e-02 8.575442e-03 10000000
120 5.0000e+00 5.658215220307442e+00 4.665058e-02 8.244751e-03 10000000
