# Supplementary material for: Anderson critical metal phase in trivial states protected by average magnetic crystalline symmetry
Source: Nat Commun. 2024 Apr 9;15:3069. doi: 10.1038/s41467-024-47467-2 (PMC11003978; doi:10.1038/s41467-024-47467-2)
Supplement: Supplementary file 3 — Source Data [file 41467_2024_47467_MOESM3_ESM.zip › Source Data/F2g/lambda=-0.25pi_d_2/L=9_E=2.3562_v=1_pm.txt]

runtime=96.49 min, E=2.356194e+00, r=10,q=4, 
#M  #Disorder  #Lambda  #errorbar  #precision  #n_iter
9 1.0000e+00 1.094893688529980e+02 1.155627e+00 1.055470e-02 10000000
9 1.1143e+00 9.395294239019782e+01 9.035595e-01 9.617150e-03 10000000
9 1.2286e+00 8.150629202827396e+01 7.235267e-01 8.876943e-03 10000000
9 1.3429e+00 7.175206961693607e+01 5.939885e-01 8.278347e-03 10000000
9 1.4571e+00 6.364381592574870e+01 4.936633e-01 7.756658e-03 10000000
9 1.5714e+00 5.700217067170320e+01 4.175238e-01 7.324701e-03 10000000
9 1.6857e+00 5.131945240763665e+01 3.566884e-01 6.950354e-03 10000000
9 1.8000e+00 4.568113154102632e+01 2.972957e-01 6.508062e-03 10000000
9 1.9143e+00 4.163265954742028e+01 2.585671e-01 6.210680e-03 10000000
9 2.0286e+00 3.780534729037815e+01 2.223705e-01 5.881984e-03 10000000
9 2.1429e+00 3.504318745238142e+01 1.990223e-01 5.679344e-03 10000000
9 2.2571e+00 3.228612916428230e+01 1.758903e-01 5.447860e-03 10000000
9 2.3714e+00 2.970854815352695e+01 1.545017e-01 5.200581e-03 10000000
9 2.4857e+00 2.767864273882664e+01 1.392383e-01 5.030531e-03 10000000
9 2.6000e+00 2.596713284896100e+01 1.269414e-01 4.888540e-03 10000000
9 2.7143e+00 2.418937615145188e+01 1.136637e-01 4.698909e-03 10000000
9 2.8286e+00 2.275668042155658e+01 1.038570e-01 4.563801e-03 10000000
9 2.9429e+00 2.123988932043089e+01 9.325465e-02 4.390543e-03 10000000
9 3.0571e+00 2.001096460069527e+01 8.537403e-02 4.266363e-03 10000000
9 3.1714e+00 1.870935168660436e+01 7.704099e-02 4.117780e-03 10000000
9 3.2857e+00 1.770811352959334e+01 7.089125e-02 4.003320e-03 10000000
9 3.4000e+00 1.662517195853076e+01 6.450762e-02 3.880118e-03 10000000
9 3.5143e+00 1.581873225024760e+01 5.972501e-02 3.775587e-03 10000000
9 3.6286e+00 1.502206788707179e+01 5.566879e-02 3.705801e-03 10000000
9 3.7429e+00 1.413766354323681e+01 5.049602e-02 3.571737e-03 10000000
9 3.8571e+00 1.328007825709726e+01 4.599755e-02 3.463650e-03 10000000
9 3.9714e+00 1.267278778388634e+01 4.289677e-02 3.384952e-03 10000000
9 4.0857e+00 1.201457198327495e+01 3.969862e-02 3.304206e-03 10000000
9 4.2000e+00 1.131928381050137e+01 3.609824e-02 3.189092e-03 10000000
9 4.3143e+00 1.071659511393463e+01 3.332291e-02 3.109468e-03 10000000
9 4.4286e+00 1.019223818517364e+01 3.101844e-02 3.043339e-03 10000000
9 4.5429e+00 9.582844113841084e+00 2.816105e-02 2.938695e-03 10000000
9 4.6571e+00 9.075386758987923e+00 2.598656e-02 2.863410e-03 10000000
9 4.7714e+00 8.623234838055019e+00 2.416504e-02 2.802318e-03 10000000
9 4.8857e+00 8.088558340975510e+00 2.180127e-02 2.695323e-03 10000000
9 5.0000e+00 7.584685715301351e+00 1.982195e-02 2.613418e-03 10000000
