# Supplementary material for: Anderson critical metal phase in trivial states protected by average magnetic crystalline symmetry
Source: Nat Commun. 2024 Apr 9;15:3069. doi: 10.1038/s41467-024-47467-2 (PMC11003978; doi:10.1038/s41467-024-47467-2)
Supplement: Supplementary file 3 — Source Data [file 41467_2024_47467_MOESM3_ESM.zip › Source Data/F2g/lambda=-0.5pi_d_2/L=75_E=2.3562_v=1_pm.txt]

runtime=1121.19 min, E=2.356194e+00, r=10,q=4, 
#M  #Disorder  #Lambda  #errorbar  #precision  #n_iter
75 1.0000e+00 1.052251048392261e+00 3.102070e-03 2.948033e-03 10000000
75 1.0857e+00 1.015467963592754e+00 2.887157e-03 2.843179e-03 10000000
75 1.1714e+00 9.871181610433922e-01 2.722903e-03 2.758437e-03 10000000
75 1.2571e+00 9.663180577656874e-01 2.602634e-03 2.693351e-03 10000000
75 1.3429e+00 9.561817178840537e-01 2.543958e-03 2.660538e-03 10000000
75 1.4286e+00 9.405883328659648e-01 2.458672e-03 2.613973e-03 10000000
75 1.5143e+00 9.394987881739824e-01 2.444198e-03 2.601598e-03 10000000
75 1.6000e+00 9.425089089539518e-01 2.448302e-03 2.597643e-03 10000000
75 1.6857e+00 9.396838582459713e-01 2.416214e-03 2.571305e-03 10000000
75 1.7714e+00 9.446460286149717e-01 2.429515e-03 2.571879e-03 10000000
75 1.8571e+00 9.559697599602490e-01 2.470639e-03 2.584432e-03 10000000
75 1.9429e+00 9.672056107177591e-01 2.504278e-03 2.589189e-03 10000000
75 2.0286e+00 9.849213212975024e-01 2.583221e-03 2.622769e-03 10000000
75 2.1143e+00 1.004844928375737e+00 2.663103e-03 2.650262e-03 10000000
75 2.2000e+00 1.023083656460381e+00 2.728707e-03 2.667139e-03 10000000
75 2.2857e+00 1.044265447875175e+00 2.820200e-03 2.700655e-03 10000000
75 2.3714e+00 1.068579906153620e+00 2.923281e-03 2.735669e-03 10000000
75 2.4571e+00 1.092391029614980e+00 3.020285e-03 2.764839e-03 10000000
75 2.5429e+00 1.110707411976688e+00 3.085117e-03 2.777615e-03 10000000
75 2.6286e+00 1.128704029662637e+00 3.160400e-03 2.800025e-03 10000000
75 2.7143e+00 1.151295463177350e+00 3.255058e-03 2.827300e-03 10000000
75 2.8000e+00 1.171486953028781e+00 3.344102e-03 2.854579e-03 10000000
75 2.8857e+00 1.191218888792512e+00 3.452475e-03 2.898271e-03 10000000
75 2.9714e+00 1.203995284652043e+00 3.494493e-03 2.902414e-03 10000000
75 3.0571e+00 1.206587979090869e+00 3.499719e-03 2.900509e-03 10000000
75 3.1429e+00 1.212994160178774e+00 3.536777e-03 2.915741e-03 10000000
75 3.2286e+00 1.215388694706442e+00 3.552032e-03 2.922548e-03 10000000
75 3.3143e+00 1.204629984976370e+00 3.508480e-03 2.912496e-03 10000000
75 3.4000e+00 1.181546095063305e+00 3.388821e-03 2.868124e-03 10000000
75 3.4857e+00 1.173056876877112e+00 3.361585e-03 2.865663e-03 10000000
75 3.5714e+00 1.150120708563425e+00 3.260174e-03 2.834636e-03 10000000
75 3.6571e+00 1.116999829423021e+00 3.105305e-03 2.780041e-03 10000000
75 3.7429e+00 1.083173780338387e+00 2.966065e-03 2.738310e-03 10000000
75 3.8286e+00 1.051476640303900e+00 2.841952e-03 2.702820e-03 10000000
75 3.9143e+00 1.010246667982375e+00 2.665555e-03 2.638519e-03 10000000
75 4.0000e+00 9.697306296917918e-01 2.497044e-03 2.574987e-03 10000000
