# Supplementary material for: Anderson critical metal phase in trivial states protected by average magnetic crystalline symmetry
Source: Nat Commun. 2024 Apr 9;15:3069. doi: 10.1038/s41467-024-47467-2 (PMC11003978; doi:10.1038/s41467-024-47467-2)
Supplement: Supplementary file 3 — Source Data [file 41467_2024_47467_MOESM3_ESM.zip › Source Data/F2g/lambda=-0.5pi_d_2/L=25_E=2.3562_v=1_pm.txt]

runtime=188.67 min, E=2.356194e+00, r=10,q=4, 
#M  #Disorder  #Lambda  #errorbar  #precision  #n_iter
25 1.0000e+00 2.029307769272647e+00 4.833393e-03 2.381794e-03 10000000
25 1.0857e+00 1.975016737162929e+00 4.565617e-03 2.311685e-03 10000000
25 1.1714e+00 1.949899732683470e+00 4.438095e-03 2.276063e-03 10000000
25 1.2571e+00 1.910970587983038e+00 4.249142e-03 2.223552e-03 10000000
25 1.3429e+00 1.888612690945969e+00 4.145764e-03 2.195137e-03 10000000
25 1.4286e+00 1.881063838802520e+00 4.097387e-03 2.178228e-03 10000000
25 1.5143e+00 1.875415477338017e+00 4.063443e-03 2.166690e-03 10000000
25 1.6000e+00 1.867455940175297e+00 4.011113e-03 2.147902e-03 10000000
25 1.6857e+00 1.872769541665247e+00 4.019806e-03 2.146450e-03 10000000
25 1.7714e+00 1.887242205610507e+00 4.067993e-03 2.155522e-03 10000000
25 1.8571e+00 1.892660330666067e+00 4.061241e-03 2.145784e-03 10000000
25 1.9429e+00 1.909380596259011e+00 4.102116e-03 2.148401e-03 10000000
25 2.0286e+00 1.927341166114758e+00 4.141756e-03 2.148948e-03 10000000
25 2.1143e+00 1.962830539588562e+00 4.274268e-03 2.177604e-03 10000000
25 2.2000e+00 1.988520631519469e+00 4.355405e-03 2.190274e-03 10000000
25 2.2857e+00 2.017363742595980e+00 4.446796e-03 2.204261e-03 10000000
25 2.3714e+00 2.053411016290016e+00 4.573494e-03 2.227267e-03 10000000
25 2.4571e+00 2.088459807759105e+00 4.692380e-03 2.246814e-03 10000000
25 2.5429e+00 2.102622954998341e+00 4.717573e-03 2.243661e-03 10000000
25 2.6286e+00 2.144355355634913e+00 4.877575e-03 2.274611e-03 10000000
25 2.7143e+00 2.175032354684127e+00 4.990689e-03 2.294536e-03 10000000
25 2.8000e+00 2.200539689548889e+00 5.075855e-03 2.306641e-03 10000000
25 2.8857e+00 2.226963527205860e+00 5.178506e-03 2.325366e-03 10000000
25 2.9714e+00 2.235350413053514e+00 5.190349e-03 2.321940e-03 10000000
25 3.0571e+00 2.252903796520024e+00 5.274988e-03 2.341418e-03 10000000
25 3.1429e+00 2.253448949181224e+00 5.258530e-03 2.333547e-03 10000000
25 3.2286e+00 2.242021137729217e+00 5.217303e-03 2.327053e-03 10000000
25 3.3143e+00 2.231546692381166e+00 5.181831e-03 2.322080e-03 10000000
25 3.4000e+00 2.215468723972298e+00 5.137466e-03 2.318907e-03 10000000
25 3.4857e+00 2.198954896010885e+00 5.081493e-03 2.310867e-03 10000000
25 3.5714e+00 2.164042904113552e+00 4.943982e-03 2.284604e-03 10000000
25 3.6571e+00 2.120089740613122e+00 4.789701e-03 2.259197e-03 10000000
25 3.7429e+00 2.083895187701861e+00 4.670308e-03 2.241144e-03 10000000
25 3.8286e+00 2.023603096000255e+00 4.454805e-03 2.201423e-03 10000000
25 3.9143e+00 1.967249153028847e+00 4.271167e-03 2.171137e-03 10000000
25 4.0000e+00 1.915932521878046e+00 4.103665e-03 2.141863e-03 10000000
