# Supplementary material for: Anderson critical metal phase in trivial states protected by average magnetic crystalline symmetry
Source: Nat Commun. 2024 Apr 9;15:3069. doi: 10.1038/s41467-024-47467-2 (PMC11003978; doi:10.1038/s41467-024-47467-2)
Supplement: Supplementary file 3 — Source Data [file 41467_2024_47467_MOESM3_ESM.zip › Source Data/F2g/lambda=-0.5pi_d_2/L=100_E=2.3562_v=1_pm.txt]

runtime=2400.68 min, E=2.356194e+00, r=10,q=4, 
#M  #Disorder  #Lambda  #errorbar  #precision  #n_iter
100 1.0000e+00 8.533048338946684e-01 2.602151e-03 3.049497e-03 10000000
100 1.0857e+00 8.210934403193347e-01 2.407489e-03 2.932052e-03 10000000
100 1.1714e+00 8.011805270337392e-01 2.286724e-03 2.854193e-03 10000000
100 1.2571e+00 7.859663184178384e-01 2.199798e-03 2.798845e-03 10000000
100 1.3429e+00 7.701764976469789e-01 2.107193e-03 2.735987e-03 10000000
100 1.4286e+00 7.629965656310486e-01 2.066331e-03 2.708178e-03 10000000
100 1.5143e+00 7.577218488210619e-01 2.033822e-03 2.684127e-03 10000000
100 1.6000e+00 7.590995913129052e-01 2.033706e-03 2.679104e-03 10000000
100 1.6857e+00 7.610764667539600e-01 2.031778e-03 2.669611e-03 10000000
100 1.7714e+00 7.633146172629190e-01 2.021916e-03 2.648864e-03 10000000
100 1.8571e+00 7.755334339240075e-01 2.075300e-03 2.675964e-03 10000000
100 1.9429e+00 7.845171410017506e-01 2.110126e-03 2.689714e-03 10000000
100 2.0286e+00 7.955075480067590e-01 2.142020e-03 2.692645e-03 10000000
100 2.1143e+00 8.134361506928223e-01 2.222540e-03 2.732286e-03 10000000
100 2.2000e+00 8.287540885831196e-01 2.283080e-03 2.754834e-03 10000000
100 2.2857e+00 8.498124945438569e-01 2.379621e-03 2.800172e-03 10000000
100 2.3714e+00 8.666695233103457e-01 2.446273e-03 2.822613e-03 10000000
100 2.4571e+00 8.893940303301798e-01 2.543744e-03 2.860086e-03 10000000
100 2.5429e+00 9.105828572329790e-01 2.643157e-03 2.902709e-03 10000000
100 2.6286e+00 9.278808185158561e-01 2.714179e-03 2.925137e-03 10000000
100 2.7143e+00 9.456991666604897e-01 2.799810e-03 2.960572e-03 10000000
100 2.8000e+00 9.676617904698358e-01 2.909824e-03 3.007067e-03 10000000
100 2.8857e+00 9.761594699927792e-01 2.933160e-03 3.004796e-03 10000000
100 2.9714e+00 9.895482534071246e-01 2.990142e-03 3.021724e-03 10000000
100 3.0571e+00 9.942915216380226e-01 3.020693e-03 3.038036e-03 10000000
100 3.1429e+00 9.965139400365307e-01 3.032294e-03 3.042902e-03 10000000
100 3.2286e+00 9.958726076299134e-01 3.029035e-03 3.041588e-03 10000000
100 3.3143e+00 9.858912219105442e-01 2.969102e-03 3.011592e-03 10000000
100 3.4000e+00 9.776373142775212e-01 2.939956e-03 3.007205e-03 10000000
100 3.4857e+00 9.651970971883546e-01 2.891214e-03 2.995465e-03 10000000
100 3.5714e+00 9.387697598904571e-01 2.753696e-03 2.933303e-03 10000000
100 3.6571e+00 9.189541287610755e-01 2.678430e-03 2.914650e-03 10000000
100 3.7429e+00 8.842243721829723e-01 2.512481e-03 2.841452e-03 10000000
100 3.8286e+00 8.582835167704388e-01 2.413695e-03 2.812236e-03 10000000
100 3.9143e+00 8.235873415583949e-01 2.258497e-03 2.742267e-03 10000000
100 4.0000e+00 7.852902014657355e-01 2.101083e-03 2.675550e-03 10000000
