# Supplementary material for: Anderson critical metal phase in trivial states protected by average magnetic crystalline symmetry
Source: Nat Commun. 2024 Apr 9;15:3069. doi: 10.1038/s41467-024-47467-2 (PMC11003978; doi:10.1038/s41467-024-47467-2)
Supplement: Supplementary file 3 — Source Data [file 41467_2024_47467_MOESM3_ESM.zip › Source Data/F2g/lambda=-0.5pi_d_2/L=150_E=2.3562_v=1_pm.txt]

runtime=6010.12 min, E=2.356194e+00, r=10,q=4, 
#M  #Disorder  #Lambda  #errorbar  #precision  #n_iter
150 1.0000e+00 1.433961567387337e+00 1.193763e-02 8.324933e-03 10000000
150 1.0857e+00 1.390335527711329e+00 1.083804e-02 7.795272e-03 10000000
150 1.1714e+00 1.341801033303915e+00 9.734136e-03 7.254530e-03 10000000
150 1.2571e+00 1.304937988120038e+00 8.932645e-03 6.845264e-03 10000000
150 1.3429e+00 1.271566137014517e+00 8.224576e-03 6.468068e-03 10000000
150 1.4286e+00 1.243286973949652e+00 7.657262e-03 6.158885e-03 10000000
150 1.5143e+00 1.207167272854938e+00 7.034551e-03 5.827321e-03 10000000
150 1.6000e+00 1.189149991179869e+00 6.685581e-03 5.622151e-03 10000000
150 1.6857e+00 1.169291999879082e+00 6.340950e-03 5.422897e-03 10000000
150 1.7714e+00 1.150675561991969e+00 6.035359e-03 5.245057e-03 10000000
150 1.8571e+00 1.130734149933477e+00 5.753934e-03 5.088671e-03 10000000
150 1.9429e+00 1.114573706129918e+00 5.514177e-03 4.947342e-03 10000000
150 2.0286e+00 1.108435874776604e+00 5.397491e-03 4.869466e-03 10000000
150 2.1143e+00 1.096984356707272e+00 5.213404e-03 4.752487e-03 10000000
150 2.2000e+00 1.078742429364663e+00 4.994649e-03 4.630066e-03 10000000
150 2.2857e+00 1.068555230622925e+00 4.847956e-03 4.536926e-03 10000000
150 2.3714e+00 1.062481794570691e+00 4.743737e-03 4.464770e-03 10000000
150 2.4571e+00 1.052816500458096e+00 4.634903e-03 4.402384e-03 10000000
150 2.5429e+00 1.043588175081977e+00 4.509460e-03 4.321111e-03 10000000
150 2.6286e+00 1.037156948817721e+00 4.403147e-03 4.245401e-03 10000000
150 2.7143e+00 1.033739049714597e+00 4.361683e-03 4.219327e-03 10000000
150 2.8000e+00 1.031453303889655e+00 4.308048e-03 4.176678e-03 10000000
150 2.8857e+00 1.028686488444919e+00 4.267223e-03 4.148225e-03 10000000
150 2.9714e+00 1.029818741023885e+00 4.236349e-03 4.113684e-03 10000000
150 3.0571e+00 1.024464751408099e+00 4.169533e-03 4.069962e-03 10000000
150 3.1429e+00 1.032007193971071e+00 4.208348e-03 4.077828e-03 10000000
150 3.2286e+00 1.033195429328970e+00 4.188296e-03 4.053730e-03 10000000
150 3.3143e+00 1.033825038475840e+00 4.168187e-03 4.031811e-03 10000000
150 3.4000e+00 1.045837548685567e+00 4.244123e-03 4.058109e-03 10000000
150 3.4857e+00 1.048592499579609e+00 4.216691e-03 4.021287e-03 10000000
150 3.5714e+00 1.050099025613136e+00 4.207138e-03 4.006420e-03 10000000
150 3.6571e+00 1.059520995798442e+00 4.248172e-03 4.009522e-03 10000000
150 3.7429e+00 1.074058542641054e+00 4.333774e-03 4.034951e-03 10000000
150 3.8286e+00 1.077658224921237e+00 4.333802e-03 4.021500e-03 10000000
150 3.9143e+00 1.091293723849201e+00 4.418963e-03 4.049289e-03 10000000
150 4.0000e+00 1.109864376315197e+00 4.531350e-03 4.082796e-03 10000000
