# Supplementary material for: Anderson critical metal phase in trivial states protected by average magnetic crystalline symmetry
Source: Nat Commun. 2024 Apr 9;15:3069. doi: 10.1038/s41467-024-47467-2 (PMC11003978; doi:10.1038/s41467-024-47467-2)
Supplement: Supplementary file 3 — Source Data [file 41467_2024_47467_MOESM3_ESM.zip › Source Data/F2g/lambda=-0.5pi_d_2/L=36_E=2.3562_v=1_pm.txt]

runtime=293.37 min, E=2.356194e+00, r=10,q=4, 
#M  #Disorder  #Lambda  #errorbar  #precision  #n_iter
36 1.0000e+00 1.670589898752922e+00 4.345713e-03 2.601304e-03 10000000
36 1.0857e+00 1.626085876661502e+00 4.091952e-03 2.516443e-03 10000000
36 1.1714e+00 1.593896797679488e+00 3.924739e-03 2.462354e-03 10000000
36 1.2571e+00 1.560294850745373e+00 3.752131e-03 2.404758e-03 10000000
36 1.3429e+00 1.542631346364332e+00 3.645663e-03 2.363275e-03 10000000
36 1.4286e+00 1.533894133568463e+00 3.602426e-03 2.348549e-03 10000000
36 1.5143e+00 1.521100361725940e+00 3.542749e-03 2.329070e-03 10000000
36 1.6000e+00 1.520549336196937e+00 3.512052e-03 2.309725e-03 10000000
36 1.6857e+00 1.517755264299487e+00 3.491021e-03 2.300121e-03 10000000
36 1.7714e+00 1.530760873701315e+00 3.532249e-03 2.307512e-03 10000000
36 1.8571e+00 1.549741299516648e+00 3.602031e-03 2.324279e-03 10000000
36 1.9429e+00 1.564684045345467e+00 3.636738e-03 2.324264e-03 10000000
36 2.0286e+00 1.582150718768055e+00 3.697097e-03 2.336754e-03 10000000
36 2.1143e+00 1.609335140306005e+00 3.793445e-03 2.357150e-03 10000000
36 2.2000e+00 1.631512384647589e+00 3.862205e-03 2.367254e-03 10000000
36 2.2857e+00 1.651204103537096e+00 3.929638e-03 2.379862e-03 10000000
36 2.3714e+00 1.692383413070984e+00 4.089088e-03 2.416171e-03 10000000
36 2.4571e+00 1.721008795240113e+00 4.191068e-03 2.435239e-03 10000000
36 2.5429e+00 1.747160542186395e+00 4.281601e-03 2.450605e-03 10000000
36 2.6286e+00 1.779003688978128e+00 4.397038e-03 2.471630e-03 10000000
36 2.7143e+00 1.807658986513291e+00 4.515838e-03 2.498169e-03 10000000
36 2.8000e+00 1.818576383961475e+00 4.538160e-03 2.495447e-03 10000000
36 2.8857e+00 1.849399258320682e+00 4.665902e-03 2.522928e-03 10000000
36 2.9714e+00 1.860122679311570e+00 4.705328e-03 2.529579e-03 10000000
36 3.0571e+00 1.865714201934832e+00 4.719311e-03 2.529493e-03 10000000
36 3.1429e+00 1.869856158177934e+00 4.743457e-03 2.536803e-03 10000000
36 3.2286e+00 1.872177429394648e+00 4.745295e-03 2.534640e-03 10000000
36 3.3143e+00 1.858667844238034e+00 4.706467e-03 2.532172e-03 10000000
36 3.4000e+00 1.841371417977200e+00 4.622494e-03 2.510354e-03 10000000
36 3.4857e+00 1.826484807249096e+00 4.572176e-03 2.503265e-03 10000000
36 3.5714e+00 1.793554522265051e+00 4.455514e-03 2.484181e-03 10000000
36 3.6571e+00 1.751974907728062e+00 4.299904e-03 2.454318e-03 10000000
36 3.7429e+00 1.715366872722624e+00 4.157032e-03 2.423407e-03 10000000
36 3.8286e+00 1.671345362722536e+00 3.999377e-03 2.392909e-03 10000000
36 3.9143e+00 1.621840565408799e+00 3.824114e-03 2.357885e-03 10000000
36 4.0000e+00 1.570411707647711e+00 3.638227e-03 2.316735e-03 10000000
