# Supplementary material for: Anderson critical metal phase in trivial states protected by average magnetic crystalline symmetry
Source: Nat Commun. 2024 Apr 9;15:3069. doi: 10.1038/s41467-024-47467-2 (PMC11003978; doi:10.1038/s41467-024-47467-2)
Supplement: Supplementary file 3 — Source Data [file 41467_2024_47467_MOESM3_ESM.zip › Source Data/F2g/lambda=-0.5pi_d_2/L=50_E=2.3562_v=1_pm.txt]

runtime=501.61 min, E=2.356194e+00, r=10,q=4, 
#M  #Disorder  #Lambda  #errorbar  #precision  #n_iter
50 1.0000e+00 1.374806732701951e+00 3.808319e-03 2.770076e-03 10000000
50 1.0857e+00 1.327249877173417e+00 3.535634e-03 2.663880e-03 10000000
50 1.1714e+00 1.299522110535090e+00 3.377873e-03 2.599319e-03 10000000
50 1.2571e+00 1.270583562016078e+00 3.227366e-03 2.540066e-03 10000000
50 1.3429e+00 1.260673194958106e+00 3.174974e-03 2.518475e-03 10000000
50 1.4286e+00 1.242088578956323e+00 3.064788e-03 2.467447e-03 10000000
50 1.5143e+00 1.234542643711305e+00 3.014279e-03 2.441616e-03 10000000
50 1.6000e+00 1.240916437307925e+00 3.041591e-03 2.451085e-03 10000000
50 1.6857e+00 1.240163521453326e+00 3.009303e-03 2.426538e-03 10000000
50 1.7714e+00 1.247883982124464e+00 3.041279e-03 2.437149e-03 10000000
50 1.8571e+00 1.255551063320800e+00 3.063813e-03 2.440214e-03 10000000
50 1.9429e+00 1.271714486337392e+00 3.118077e-03 2.451869e-03 10000000
50 2.0286e+00 1.290485239540719e+00 3.179147e-03 2.463528e-03 10000000
50 2.1143e+00 1.310579492349470e+00 3.255145e-03 2.483745e-03 10000000
50 2.2000e+00 1.342021985450686e+00 3.376302e-03 2.515832e-03 10000000
50 2.2857e+00 1.360008500468923e+00 3.438659e-03 2.528410e-03 10000000
50 2.3714e+00 1.397607054953845e+00 3.601073e-03 2.576599e-03 10000000
50 2.4571e+00 1.417795041678360e+00 3.666388e-03 2.585979e-03 10000000
50 2.5429e+00 1.443444794528145e+00 3.769278e-03 2.611308e-03 10000000
50 2.6286e+00 1.474663315447790e+00 3.890830e-03 2.638453e-03 10000000
50 2.7143e+00 1.496346096459402e+00 3.984912e-03 2.663095e-03 10000000
50 2.8000e+00 1.521979681446235e+00 4.090885e-03 2.687871e-03 10000000
50 2.8857e+00 1.525087981627158e+00 4.077346e-03 2.673515e-03 10000000
50 2.9714e+00 1.542179562423322e+00 4.162172e-03 2.698889e-03 10000000
50 3.0571e+00 1.553591705900053e+00 4.210367e-03 2.710086e-03 10000000
50 3.1429e+00 1.562329440042311e+00 4.252693e-03 2.722020e-03 10000000
50 3.2286e+00 1.553771417523774e+00 4.206713e-03 2.707421e-03 10000000
50 3.3143e+00 1.558687508240918e+00 4.260541e-03 2.733415e-03 10000000
50 3.4000e+00 1.531653688715994e+00 4.126516e-03 2.694158e-03 10000000
50 3.4857e+00 1.518833618877640e+00 4.079532e-03 2.685964e-03 10000000
50 3.5714e+00 1.484426748282716e+00 3.944427e-03 2.657205e-03 10000000
50 3.6571e+00 1.458942091652662e+00 3.832711e-03 2.627048e-03 10000000
50 3.7429e+00 1.417109496354374e+00 3.667906e-03 2.588301e-03 10000000
50 3.8286e+00 1.372403137851635e+00 3.481639e-03 2.536892e-03 10000000
50 3.9143e+00 1.330531255896529e+00 3.315665e-03 2.491986e-03 10000000
50 4.0000e+00 1.281575462122973e+00 3.141810e-03 2.451522e-03 10000000
