# Supplementary material for: Anderson critical metal phase in trivial states protected by average magnetic crystalline symmetry
Source: Nat Commun. 2024 Apr 9;15:3069. doi: 10.1038/s41467-024-47467-2 (PMC11003978; doi:10.1038/s41467-024-47467-2)
Supplement: Supplementary file 3 — Source Data [file 41467_2024_47467_MOESM3_ESM.zip › Source Data/F2g/lambda=-0.5pi_d_2/L=18_E=2.3562_v=1_pm.txt]

runtime=139.50 min, E=2.356194e+00, r=10,q=4, 
#M  #Disorder  #Lambda  #errorbar  #precision  #n_iter
18 1.0000e+00 2.389012241235228e+00 5.238724e-03 2.192841e-03 10000000
18 1.0857e+00 2.341896715266239e+00 5.018793e-03 2.143046e-03 10000000
18 1.1714e+00 2.307753568210862e+00 4.870290e-03 2.110403e-03 10000000
18 1.2571e+00 2.259737378715268e+00 4.648334e-03 2.057024e-03 10000000
18 1.3429e+00 2.239725450471417e+00 4.561302e-03 2.036545e-03 10000000
18 1.4286e+00 2.222546275493459e+00 4.485321e-03 2.018100e-03 10000000
18 1.5143e+00 2.218467874810297e+00 4.458539e-03 2.009738e-03 10000000
18 1.6000e+00 2.202781654362218e+00 4.371651e-03 1.984605e-03 10000000
18 1.6857e+00 2.211150635693948e+00 4.390336e-03 1.985544e-03 10000000
18 1.7714e+00 2.215661359513453e+00 4.380724e-03 1.977163e-03 10000000
18 1.8571e+00 2.240083823491926e+00 4.459928e-03 1.990965e-03 10000000
18 1.9429e+00 2.264527220000821e+00 4.533841e-03 2.002114e-03 10000000
18 2.0286e+00 2.280726172470889e+00 4.569510e-03 2.003533e-03 10000000
18 2.1143e+00 2.308481948881004e+00 4.649679e-03 2.014172e-03 10000000
18 2.2000e+00 2.336002170779253e+00 4.730117e-03 2.024877e-03 10000000
18 2.2857e+00 2.368009795106753e+00 4.840521e-03 2.044130e-03 10000000
18 2.3714e+00 2.389626616510404e+00 4.884396e-03 2.044000e-03 10000000
18 2.4571e+00 2.431856571669213e+00 5.018197e-03 2.063525e-03 10000000
18 2.5429e+00 2.469428159306594e+00 5.133337e-03 2.078755e-03 10000000
18 2.6286e+00 2.491620071277870e+00 5.194934e-03 2.084962e-03 10000000
18 2.7143e+00 2.531299849155385e+00 5.343966e-03 2.111155e-03 10000000
18 2.8000e+00 2.559918105373365e+00 5.428975e-03 2.120761e-03 10000000
18 2.8857e+00 2.570523147756592e+00 5.444855e-03 2.118189e-03 10000000
18 2.9714e+00 2.589201081180609e+00 5.516596e-03 2.130617e-03 10000000
18 3.0571e+00 2.603042900503580e+00 5.562022e-03 2.136739e-03 10000000
18 3.1429e+00 2.608912623635291e+00 5.594619e-03 2.144426e-03 10000000
18 3.2286e+00 2.606952219167605e+00 5.571977e-03 2.137353e-03 10000000
18 3.3143e+00 2.593769454777485e+00 5.525106e-03 2.130146e-03 10000000
18 3.4000e+00 2.576780882031194e+00 5.498364e-03 2.133811e-03 10000000
18 3.4857e+00 2.546748841555145e+00 5.388154e-03 2.115699e-03 10000000
18 3.5714e+00 2.511968908722880e+00 5.284764e-03 2.103833e-03 10000000
18 3.6571e+00 2.462594396916374e+00 5.096764e-03 2.069673e-03 10000000
18 3.7429e+00 2.431626657298354e+00 5.023322e-03 2.065828e-03 10000000
18 3.8286e+00 2.381074870066904e+00 4.857102e-03 2.039878e-03 10000000
18 3.9143e+00 2.311878196697880e+00 4.631280e-03 2.003254e-03 10000000
18 4.0000e+00 2.260076168643089e+00 4.488226e-03 1.985874e-03 10000000
