# Supplementary material for: Anderson critical metal phase in trivial states protected by average magnetic crystalline symmetry
Source: Nat Commun. 2024 Apr 9;15:3069. doi: 10.1038/s41467-024-47467-2 (PMC11003978; doi:10.1038/s41467-024-47467-2)
Supplement: Supplementary file 3 — Source Data [file 41467_2024_47467_MOESM3_ESM.zip › Source Data/F2g/lambda=-0.5pi_d_2/L=120_E=2.3562_v=1_pm.txt]

runtime=4089.72 min, E=2.356194e+00, r=10,q=4, 
#M  #Disorder  #Lambda  #errorbar  #precision  #n_iter
120 1.0000e+00 7.432403341156252e-01 2.305287e-03 3.101671e-03 10000000
120 1.0857e+00 7.181122684282047e-01 2.160965e-03 3.009230e-03 10000000
120 1.1714e+00 6.946312010464355e-01 2.015133e-03 2.901012e-03 10000000
120 1.2571e+00 6.818503459172188e-01 1.947190e-03 2.855744e-03 10000000
120 1.3429e+00 6.688283669751283e-01 1.867638e-03 2.792402e-03 10000000
120 1.4286e+00 6.646941443039686e-01 1.838098e-03 2.765329e-03 10000000
120 1.5143e+00 6.601135034214873e-01 1.806395e-03 2.736491e-03 10000000
120 1.6000e+00 6.585162090214446e-01 1.797590e-03 2.729758e-03 10000000
120 1.6857e+00 6.603204830199298e-01 1.792623e-03 2.714777e-03 10000000
120 1.7714e+00 6.618740638348478e-01 1.786800e-03 2.699607e-03 10000000
120 1.8571e+00 6.711177629925345e-01 1.828690e-03 2.724842e-03 10000000
120 1.9429e+00 6.842313207684959e-01 1.883701e-03 2.753018e-03 10000000
120 2.0286e+00 6.955221098115641e-01 1.928946e-03 2.773379e-03 10000000
120 2.1143e+00 7.095770927762851e-01 1.979035e-03 2.789034e-03 10000000
120 2.2000e+00 7.216059551676418e-01 2.025362e-03 2.806742e-03 10000000
120 2.2857e+00 7.406342925285476e-01 2.115406e-03 2.856209e-03 10000000
120 2.3714e+00 7.597318354550450e-01 2.201227e-03 2.897373e-03 10000000
120 2.4571e+00 7.769894772182341e-01 2.275060e-03 2.928045e-03 10000000
120 2.5429e+00 7.944928860675837e-01 2.345203e-03 2.951824e-03 10000000
120 2.6286e+00 8.112194771007587e-01 2.425148e-03 2.989509e-03 10000000
120 2.7143e+00 8.287441909436513e-01 2.502687e-03 3.019854e-03 10000000
120 2.8000e+00 8.434796288262176e-01 2.564750e-03 3.040678e-03 10000000
120 2.8857e+00 8.576355656628036e-01 2.648910e-03 3.088619e-03 10000000
120 2.9714e+00 8.636347364732161e-01 2.667837e-03 3.089081e-03 10000000
120 3.0571e+00 8.697752206677621e-01 2.693928e-03 3.097269e-03 10000000
120 3.1429e+00 8.729381003077887e-01 2.699073e-03 3.091941e-03 10000000
120 3.2286e+00 8.760742399732802e-01 2.729424e-03 3.115517e-03 10000000
120 3.3143e+00 8.638652184996001e-01 2.665537e-03 3.085593e-03 10000000
120 3.4000e+00 8.557817487613387e-01 2.626910e-03 3.069602e-03 10000000
120 3.4857e+00 8.395825263799439e-01 2.556073e-03 3.044457e-03 10000000
120 3.5714e+00 8.239829485261186e-01 2.485192e-03 3.016072e-03 10000000
120 3.6571e+00 8.026817776419563e-01 2.391844e-03 2.979816e-03 10000000
120 3.7429e+00 7.733297129738050e-01 2.255273e-03 2.916315e-03 10000000
120 3.8286e+00 7.470376315821294e-01 2.136423e-03 2.859860e-03 10000000
120 3.9143e+00 7.192472313983151e-01 2.020030e-03 2.808533e-03 10000000
120 4.0000e+00 6.846085467836898e-01 1.865826e-03 2.725391e-03 10000000
