# Supplementary material for: Anderson critical metal phase in trivial states protected by average magnetic crystalline symmetry
Source: Nat Commun. 2024 Apr 9;15:3069. doi: 10.1038/s41467-024-47467-2 (PMC11003978; doi:10.1038/s41467-024-47467-2)
Supplement: Supplementary file 3 — Source Data [file 41467_2024_47467_MOESM3_ESM.zip › Source Data/F2g/lambda=-0.5pi_d_2/L=9_E=2.3562_v=1_pm.txt]

runtime=98.44 min, E=2.356194e+00, r=10,q=4, 
#M  #Disorder  #Lambda  #errorbar  #precision  #n_iter
9 1.0000e+00 3.194760742686128e+00 5.614796e-03 1.757501e-03 10000000
9 1.0857e+00 3.141367686507994e+00 5.452064e-03 1.735570e-03 10000000
9 1.1714e+00 3.087774214836558e+00 5.260785e-03 1.703747e-03 10000000
9 1.2571e+00 3.050505524288080e+00 5.129895e-03 1.681654e-03 10000000
9 1.3429e+00 3.023316609569533e+00 5.031001e-03 1.664067e-03 10000000
9 1.4286e+00 3.000602611047098e+00 4.951060e-03 1.650022e-03 10000000
9 1.5143e+00 2.984584036321700e+00 4.900573e-03 1.641962e-03 10000000
9 1.6000e+00 2.985418301486098e+00 4.900094e-03 1.641343e-03 10000000
9 1.6857e+00 2.981221466913533e+00 4.875223e-03 1.635311e-03 10000000
9 1.7714e+00 3.000237785833899e+00 4.919248e-03 1.639619e-03 10000000
9 1.8571e+00 2.995766269451147e+00 4.871829e-03 1.626238e-03 10000000
9 1.9429e+00 3.024727599848055e+00 4.942639e-03 1.634077e-03 10000000
9 2.0286e+00 3.046799565890343e+00 5.005964e-03 1.643024e-03 10000000
9 2.1143e+00 3.089747675721650e+00 5.110920e-03 1.654155e-03 10000000
9 2.2000e+00 3.104475957207671e+00 5.143893e-03 1.656928e-03 10000000
9 2.2857e+00 3.139782623238445e+00 5.224668e-03 1.664022e-03 10000000
9 2.3714e+00 3.180902226200071e+00 5.326285e-03 1.674457e-03 10000000
9 2.4571e+00 3.201221920741585e+00 5.382854e-03 1.681500e-03 10000000
9 2.5429e+00 3.240895845911860e+00 5.489923e-03 1.693952e-03 10000000
9 2.6286e+00 3.276438718985998e+00 5.570333e-03 1.700118e-03 10000000
9 2.7143e+00 3.301046501722733e+00 5.651018e-03 1.711887e-03 10000000
9 2.8000e+00 3.327388130092724e+00 5.680495e-03 1.707194e-03 10000000
9 2.8857e+00 3.342613655213405e+00 5.728340e-03 1.713731e-03 10000000
9 2.9714e+00 3.369933966006016e+00 5.826966e-03 1.729104e-03 10000000
9 3.0571e+00 3.377269831676833e+00 5.849419e-03 1.731996e-03 10000000
9 3.1429e+00 3.377134821640631e+00 5.819189e-03 1.723114e-03 10000000
9 3.2286e+00 3.381535732550383e+00 5.856399e-03 1.731876e-03 10000000
9 3.3143e+00 3.372331899908636e+00 5.838269e-03 1.731226e-03 10000000
9 3.4000e+00 3.342371108531568e+00 5.747025e-03 1.719445e-03 10000000
9 3.4857e+00 3.313914188959441e+00 5.685948e-03 1.715780e-03 10000000
9 3.5714e+00 3.282308860707141e+00 5.592082e-03 1.703704e-03 10000000
9 3.6571e+00 3.242521968905300e+00 5.495828e-03 1.694924e-03 10000000
9 3.7429e+00 3.193567393679233e+00 5.368908e-03 1.681163e-03 10000000
9 3.8286e+00 3.145432371591426e+00 5.255594e-03 1.670865e-03 10000000
9 3.9143e+00 3.084771919091751e+00 5.109121e-03 1.656239e-03 10000000
9 4.0000e+00 3.017314886358356e+00 4.932801e-03 1.634831e-03 10000000
