# Supplementary material for: Anderson critical metal phase in trivial states protected by average magnetic crystalline symmetry
Source: Nat Commun. 2024 Apr 9;15:3069. doi: 10.1038/s41467-024-47467-2 (PMC11003978; doi:10.1038/s41467-024-47467-2)
Supplement: Supplementary file 3 — Source Data [file 41467_2024_47467_MOESM3_ESM.zip › Source Data/F2g/lambda=0.5pi_d_2/L=75_E=2.3562_v=1_pm.txt]

runtime=1128.15 min, E=2.356194e+00, r=10,q=4, 
#M  #Disorder  #Lambda  #errorbar  #precision  #n_iter
75 1.0000e+00 2.144687269526050e+00 1.512966e-02 7.054483e-03 10000000
75 1.0857e+00 2.065573976440726e+00 1.354026e-02 6.555204e-03 10000000
75 1.1714e+00 2.001033434403249e+00 1.233609e-02 6.164859e-03 10000000
75 1.2571e+00 1.962915787641911e+00 1.150619e-02 5.861786e-03 10000000
75 1.3429e+00 1.910503513945687e+00 1.058068e-02 5.538165e-03 10000000
75 1.4286e+00 1.883456436966481e+00 1.005826e-02 5.340321e-03 10000000
75 1.5143e+00 1.855022939705363e+00 9.549707e-03 5.148026e-03 10000000
75 1.6000e+00 1.808901725408220e+00 8.871534e-03 4.904376e-03 10000000
75 1.6857e+00 1.785054623490276e+00 8.467537e-03 4.743573e-03 10000000
75 1.7714e+00 1.755767085945885e+00 8.061306e-03 4.591330e-03 10000000
75 1.8571e+00 1.733573671472796e+00 7.725072e-03 4.456154e-03 10000000
75 1.9429e+00 1.712680396039730e+00 7.455281e-03 4.352990e-03 10000000
75 2.0286e+00 1.684968252227657e+00 7.108872e-03 4.218995e-03 10000000
75 2.1143e+00 1.676645500585626e+00 6.969042e-03 4.156539e-03 10000000
75 2.2000e+00 1.669563789632502e+00 6.830773e-03 4.091352e-03 10000000
75 2.2857e+00 1.661923993536816e+00 6.707750e-03 4.036135e-03 10000000
75 2.3714e+00 1.629811042050768e+00 6.393780e-03 3.923019e-03 10000000
75 2.4571e+00 1.622037916483245e+00 6.273485e-03 3.867656e-03 10000000
75 2.5429e+00 1.627443975328204e+00 6.270842e-03 3.853185e-03 10000000
75 2.6286e+00 1.607091588371386e+00 6.061095e-03 3.771468e-03 10000000
75 2.7143e+00 1.603737856618515e+00 5.976547e-03 3.726636e-03 10000000
75 2.8000e+00 1.601743834261512e+00 5.942542e-03 3.710045e-03 10000000
75 2.8857e+00 1.598760591356153e+00 5.860524e-03 3.665667e-03 10000000
75 2.9714e+00 1.602947393344405e+00 5.866842e-03 3.660034e-03 10000000
75 3.0571e+00 1.593054703345969e+00 5.742751e-03 3.604867e-03 10000000
75 3.1429e+00 1.603871427074929e+00 5.791611e-03 3.611019e-03 10000000
75 3.2286e+00 1.605989720376024e+00 5.771048e-03 3.593453e-03 10000000
75 3.3143e+00 1.613360191570223e+00 5.794529e-03 3.591591e-03 10000000
75 3.4000e+00 1.612844282313128e+00 5.736675e-03 3.556869e-03 10000000
75 3.4857e+00 1.619925111690222e+00 5.756222e-03 3.553388e-03 10000000
75 3.5714e+00 1.641476748032887e+00 5.888204e-03 3.587138e-03 10000000
75 3.6571e+00 1.647482992668064e+00 5.872106e-03 3.564289e-03 10000000
75 3.7429e+00 1.662088372014884e+00 5.938673e-03 3.573019e-03 10000000
75 3.8286e+00 1.671952835709289e+00 5.978811e-03 3.575945e-03 10000000
75 3.9143e+00 1.695125170552695e+00 6.099770e-03 3.598419e-03 10000000
75 4.0000e+00 1.705601295907076e+00 6.132059e-03 3.595248e-03 10000000
