# Supplementary material for: Anderson critical metal phase in trivial states protected by average magnetic crystalline symmetry
Source: Nat Commun. 2024 Apr 9;15:3069. doi: 10.1038/s41467-024-47467-2 (PMC11003978; doi:10.1038/s41467-024-47467-2)
Supplement: Supplementary file 3 — Source Data [file 41467_2024_47467_MOESM3_ESM.zip › Source Data/F2g/lambda=0.5pi_d_2/L=25_E=2.3562_v=1_pm.txt]

runtime=188.48 min, E=2.356194e+00, r=10,q=4, 
#M  #Disorder  #Lambda  #errorbar  #precision  #n_iter
25 1.0000e+00 3.390897701075199e+00 1.486140e-02 4.382732e-03 10000000
25 1.0857e+00 3.310144846657835e+00 1.399194e-02 4.226987e-03 10000000
25 1.1714e+00 3.258615881518432e+00 1.338944e-02 4.108934e-03 10000000
25 1.2571e+00 3.208749696378406e+00 1.276673e-02 3.978725e-03 10000000
25 1.3429e+00 3.148708674111560e+00 1.209286e-02 3.840576e-03 10000000
25 1.4286e+00 3.116821483339361e+00 1.166407e-02 3.742298e-03 10000000
25 1.5143e+00 3.065382207636342e+00 1.112924e-02 3.630619e-03 10000000
25 1.6000e+00 3.028704745653410e+00 1.070022e-02 3.532935e-03 10000000
25 1.6857e+00 2.993698488099120e+00 1.035224e-02 3.458009e-03 10000000
25 1.7714e+00 2.963825463857589e+00 1.000944e-02 3.377202e-03 10000000
25 1.8571e+00 2.940642016111091e+00 9.735117e-03 3.310541e-03 10000000
25 1.9429e+00 2.899774711505773e+00 9.378747e-03 3.234302e-03 10000000
25 2.0286e+00 2.885745438761814e+00 9.196151e-03 3.186750e-03 10000000
25 2.1143e+00 2.859943801527137e+00 8.933149e-03 3.123540e-03 10000000
25 2.2000e+00 2.836288990412343e+00 8.723653e-03 3.075728e-03 10000000
25 2.2857e+00 2.816673650536377e+00 8.483416e-03 3.011856e-03 10000000
25 2.3714e+00 2.802664227094390e+00 8.337648e-03 2.974901e-03 10000000
25 2.4571e+00 2.785231071816157e+00 8.198992e-03 2.943739e-03 10000000
25 2.5429e+00 2.783007472432931e+00 8.111743e-03 2.914740e-03 10000000
25 2.6286e+00 2.777045389099277e+00 8.006677e-03 2.883164e-03 10000000
25 2.7143e+00 2.752653167582795e+00 7.803833e-03 2.835022e-03 10000000
25 2.8000e+00 2.761021403973976e+00 7.819127e-03 2.831969e-03 10000000
25 2.8857e+00 2.729011717225077e+00 7.595925e-03 2.783398e-03 10000000
25 2.9714e+00 2.738829719699350e+00 7.593075e-03 2.772379e-03 10000000
25 3.0571e+00 2.752904705229244e+00 7.650445e-03 2.779045e-03 10000000
25 3.1429e+00 2.755070434757483e+00 7.592256e-03 2.755739e-03 10000000
25 3.2286e+00 2.742410580234776e+00 7.493989e-03 2.732628e-03 10000000
25 3.3143e+00 2.762056743873112e+00 7.558020e-03 2.736374e-03 10000000
25 3.4000e+00 2.765008215910841e+00 7.537263e-03 2.725946e-03 10000000
25 3.4857e+00 2.781070405260516e+00 7.581198e-03 2.726000e-03 10000000
25 3.5714e+00 2.775234596768346e+00 7.512448e-03 2.706960e-03 10000000
25 3.6571e+00 2.799005414186193e+00 7.596373e-03 2.713954e-03 10000000
25 3.7429e+00 2.805536007343660e+00 7.586367e-03 2.704071e-03 10000000
25 3.8286e+00 2.828343336405634e+00 7.686807e-03 2.717777e-03 10000000
25 3.9143e+00 2.848634775431897e+00 7.740256e-03 2.717181e-03 10000000
25 4.0000e+00 2.865431382749132e+00 7.805644e-03 2.724073e-03 10000000
