# Supplementary material for: Anderson critical metal phase in trivial states protected by average magnetic crystalline symmetry
Source: Nat Commun. 2024 Apr 9;15:3069. doi: 10.1038/s41467-024-47467-2 (PMC11003978; doi:10.1038/s41467-024-47467-2)
Supplement: Supplementary file 3 — Source Data [file 41467_2024_47467_MOESM3_ESM.zip › Source Data/F2g/lambda=0.5pi_d_2/L=100_E=2.3562_v=1_pm.txt]

runtime=2192.92 min, E=2.356194e+00, r=10,q=4, 
#M  #Disorder  #Lambda  #errorbar  #precision  #n_iter
100 1.0000e+00 1.815884094829915e+00 1.374103e-02 7.567131e-03 10000000
100 1.0857e+00 1.759561640603725e+00 1.242491e-02 7.061369e-03 10000000
100 1.1714e+00 1.717469921453862e+00 1.144289e-02 6.662644e-03 10000000
100 1.2571e+00 1.670862514210651e+00 1.051760e-02 6.294714e-03 10000000
100 1.3429e+00 1.630523154930351e+00 9.745167e-03 5.976712e-03 10000000
100 1.4286e+00 1.603528064704862e+00 9.157225e-03 5.710673e-03 10000000
100 1.5143e+00 1.578393299047183e+00 8.668612e-03 5.492048e-03 10000000
100 1.6000e+00 1.538875335513651e+00 8.056876e-03 5.235561e-03 10000000
100 1.6857e+00 1.518766449271560e+00 7.712148e-03 5.077902e-03 10000000
100 1.7714e+00 1.498285318651168e+00 7.353622e-03 4.908025e-03 10000000
100 1.8571e+00 1.475439901564879e+00 7.046411e-03 4.775804e-03 10000000
100 1.9429e+00 1.447149803974043e+00 6.662539e-03 4.603904e-03 10000000
100 2.0286e+00 1.434908204832535e+00 6.466359e-03 4.506462e-03 10000000
100 2.1143e+00 1.419437650769786e+00 6.272674e-03 4.419126e-03 10000000
100 2.2000e+00 1.409619217462151e+00 6.113924e-03 4.337288e-03 10000000
100 2.2857e+00 1.389829990435121e+00 5.881126e-03 4.231544e-03 10000000
100 2.3714e+00 1.383363019613450e+00 5.777698e-03 4.176559e-03 10000000
100 2.4571e+00 1.370183278009812e+00 5.627624e-03 4.107205e-03 10000000
100 2.5429e+00 1.358167812914705e+00 5.474536e-03 4.030825e-03 10000000
100 2.6286e+00 1.358265749185777e+00 5.424690e-03 3.993836e-03 10000000
100 2.7143e+00 1.349760379699771e+00 5.332124e-03 3.950423e-03 10000000
100 2.8000e+00 1.349879947882521e+00 5.286660e-03 3.916393e-03 10000000
100 2.8857e+00 1.339750269066781e+00 5.171013e-03 3.859684e-03 10000000
100 2.9714e+00 1.339372776633849e+00 5.128123e-03 3.828749e-03 10000000
100 3.0571e+00 1.343788806995946e+00 5.140933e-03 3.825700e-03 10000000
100 3.1429e+00 1.345445374678274e+00 5.106456e-03 3.795365e-03 10000000
100 3.2286e+00 1.351105599573860e+00 5.128210e-03 3.795565e-03 10000000
100 3.3143e+00 1.361964820378662e+00 5.179365e-03 3.802863e-03 10000000
100 3.4000e+00 1.360241454380905e+00 5.120644e-03 3.764511e-03 10000000
100 3.4857e+00 1.374308957935955e+00 5.205686e-03 3.787857e-03 10000000
100 3.5714e+00 1.370357490834100e+00 5.149624e-03 3.757869e-03 10000000
100 3.6571e+00 1.391709526634215e+00 5.265256e-03 3.783301e-03 10000000
100 3.7429e+00 1.404763462058732e+00 5.347458e-03 3.806661e-03 10000000
100 3.8286e+00 1.407957313881077e+00 5.318550e-03 3.777494e-03 10000000
100 3.9143e+00 1.425818603066836e+00 5.402495e-03 3.789048e-03 10000000
100 4.0000e+00 1.444565443065604e+00 5.510097e-03 3.814363e-03 10000000
