# Supplementary material for: Anderson critical metal phase in trivial states protected by average magnetic crystalline symmetry
Source: Nat Commun. 2024 Apr 9;15:3069. doi: 10.1038/s41467-024-47467-2 (PMC11003978; doi:10.1038/s41467-024-47467-2)
Supplement: Supplementary file 3 — Source Data [file 41467_2024_47467_MOESM3_ESM.zip › Source Data/F2g/lambda=0.5pi_d_2/L=36_E=2.3562_v=1_pm.txt]

runtime=292.38 min, E=2.356194e+00, r=10,q=4, 
#M  #Disorder  #Lambda  #errorbar  #precision  #n_iter
36 1.0000e+00 2.899026935054088e+00 1.490288e-02 5.140647e-03 10000000
36 1.0857e+00 2.841061752610149e+00 1.401497e-02 4.933006e-03 10000000
36 1.1714e+00 2.795232351748489e+00 1.328380e-02 4.752306e-03 10000000
36 1.2571e+00 2.765470701827647e+00 1.273891e-02 4.606417e-03 10000000
36 1.3429e+00 2.703272643085192e+00 1.190868e-02 4.405282e-03 10000000
36 1.4286e+00 2.676962813261750e+00 1.148353e-02 4.289761e-03 10000000
36 1.5143e+00 2.647447228603207e+00 1.102104e-02 4.162891e-03 10000000
36 1.6000e+00 2.609726437588631e+00 1.048997e-02 4.019566e-03 10000000
36 1.6857e+00 2.556780573196991e+00 9.935939e-03 3.886113e-03 10000000
36 1.7714e+00 2.548012334955581e+00 9.700226e-03 3.806977e-03 10000000
36 1.8571e+00 2.505634017297129e+00 9.283802e-03 3.705171e-03 10000000
36 1.9429e+00 2.475152404065497e+00 8.924049e-03 3.605454e-03 10000000
36 2.0286e+00 2.456223942477346e+00 8.699966e-03 3.542008e-03 10000000
36 2.1143e+00 2.445456601168425e+00 8.504460e-03 3.477657e-03 10000000
36 2.2000e+00 2.422163525772356e+00 8.266765e-03 3.412967e-03 10000000
36 2.2857e+00 2.411975112015708e+00 8.121036e-03 3.366965e-03 10000000
36 2.3714e+00 2.398517107628541e+00 7.977336e-03 3.325945e-03 10000000
36 2.4571e+00 2.377623394435429e+00 7.746860e-03 3.258237e-03 10000000
36 2.5429e+00 2.372300971516295e+00 7.655565e-03 3.227063e-03 10000000
36 2.6286e+00 2.359406315418866e+00 7.519279e-03 3.186937e-03 10000000
36 2.7143e+00 2.359709107986908e+00 7.454204e-03 3.158950e-03 10000000
36 2.8000e+00 2.342208793210910e+00 7.300650e-03 3.116994e-03 10000000
36 2.8857e+00 2.346088901230780e+00 7.277511e-03 3.101976e-03 10000000
36 2.9714e+00 2.346526916193054e+00 7.241149e-03 3.085900e-03 10000000
36 3.0571e+00 2.340703099962750e+00 7.151856e-03 3.055430e-03 10000000
36 3.1429e+00 2.330972200962731e+00 7.055798e-03 3.026976e-03 10000000
36 3.2286e+00 2.338340480307121e+00 7.057865e-03 3.018322e-03 10000000
36 3.3143e+00 2.350765427987042e+00 7.077723e-03 3.010816e-03 10000000
36 3.4000e+00 2.372522856322705e+00 7.191344e-03 3.031096e-03 10000000
36 3.4857e+00 2.375884300753255e+00 7.145154e-03 3.007366e-03 10000000
36 3.5714e+00 2.399107882672419e+00 7.266393e-03 3.028789e-03 10000000
36 3.6571e+00 2.409545024574509e+00 7.275546e-03 3.019469e-03 10000000
36 3.7429e+00 2.416344507876260e+00 7.270921e-03 3.009058e-03 10000000
36 3.8286e+00 2.408885237434641e+00 7.194443e-03 2.986628e-03 10000000
36 3.9143e+00 2.436772961112913e+00 7.334116e-03 3.009766e-03 10000000
36 4.0000e+00 2.452883826848433e+00 7.380026e-03 3.008714e-03 10000000
