# Supplementary material for: Anderson critical metal phase in trivial states protected by average magnetic crystalline symmetry
Source: Nat Commun. 2024 Apr 9;15:3069. doi: 10.1038/s41467-024-47467-2 (PMC11003978; doi:10.1038/s41467-024-47467-2)
Supplement: Supplementary file 3 — Source Data [file 41467_2024_47467_MOESM3_ESM.zip › Source Data/F2g/lambda=0.5pi_d_2/L=50_E=2.3562_v=1_pm.txt]

runtime=509.92 min, E=2.356194e+00, r=10,q=4, 
#M  #Disorder  #Lambda  #errorbar  #precision  #n_iter
50 1.0000e+00 2.570458673053695e+00 1.549656e-02 6.028713e-03 10000000
50 1.0857e+00 2.502038226601150e+00 1.428454e-02 5.709161e-03 10000000
50 1.1714e+00 2.446593908946561e+00 1.332994e-02 5.448366e-03 10000000
50 1.2571e+00 2.398354987054710e+00 1.241504e-02 5.176483e-03 10000000
50 1.3429e+00 2.345249648251478e+00 1.160809e-02 4.949617e-03 10000000
50 1.4286e+00 2.287111562356865e+00 1.078435e-02 4.715272e-03 10000000
50 1.5143e+00 2.273657701731447e+00 1.043034e-02 4.587471e-03 10000000
50 1.6000e+00 2.227419813404517e+00 9.818861e-03 4.408177e-03 10000000
50 1.6857e+00 2.195095011215673e+00 9.413878e-03 4.288597e-03 10000000
50 1.7714e+00 2.179681746091799e+00 9.114797e-03 4.181710e-03 10000000
50 1.8571e+00 2.145601434166326e+00 8.710874e-03 4.059875e-03 10000000
50 1.9429e+00 2.121516953617666e+00 8.372996e-03 3.946702e-03 10000000
50 2.0286e+00 2.113745854573673e+00 8.225402e-03 3.891386e-03 10000000
50 2.1143e+00 2.097137261737615e+00 8.015176e-03 3.821961e-03 10000000
50 2.2000e+00 2.080412560149830e+00 7.760177e-03 3.730114e-03 10000000
50 2.2857e+00 2.052155099893709e+00 7.484170e-03 3.646981e-03 10000000
50 2.3714e+00 2.039470522656157e+00 7.345757e-03 3.601796e-03 10000000
50 2.4571e+00 2.017558856514281e+00 7.132531e-03 3.535228e-03 10000000
50 2.5429e+00 2.008040407970054e+00 6.993536e-03 3.482766e-03 10000000
50 2.6286e+00 2.006325127427708e+00 6.917664e-03 3.447928e-03 10000000
50 2.7143e+00 1.998569605346926e+00 6.806140e-03 3.405506e-03 10000000
50 2.8000e+00 2.013896151904256e+00 6.863622e-03 3.408131e-03 10000000
50 2.8857e+00 1.999903601181289e+00 6.734706e-03 3.367515e-03 10000000
50 2.9714e+00 1.998282817991688e+00 6.681525e-03 3.343633e-03 10000000
50 3.0571e+00 1.995705807432785e+00 6.620149e-03 3.317197e-03 10000000
50 3.1429e+00 1.999557280484392e+00 6.610898e-03 3.306181e-03 10000000
50 3.2286e+00 1.997171973581181e+00 6.552139e-03 3.280708e-03 10000000
50 3.3143e+00 1.999943650588204e+00 6.535534e-03 3.267859e-03 10000000
50 3.4000e+00 2.022963881364292e+00 6.651561e-03 3.288028e-03 10000000
50 3.4857e+00 2.036692869420710e+00 6.692627e-03 3.286027e-03 10000000
50 3.5714e+00 2.043221648182403e+00 6.684994e-03 3.271791e-03 10000000
50 3.6571e+00 2.049613553958971e+00 6.693847e-03 3.265907e-03 10000000
50 3.7429e+00 2.059423139985102e+00 6.711939e-03 3.259135e-03 10000000
50 3.8286e+00 2.074509099182699e+00 6.785096e-03 3.270699e-03 10000000
50 3.9143e+00 2.090579368832981e+00 6.857059e-03 3.279980e-03 10000000
50 4.0000e+00 2.115180849204914e+00 6.973978e-03 3.297107e-03 10000000
