# Supplementary material for: Anderson critical metal phase in trivial states protected by average magnetic crystalline symmetry
Source: Nat Commun. 2024 Apr 9;15:3069. doi: 10.1038/s41467-024-47467-2 (PMC11003978; doi:10.1038/s41467-024-47467-2)
Supplement: Supplementary file 3 — Source Data [file 41467_2024_47467_MOESM3_ESM.zip › Source Data/F2g/lambda=0.5pi_d_2/L=18_E=2.3562_v=1_pm.txt]

runtime=139.50 min, E=2.356194e+00, r=10,q=4, 
#M  #Disorder  #Lambda  #errorbar  #precision  #n_iter
18 1.0000e+00 4.862736895454088e+00 2.249462e-02 4.625918e-03 10000000
18 1.0857e+00 4.526688735489176e+00 1.941074e-02 4.288067e-03 10000000
18 1.1714e+00 4.264100979248214e+00 1.718656e-02 4.030524e-03 10000000
18 1.2571e+00 3.976325830204654e+00 1.478636e-02 3.718597e-03 10000000
18 1.3429e+00 3.758285287865048e+00 1.317493e-02 3.505570e-03 10000000
18 1.4286e+00 3.599331118251648e+00 1.191983e-02 3.311678e-03 10000000
18 1.5143e+00 3.472977663150578e+00 1.103548e-02 3.177526e-03 10000000
18 1.6000e+00 3.395852321184443e+00 1.047384e-02 3.084304e-03 10000000
18 1.6857e+00 3.321247097442934e+00 9.930574e-03 2.990014e-03 10000000
18 1.7714e+00 3.267707902859132e+00 9.535003e-03 2.917948e-03 10000000
18 1.8571e+00 3.242461169032854e+00 9.299676e-03 2.868092e-03 10000000
18 1.9429e+00 3.230134075854950e+00 9.162826e-03 2.836670e-03 10000000
18 2.0286e+00 3.209289322514140e+00 8.946479e-03 2.787682e-03 10000000
18 2.1143e+00 3.202602194599733e+00 8.817523e-03 2.753237e-03 10000000
18 2.2000e+00 3.191316069666310e+00 8.696304e-03 2.724990e-03 10000000
18 2.2857e+00 3.195823131961883e+00 8.660658e-03 2.709993e-03 10000000
18 2.3714e+00 3.184219959088732e+00 8.524934e-03 2.677244e-03 10000000
18 2.4571e+00 3.167394885219910e+00 8.384990e-03 2.647283e-03 10000000
18 2.5429e+00 3.163437885649508e+00 8.311527e-03 2.627372e-03 10000000
18 2.6286e+00 3.153068346547120e+00 8.192655e-03 2.598312e-03 10000000
18 2.7143e+00 3.165919685220764e+00 8.226885e-03 2.598577e-03 10000000
18 2.8000e+00 3.143234199135473e+00 8.051322e-03 2.561477e-03 10000000
18 2.8857e+00 3.138678525810306e+00 7.983791e-03 2.543679e-03 10000000
18 2.9714e+00 3.127720876873052e+00 7.885897e-03 2.521292e-03 10000000
18 3.0571e+00 3.120384161332852e+00 7.812654e-03 2.503747e-03 10000000
18 3.1429e+00 3.116361292132833e+00 7.759360e-03 2.489878e-03 10000000
18 3.2286e+00 3.135540136672056e+00 7.806624e-03 2.489722e-03 10000000
18 3.3143e+00 3.129096634266199e+00 7.714977e-03 2.465560e-03 10000000
18 3.4000e+00 3.153537291766328e+00 7.827996e-03 2.482290e-03 10000000
18 3.4857e+00 3.154232720432827e+00 7.788783e-03 2.469312e-03 10000000
18 3.5714e+00 3.158032464106820e+00 7.761179e-03 2.457599e-03 10000000
18 3.6571e+00 3.173103022613446e+00 7.822903e-03 2.465379e-03 10000000
18 3.7429e+00 3.175357795452209e+00 7.779449e-03 2.449944e-03 10000000
18 3.8286e+00 3.207647478004651e+00 7.895790e-03 2.461552e-03 10000000
18 3.9143e+00 3.213294251253271e+00 7.882013e-03 2.452939e-03 10000000
18 4.0000e+00 3.241341357407632e+00 7.974927e-03 2.460379e-03 10000000
