# Supplementary material for: Anderson critical metal phase in trivial states protected by average magnetic crystalline symmetry
Source: Nat Commun. 2024 Apr 9;15:3069. doi: 10.1038/s41467-024-47467-2 (PMC11003978; doi:10.1038/s41467-024-47467-2)
Supplement: Supplementary file 3 — Source Data [file 41467_2024_47467_MOESM3_ESM.zip › Source Data/F2g/lambda=0.5pi_d_2/L=120_E=2.3562_v=1_pm.txt]

runtime=3423.39 min, E=2.356194e+00, r=10,q=4, 
#M  #Disorder  #Lambda  #errorbar  #precision  #n_iter
120 1.0000e+00 1.643556237417050e+00 1.305518e-02 7.943250e-03 10000000
120 1.0857e+00 1.592441028183849e+00 1.182220e-02 7.423951e-03 10000000
120 1.1714e+00 1.558880835544404e+00 1.095560e-02 7.027866e-03 10000000
120 1.2571e+00 1.507812212553811e+00 9.892376e-03 6.560748e-03 10000000
120 1.3429e+00 1.466278232779420e+00 9.076798e-03 6.190366e-03 10000000
120 1.4286e+00 1.429826194242106e+00 8.404999e-03 5.878336e-03 10000000
120 1.5143e+00 1.398888119429003e+00 7.882698e-03 5.634974e-03 10000000
120 1.6000e+00 1.375980601169124e+00 7.461296e-03 5.422530e-03 10000000
120 1.6857e+00 1.346293724508559e+00 7.012320e-03 5.208611e-03 10000000
120 1.7714e+00 1.332219133523326e+00 6.780679e-03 5.089762e-03 10000000
120 1.8571e+00 1.312219749431218e+00 6.459545e-03 4.922609e-03 10000000
120 1.9429e+00 1.297427291923337e+00 6.217444e-03 4.792133e-03 10000000
120 2.0286e+00 1.280436459771528e+00 5.982036e-03 4.671873e-03 10000000
120 2.1143e+00 1.267413277851614e+00 5.792580e-03 4.570395e-03 10000000
120 2.2000e+00 1.243623592682886e+00 5.507173e-03 4.428328e-03 10000000
120 2.2857e+00 1.238331886209972e+00 5.415055e-03 4.372863e-03 10000000
120 2.3714e+00 1.231464379623023e+00 5.298403e-03 4.302522e-03 10000000
120 2.4571e+00 1.222479199853670e+00 5.189370e-03 4.244956e-03 10000000
120 2.5429e+00 1.213912022043758e+00 5.074376e-03 4.180184e-03 10000000
120 2.6286e+00 1.211205918686228e+00 5.011609e-03 4.137701e-03 10000000
120 2.7143e+00 1.201999138509549e+00 4.895746e-03 4.073003e-03 10000000
120 2.8000e+00 1.199321045750692e+00 4.841221e-03 4.036635e-03 10000000
120 2.8857e+00 1.197744801963633e+00 4.798447e-03 4.006235e-03 10000000
120 2.9714e+00 1.189748306350332e+00 4.717550e-03 3.965166e-03 10000000
120 3.0571e+00 1.198581185468867e+00 4.748504e-03 3.961771e-03 10000000
120 3.1429e+00 1.204196992802586e+00 4.758044e-03 3.951218e-03 10000000
120 3.2286e+00 1.196699361676484e+00 4.664190e-03 3.897545e-03 10000000
120 3.3143e+00 1.208703064649477e+00 4.732792e-03 3.915595e-03 10000000
120 3.4000e+00 1.217249119634479e+00 4.766387e-03 3.915704e-03 10000000
120 3.4857e+00 1.221094841500321e+00 4.765821e-03 3.902908e-03 10000000
120 3.5714e+00 1.227321258305541e+00 4.780037e-03 3.894691e-03 10000000
120 3.6571e+00 1.240501712259655e+00 4.862193e-03 3.919538e-03 10000000
120 3.7429e+00 1.250948639923268e+00 4.887204e-03 3.906798e-03 10000000
120 3.8286e+00 1.251927533451165e+00 4.867312e-03 3.887855e-03 10000000
120 3.9143e+00 1.267089182556241e+00 4.942377e-03 3.900576e-03 10000000
120 4.0000e+00 1.285850897403238e+00 5.054151e-03 3.930588e-03 10000000
