# Supplementary material for: Anderson critical metal phase in trivial states protected by average magnetic crystalline symmetry
Source: Nat Commun. 2024 Apr 9;15:3069. doi: 10.1038/s41467-024-47467-2 (PMC11003978; doi:10.1038/s41467-024-47467-2)
Supplement: Supplementary file 3 — Source Data [file 41467_2024_47467_MOESM3_ESM.zip › Source Data/F2g/lambda=0.5pi_d_2/L=9_E=2.3562_v=1_pm.txt]

runtime=95.96 min, E=2.356194e+00, r=10,q=4, 
#M  #Disorder  #Lambda  #errorbar  #precision  #n_iter
9 1.0000e+00 3.999240234913712e+00 8.685206e-03 2.171714e-03 10000000
9 1.0857e+00 3.896488696077844e+00 8.185996e-03 2.100865e-03 10000000
9 1.1714e+00 3.874287412479538e+00 8.087043e-03 2.087363e-03 10000000
9 1.2571e+00 3.869468142337419e+00 8.037960e-03 2.077278e-03 10000000
9 1.3429e+00 3.907664106199815e+00 8.138073e-03 2.082593e-03 10000000
9 1.4286e+00 3.939346306927529e+00 8.249977e-03 2.094250e-03 10000000
9 1.5143e+00 3.998169417525338e+00 8.505806e-03 2.127425e-03 10000000
9 1.6000e+00 4.040569891294470e+00 8.650249e-03 2.140849e-03 10000000
9 1.6857e+00 4.055331929402427e+00 8.694370e-03 2.143935e-03 10000000
9 1.7714e+00 4.092422056850878e+00 8.830004e-03 2.157647e-03 10000000
9 1.8571e+00 4.099777249925893e+00 8.829640e-03 2.153688e-03 10000000
9 1.9429e+00 4.099240511007924e+00 8.805548e-03 2.148092e-03 10000000
9 2.0286e+00 4.098220070978059e+00 8.775992e-03 2.141416e-03 10000000
9 2.1143e+00 4.085371883693727e+00 8.698337e-03 2.129142e-03 10000000
9 2.2000e+00 4.049081280335669e+00 8.517490e-03 2.103561e-03 10000000
9 2.2857e+00 4.048181865808730e+00 8.495835e-03 2.098679e-03 10000000
9 2.3714e+00 4.031427706654996e+00 8.362525e-03 2.074333e-03 10000000
9 2.4571e+00 4.001227878272307e+00 8.225799e-03 2.055819e-03 10000000
9 2.5429e+00 3.986161576979749e+00 8.163653e-03 2.047998e-03 10000000
9 2.6286e+00 3.968905258966744e+00 8.068925e-03 2.033035e-03 10000000
9 2.7143e+00 3.960385670610664e+00 7.969606e-03 2.012331e-03 10000000
9 2.8000e+00 3.942710826755407e+00 7.868768e-03 1.995776e-03 10000000
9 2.8857e+00 3.927964411898729e+00 7.791297e-03 1.983546e-03 10000000
9 2.9714e+00 3.935124191009373e+00 7.776561e-03 1.976192e-03 10000000
9 3.0571e+00 3.925757970269871e+00 7.733861e-03 1.970030e-03 10000000
9 3.1429e+00 3.924538428715938e+00 7.707551e-03 1.963938e-03 10000000
9 3.2286e+00 3.935201805963648e+00 7.704067e-03 1.957731e-03 10000000
9 3.3143e+00 3.934226870198577e+00 7.686046e-03 1.953636e-03 10000000
9 3.4000e+00 3.951137022255141e+00 7.714662e-03 1.952517e-03 10000000
9 3.4857e+00 3.948594769319084e+00 7.687712e-03 1.946949e-03 10000000
9 3.5714e+00 3.971948644068699e+00 7.757227e-03 1.953003e-03 10000000
9 3.6571e+00 3.969184909416050e+00 7.697991e-03 1.939439e-03 10000000
9 3.7429e+00 3.979344989801266e+00 7.708142e-03 1.937038e-03 10000000
9 3.8286e+00 3.996776343120191e+00 7.766273e-03 1.943134e-03 10000000
9 3.9143e+00 4.021999180223885e+00 7.831686e-03 1.947212e-03 10000000
9 4.0000e+00 4.025306680504258e+00 7.794969e-03 1.936491e-03 10000000
