# Supplementary material for: Anderson critical metal phase in trivial states protected by average magnetic crystalline symmetry
Source: Nat Commun. 2024 Apr 9;15:3069. doi: 10.1038/s41467-024-47467-2 (PMC11003978; doi:10.1038/s41467-024-47467-2)
Supplement: Supplementary file 3 — Source Data [file 41467_2024_47467_MOESM3_ESM.zip › Source Data/F2g/W=4/L=75_E=2.3562_v=1_pm.txt]

runtime=1150.01 min, E=2.356194e+00, r=10,q=4, 
#M  #Scattering  #Lambda  #errorbar  #precision  #n_iter
75 5.0000e-01 1.207352894588671e-01 1.207352e-04 9.999992e-04 5796320
75 5.6286e-01 1.747615421518648e-01 1.747610e-04 9.999967e-04 9137200
75 6.2571e-01 2.645810330561573e-01 3.257871e-04 1.231332e-03 10000000
75 6.8857e-01 4.218512280307131e-01 6.810376e-04 1.614402e-03 10000000
75 7.5143e-01 7.161723172786724e-01 1.565528e-03 2.185966e-03 10000000
75 8.1429e-01 1.270497166516187e+00 3.790445e-03 2.983435e-03 10000000
75 8.7714e-01 2.308489335489619e+00 9.475758e-03 4.104744e-03 10000000
75 9.4000e-01 3.951824727322406e+00 2.139533e-02 5.414039e-03 10000000
75 1.0029e+00 5.944752134694756e+00 3.940849e-02 6.629122e-03 10000000
75 1.0657e+00 8.131903996202562e+00 6.321449e-02 7.773640e-03 10000000
75 1.1286e+00 1.007596130916206e+01 8.660498e-02 8.595207e-03 10000000
75 1.1914e+00 1.231663971634424e+01 1.188340e-01 9.648249e-03 10000000
75 1.2543e+00 1.419294813943794e+01 1.473954e-01 1.038511e-02 10000000
75 1.3171e+00 1.602485867297687e+01 1.772824e-01 1.106296e-02 10000000
75 1.3800e+00 1.730669202141793e+01 1.987427e-01 1.148357e-02 10000000
75 1.4429e+00 1.833184553127979e+01 2.169746e-01 1.183594e-02 10000000
75 1.5057e+00 1.916308476780663e+01 2.336096e-01 1.219061e-02 10000000
75 1.5686e+00 1.925604741544222e+01 2.347923e-01 1.219317e-02 10000000
75 1.6314e+00 1.838134097454525e+01 2.172254e-01 1.181771e-02 10000000
75 1.6943e+00 1.784461393446979e+01 2.090611e-01 1.171564e-02 10000000
75 1.7571e+00 1.680130430994876e+01 1.911032e-01 1.137431e-02 10000000
75 1.8200e+00 1.544670961164007e+01 1.684069e-01 1.090244e-02 10000000
75 1.8829e+00 1.392047751242352e+01 1.440674e-01 1.034931e-02 10000000
75 1.9457e+00 1.241092965409203e+01 1.211453e-01 9.761179e-03 10000000
75 2.0086e+00 1.083289291512149e+01 9.893582e-02 9.132908e-03 10000000
75 2.0714e+00 9.119777731857885e+00 7.617790e-02 8.353044e-03 10000000
75 2.1343e+00 7.435854171823582e+00 5.664550e-02 7.617887e-03 10000000
75 2.1971e+00 5.525338102810228e+00 3.612395e-02 6.537871e-03 10000000
75 2.2600e+00 3.754830537275271e+00 2.022551e-02 5.386530e-03 10000000
75 2.3229e+00 2.294503468463992e+00 9.638172e-03 4.200548e-03 10000000
75 2.3857e+00 1.294875889649446e+00 4.038489e-03 3.118823e-03 10000000
75 2.4486e+00 7.097102274030579e-01 1.580095e-03 2.226395e-03 10000000
75 2.5114e+00 3.970538301249766e-01 6.318177e-04 1.591265e-03 10000000
75 2.5743e+00 2.321643218513514e-01 2.653002e-04 1.142726e-03 10000000
75 2.6371e+00 1.450448328256707e-01 1.450448e-04 9.999998e-04 6844200
75 2.7000e+00 9.833642662955319e-02 9.833634e-05 9.999992e-04 3707960
