# Supplementary material for: Anderson critical metal phase in trivial states protected by average magnetic crystalline symmetry
Source: Nat Commun. 2024 Apr 9;15:3069. doi: 10.1038/s41467-024-47467-2 (PMC11003978; doi:10.1038/s41467-024-47467-2)
Supplement: Supplementary file 3 — Source Data [file 41467_2024_47467_MOESM3_ESM.zip › Source Data/F2g/W=4/L=25_E=2.3562_v=1_pm.txt]

runtime=187.40 min, E=2.356194e+00, r=10,q=4, 
#M  #Scattering  #Lambda  #errorbar  #precision  #n_iter
25 5.0000e-01 3.330756769523340e-01 3.330745e-04 9.999964e-04 5774960
25 5.6286e-01 4.672015880456747e-01 4.672014e-04 9.999997e-04 8901280
25 6.2571e-01 6.733037983642870e-01 7.944851e-04 1.179980e-03 10000000
25 6.8857e-01 9.958886568442827e-01 1.480187e-03 1.486298e-03 10000000
25 7.5143e-01 1.517335982579918e+00 2.866013e-03 1.888845e-03 10000000
25 8.1429e-01 2.330906202534479e+00 5.545172e-03 2.378977e-03 10000000
25 8.7714e-01 3.514582755828596e+00 1.036407e-02 2.948876e-03 10000000
25 9.4000e-01 5.126225506606951e+00 1.841980e-02 3.593248e-03 10000000
25 1.0029e+00 6.929099743341023e+00 2.889468e-02 4.170048e-03 10000000
25 1.0657e+00 8.749707174886284e+00 4.077178e-02 4.659788e-03 10000000
25 1.1286e+00 1.070562669442043e+01 5.539324e-02 5.174217e-03 10000000
25 1.1914e+00 1.250759001459287e+01 6.987761e-02 5.586816e-03 10000000
25 1.2543e+00 1.438198866829378e+01 8.651157e-02 6.015272e-03 10000000
25 1.3171e+00 1.593642341746252e+01 1.005290e-01 6.308129e-03 10000000
25 1.3800e+00 1.756630010836533e+01 1.176176e-01 6.695640e-03 10000000
25 1.4429e+00 1.824896799258104e+01 1.234043e-01 6.762261e-03 10000000
25 1.5057e+00 1.882643869918957e+01 1.296695e-01 6.887628e-03 10000000
25 1.5686e+00 1.912081942058636e+01 1.335733e-01 6.985753e-03 10000000
25 1.6314e+00 1.859187610600034e+01 1.275547e-01 6.860777e-03 10000000
25 1.6943e+00 1.796499006327506e+01 1.218082e-01 6.780309e-03 10000000
25 1.7571e+00 1.680761821495987e+01 1.096356e-01 6.522973e-03 10000000
25 1.8200e+00 1.559013202332664e+01 9.854670e-02 6.321095e-03 10000000
25 1.8829e+00 1.411526270537311e+01 8.447543e-02 5.984687e-03 10000000
25 1.9457e+00 1.262145291131417e+01 7.169806e-02 5.680650e-03 10000000
25 2.0086e+00 1.122161103686243e+01 6.018991e-02 5.363749e-03 10000000
25 2.0714e+00 9.647752955689045e+00 4.804484e-02 4.979900e-03 10000000
25 2.1343e+00 8.093214053801862e+00 3.705602e-02 4.578654e-03 10000000
25 2.1971e+00 6.500943009468454e+00 2.674729e-02 4.114371e-03 10000000
25 2.2600e+00 4.949424791091526e+00 1.779914e-02 3.596204e-03 10000000
25 2.3229e+00 3.518034242766274e+00 1.062527e-02 3.020229e-03 10000000
25 2.3857e+00 2.359090956732360e+00 5.805575e-03 2.460937e-03 10000000
25 2.4486e+00 1.513472762877157e+00 2.915384e-03 1.926288e-03 10000000
25 2.5114e+00 9.509311479395163e-01 1.399623e-03 1.471844e-03 10000000
25 2.5743e+00 6.022872686254034e-01 6.617478e-04 1.098724e-03 10000000
25 2.6371e+00 3.968050311034644e-01 3.968035e-04 9.999961e-04 6687000
25 2.7000e+00 2.765852961142035e-01 2.765852e-04 9.999998e-04 3596440
