# Supplementary material for: Anderson critical metal phase in trivial states protected by average magnetic crystalline symmetry
Source: Nat Commun. 2024 Apr 9;15:3069. doi: 10.1038/s41467-024-47467-2 (PMC11003978; doi:10.1038/s41467-024-47467-2)
Supplement: Supplementary file 3 — Source Data [file 41467_2024_47467_MOESM3_ESM.zip › Source Data/F2g/W=4/L=100_E=2.3562_v=1_pm.txt]

runtime=2383.43 min, E=2.356194e+00, r=10,q=4, 
#M  #Scattering  #Lambda  #errorbar  #precision  #n_iter
100 5.0000e-01 9.172921320347596e-02 9.172891e-05 9.999967e-04 5846640
100 5.6286e-01 1.333032715115045e-01 1.333027e-04 9.999958e-04 9244120
100 6.2571e-01 2.031327587641712e-01 2.513608e-04 1.237421e-03 10000000
100 6.8857e-01 3.290684664799842e-01 5.397314e-04 1.640180e-03 10000000
100 7.5143e-01 5.692226539444372e-01 1.275341e-03 2.240495e-03 10000000
100 8.1429e-01 1.051513487594000e+00 3.291047e-03 3.129819e-03 10000000
100 8.7714e-01 1.998057933947514e+00 8.812051e-03 4.410308e-03 10000000
100 9.4000e-01 3.604975185254223e+00 2.144590e-02 5.948972e-03 10000000
100 1.0029e+00 5.766630598050416e+00 4.362775e-02 7.565553e-03 10000000
100 1.0657e+00 8.063995201873327e+00 7.239232e-02 8.977228e-03 10000000
100 1.1286e+00 1.001342397159372e+01 9.937638e-02 9.924315e-03 10000000
100 1.1914e+00 1.208222503046319e+01 1.321692e-01 1.093915e-02 10000000
100 1.2543e+00 1.407842550468433e+01 1.676390e-01 1.190751e-02 10000000
100 1.3171e+00 1.595551699562776e+01 2.038086e-01 1.277355e-02 10000000
100 1.3800e+00 1.732380205686069e+01 2.306036e-01 1.331137e-02 10000000
100 1.4429e+00 1.807972329396124e+01 2.446898e-01 1.353393e-02 10000000
100 1.5057e+00 1.865543265222075e+01 2.551962e-01 1.367946e-02 10000000
100 1.5686e+00 1.864398940071962e+01 2.555322e-01 1.370587e-02 10000000
100 1.6314e+00 1.808824383395084e+01 2.427206e-01 1.341869e-02 10000000
100 1.6943e+00 1.766616611833230e+01 2.369257e-01 1.341127e-02 10000000
100 1.7571e+00 1.664464346992465e+01 2.173412e-01 1.305773e-02 10000000
100 1.8200e+00 1.512896723020819e+01 1.871897e-01 1.237294e-02 10000000
100 1.8829e+00 1.381446742271064e+01 1.633588e-01 1.182520e-02 10000000
100 1.9457e+00 1.228574981889552e+01 1.376482e-01 1.120389e-02 10000000
100 2.0086e+00 1.054991113161935e+01 1.089300e-01 1.032521e-02 10000000
100 2.0714e+00 8.923969493414303e+00 8.503236e-02 9.528535e-03 10000000
100 2.1343e+00 7.159055065556717e+00 6.127423e-02 8.558983e-03 10000000
100 2.1971e+00 5.331568468750694e+00 3.987375e-02 7.478802e-03 10000000
100 2.2600e+00 3.437262592468266e+00 2.042069e-02 5.940975e-03 10000000
100 2.3229e+00 2.007909017212649e+00 9.126943e-03 4.545496e-03 10000000
100 2.3857e+00 1.067610922582827e+00 3.452784e-03 3.234122e-03 10000000
100 2.4486e+00 5.635988257312664e-01 1.285341e-03 2.280596e-03 10000000
100 2.5114e+00 3.073008127076395e-01 4.925836e-04 1.602936e-03 10000000
100 2.5743e+00 1.778918151491491e-01 2.048470e-04 1.151526e-03 10000000
100 2.6371e+00 1.103111266002183e-01 1.103106e-04 9.999956e-04 6889360
100 2.7000e+00 7.426464730851282e-02 7.426456e-05 9.999988e-04 3680480
