# Supplementary material for: Anderson critical metal phase in trivial states protected by average magnetic crystalline symmetry
Source: Nat Commun. 2024 Apr 9;15:3069. doi: 10.1038/s41467-024-47467-2 (PMC11003978; doi:10.1038/s41467-024-47467-2)
Supplement: Supplementary file 3 — Source Data [file 41467_2024_47467_MOESM3_ESM.zip › Source Data/F2g/W=4/L=150_E=2.3562_v=1_pm.txt]

runtime=7532.48 min, E=2.356194e+00, r=10,q=4, 
#M  #Scattering  #Lambda  #errorbar  #precision  #n_iter
150 5.0000e-01 6.186621281901201e-02 6.186609e-05 9.999981e-04 5836040
150 5.6286e-01 9.041629865053583e-02 9.041618e-05 9.999987e-04 9377400
150 6.2571e-01 1.389219263772436e-01 1.730163e-04 1.245421e-03 10000000
150 6.8857e-01 2.273858814748973e-01 3.766042e-04 1.656234e-03 10000000
150 7.5143e-01 4.050920692748112e-01 9.321104e-04 2.300984e-03 10000000
150 8.1429e-01 7.805373059835531e-01 2.560440e-03 3.280356e-03 10000000
150 8.7714e-01 1.597826247488000e+00 7.648419e-03 4.786765e-03 10000000
150 9.4000e-01 3.168463525941397e+00 2.164936e-02 6.832762e-03 10000000
150 1.0029e+00 5.343389883346346e+00 4.737994e-02 8.867019e-03 10000000
150 1.0657e+00 7.667515101700090e+00 8.135985e-02 1.061098e-02 10000000
150 1.1286e+00 1.002546173456268e+01 1.230337e-01 1.227212e-02 10000000
150 1.1914e+00 1.216815169803518e+01 1.653975e-01 1.359265e-02 10000000
150 1.2543e+00 1.394216926130363e+01 2.028096e-01 1.454649e-02 10000000
150 1.3171e+00 1.597473306914833e+01 2.508882e-01 1.570532e-02 10000000
150 1.3800e+00 1.728655762206664e+01 2.813707e-01 1.627685e-02 10000000
150 1.4429e+00 1.813192706861241e+01 3.005735e-01 1.657703e-02 10000000
150 1.5057e+00 1.851985797404413e+01 3.098054e-01 1.672828e-02 10000000
150 1.5686e+00 1.892208561187943e+01 3.228722e-01 1.706324e-02 10000000
150 1.6314e+00 1.860083278690776e+01 3.150853e-01 1.693931e-02 10000000
150 1.6943e+00 1.761224980353323e+01 2.884942e-01 1.638031e-02 10000000
150 1.7571e+00 1.684446632034888e+01 2.731107e-01 1.621368e-02 10000000
150 1.8200e+00 1.502340176701719e+01 2.262552e-01 1.506018e-02 10000000
150 1.8829e+00 1.351637089103798e+01 1.933311e-01 1.430348e-02 10000000
150 1.9457e+00 1.201112852767620e+01 1.622107e-01 1.350503e-02 10000000
150 2.0086e+00 1.034558145456318e+01 1.289408e-01 1.246337e-02 10000000
150 2.0714e+00 8.716487571174810e+00 1.005107e-01 1.153110e-02 10000000
150 2.1343e+00 6.783371033466781e+00 6.893020e-02 1.016164e-02 10000000
150 2.1971e+00 4.863375280834243e+00 4.206634e-02 8.649618e-03 10000000
150 2.2600e+00 3.008782675259692e+00 2.063843e-02 6.859395e-03 10000000
150 2.3229e+00 1.607551459484717e+00 7.968516e-03 4.956927e-03 10000000
150 2.3857e+00 8.024387230356905e-01 2.762158e-03 3.442204e-03 10000000
150 2.4486e+00 4.001391499094674e-01 9.338488e-04 2.333810e-03 10000000
150 2.5114e+00 2.127946549353903e-01 3.457878e-04 1.624983e-03 10000000
150 2.5743e+00 1.210902865134958e-01 1.399876e-04 1.156060e-03 10000000
150 2.6371e+00 7.454707440372567e-02 7.454690e-05 9.999977e-04 6973080
150 2.7000e+00 4.997507111320425e-02 4.997466e-05 9.999918e-04 3739880
