# Supplementary material for: Anderson critical metal phase in trivial states protected by average magnetic crystalline symmetry
Source: Nat Commun. 2024 Apr 9;15:3069. doi: 10.1038/s41467-024-47467-2 (PMC11003978; doi:10.1038/s41467-024-47467-2)
Supplement: Supplementary file 3 — Source Data [file 41467_2024_47467_MOESM3_ESM.zip › Source Data/F2g/W=4/L=36_E=2.3562_v=1_pm.txt]

runtime=292.96 min, E=2.356194e+00, r=10,q=4, 
#M  #Scattering  #Lambda  #errorbar  #precision  #n_iter
36 5.0000e-01 2.397407965703618e-01 2.397394e-04 9.999943e-04 5789640
36 5.6286e-01 3.407629310536596e-01 3.407624e-04 9.999983e-04 8939840
36 6.2571e-01 5.002740340930316e-01 5.980983e-04 1.195541e-03 10000000
36 6.8857e-01 7.650773029900575e-01 1.179013e-03 1.541038e-03 10000000
36 7.5143e-01 1.209818177562282e+00 2.425251e-03 2.004641e-03 10000000
36 8.1429e-01 1.959536697466761e+00 5.121954e-03 2.613860e-03 10000000
36 8.7714e-01 3.114507144840045e+00 1.035362e-02 3.324319e-03 10000000
36 9.4000e-01 4.696102165729169e+00 1.916091e-02 4.080174e-03 10000000
36 1.0029e+00 6.601782333740796e+00 3.198357e-02 4.844687e-03 10000000
36 1.0657e+00 8.604421000414810e+00 4.781060e-02 5.556516e-03 10000000
36 1.1286e+00 1.057699166302383e+01 6.536043e-02 6.179492e-03 10000000
36 1.1914e+00 1.243083847685676e+01 8.302953e-02 6.679319e-03 10000000
36 1.2543e+00 1.431596184052662e+01 1.032302e-01 7.210849e-03 10000000
36 1.3171e+00 1.597624729750220e+01 1.220121e-01 7.637096e-03 10000000
36 1.3800e+00 1.728066657435920e+01 1.367426e-01 7.913039e-03 10000000
36 1.4429e+00 1.840168261867707e+01 1.509258e-01 8.201739e-03 10000000
36 1.5057e+00 1.909030352274362e+01 1.602576e-01 8.394712e-03 10000000
36 1.5686e+00 1.915663559309600e+01 1.606927e-01 8.388359e-03 10000000
36 1.6314e+00 1.860075556759915e+01 1.531892e-01 8.235643e-03 10000000
36 1.6943e+00 1.789088034515653e+01 1.450432e-01 8.107105e-03 10000000
36 1.7571e+00 1.653789754634757e+01 1.279614e-01 7.737466e-03 10000000
36 1.8200e+00 1.540174076779262e+01 1.154042e-01 7.492935e-03 10000000
36 1.8829e+00 1.398412957575258e+01 9.980988e-02 7.137368e-03 10000000
36 1.9457e+00 1.262196402938751e+01 8.621985e-02 6.830938e-03 10000000
36 2.0086e+00 1.113569072260952e+01 7.168314e-02 6.437243e-03 10000000
36 2.0714e+00 9.504964087118076e+00 5.644716e-02 5.938703e-03 10000000
36 2.1343e+00 7.850515686255798e+00 4.237825e-02 5.398149e-03 10000000
36 2.1971e+00 6.186070333125274e+00 2.967344e-02 4.796815e-03 10000000
36 2.2600e+00 4.579848898674344e+00 1.901379e-02 4.151620e-03 10000000
36 2.3229e+00 3.105276388181776e+00 1.059778e-02 3.412831e-03 10000000
36 2.3857e+00 1.975948517453240e+00 5.297831e-03 2.681159e-03 10000000
36 2.4486e+00 1.207415615524506e+00 2.482988e-03 2.056449e-03 10000000
36 2.5114e+00 7.210371651272842e-01 1.091608e-03 1.513942e-03 10000000
36 2.5743e+00 4.438499962118649e-01 4.935941e-04 1.112074e-03 10000000
36 2.6371e+00 2.863030317219447e-01 2.863029e-04 9.999997e-04 6686200
36 2.7000e+00 1.974633525713794e-01 1.974630e-04 9.999983e-04 3558240
