# Supplementary material for: Anderson critical metal phase in trivial states protected by average magnetic crystalline symmetry
Source: Nat Commun. 2024 Apr 9;15:3069. doi: 10.1038/s41467-024-47467-2 (PMC11003978; doi:10.1038/s41467-024-47467-2)
Supplement: Supplementary file 3 — Source Data [file 41467_2024_47467_MOESM3_ESM.zip › Source Data/F2g/W=4/L=50_E=2.3562_v=1_pm.txt]

runtime=508.25 min, E=2.356194e+00, r=10,q=4, 
#M  #Scattering  #Lambda  #errorbar  #precision  #n_iter
50 5.0000e-01 1.770049560897294e-01 1.770043e-04 9.999963e-04 5760320
50 5.6286e-01 2.542952481096263e-01 2.542941e-04 9.999953e-04 9063840
50 6.2571e-01 3.785069823243662e-01 4.584695e-04 1.211258e-03 10000000
50 6.8857e-01 5.904094046752011e-01 9.319431e-04 1.578469e-03 10000000
50 7.5143e-01 9.661611658850832e-01 2.021154e-03 2.091943e-03 10000000
50 8.1429e-01 1.629073217714362e+00 4.529140e-03 2.780194e-03 10000000
50 8.7714e-01 2.760488228358746e+00 1.016979e-02 3.684057e-03 10000000
50 9.4000e-01 4.339887740304893e+00 2.002518e-02 4.614217e-03 10000000
50 1.0029e+00 6.364943553944015e+00 3.579013e-02 5.623008e-03 10000000
50 1.0657e+00 8.281680252075050e+00 5.265271e-02 6.357733e-03 10000000
50 1.1286e+00 1.041804316179879e+01 7.518254e-02 7.216570e-03 10000000
50 1.1914e+00 1.249870398879563e+01 9.927668e-02 7.942958e-03 10000000
50 1.2543e+00 1.417268430620627e+01 1.192009e-01 8.410608e-03 10000000
50 1.3171e+00 1.582713583100585e+01 1.411584e-01 8.918758e-03 10000000
50 1.3800e+00 1.716241069852578e+01 1.590416e-01 9.266857e-03 10000000
50 1.4429e+00 1.819771177305584e+01 1.736913e-01 9.544678e-03 10000000
50 1.5057e+00 1.889390945699561e+01 1.850514e-01 9.794237e-03 10000000
50 1.5686e+00 1.892484965894733e+01 1.850389e-01 9.777561e-03 10000000
50 1.6314e+00 1.843924838559725e+01 1.780010e-01 9.653375e-03 10000000
50 1.6943e+00 1.777082179451467e+01 1.690794e-01 9.514437e-03 10000000
50 1.7571e+00 1.672266109364257e+01 1.542513e-01 9.224087e-03 10000000
50 1.8200e+00 1.536772830285379e+01 1.358395e-01 8.839270e-03 10000000
50 1.8829e+00 1.396627485404851e+01 1.177200e-01 8.428879e-03 10000000
50 1.9457e+00 1.256445174418595e+01 1.011090e-01 8.047227e-03 10000000
50 2.0086e+00 1.106849275863908e+01 8.369200e-02 7.561282e-03 10000000
50 2.0714e+00 9.461645476699632e+00 6.647905e-02 7.026162e-03 10000000
50 2.1343e+00 7.723630344229167e+00 4.897632e-02 6.341100e-03 10000000
50 2.1971e+00 5.888021970952589e+00 3.249570e-02 5.518950e-03 10000000
50 2.2600e+00 4.208007374295277e+00 1.968047e-02 4.676911e-03 10000000
50 2.3229e+00 2.734673314288163e+00 1.027607e-02 3.757695e-03 10000000
50 2.3857e+00 1.653952298559435e+00 4.773881e-03 2.886347e-03 10000000
50 2.4486e+00 9.616374818081388e-01 2.058034e-03 2.140135e-03 10000000
50 2.5114e+00 5.562874229437000e-01 8.632396e-04 1.551787e-03 10000000
50 2.5743e+00 3.334797860882345e-01 3.740794e-04 1.121745e-03 10000000
50 2.6371e+00 2.123598491906623e-01 2.123589e-04 9.999955e-04 6820080
50 2.7000e+00 1.449867965486282e-01 1.449856e-04 9.999917e-04 3659320
