# Supplementary material for: Anderson critical metal phase in trivial states protected by average magnetic crystalline symmetry
Source: Nat Commun. 2024 Apr 9;15:3069. doi: 10.1038/s41467-024-47467-2 (PMC11003978; doi:10.1038/s41467-024-47467-2)
Supplement: Supplementary file 3 — Source Data [file 41467_2024_47467_MOESM3_ESM.zip › Source Data/F2g/W=4/exe_plot.m]

clear;
L_array=[9,18,25,36,50,75,100,120,150];
L_array=[50,75,100,120,150];

ga_size=36;
v=1;
E=0.75*pi;
plot_localization_lengths(L_array,ga_size,v,E);
